# Supplementary material for: Kingdom-wide comparison reveals the evolution of diurnal gene expression in Archaeplastida
Source: Nat Commun. 2019 Feb 13;10:737. doi: 10.1038/s41467-019-08703-2 (PMC6374488; doi:10.1038/s41467-019-08703-2)
Supplement: Supplementary file 4 — Supplementary Data 1 [file 41467_2019_8703_MOESM4_ESM.xlsx]

## Sheet: Sheet1
Supplementary Data 1. LSTrAP results.
C. pa - Sample	C. pa - Mapped %	C. pa - mapped_reads	C .pa - no_feature	C. pa - ambiguous	C. pa - % mapped	C. pa - % no_feature	C. pa - % ambiguous		P. pu - Sample	P. pu - Mapped %	P. pu - mapped_reads	P. pu - no_feature	P .pu - ambiguous	P.pu - % mapped	P.pu - % no_feature	P.pu - % ambiguous		K. ni - Sample	K. ni - Mapped %	K. ni - mapped_reads	K. ni - no_feature	K. ni - ambiguous	K. ni - % mapped	K. ni - % no_feature	K. ni - % ambiguous		P. pa - Sample	P. pa - Mapped %	P. pa - mapped_reads	P. pa - no_feature	P. pa - ambiguous	P. pa - % mapped	P. pa - % no_feature	P. pa - % ambiguous		S. mo - Sample	S. mo - Mapped %	S. mo - mapped_reads	S. mo - no_feature	S. mo - ambiguous	S. mo - % mapped	S. mo - % no_feature	S. mo - % ambiguous		P. ab - Sample	P. ab - Mapped %	P. ab - mapped_reads	P. ab - no_feature	P. ab - ambiguous
L1 - A	91.1	14039192	3136006	19875	81.6466	18.2378	0.115585		L1 - A	95.4	17293785	3959188	4260	81.3548	18.6251	0.0200402		L1 - A	97.8	14088807	5621866	3373	71.4658	28.5171	0.0171096		L1 - A	94.1	13375247	5888763	5801	69.4104	30.5595	0.0301041		L1 - A	63	15175855	0	0	100	0,0	0,0		L1 - A	87.31	15159551	6662448	15468
L1 - B	90.8	11676728	2979794	17219	79.5757	20.307	0.117346		L1 - B	95.2	21769905	5139191	5732	80.8844	19.0943	0.0212968		L1 - B	97.1	14979202	6562627	3210	69.5251	30.46	0.014899		L1 - B	94.9	20507995	9035009	9814	69.3944	30.5724	0.0332083		L1 - B	64.1	14403948	0	0	100	0,0	0,0		L1 - B	87.96	16056708	7562318	17873
L1 - C	90.6	17614074	3961367	23519	81.5506	18.3405	0.10889		L1 - C	95.1	19578797	4750003	5350	80.4581	19.5199	0.0219856		L1 - C	96.3	15972348	6928515	3941	69.7336	30.2492	0.017206		L1 - C	90.6	14862706	6001980	6788	71.2106	28.7569	0.0325229		L1 - C	62.7	21020680	0	0	100	0,0	0,0		L1 - C	87.13	14528690	6676916	15151
L3 - A	90.8	11463505	2499542	17431	81.9965	17.8788	0.124681		L3 - A	95.2	21978408	4981834	5058	81.5063	18.475	0.0187574		L3 - A	96.7	16085783	6441337	3782	71.3943	28.5889	0.0167858		L3 - A	95.9	17431466	7259091	10102	70.5709	29.3882	0.0408977		L3 - A	58.3	17571770	0	0	100	0,0	0,0		L3 - A	86.04	14418828	6839147	15602
L3 - B	90.7	12521058	2807129	17936	81.591	18.2921	0.116876		L3 - B	95.3	20792178	4758861	5816	81.3566	18.6207	0.0227571		L3 - B	98.3	14403521	5340988	3183	72.9377	27.0461	0.0161183		L3 - B	95.8	13392836	5670382	7037	70.2289	29.7342	0.0369004		L3 - B	58.6	16934313	0	0	100	0,0	0,0		L3 - B	86.11	13272510	6656422	11668
L3 - C	90.2	16681976	3859163	25032	81.1137	18.7646	0.121714		L3 - C	95.4	25049074	6073634	7594	80.4652	19.5104	0.0243942		L3 - C	86.7	8818259	8207567	30026	51.7022	48.1217	0.176045		L3 - C	96.8	20000545	8666648	10781	69.7418	30.2206	0.0375933		L3 - C	59.4	18700274	0	0	100	0,0	0,0		L3 - C	79.05	11900543	5996943	12637
L5 - A	90.7	11750862	2489933	17815	82.4124	17.4627	0.124942		L5 - A	95.1	21158008	4419186	4876	82.7064	17.2745	0.0190602		L5 - A	97.9	13888710	5413065	3386	71.943	28.0395	0.0175394		L5 - A	91.8	22080084	9378494	10416	70.1646	29.8023	0.0330992		L5 - A	61.1	13836848	0	0	100	0,0	0,0		L5 - A	88.12	13916655	6608490	14326
L5 - B	90.8	13489039	3087865	20293	81.273	18.6047	0.122268		L5 - B	95.2	18484532	3792524	3779	82.9616	17.0215	0.0169608		L5 - B	96.7	15761888	6203312	4503	71.7437	28.2358	0.0204964		L5 - B	96.4	18545424	8005026	8651	69.827	30.1404	0.0325726		L5 - B	64.1	20229925	0	0	100	0,0	0,0		L5 - B	87.25	13430054	5900255	14295
L5 - C	90.3	12931021	2906874	21433	81.5357	18.3291	0.135144		L5 - C	95.1	16749692	3924038	4750	81.0006	18.9764	0.0229707		L5 - C	95.2	17623493	7310801	4660	70.6665	29.3148	0.0186856		L5 - C	94.9	16584236	6912315	8105	70.5572	29.4083	0.0344825		L5 - C	63.9	19814800	0	0	100	0,0	0,0		L5 - C	85.71	12421756	6352694	12227
L7 - A	90.6	13306387	3066548	17483	81.1839	18.7094	0.106666		L7 - A	95	19227250	4627426	5656	80.5825	19.3938	0.0237046		L7 - A	97.3	14722847	5568052	3543	72.5462	27.4363	0.017458		L7 - A	93.5	16061194	7115453	6029	69.281	30.693	0.0260065		L7 - A	64.4	15554774	0	0	100	0,0	0,0		L7 - A	87.39	13153499	5843559	14124
L7 - B	90.5	14254144	3264482	18966	81.2777	18.6142	0.108145		L7 - B	95	17234833	3969762	4755	81.2605	18.717	0.0224194		L7 - B	97.7	12811176	5028223	3041	71.8017	28.1813	0.0170436		L7 - B	93.9	13818500	6858974	6827	66.8067	33.1603	0.0330057		L7 - B	64.1	21868926	0	0	100	0,0	0,0		L7 - B	87.92	12341305	5752976	13037
L7 - C	90.5	12921966	2839042	20776	81.879	17.9894	0.131645		L7 - C	95	18490078	4049233	4376	82.0189	17.9617	0.0194112		L7 - C	96.9	12646249	5032980	3512	71.5175	28.4627	0.0198612		L7 - C	92.6	20073387	8322625	7924	70.6711	29.301	0.0278975		L7 - C	58.5	12678171	0	0	100	0,0	0,0		L7 - C	86.74	10498508	5046459	11158
L9 - A	90.7	12599455	2619042	15488	82.7062	17.1921	0.101667		L9 - A	95.1	20888524	4859635	5908	81.1077	18.8694	0.0229401		L9 - A	98	17358128	6655328	4540	72.2713	27.7098	0.0189025		L9 - A	94.7	17775693	8021512	8416	68.883	31.0844	0.032613		L9 - A	63.8	14912686	0	0	100	0,0	0,0		L9 - A	86.86	14705599	6191149	15045
L9 - B	90.4	14937850	3432149	19331	81.2311	18.6638	0.105121		L9 - B	95.2	19927383	4286248	5164	82.2807	17.698	0.0213223		L9 - B	95.4	12500062	4837386	3559	72.0838	27.8956	0.0205236		L9 - B	96.3	17230492	7371792	7466	70.0149	29.9548	0.0303376		L9 - B	60.9	19995103	0	0	100	0,0	0,0		L9 - B	87.5	11482740	5440065	12079
L9 - C	90.2	14717911	3783967	26200	79.4357	20.4229	0.141407		L9 - C	95.4	20555956	4301949	5110	82.6768	17.3026	0.0205526		L9 - C	97.6	11887673	4873409	3266	70.9104	29.0701	0.0194818		L9 - C	96.2	20569176	8374792	9210	71.0429	28.9253	0.03181		L9 - C	62.4	16113687	0	0	100	0,0	0,0		L9 - C	80.05	10876869	5515107	11985
L11 - A	90.3	14175334	3368367	19094	80.7123	19.179	0.108718		L11 - A	95.5	20132903	4631373	5884	81.2789	18.6974	0.0237544		L11 - A	98	13660109	5271968	3724	72.1391	27.8413	0.0196665		L11 - A	96.3	16265575	6898988	7494	70.1948	29.7729	0.0323407		L11 - A	61.9	15553851	0	0	100	0,0	0,0		L11 - A	53.7	5642647	4820956	6020
L11 - B	90.3	11182353	2799567	17676	79.8763	19.9975	0.126261		L11 - B	95.4	16512627	3643966	4773	81.9023	18.074	0.023674		L11 - B	96.2	10866229	4393994	3300	71.1908	28.7875	0.0216202		L11 - B	92.7	12427388	5725924	5141	68.4386	31.5331	0.0283119		L11 - B	62.3	13924371	0	0	100	0,0	0,0		L11 - B	74.99	11608692	6171078	11105
L11 - C	90.2	11312527	3851689	21319	74.4954	25.3642	0.14039		L11 - C	95.3	17236819	4179896	5565	80.4621	19.5119	0.0259776		L11 - C	98.1	12238022	5017518	2579	70.9117	29.0734	0.0149437		L11 - C	95.4	16228283	7169595	6687	69.3381	30.6333	0.0285713		L11 - C	63.7	14792128	0	0	100	0,0	0,0		L11 - C	86.08	12312438	5543466	13299
L13 - A	90.4	14159812	3451194	18252	80.32	19.5765	0.103532		D1 - A	94.9	20711309	4860820	7867	80.9668	19.0024	0.0307545		D1 - A	97.8	12213409	4975978	3696	71.0368	28.9417	0.021497		L13 - A	95.4	14783077	6165370	6666	70.5464	29.4218	0.0318109		D1 - A	62.3	17103496	0	0	100	0,0	0,0		L13 - A	86.63	14145828	5941438	14164
L13 - B	90.4	12269885	2955650	15577	80.5052	19.3926	0.102204		D1 - B	94	22042915	5075511	7616	81.2611	18.7108	0.0280763		D1 - B	98	14854812	5742893	3131	72.1078	27.877	0.0151984		L13 - B	92.4	19649931	8357955	7174	70.1406	29.8338	0.0256077		D1 - B	63.6	17775062	0	0	100	0,0	0,0		L13 - B	79.98	10524138	5904782	10327
L13 - C	89.9	9902322	2245042	17394	81.4017	18.4553	0.142987		D1 - C	94.8	18103983	4461505	8513	80.1984	19.7639	0.0377115		D1 - C	97.9	14707438	5686728	4118	72.1013	27.8785	0.020188		L13 - C	93.2	14237203	5985756	5465	70.3822	29.5908	0.0270164		D1 - C	63.7	16719410	0	0	100	0,0	0,0		L13 - C	85.43	14103670	6680662	15015
L15 - A	90.6	14170920	3290165	18562	81.071	18.8228	0.106192		D3 - A	94.9	19687827	4708951	6775	80.6761	19.2962	0.0277624		D3 - A	98.4	14743637	7657324	3540	65.8066	34.1776	0.0158004		L15 - A	96	14803651	6376465	5986	69.8743	30.0974	0.0282544		D3 - A	62.9	14004188	0	0	100	0,0	0,0		L15 - A	86.76	10749217	4902796	10563
L15 - B	90.5	12307706	2874954	15906	80.9794	18.916	0.104655		D3 - B	94.7	16635299	3866359	5671	81.1188	18.8535	0.0276535		D3 - B	98.3	14176151	7591527	3375	65.1147	34.8698	0.0155022		L15 - B	96.1	13194121	6095072	5489	68.3822	31.5894	0.0284483		D3 - B	64.4	18461728	0	0	100	0,0	0,0		L15 - B	85.73	12807115	5784608	15146
L15 - C	90.3	15229761	3526116	20074	81.1131	18.78	0.106913		D3 - C	95.2	17642456	4424170	6910	79.9258	20.0429	0.0313045		D3 - C	98.4	12337714	6493382	2863	65.5078	34.477	0.0152013		L15 - C	96.5	18654834	8275565	6515	69.2538	30.722	0.0241861		D3 - C	63.6	20258867	0	0	100	0,0	0,0		L15 - C	86.91	15002937	6902113	17101
D1 - A	90.6	12901896	3222590	18093	79.9246	19.9633	0.112082		D5 - A	95	24408139	6100571	8652	79.9812	19.9905	0.0283511		D5 - A	98.3	13307719	6698291	2955	66.5088	33.4764	0.0147684		D1 - A	95.3	18839452	8068975	8512	69.9911	29.9773	0.0316232		D5 - A	63	19810549	0	0	100	0,0	0,0		D1 - A	86.18	15667938	7156592	17770
D1 - B	90.6	12176431	3071893	17028	79.7652	20.1233	0.111547		D5 - B	94.8	20228430	5441228	8483	78.7768	21.1901	0.0330359		D5 - B	98.3	13630655	6865379	3111	66.4938	33.4911	0.0151762		D1 - B	94.7	26685206	10399113	10043	71.9387	28.0342	0.0270742		D5 - B	62.1	20148543	0	0	100	0,0	0,0		D1 - B	86.06	15138733	6751526	17820
D1 - C	90.2	14323310	3279104	19102	81.2831	18.6085	0.108402		D5 - C	95.2	18790015	4697372	7058	79.9764	19.9935	0.0300411		D5 - C	98.3	13930618	7314402	3201	65.5613	34.4236	0.0150648		D1 - C	96.1	21997217	9119916	7916	70.6737	29.3009	0.0254329		D5 - C	63.5	15942720	0	0	100	0,0	0,0		D1 - C	86.8	13904041	6529737	14123
D3 - A	90.7	14838019	3614019	19683	80.3283	19.5651	0.106557		D7 - A	95.1	17720238	4463469	6705	79.8554	20.1144	0.0302158		D7 - A	98.3	17075931	8931132	3911	65.6489	34.336	0.015036		D3 - A	91.2	14400789	6114562	7990	70.1679	29.7932	0.0389313		D7 - A	63.9	18174922	0	0	100	0,0	0,0		D3 - A	86.89	14979613	6239068	15115
D3 - B	90.4	15054755	3045547	17034	83.0959	16.8101	0.0940204		D7 - B	95.1	15667791	3994366	6185	79.6599	20.3086	0.0314465		D7 - B	98.3	12516962	6435260	2865	66.0348	33.95	0.0151147		D3 - B	94.8	20790117	8801307	10358	70.2327	29.7324	0.0349911		D7 - B	61.8	12840866	0	0	100	0,0	0,0		D3 - B	85.44	11922638	5713511	12633
D3 - C	90.1	14044780	3327336	23008	80.7398	19.128	0.132267		D7 - C	95	17129051	4558292	6910	78.9566	21.0115	0.0318518		D7 - C	98.3	15597715	8306356	3554	65.2416	34.7435	0.0148656		D3 - C	95.4	14611408	6271471	5974	69.9483	30.0231	0.028599		D7 - C	63.4	20079787	0	0	100	0,0	0,0		D3 - C	86.36	11314375	5714708	13158
D5 - A	90.8	14656861	3421417	19331	80.9878	18.9054	0.106815		D9 - A	94.9	21890581	5308698	6757	80.4622	19.5129	0.0248364		D9 - A	98.3	13280302	7042126	2951	65.3385	34.647	0.0145188		D5 - A	95.8	16728369	7107967	7622	70.1577	29.8103	0.0319662		D9 - A	62.6	18924746	0	0	100	0,0	0,0		D5 - A	69.9	7945778	4723672	8143
D5 - B	90.8	14004816	3020615	15792	82.182	17.7253	0.0926694		D9 - B	95.3	17773276	4195063	5455	80.884	19.0912	0.024825		D9 - B	98.3	13426669	6719713	3135	66.6352	33.3493	0.0155587		D5 - B	96	13579674	5614303	6293	70.7265	29.2408	0.0327756		D9 - B	62.6	14535142	0	0	100	0,0	0,0		D5 - B	85.41	10464873	5003649	11755
D5 - C	90.3	13847939	3378629	18353	80.3016	19.592	0.106426		D9 - C	94.8	15301226	3941590	6380	79.4902	20.4766	0.0331442		D9 - C	98.2	11530348	5912672	2475	66.0936	33.8923	0.014187		D5 - C	95.2	18287789	7300987	7155	71.448	28.524	0.0279537		D9 - C	62.9	17002514	0	0	100	0,0	0,0		D5 - C	85.97	15777725	7193856	16102
D7 - A	90.8	12846323	3008691	18457	80.9295	18.9542	0.116276		D11 - A	95.1	18560845	4894358	7483	79.1079	20.8602	0.0318932		D11 - A	98.3	13011106	6707740	2922	65.9733	34.0119	0.0148161		D7 - A	92.2	18521017	7583046	9140	70.9259	29.0391	0.0350015		D11 - A	64.1	16148818	0	0	100	0,0	0,0		D7 - A	87.38	10442382	5382612	11748
D7 - B	90.9	12846438	2777418	14990	82.1444	17.7597	0.0958511		D11 - B	94.9	16895115	4658331	7096	78.3613	21.6058	0.032912		D11 - B	98.3	12740280	6556805	2793	66.0122	33.9733	0.0144716		D7 - B	92.7	19926615	8140883	10164	70.9696	28.9942	0.0361996		D11 - B	63.6	16392997	0	0	100	0,0	0,0		D7 - B	86.07	13677555	7264946	13846
D7 - C	90.6	12634120	3009910	19208	80.661	19.2164	0.122631		D11 - C	94.7	20133614	5250140	10068	79.2855	20.6749	0.0396474		D11 - C	98.3	12858130	6909493	2997	65.0366	34.9483	0.0151589		D7 - C	94.6	16192315	6917896	7399	70.0432	29.9248	0.0320059		D11 - C	63.7	17608848	0	0	100	0,0	0,0		D7 - C	87.4	12816443	6419961	14632
																																						21865440	0	0	100	0,0	0,0				11926231	6483328	11935
																																						16380670	0	0	100	0,0	0,0				10135765	5725820	10638
																																						17066045	0	0	100	0,0	0,0				13477449	6970812	14072
[truncated: 3 more columns]
