# Supplementary material for: Kingdom-wide comparison reveals the evolution of diurnal gene expression in Archaeplastida
Source: Nat Commun. 2019 Feb 13;10:737. doi: 10.1038/s41467-019-08703-2 (PMC6374488; doi:10.1038/s41467-019-08703-2)
Supplement: Supplementary file 5 — Supplementary Data 2 [file 41467_2019_8703_MOESM5_ESM.xlsx]

## Sheet: Sheet1
Supplementary Data 2. Synechocystis sp. PCC 6803 matrix.
GeneName	Phylostratum	pVal	phase	Annotation	L1.5	L3.5	L5.5	L7.5	L9.5	L11.5	D1.5	D3.5	D5.5	D7.5	D9.5	D11.5	L1.5.1	L3.5.1	L5.5.1	L7.5.1	L9.5.1	L11.5.1	D1.5.1	D3.5.1	D5.5.1	D7.5.1	D9.5.1	D11.5.1
sll0823	Prokaryotic	NR	NR	'TCA / org transformation.TCA.succinate dehydrogenase'	902.587	1168.59	619.517	695.027	512.923	634.256	553.815	684.577	718.571	649.075	633.693	587.927	870.234	1133.61	656.394	761.177	598.518	597.372	533.866	515.865	470.055	521.893	492.728	626.958
sll1547	Prokaryotic	6.48746e-06	20	'not assigned.unknown'	584.725	578.366	484.401	541.958	558.923	582.344	655.82	859.466	824.345	945.143	935.822	803.491	613.15	552.205	576.94	557.522	601.593	623.878	811.237	627.197	750.454	752.696	762.439	1038.56
sll1746	Prokaryotic	0.000357406	8	'protein.synthesis.ribosomal protein.prokaryotic.chloroplast.50S subunit.L12'	6740.22	7654.03	6449.14	7225.24	6029.57	5451.41	2953.84	1275.68	1832.41	1495.5	1649.59	822.256	7406.75	18616.7	7109.56	7137.02	4505.58	4810.37	2778.51	2447.61	1745.87	2151.84	1723.94	1012.58
slr0467	Prokaryotic	NR	NR	'transport.ABC transporters and multidrug resistance systems'	444.073	521.173	414.866	405.267	390.083	331.195	394.932	460.057	454.868	452.021	488.083	531.983	529.88	608.029	419.916	560.96	519.945	479.776	537.389	536.963	539.574	558.952	546.356	625.033
sll0450	Specific	1.81193e-05	12	'not assigned.unknown'	525.732	618.166	1117.55	1973.45	4144.86	4624.47	2469.54	1463.81	611.525	665.9	734.242	526.781	653.885	632.852	880.089	2570.33	2629.36	3543.51	2916.5	1722.31	1219.88	912.304	797.597	1143.76
sll0413	Specific	NR	NR	'not assigned.unknown'	922.795	1149.22	887.529	903.137	769.513	688.319	927.324	850.299	1068.85	976.815	909.511	907.921	858.838	989.947	740.98	828.526	691.306	762.728	786.876	674.182	682.969	710.388	684.296	866.709
sll0756	Specific	0.0249808	22	'not assigned.unknown'	1326.19	1091.85	1205.67	868.919	925.028	888.118	1339.43	947.357	1350.94	1035.21	999.38	1126.25	1260.92	1120.94	1024.56	899.482	930.938	900.291	945.39	1114.93	1173.12	1268.92	1374.26	1011.62
sll2507	Specific	NR	NR	No Annotation	693.192	760.664	553.591	506.951	424.174	389.579	433.316	393.743	343.346	334.079	241.505	250.7	638.919	661.754	496.302	343.671	386.94	352.293	249.949	296.243	291.271	287.307	273.95	241.27
sll1957	Specific	0.00128052	20	'not assigned.unknown'	949.406	1069.88	995.956	991.495	1005.59	1080.67	1207.53	1223.59	1183.2	1224.36	1137.73	1273.84	1024.07	889.162	1014.45	1071.99	1131.46	1120.85	1257.81	1094.81	1184.07	1334.19	1511.7	1209.71
sll1825	Specific	0.035873	19	'not assigned.unknown'	2033.88	2176.36	2120.63	2259.4	2004.9	1904.07	2404.99	2548.39	2062.95	2828.25	2470.8	2291.13	1706.51	1608.69	1918.16	2117.71	1903.87	1820.68	1867.95	2681.06	2696.72	2398.91	2337.18	2412.2
sll1446	Specific	0.00015584	20	'transport.potassium'	1959.86	1867.98	1588.04	1642.33	1685.47	1562.26	1839.38	1986.04	2110.86	2033.07	2024.31	1822.82	1855.95	1959.49	1651.77	1930.09	1899.91	1740.81	1978.02	2046.56	2095.25	2120.6	2019.37	2766.38
6803t27	Specific	NR	NR	No Annotation	596734	630482	597905	618385	613318	627352	616664	587743	611511	580999	596692	584831	589815	582333	608923	548221	566203	587074	607003	547219	546684	587205	614000	555983
sll1086	Specific	NR	NR	'not assigned.unknown'	3524.93	3628.55	5713.48	6516.66	6396.13	5509.92	7802.56	7571.14	3569.31	7091.34	8344.75	9861.12	3296.5	2522.76	3983.14	3771.25	3044.43	3555.39	12995.9	14191.5	13853.6	15681	24065	15178.9
slr1746	Prokaryotic	NR	NR	'not assigned.unknown'	3181.5	4805.04	3438.75	5215.85	4273.81	3942.09	3300.56	3356.88	3246.05	3399.43	3659.07	3141.53	2927.67	3763.4	4136.13	4576.42	4294.57	4514.15	3617.88	3561.69	4094.16	4499.04	4400.36	4204.22
sll1415	Prokaryotic	NR	NR	'stress.abiotic.light'	1663.38	1513.24	1518.78	1437.4	1499.1	1450.52	1733.07	1658.22	1819.67	1613.38	1560.69	1491.89	1577.97	1670.06	1421.1	1324.82	1304.21	1412.39	1500.28	1279.61	1430.96	1558.78	1568.66	1581.89
ssl3177	Prokaryotic	0.0299887	6	'not assigned.unknown'	1218.14	2071.15	1473.03	1851.11	1260.78	1308.81	1109.35	1190.19	1473.25	1362.2	1443.88	1636.86	1193.82	1705.83	1531.97	1474.12	1188.16	1323.04	1145.64	991.011	966.912	1069.6	1108.58	1117.24
sll1891	Specific	NR	NR	'not assigned.unknown'	2269.55	1741.97	2125.27	2170.85	2476.56	2143.86	2070.13	2677.49	2227.99	2748.01	2775.95	1881.62	2063.65	1606.17	1943.23	2148.64	1900.5	2054.95	1911.12	1773.78	1863.03	1598.38	1634.47	1979.03
RC4	Specific	0.00128052	20	No Annotation	481.848	413.625	512.631	503.623	521.505	466.533	659.387	603.101	549.823	616.326	702.234	714.875	414.272	400.547	509.923	438.898	530.862	472.368	681.828	700.297	755.329	834.712	902.202	673.813
slr0498	Prokaryotic	0.00505613	20	'not assigned.unknown'	584.273	544.52	499.031	513.133	542.321	558.868	602.773	762.315	651.135	718.827	831.069	896.882	616.966	563.031	616.011	738.828	806.914	665.686	826.792	908.713	984.503	912.031	857.209	1241.21
slr0347	Specific	0.00406656	20	'not assigned.unknown'	715.753	655.834	665.907	675.03	753.713	843.157	827.682	947.363	904.603	1056.63	1240.23	1128.75	741.336	705.613	839.264	692.512	787.403	734.952	978.268	876.286	819.106	886.025	981.428	1230.53
slr0990	Specific	0.0115941	5	'redox.ascorbate and glutathione.glutathione'	1356.47	1397.51	1444.14	1144.68	1060.41	908.432	990.122	899.543	955.713	862.658	820.718	1008.07	1380.02	1433.45	1257.77	1123.59	993.709	983.965	949.003	1208.23	1131.12	1189.39	1184.63	909.684
sll1921	Specific	0.00206097	22	'not assigned.unknown'	1505.46	1533.16	1458.84	1147.31	1175.06	1350.35	1963.65	1828.04	2086.78	1972	1723.03	1749.63	1354.25	1478.14	1351.38	1310.18	1242.76	1163.35	1182.63	1500.35	1376.39	1414.41	1564.72	1526.19
ssl1923	Specific	0.00015584	5	'not assigned.unknown'	621.325	837.283	648.002	578.637	456.571	494.152	433.147	444.497	578.804	446.422	459.304	493.792	681.614	632.379	567.009	633.222	492.604	478.778	407.709	437.295	483.394	477.91	466.132	487.328
ssl0312	Specific	NR	NR	'not assigned.unknown'	927.218	1239.76	744.956	823.008	676.554	619.142	762.892	523.766	828.92	735.766	359.611	477.684	855.106	852.037	687.919	640.176	556.022	613.145	405.703	462.857	452.562	447.27	438.461	416.708
ssl3291	Prokaryotic	NR	NR	'not assigned.unknown'	2126.36	2601.19	2107.42	1788.17	1737.38	1884.05	2009.61	3155.92	3103.41	3448.74	3509.22	3288.47	2295.76	2585.88	1986.05	2575.55	2423.65	2241.07	2553.67	2065.99	2066.49	2013.95	2173.69	3800.99
6803t01	Specific	NR	NR	No Annotation	548951	573479	552743	550808	560260	487109	568648	586959	521406	556378	523349	504170	570254	487591	580690	553617	550377	584985	576494	561240	552410	565479	556607	604587
slr1579	Specific	0.00406656	21	'not assigned.unknown'	857.476	926.227	806.217	835.202	835.331	906.623	790.139	855.817	862.799	887.413	1035.49	999.077	861.544	919.913	878.714	834.215	871.406	785.534	1008.56	1018.31	1084.17	1173.38	1175.07	978.365
slr0208	Specific	6.44324e-05	18	'not assigned.unknown'	679.671	718.972	675.521	866.969	807.486	830.436	920.914	959.725	896.938	981.519	905.319	896.047	631.284	730.051	713.992	693.623	679.761	771.402	923.563	1009.8	988.715	957.575	980.447	932.601
sll1768	Specific	0.00206097	20	'not assigned.unknown'	875.38	876.519	848.039	987.453	954.202	893.978	967.041	1094.08	952.038	1084.29	1162.49	1057.36	776.756	745.318	929.583	791.281	808.985	795.861	978.853	1104.63	1059.12	1113.53	1134.97	1005.61
slr1368	Prokaryotic	0.00947878	19	'not assigned.unknown'	1076.68	998.05	1029.3	1009.7	1097.38	1438.37	1280.38	2216.18	1971.83	2158.81	2474.99	2237.99	1361.54	1310.6	1142.2	1814.13	1792.58	1706.77	2067.09	2090.21	1980.1	1900.71	1922.56	2576.74
sll0445	Specific	NR	NR	'not assigned.unknown'	1114.12	1141.48	1146.11	1234.16	1594.86	1551.77	1216.21	1231.44	1206.31	1181.88	1254.18	1280.99	1103.97	1089.52	1188.3	1281.55	1456.71	1538.51	1227.25	993.303	1232.26	1180.31	1158.73	1371.39
sll1831	Specific	0.000466129	21	'not assigned.unknown'	512.2	516.772	435.905	446.435	475.436	510.373	550.975	641.305	634.643	673.553	737.509	662.318	551.05	610.91	525.243	572.271	602.481	567.958	677.649	596.004	676.917	686.778	700.241	713.625
slr1044	Prokaryotic	NR	NR	'not assigned.unknown'	1528.94	1264.84	1072.25	1341.09	1365.88	1294.4	1854.81	1029.19	1421.06	923.87	866.515	788.219	1313.55	1335.46	1290.92	1068.28	1051.43	1204.82	847.292	944.435	924.369	923.152	911.397	730.218
slr1939	Specific	NR	NR	'not assigned.unknown'	714.816	750.068	800.283	755.079	741.389	740.956	720.089	797.785	748.44	750.589	852.591	879.734	680.93	719.872	776.378	684.174	684.6	669.539	750.193	764.141	759.376	790.308	814.715	943.479
ssr1527	Specific	0.00406656	2	'not assigned.unknown'	1010.45	873.96	658.992	565.916	612.699	534.678	529.002	528.129	513.451	570.753	617.838	763.962	923.593	888.69	619.581	545.27	527.395	638.716	660.443	679.359	648.719	742.807	763.573	641.832
slr1471	Prokaryotic	0.00947878	6	'cell.division.plastid'	2973.41	3328.07	3555.15	2533.09	2569.78	2131.69	2611.08	1440.19	2090.27	1465.65	1411.84	1398.58	2891.54	3002.28	2664.59	2204.46	1995.13	2360.49	1466.82	1903.6	1681.38	1843.91	1989.92	1132.5
slr0056	Prokaryotic	NR	NR	'tetrapyrrole synthesis.chlorophyll synthase'	858.631	997.54	683.108	763.77	744.042	686.176	692.809	613.902	684.918	664.306	684.366	627.829	749.067	988.876	811.021	791.717	801.045	837.516	782.94	683.685	720.837	799.136	813.792	780.251
slr1874	Prokaryotic	0.000604707	21	'not assigned.no ontology'	542.11	628.6	514.054	533.794	580.618	605.174	620.841	807.511	792.052	817.797	924.558	851.327	499.986	636.258	600.42	541.331	590.143	553.824	777.486	739.483	722.4	754.888	866.817	1035.01
sll1378	Prokaryotic	0.000272553	21	'not assigned.unknown'	751.416	842.87	633.667	643.68	636.121	660.893	668.966	767.066	929.951	784.4	873.086	757.053	746.478	806.152	647.259	687.539	680.419	658.586	778.446	790.682	893.217	863.417	964.186	880.548
RC9	Specific	0.00325662	20	No Annotation	483.086	409.847	528.431	489.767	524.43	501.097	632.144	632.513	559.65	615.572	717.495	667.532	425.814	400.557	521.613	429.079	510.52	505.92	690.162	707.204	815.185	830.789	884.483	677.471
ssl3383	Specific	NR	NR	'not assigned.unknown'	1898.02	2377.07	1829.12	2193.61	1878.15	1890.95	1765.17	2122.54	2072.36	2080.44	2035.56	2090.72	1681.32	1699.35	1908.88	2092.18	1889.76	1874.68	2046.08	1808.81	1811.15	1848.3	1686.15	2499.24
sll0887	Specific	NR	NR	'not assigned.unknown'	2128.3	1885.01	1989.19	2415.1	2341.24	2012.86	2194.1	2222.73	1849.42	2361.53	2188.14	1814.07	1930.39	1901.86	1814.55	1977.23	1653.56	1695.55	1893.58	2276.49	1923.2	1673.01	1680.01	1709.68
slr0147	Specific	6.44324e-05	17	'not assigned.unknown'	8087.54	5225.56	11115.8	5953.87	11756.5	8602.5	21940.7	18120.8	8851.24	11155.1	12061.9	8100.38	5820.45	3179.33	6002.64	5160.43	7181.73	6377.55	15590.9	23397.8	18751.3	16521.1	14847.4	6761.12
slr0941	Prokaryotic	0.00162836	4	'not assigned.unknown'	1138.13	1315.62	923.624	960.756	835.94	743.877	954.514	791.417	1021.9	844.887	829.091	901.201	1102.5	1198.38	913.942	891.387	780.417	807.562	735.076	709.001	686.531	811.957	799.722	772.023
sll0480	Prokaryotic	NR	NR	'amino acid metabolism.synthesis.aromatic aa.phenylalanine and tyrosine'	1079.3	1248.82	756.973	855.283	785.211	814.186	883.059	1055.84	1073.49	1058.61	1095.08	1236.55	1157.58	1514.06	897.386	1277.26	1164.66	1098.17	1214.14	1351.67	1465.7	1584.04	1420.63	1700.1
slr1552	Specific	0.000466129	21	'not assigned.unknown'	606.132	677.163	623.102	603.919	661.601	650.523	728.804	907.917	785.558	862.109	995.616	967.664	501.361	521.717	714.976	580.989	637.501	652.401	929.991	978.259	1073.41	1117.5	1140.11	1088.3
slr1550	Prokaryotic	6.44324e-05	20	'protein.aa activation.lysine-tRNA ligase'	1136.31	1194.38	1064.39	962.744	1034.99	1122.65	1279.81	1840.48	1897.42	1913.23	2124.64	1783.47	1217.72	1367.96	1115.39	1170.61	1244.7	1222.33	1631.41	1431.78	1581.28	1598.88	1680.52	2291.92
slr1861	Specific	8.7026e-05	5	'not assigned.unknown'	1071.11	1071.66	951.98	923.565	872.175	739.654	662.616	685.917	607.339	694.791	755.683	739.646	1026.84	872.02	1049.92	861.187	822.525	829.455	727.359	729.093	821.337	857.073	871.822	734.639
slr1022	Prokaryotic	0.00947878	8	'amino acid metabolism.synthesis.glutamate family.arginine.acetylornithine aminotransferase'	1496.63	1638.79	1497.39	1447.75	1470.21	1230.84	1355.15	1059.46	1206.6	1097.49	960.478	986.147	1275.86	1359.08	1434.32	1317.3	1239.6	1373.97	1055.36	1173.8	1105.42	1159.93	1054.01	914.033
slr1050	Prokaryotic	NR	NR	'not assigned.unknown'	541.802	466.235	549.349	476.649	482.318	512.509	536.981	535.115	657.43	586.42	594.631	609.282	576.871	582.539	539.176	625.053	601.806	570.223	662.139	656.013	651.091	664.456	661.723	770.058
sll1695	Specific	NR	NR	'not assigned.unknown'	2764.44	1813.16	3141.17	1703.96	1981.7	1845.3	4462.93	3022.08	3749.1	4731.1	2180.93	3429.19	2092.51	1811.08	1760.62	1351.92	1287.13	1330.51	1189.34	1512.5	1614.03	1355.9	1524.83	1034.04
slr1349	Prokaryotic	NR	NR	'glycolysis.plastid branch.glucose-6-phosphate isomerase'	888.603	1018.73	757.524	795.969	693.006	713.416	776.49	655.056	863.095	693.845	692.633	688.453	833.693	1040.1	719.457	708.316	663.424	713.575	627.472	693.227	679.724	731.013	744.144	613.187
sll1679	Prokaryotic	0.0249808	21	'protein.degradation.serine protease'	1176.33	1223.36	1035.88	1159.18	1071.11	976.282	1242.14	1093.84	1308.75	1265.96	1052.67	1196.82	1075.56	1051.63	1054.62	1064.85	972.59	1058.81	1112.08	1164.66	1167.83	1227.35	1195.02	1242.49
slr0727	Specific	NR	NR	'not assigned.unknown'	1304.21	1253.33	1263.46	1188.92	1404.33	1582.98	1748.3	1935.56	2050.54	2089.12	2213.49	2175.03	1211.62	1226.63	1109.37	1130.39	1123.34	1148.05	1656.94	1097.33	1121.4	1331.52	1401.04	1763.46
slr1209	Specific	0.0171465	5	'not assigned.unknown'	1207.22	1311.84	1307.36	1146.95	899.274	943.628	690.982	882.764	838.751	835.058	951.174	926.323	1409	1216.27	1078.13	1372.41	1189.06	1042.35	1006.17	987.487	964.12	838.412	829.65	1536.11
sll0669	Specific	0.00626004	20	'not assigned.unknown'	578.341	537.217	648.174	672.202	709.416	720.302	802.957	1306.46	1171.59	1358.13	1676.16	1255.08	591.375	586.175	662.675	570.671	649.943	660.709	1055.84	696.712	786.355	864.966	899.845	1207.74
slr1727	Prokaryotic	0.00626004	20	'transport.unspecified cations'	645.586	714.462	617.226	652.049	712.729	591.012	713.334	765.052	764.804	799.661	870.591	975.828	707.199	696.89	685.572	756.755	840.449	823.44	921.137	919.232	1088.93	1115.48	1104.12	971.414
slr0550	Prokaryotic	NR	NR	'amino acid metabolism.synthesis.aspartate family.lysine'	1620.37	1398.78	1333.27	1494.1	1646.58	1543.09	1498.36	1070.65	1430.84	1041.61	1155.42	1023.09	1468.23	1514.64	1553.95	1382.99	1349.25	1456.35	1203.27	1445.36	1540.71	1588.58	1560.23	1030.48
ssl0900	Specific	NR	NR	'not assigned.unknown'	1124.77	912.143	1049.61	1104.67	1065.06	1007.79	841.796	735.32	775.776	683.566	828.987	661.041	1044.6	780.106	1036.52	972.78	917.176	1007.88	885.534	1119.16	914.341	939.919	960.939	977.113
E1A_r60_a22	Specific	0.00947878	20	No Annotation	731.164	600.142	847.163	796.542	948.556	832.951	1112.91	1024.74	948.272	1052.5	1272.12	1426.99	614.109	582.909	766.659	656.313	780.155	759.427	1124.26	1154.27	1244.17	1391.57	1440.06	1086.2
slr0953	Prokaryotic	8.7026e-05	18	'major CHO metabolism.synthesis.sucrose.SPP'	729.891	666.113	682.342	705.962	780.117	778.454	951.861	794.302	922.685	846.289	911.4	888.513	681.511	632.074	720.319	668.162	748.003	751.369	1012.88	1091.08	1152	1153.3	1161.96	1084.2
slr0642	Prokaryotic	0.000780433	18	'transport.misc'	661.14	610.487	643.484	670.038	690.122	849.16	762.365	936.96	942.362	1084.11	1121.33	1194.5	659.217	649.007	733.952	753.238	781.584	769.641	934.71	967.254	900.702	916.824	883.78	1180.99
sll0545	Specific	3.46381e-05	20	'not assigned.unknown'	631.855	597.294	596.067	608.064	571.485	609.508	756.038	698.547	742.079	679.519	701.269	749.185	608.692	574.269	588.716	566.292	593.935	583.416	694.772	783.608	835.988	896.801	924.662	798.577
RC10	Specific	0.00626004	20	No Annotation	482.74	415.311	512.597	491.525	541.524	505.756	634.259	576.354	542.361	615.005	691.134	760.806	411.879	390.49	515.399	447.972	528.446	487.914	698.432	715.083	752.981	851.896	849.412	663.699
sll0176	Specific	NR	NR	'not assigned.unknown'	1063.66	1158.54	1121.23	1115.62	1031.33	1073.38	1257.94	1745.53	1956.49	1724.03	1743.9	1644.25	1400.26	1328.55	1054.15	1863.8	2150.44	1771.66	2140.99	1724.03	1978.38	1759.58	1478.96	3061.98
ssr7017	Specific	NR	NR	'not assigned.unknown'	468.376	443.017	396.767	507.432	441.375	563.064	463.873	702.389	540.006	592.721	663.449	456.576	411.42	445.257	461.804	782.009	719.745	692.436	471.283	387.527	374.273	308.77	334.543	734.528
sll0380	Specific	0.00947878	21	'not assigned.unknown'	682.801	689.487	668.316	683.793	639.787	667.332	733.255	703.847	678.396	712.286	828.971	786.659	680.092	758.512	712.421	660.607	743.547	699.615	805.904	908.251	953.764	965.859	1093	811.016
slr7096	Specific	NR	NR	'not assigned.unknown'	945.386	923.583	1063.36	792.403	797.622	743.785	914.186	682.099	1111.15	822.917	707.099	1010.65	815.199	840.247	854.069	769.69	832.949	708.474	787.795	786.051	851.595	897.785	887.117	703.935
slr1162	Specific	0.00505613	4	'not assigned.unknown'	641.79	839.59	569.229	660.739	651.019	562.744	563.712	537.451	521.746	544.24	538.638	575.466	649.316	701.199	577.109	729.419	653.686	638.034	558.593	555.889	589.499	617.796	664.559	669.484
slr1342	Prokaryotic	0.000780433	20	'not assigned.no ontology'	1801.62	1841.71	1543.06	1680.41	1945.69	2033.11	2066.62	2433.36	2493.46	2754.21	2656.51	3040.93	1713.28	1810.31	1734.86	2107.79	2230.88	2160.37	2611.16	2118.72	2575.19	2634.55	2519.49	3788.99
slr0967	Specific	NR	NR	'transport.potassium'	4769.67	7626.46	16375.8	15614.5	10578.4	8382.69	20551.1	18642	5390.32	31549.4	43722.6	44317.8	6090.15	7536.32	10709.2	9964.8	5481.24	8194.54	36452.7	53288.8	42718.2	58398.8	86594	61178.4
slr1199	Prokaryotic	0.00128052	20	'DNA.repair'	1036.51	1014.61	1162.98	981.796	1116.84	1108.16	1186.03	1297.38	1174.41	1331.19	1453.85	1354.95	1034.17	944.808	1002.48	1116.07	1140.64	1098.94	1380.72	1343.13	1456.61	1580.93	1552.91	1557.61
slr0032	Prokaryotic	0.00626004	8	'misc.aminotransferases.aminotransferase class IV family protein'	2891.67	3886.57	3650.04	3019.65	2408.49	2256.95	2272.99	1972.92	1952.74	1795.27	1122.53	1079.1	3095.74	3567.24	2576.21	2601.81	1727.08	1946.62	1514.27	1862.64	1356.65	1108.31	984.453	822.793
slr1646	Prokaryotic	NR	NR	'RNA.processing.degradation dicer'	1112.93	1075.78	865.251	787.67	703.504	858.647	707.886	996.616	1081.5	922.403	1155.58	1137.87	1145.05	1222.9	931.282	977.143	906.089	914.011	988.208	706.685	779.085	827.79	863.191	1243.66
slr1149	Prokaryotic	0.00015584	20	'transport.ABC transporters and multidrug resistance systems'	626.076	572.976	579.122	513.332	555.013	534.331	659.822	598.067	733.3	673.988	621.491	678.751	568.631	509.671	541.301	534.298	550.041	540.652	557.147	583.403	650.465	659.784	596.471	670.205
ssr0332	Specific	0.000272553	6	'not assigned.unknown'	3547.46	4807.43	3816.33	3166.57	2497.11	1939.42	2236.43	1587.43	2012.4	1638.77	1321.65	1387.1	3126.15	3271.96	2754.7	2615.35	1927.44	2016.94	1301.25	1077.92	1100.64	977.169	1085.54	1350.67
sll1570	Specific	0.000604707	21	'not assigned.unknown'	756.525	686.231	669.325	726.818	699.092	709.979	698.029	769.547	702.844	751.395	872.331	932.636	714.013	758.354	714.715	644.209	685.32	710.897	830.072	885.793	996.011	1125.54	1142.58	873.688
slr0181	Specific	0.0249808	17	'not assigned.unknown'	777.525	779.119	861.708	1005.48	1054.02	996.489	1008.88	964.967	892.254	981.916	992.479	1092.46	815.747	735.93	791.109	939.586	916.053	936.607	1034.32	1228.02	1066.57	1149.06	1168.8	984.264
slr2019	Prokaryotic	0.00259655	20	'transport.ABC transporters and multidrug resistance systems'	810.99	845.221	757.823	723.64	775.716	905.349	882.639	1070.32	1101.68	1232.45	1254.94	1135.74	858.917	927.856	818.884	949.588	920.524	837.538	1016.75	1139.61	1003.97	1007.28	926.706	1617.18
sll0702	Specific	0.00325662	20	'not assigned.unknown'	714.634	660.468	738.953	701.449	811.317	754.642	939.277	945.839	897.62	952.591	1028.06	1032.9	689.771	665.219	814.369	744.067	883.321	785.924	1110.31	1123.38	1210.58	1315.69	1440	1261.01
slr1724	Specific	NR	NR	'not assigned.unknown'	1051.54	1185.35	1120.7	981.037	966.401	930.597	1044.34	901.175	1028.36	953.419	917.787	986.851	993.496	1200.8	1046.71	957.869	986.64	966.484	976.027	1128.96	1148.56	1132.15	1088.01	1064.75
sll1712	Prokaryotic	0.00128052	8	'not assigned.unknown'	20251	24735	20828.7	19383.4	16815.7	13775.9	10246.1	7182.33	5168.54	5076.29	4538.37	2984.77	17739.4	21318.9	15243.9	18254.8	12975.7	15782.1	7901.91	10653.6	7923.24	6557.84	5617.07	3024.87
sll1636	Prokaryotic	0.0115941	19	'mitochondrial electron transport / ATP synthesis.NADH-DH.complex I.carbonic anhydrase'	892.768	945.025	899.068	963.756	919.153	1142.62	977.73	2173.05	1706.23	1913.93	2317.16	2135.43	1357.95	1318.05	868.379	1971.94	2132.82	1767.02	2820.72	2481.53	2573.92	2505.89	2531.34	3899.59
slr1085	Specific	0.00406656	20	'not assigned.unknown'	1327.47	1483.34	1479.31	1269.68	1463.88	1651.11	1716.74	1999.58	1913.68	1956.41	2189.41	2108.34	1908.04	1663.23	1427.96	1564.83	1638.48	1574.28	2263.66	1886.41	1818.36	1794.17	1731.75	2226.61
sll1625	Prokaryotic	NR	NR	'TCA / org transformation.TCA.succinate dehydrogenase'	935.883	1141.63	1096.83	1075.96	1013.39	978.097	1071.64	911.906	966.619	926.462	868.706	937.27	970.763	1068.61	894.575	1120.2	1068.44	1017.8	913.73	939.278	971.023	907.215	787.511	1319.5
slr1448	Prokaryotic	3.14377e-06	20	'major CHO metabolism.degradation.sucrose.fructokinase'	992.371	874.177	964.042	955.673	1027.4	1073.53	1133.97	1572.01	1255.52	1671.61	1679.65	1584	912.075	866.213	902.251	865.594	892.111	902.657	1258.21	1304.47	1571.25	1611.34	1642.03	1265.35
asRNA_2119696:2119748	Specific	0.000466129	6	No Annotation	2156.86	1627	1580.07	1304.18	1422.38	1380	781.21	549.274	546.529	549.888	565.134	646.275	1915.2	2011.44	2234.07	1471.72	1946.13	1695.2	962.243	838.375	910.014	865.13	817.78	907.881
slr2059	Specific	0.00626004	4	'not assigned.unknown'	948.709	1050.58	947.086	999.602	931.089	929.718	800.869	936.111	787.094	853.822	952.246	868.389	963.95	917.761	824.457	860.709	773.292	797.545	788.136	744.597	777.079	814.179	800.113	954.199
sll1414	Prokaryotic	0.000357406	7	'protein.targeting'	2933.56	3695.91	3357.33	2434.35	2086.38	1717.47	1790.92	1345.32	1643.18	1275.84	1048.69	1098.05	3175.59	3944.63	2489.6	2153.38	1716.2	1669.38	1247.77	1244.71	980.254	960.202	902.415	1004.01
sll1221	Prokaryotic	9.20654e-06	10	'mitochondrial electron transport / ATP synthesis.NADH-DH.localisation not clear'	929.765	792.128	888.989	1388.51	1762.52	1822.65	822.843	992.192	609.522	749.766	705.853	487.172	843.877	663.331	930.812	1217.68	1116.4	1276	673.828	618.535	563.781	476.467	438.379	604.671
sll1764	Specific	9.20654e-06	20	'not assigned.unknown'	4584.19	3713.5	3093.31	2898.65	4134.55	4113.79	5172.81	5853.04	5452.67	6999.44	6300.04	5791.49	3648.49	2945.51	4019.38	2811.41	3447.31	3745.43	3916.49	4486.83	5113.24	5343.77	6200.88	4534.5
slr1434	Prokaryotic	2.16071e-06	10	'not assigned.unknown'	1420.36	1199.35	1190.95	1282.45	2010.07	1860.89	1488.41	916.238	959.719	720.032	717.701	559.401	1102.63	1019.32	1201.89	1384.29	2043.79	1888.77	836.029	799.594	661.287	596.205	602.754	746.886
sll0860	Prokaryotic	0.00162836	7	'not assigned.unknown'	1461.13	1487.6	1347.07	1316.33	1182.3	1070.41	954.609	813.062	829.329	734.77	653.386	646.987	1245.44	1231.27	1365.17	1099.59	1003.7	1074.06	676.594	715.371	710.172	714.499	650.149	679.194
slr0119	Specific	0.00128052	20	'not assigned.unknown'	1137.09	967.842	1100.09	1033.69	1107.78	1198.44	1247.88	1411.68	1360.06	1379.53	1595.97	1661.55	1227.85	1088.5	1120.67	1142.49	1389.11	1303	1583.53	1472.51	1584.98	1672.74	1603.73	1794.49
sll1129	Prokaryotic	NR	NR	'not assigned.no ontology'	807.838	797.326	848.693	774.713	836.86	831.685	861.615	1062.87	1066.03	1079.98	1216.45	995.779	939.492	908.657	859.755	878.138	903.613	861.515	1073.67	802.996	806.645	884.384	1019.82	1215.99
slr0773	Specific	0.00626004	5	'not assigned.unknown'	3250.88	2526.21	2579.46	2001.05	1928.4	1855.6	2058.47	1489.01	1892.73	1613.56	1785.71	1912.32	2797.99	1996.27	1891.79	1546.89	1698.14	1672.74	1543.17	1312.66	1501.69	1678.04	1821.26	1444.05
sll0218	Specific	0.00626004	12	'not assigned.unknown'	387.361	354.157	663.012	12748.2	5489.54	6537.5	803.043	675.865	498.388	503.921	639.151	651.569	341.684	350.419	2207.72	5199.67	1359.67	4455.23	1827.57	918.651	895.644	800.301	739.077	721.312
slr0819	Specific	1.29643e-05	20	'misc.nitrilases, *nitrile lyases, berberine bridge enzymes, reticuline oxidases, troponine reductases'	1066.95	874.904	893.185	794.744	960.007	925.759	1223.5	1442.86	1313.1	1505.93	1657.48	1621.61	962.38	851.096	1127.56	886.724	1023.14	913.573	1505.81	1719.53	1957.9	1984.72	1996.83	1839.17
slr1216	Prokaryotic	0.00626004	20	'not assigned.unknown'	646.604	675.734	648.031	569.948	635.909	735.605	729.35	1179.04	974.597	1090.1	1186.17	1085.52	723.569	771.516	634.295	883.774	898.585	770.077	1189.79	964.964	1106.63	1106.39	1144.42	1696.18
sll0720	Specific	0.00325662	18	'not assigned.unknown'	223.592	200.374	217.228	234.175	260.402	301.627	328.692	460.051	447.131	486.552	536.294	513.191	217.581	193.984	249.915	324.415	324.367	296.413	382.594	313.534	357.675	382.36	336.24	608.264
slr1540	Prokaryotic	4.73988e-05	2	'not assigned.unknown'	1863.6	1993.75	2022.05	1307.24	1340.06	1181.71	1370.37	1332.29	1439.5	1401.15	1452.22	1771.71	1709.2	1677.32	1536.11	1364.79	1275.59	1266.17	1437.02	1401.45	1475.53	1528.45	1592.49	1559.45
slr0581	Specific	NR	NR	'not assigned.unknown'	3252.94	2608.93	4392.37	3720.27	3574.98	2895.59	3739.2	3314.01	2523.73	3077.82	3469.15	2582.49	3587.99	2834.32	3245.21	2820.05	2586.18	2513.02	5347.55	6535.37	7287.94	5167.67	4565.2	2461.28
sll1818	Prokaryotic	0.0171465	6	'RNA.transcription'	3281.16	3250.08	2327.1	2584.6	2237.09	2321.92	2357.63	1125.16	3509.05	1443.89	1567.28	1150.68	3470.91	5972.7	2962.03	2423.56	1867.52	2609.55	1132.37	1086.18	1005.97	1091.33	1188.69	1014.73
RC3	Specific	0.00771869	20	No Annotation	486.637	424.752	520.925	532.22	520.401	506.351	635.163	624.768	570.045	650.214	723.22	704.986	437.477	425.168	536.148	469.016	529.902	496.611	689.722	758.597	776.472	866.973	867.835	694.875
sll0022	Specific	NR	NR	'not assigned.unknown'	1921.19	2244.03	2435.16	2080.42	2113.01	2167.87	1997.74	2586.12	2434.4	2533.53	2771.02	2771.01	2029	2251.12	2366.08	2391.88	2549.09	2376.64	2321.81	2797.15	2836.44	2905.72	2942.03	3434.27
sll0842	Prokaryotic	0.00947878	20	'major CHO metabolism.degradation.starch.starch cleavage.alpha amylase'	621.811	595.817	663.759	593.759	623.792	683.121	676.85	758.306	639.121	597.3	791.392	791.56	622.638	616.56	601.558	600.086	635.434	649.808	719.349	831.39	834.484	826.63	842.524	856.686
slr1613	Specific	NR	NR	'not assigned.unknown'	5147.02	3456.6	2885.29	3070.9	3001.66	2656.67	4301.95	1842.45	3273.8	1811.45	1592.12	1143.93	3634.45	2577.64	2505.22	2498.68	1844.68	2071.53	1058.57	955.63	1062.69	948.584	941.929	957.669
sll0141	Specific	0.000116811	20	'not assigned.unknown'	1352.42	1041.66	1053.02	1103.81	1234.61	1295.44	1727.12	2381.63	2976.87	3365.37	2908.75	3432.44	1580.64	1179.23	1204.28	1786.12	1806.33	1687.95	2373.91	2098.84	2359.89	2443.57	2591.8	3189.62
sll0851	Prokaryotic	0.0115941	10	'PS.lightreaction.photosystem II.PSII polypeptide subunits'	30314	31715.6	27937.7	21104.2	31200.4	31362.9	14964.1	7303.65	5117.78	5726.73	6339.16	4183.83	28066	30863	26779.5	25655.4	25731.4	31132.4	18340.8	12825.7	11366.3	10265.8	9830.85	5430.13
slr0513	Specific	0.000206687	21	'not assigned.unknown'	688.658	859.331	865.382	701.038	697.036	718.025	1125.37	1284.88	3193.95	1572.1	1303.17	1743.48	777.98	815.907	826.896	848.316	813.7	760.936	1080.23	1469.49	1272.26	1663.4	1548.22	1319.93
slr1291	Prokaryotic	NR	NR	'PS.lightreaction.NADH DH'	1142.51	759.644	715.38	1071.26	807.868	897.154	642.052	692.332	803.415	905.93	804.157	1046.28	948.26	941.314	1219.37	941.899	659.519	843.152	798.778	665.312	643.478	655.08	662.465	678.186
sll1710	Specific	NR	NR	'not assigned.unknown'	1119.13	1182.47	1126.52	1332.64	1242.99	1336.28	1376.94	1505.06	1690.15	1592.2	1525.19	1797.68	1336.1	1213.62	1099.73	1218.26	1141.97	1167.03	1234.37	817.434	814.648	827.652	840.773	1273.93
sll1003	Prokaryotic	0.00505613	16	'hormone metabolism.cytokinin.signal transduction'	605.368	569.821	823.871	680	764.989	776.43	916.101	817.497	737.592	801.957	755.304	665.85	585.205	564.167	643.818	613.118	685.367	664.225	840.341	757.956	802.772	773.86	839.523	797.854
sll1344	Specific	0.000116811	5	'not assigned.unknown'	1009.32	1271.54	935.876	950.597	723.144	678.468	615.047	521.329	681.834	583.993	516.375	541.291	955.13	1061.62	769.586	919.851	691.553	725.776	538.813	663.591	663.703	618.303	667.074	697.784
slr1636	Prokaryotic	0.000780433	20	'not assigned.unknown'	624.161	530.807	566.425	580.088	586.477	590.561	634.568	598.143	613.354	614.905	765.335	838.613	582.273	575.287	572.998	590.24	642.9	607.751	726.567	967.693	964.369	1123.44	1138.05	850.827
slr1485	Specific	0.000780433	18	'signalling.phosphinositides.phosphatidylinositol-4-phosphate 5-kinase'	285.077	284.386	311.133	305.888	364.815	371.142	472.967	743.616	1351.4	790.826	907.228	688.875	334.466	306.529	335.02	318.792	372.515	339.088	488.184	410.575	371.937	442.646	472.319	635.66
slr0625	Specific	0.00259655	20	'not assigned.unknown'	950.357	921.941	993.585	968.908	1056.45	1083.66	1164.2	1092.83	1241.62	1315.63	1312.25	1484.96	883.21	970.275	1013.06	882.745	936.754	993.997	1270.72	1139	1168.43	1215.95	1475.9	1334.84
ssr0693	Specific	0.000604707	7	'not assigned.unknown'	4841.7	6745.59	8322.18	5099.42	5150.35	3720.16	3891.85	2488.3	2503.07	1886.44	1462.44	1299.5	4875.16	5831.55	5243.47	3775.05	3504.96	3021.74	2220.82	2389.9	1850.73	1418.41	1157.02	936.665
slr0446	Prokaryotic	0.00259655	20	'not assigned.unknown'	536.043	555.547	549.341	537.087	630.281	503.666	620.456	763.073	654.262	699.576	827.426	753.094	529.851	575.45	551.257	564.75	589.233	604.864	740.653	733.699	803.12	820.191	839.372	816.926
sll0928	Prokaryotic	0.00128052	6	'not assigned.unknown'	19382.4	37670.9	25167	15282.9	11538	9099.56	6630.54	3839.36	5032.89	3893.83	3225.32	3496.76	19529.3	30025.1	13408.5	13196.8	8403.14	9316.04	3876.63	5601.21	4046.58	5531.53	5494.4	2900.52
6803t18	Specific	NR	NR	No Annotation	491494	526359	492934	528199	517136	511055	499526	527464	502291	499526	542248	528014	606362	585014	532277	548668	550767	529682	534508	551335	527464	523267	496170	540470
slr1223	Prokaryotic	NR	NR	'cell.division.plastid'	1379.43	1359.96	1420.59	1206.27	1183.85	1464.26	1339.72	2194.13	2449.26	2311.18	2704.8	2224.3	1727.05	1780.13	1432.31	1538.25	1701.19	1503.97	1872.23	1242	1241.33	1298.32	1323.05	2373.43
sll1411	Specific	0.00128052	20	'not assigned.unknown'	827.15	764.262	898.973	803.723	948.373	913.305	1194.37	1180	1170.04	1213.63	1436.43	1430.77	829.516	766.147	853.732	765.215	930.706	876.367	1295.33	1208.23	1368.21	1557.38	1787.77	1471.34
sll1704	Prokaryotic	0.00128052	20	'misc.short chain dehydrogenase/reductase (SDR)'	608.263	581.604	603.848	622.685	626.453	581.722	699.066	687.083	649.372	699.663	789.222	917.544	542.727	602.802	600.732	582.651	636.23	633.48	794.342	811.248	957.577	1029.4	931.235	910.606
sll1849	Prokaryotic	0.00162836	20	'tetrapyrrole synthesis.chlorophyll b synthase'	622.986	536.521	679.237	675.484	685.955	951.235	852.558	1088.39	1136.35	1076.37	1217.31	1323.04	657.078	637.393	651.98	609.92	683.894	700.736	993.552	793.068	870.845	1016.05	1185.61	1077.96
slr1195	Prokaryotic	NR	NR	'not assigned.unknown'	762.735	865.416	844.808	652.953	673.009	644.996	759.339	682.635	803.671	710.908	640.629	688.363	837.07	752.314	655.277	557.416	543.029	552.771	590.947	645.161	619.058	678.39	713.326	565.107
sll1178	Prokaryotic	0.00505613	20	'not assigned.unknown'	846.879	859.284	891.018	894.168	1000.06	865.862	1161.99	1276.19	1192.65	1234.79	1477.44	1363.52	827.448	827.384	936.77	849.31	1003.55	956.347	1361.73	1221.89	1309.19	1580.23	1775.21	1387.04
sll1879	Prokaryotic	0.00162836	18	'not assigned.unknown'	1404.66	1333.84	1447.53	1437.21	1566.63	1545.34	1922.44	1969.62	2613	1778.47	1750.24	1814.42	1563.7	1543.36	1416.81	1843.75	1781.45	1990.24	1925.78	1848.77	1860.12	1951.21	1951.43	1960.8
sll0310	Prokaryotic	0.00128052	20	'not assigned.unknown'	694.803	620.519	668.189	577.337	710.766	962.212	897.123	1194.08	1138.11	1225.58	1404.99	1426.51	758.952	654.515	812.883	739.557	913.885	857.151	1221.85	1161.4	1234.96	1268.78	1345.52	1731.68
slr0105	Specific	0.00406656	7	'not assigned.unknown'	1622.52	2016.38	1629.34	1410.78	1281.99	1044.55	1424.46	1236.14	1431.23	1118.86	955.732	999.194	1557.19	1821.25	1667.54	1151.65	1080.12	983.91	834.475	686.611	640.027	660.89	668.247	854.771
sll0180	Specific	6.48746e-06	11	'not assigned.unknown'	2849.72	3228.12	3735.49	3533.16	3735.68	4056.77	3478.36	3408.08	3207.87	2990.48	2804.92	2812.98	3194.46	3368.11	3333.63	3973.34	4829.15	4388.09	3659.96	3592.9	3279.09	3330.16	3026.7	3835.23
slr1852	Specific	0.000206687	7	'not assigned.unknown'	1639.43	3073.74	1248.48	1877.59	973.211	828.016	716.214	659.846	804.236	659.485	656.989	658.2	1722.49	2499.66	1351.22	1620.37	995.432	1402.33	651.513	502.937	562.701	555.672	585.714	694.428
slr1537	Specific	0.0299887	20	'not assigned.unknown'	1061.91	1061.4	1063.88	1004.53	1070.99	1137.22	1222.47	1325.29	1280.37	1375.51	1439.57	1584.14	1085.98	1225.99	1111.87	1229.45	1364.95	1300.86	1601.62	1200.82	1460.44	1474.02	1347.27	1650.93
sll0005	Prokaryotic	0.00100215	19	'transport.ABC transporters and multidrug resistance systems'	1381.04	1136.84	1229.89	1359.64	1374.56	1450.33	2141.41	1900.46	2101.04	2213.29	1823.75	2034.4	1215.6	1245.19	1179.38	1208.51	1195	1299.71	1456.78	1274.38	1407.35	1605.44	1717.54	1765.01
slr1033	Specific	0.00505613	22	'not assigned.unknown'	564.334	551.971	544.238	581.771	558.66	580.674	535.167	650.243	526.142	627.277	665.311	610.082	572.199	572.36	510.883	458.123	447.081	476.298	595.135	640.915	605.081	591.003	639.997	644.402
ssl2084	Prokaryotic	0.00406656	5	'lipid metabolism.FA synthesis and FA elongation.ACP protein'	6367.06	10024.5	4794.09	3628.9	2712.99	2658.74	2510.83	3182.99	4908.17	3554.08	3153.62	2925.02	6631.14	10951.4	3884.63	3968.11	2655.46	3016.06	2158.8	873.894	814.249	884.759	1223.65	2055.35
slr0975	Prokaryotic	NR	NR	'not assigned.unknown'	2332.98	2293.49	2404.5	2890.54	3060.72	3118.77	3166.44	2393.13	2868.08	2720.72	1918.28	2580.46	2351.41	2106.6	2351.77	2488.96	2586	2841.02	2082.97	2145.13	2131.04	2557.23	2394.09	2244.18
slr0262	Specific	NR	NR	'not assigned.unknown'	4279.97	4235.29	4137.7	5258.69	5160.59	5301.6	4744.06	5750.02	5181.83	5682.92	5748.25	4570.44	3880.66	3594.91	4406.77	4326.79	4281.53	4614.61	4740.5	4443.07	3979.86	4218.9	4137.59	4657.74
slr0447	Specific	0.00259655	7	'not assigned.unknown'	14065.5	11824	6982.03	3177.97	2642.21	2088.04	1225.41	579.039	605.413	568.161	518.948	476.722	11249.2	10829.7	8250.29	2421.83	6009.7	5559.32	1526.67	891.9	666.342	593.687	588.061	717.96
sll0943	Specific	0.00259655	20	'not assigned.unknown'	924.174	927.82	1155.8	1062.92	1106.09	1182.79	1386.09	1727.41	1585.16	1718.05	2083.88	1983.06	870.317	864.497	983.48	950.143	1064.43	1073.64	1540.51	1428.33	1580.31	1691.11	1787.91	1783.33
ssr0256	Specific	0.00162836	20	'not assigned.unknown'	794.867	801.092	726.676	725.141	771.176	994.359	868.189	1119.74	1091.45	1199.45	1165.57	1266	829.914	711.732	747.513	978.489	919.891	804.299	950.179	974.733	1043.79	1018.35	926.317	1284.4
ssr0871	Specific	NR	NR	'not assigned.unknown'	3055.5	2391.63	3085.84	3504.32	3248.28	2662.6	3061.23	3644.2	1951.18	3854.52	4642.97	3461.09	3023.03	2279.31	2718.96	2297.7	1901.04	1869.47	3332.36	5197.71	4735.76	3658.87	4221.22	2314.8
slr0150	Prokaryotic	0.000604707	14	'OPP.electron transfer'	3421.13	3984.81	6133.37	3916.32	4207.53	3989.35	11874.2	8277.18	3191.72	4960.22	4571.52	1600.75	2486.37	2567.2	2822.4	4128.69	4387.69	4503.93	8332.95	10634.5	5805.35	3623.29	2569.49	1813.94
slr1534	Prokaryotic	0.035873	20	'not assigned.unknown'	883.106	827.903	873.387	898.781	974.93	956.521	1100.83	1079.33	1125.67	1228.39	1113.66	1282.45	913.86	911.511	871.818	907.888	821.622	891.63	1062.4	818.89	970.731	995.688	1056.14	1140.55
sll0026	Prokaryotic	NR	NR	'PS.lightreaction.NADH DH'	2456.39	2892.36	2212.17	2587.48	2195.96	2502.09	2374.87	2389.55	2967.22	2726.58	2949.81	3343.08	2505.82	2644.39	2527.76	2787	2824.56	2833.79	2653.86	2583.7	2754.37	2857.86	2784.84	2970.41
sll0609	Prokaryotic	0.000272553	19	'not assigned.unknown'	822.159	822.239	823.128	854.482	874.394	868.431	988.884	1006.27	984.29	1094.38	1111.71	1141.91	866.33	748.031	803.698	848.853	935.576	900.721	1091.61	1126.03	1163.93	1160.28	1278.15	1312.26
ssr1175	Specific	0.00325662	8	'not assigned.unknown'	5432	7075.31	5486.63	5601.73	4927.48	4361.54	5062.87	2867.19	3814.44	2773.66	2141.58	2104.12	6267.63	6111.34	5129.77	4838.13	3624.57	4077.66	2452.33	2252.3	1662.84	1124.54	1219.42	1134.43
sll0743	Specific	0.000116811	17	'not assigned.unknown'	620.96	642.662	703.866	672.363	734.801	659.235	1542.02	1089.44	750.602	794.003	740.793	698.674	562.602	501.337	529.015	624.63	637.941	618.813	1107.8	903.774	940.517	795.15	753.749	710.932
sll1961	Specific	NR	NR	'not assigned.unknown'	1053.58	1017.54	966.791	879.163	863.108	713.729	754.876	727.193	672.238	678.819	674.49	607.644	877.029	969.198	792.219	776.733	700.608	741.226	753.17	819.699	969.006	875.93	853.273	694.936
sll0494	Specific	0.00100215	20	'not assigned.unknown'	738.814	618.666	659.77	678.292	778.087	885.629	880.357	1327.04	1122.72	1346.77	1582.82	1545.01	759.487	692.801	786.897	754.88	843.571	745.545	1198	1147.07	1253.91	1309.37	1397.84	1564.46
slr1890	Specific	NR	NR	'metal handling.binding, chelation and storage'	4464.25	4954.46	6186.69	4344.58	4004.35	3463.01	3176.94	3959.06	2377	3386.41	3988.22	2258.57	4687.58	5073.12	4023.68	3798.67	3124.72	3137.58	3651.66	4790.09	4091.26	3076.82	2792.04	2375.44
slr1647	Prokaryotic	0.00505613	19	'transport.metal'	632.454	566.673	675.386	635.402	669.553	679.273	777.076	848.605	753.271	882.026	968.442	997.315	647.968	598.488	695.575	749.579	880.915	810.92	1095.1	1211.31	1314.03	1419.01	1372.13	1173.16
sll0828	Prokaryotic	NR	NR	'tetrapyrrole synthesis.glu-tRNA synthetase'	505.532	622.158	556.845	528.1	578.59	561.648	587.908	491.024	522.443	544.399	521.157	530.534	496.823	534.05	567.087	505.749	527.506	546.841	554.82	563.784	610.178	586.551	590.984	566.11
sll1531	Specific	0.000272553	2	'not assigned.unknown'	1200.13	1192.58	841.276	897.134	843.74	913.277	698.083	898.086	796.622	928.979	1088.05	1099.22	1140.35	1222.38	979.877	818.27	775.66	796.523	942.892	898.441	950.39	1031.08	965.305	1054.19
slr1898	Prokaryotic	0.0299887	21	'nucleotide metabolism.phosphotransfer and pyrophosphatases.misc'	830.489	890.882	809.005	757.061	808.1	836.465	827.9	1286.98	1163.79	1321.67	1512.54	1278.72	847.214	1041.6	958.015	1043.93	1269.58	1074.13	1286.72	1112.64	1077.2	1113.47	1137.06	1547.39
slr1851	Specific	0.00100215	18	'transport.potassium'	4425.83	3250.73	5545.86	4598.27	6613.98	6904.31	11422.3	12254.9	6482.58	14657.6	9363.49	9433.14	4245.2	3276.25	4770.57	4037.12	4934.8	4520.16	7103.73	8287.57	9729.65	7795.01	9144.42	5127.26
slr1738	Specific	0.0171465	20	'not assigned.unknown'	1581.85	1614.86	2048.23	1888.01	1936.49	2163.19	2150.88	2628.52	3037.36	4147.77	4481.91	4700.94	1534.44	1686.88	2159.77	2347.64	2274.99	2094.23	2506.36	3053.03	3330.62	4338.71	6279.64	4508.8
slr2121	Prokaryotic	0.000780433	20	'DNA.unspecified'	892.975	775.38	873.974	821.516	950.621	931.173	1158.88	1360.96	1196.47	1351.23	1578.01	1510.36	985.811	820.846	978.839	999.103	1171.84	1089.04	1533.79	1833.64	2017	2254.92	2260.46	1988
ssl0788	Specific	0.000206687	22	'not assigned.unknown'	1353.01	1265.84	1124.48	1217.77	1200.25	1185.67	1329.51	1453.45	1497.9	1407.37	1586.07	1628.15	1264.19	1351.09	1224.77	1320.22	1300.53	1307.01	1593.59	1462.3	1475.73	1632.15	1708.95	1899.88
sll1780	Specific	0.00947878	9	'not assigned.unknown'	774.473	943.585	836.058	884.074	950.397	1089.38	1177.79	627.684	848.32	585.159	445.745	438.991	944.412	838.354	749.744	889.216	794.498	748.006	393.478	383.623	358.817	318.257	310.456	460.817
slr1600	Specific	0.00259655	5	'not assigned.unknown'	1488.43	1661.78	1046.99	1208.7	912.119	935.6	810.806	960.841	1023	880.795	933.904	796.15	1596.83	1962.39	1211.02	1326.76	1055.37	1125.86	904.214	779.848	817.026	743.434	761.16	1064.4
sll0265	Specific	0.00947878	17	'not assigned.unknown'	583.515	491.526	622.436	635.239	659.312	683.415	741.812	674.517	628.357	593.111	694.377	625.502	557.14	510.117	540.768	589.163	580.416	569.376	678.931	838.013	850.015	833.99	885.053	754.774
sll0148	Specific	0.0299887	4	'not assigned.unknown'	1626.99	1645.28	1463.95	1392.03	1322.6	1229.29	1206.76	1175.35	1194.55	1126.28	1125.63	1162.45	1685.34	1594.89	1435.68	1511.27	1299.17	1378.66	1210.68	1390.61	1427.43	1476.16	1431.03	1189.61
sll0189	Specific	NR	NR	'not assigned.unknown'	682.678	703.51	629.463	734.465	654.739	632.104	690.065	665.559	792.964	619.175	721.182	743.192	648.483	636.991	649.147	690.229	644.537	687.314	719.3	824.298	820.233	863.379	861.756	935.916
sll0740	Prokaryotic	0.00206097	20	'not assigned.unknown'	1199.51	1161.68	1254.79	1147.2	1222.45	1002.41	1594.75	1523.83	1367.92	1685.67	1395.32	1286.85	1093.31	933.274	1020.74	1013.55	951.497	947.266	1175.5	1262.51	1659.11	1215.57	1317.99	1212.53
6803t05	Specific	NR	NR	No Annotation	593031	572120	555818	568959	587567	598809	575268	605469	606791	587167	611012	595956	624841	618618	592361	609736	615793	600835	605286	619814	608534	596485	569910	598872
sll1954	Specific	NR	NR	'not assigned.unknown'	2196.15	2311.84	2223.11	1983.87	1806.57	1597.81	1770.89	2397.92	1802.11	2359.5	2263.51	1725.81	2252.58	2083.76	1999.62	1990.64	1684.85	1671.89	2336.32	2556.72	2368.8	2152.25	2092.16	2448.03
sml0005	Prokaryotic	0.000357406	8	'PS.lightreaction.photosystem II.PSII polypeptide subunits'	28281.5	37437.9	26756.5	28122.6	16627	14056.8	6693.58	2734.92	6003.75	2728.1	1956.3	2615.38	29866.5	37805.2	21983	25476.9	15175.9	17607.7	3441.77	3025.17	1852.21	1298.55	952.97	1266.5
ssr2699	Specific	0.0299887	18	'not assigned.unknown'	720.744	723.256	701.264	759.323	775.6	704.025	899.701	848.755	894.002	866.59	733.478	849.886	728.011	666.107	733.451	749.773	754.867	691.392	733.744	806.797	821.852	924.703	944.874	823.75
sll1511	Specific	0.00100215	20	'not assigned.unknown'	705.827	625.755	722.363	690.644	781.325	774.672	868.468	1128.49	957.456	1102.95	1347.62	1250.62	721.871	638.81	763.29	715.578	779.904	717.759	1082.26	1107.16	1145.69	1324.69	1338.47	1321.34
slr1429	Specific	0.00325662	19	'not assigned.unknown'	874.855	892.284	792.218	932.545	890.47	945.353	976.315	1558.98	1415.9	1489.68	1629.68	1435.03	1095.15	1018.31	905.268	1306.51	1431.39	1213.51	1578.48	1570.47	1614.05	1597.4	1562.34	2724.18
sll1950	Prokaryotic	NR	NR	'not assigned.unknown'	3315.46	3465.53	2926.66	3341.08	3214.37	3494.37	3298.88	2744.15	3405.38	2942.29	2637.32	2803.51	2906.64	2893.09	3332.57	3094.59	3148.83	3302.59	2738.37	2894.35	2884.04	3136.72	3003.71	2698.22
slr1776	Prokaryotic	NR	NR	'transport.sulphate'	428.602	452.814	430.159	568.624	514.43	591.41	483.948	458.273	472.937	477.269	526.61	536.53	397.528	441.305	474.733	473.774	471.859	492.376	524.151	602.809	592.357	654.608	699.127	597.711
slr2035	Prokaryotic	NR	NR	'amino acid metabolism.synthesis.glutamate family.proline.delta 1-pyrroline-5-carboxylate synthetase'	478.854	609.98	562.526	566.482	448.23	497.832	410.374	586.638	522.479	534.943	606.047	587.444	554.713	646.255	456.645	589.579	510.387	538.53	547.251	489.18	514.035	505.658	487.948	647.308
slr1667	Specific	NR	NR	'not assigned.unknown'	106199	17257.6	181375	122222	137127	148427	177811	200339	159814	189248	138402	86163.1	140452	55756	96119.3	117609	93506.6	109532	117908	108084	154888	104278	136872	63192.6
slr1094	Specific	NR	NR	'not assigned.unknown'	1238.91	1191.67	1419.6	1337.89	1306.55	1281.39	1262.55	1546.56	1351.67	1550.7	1409.49	1230.52	1249	1223.53	1117.23	1294	1038.56	1088.1	1238.42	1442.39	1286.58	1207.28	1037.37	1266.03
slr7041	Specific	2.87812e-07	10	'not assigned.unknown'	1204.37	1243.59	1209.76	1517.01	1446.16	1501.77	1156.92	1115.72	1090.85	909.646	1004.59	1032.25	1348.5	1275.48	1411.17	1430.99	1637.36	1578.29	1386.18	1182.78	1094.98	985.507	925.134	1197.69
sll1761	Specific	0.00206097	20	'not assigned.unknown'	1281.1	1156.57	1351.74	1396.36	1494.03	1584.3	1771.84	2106.94	2064.03	2153.73	2556.25	2591.06	1354.9	1255.71	1444.1	1370.24	1633.27	1534.38	2134.47	2014.12	2084.93	2299.7	2392.31	2160.23
sll0654	Prokaryotic	0.00206097	19	'not assigned.unknown'	379.895	399.644	392.88	418.042	515.918	441.004	584.327	571.304	530.7	608.031	628.547	549.277	389.469	339.589	499.596	466.815	542.62	514.522	631.785	605.361	705.714	735.497	798.831	677.667
slr1489	Specific	0.00206097	20	'not assigned.unknown'	761.724	679.045	786.879	702.213	873.795	944.928	1166.24	1978.3	1735.64	2019.31	2241.72	2065.52	826.663	722.352	825.411	1024.91	1041.64	924.091	1650.09	1338.31	1482.47	1677.9	1645.08	2561.12
slr1298	Specific	NR	NR	'not assigned.unknown'	521.557	453.811	482.057	471.879	489.275	482.357	528.089	983.806	787.661	811.181	947.073	763.231	905.453	791.145	530.39	1159.93	1337.25	1067.52	1352.01	1081.06	1145.26	1182.8	1014.66	1818.67
sll0498	Specific	0.000116811	20	'not assigned.unknown'	1958.2	1782.52	2378.39	2550.77	2646.41	2714.91	3982.88	3735.18	3315.94	6247.76	3832.4	4386.15	1879.34	1595.83	1875.23	1865.4	1640.79	1804.56	2891.46	3087.93	3910.83	3949.4	4604.86	2922.55
sll1750	Prokaryotic	0.00100215	19	'amino acid metabolism.degradation.glutamate family.arginine'	1865.55	1635.88	1460.11	1762.62	1935.77	1910.27	2012.21	1949.53	2122.36	1991.04	2250.66	2122.64	1626.98	1645.55	1938.14	1640.04	1893.89	1982.68	2210.77	1977.91	2373.16	2734.2	2749.49	2531.01
sll1931	Prokaryotic	0.00206097	8	'PS.photorespiration.serine hydroxymethyltransferase'	4458.2	6004.48	4430.06	3853.12	3013.46	2479.5	2706.72	1661.03	2166.49	1519.25	1159.76	1177.58	4441.62	5114.37	3716.25	3530.18	2773.67	2876.7	1858.05	1942.61	1627.69	1651.01	1509.73	1497.21
sll1946	Specific	0.000272553	20	'not assigned.unknown'	625.223	591.334	645.844	585.836	695.148	638.855	797.808	867.127	716.602	862.39	979.304	1100.71	559.607	550.878	617.4	606.141	626.437	669.511	853.365	917.986	1042.26	1063.43	1055.87	1032.26
sll1101	Prokaryotic	0.000206687	6	'protein.synthesis.ribosomal protein.prokaryotic.chloroplast.30S subunit.S10'	1869.19	2296.38	1746.2	1810.5	1420.34	1595.75	593.873	558.624	575.379	620.214	688.033	582.684	2097.33	3506.28	2033.15	2038.38	1281.41	1785.12	725.937	816.47	808.318	835.041	844.396	658.6
slr1604	Prokaryotic	NR	NR	'protein.degradation.metalloprotease'	3405.5	2767.7	1944.34	2945.01	2604.97	2206.81	3019.94	1847.36	2714.65	2836.84	1850.76	2600.59	2793.68	2519.31	2440.96	2415.11	2001.51	2344.6	1708.31	1672.37	1935.54	2058.29	2168.5	1444.35
sll1642	Specific	NR	NR	'not assigned.unknown'	481.863	453.729	472.065	485.181	560.231	600.523	569.256	856.621	773.635	830.038	915.744	770.051	588.665	559.93	491.552	429.2	505.106	487.918	695.688	482.487	448.173	465.287	536.611	772.545
ssl2814	Specific	0.00947878	4	'not assigned.unknown'	2130.76	2096.63	1880.62	616.091	536.95	586.036	440.084	440.782	390.891	428.987	524.289	503.301	1509.12	1747.11	808.435	507.549	572.135	707.676	473.447	557.774	581.218	589.227	652.527	512.325
ssr0482	Prokaryotic	0.035873	6	'protein.synthesis.ribosomal protein.prokaryotic.chloroplast.30S subunit.S16'	7108.87	9685.24	7807.03	6840.63	4808.78	3604.53	7067.16	3449.44	6574.11	4780.58	2214.51	3749.43	5980.62	8034.15	5739.73	5786.61	3254.12	4009.72	2086.6	3060.87	2666.57	2022.18	2393.87	1162.17
ssl0242	Specific	NR	NR	'not assigned.unknown'	4877.42	5735.11	4668.68	3707.72	3663.83	3349.87	5628.63	4471.45	5449.2	5590.72	3319.07	4260.12	4427.51	4160.78	3951.22	3457.62	3199.75	3106.68	3069.13	3509	3538.63	2797.16	2859.95	2654.33
sll0023	Specific	1.86468e-07	7	'not assigned.unknown'	768.575	1094.33	1320.2	980.596	808.79	669.732	517.919	381.119	388.091	365.203	385.291	423.123	745.551	821.111	874.759	712.795	757.508	680.36	421.255	466.86	481.871	438.787	501.162	565.612
slr0748	Prokaryotic	0.000206687	20	'not assigned.unknown'	1389.92	1248.78	1208.7	1133.88	1456.58	1629.27	1776.53	2248.6	2109.99	2505.61	2589.1	2980.65	1197.67	1196.33	1344.94	1374.82	1546.36	1439.92	2245.26	2444.68	2830.31	2680.44	3003.01	3179.59
sll0650	Specific	0.000780433	8	'not assigned.unknown'	6286.94	7956.37	6475.4	6581	5764.13	5294.22	5998.4	3779.56	4640.88	3566.25	3179.3	3192.82	7340.12	7169.49	6016.76	6237.76	4986.29	5063.15	3600.04	3250.85	2248.34	1697.52	1632.55	2081.11
slr0756	Specific	1.81193e-05	24	'not assigned.unknown'	1190.37	1248.72	816.781	697.33	602.835	628.528	768.407	844.638	1055.96	1018.5	870.704	1042.27	1089.99	1020.15	774.124	661.371	639.747	595.372	764.647	813.835	850.201	874.292	893.471	870.722
slr0870	Specific	3.46381e-05	10	'not assigned.unknown'	1084.41	1361.18	1405.11	1166.79	2110.05	1799.08	1540.38	895.197	697.333	537.388	558.297	444.627	1105.91	1043.96	1131.56	1125.4	1202.16	1322.6	684.376	680.044	633.242	554.01	529.737	516.313
sll1703	Prokaryotic	0.000466129	18	'protein.degradation'	623.821	540.541	615.358	651.16	688.492	698.5	782.235	903.922	796.946	843.193	1027.61	1050.65	590.376	585.254	696.773	680.656	781.177	718.849	1036.84	1243.64	1348.27	1518.19	1559.44	1185.1
slr0238	Specific	NR	NR	'not assigned.unknown'	650.139	663.343	666.15	700.915	953.47	966.9	977.139	1044.01	1116.48	1038	1089.93	1077.89	749.806	744.109	699.965	797.699	953.088	893.269	1002.29	629.764	722.477	697.787	678.039	1165.37
slr1819	Specific	0.00947878	7	'transport.potassium'	2574.73	2342.95	2520.14	2389.61	2154.73	2048.29	2085.33	1769.38	1802.7	1950.57	1336.46	1660.58	2510.15	2359.01	2352.5	1969.18	1626.28	1851.03	1271.98	1453.03	1006.41	909.099	888.413	736.288
slr0288	Specific	NR	NR	'not assigned.unknown'	1630.02	1056.56	694.675	992.082	725.209	766.215	1234.8	1022.69	923.252	997.971	1128.49	1044.38	939.354	1125.2	1744.46	1361.85	2486.68	2011.36	1253.48	897.518	980.104	1079.17	1207.05	1561.03
sll0359	Specific	0.000604707	8	'not assigned.unknown'	12866.3	18521.7	18196.9	16705.8	11381.9	8882.34	9524.72	3736.41	5150.01	3164.93	2031.35	2429.79	13660.8	15341.6	12161.5	13080.2	6433.22	8003.37	3424.25	4220.2	2556.82	1790.13	1621.62	1067.6
ssr1176	Specific	0.00206097	7	'not assigned.unknown'	1726.6	1969.57	1622.17	1818.71	1659.21	1471.14	1517.8	995.688	1162.37	914.764	947.747	905.15	1998.62	1824.4	1576.55	1305.7	1136.83	1304.39	962.583	774.496	789.315	795.875	814.229	831.1
slr0899	Prokaryotic	NR	NR	'secondary metabolism.N misc.cyanogenic glycosides.cyanase'	1327.48	3464.69	2934.52	771.258	1073.41	798.435	1070.85	1234.85	1117.38	1191.32	1328.49	1146.86	1322.8	3415.55	3695.08	1182.35	3778.15	1422.1	1319.33	1332.47	1551.41	1479.78	1333.46	1814.77
slr1771	Specific	0.00259655	19	'not assigned.unknown'	768.276	701.495	774.458	824.766	876.857	1056.09	1005.03	1213.5	1141.59	1251.62	1319.14	1357.4	805.106	784.543	780.606	940.929	1058.76	963.21	1262.32	1142.55	1307.76	1235.17	1201.94	1404.92
slr1173	Specific	0.000206687	6	'not assigned.unknown'	1198.45	2023.13	1231.32	1270.49	1031.45	894.64	1003.06	858.198	926.205	973.218	828.892	829.305	1101.86	1371.61	1228.91	1084.12	1077.24	1123.47	836.381	866.05	930.219	821.877	979.981	1002.39
sll1079	Specific	4.73988e-05	20	'not assigned.unknown'	1036.28	962.757	973.189	862.06	1087.24	1073.64	1171.25	1912.81	1654.55	1952.37	2228.34	1786.33	1140.8	1108.88	977.362	1033.01	1215.28	1116.33	1621.15	1227.19	1392.46	1610.64	1623.22	2101.02
sll1201	Specific	NR	NR	'not assigned.unknown'	8163.74	8873.62	8601.68	12645.5	11035.7	10283.7	11537.7	10263.9	7821.88	8818.79	7065.38	5538.38	8834.24	7683.69	8023.26	8780.59	6478.03	7627.87	6820.11	8609.07	6854.92	5461.6	5126.92	3585.32
slr2120	Specific	0.0207343	17	'not assigned.unknown'	569.575	535.124	596.586	578.099	654.942	568.19	712.036	632.248	604.187	654.75	690.401	646.832	571.42	507.363	622.956	676.825	695.952	652.027	763.965	856.958	984.584	952.572	962.418	760.851
6803s01	Specific	NR	NR	No Annotation	24357.3	23542.2	25210.2	25857.4	23388.9	24164	23635.8	26136.4	22304.9	24467.1	25725.6	21855.1	26634.8	24817.5	22834.4	26490.2	23657.3	23853.3	27198.2	33125.7	27826.2	25723.1	27736.9	25284.2
slr1601	Specific	1.29643e-05	7	'not assigned.unknown'	2125.44	3664.34	2870.81	2578.7	1849.43	1616.44	1252.11	782.237	1106.52	810.237	570.824	653.598	1926.8	2385.64	2147.41	1996.03	1419.85	1751.93	577.14	573.535	511.477	487.329	528.998	577.494
sll1315	Specific	NR	NR	'not assigned.unknown'	412.243	698.362	411.641	568.703	497.067	461.888	422.473	360.843	360.148	354.97	443.265	414.872	379.289	568.176	371.985	465.359	451.531	503.588	438.906	500.29	511.223	532.364	495.11	527.058
slr7057	Specific	0.000272553	8	'not assigned.unknown'	1294.06	1744.03	1699.39	1749.3	1403.2	1293.71	1366.65	965.133	1139.72	974.273	868.506	648.657	1530.85	1354.15	1347.83	1639.53	1242.23	1283.99	884.902	1116.16	806.54	624.405	572.543	805.454
slr1035	Prokaryotic	NR	NR	'transport.calcium'	1503.53	1478.32	1481.3	1445.7	1622.55	1569.79	1505.2	1631.12	1638.61	1592.82	1768.79	1742.07	1616.48	1407.71	1583.41	1481.9	1734.8	1749.01	1682.35	1536.36	1633.04	1869.16	1902.16	1714.43
sll0555	Specific	0.00626004	8	'protein.degradation.metalloprotease'	2073.02	2303.04	1915.46	2047.38	1868.99	1854.91	1904.79	1318.64	1586.18	1216.69	1173.33	1194.9	2032.21	2779.54	1928.44	2180.89	2118.83	2070.54	1648.27	1648.7	1659.61	1684.52	1333.68	1190.81
slr0360	Specific	0.0141265	8	'not assigned.unknown'	694.88	815.582	873.295	847.369	772.243	760.77	664.101	613.175	548.464	582.34	644.692	612.897	686.638	769.826	840.716	742.523	725.448	762.861	690.183	778.207	726.901	782.935	755.686	682.333
slr1470	Prokaryotic	0.00325662	8	'not assigned.unknown'	12189.7	13576.9	12630.8	11419.8	9832.12	7592.71	8811.57	4417.37	6363.72	4852.46	3374.14	4083.7	11547.9	13759.3	10559	11563.3	8416.65	9095.25	4249.06	5426.28	4398.65	3967.22	3775.85	2457.5
sll1766	Specific	0.00206097	21	'not assigned.unknown'	1379.62	1048.99	1134.72	919.476	1014.84	1052.76	1337.62	1054.76	1291.68	1208.2	1118.47	967.839	1144.61	1104.81	1039.08	905.999	1002.95	1035.92	1089.95	1212.68	1198.95	1251.88	1310.28	1188.73
sll0927	Prokaryotic	0.000604707	23	'metal handling.binding, chelation and storage'	1128.85	1276.79	943.563	944.834	918.902	870.435	1039.9	951.05	1033.54	981.265	1159.23	1290.55	1003.65	1342.55	969.836	834.539	843.705	855.389	1073.26	1176.21	1287.29	1494.76	1513.9	1026.26
sll1400	Specific	0.0115941	3	'not assigned.unknown'	700.091	885.058	644.317	778.087	690.316	758.561	515.228	607.068	550.036	539.209	635.12	630.843	781.152	689.582	588.615	577.827	508.487	573.496	563.916	572.257	601.643	623.957	601.63	626.438
sll0856	Prokaryotic	6.48746e-06	20	'not assigned.unknown'	2420.57	1257	1721.34	1445.47	1920.44	1854.89	3263.16	3764.53	2419.25	4214.18	4589.09	3396.98	1651.61	1207.13	1493.54	1157.54	1229.21	1303.52	4113.7	5543.06	7259.86	5834.78	7104.17	3521.02
DCP_20_5	Specific	0.000604707	18	No Annotation	536.761	471.45	536.119	576.108	613.939	506.927	711.882	760.77	658.635	729.527	792.109	816.529	489.065	440.398	568.054	615.435	639.08	673.507	884.969	1087.5	1174.91	1107.31	1139.01	1032.38
slr1718	Specific	NR	NR	'not assigned.unknown'	763.635	1059.07	845.13	571.993	549.977	548.059	565.87	636.712	731.34	707.783	723.29	774.683	811.37	1224.69	677.847	842.874	882.155	747.28	765.745	732.18	778.255	753.956	734.818	894.172
slr1428	Prokaryotic	0.00100215	23	'not assigned.unknown'	1025.15	1257.24	1022.7	995.888	929.76	937.927	943.925	1058.58	1052.84	1049.5	1175.83	1234.11	1011.04	1278.11	1013.51	1011.15	984.108	989.13	1059.76	983.394	1053.5	1190.57	1202.42	1083.22
sll0752	Specific	1.29643e-05	22	'not assigned.unknown'	821.378	814.305	806.201	769.793	744.875	798.286	857.992	1039.26	970.758	1057.09	1230.89	1096.48	867.235	867.944	813.059	827.615	847.304	779.423	1019.36	1186.34	1263.57	1276.37	1308.62	1336.07
ssr2781	Prokaryotic	1.81193e-05	20	'not assigned.unknown'	2843.26	2568.08	2417.07	2212.3	2590.84	2939.7	3415.38	3898.19	3959.99	4278.98	4873.71	5565.93	3175.23	2887.47	2813.14	2753.84	3262.9	2923.57	4138.85	3296.9	3895.6	4359.09	4826.25	4179.55
ssr0757	Specific	NR	NR	'not assigned.unknown'	1525.28	1312.59	1632.28	2054.89	1743.48	1701.51	1901.33	1401.52	1554.81	1482.41	1549.77	1093.52	1585.88	1377.29	1434.55	1438.5	1127.15	1225.48	1290.42	1229.2	1039.88	846.264	880.315	812.173
sll1376	Specific	NR	NR	'not assigned.unknown'	1012.07	1013.06	922.415	1054.84	1097.22	1700.26	1295.4	2858.6	2667.89	2852.21	3384.63	2649	1292.71	1349.75	997.121	1197.45	1196.89	1124.37	1943.83	919.023	906.405	977.8	1018.9	2427.41
slr1949	Specific	NR	NR	'not assigned.unknown'	1904.23	1792.36	1795.11	1771.01	1675.15	1373.31	1894.68	1832.27	1662.33	2303.76	1586.12	1669.56	1663.74	1725.01	1437.18	1476.11	1215.46	1329.87	1138.61	1409.73	1243.22	1276.93	1398.68	1011.32
slr1201	Specific	NR	NR	'not assigned.unknown'	1031.47	1430.88	1011.32	753.561	1065.73	1044.44	944.051	1351.27	1235.27	1286.02	1599.78	1488.16	1004.51	1434.94	1486.31	983.796	1750.89	1244.43	1361.19	909.686	1078.33	1186.62	1188.5	1756.73
sll1220	Prokaryotic	0.0427627	13	'mitochondrial electron transport / ATP synthesis.NADH-DH.localisation not clear'	1546.02	1270.23	1685.36	2480.52	2759.42	2568.58	1749.43	2237.19	1656.79	1961.14	2038.03	1685.14	1560.65	1304.23	1698.16	1945.14	1901.45	2157.48	1909.05	1519.7	1719.02	1343.74	1351.33	1568.02
sll0350	Specific	2.51407e-05	22	'not assigned.unknown'	649.222	677.189	680.767	703.765	660.706	638.48	684.423	842.244	781.206	835.31	998.033	952.729	727.432	762.486	709.432	657.494	645.64	692.946	825.35	845.551	872.091	950.236	1011.61	950.398
sll0294	Specific	0.0427627	18	'not assigned.unknown'	571.355	581.828	568.952	702.429	663.783	713.627	618.922	768.629	717.489	707.198	750.714	637.049	575.726	591.3	601.779	704.87	631.008	641.681	694.575	650.152	672.069	735.397	707.176	781.251
slr0090	Prokaryotic	0.00259655	19	'secondary metabolism.isoprenoids.tocopherol biosynthesis.hydroxyphenylpyruvate dioxygenase'	571.961	528.298	491.435	524.258	616.496	646.528	612.082	866.104	788.711	778.372	1014.65	782.028	592.433	674.744	515.212	634.31	665.89	645.307	795.082	761.807	685.15	719.137	734.591	967.121
sll1835	Specific	0.000466129	5	'not assigned.unknown'	1842.86	3557.16	1500.55	1200.01	785.488	629.771	722.856	558.517	874.85	666.064	553.177	747.953	1761.81	3029.98	1459.55	1322.9	1031.34	949.412	539.049	564.43	578.198	601.335	605.201	534.183
sll0084	Specific	0.000272553	21	'not assigned.unknown'	602.018	739.259	620.162	633.168	588.903	755.893	672.083	967.807	920.513	962.542	1160.3	1000.61	711.781	798.914	614.403	700.812	744.811	728.181	924.217	865.855	956.611	1048.7	1029.55	1251.22
6803t30	Specific	NR	NR	No Annotation	623505	598402	571314	621214	598477	569232	598877	623707	615415	578693	597837	580179	569083	535623	615318	459815	544548	581168	585000	490586	526413	586247	612535	578268
slr0634	Specific	NR	NR	'not assigned.unknown'	625.987	662.907	599.095	686.637	695.797	638.192	785.315	757.43	765.943	795.799	658.133	642.651	626.438	555.331	543.539	575.135	528.398	578.12	590.91	530.5	548.65	572.423	596.099	540.191
slr1275	Specific	0.0207343	8	'not assigned.unknown'	1546.98	1356.15	1222.14	1383.03	1373.23	1302.37	877.829	693.213	723.702	632.331	635.846	525.832	1554.75	1348.44	1222.85	1183.65	1120.28	1271.16	586.941	744.045	740.41	710.876	652.117	649.553
slr1490	Specific	0.000116811	19	'not assigned.unknown'	484.527	440.385	509.444	500.465	525.18	567.862	602.377	767.847	663.703	688.739	873.216	829.458	547.95	444.155	492.698	539.518	601.353	566.347	753.172	891.592	988.401	973.807	1001.02	953.352
sll0897	Prokaryotic	NR	NR	'stress.abiotic.heat'	1496.44	1771.83	1459.02	1492.18	1180.72	1360.52	1389.88	1515.23	1664.65	2296.25	1321.28	2218.52	1489.01	1588.86	1411.62	1545.74	1308.43	1336.11	1337.59	1492.2	1206.43	1167.53	1344.33	1707.27
slr2115	Specific	NR	NR	'not assigned.unknown'	425.764	442.704	399.914	442.76	361.737	433.233	385.943	368.402	349.216	310.771	375.377	404.65	434.265	514.833	364.434	378.888	359.034	363.032	373.238	435.549	424.098	468.428	467.404	412.228
slr1863	Specific	0.035873	23	'not assigned.unknown'	474.658	409.891	548.243	436.113	417.09	418.733	425.222	506.86	436.579	514.834	595.134	641.082	483.973	476.463	454.641	509.444	508.291	423.034	554.694	684.995	647.122	677.037	636.478	702.534
ssl0331	Prokaryotic	0.00259655	19	'not assigned.unknown'	604.919	546.652	571.117	552.608	626.556	706.401	711.147	781.737	760.897	852.227	920.436	986.84	683.87	611.903	600.004	742.03	759.598	661.035	897.792	931.497	912.691	901.998	886.16	1013.54
slr0271	Specific	0.00206097	20	'not assigned.unknown'	827.963	699.078	901.642	946.769	973.6	891.367	1131.65	2479.49	1340.93	4344.55	7483.23	4891.88	849.883	689.433	875.898	843.443	887.104	865.119	2536.4	7574.39	9381.08	10946.2	15040.3	6858.29
ssl0241	Specific	0.000272553	19	'not assigned.unknown'	6353.04	5819.55	6074.08	6848.33	6461.04	6384.34	7702.9	8288.06	7283.66	9111.38	8527.15	9138.99	7193.06	6283.87	5749.76	5985.52	5884.05	5828.96	8086.56	8639.6	8686.6	8196.87	8279.23	6352.88
sll1192	Specific	NR	NR	'not assigned.unknown'	576.85	623.177	596.386	526.386	534.825	656.714	637.715	768.459	739.465	903.173	757.257	739.208	560.262	623.581	493.911	587.165	557.459	574.711	613.767	588.746	571.067	559.306	574.727	777.199
sll1885	Specific	0.00505613	18	'not assigned.unknown'	1416.56	1411.72	1472.87	1508.35	1597.43	1623.19	1674.15	1920.84	1940.21	2100.19	2340.75	2543.87	1559.34	1409.45	1635.56	1416.28	1752.28	1647.2	2071.75	1590.89	1812.03	1903.15	1879.06	2042.81
sll1464	Prokaryotic	9.93371e-07	21	'not assigned.unknown'	868.692	858.17	844.594	743.88	797.572	885.434	907.494	977.338	964.342	934.358	1098.62	1061.13	933.544	859.643	866.823	716.203	852.495	817.388	972.533	1002.9	1071.14	1054.3	1045.76	1146.84
6803t17	Specific	NR	NR	No Annotation	579450	579082	576955	584202	573287	588158	551991	588862	581889	580126	608487	612679	595187	629114	583003	572909	571787	565739	580629	553585	558762	569926	584243	576099
sll1549	Specific	0.000116811	20	'not assigned.unknown'	549.369	522.175	585.101	510.146	608.947	698.029	771.687	957.987	1348.24	1197.09	1203.82	1493.83	528.711	514.569	576.765	595.184	731.12	654.768	1024.51	969.069	1037.61	1053.26	1088.35	1216.26
slr1731	Specific	0.00771869	18	'not assigned.unknown'	661.811	581.5	692.947	687.426	747.003	697.652	828.856	1017.73	909.397	913.861	1139.99	1185.37	686.13	609.901	752.807	853.23	968.417	891.251	1216.55	1396.16	1449.8	1489.37	1409.48	1545.56
sll1349	Specific	0.00325662	23	'not assigned.unknown'	600.342	767.378	675.592	533.522	494.84	509.902	588.691	728.032	757.405	693.269	664.475	660.348	661.373	706.385	551.341	592.2	531.357	578.379	641.753	606.531	625.203	647.896	666.905	772.844
slr0069	Specific	0.0299887	19	'not assigned.unknown'	551.519	567.599	581.45	527.775	565.26	666.13	613.818	799.985	754.047	769.929	871.156	759.331	625.286	580.221	608.14	787.657	817.177	690.751	874.841	903.283	823.46	817.625	710.055	1104.08
slr1211	Specific	0.0141265	20	'tetrapyrrole synthesis.magnesium chelatase'	414.626	341.871	391.267	370.656	374.889	379.059	410.065	422.581	379.831	431.515	512.411	515.929	385.501	438.711	396.855	414.766	436.884	381.604	569.679	669.07	675.36	751.945	737.37	605.805
sll0191	Specific	0.00128052	8	'not assigned.unknown'	787.18	832.558	776.929	758.807	720.515	728.4	666.483	515.609	671.551	569.835	418.562	466.471	727.732	722.086	694.727	732.525	652.33	636.319	533.371	526.142	483.855	472.841	474.806	575.416
slr0836	Prokaryotic	0.000272553	21	'cell wall.precursor synthesis.RHM'	743.043	833.24	761.14	628.807	667.783	745.913	829.176	961.555	1019.5	1010.06	1102.82	1095.34	801.656	835.604	759.913	826.432	922.594	792.849	1090.96	1090.8	1199.01	1235.18	1272.49	1323.14
sll0757	Prokaryotic	0.000780433	8	'nucleotide metabolism.synthesis.purine.amidophosphoribosyltransferase'	3018.15	3961.93	3938.37	4259.1	3383.8	3025.99	2973.8	2129.03	2795.86	2550.16	2020.23	2051.57	2948.54	3138.1	2907.23	3388.26	2323.18	2822.27	1552.67	2128.51	1586.98	1787.53	1920.44	1439
slr0637	Specific	0.00015584	6	'not assigned.unknown'	1351.62	1636.97	1484.67	1410.75	1102.73	1080.67	955.4	790.939	1141.53	853.722	750.664	864.443	1319.22	1460.4	1396.27	1269.62	1127.97	1254.91	728.955	795.404	779.412	790.444	826.839	787.559
sll0848	Specific	0.000357406	19	'not assigned.unknown'	639.859	652.308	727.045	738.913	789.955	772.475	906.524	910.242	913.598	989.673	1105.38	1010.27	660.028	629.006	724.347	726.657	825.679	784.546	1054.29	1202.67	1262.18	1397.16	1439.72	1162.89
slr1356	Prokaryotic	0.00626004	7	'protein.synthesis.ribosomal protein.prokaryotic.unknown organellar.30S subunit.S1'	5029.71	8007.05	6047.99	4149.81	3240.36	2903.86	4106.37	1858.68	3874.42	2354.98	1030.26	1763.94	4812.8	8558.94	4143.44	4076.32	2819.18	3172.39	1114.9	1163.75	1009.24	888.435	890.626	742
slr1409	Specific	0.000206687	8	'RNA.processing'	688.675	760.577	558.837	1183.34	836.028	880.705	552.475	545.376	581.776	517.944	630.118	657.912	710.917	769.706	684.012	1011.92	667.894	871.692	589.52	587.616	514.94	539.667	570.335	704.931
slr0363	Specific	0.00626004	19	'not assigned.unknown'	839.811	796.725	886.397	935.724	1033.79	1031.99	1110.25	1512.34	1294.33	1499.13	1720.06	1586.9	997.934	954.006	916.175	1424.62	1581.26	1298.84	1605.98	1579.33	1815.38	1871.4	1792.95	2649.21
slr0809	Prokaryotic	NR	NR	'cell wall.precursor synthesis.UXS'	1225.67	1505.06	1195.82	1294.25	1127.59	1072.58	1194.6	1436.74	1475.54	1491.91	1460.68	1417.87	1245.33	1526.5	1179.67	1530.46	1354.75	1224.6	1348.53	1350.46	1411.88	1492.44	1431.6	1748.55
slr0917	Prokaryotic	NR	NR	'secondary metabolism.unspecified'	475.339	547.94	543.774	457.994	430.284	447.142	462.176	419.699	487.32	448.771	440.615	452.049	423.661	515.843	476.263	410.342	399.215	423.082	403.664	461.324	428.747	462.929	460.235	464.035
smr0015	Specific	0.000357406	6	'not assigned.unknown'	2861.6	3240.79	2676.1	2913.84	2256.27	2221.95	1888.96	1484.45	1936.32	1575.33	1341.58	1703.71	2804.26	2767.54	3015.97	2737.22	2463.08	2511.39	1642.08	1772.18	1954.86	2102.53	1687.42	1951.86
sll0487	Prokaryotic	0.000206687	24	'not assigned.unknown'	661.711	771.727	610.655	511.801	532.658	485.288	572.721	587.253	641.195	580.464	649.865	649.31	621.366	859.739	563.485	535.131	563.26	513.33	546.323	652.169	660.79	663.368	700.983	669.855
slr0600	Prokaryotic	0.000272553	19	'redox.thioredoxin'	1113.5	830.849	1066.08	1050.95	1284.59	1222.62	1713.7	2095.64	1212.13	2390.35	1918.74	1158.77	995.604	831.232	876.943	907.356	829.976	936.162	1505.87	2228.54	1916.32	1927.9	2218.21	1171.78
sll1471	Prokaryotic	6.44324e-05	5	'not assigned.unknown'	3881.09	10710.4	2703.9	1857.75	1184.21	841.626	446.734	484.581	487.212	477.057	457.311	537.004	3195.48	7332.11	2626.92	2226.39	1452.09	1735.35	504.082	575.929	591.162	622.269	659.657	571.363
ssl0738	Specific	8.7026e-05	23	'not assigned.unknown'	480.465	459.785	421.422	370.176	354.2	416.431	338.013	489.588	450.412	484.596	655.215	608.844	557.656	497.153	407.098	427.313	403.209	404.21	501.388	458.27	494.772	498.446	489.785	657.975
sll0649	Prokaryotic	2.51407e-05	23	'RNA.regulation of transcription.ARR'	813.692	837.352	776.33	757.089	682.386	695.487	713.059	733.191	689.487	734.297	874.553	815.623	743.191	837.188	711.739	683.07	662.52	670.261	761.694	793.187	898.72	1011.35	1017.71	898.335
sll1362	Prokaryotic	0.0171465	24	'protein.aa activation.isoleucine-tRNA ligase'	1162.28	1354.56	1028.95	938.309	880.059	980.891	1014.2	1199.61	1363.73	1302.08	1325.61	1278.22	1163.28	1375.72	1085.24	1078.7	1092.78	955.213	1216.36	1066.77	1290.31	1057.24	1220.98	1472.9
sll0199	Prokaryotic	0.00771869	8	'PS.lightreaction.other electron carrier (ox/red).plastocyanin'	27574.1	47434.1	35602.8	41789.5	30103.9	22349.3	32367.2	17593.9	23362.1	15662.7	7869.68	8691.61	37015.1	48210.3	26875.3	36889.6	20026.2	22640.9	13877	21292.8	15906	13841.3	12999.3	4123.94
slr0863	Specific	NR	NR	'not assigned.unknown'	963.111	971.218	941.709	1081.5	1078.75	941.126	921.887	838.191	855.167	1021.57	669.632	731.893	883.006	892.943	864.048	864.025	769.584	851.536	657.005	642.579	695.66	601.819	623.097	613.149
sll1017	Prokaryotic	NR	NR	'transport.ammonium'	1559.7	991.995	904.582	905.291	973.271	918.611	953.291	877.582	874.867	886.855	924.542	984.561	889.881	823.528	1499.64	782.294	1364	1072.94	1001.04	1090.87	1157.68	1251.55	1359.78	1093.06
ssr1169	Prokaryotic	NR	NR	'stress.abiotic.drought/salt'	4627	3551.33	4006.05	4638.15	4887.65	4173.34	3960.67	2897.2	2487.96	2503.32	2662.02	2181.11	4808.1	3194.46	3604.8	3221.47	3433.34	3495.09	3177.27	4564.78	4383.43	4078.84	3671.74	2189.83
slr1208	Specific	0.0207343	20	'misc.short chain dehydrogenase/reductase (SDR)'	2089.54	1817.56	2044.37	1711.25	1912.39	2475.68	2311.28	3659.31	3457.65	3562.97	4538.74	4374.98	2297.39	2268.82	2037.25	2079.63	2271.85	2152.91	3150.36	1913.33	2093.02	2240.4	2405.77	4193.23
slr1608	Prokaryotic	0.00015584	18	'cell.organisation'	658.417	562.826	649.772	751.199	798.105	765.996	756.78	982.6	721.121	958.802	979.906	678.177	649.832	571.428	619.113	717.912	653.909	694.995	926.452	977.412	1005.65	958.054	996.715	859.541
sll7043	Specific	0.00128052	24	'not assigned.unknown'	393.735	495.214	324.428	356.918	323.678	324.67	334.65	398.519	400.77	399.923	433.999	449.048	406.928	524.843	332.455	338.974	316.318	324.702	319.585	335.836	376.251	368.905	356.305	403.846
slr1966	Specific	NR	NR	'not assigned.unknown'	1056.46	1189.29	1233.47	1296.69	1249.12	1140.48	1061.51	967.845	929.992	926.146	956.713	1087.09	992.943	1062.38	1261.77	1042.07	1166.84	1170.36	1092.08	1064.56	1117.7	1182.12	1323.79	1169.64
6803t29	Specific	NR	NR	No Annotation	598872	624899	626973	600065	619505	626805	631491	567277	623834	635599	587922	569009	582939	575696	635239	595255	619428	627819	618824	614530	616978	631936	621588	616931
sll1281	Prokaryotic	0.00162836	7	'PS.lightreaction.photosystem II.PSII polypeptide subunits'	9896.46	12166.4	7645	6941.84	4622.02	3995.94	2215.37	1370.44	2487.24	1563.8	1081.8	1532.87	8784.38	13696.4	6972.74	6243.69	3835.35	4918.52	1485.73	2022.44	1276.76	1342.99	1154.4	899.171
slr1365	Specific	0.000357406	8	'not assigned.unknown'	1739.4	2040.41	1594.19	1984.31	1498.54	1509.4	1076.5	781.717	978.906	776.234	720.168	647.213	1564.24	1720.03	1647.08	1510.33	1230.44	1464.34	845.525	821.223	739.006	763.945	764.364	750.041
sll1124	Specific	0.000780433	19	'hormone metabolism.ethylene.signal transduction'	726.076	616.974	630.233	685.889	700.686	689.295	803.721	701.198	803.103	692.885	820.952	797.156	753.04	696.066	691.98	699.496	758.911	752.018	828.752	824.301	983.011	1091.76	1079.98	817.302
slr2077	Prokaryotic	0.00128052	20	'not assigned.unknown'	1514.79	1208.44	1415.45	1560.96	1835.24	2218.7	2306.88	3162.44	3186.87	3540.85	4069.68	4027.17	1722.38	1574.78	1668.52	2020.04	2328.02	2170.99	3259.93	2938.43	3109.64	3522.63	3747.4	3968.74
sll0921	Prokaryotic	NR	NR	'not assigned.unknown'	1238.18	1358.92	1407.85	1206.96	1071.94	1160	933.228	1199.64	1127.48	1306.76	1195.2	1053.61	1114.2	1212.38	1103.48	1261.82	1204.62	1128.32	969.643	1006.15	891.428	896.598	918.188	1040.6
slr1629	Prokaryotic	NR	NR	'protein.aa activation.pseudouridylate synthase'	646.708	716.031	681.941	684.937	614.437	607.926	697.214	670.594	639.203	682.516	672.632	626.156	737.508	748.774	597.626	669.44	593.734	604.376	618.383	606.022	565.313	617.959	609.51	677.926
slr2009	Specific	NR	NR	'mitochondrial electron transport / ATP synthesis.NADH-DH.localisation not clear'	448.535	385.56	581.269	672.142	543.852	584.518	448.653	507.401	439.991	485.514	571	553.201	372.747	360.578	730.626	780.72	534.613	653.416	563.998	596.679	623.07	633.532	617.489	631.706
sll2011	Prokaryotic	0.00015584	20	'not assigned.unknown'	785.662	779.079	794.635	748.692	797.706	781.046	921.446	933.648	910.876	891.804	1064.95	1085.94	744.175	782.62	721.969	757.286	863.482	808.197	1060.32	1320.57	1395.87	1478.89	1475.99	1302.72
ssl3649	Specific	NR	NR	'not assigned.unknown'	1685.16	1796.85	1690.13	1839.6	1870.84	1801.44	1997.18	1781.73	1943.22	2071.23	1746.97	1879.72	1607.99	1508.74	1765.13	1576.96	1534.39	1589.76	1574.75	1587.26	1706.2	1754.07	1680.54	1855.06
slr0597	Prokaryotic	NR	NR	'nucleotide metabolism.synthesis.purine.AICAR transformylase'	1826.99	1718.15	1651.78	1481.58	1430.85	1571.33	1569.43	1778.68	2087.22	1682.27	1633.42	1652.15	2079.3	2018.54	1632.5	2005.02	1697.32	1621.76	1703.68	1703.31	1626.14	1480.34	1348.52	1952.38
slr0886	Prokaryotic	0.0141265	22	'lipid metabolism.FA synthesis and FA elongation.ACP oxoacyl reductase'	1111.75	1286.09	908.734	806.352	828.083	888.823	930.917	1154.23	1276.73	1224.38	1295.45	1197.56	1034.5	1605.74	960.366	894.01	966.284	952.033	1024.04	834.444	939.965	1038.45	1052.38	1083.31
sll1651	Specific	NR	NR	'not assigned.unknown'	3208.5	4847.7	4318.45	4595.95	3903	3149.76	3048.42	2813.02	1871.67	2401.86	3136.17	1926.49	3049.71	3937.05	4329	3158.35	2738.28	2802.98	3772.35	4153.47	4234.94	3024.04	2486.06	1681.63
sll1439	Specific	NR	NR	'not assigned.unknown'	412.113	396.052	434.49	365.891	408.998	499.781	454.505	859.507	709.581	783.284	997.87	782.606	501.739	554.313	399.881	523.247	1105.68	419.274	706.61	502.571	507.135	517.263	542.21	873.825
slr1160	Specific	2.16071e-06	22	'not assigned.unknown'	930.471	1179.06	850.46	797.787	762.741	743.292	982.681	1008.07	1085.95	1070.31	1117.69	1182.93	820.985	1095.64	833.369	784.641	803.833	806.877	1049.17	1080.02	1224.85	1431.5	1493.57	1250.52
slr1779	Specific	0.0171465	5	'not assigned.unknown'	2383.57	3356.3	3026.91	2160.95	2072.15	2243.64	2318.54	2143.73	2771.11	2271.46	2149.68	2893.48	2458.46	2583.75	2803.97	2387.28	2475.15	2138.84	1876.19	1557.4	1241.84	1136.22	1004.65	2531.87
sll0703	Specific	0.00626004	20	'not assigned.unknown'	413.51	388.544	478.965	433.703	438.653	437.38	510.418	566.564	457.177	536.05	626.647	625.101	440.622	393.035	445.236	489.16	538.769	495.238	650.571	853.004	877.15	903.218	865.822	769.755
slr0992	Prokaryotic	0.0115941	2	'RNA.processing'	891.439	889.881	796.422	740.98	638.739	643.015	687.658	642.503	696.335	622.319	749.48	786.045	918.876	927.738	716.74	705.499	659.666	675.417	681.54	854.445	909.629	888.203	871.868	767.442
sll1510	Prokaryotic	0.00325662	20	'not assigned.unknown'	612.004	619.053	586.58	526.15	624.858	577.999	755.489	689.133	675.535	730.336	766.292	791.882	573.008	536.827	673.182	608.618	655.025	628.66	823.596	846.903	930.623	908.407	921.057	948.23
ssr3189	Specific	0.000780433	8	'not assigned.unknown'	30859.6	33318.3	41423.4	37578.3	34272.7	32743	31830.3	20018.5	21443.4	17232.5	13682.2	11514.3	34434.3	34640	30210	35035.1	28826.8	29751.3	17951.7	27183	23110.7	21996.8	19922	9726.78
sll0656	Prokaryotic	0.00947878	20	'not assigned.unknown'	348.53	296.819	429.775	364.517	430.537	498.006	474.782	617.866	537.059	610.416	731.142	722.901	386.784	392.402	421.614	458.808	486.638	446.535	584.087	561.305	611.165	612.728	623.069	743.338
slr1391	Specific	0.00505613	7	'not assigned.unknown'	1840.93	1510.95	1560.43	1598.56	1614.53	1491.9	1258.93	1132.38	1311.02	1116.82	1290.04	1291.42	1620.29	1427.86	1681.13	1466.9	1526.2	1604.88	1258.94	1247.88	1337.69	1213.97	1337.57	1252.4
slr0031	Specific	0.00626004	21	'not assigned.unknown'	524.485	568.339	615.429	532.996	558.77	647.817	593.661	606.13	659.019	653.664	694.84	772.295	537.426	566.587	551.893	574.245	547.349	539.042	641.283	715.921	696.881	714.504	779.234	712.84
slr0559	Prokaryotic	0.00100215	5	'not assigned.unknown'	1869.2	2451.68	1411.79	1403.35	1178.7	1229.48	1225.92	1248.49	1570.89	1362.49	1377.34	1358.18	1833.59	2476.63	1410.34	1551.72	1279.24	1453.43	1193.21	968.884	1070.43	1159.92	1187.84	1394.07
sll1158	Specific	0.00259655	19	'not assigned.unknown'	763.715	725.303	782.259	808.466	886.5	1019.34	1070.5	1683.17	1468.25	1692.93	2117.7	1849.04	972.37	906.93	772.749	1260.82	1461.71	1328.65	1790.86	1546.1	1681.68	1633.76	1507.7	2297.22
slr1103	Prokaryotic	NR	NR	'not assigned.unknown'	2475.88	2411.92	3056.18	2496.26	2824.31	2537.28	2595.12	2902.95	2075.45	2733.51	2420.85	2383.21	2647.43	2378.27	2269.68	1944.27	1965.77	1965.38	2680.58	2621.6	2427.67	2208.99	2417.26	1857.6
sll0418	Prokaryotic	NR	NR	'secondary metabolism.isoprenoids.tocopherol biosynthesis.tocopherol methyltransferase'	1280.34	1353.92	1149.23	1206.32	1148.68	1113.4	1123.69	1096.56	1074.94	1117.75	1136.74	1163.28	1072.82	1187.95	1192.84	1076.21	1190.28	1072.9	1165.57	1271.41	1244.91	1320.92	1347.71	1301.09
sll1647	Specific	0.000466129	19	'not assigned.unknown'	997.613	989.636	1066.78	1093.37	1141.22	1290.01	1370.19	1984.43	1923.99	2281.41	2416.41	2073.66	1155.95	1063.19	1003.84	1572.64	1597.29	1442.22	2215.78	2214.58	2390.62	2382.78	2387.88	2811.77
ssr3550	Specific	0.00505613	20	'not assigned.unknown'	1480.76	1331.52	1602.96	1454.21	1780.76	1687.42	2377.14	3377.52	3431.41	3575.4	3868.26	2941.32	1953.97	1823.05	1903.27	2222.12	2539.47	2235.72	3280.94	2286.2	2312.7	2398.29	2893.1	4653.31
slr1908	Specific	3.46381e-05	8	'not assigned.unknown'	7995.66	14047.5	12601.8	12435.7	10334.6	7567.04	4319.21	1946.23	3321.78	1638.02	1347.12	2016.68	10347.9	15278.3	11580.8	10116.8	8640.13	9672.48	2540.49	2424.4	1619.57	1212	1102.54	978.906
ssr2831	Prokaryotic	0.000116811	8	'PS.lightreaction.photosystem I.PSI polypeptide subunits'	41237.1	70337.7	53428.6	59198.5	40539.2	34124.7	5440.02	2288.97	3194.14	1737.34	1342.39	1067.76	39876.1	67056.7	38812.2	56502.6	34607.1	43945.4	5098.59	3035.74	1819.45	1124.29	910.947	927.21
slr1474	Specific	0.00100215	23	'not assigned.unknown'	699.417	848.372	754.155	576.063	586.15	617.562	656.154	815.208	864.228	949.624	806.713	926.067	744.569	859.668	766.081	628.576	622.259	580.654	662.69	697.964	711.789	764.675	732.936	907.285
slr1513	Specific	2.87812e-07	10	'not assigned.unknown'	1609.36	1954	20301.2	46347.4	27731.9	24274	3671.67	1957.69	1592.45	1409.7	1338.72	1256.91	1594.67	2183.32	40350.6	63350.9	33453.6	49298.9	7136.09	2945.99	2925.27	1594.62	1656.97	1569.49
sll1969	Prokaryotic	0.000272553	19	'not assigned.unknown'	628.934	634.068	579.61	620.357	621.974	680.648	902.456	853.708	858.781	955.944	907.686	1000.89	559.926	577.057	608.628	674.705	731.962	711.129	790.86	896.691	1007.57	953.842	959.308	1045.37
sll7029	Prokaryotic	0.00325662	20	'not assigned.unknown'	863.882	816.936	847.25	893.256	953.527	1054.39	1180.38	1380.87	1299.63	1379.27	1637.68	1736.76	765.964	746.284	883.545	878.766	1012.82	954.96	1324.06	1188.26	1371.59	1380.76	1438.47	1643.65
sll0712	Prokaryotic	0.00128052	20	'amino acid metabolism.synthesis.serine-glycine-cysteine group.cysteine.OASTL'	1155.54	1230.14	1080.85	1131.82	1156.61	1039.07	1273.73	1446.81	1510.27	1515.52	1621.75	1542.85	1389.77	1380.74	1269.23	1442.83	1437.17	1409.2	1536.05	1603.1	1806.58	1893.62	1713.67	2152.73
sll0068	Specific	NR	NR	'not assigned.unknown'	1464.13	1220.03	1469.34	1288.87	1364.28	1631	1728.88	1935.37	2023.21	1875.4	2248.69	2261.6	1661.72	1444.96	1436.03	1705.44	1778.94	1599.44	2009.14	1574.13	1441.49	1478.11	1617.21	2667.53
sll1584	Prokaryotic	0.0427627	3	'not assigned.unknown'	1850.94	1344.78	1301.16	757.885	908.063	737.548	919.84	708.762	825.667	670.494	743.263	776.315	1663.22	1168.03	965.876	738.941	1044.93	792.792	756.282	889.998	937.175	988.999	971.633	810.585
ssl1911	Specific	0.00626004	10	'not assigned.unknown'	32055.1	44167.6	55644.3	121266	110659	84530.2	38066.2	20775	90694	42870.1	13696.1	21832.5	67215.2	64970.7	33842.3	126020	34696.9	33991.3	54428.9	45867.7	28172.6	20192.9	15023.4	5932.12
slr0418	Prokaryotic	NR	NR	'not assigned.unknown'	1215.61	1113.69	1129.44	1200.67	1213.39	1247.4	1140.73	1409.16	1286.67	1503.66	1564.92	1605.89	1231.26	1175.81	1099.16	1287.59	1220.38	1242.24	1420.51	1210.89	1190.43	1407	1453.67	1759.15
slr1595	Prokaryotic	3.46381e-05	22	'transport.metal'	576.531	513.149	498.643	437.832	460.644	469.163	460.553	524.05	468.357	491.984	594.049	637.846	559.574	510.721	462.838	399.776	449.738	377.485	533.038	574.335	568.72	647.282	608.209	552.835
ssr2377	Specific	NR	NR	'not assigned.unknown'	762.671	844.888	610.349	796.044	753.5	634.284	809.256	1196.09	955.822	1724.71	912.573	1014.47	789.635	662.769	660.619	713.142	621.873	634.899	633.831	558.539	493.75	482.018	433.109	564.476
sll1730	Prokaryotic	0.00128052	20	'not assigned.unknown'	1182.63	1035.84	1203.51	1458.68	1584.82	1486.84	1569.22	1869.98	1690.38	1994.39	2048.76	1805.16	1128.38	1025.61	1380.19	1329.28	1291.63	1389.64	1638.84	1464.16	1733.79	1912.18	1917.65	1820.03
sll1098	Prokaryotic	0.0141265	7	'protein.synthesis.elongation'	4828.16	5268.37	3646.26	3422.02	2987.35	2895.32	4135.18	2493.54	6427.81	2785.34	2495.62	2207.08	4793.36	6311.35	4052.26	3332.68	2966.32	3014.14	1950.03	1817.82	1517.05	1601.15	1567.28	2359.58
sll1138	Prokaryotic	NR	NR	'not assigned.no ontology'	1065.15	984.02	1174.37	1167.03	1168.44	1114.14	1184.75	1392.15	1149.32	1534.46	1525.53	1026.17	1083.68	1063.48	1083.38	1012.85	997.113	1001.63	1264.55	1366.55	1157.46	979.265	1055.73	1104.71
slr0876	Specific	NR	NR	'not assigned.unknown'	1161.4	1178.34	1284.97	1244.1	1316.57	1163	1503.05	1253.45	1160.8	1238.03	1132.52	1239.99	1119.48	1236.5	1102.49	1242.07	1223.87	1253.8	1159.59	1303.91	1242.76	1281.98	1187.91	1134.32
slr1869	Specific	0.000780433	9	'not assigned.unknown'	1803.06	2175.62	2005.47	1964.65	2123.72	1829.46	1713.63	1230.95	1219.74	1103.81	857.373	829.355	1659.09	1755.14	1710.53	1798.77	1561.62	1613.14	1006.97	1068.83	949.461	936.041	943.31	793.541
slr0872	Specific	0.00259655	19	'not assigned.unknown'	673.331	663.382	568.246	639.669	644.429	664.025	707.707	900.585	852.71	910.57	876.34	818.104	631.526	675.565	590.705	693.41	698.368	728.548	780.226	704.058	691.903	726.604	672.721	893.262
E1A_r60_a97	Specific	0.00325662	20	No Annotation	606.667	519.688	691.558	634.629	701.572	626.135	827.242	787.614	705.812	806.469	929.14	996.266	545.43	493.578	647.017	632.018	742.608	699.85	985.504	1165.08	1202	1315.57	1321.88	1009.59
smr0010	Prokaryotic	0.00206097	5	'not assigned.unknown'	23253.4	27616.1	18130.5	20033.4	15111.6	11745.9	9113.99	3318.8	7603.62	4187.65	2615.51	4684.07	21697.2	22717.6	17258.8	16679.3	12970.7	14006.5	3549.97	4440.32	4044.89	3779.3	3365.44	2084.58
sll1390	Prokaryotic	0.00505613	7	'not assigned.no ontology'	3849.91	4984.13	3995.18	2598.47	2029.78	1546.76	2207.98	1507.93	2216.47	1696.8	1054.13	1193.67	3650.54	4004.09	2786.52	2385.12	1724.91	1910.49	1069.97	1164.47	952.914	931.161	921.285	940.304
sll0787	Specific	0.00259655	18	'not assigned.unknown'	410.591	367.121	437.636	393.928	468.414	488.469	529.485	682.275	600.353	655.783	742.703	664.524	465.192	398.623	483.395	501.848	607.265	537.249	800.181	670.275	756.018	764.52	735.71	815.962
slr1829	Specific	0.000206687	15	'not assigned.unknown'	840.688	824.294	1018.59	1179.12	1401.2	1277.32	1448.14	1668.23	948.711	1262.44	1267.72	747.36	849.51	850.453	828.363	1007.26	1021.09	1182.96	1445.45	1772.44	1088.9	992.19	1024.37	848.03
slr1247	Prokaryotic	0.00259655	19	'not assigned.unknown'	403.375	389.225	415.894	455.9	497.969	450.746	537.883	590.305	497.612	584.138	652.722	650.766	394.113	388.302	454.572	488.454	537.796	471.066	636.267	626.662	773.498	758.556	719.113	688.79
slr1524	Specific	0.00128052	8	'not assigned.unknown'	3299.92	3971.73	3235.87	3303.86	3003.8	2945.76	2768.84	1363.79	1784.94	1133.92	864.358	1046.71	3744.14	3553.91	3123.7	2685.44	2149.94	2353.79	1199.78	867.347	744.02	512.168	481.052	560.739
sll0223	Prokaryotic	1.0675e-08	10	'PS.lightreaction.cyclic electron flow-chlororespiration'	2848.96	3679.86	4213.89	11436.9	10545.2	11253.2	3840.45	1450.74	1132.92	900.904	896.335	739.363	2441.74	3655.09	6501.33	7756.6	5768.97	9698.66	4321.91	2099.37	1390.19	966.905	894.189	797.703
ssr2254	Specific	0.0207343	20	'not assigned.unknown'	919.282	724.132	792.657	736.343	898.282	951.953	1053.03	1934.32	1442.72	1614.47	1906.89	1651.27	1363.76	1111.27	847.593	2382.59	2494.96	2022.75	2938.86	3168.22	4163.38	4599.49	4014.58	4699.27
ETG09_48764	Specific	0.00128052	20	No Annotation	688.256	578.38	655.615	628.018	710.637	820.205	838.38	1224.26	1069.39	1197.68	1464.03	1567.09	695.766	638.329	746.618	776.292	905.573	817.49	1238.2	1215.27	1437.16	1472.54	1442.51	1421.86
ssr1768	Specific	NR	NR	'not assigned.unknown'	1120.81	1264.64	1162.84	1082.65	1144.1	1072.07	1121.34	997.064	792.77	941.02	799.119	763.586	1349.72	934.834	1144.31	799.027	786.938	813.332	895.826	985.335	887.37	880.654	893.643	725.691
slr0415	Specific	6.44324e-05	21	'transport.potassium'	825.583	850.692	789.999	831.714	890.253	888.557	947.385	1203.37	1092.71	1255.2	1401.14	1274.06	860.021	892.918	906.969	840.622	848.442	872.955	1116.88	1257.62	1333.19	1380.22	1434.87	1284.7
slr1383	Specific	0.0249808	19	'not assigned.unknown'	1946.42	2014.84	1998.73	2207.59	2179.19	2157.49	2189.89	2092.76	2311.65	2149.76	2278.56	2126.8	2065	2005.72	1793.46	2219.57	1998.71	1985.41	2164.81	2755.25	2737.32	2956.56	2781.34	2096.33
sll1550	Specific	NR	NR	'not assigned.unknown'	1549.12	1734.51	1657.74	1743.4	1876.61	2139.25	1720.36	2596.65	2561.25	2609.72	3048.82	2951.85	1809.37	1871.58	2322.68	1578.01	1803.13	1821.92	2203.9	1375.32	1542.33	1553.77	1652.45	2791.84
slr0252	Specific	0.00259655	20	'not assigned.unknown'	512.123	482.665	607.492	535.075	572.406	600.703	715.461	754.919	697.059	713.842	868.59	974.495	486.465	530.528	552.84	593.875	704.204	617.162	934.071	1125.11	1227.06	1357.3	1289.75	1054.23
sll0626	Prokaryotic	0.00206097	21	'major CHO metabolism.degradation.sucrose.invertases.neutral'	627.14	620.174	632.286	578.22	607.825	577.052	721.554	887.773	896.092	859.1	976.758	922.002	742.157	716.029	644.592	758.376	783.817	814.406	1081.9	1061.69	1113.13	1121.09	1199.98	1361.15
slr2141	Prokaryotic	0.00771869	21	'C1-metabolism'	750.16	822.073	706.408	806.464	775.411	789.303	826.936	792.392	805.665	846.876	873.658	1055.67	679.821	845.488	755.751	786.449	768.364	797.279	867.187	952.862	956.773	981.752	1065.74	919.814
slr1875	Specific	0.000206687	21	'not assigned.unknown'	522.483	550.521	477.659	480.341	520.562	494.871	531.113	635.561	620.259	643.345	767.17	749.492	495.945	590.974	559.272	507.193	542.467	533.542	676.844	599.336	668.764	708.731	695.452	745.45
sll1459	Prokaryotic	NR	NR	'misc.acid and other phosphatases'	514.692	579.992	486.221	464.639	457.789	440.306	471.342	421.673	446.615	454.197	471.56	428.261	499.398	569.068	448.273	482.653	450.18	441.848	455.389	567.532	544.222	520.382	533.814	489.143
slr1830	Specific	1.86468e-07	17	'not assigned.unknown'	950.72	763.139	956.624	1002.1	1489.81	1503.04	1953.96	2094.87	1204.71	1600.58	1708.55	1071.67	814.364	800.441	879.126	1104.47	1191.65	1284.99	1630.79	2616.39	1646.72	1342.67	1433	1326.71
ssr2998	Specific	0.00128052	8	'not assigned.unknown'	10197.9	11474.4	6245.4	7421.25	6416.91	5615.8	6102.91	3306.3	5481.52	3829.79	2657.89	3410.29	9700.25	11177.8	6718.25	7033.78	5750.31	6191.69	2654.82	2042.07	1777.51	1345.64	1227	1543.55
slr1271	Specific	NR	NR	'not assigned.unknown'	758.435	920.065	759.978	684.1	618.157	789.041	582.443	953.663	927.94	944.711	994.262	849.597	1028.87	1309.18	742.607	1133.59	1005.09	940.739	960.965	656.776	613.691	594.427	664.714	1440.05
6803t16	Specific	NR	NR	No Annotation	620573	633121	633329	634938	630939	602001	621695	635014	618617	628793	634137	610183	553841	536509	627819	624247	635617	627365	622047	623482	635313	630480	622534	615687
slr1083	Specific	0.000780433	20	'not assigned.unknown'	2539.4	2225.36	2724.54	2166.08	2467.39	2511.92	3411.6	3448.17	3594.02	3276.17	3831.37	4423.52	2752.57	1970.77	2415.71	1954.45	2215.16	2199.8	2932.67	2469.28	2911.37	3121.83	3347.01	3195.58
sll1275	Prokaryotic	0.00128052	5	'glycolysis.cytosolic branch.pyruvate kinase (PK)'	1127.03	1315.22	1158.55	1023.48	940.936	848.353	925.897	802.367	869.418	792.796	735.765	841.84	999.924	1314.77	1032.39	903.393	801.397	852.498	741.669	785.366	773.006	820.12	859.472	706.123
sll1461	Specific	NR	NR	'not assigned.unknown'	1614.51	1546.84	1509.95	1568.71	1538.17	1550.5	1636.18	2101.78	1900.66	2188.13	2134.51	1845.31	1656.77	1587.29	1355.74	1652.85	1561.18	1538.03	1938.49	1557.56	1493.87	1366.21	1438.64	2165.58
sll0158	Prokaryotic	0.000357406	21	'major CHO metabolism.synthesis.starch.starch branching'	1684.73	1808.71	1484.15	1590.26	1618.3	1535.71	1759.79	2010.54	1979.51	2077.79	2183.62	2503.6	1710.67	1742.44	1766	1710.67	1846.28	1716.21	2234	2057.13	2494.19	2705.08	2667.79	2545.1
sll0667	Specific	0.000357406	19	'not assigned.unknown'	1415.08	1307.19	1332.52	1425.71	1640.82	1858.64	1900.73	3644.71	1867.75	3166.19	3456.41	1696.22	1408.4	920.975	1273.71	1253.22	999.311	1065	1876.92	2171.4	2190.35	1682.37	2074.56	2163.3
slr0055	Prokaryotic	0.0141265	20	'amino acid metabolism.synthesis.aromatic aa.tryptophan.anthranilate synthase'	1220.5	941.884	930.184	999.712	1041.11	1061.1	1248.46	1054.11	1316.57	1027	1138.94	1206.08	1038.73	948.412	1071.83	892.633	1080.49	1094.28	1070.96	1214.58	1134.02	1406.65	1485.38	1142.09
sll0495	Prokaryotic	0.0115941	20	'protein.aa activation.asparagine-tRNA ligase'	469.666	535.121	446.359	421.139	375.525	450.812	472.61	590.675	631.665	667.054	577.854	593.587	630.568	628.183	422.444	655.947	563.575	566.298	638.086	693.668	694.361	624.482	706.629	760.56
slr0457	Prokaryotic	0.00128052	22	'protein.aa activation.pseudouridylate synthase'	688.954	593.611	755.264	714.422	714.291	802.798	638.588	1121.56	1029.95	1066.98	1412.04	1319.47	683.682	638.85	647.06	576.395	668.984	633.962	1061.56	929.069	1048.48	1108.82	1231.06	1283.6
ssr2194	Specific	0.00947878	20	'not assigned.unknown'	713.731	642.077	848.343	805.556	872.633	828.459	1128.5	1012.13	938.537	1008.93	1216.72	1200.8	752.115	668.98	783.735	774.779	879.855	842.92	1261.26	1148.13	1303.08	1395.35	1442.27	1401.37
slr0978	Specific	NR	NR	'not assigned.unknown'	2193.6	2674.71	2507.88	2788.93	2308.2	2140.67	1886.77	2234.69	1674.91	2062	2216.29	1252.81	2159.39	2148.7	1995.5	1976.05	1470.57	1749.41	1679.85	2039.7	1614.92	1364.21	1393.55	1097.48
slr1927	Specific	NR	NR	'not assigned.unknown'	1021.91	1005.69	783.65	840.284	843.4	832.876	1269.75	1021.51	1383.38	1217.3	969.586	1296.2	901.28	1036	853.388	902.558	832.553	806.132	816.039	811.448	822.075	717.913	721.706	1109.76
slr1300	Prokaryotic	3.46381e-05	19	'misc.oxidases - copper, flavone etc'	1448.82	1179.55	1308.98	1610.16	1668.06	1627.45	2082.24	2910.34	2694.6	3227.94	2928.1	2256.66	1580.68	1410.81	1238.09	1408.83	1450.3	1509.62	2337.25	1874.33	1953.95	2346.22	2317.26	2622.17
sll0595	Specific	0.000604707	20	'not assigned.unknown'	1383.91	1234.26	1289.21	1275.07	1384.35	1359.05	1639.55	2105.89	2031.81	2055.54	2288.96	2227.04	1437.61	1313.73	1437.09	1659.63	1830.11	1616	2127.35	2311.28	2456.15	2532.46	2435.57	2860.1
sll2003	Specific	NR	NR	'not assigned.unknown'	479.354	667.227	459.408	539.588	456.715	450.186	459.602	545.872	488.965	528.749	561.865	510.722	480.037	549.708	528.716	547.387	512.063	506.6	542.884	573.52	593.036	583.351	599.714	728.595
sml0008	Prokaryotic	0.00128052	8	'not assigned.unknown'	38304	63069	56030.7	32912.1	32699.4	28813.5	5607.92	2068.16	2361.27	1695.51	1954.3	1092.41	41501.3	56132.2	36830.6	33972.9	25518.2	28560.4	7516.38	4617.63	2792.91	1940.84	1445.05	1426.71
sll1932	Prokaryotic	NR	NR	'stress.abiotic.heat'	1420.19	1454.77	1242.98	1315.68	1272.48	1363.92	1671.97	1752.81	1901.69	2175.98	1918.02	2230.53	1346.91	1381.35	1451.97	1331	1446.86	1369.65	1768.58	1248.35	1130.64	1383.05	1492.7	1718.14
slr0835	Prokaryotic	NR	NR	'protein.degradation.serine protease'	1092.96	1255.98	1125.43	975.473	1061.33	1197.09	1235.47	1311.36	1507.3	1543.23	1514.67	1611.31	1119.48	1207.73	1081.78	1089.39	1081.01	1080.6	1307.48	1008.59	1017.18	959.527	1055.67	1644.84
slr1468	Prokaryotic	0.000357406	20	'not assigned.unknown'	1195.99	1120.63	1047.25	929.136	1017.05	1088.22	1281.48	1995.17	1733.8	2004.61	2063.91	1671.37	1355.15	1180.07	1065.18	1644.73	1805.84	1579.39	2261.01	2534.58	2451.68	2697.94	2462.02	3231.84
sll0864	Specific	0.000206687	20	'not assigned.unknown'	392.469	368.811	348.726	375.621	363.06	404.501	415.508	570.293	515.213	544.567	628.107	557.81	363.825	374.131	396.244	376.771	407.714	387.613	508.715	560.192	566.02	599.092	539.523	620.051
ssr2315	Specific	NR	NR	No Annotation	13393.7	13611.5	8724.96	7509.09	8361.07	9201.72	10506.3	11348.7	18666.9	18073	11641.2	17807.4	10633.8	11428.7	9585.78	6497.4	5664.22	5216.73	6723.94	5908.05	6100.66	6826.91	7270.88	7754.54
sll1578	Specific	0.000206687	8	'not assigned.unknown'	170250	359640	295762	182804	129567	111715	32386.5	9703.46	7485.95	4259.41	4388.17	3251.49	199443	394874	181509	247117	148090	176727	69482.9	35484.1	27343.8	15574.3	11786.5	4801.49
sll0611	Specific	1.81193e-05	17	'not assigned.unknown'	2237.39	2250.49	3991.2	4328.17	5749.49	5135.67	10337.3	14772.3	5300.61	11001.4	9805.31	6468.94	2426.15	1988.14	2772	3420.93	3425.17	3879.01	9562.4	14666.9	12575.6	9442.73	10431.9	5404.23
slr0971	Specific	0.0171465	10	'not assigned.unknown'	1559.95	1633.07	1629.95	1818.32	1613.09	1436.89	1662.63	1154.85	1450.99	1246.61	918.378	1006.67	1394.45	1190.57	1363.71	1475.14	1364.28	1438.74	935.016	1075.92	1088.09	1068.38	1017.19	970.592
slr1065	Prokaryotic	2.51407e-05	6	'not assigned.unknown'	2611.89	1878.11	1520.98	1188.45	1130.37	1060.95	817.035	781.94	740.812	740.448	837.769	729.264	2184.48	1868.19	1467.83	1153.62	1033.85	1057.03	815.819	626.223	625.536	600.694	630.038	742.962
sll1893	Prokaryotic	0.00100215	20	'amino acid metabolism.synthesis.histidine'	1187.53	1121.4	1092.09	1087.65	1256.7	1413.11	1540.64	2297.55	2171.56	2245.73	2490.7	2544.64	1208.11	1092.66	1196.69	1431.69	1541.26	1464.31	2103.18	1681.06	1739	1909.6	2129.24	3155.06
sll0207	Prokaryotic	0.000357406	19	'cell wall.precursor synthesis.NDP sugar pyrophosphorylase.GDP mannose'	612.941	612.739	607.116	621.17	677.283	661.321	719.046	737.604	703.444	734.741	845.999	916.463	562.51	575.842	605.544	615.762	667.678	666.52	820.802	955.192	1000.67	1019.6	1138.61	892.569
slr1090	Prokaryotic	NR	NR	'signalling.G-proteins'	1525.55	1679.88	1786.72	1512.91	1643.18	1839.94	1651.79	1984.03	1723.66	2067.69	1721.1	1678.21	1614.58	1697.57	1536.32	1617.48	1449.35	1549.76	1671.47	1698.85	1405.65	1386.76	1305.56	1710.49
slr0395	Specific	0.0299887	19	'not assigned.unknown'	864.672	773.803	862.558	904.066	911.862	1129.24	993.738	1399.2	1408.08	1444.19	1552.45	1761.74	1033.16	956.797	1105.54	1247.57	1414.71	1268.5	1477.39	1246.12	1435.87	1364.64	1175	1993.77
ssl2380	Specific	0.0249808	6	'not assigned.unknown'	6377.47	6805.46	6841.11	5411.65	5602.07	5514.29	5083.35	4187.65	4796.79	3585.2	3986.37	4541.42	6346.25	5896.92	6180.44	6203.57	5737.24	5202.65	5021.76	5887.76	5594.74	5879.68	5913.3	4501.61
slr0172	Prokaryotic	0.0141265	7	'hormone metabolism.jasmonate.synthesis-degradation'	3107.23	3515.52	3137.34	2647.38	2470.95	2116.34	2108.8	2215.26	1911.04	2206.47	2002.54	1865.48	3010.1	4118.46	2507.64	2328.75	2014.79	2086.71	1904.76	2376.99	1854.09	1714.71	1895.38	1722.47
slr1722	Prokaryotic	0.000780433	5	'nucleotide metabolism.synthesis.purine.IMP dehydrogenase'	7164.32	8485.17	7083.58	6031.95	5297.92	5257.85	5239.72	5629.78	6449.27	5967.97	5866.84	5665.21	7434.16	9323.81	6742.43	6700.72	6174.85	5753.82	4626.55	3074.09	2669.58	2477.71	2701.45	5211.95
sll1290	Prokaryotic	NR	NR	'RNA.processing.ribonucleases'	622.062	725.44	719.225	666.39	660.632	692.866	660.697	649.755	687.31	637.676	655.348	675.5	594.353	702.766	607.845	646.85	653.833	656.783	656.704	683.213	681.986	601.696	666.621	742.844
sll1430	Prokaryotic	0.00128052	20	'nucleotide metabolism.salvage.phosphoribosyltransferases.aprt'	860	896.66	886.078	855.726	950.323	922.283	1102.18	1082.56	1142.9	1203.45	1204.9	1335.89	810.355	862.28	965.473	878.23	1002.26	984.947	1232.62	1231.99	1295.26	1498.15	1462.68	1361.87
ssr1041	Prokaryotic	0.00128052	19	'not assigned.unknown'	2560.11	2140.62	2153.27	2430.35	2876.44	3500.2	3849.24	5512.33	5759.74	5916.98	6296.45	5521.08	2976.2	2801.06	2542.47	3406.85	3779.49	3369.31	4709.6	3312.08	3810.81	4068.5	4030.43	6377.53
sll1127	Prokaryotic	0.000357406	20	'Co-factor and vitamine metabolism.folate & vitamine K.vitamine K.naphthoate synthase'	1662.76	1494.41	1341.64	1185.25	1359.9	1660.52	1677.92	2608.03	2513.21	2757.27	3218.59	3234.2	1759.58	1774.76	1530.54	1932.61	2144.09	1969	3014.17	2980.76	3454.31	3401	3041.35	4514.78
ssr1600	Specific	6.44324e-05	7	'not assigned.unknown'	5416.7	10428.6	7722.91	7900.43	5077.34	4168.45	2544.83	1221.48	1987.56	1257.45	1029.95	1281.4	5295.15	7656.21	5646.02	5273.38	3789.8	4441.23	1524.51	1547.61	1085.07	1275.47	1281.18	960.045
sll0088	Specific	0.000272553	18	'not assigned.unknown'	1102.03	1231.87	1687.77	1245.82	1412.64	1409.18	3540.39	3124.93	3212.52	3509.75	2791.55	3131.71	1160.89	1277.9	1174.5	1382.02	1539.88	1423.23	2556.82	3240.56	2915.1	2927.98	2978.96	2217.81
slr1206	Prokaryotic	NR	NR	'not assigned.unknown'	489.575	548.933	493.733	588.178	490.45	508.028	481.212	465.252	522.694	532.244	527.668	529.22	506.591	533.652	463.849	513.33	445.503	519.774	481.053	498.044	530.027	568.393	611.527	482.521
sll0925	Specific	0.000466129	13	'not assigned.unknown'	1114.82	1172.67	1264.01	1667.1	1665.06	1683.13	1671.18	1736.12	1291.68	1487.23	1387.64	960.832	1064.73	1017.13	1149.69	1395.79	1264.02	1334.95	1495.67	1944.4	1309.95	1094.99	1030.3	1042.33
ssl3379	Prokaryotic	NR	NR	'protein.synthesis.ribosomal protein.prokaryotic.unknown organellar.50S subunit.L7/L12'	968.823	998.844	1042.8	983.15	1014.48	905.806	1022.29	977.314	1033.14	906.987	939.022	924.682	1095.48	1090.18	994.281	1020.71	1073.44	963.671	1085.69	1098.09	1068.37	1179.73	1147.5	1104.26
sll0802	Specific	0.00100215	19	'not assigned.unknown'	2490.29	2133.53	2199.31	2597.09	2751.05	2809.59	3219.55	3531.15	3645.54	3986.95	4193.32	3674.45	2444.49	2210.14	2540.97	2572.84	2836.83	2636.96	3789.74	3346.91	3554.92	3575.25	3765.89	4005.24
slr1265	Prokaryotic	NR	NR	'RNA.transcription'	2625.01	3797.18	3031.16	2463.58	2245.76	2345.09	2884.13	1844.88	3286.76	2379.25	1247.7	2029.92	2575.54	4314.57	2408.69	2396.28	2091.32	2383.46	1447.79	1275.36	1134.26	994.297	991.588	1004.36
ssl1263	Prokaryotic	0.00259655	8	'not assigned.unknown'	15484.1	20427.2	10265.6	18947.1	11751.6	8056.98	8107.48	2967.39	4475.85	3946.26	2127.32	3421.2	11894.1	15340.3	8917.16	11462.1	6417.75	7812.35	2016.37	1668.52	1798.02	1377.26	1369.52	1580.42
slr0110	Specific	0.000357406	4	'not assigned.unknown'	1294.04	1583.05	1216.56	1133.49	978.358	912.647	948.673	1012.92	1203.91	1143.88	1024.02	1068.46	1349.94	1483.1	1198.49	1041.56	897.132	925.283	863.264	730.096	777.969	833.706	905.381	925.315
sll0210	Specific	0.000466129	20	'not assigned.unknown'	590.031	557.348	638.635	567.049	625.018	675.726	639.682	789.699	719.397	809.825	892.451	1020.57	571.64	556.639	548.918	549.452	600.91	574.971	750.068	695.932	714.125	772.153	799.02	906.651
ssr2016	Prokaryotic	0.00162836	20	'PS.lightreaction.cyclic electron flow-chlororespiration'	436.827	373.937	459.139	412.848	498.292	418.391	548.417	441.257	463.541	616.99	553.988	1104.64	380.351	369.457	431.26	400.748	474.146	442.775	573.529	645.225	716.483	738.001	705.573	592.821
sll1851	Specific	0.00771869	18	'not assigned.unknown'	473.03	410.543	476.328	439.567	530.084	468.977	619.517	527.3	489.004	516.321	615.98	689.69	400.643	391.213	485.881	454.943	527.434	515.654	668.433	732.458	752.849	748.251	835.412	653.724
sll1070	Prokaryotic	0.000206687	7	'OPP.non-reductive PP.transketolase'	4724.02	7048.23	3127.76	3076.73	2352.37	2295.77	1732.3	1187.5	1506.05	1189.96	1196.88	1261.07	4077.11	6360.41	3526.62	2638.56	2234.87	2746.09	1749.45	1416.75	1297.34	1175.89	1403.48	1223.6
sll1608	Specific	0.00100215	5	'not assigned.unknown'	904.73	887.223	733.818	833.108	736.55	773.985	688.333	617.716	771.732	617.739	712.486	682.304	921.034	887.398	772.657	788.522	648.738	693.968	615.117	682.475	604.44	645.61	713.189	670.935
sll1749	Specific	NR	NR	'not assigned.unknown'	1240.27	1635.43	1277.8	1321.61	1180.8	1085.38	1407.07	1302.05	1493.89	1541.15	1336.69	1357.02	1263.78	1418.82	1083.56	1253.98	1141.99	1190.01	1202.29	1139.93	1227.97	1258.05	1393.67	1105.83
sll1018	Prokaryotic	0.00100215	21	'nucleotide metabolism.degradation'	731.834	742.872	691.239	684.845	667.497	729.004	767.631	849.535	829.313	897.22	926.711	1074.5	743.771	762.744	677.656	765.539	776.712	771.019	972.981	974.191	927.076	1013.05	1000.83	1191.24
slr1272	Specific	0.000604707	10	'not assigned.unknown'	4712.62	4898.78	5428.61	5960.64	6356.49	5049.74	5085.73	4341.09	3841.5	3915.81	3559.42	2468.69	4641.09	4415.55	4778.5	4187.16	4654.7	5192.56	3105.47	3911.2	3676	3150.21	3107.33	2358.63
sll1613	Specific	NR	NR	'not assigned.unknown'	718.386	817.496	639.504	650.87	527.83	610.477	515.447	659.525	693.235	657.194	702.475	709.844	690.454	757.576	545.53	569.486	534.546	519.907	574.531	424.882	428.988	420.963	410.783	677.304
sll0537	Prokaryotic	0.00128052	20	'transport.ammonium'	1172.77	1042.69	1010.03	1113.67	1271.5	1277.03	1473.59	1551.2	1517.45	1765.11	1836.05	1684	1006.92	990.623	1437.06	1187.04	1410.35	1454.09	1756.23	1796.49	1730.87	1775.03	1838.41	2206.78
ssr3465	Specific	NR	NR	'not assigned.unknown'	1309.39	1424.37	2268.15	1932.89	1708.77	1545.76	1534.43	1615.91	1366.55	1387.8	1554.35	1578.93	1394.16	1273.37	1666.05	1367.93	1326.76	1391.51	1637.22	1580.57	1573.34	1688.14	1746.17	1455.97
ssr0335	Specific	8.7026e-05	6	'not assigned.unknown'	1234.08	1322.4	1074.95	1086.15	861.261	1136.43	460.203	588.595	538.74	568.659	672.294	609.216	1467.31	1441.36	918.005	1074.1	819.691	787.121	592.104	524.524	528.825	472.817	452.199	786.538
sll1030	Specific	0.00015584	8	'not assigned.unknown'	6055.89	5666.66	5394.79	7056.35	6762.01	7192.57	3193.82	3220.47	3404.35	3395.42	3580.56	2744.43	5561.05	6487.47	7037.69	7615.07	4846.08	7369.81	2898.47	2483.97	2415.06	2476.59	2538.55	3540.91
ssr0663	Specific	0.00162836	20	'not assigned.unknown'	277.508	267.374	291.896	291.453	314.388	319.381	322.973	342.514	310.254	328.757	335.56	347.572	290.68	258.094	307.132	233.858	268.808	241.211	302.446	337.024	351.69	398.596	365.482	320.465
sll1477	Specific	0.000272553	19	'not assigned.unknown'	796.549	734.59	792.919	749.406	794.588	861.111	978.418	1274.35	1280.56	1388.29	1483.35	1664.05	800.737	717.731	768.263	851.045	887.815	804.062	1144.3	1050.27	1179.93	1171	1238.21	1668.82
slr0844	Prokaryotic	0.000780433	11	'PS.lightreaction.NADH DH'	2791.09	1953.26	1894.81	2263.98	3033.98	3317.15	2142.97	1748.07	1351.54	1503.45	1555.1	1293	1825.38	1649.46	2129.23	1729.38	1783.05	2371.7	1979.58	1465.09	1240.53	1160.37	1243.48	1079.58
slr1492	Specific	0.00206097	20	'not assigned.unknown'	755.106	680.609	755.121	756.107	875.774	760.558	1045.06	983.854	910.406	1009.33	1166.84	1278.77	657.096	654.086	798.822	756.89	908.191	860.154	1155.95	1164.37	1358.71	1667.31	1709.71	1217.19
slr0816	Specific	0.00771869	19	'not assigned.unknown'	1426.08	1331.44	1315.7	1419.12	1398.7	1509.33	1570.79	1902.84	2008.07	1849.86	2024.62	2074.64	1727.92	1654.03	1379.53	1943.94	2081.51	1877.39	2139.51	1930.89	2409.6	2352.64	2269.26	2656.35
sll0488	Prokaryotic	NR	NR	'not assigned.unknown'	985.842	1061.6	1167.62	979.518	941.051	915.867	1112.1	1220.23	1190.77	1352.22	1215.01	1197.26	1039.14	976.222	899.843	995.331	954.372	940.154	1051.71	1059.23	1027.47	960.733	1043.85	1295.01
sll1654	Prokaryotic	NR	NR	'not assigned.unknown'	9762.04	13250.5	19191.3	14660.5	12758.9	10866.1	11340.9	10247.6	6468.56	7429.46	8162.35	5257.19	12468.4	13382.1	11691.9	12475.8	10692.1	10444.2	14302.3	18279.2	13373.2	12042.4	11184.8	7156.51
sll0069	Specific	0.000780433	20	'not assigned.unknown'	897.637	843.773	911.049	906.01	1047.8	1014.45	1121.86	1045.02	1067.07	1298.1	1200.49	1310.39	833.695	782.52	960.95	953.229	924.292	979.514	1134.94	1203.36	1292.83	1369.85	1453.44	1256.54
slr0994	Prokaryotic	0.0141265	17	'Co-factor and vitamine metabolism'	430.773	414.291	465.644	461.947	454.623	508.067	504.024	492.42	463.188	487.938	553.574	553.359	455.992	426.009	447.899	484.632	496.876	455.472	556.471	727.942	670.353	675.312	682.699	583.03
slr0875	Specific	4.53489e-06	5	'not assigned.unknown'	3426.68	4432.78	3316.81	2441.32	1901.25	1826.53	1259.73	1363.61	1684.5	1456.91	1509.86	1600.33	3604.39	4667.81	2449.72	2317.5	1861.62	2026.37	1243.98	1086.83	1170.57	1152.76	1180.6	1379.1
sll0502	Prokaryotic	NR	NR	'protein.aa activation.arginine-tRNA ligase'	950.297	970.247	990.129	915.013	940.782	1022.51	1042.86	1456.89	1288.85	1390.84	1495.74	1145.78	1065.29	1097.71	912.378	1102.88	976.335	892.385	1215.87	1051.2	1006.25	914.592	879.392	1321.32
sll1060	Specific	2.51407e-05	20	'not assigned.unknown'	1712.01	1299.33	1620.97	1649.7	1883.42	2060.96	2169.3	2539.86	2346.16	2710.19	2951.06	2770.99	1666.69	1358.1	1729.57	1837.68	1906.61	1934.91	2474.7	2656.72	2658.61	2839.66	2742.72	2637.07
sll1338	Specific	0.00128052	13	'not assigned.unknown'	24735.6	28880.6	36339.7	43571.7	45496.7	41809.2	47825.1	43095.6	22521.3	25353.4	24223.7	13074.2	22310.2	25954.9	28715	39379.1	31202.4	37181.6	35671.3	54312	40505.9	38849.1	35327.6	15773.8
sll1586	Prokaryotic	0.000604707	20	'development.unspecified'	800.273	759.311	857.97	839.519	886.318	879.189	915.371	990.323	888.238	955.631	1127.92	1120.22	758.2	751.254	855.02	747.555	843.727	849.551	1065.99	1184.73	1358.53	1374.33	1455.64	1140.48
sll1194	Prokaryotic	0.00128052	8	'not assigned.unknown'	37457.6	50736.8	42310.9	33163.1	24545	19059.1	9897.35	3570.9	7339.42	3533.99	2911.76	3324.83	36221	33921.8	26896.1	27889.4	17642.1	18692.2	4029.36	4435.79	3979.2	3089.61	2933.82	1725.2
sll0404	Prokaryotic	0.000272553	19	'misc.oxidases - copper, flavone etc'	1258.08	1202.73	1170.03	1279.14	1406.34	1330.33	1455.01	1664.8	1666.77	1757.5	1753.62	1765.88	1228.69	1211.7	1160.77	1314.48	1362.22	1349.59	1535.24	1556.21	1554.2	1616.81	1669.08	1836.58
slr0891	Specific	0.00015584	21	'not assigned.unknown'	622.42	621.298	624.99	608.447	622.006	622.531	683.561	748.987	708.401	764.865	872.867	923.267	559.06	571.733	611.865	579.553	597.024	556.646	781.18	785.327	907.437	950.429	953.174	756.167
sll1096	Prokaryotic	NR	NR	'protein.synthesis.ribosomal protein.prokaryotic.chloroplast.30S subunit.S12'	6087.98	8856.48	7218.43	4463.04	4608.38	3859.38	8118.37	5090.93	10685.8	8075.33	3029.27	7001.52	5802.29	7754.16	5530.88	4754.9	3745.1	4083.09	3013.13	2928.97	2884.83	2725.19	2637.18	2582.78
slr0242	Prokaryotic	NR	NR	'redox.peroxiredoxin'	2029.06	1865.82	1788.13	1559.42	1662.89	1606.67	1820.62	1300.39	1457.1	1130.3	1159.02	962.225	1867.85	1538.5	1573.54	1322.68	1214.66	1336.64	1050.33	1283.06	1204.86	1184.24	1127.58	1020.95
sll1900	Prokaryotic	0.00128052	20	'not assigned.unknown'	691.146	644.742	701.902	773.615	818.204	759.549	815.595	902.606	870.116	978.272	957.523	929.528	653.681	580.114	715.412	707.841	754.021	762.178	877.047	815.327	909.532	966.28	944.37	1060.32
sll0195	Prokaryotic	NR	NR	'protein.degradation'	780.288	864.589	753.503	775.349	750.87	649.085	813.652	667.295	780.359	874.252	658.408	896.017	700.068	795.258	761.576	778.552	642.688	722.784	641.506	709.114	759.556	775.683	807.337	713.374
slr2130	Prokaryotic	0.00626004	1	'amino acid metabolism.synthesis.aromatic aa.chorismate.3-dehydroquinate synthase'	519.037	771.739	511.196	485.205	416.534	479.011	447.543	521.309	510.932	634.738	479.094	546.349	512.1	767.148	490.11	492.562	414.517	443.305	467.771	441.325	465.275	464.972	488.721	583.651
slr0012	Prokaryotic	1.19452e-07	8	'PS.calvin cycle.rubisco small subunit'	16619.1	20396.9	32470	39259.4	30582.7	30237.3	4147.66	1919.25	1427.51	1401.42	1606.85	1179.74	20301.9	20663.1	41019.1	44380	22832.1	36918.5	7644.4	4420.02	3852.93	3064.69	2762.61	1928.22
slr2005	Specific	NR	NR	'not assigned.unknown'	1057.18	1207.19	1129.7	1070.34	930.218	1305.86	944.708	1538.41	1661.4	1607.22	1807.99	1480.63	1293.12	1346.89	1008.57	1327.75	1199.6	1201.87	1347.99	873.808	872.574	954.57	978.654	1878.61
sll1498	Prokaryotic	NR	NR	'nucleotide metabolism.synthesis.pyrimidine.carbamoyl phosphate synthetase'	1512.2	1893.03	1362.98	1439.05	1369.95	1097.68	1346.4	1226.84	1392.31	1531.86	1238.29	1218.34	1427.6	1607.19	1422	1191.44	1172.86	1278.89	1180.56	1180.36	1231.34	1316.82	1314.84	1074.02
sll1502	Prokaryotic	0.00505613	10	'N-metabolism.ammonia metabolism.glutamate synthase.NADH dependent'	1301.26	1318.67	1603.78	1632.01	2091.9	1895.85	1385.73	1068.76	958.995	846.625	1035.84	962.307	1127.82	1085.65	1568.31	1190.42	1533.35	1479.54	1075.3	1362.13	1302.45	1408.43	1353.49	1063.81
ssl3222	Specific	NR	NR	'not assigned.unknown'	1156.11	1122.74	1031.06	1311.24	1156.2	1062.79	1165.77	1038.3	1214.51	1145.55	920.037	981.406	1411.42	1200.49	1285.4	1416.61	1495.68	1667.45	1401.66	1234.77	1136.63	1152.7	960.618	1277.9
sll0070	Prokaryotic	0.000357406	20	'PS.photorespiration'	1143.2	1247.68	1235.51	1038.19	1156.7	1116.31	1475.64	1381.76	1485.55	1549.1	1515.35	1397.32	1251.48	1220.77	1098.81	1412.91	1437.39	1359.63	1567.8	1826.83	1855.23	1930.33	1752.76	1860.01
slr0195	Specific	8.7026e-05	20	'not assigned.unknown'	1180.21	1004.68	1126.36	1024	1078.08	1101.72	1224.07	1366.53	1170.47	1205.27	1404.86	1350.96	1143.41	1047.54	1126.68	1008.53	1134.72	1077.1	1529.61	1727.99	1687.06	1875.75	1812.93	1500.7
slr1133	Prokaryotic	0.00406656	20	'amino acid metabolism.synthesis.glutamate family.arginine.argininosuccinate lyase'	1566.79	1735.24	1502.55	1352.43	1572.5	1480.64	1745.78	1983.44	2006.19	2180.72	2269	2460.04	1697.52	1865.25	1569.37	1799.83	1901.25	1875.83	2323.5	1882.45	2024.82	2272.14	2340.51	2769.89
slr0965	Specific	0.00626004	22	'not assigned.unknown'	1492.46	1306.06	1198.46	1071.58	1052.05	1154.21	1076.31	1698.27	1823.83	1761.65	2112.21	2123.47	1667.49	1559.85	1287.45	1476.62	1596	1480.44	1657.85	1448.73	1542.22	1542.28	1497.59	2193.86
slr0901	Prokaryotic	0.00947878	4	'Co-factor and vitamine metabolism.biotin'	750.589	970.472	791.673	479.607	458.124	517.369	496.408	526.306	526.462	556.979	602.352	658.803	801.378	997.977	477.867	450.463	576.222	533.941	569.227	459.314	543.335	572.085	594.56	574.153
sll0822	Specific	0.00325662	6	'not assigned.unknown'	6034.63	9615.77	3581.39	3575.32	2147.41	2083.69	2191.43	1404.77	2717.79	2009.07	1376.69	1789.53	5694.75	8886.81	3039.91	3347.52	1844.03	2569.27	1227.68	837.563	993.662	1034.87	1072.41	965.836
slr0636	Prokaryotic	0.00128052	20	'not assigned.unknown'	533.137	514.938	583.433	546.306	641.26	700.708	680.807	979.94	853.145	999.617	1233.52	1021.07	581.945	567.972	576.404	559.264	609.083	577.671	870.816	741.248	794.685	831.863	847.549	1001.2
slr0324	Prokaryotic	NR	NR	'not assigned.unknown'	633.116	600.351	526.595	629.872	605.716	688.358	464.993	610.348	587.537	601.051	769.19	661.702	625.217	633.875	546.942	628.332	552.442	565.936	587.311	594.219	574.101	584.378	631.535	647.559
slr0815	Prokaryotic	0.000116811	8	'not assigned.unknown'	3010.96	3341.5	2838.53	3368.44	2833.07	2723.66	2336.25	1726.73	2202.1	1655.04	1599.25	1813.05	2959.3	2516.24	2952.1	2519.45	2246.67	2357.77	1903.85	1689.76	1529	1578.07	1383.89	1442.67
ssr0511	Specific	0.00206097	7	'not assigned.unknown'	1313.93	1260.63	1358.9	1393.02	1200.22	1038.93	1001.85	761.616	852.343	753.602	636.632	702.631	1374.87	1200.87	1163.52	940.917	819.852	776.204	629.797	621.331	554.837	521.56	536.516	448.173
ssl2667	Prokaryotic	0.00259655	9	'protein.assembly and cofactor ligation'	10727.5	11085.8	12883.2	17245.1	13643.7	10175	10762.9	5861.47	5970.46	5770.06	5066.27	4602.73	10340.5	9466.44	9461.7	11051.9	7717.08	9539.91	6039.49	8596.09	7230.57	6562.3	6280.11	3143.7
ssl1091	Specific	0.000780433	4	No Annotation	17240.8	32105.4	14842.3	13442.5	8650.33	7659.01	7660.87	10608.8	13137.5	12253.3	12201	9989.98	16840.2	25869.3	14949.2	13835.1	10755	11500.9	5993.56	4262.13	4293.11	5494.99	5564.98	8624.74
slr2094	Prokaryotic	0.000357406	6	'not assigned.unknown'	7893.52	10685.2	6385.06	5789.69	3534.18	2816.25	1459.56	678.046	1675.29	839.416	658.731	826.24	7422.31	10664.3	6280.44	5864.06	4010.54	4488.75	643.947	553.945	489.233	480.552	487.326	566.583
sll0254	Prokaryotic	NR	NR	'secondary metabolism.isoprenoids.carotenoids.phytoene dehydrogenase'	1005.88	965.847	1442.66	1104.08	1373.96	1307.36	1200.44	1139.66	938.917	1054.63	1138.63	1251.74	913.167	868.431	1106.29	1001.64	965.764	1037.11	1229.04	1113.94	1102.87	1278.65	1332.03	1236.99
slr0707	Prokaryotic	0.0299887	20	'DNA.synthesis/chromatin structure'	465.646	500.373	512.337	499.045	497.076	505.011	547.143	587.527	571.304	563.553	664.608	604.873	531.164	566.65	460.221	616.186	626.222	573.116	739.439	720.652	790.044	795.272	776.5	903.738
slr1918	Prokaryotic	0.00162836	20	'not assigned.unknown'	3099.6	2944.23	2923.17	3181.26	3367.49	3497.29	3761.09	4327.6	4255.3	4584.07	4777.09	4035.77	2808.75	2934.72	3093.58	2681.93	2792.56	2801.09	3123.19	3321.14	3206.08	3645.97	3781.54	3282.96
slr0592	Prokaryotic	6.44324e-05	21	'not assigned.unknown'	500.747	475.53	470.585	440.859	488.118	506.12	553.927	523.825	517.895	509.549	584.705	623.351	466.883	496.773	481.357	441.45	458.86	455.254	578.607	576.502	636.138	647.314	676.069	637.14
sll1927	Specific	NR	NR	'transport.ABC transporters and multidrug resistance systems'	949.505	914.225	958.586	946.004	1042.1	1022.01	996.571	1072.17	1055.63	1059.93	1235.44	1096	939.129	945.77	1070.72	1026.52	1184.02	1080.11	1332.27	1137.08	1184.84	1201.27	1197.65	1267.74
ssl0353	Prokaryotic	NR	NR	'PS.lightreaction.cytochrome b6/f'	2878.06	3019.27	3142.76	3131.29	2720.59	2212.87	2988.24	2152.4	2147.76	2147.67	1839.98	1966.7	2548.46	2280.26	2486.2	2065.88	1825.13	1964.37	1909.65	2095.35	1857.28	1819.16	1795.11	1537.41
slr0381	Prokaryotic	0.000272553	21	'Biodegradation of Xenobiotics.lactoylglutathione lyase'	1695.74	1534.74	1112.54	1131.94	1232.3	1368.05	1490.07	2163.82	2090.08	2100.68	2125.6	2299.31	1771.63	1666.14	1425.98	1542.31	1639.41	1551.73	2338.09	1804.41	2322.22	2282.91	2072.21	3120.62
slr0111	Specific	0.00947878	4	'not assigned.unknown'	765.113	1129.16	641.098	555.464	483.322	497.052	507.016	588.808	750.792	576.81	575.948	549.022	818.149	963.541	618.617	578.969	492.204	430.636	460.78	437.222	421.232	447.03	428.041	540.409
ssl3769	Specific	0.000206687	21	'not assigned.unknown'	3914.43	3490.88	3398.69	2279.27	2536.82	2018.53	4270.73	4233.38	7494.75	7777.59	3688.84	7702.31	4315.04	2503.88	2612.5	2052.15	1860.37	1671.92	3068.3	5227.14	4072.19	4615.13	4657.47	3193.18
sll0986	Specific	NR	NR	'not assigned.unknown'	3368	3815.48	3351.06	3580.77	3475.89	3636.52	4122.9	4336.21	4240.65	4594.41	3412.32	3738.9	4107.79	3859.62	2948.21	4456.03	3893.68	3732.82	3263.06	2940.72	2565.55	2243.09	2042.49	3429.98
slr1515	Specific	0.000604707	20	'not assigned.unknown'	1297.41	1295.98	1235.31	1300.87	1344.78	1469.37	1485.45	1644.83	1663.71	1625.97	1814.66	1713.14	1169.06	1213.57	1212.71	1223.04	1144.46	1247.23	1513.19	1535.93	1568.12	1540.34	1587.59	1709.94
slr0362	Prokaryotic	0.0249808	22	'not assigned.no ontology'	566.128	649.113	620.392	625.758	610.526	615.393	628.979	731.188	602.809	706.741	707.74	676.02	615.168	661.717	573.427	625.612	601.322	576.895	657.582	795.098	797.307	729.887	754.405	714.224
ssr0536	Specific	0.035873	8	'not assigned.unknown'	15984.2	18853.7	12786.6	13893	13590.2	9039	14034.4	7617.02	9967.28	7949.09	5644.9	5169.72	14896.7	13892.8	11098.1	13023.1	10947.5	9457.34	4409.2	4355.79	4975.98	3132.19	3047.57	3615.71
sll1973	Specific	0.000272553	5	'not assigned.unknown'	1758.97	1862.27	1719.77	1397.71	1214.03	1103.15	1122.78	1057.73	1125.26	1047.92	1101.39	1088.5	1737.15	1771.71	1567.84	1324.15	1271.69	1221.37	1090.07	1228.01	1111.41	1106.6	1138.68	1270.33
slr0914	Specific	0.00947878	22	'not assigned.unknown'	730.403	685.226	618.254	635.084	673.083	632.802	608.058	677.12	583.952	631.409	774.948	670.995	617.616	644.366	591.914	577.011	561.216	607.328	688.557	721.561	763.655	763.257	775.056	779.678
sll1920	Prokaryotic	NR	NR	'transport.metal'	1007.95	948.129	1200.88	1136.48	1249.34	1194.09	1255.08	1608.56	1425.33	1469.78	1621.06	1051.85	1189.64	1149.91	1015.65	1152.28	1249.96	1169.89	1384.86	970.353	956.55	980.964	1032.27	1401.31
6803t35	Specific	NR	NR	No Annotation	632787	618546	625396	630198	626529	602809	625874	628505	603037	631938	606467	595208	569972	593579	626928	622724	615841	620938	621932	614948	635615	630483	635614	621589
slr1130	Prokaryotic	0.0249808	20	'RNA.processing.ribonucleases'	1872.44	1685.11	2115.34	1989.68	2207.22	2180.26	2498.44	3195.94	3197.56	3092.24	3714.25	3386.03	2367.71	2305.65	2459.77	2281.65	3061.36	2472.94	3027.92	2482.28	2457.76	2707.2	2747.03	3731.69
slr1744	Specific	0.0171465	22	'not assigned.unknown'	1259.25	1231.67	1061.16	1170.49	1236.94	1322.55	1017.8	1252.84	1172.27	1243	1447.59	1273.75	1087.33	1170.2	1228.02	1009.91	1041.91	1194.02	1321.45	1136.03	1301.76	1427.26	1485.94	1383.86
slr0322	Specific	NR	NR	'RNA.regulation of transcription.Psudo ARR transcription factor family'	2408.63	2324.47	2590.56	3087.06	3276.64	3184.88	3325.44	3356.15	3347.14	3182.69	3068.69	2592.08	2397.81	2259.6	2338.58	2830.67	2580.35	2728.26	2510.44	2333.71	1937.34	1869.19	1838.04	2380.5
slr0404	Prokaryotic	NR	NR	'not assigned.unknown'	5931.2	4696.94	5723.26	7095.81	7638.78	6411.95	8882.92	6329.05	5324.07	6651.11	5025.6	4262.25	5072.1	4417.46	4630.85	5255.3	4793.62	5306.75	5156.89	7310.55	7146.06	6094	5888.96	2920.64
slr0354	Prokaryotic	0.00947878	19	'transport.ABC transporters and multidrug resistance systems'	804.413	849.796	874.86	858.676	950.712	828.494	1094.26	913.477	893.247	1004.88	1067.79	1091.92	744.226	662.018	838.54	762.307	911.677	906.574	1122.57	1244.48	1404.22	1542.01	1637.89	1135.76
sll0994	Specific	0.00325662	19	'not assigned.unknown'	671.098	646.127	691.589	746.54	733.34	780.905	695.834	988.555	928.871	1001.65	1184.08	990.855	666.028	657.618	647.095	697.855	669.179	699.314	813.748	801.44	822.663	841.116	904.012	1016.54
sll1739	Specific	NR	NR	'not assigned.unknown'	1159.09	1135.88	1105.17	1003.82	1033.57	872.516	1298.76	1176.18	1123.44	1340.57	810.783	937.213	1061.24	950.395	976.912	936.313	801.802	836.276	788.765	807.026	860.994	786.855	786.127	794.277
ssr7040	Specific	0.00206097	7	'not assigned.unknown'	1081.22	1373.67	1365.25	1630.45	1212.2	1143.08	820.492	1000.81	1030.4	1083.02	1031.91	773.655	1045.9	1216.75	1053.48	1296.08	926.413	1029.68	811.749	646.429	653.226	646.478	640.214	1107.29
sll0792	Specific	NR	NR	'not assigned.unknown'	833.045	879.087	830.378	881.091	843.994	953.788	904.728	1220.41	1268.96	1280.23	1242.63	1322.17	992.185	917.795	908.316	1143.57	1153.95	1058.29	1054.05	908.04	944.912	1008.23	987.738	1468.04
sll0041	Specific	NR	NR	'not assigned.unknown'	2294.33	1776.62	2340.77	2005.1	2237.56	2061.47	2749.11	1891.45	2077.25	1670.18	2100.41	1421.11	2035.92	1629.59	2186.06	1709.91	1621.85	1784.33	1823	3257.75	2247.48	2833.54	2933.39	1579.39
slr1593	Prokaryotic	0.0427627	16	'not assigned.unknown'	2138.99	2399.97	2154.66	2921.53	3253.09	3385.54	3542.8	4452.44	4099.36	3969.74	3794.66	3763.58	2533.9	2690.19	4658.4	3184.05	5549.59	5144.3	4761.97	3071.47	3437.84	3382.41	3276.7	3953.21
sll1348	Prokaryotic	6.44324e-05	21	'not assigned.unknown'	463.706	477.123	452.051	442.817	435.058	431.569	494.821	577.218	544.766	572.556	648.218	658.994	552.125	537.34	471.671	477.47	504.779	482.144	594.892	656.656	718.101	768.676	767.693	700.837
slr0609	Prokaryotic	0.035873	7	'cell.organisation'	2146.55	2850.6	2463.37	2110.48	1957.2	1599.61	2295.44	1590.91	1792.13	1820.39	960.684	1256.23	2102.27	2665.88	1941.3	1807.17	1603.5	1508.7	1108.26	1317.34	1066.2	933.843	888.538	796.162
slr0326	Specific	NR	NR	'not assigned.unknown'	1500.28	1813.03	1253.6	1566.89	1445.5	1367.59	1458.67	1197.2	1329.53	1398.89	817.838	1047.01	1390.16	1285.24	1382.97	1324.76	1244.49	1272.54	824.623	986.793	841.888	811.88	723.974	745.183
slr1032	Specific	0.0249808	5	'not assigned.unknown'	995.728	1016.82	808.585	891.925	768.739	834.664	661.433	766.349	704.79	731.679	826.744	765.052	970.408	964.442	821.03	766.523	701.833	706.602	746.894	763.325	708.714	716.706	638.754	733.043
slr0643	Specific	NR	NR	'protein.degradation'	966.63	871.619	967.678	1082.51	1028.17	1194.59	1074.87	1320.09	1053.79	1376.07	1442.36	958.208	979.339	863.658	923.499	812.362	762.214	835.689	965.227	992.59	800.689	729.468	812.177	830.866
sll1191	Specific	NR	NR	'not assigned.unknown'	1871.99	1873.61	2033.57	1782.2	1854.16	1860.64	1920.2	1791.02	1792.47	1960.68	1498.54	1939.45	1717.23	1699.28	1710.42	1446.33	1450.77	1615.58	1220.02	1058.08	1004.1	897.207	897.993	1046.09
ssl1426	Prokaryotic	0.035873	5	'protein.synthesis.ribosomal protein.prokaryotic.unknown organellar.50S subunit.L35'	11531.4	16893.3	12037.3	7224.29	5202.94	4662.7	8397.01	2616.8	14823.4	6315.72	1145.09	6355.36	11104.6	15430.3	8827.82	7971.28	5134.34	6166.36	1356.76	1269.65	1313.2	1136.1	1076.02	962.004
slr1826	Specific	0.00259655	19	'not assigned.unknown'	686.101	737.29	762.925	667.211	787.528	914.757	788.827	1251.1	1097.97	1180.18	1325.72	1148.52	872.341	901.946	722.484	1070.41	1109.85	1016.59	1123.97	1163.99	1232.99	1087.45	1025.31	1510.09
sll0923	Specific	0.00162836	7	'not assigned.unknown'	1112.3	1225.2	1108.36	1303.18	1117.46	895.677	885.07	758.677	771.496	759.663	701.692	678.43	1159.46	1246.44	1123.87	1072.77	984.145	1022.12	805.508	855.585	877.186	921.512	991.89	731.876
sll0584	Prokaryotic	0.00626004	7	'not assigned.unknown'	1125.2	1122.68	1179.93	1383.17	1288.24	1135.52	1027.13	822.924	882.432	888.035	684.573	756.678	1072.01	983.026	1069.66	982.659	920.622	958.187	739.976	790.31	750.437	775.63	838.749	754.362
sll0924	Specific	NR	NR	'not assigned.unknown'	502.69	561.241	599.8	693.491	597.008	651.755	496.117	562.767	545.775	575.274	607.873	504.768	608.948	624.344	533.282	908.768	772.056	761.336	677.513	715.945	777.307	691.126	643.302	809.726
slr0929	Specific	0.00128052	5	'not assigned.unknown'	1242.78	1331.98	1405.5	1190.01	1124.38	1077.63	1079.3	925.564	1054.46	965.193	890.124	1000.19	1220.95	1242.95	1124.34	1087.8	1040.32	1075.95	895.219	966.097	993.92	1049.75	1096.64	861.42
sll1424	Specific	0.00100215	19	'development.unspecified'	591.475	574.432	603.752	611.91	670.338	671.089	789.393	906.451	888.868	924.159	1039.05	885.507	622.362	620.172	574.441	795.184	906.953	841.364	1008.92	915.793	995.868	1017.73	1050.15	1259.16
sll0586	Prokaryotic	0.00128052	20	'not assigned.unknown'	749.825	620.425	750.806	818.297	938.246	1024.47	1121.82	1296.17	1217.32	1350.72	1514.04	1474.99	794.242	715.303	819.207	786.141	906.284	845.143	1338.28	1172.67	1262.25	1475.75	1537.01	1454.78
sll1305	Prokaryotic	0.00100215	6	'misc.misc2'	1210.78	1131.55	997.368	1134.86	1006.6	1194	714.049	844.56	806.09	847.892	975.383	958.357	1159.36	1300.94	1168.62	1180.47	1105.97	1222.79	873.02	887.996	812.529	900.571	865.115	932.567
6803t37	Specific	NR	NR	No Annotation	541875	579003	541558	546124	541393	558760	539832	571211	544788	545558	577391	566808	606671	594274	548189	579802	565265	556945	563669	575458	561322	546414	525262	560844
DCP_20_0	Specific	0.00626004	19	No Annotation	568.902	488.951	610.273	587.413	608.291	610.773	751.637	792.55	632.39	717.914	868.551	962.91	479.002	548.345	570.238	570.646	659.58	674.416	919.277	1008.1	1075.43	1060.73	1119.51	1125.73
slr0364	Specific	0.00206097	19	'not assigned.unknown'	544.736	492.368	558.69	561.452	616.091	588.703	726.378	706.471	681.415	728.114	767.71	808.129	512.149	466.164	603.305	657.473	719.716	691.476	926.3	1097.48	1120.11	1119.22	1182.99	966.568
RC12	Specific	0.00206097	20	No Annotation	438.375	385.082	482.219	457.295	494.664	449.459	614.499	577.503	539.893	603.465	688.707	641.821	418.621	384.205	506.959	429.448	505.487	469.896	638.517	709.627	726.976	860.79	792.48	625.99
slr0502	Specific	6.44324e-05	21	'cell.organisation'	863.808	895.255	868.174	782.885	858.373	857.166	1007.99	1120.39	1065.9	1132.52	1097.84	1060.51	872.801	938.395	899.259	907.118	920.94	853.269	979.107	987.726	1189.76	1240.07	1213.35	1141.72
slr0841	Specific	0.000206687	22	'not assigned.unknown'	1278.16	1279.34	1414.32	1067.12	1107.88	1098.65	1280.12	1436.14	1445.66	1500.72	1472.87	1626.24	1349.21	1281.8	1163.53	1095.96	1124.73	1066.51	1465.89	1507.3	1501.13	1371.85	1570.2	1603.56
sll1144	Prokaryotic	NR	NR	'not assigned.no ontology'	641.633	699.847	758.932	668.511	592.907	609.704	699.55	614.86	664.773	701.937	636.298	703.613	709.199	716.089	607.915	642.024	641.964	627.333	637.433	826.28	793.984	825.378	898.954	667.003
slr1119	Specific	NR	NR	'misc.GDSL-motif lipase'	1309.72	1052.86	1240.74	1943.49	1274.47	1611.62	2573.47	2531.33	2418.65	3192.22	2672.36	3177.97	1166.58	1084.31	1732.5	1973.1	2484.37	2529.65	1789.81	1692.72	1659.02	1903.51	2431.49	2652.69
sll0253	Specific	2.87812e-07	9	'not assigned.unknown'	6071.92	9237.69	16354.3	15109.9	12907.7	10966.3	3706.93	4467.17	2931.83	2871.28	3662.36	2031.87	7936.88	9572.39	8812.86	14296.6	9481.33	9757.05	6418.96	6374.42	4317.14	3027.39	2578.4	3370.84
slr1118	Specific	8.7026e-05	21	'not assigned.unknown'	552.464	588.398	590.702	541.348	577.369	593.062	653.604	728.666	704.445	736.912	799.897	910.315	588.45	561.659	577.761	583.642	588.395	573.557	694.233	668.622	744.92	808.674	752.663	838.177
ssr2595	Prokaryotic	0.000604707	24	'not assigned.unknown'	939.315	741.704	991.401	795.336	732.871	700.816	671.26	700.35	873.535	2004.01	847.3	3419.44	1023.1	978.722	976.362	668.224	645.726	653.306	718.483	895.555	838.674	1026.76	1144.13	818.976
sll1643	Prokaryotic	0.00505613	13	'C1-metabolism'	882.984	900.119	1055.56	1368.13	1360.41	1357.12	1216.97	1130.6	945.681	1022.33	939.581	837.215	856.327	803.793	861.586	1015.99	983.597	1106.59	1078.65	925.389	948.568	932.782	874.22	1060.75
slr1414	Prokaryotic	NR	NR	'hormone metabolism.cytokinin.signal transduction'	410.288	483.524	486.139	489.225	459.35	440.068	487.365	434.59	414.507	440.09	440.358	397.985	443.52	481.751	439.845	458.412	439.497	464.722	485.507	542.056	456.272	510.575	522.161	414.745
sll1568	Prokaryotic	NR	NR	'cell.organisation'	1824.25	1943.24	2018.85	1798.16	1611.28	1382.61	1446.46	1410.79	1337.29	1405.21	1403.63	1059.95	1790.17	1712.48	1691.85	1456.8	1256.82	1329.52	1673.93	1918.16	1627.26	1438.06	1397.05	1170.79
sll0205	Specific	NR	NR	'not assigned.unknown'	877.041	1056.13	954.31	1196.67	1017.28	1034.96	947.097	848.684	849.345	875.767	846.408	782.859	872.115	805.955	825.143	860.738	726.143	810.78	743.75	772.783	741.425	744.312	838.177	730.325
sll1513	Prokaryotic	NR	NR	'protein.assembly and cofactor ligation'	2159.96	1805.68	1845.56	2142.86	2511.32	2136.17	2705.75	2124.56	1993.43	2320.1	1898.38	1744.41	1835.92	1622.58	1855.98	1525.13	1601.26	1812.48	1596.48	1849.36	1940.14	1794.17	1799.87	1204.15
sll1805	Prokaryotic	0.0115941	4	'protein.synthesis.ribosomal protein.prokaryotic.chloroplast.50S subunit.L16'	1867.23	2624.7	2389.57	1893.93	1986.24	2010.97	1088.4	1671.44	1406.45	1722.61	2068.4	1697.45	2695.58	4443.87	3042.2	2421.15	1903.57	2302.87	1624.05	1927.04	1948.64	2193.95	2057.09	2060.82
sll1063	Specific	0.00325662	20	'not assigned.unknown'	923.875	831.441	950.494	883.884	1031.63	1241.35	1247.74	1635.33	1558.97	1761.65	1903.5	1910.13	909.742	887.964	996.526	1095.87	1216.21	1068.59	1718.82	1611.28	1604.23	1705.75	2065.46	1990.77
sll1232	Specific	0.000780433	21	'not assigned.unknown'	646.333	620.944	586.196	659.101	686.532	652.358	758.562	863.372	829.372	903.915	1058.51	992.375	600.507	556.663	659.74	632.966	644.211	606.465	875.638	853.154	1005.39	1119.31	1092.97	939.796
sll0140	Specific	0.00406656	19	'not assigned.unknown'	584.573	477.04	638.33	554.501	634.647	688.236	727.663	1312.43	1142.09	1264.17	1578.78	1138.3	768.223	643.624	624.709	996.49	1111.86	865.866	1410.32	1079.44	1158.14	1074.68	1054.48	2052.14
sll1005	Prokaryotic	6.44324e-05	20	'not assigned.unknown'	612.356	612.373	597.832	548.403	636.869	598.678	733.907	898.571	803.183	898.948	1058.58	975.731	644.249	697.22	615.897	654.444	711.408	615.949	902.37	1037.76	1073.95	1137.46	1196.9	939.713
sll0751	Prokaryotic	0.00406656	7	'protein.targeting.chloroplast'	1397.79	1514.65	1461.84	1388.59	1367.54	1266.67	1146.1	938.787	946.902	925.427	943.672	1048.27	1271.89	1363.38	1480.55	1138.57	1187.79	1222.67	1109.33	1223.48	1135.43	1342.53	1328.83	1039.66
sll0067	Prokaryotic	NR	NR	'misc.glutathione S transferases'	1360.22	1256.91	1389.62	1266.99	1139.59	981.013	1174.69	1151.6	982.446	1078	1186.99	880.046	1349.54	1235.93	1163.42	1058.31	840.86	953.113	955.776	1358.41	1053.61	1219.83	1404.69	896.184
slr0065	Prokaryotic	NR	NR	'not assigned.unknown'	906.925	904.286	877.875	851.931	897.952	1065.85	1117.14	1596.08	1589.01	1745.47	1892.4	1874.21	979.848	987.513	823.049	952.834	1060.01	968.082	1473.31	895.315	955.738	928.81	895.106	1773.05
slr1734	Specific	NR	NR	'not assigned.unknown'	1769.8	1452.71	1761.49	2248.57	2806.02	2594.53	2721.38	2238.35	2145.75	2335.37	2301.64	2642.53	1517.51	1315	1824.04	1774.5	2048.29	2430.55	2107.95	2246.53	2306.36	2404.5	2694.93	1959.97
sll0504	Prokaryotic	0.00100215	6	'amino acid metabolism.synthesis.aspartate family.lysine.diaminopimelate decarboxylase'	2040.13	2102.62	1925.61	1719.79	1607.25	1685.25	1578.17	1463.55	1864.06	1458.56	1476.56	1448.15	2019.09	2069.49	1791.33	1889.59	1704.54	1687.43	1385.82	1341.54	1250.92	1391.66	1432.66	1398.27
ssr1480	Prokaryotic	0.00626004	8	'RNA.RNA binding'	23048.7	34444	16834.6	26380.7	13519	12857.9	13721.6	4545.56	13848.5	6984.87	3431.76	6231.91	22675.9	40151.6	15941.3	24817.6	13097	18785.5	3536.31	4531.74	3916.09	3513.21	3100.84	2216.42
ssl0563	Prokaryotic	0.000466129	8	'PS.lightreaction.photosystem I.PSI polypeptide subunits'	96931.6	150465	147615	116494	80801	62852.3	11111.9	2496.63	5027.7	1792.64	1501.47	1193.99	99659.8	132362	85738.5	131281	80641.7	86557.7	7845.92	4143.65	2141.02	1347.39	1205.47	1068.22
slr1544	Specific	0.00505613	22	'not assigned.unknown'	1118.6	870.149	1225.32	1054.83	1085.86	916.87	993.519	1104.2	1162.12	1869.6	1257.24	3228.25	1096.39	995.407	1247.03	1092.37	1085.55	1035.34	1296.22	1587.11	1570.42	1784.65	1831.62	1761.24
sll1394	Prokaryotic	NR	NR	'protein.postranslational modification'	1809.37	1797.8	1904.13	1813.8	1683.1	1742.44	1603.35	1695.93	1674.45	1939.13	2031.09	2247.16	1598.94	1657.93	1683.32	1312.16	1250.71	1331.86	1470.96	1365.98	1527.36	1714.31	1971.83	1559.17
sll1062	Specific	0.00626004	5	'not assigned.unknown'	768.987	818.612	905.737	801.902	712.734	811.418	604.073	723.755	597.192	674.605	722.459	744.598	757.33	771.983	646.197	756.819	642.816	672.524	653.493	674.992	689.636	708.886	685.107	745.713
slr0335	Prokaryotic	0.000780433	7	'not assigned.unknown'	14822.3	20489.1	14319.3	10372.4	7795.26	6914.48	2605.39	1399.75	2129.01	1209.13	1277.67	1207.22	12941.7	15362.8	11322.1	11036.7	6951.72	9831.72	2568.62	2165.81	1697.44	1658.65	1506.06	1328.98
6803t13	Specific	0.0299887	20	No Annotation	561368	557415	532492	507068	537159	540263	547324	556309	556440	560807	577141	537697	550639	512741	547413	519238	560364	558547	545862	570735	563780	560879	532981	565658
slr0331	Prokaryotic	2.16071e-06	9	'PS.lightreaction.NADH DH'	2216.76	3126.33	2811.85	3606.72	3960.12	3653.35	2086.22	1303.15	1125.86	1107.58	1146.16	949.794	1822.58	2438.18	2431.2	2666.58	3160.55	3338.65	1688.79	1476.91	1239.99	1095.11	1257.36	874.409
slr7032	Specific	NR	NR	'not assigned.unknown'	298.614	406.264	254.248	339.488	274.687	294.037	275.77	317.794	309.195	306.281	335.339	272.945	277.581	299.208	248.129	373.765	339.904	329.496	311.319	340.234	349.728	332.754	313.063	486.805
sll0436	Specific	0.00325662	19	'not assigned.unknown'	1350.87	1454.73	1367.93	1585.23	1585.31	1677.23	1728.58	2041.88	2090.56	2138.06	2282.32	2416.92	1391.78	1337.56	1524.59	1400.19	1597.73	1483.75	1995.94	1682.24	1867.16	1826.18	2011.28	2313.97
slr0023	Specific	0.000272553	20	'not assigned.unknown'	501.586	523.152	430.943	446.48	439.455	438.364	525.287	627.286	578.968	669.066	658.938	677.413	560.68	489.418	427.549	585.619	597.874	503.056	629.578	710.823	797.411	772.725	751.933	878.628
slr1167	Prokaryotic	NR	NR	'not assigned.unknown'	2418.04	2297.48	2092.04	1634.11	1885.05	1720.74	2255.42	2209.62	2218.67	2547.74	2108.18	1934.35	2370.42	2380.72	1906	1883.42	1833.52	1723.22	1736.77	2444.03	1886.25	1823.07	1994.67	1847.13
sll0039	Prokaryotic	NR	NR	'RNA.regulation of transcription.ARR'	3777.92	2851.97	3483.99	2759.94	2719.7	2408.4	4526.52	2662.37	2696.85	2667.53	2443.98	1937.26	3120.55	2035.45	2618.78	2210.34	1786.69	1872.57	1829.09	2639.39	2324.71	2172.16	2448.79	1437.8
ssl1378	Prokaryotic	0.00206097	20	'not assigned.unknown'	886.54	936.219	692.354	912.674	846.241	753.583	889.333	975.854	1013.33	1061.1	1041.8	1050.89	863.906	839.722	820.132	928.648	883.761	953.449	1165.01	953.055	1123.91	1084.94	1253.6	1518.28
slr0091	Prokaryotic	0.00100215	20	'fermentation.aldehyde dehydrogenase'	457.856	401.782	432.157	452.952	449.647	497.034	465.199	587.079	538.566	533.879	669.534	614.844	458.267	434.63	411.227	399.889	442.492	421.873	523.438	465.136	532.192	537.159	569.39	669.615
slr0799	Specific	0.00128052	19	'not assigned.unknown'	1516.87	1363.85	2156.93	1622.86	1781.07	1801.61	2088.69	3033.08	2050.88	2879.71	3252.46	2064.38	1862.15	1749.82	1766.92	1958.61	2040.28	1776.97	2988.24	3742.39	3361.07	2603.12	2406.24	2615.72
ssr2615	Specific	0.000780433	20	'not assigned.unknown'	804.994	718.081	769.859	687.05	779.452	853.101	863.946	1346.24	1220.62	1350.84	1453.7	1308.88	949.259	926.995	758.96	965.618	1082.03	1017.75	1384.4	1174.54	1311.53	1277.38	1303.17	1440.59
slr1651	Specific	0.00259655	20	'transport.ABC transporters and multidrug resistance systems'	300.726	278.734	292.297	326.125	319.404	379.781	332.48	436.368	405.683	436.442	488.555	460.167	337.211	364.657	296.292	337.944	346.258	316.467	418.39	451.52	451.071	471.985	487.742	494.698
sll1615	Prokaryotic	0.000466129	20	'signalling.G-proteins'	938.077	872.951	939.7	859.296	931.798	1227.46	1135.96	1524.04	1487.37	1472.88	1752.19	1619.9	968.318	1036.05	933.215	1100.78	1153.27	1117.63	1424.55	1452.41	1575.35	1583.21	1615.55	1991.62
sll0394	Specific	0.000604707	20	'not assigned.unknown'	826.901	863.831	782.711	793.311	843.335	820.245	888.947	1139.39	1081.38	1225.56	1228.09	1318.25	799.307	835.682	737.077	926.284	890.738	881.522	1145.35	1204.88	1234.72	1369.13	1361.75	1464.65
sll0098	Prokaryotic	6.48746e-06	14	'protein.synthesis.ribosome biogenesis.Pre-rRNA processing and modifications.methylotransferases'	1253.65	1181.58	1553.89	1967.89	2168.08	2034.95	2352.6	2104.87	1627.1	1927.28	1549.57	1374.49	1269.44	1318.88	1389.66	1608.15	1556.47	1746.28	1719.46	2109.76	1746.44	1545.1	1494.57	1083.13
sll0762	Specific	NR	NR	'not assigned.unknown'	4938.23	4835.29	4775.44	5624.93	6266.93	5273.02	5504.94	4509.66	4599.17	4571.04	4436.54	4321.71	4333.54	3682.81	4668.45	4679.63	4262.89	4888.8	3908.88	5166.62	5210.1	5436.43	5646.46	3628.24
sll0356	Prokaryotic	0.00505613	19	'amino acid metabolism.synthesis.aromatic aa.tryptophan.phosphoribosyanthranilate isomerase'	463.511	440.541	442.725	452.629	466.319	399.11	554.245	534.638	546.113	544.834	585.366	587.496	437.674	416.662	474.264	512.84	522.751	505.354	631.774	644.658	778.709	745.822	823.805	682.888
ssr7036	Specific	0.00128052	20	'not assigned.unknown'	1291.52	1236.7	1456.95	1309.44	1436.02	1443.65	1487.97	2016.95	2418.22	1954.93	2131.09	2171.35	1284	1095.22	1450.42	1087.51	1439.93	1418.24	1929.08	1508.37	1638.09	1882.63	1801.26	1815.33
slr0937	Specific	NR	NR	'not assigned.unknown'	927.546	972.921	808.658	952.188	951.742	940.315	1252.79	1007.91	1225.56	1053.42	971.1	964.217	1002	1093.13	896.873	1015.04	936.747	957.717	878.801	798.851	815.628	872.894	900.969	984.85
sll0818	Prokaryotic	NR	NR	'tetrapyrrole synthesis'	819.798	737.616	941.606	1077.51	1090.34	1201.08	1058.39	1401.69	1322.76	1444.65	1537.99	1383.16	858.557	957.831	789.737	1058.9	983.539	1045.53	1169.01	866.275	928.214	1007.6	1121.6	1241.57
slr2099	Prokaryotic	0.00947878	19	'RNA.regulation of transcription.Psudo ARR transcription factor family'	720.913	668.698	782.095	721.306	817.535	766.783	914.623	895.508	864.198	914.811	969.835	1018.32	663.909	633.03	786.072	832.435	911.894	875.705	1076.74	1232.7	1298.32	1430.72	1391.3	1451.52
slr0810	Specific	0.0299887	8	'not assigned.unknown'	1325.09	1519.35	1487.54	1750.42	1623.94	1390.41	1530.59	1336.19	1375.81	1262.72	1066.2	969.965	1305.53	1233.27	1234.77	1336.53	1174.99	1198.36	991.635	797.456	842.904	759.467	793.076	871.146
ssl0431	Specific	0.00259655	20	'not assigned.unknown'	187.924	160.238	187.666	191.351	197.673	200.754	193.865	265.315	222.216	250.262	312.24	274.235	213.778	203.938	193.844	241.784	232.085	218.498	268.288	303.647	316.598	321.882	306.715	350.08
ssr2551	Specific	2.51407e-05	20	'not assigned.unknown'	1668.39	1544.14	1585.45	1505.34	1733.1	1809.86	2163.32	2631.71	2560.42	2831.76	3098.55	3397.07	1610.19	1544.62	1505.65	1643.06	1844.44	1869.49	2762.82	2444.87	2934.21	3196.88	3355.84	3037.09
ssr3341	Specific	8.7026e-05	8	'not assigned.unknown'	3415.36	4160.92	3831	4076.29	3718	3290.09	3368.39	2705.62	2759.97	2562.83	1994.08	2218.66	4004.22	4347.52	3670.1	3688.43	3622.06	3768.46	2621.48	2960.65	2177.11	1675.59	1609.61	2299.21
EQC	Specific	0.000272553	20	No Annotation	643.493	537.994	698.369	623.134	718.218	702.882	848.598	902.998	814.735	918.189	1078.71	1127.26	586.998	547.243	687.067	664.97	757.951	713.328	1039.35	1163.52	1224.4	1361.27	1388.25	1124.66
slr0604	Prokaryotic	8.7026e-05	10	'signalling.G-proteins'	3266.14	3379.95	3807.16	4102.93	4234.14	3829.15	4291.46	3030.96	2998.65	2915.78	2049.87	2033.31	3196.16	3369.7	3274.95	3440.5	3280.96	3323.79	2943.35	3427.09	3041.38	2812.93	2541	1950.27
ssr1425	Specific	0.00325662	9	'not assigned.unknown'	3106.25	2429.91	2849.55	3413.63	3106.81	2639.81	2131.59	1631.76	1664.87	1637.34	1680.11	1491.71	2690.9	1951.28	2557.77	2504.62	2156.31	2315.23	1629.98	1671.17	1672.28	1508.09	1506.93	1389.6
sll1071	Prokaryotic	0.00015584	21	'not assigned.no ontology'	1439.83	1208.31	888.984	1029.21	947.451	1000.07	1292.21	1669.88	1805.16	2237.59	1656.11	2249.61	1208.39	1135.57	1255.25	977.868	1004.36	987.246	1456.63	1216.79	1408.57	1308.58	1351.54	1747.03
slr1616	Specific	0.000466129	7	'not assigned.unknown'	2990.38	2193.08	1762.19	1679.34	1898.17	1649.12	1547.86	1197.27	1327.73	1104.53	970.253	1035.59	2330.73	1989.74	1998.6	1810.41	1755.54	1765.22	1223.3	1024.97	949.304	961.529	947.509	1450.69
ssl2615	Prokaryotic	0.00626004	8	'PS.lightreaction.ATP synthase.subunit C'	20146.7	18315.2	13273.8	11110.3	7623.22	6200.65	1419.87	789.164	852.533	763.48	760.035	648.108	20283.3	23046.3	13559.6	11774.1	6989.33	10240	2431.38	1662.72	1010.17	819.052	759.463	683.476
sll0168	Specific	NR	NR	'not assigned.unknown'	3580.61	3691.82	3569.71	3746.21	3558.12	3325.23	3335.3	4547.81	4977.6	4922.06	4745.72	4292.73	4004.38	3892.34	3815.24	4847.09	4622.89	4592.75	4224.4	3341.3	3233.19	3315.61	3292.55	4853.16
slr0214	Prokaryotic	8.7026e-05	22	'RNA.regulation of transcription.DNA methyltransferases'	435.681	394.34	443.72	364.267	363.751	401.227	379.605	431.936	403.824	452.446	525.432	577.963	453.402	484.399	376.828	382.432	409.022	341.186	481.588	515.16	578.563	613.168	616.087	524.081
sll1683	Prokaryotic	0.000780433	18	'not assigned.unknown'	467.318	436.371	444.604	450.632	526.348	559.763	584.698	858.599	729.862	838.732	971.153	900.197	428.628	420.189	445.136	498.789	510.971	507.46	712.358	658.446	722.238	737.718	742.281	930.26
slr1720	Prokaryotic	NR	NR	'protein.aa activation.aspartate-tRNA ligase'	1074.56	1428.66	852.081	970.333	980.537	954.997	842.824	903.275	949.967	830.863	958.478	996.369	1243.56	1794.83	897.176	1108.35	1065.17	1078.8	1000.32	922.979	1010.58	1002.26	1054.08	1090.91
slr1253	Specific	0.00100215	19	'not assigned.unknown'	3614.37	3512.85	4603.97	4435.59	4970.99	5197.43	5237.71	7539.54	4392.73	7043.33	7798.77	5218.06	3494.48	3372.01	3503.28	4174.95	3628.83	4161.52	6072.63	9890.93	7492.54	8259.06	9176.98	5805.93
sll0622	Specific	NR	NR	'Co-factor and vitamine metabolism.iron-sulphur clusters'	867.432	1342.85	1147.09	911.008	892.653	756.486	1153.04	1264.17	1197.56	1479.56	1215.21	1208.4	783.453	1067.77	829.455	828.423	780.125	729.637	989.382	1089.23	1125.79	1048.17	1116.25	849.549
sll0369	Specific	0.000466129	4	'not assigned.unknown'	433.347	628.035	411.813	438.861	404.595	382.28	397.326	403.297	395.867	384.209	469.106	439.329	462.451	478.516	415.043	417.323	419.816	377.208	409.777	396.173	396.825	400.29	417.312	469.459
ssr0854	Specific	0.000604707	21	'not assigned.unknown'	811.617	746.318	738.583	740.593	709.765	689.906	710.876	799.679	725.671	806.829	828.766	860.839	777.647	677.146	727.17	700.973	741.188	671.533	787.858	895.948	918.64	927.774	868.381	811.005
sll7009	Specific	0.00771869	20	'not assigned.unknown'	488.679	394.223	570.377	525.307	572.747	495.049	643.379	640.785	543.449	633.35	702.061	811.357	444.485	382.759	507.566	500.952	581.666	523.498	695.809	902.831	899.861	969.761	942.755	740.4
sll0812	Specific	0.00259655	20	'not assigned.unknown'	671.781	662.442	708.925	676.859	733.707	744.597	812.951	1054.44	959.206	1058.49	1222.65	1105.63	673.621	719.751	726.206	768.065	881.835	811.679	1176.91	1110.83	1177.43	1292.71	1384.72	1278.28
ssr0336	Specific	0.00100215	7	'not assigned.unknown'	1265.6	1503.95	1079.98	1082.55	1005.11	1066.94	468.677	483.894	424.473	421.195	450.679	358.821	1280.6	1312.24	1066.61	834.53	676.694	814.509	449.081	470.164	478.152	426.516	390.155	516.87
slr0059	Specific	NR	NR	'not assigned.unknown'	910.935	944.007	914.183	998.164	925.753	828.051	1187.23	1003.18	1017.29	1131.19	891.053	852.94	948.471	838.836	733.39	1009.07	918.259	943.689	886.563	1030.97	1147.24	1016.72	826.039	1177.03
sll1882	Specific	NR	NR	'stress.biotic.signalling'	2151.97	2745.22	4086.8	3255.26	4246.77	3555.05	3037.47	4178.22	1635.29	3856.4	4097.6	2665.76	2413.65	2677.36	2828.06	2396.26	2699.27	2673.81	4799.01	6317.51	5510.94	4127.03	4869.48	2364.14
slr0237	Prokaryotic	2.51407e-05	15	'major CHO metabolism.degradation.starch.ISA3'	645.443	725.447	826.302	1082.22	1294.2	1222.37	1334.24	1186.21	907.519	989.004	819.411	749.325	641.864	652.969	784.184	926.325	947.697	1091.25	957.573	1143.22	1060.1	1010.38	1039.84	907.523
slr0825	Prokaryotic	0.0171465	5	'protein.degradation'	1142.29	1220.56	1170.02	1175.59	991.104	1018.19	1081.25	1103.11	1170.78	1006.27	1067.15	990.936	1319.25	1435.49	1020.12	1140.55	1028.9	1005.38	958.804	885.614	886.746	890.238	905.842	1026.73
sll0017	Prokaryotic	NR	NR	'tetrapyrrole synthesis.GSA'	1519.14	2519.66	1532.14	1401.83	1138.85	1284.49	1213.61	1370.98	1697.73	1346.78	1355.87	1215.26	1794.82	3108.56	1838.47	2243.24	2234.51	1906.66	1648.8	1462.41	1237.73	1227.07	1182.76	1881.07
sll1330	Prokaryotic	NR	NR	'not assigned.unknown'	703.008	639.115	715.292	4140.34	1755.75	1880.51	1034.38	640.484	537.391	636.401	688.005	663.171	616.935	601.585	2366.91	3176.45	4033.43	4656.47	698.58	715.216	801.195	840.477	795.92	758.637
slr1846	Prokaryotic	NR	NR	'transport.calcium'	2788.79	3838.3	3017.39	2469.32	2302.09	2001.75	4012.96	2197.66	3041.47	2237.57	1451.61	1641.13	2912.53	4253.53	2160.63	2178.4	1910.53	1962.02	1841.1	1793.64	1782.54	1310.94	1124.91	880.005
sll1884	Specific	0.00015584	20	'not assigned.unknown'	917.844	912.42	1026.24	904.252	977.725	994.441	1105.37	1110.94	1056.45	1259.3	1158.08	1309.07	880.14	852.611	899.235	826.535	921.262	948.764	1104.57	1086.47	1186.86	1294.65	1373.85	1129.53
slr0728	Specific	3.46381e-05	20	'not assigned.unknown'	673.526	730.876	675.083	751.34	724.55	759.957	780.336	970.345	956.305	1023.32	1102.79	846.334	644.002	742.436	658.294	620.031	599.365	625.443	818.672	915.466	825.408	898.153	883.781	880.016
ssl3615	Specific	NR	NR	'not assigned.unknown'	1793.91	1884.47	1762.6	1771.16	1748.76	1518.14	2027.01	2224.03	1787.11	2693.87	1809.28	2148.78	1706.16	1495.61	1459.98	1507.51	1251.49	1355.43	1627.44	1866.96	1673.41	1483.09	1556	1488.92
ssl0323	Specific	0.00162836	20	'not assigned.unknown'	1313.08	1096.72	1119.28	1222.4	1475.63	1743.95	1576.74	2322.04	2228.7	2682.87	2938.58	2548.43	1186.19	1125.25	1305.62	1437.2	1436.55	1455.54	2249.97	1955.1	2016.6	2058.21	2422.45	2889.38
slr0318	Prokaryotic	NR	NR	'not assigned.unknown'	545.831	665.768	501.624	489.84	456.501	450.686	499.611	562.305	547.544	559.725	571.412	599.659	580.742	616.425	472.362	637.076	578.033	534.289	580.818	686.64	601.277	601.612	591.733	752.984
ssr3184	Prokaryotic	0.0299887	22	'not assigned.unknown'	2348.83	2280.47	2215.19	2380.12	2054.13	2216.22	2208.89	2610.22	2866.85	3052.23	2662.14	3203.57	2524.03	2236.74	2097.82	3038.37	2355.39	2325.93	2593.3	2912.9	2718.3	2579.6	2728.95	3518.45
slr0435	Prokaryotic	NR	NR	'lipid metabolism.FA synthesis and FA elongation.Acetyl CoA Carboxylation.heteromeric Complex.Biotin Carboxyl Carrier Protein'	2982.06	3426.75	2255.45	2099.61	2228.93	3004.01	2412.78	4114.73	4242.67	4160.7	4513.97	4055.99	3532.28	4411.6	2630.08	3411.62	3500.94	3432.62	4004.79	2427.66	2519.57	2711.4	2672.78	5684.44
sll1752	Specific	0.00162836	18	'not assigned.unknown'	864.935	761.774	903.287	911.671	1006.95	968.063	1146.39	1039.34	977.912	1049.94	991.996	815.697	866.928	733.635	893.579	815.343	779.139	907.95	1332.89	1354.06	1461.8	1303.09	1339.92	1116.71
slr0402	Prokaryotic	NR	NR	'not assigned.no ontology'	707.094	750.093	828.171	758.843	665.223	684.427	727.028	729.069	718.59	705.653	807.229	858.405	765.827	761.056	654.309	764.882	764.344	724.477	798.387	973.403	1015.2	1023.67	1011.27	1016.57
slr0468	Specific	0.000116811	20	'not assigned.unknown'	769.916	808.681	736.088	675.148	743.928	901.275	903.287	1158.77	1154.5	1279.6	1450.6	1155.56	824.9	847.045	759.764	854.086	899.198	814.68	1115.76	1086.83	1118.88	1053.57	1238.07	1376.05
slr1648	Prokaryotic	0.0299887	20	'hormone metabolism.abscisic acid.synthesis-degradation.synthesis.9-cis-epoxycarotenoid dioxygenase'	679.468	681.268	588.732	704.08	628.967	607.753	628.542	634.269	705.918	745.334	665.004	645.55	672.902	670.031	589.603	694.028	609.067	623.897	633.436	681.329	736.712	721.776	705.203	625.447
sll0027	Prokaryotic	0.0171465	23	'mitochondrial electron transport / ATP synthesis.NADH-DH.localisation not clear'	1796.06	2392.05	1571.02	1886.08	1662.51	1725.91	1771.58	1829.89	1834.56	2181.24	2270.58	2148.2	2008.26	2467.6	1691.95	1998.59	1791.08	1927.68	2043.8	1893.07	1916.74	2310.51	2415.34	2306.85
sll0749	Specific	0.00406656	21	'not assigned.unknown'	1948.71	1730.41	1948.99	1818.57	1921.23	1484.73	1847.32	2029.73	1749.66	2070.15	2368.67	2098.06	1888.55	1537.27	1825.07	1508.79	1542.45	1558.61	2170.33	2553.72	2524.36	2415.94	2657.33	1586.7
ssl1464	Specific	NR	NR	'not assigned.unknown'	601.073	570.93	559.612	785.212	583.189	574.069	666.65	659.587	546.685	565.148	621.628	647.979	517.881	467.713	626.778	750.381	755.288	808.147	665.553	778.839	823.182	780.063	856.29	756.419
slr0689	Specific	0.035873	20	'not assigned.unknown'	1587.28	1784.16	1736.45	1921.38	1971.58	2445.89	2023.81	2342.75	2499.88	2514.65	2919.56	3100.71	1614.74	1769.58	1903.11	2441.2	2236.57	2274.76	2508.47	2482.62	2403.31	2612.1	2529.43	3242.64
slr0231	Prokaryotic	0.000604707	20	'DNA.repair'	532.073	464.578	533.887	509.223	612.866	526.365	685.259	864.275	726.738	885.688	1024.41	1020.18	544.673	512.686	589.387	589.393	681.27	629.065	898.288	903.208	1003.15	1078.4	1075.82	1038.15
ssl7042	Specific	0.0115941	19	'not assigned.unknown'	804.991	744.186	818.019	812.211	835.782	1005.41	1003.19	1173.23	1262.32	1196.51	1404.43	1639.99	900.069	829.82	856.31	901.291	1102.8	1007.85	1312.06	980.543	1046.39	1113.14	1203.16	1248.6
slr2088	Prokaryotic	0.00771869	8	'amino acid metabolism.synthesis.branched chain group.common.acetolactate synthase'	5600.08	6297.53	7236.15	6959.07	6841.76	5890	5678.99	4397.28	3669.47	3746.5	3016.69	2455.05	5594.81	6731.25	5551.51	5196.25	4317.85	4660.95	3675.65	5352.92	4501.25	3958.22	3383.34	1875
slr0315	Prokaryotic	0.00325662	20	'misc.short chain dehydrogenase/reductase (SDR)'	1017.1	980.048	1133.84	1046.48	1249.95	1520.51	1547.79	1943.9	1893.88	2166.88	2391.68	2661.98	1014.54	1031.33	1066.58	1209.44	1408.49	1376.05	2226.29	1760.08	2341.44	2372.72	2490.7	2455.35
ssr2784	Specific	NR	NR	'not assigned.unknown'	1622.75	1525.84	1762.84	1679.38	1743.35	1872.08	1779.85	2259.85	1950.12	2255.53	2156.76	2231.08	1866	1537.98	1670.61	1707.82	1713.29	1664.92	1944.63	1979.58	1548.51	1280.58	1356.65	1914.54
ssr2754	Specific	NR	NR	'not assigned.unknown'	1394.34	1437.97	1202.91	1451.28	1259.38	1239.96	1351.9	1277.08	1349.28	1217.64	1284.7	1151.85	1340.11	1177.6	1253.96	1253.27	1187.36	1117.65	1093.16	1044.45	1072.08	1059.16	1156.12	1274.36
sll0383	Specific	NR	NR	'not assigned.unknown'	595.714	579.419	576.602	584.653	561.433	565.268	494.867	449.571	488.311	488.641	507.452	501.217	554.506	633.655	680.685	536.951	554.255	582.8	553.386	621.221	566.771	612.735	613.56	632.767
sll1429	Specific	7.56229e-08	9	'not assigned.unknown'	1921.03	2027.06	2936.82	2609.48	2447.91	2357.4	1710.42	2013.08	1512.18	1347.94	1647.6	1098.67	2138.04	1999.89	2157.99	2584.78	2257.15	2244.15	1944.97	1151.28	1114.81	940.846	864.683	1705.93
slr1790	Specific	0.00626004	5	'not assigned.unknown'	1245.85	1854.16	1390.23	1170.47	947.257	954.454	1077.33	873.062	1188.68	1036.4	749.993	978.902	1114.1	1553.77	1157.36	909.075	749.253	814.429	580.298	566.563	563.782	588.119	593.825	615.682
sll0459	Prokaryotic	0.000780433	20	'protein.synthesis.ribosome biogenesis.Assembly factors.DExD-box helicases'	690.198	622.427	692.266	655.032	707.056	684.559	853.367	856.518	834.324	903.061	1013.41	1007.62	665.53	605.808	723.962	708.938	810.203	782.158	1042.26	1305.61	1324.74	1474.56	1581.59	916.586
ssl1507	Specific	NR	NR	'not assigned.unknown'	508.322	591.831	421.37	449.528	434.392	385.575	459.207	513.934	490.59	479.566	506.275	493.351	443.235	482.94	457.119	507.266	498.649	472.397	493.88	624.79	580.797	621.71	587.068	616.443
Norf8	Specific	0.000357406	9	No Annotation	982.919	971.585	846.293	1187.77	862.156	1017.35	505.831	604.733	525.487	461.278	494.55	397.858	1044.31	1014.7	1667.28	1056.59	1602.35	1394.11	417.275	373.631	397.735	449.165	366.878	468.796
slr0506	Prokaryotic	0.000604707	7	'tetrapyrrole synthesis.protochlorophyllide reductase'	1729.33	3437.07	2419.52	1500.56	1048.28	947.03	574.239	475.527	568.16	440.592	479.701	475.528	1615.83	2605.52	1430.89	1415.51	985.555	1218.26	512.769	530.188	522.815	526.651	572.162	465.944
slr1488	Specific	4.73988e-05	20	'transport.ABC transporters and multidrug resistance systems'	452.275	421.363	429.151	504.295	522.714	515.805	591.978	687.202	703.378	720.49	754.598	637.514	363.454	327.626	440.7	424.722	470.664	489.883	620.55	714.075	770.825	775.835	806.287	737.871
sll7006	Specific	NR	NR	'not assigned.unknown'	823.665	884.433	777.112	915.258	1000.02	877.943	926.477	824.194	847.356	745.047	728.605	732.324	855.357	724.984	875.467	727.207	787.933	800.511	824.092	827.376	895.14	959.072	895.151	636.653
slr0598	Prokaryotic	0.00947878	7	'not assigned.unknown'	2132.29	2290.65	2535.62	2308.95	1986.44	1893.13	1798.57	1433.89	1392.74	1411.59	1249.81	1054.41	2023.47	2240.58	2136.62	1852.4	1569.15	1750.97	1464.3	2530.26	1527.64	1740.29	1830.03	1129.08
ssr3409	Specific	NR	NR	'not assigned.unknown'	835.773	806.615	1956.22	1811.84	1378.02	1523.32	823.334	1133.01	986.642	1077.55	1335.56	1335.51	910.966	952.764	2535.23	2940.78	1729.22	2382.5	1339.54	1431.29	1388.67	1349.68	1267.05	1971.22
slr1174	Specific	NR	NR	'not assigned.unknown'	686.076	826.364	652.749	838.593	820.98	731.375	797.364	780.472	804.152	872.03	847.309	851.58	661.821	657.953	642.121	747.03	667.449	719.14	762.728	630.753	715.762	762.638	760.596	809.902
ssl7039	Specific	NR	NR	'not assigned.unknown'	2830.73	2704.26	2866.87	3032.18	2965.11	2697.78	2431.63	2289.57	2148.43	2091.09	1819.68	2362.39	2719.25	2284.62	2938.8	2449.97	2374.25	2477.24	2293.96	2513.91	2741.28	2502.52	2406.74	1954.43
slr0492	Prokaryotic	0.000466129	18	'lipid metabolism.FA synthesis and FA elongation.acyl coa ligase'	598.61	510.363	592.442	562.565	731.669	786.964	877.642	1433.29	1265.07	1540.46	1615.05	1493.9	659.527	553.657	625.516	746.493	823.316	776.852	1253.19	871.113	1120.48	1163.53	1164.44	1397.1
sll1382	Prokaryotic	0.000604707	17	'misc. other Ferredoxins and Rieske domain'	6803.08	6758.89	8923.89	10896.9	10782.4	8946.75	12580.8	14461.4	7786.1	13548.6	11343.9	7172.18	6473.12	5834.96	6665.26	7426.26	6435.18	6925.54	13782	22979.6	18558.5	16867.5	16149.3	6948.7
sll1875	Prokaryotic	0.000272553	22	'not assigned.unknown'	691.688	739.074	630.097	570.392	569.818	621.47	621.053	672.639	638.469	698.015	775.518	770.928	705.839	720.443	699.972	607.758	647.455	607.138	769.067	783.007	830.059	873.745	858.577	800.541
slr0679	Prokaryotic	0.0207343	20	'RNA.RNA binding'	904.702	813.98	838.929	759.615	939.074	1042.44	1183.12	2035.61	1808.9	1929.84	2096.72	1826.29	1188.8	1215.11	960.866	1452.17	1778.3	1554.98	2451.35	1423.8	1657.79	1684.86	1800.84	2847.94
slr0168	Specific	0.000780433	22	'not assigned.unknown'	913.575	1098.82	878.899	898.503	922.002	1001.89	934.921	1355.02	1267.65	1353.01	1488.52	1426.86	992.866	1017.41	855.437	871.889	903.142	870.87	1094.31	989.436	1034.43	1187.25	1234.52	1514.08
ssl2807	Specific	NR	NR	'not assigned.unknown'	1721	1761.07	1572.95	1653.2	1695.29	1606.28	1597.32	1634.93	1526.35	1517.58	1515.84	1588.72	1555.32	1420.06	1647.24	1454.56	1337.58	1430.11	1561.65	1709.11	1782.51	1785.7	1757.07	1614.53
slr0583	Specific	6.44324e-05	20	'cell wall.precursor synthesis.GER'	1127.64	1115.25	1193.15	1169.45	1122.3	1160.61	1323.89	1692.55	1337.45	1703.43	1564.55	1489.44	1030.93	1256.92	988.502	1026.18	1045.43	995.509	1385.29	1415.04	1556.74	1537.99	1456.02	1424.93
ssl7045	Specific	0.0207343	19	'not assigned.unknown'	621.589	645.029	687.164	707.627	813.887	1005.02	879.273	2444.99	1976.68	2284.84	2660.83	1744.72	937.588	766.875	630.096	1180.12	1045.5	953.322	1565.31	916.923	1030.33	1016.54	1035.61	2473.36
slr0534	Prokaryotic	0.00406656	21	'not assigned.unknown'	1005.73	1106.57	986.141	994.2	889.344	806.95	1024.44	1103.39	980.448	1211.32	1018.9	1053.84	1000.4	1015.03	890.148	946.357	871.704	899.194	946.225	1146.34	1126.48	1111.76	1102.86	961.372
sll1388	Prokaryotic	NR	NR	'stress.abiotic.unspecified'	3025.33	2436.29	2831.38	2885.87	2948.09	2404.06	3036.31	3572.32	2870.12	3597.38	3951.03	2830.62	2756.71	2663.45	2741.81	2239.94	2183.21	2252.37	2941.91	4116.59	3056.21	2921.56	2725.61	2193.8
slr1392	Specific	3.14377e-06	20	'not assigned.unknown'	480.983	416.471	498.136	478.795	524.719	513.601	806.122	894.206	1173.99	1136.98	969.559	1072.76	532.151	453.976	502.619	507.4	545.045	532.034	749.765	1151.7	1143.7	1315.71	1365.25	854.193
sll1538	Prokaryotic	0.000357406	20	'cell wall.degradation.cellulases and beta -1,4-glucanases'	742.631	684.063	639.125	655.638	740.31	718.412	837.291	938.434	826.166	934.156	1029.63	1101.73	653.012	694.262	772.259	714.723	817.582	795.641	1047.57	1255.53	1455.47	1397.56	1405.42	1369.53
slr2102	Prokaryotic	NR	NR	'protein.targeting.chloroplast'	1779.65	1863.22	1775.66	1940.67	1734.75	1860.42	1767.64	2296.83	2362.24	2446.86	2461.53	2301.56	1952.39	2028.2	1518.39	2420.76	2026.32	1883.33	1865.9	1846.64	1827.67	1701.49	1665.73	2656.83
sll1377	Prokaryotic	NR	NR	'cell wall.cellulose synthesis'	1417.39	1527.86	1170.81	1396.98	1314.51	1379.98	1620.75	1641.7	2167.55	2036.73	1562.84	1878.23	1588.6	1601.38	1272.9	2009.22	2096.76	1921.06	1609.38	1631.73	1810.13	1769.56	1435.35	2123.95
slr7037	Specific	NR	NR	'not assigned.unknown'	602.621	569.626	633.3	563.963	601.675	508.417	598.052	560.503	656.594	616.619	560.256	605.754	541.397	507.306	664.2	583.331	632.046	625.644	631.367	614.12	808.085	788.919	804.649	646.363
slr0585	Prokaryotic	NR	NR	'amino acid metabolism.synthesis.glutamate family.arginine.arginosuccinate synthase'	1507.24	1878.18	1127.43	1511.37	987.19	1053.84	1129.27	1202.13	1360.7	1216.65	1207.03	997.861	1304.09	1975.89	1982.39	1591.11	2142.83	2040.14	1099.25	745.577	701.08	743.397	720.248	1250.12
slr0033	Prokaryotic	0.0171465	9	'not assigned.unknown'	3045.78	2661.69	2955.83	2907.09	2653.96	2737.44	3128.71	2325.14	2805.72	2185.76	2109.51	2068.02	3053.74	2660.53	2773.94	3125.25	2585.76	2722.22	2278.26	2264.75	2088.57	2126.97	1944.91	2047.67
sll1444	Prokaryotic	NR	NR	'secondary metabolism.sulfur-containing.glucosinolates.synthesis.aliphatic.methylthioalkylmalate isomerase small subunit (MAM-IS)'	1812.11	2070.06	1712.08	1606.84	1435.12	1261.78	1466.14	1334.62	1469.9	1402.42	1312.12	1309.09	1615.15	1811.52	1583.21	1455.35	1391.73	1462.26	1392.6	1469.46	1571.72	1813.58	1686.34	1461.57
slr1877	Prokaryotic	NR	NR	'amino acid metabolism.degradation.aromatic aa.tyrosine'	1120.9	1307.6	1123.79	1077.45	1094.68	1236.94	1051.07	1175.16	1273.98	1235.59	1351.15	1476.63	1101.46	1341.24	1222.65	945.273	961.021	992.884	1084.45	841.633	825.426	838.494	853.155	1123
ssr2710	Specific	NR	NR	'not assigned.unknown'	830.278	777.312	841.651	1126.68	978.167	1091.09	910.957	1341.38	1155.2	1404.58	1419	1034.39	916.49	673.293	763.254	1590.19	1309.29	1139.12	1104.72	1056.21	1006.75	914.276	793.353	1843.61
sll0691	Specific	0.0249808	6	'not assigned.unknown'	1195.03	1454.56	1476.31	1067.48	857.808	994.846	898.803	983.196	1092.9	992.195	915.897	915.714	1377.23	1542.21	1030.89	1253.72	1167.51	1106.77	1077.2	917.442	886.781	854.713	717.809	1265.56
slr1805	Specific	0.00626004	20	'hormone metabolism.cytokinin.signal transduction'	989.998	938.573	1486.38	1365.34	1523.84	1496.4	3129.09	2641.41	1702.06	2933.21	3385.29	3619.37	949.346	874.795	1464.48	1133.29	1149.19	1317.57	3768.9	7689.61	6653.96	10300.5	12529.9	5937.9
sll1087	Prokaryotic	0.00259655	20	'transport.unspecified cations'	1163.71	1025.72	1285.53	1239.97	1487.34	1570.86	1802.32	2002.44	1506.3	1901.39	2133.16	2057.48	1098.38	1061.1	1284.84	1114.42	1178.1	1207.43	1949.52	2201.93	2342.19	2595.05	2808.4	2397.63
slr0260	Specific	NR	NR	'not assigned.unknown'	1720.5	2076.77	2070.33	1781.31	1543.95	1557.89	1631.17	1794.39	1755.91	1705.67	1582.08	1752.94	1664.47	2010.13	1571.04	1764.89	1458.12	1557.17	1701.61	1464.18	1470.65	1470.15	1575.63	1689.12
sll0136	Prokaryotic	0.00505613	20	'protein.degradation.metalloprotease'	1234.95	1223.91	1095.87	1062.39	1113.09	1144.06	1504	1454.16	1777.02	1794.94	1525.06	1598.76	1252.09	1330.78	1185.49	1248.11	1288.09	1100.59	1307.35	1280.39	1212.53	1295.82	1288.34	1576.95
slr0401	Prokaryotic	0.00100215	22	'not assigned.no ontology'	966.719	1000.84	983.504	996.898	1064.69	1005.69	1100.44	1126.28	1229.22	1198.56	1375.05	1628.58	922.764	1129.7	1065.03	897.554	942.985	970.936	1254.2	1328.46	1228.59	1364.45	1462.42	1276.87
sll1915	Specific	0.0141265	7	'not assigned.unknown'	2128.71	2238.56	2144.75	1963.74	1712	1467.02	1542.22	1579.19	1394.8	1680.12	1199.23	1102.9	2169.02	2191.07	1812.99	1756.33	1487.65	1351.59	1304.6	1483.69	1253.93	985.079	890.85	1026.47
ssr2806	Prokaryotic	NR	NR	'not assigned.unknown'	1165.39	1462.77	1502.52	1351.69	1290.65	1480.42	1161.03	1618.89	1605	1606.73	1722.06	1351.42	1541.55	1475.96	1196.18	1446.67	1269.92	1314.07	1192.86	1026.3	1095.04	1167.7	1104.54	1440.15
slr1900	Specific	NR	NR	'not assigned.unknown'	1475.35	1348.06	1327.92	1209.7	1232.39	1167.08	1461.29	1358.84	1260.53	1414.72	1306.87	1288.91	1295.28	1471.84	1221.55	1072.47	1059	1079.7	1137.5	1352.92	1293.77	1348.12	1520.88	1054.14
sll0412	Specific	0.000357406	21	'not assigned.unknown'	587.5	467.743	488.201	518.195	547.256	503.833	664.275	616.389	681.763	626.554	706.546	807.766	684.336	655.014	530.079	560.353	552.346	552.206	635.922	665.315	729.055	801.213	787.234	689.161
sll1880	Prokaryotic	NR	NR	'not assigned.unknown'	780.882	898.571	764.863	841.088	733.331	651.248	731.837	590.819	681.63	601.277	687.476	767.576	731.775	788.593	685.624	701.153	646.436	705.005	681.903	752.322	830.887	882.492	900.122	692.202
ssr1375	Specific	0.00626004	8	'not assigned.unknown'	8443.62	16688.3	10647.1	7698.48	4906.47	2966.01	3657.18	1931.83	3064.76	1801.35	1491.71	1601.92	7746.33	10289.5	6621.78	6079.07	3624.76	4409.42	2120.75	2601.45	2383.63	2347.29	2216.92	1308.75
sll1340	Specific	8.7026e-05	20	'not assigned.unknown'	1678.3	1649.26	1214.75	1275.14	1613.32	1668.85	1945.11	2436.25	2204.9	2751.81	2637.36	2837.11	1531.55	1320.1	1999.87	1627.36	1908.52	1923.04	2752.95	2878.47	3529.76	3618.7	3852.84	3606.13
slr1019	Prokaryotic	NR	NR	'not assigned.no ontology'	516.3	553.621	444.784	516.728	559.799	497.997	425.812	481.479	517.293	468.164	494.467	614.398	579.45	565.243	468.205	533.932	452.596	478.515	517.706	493.215	469.789	497.157	527.295	580.539
ssl0769	Specific	NR	NR	'not assigned.unknown'	1247.04	990.171	983.433	1134.43	1120.34	1334.7	1303.73	1083.53	1299.14	1161.91	991.035	949.128	1296.08	938.848	1122.38	935.586	1000.01	1037.34	935.446	1128.51	1074.98	898.199	1035.89	953.892
sll0171	Prokaryotic	NR	NR	'amino acid metabolism.degradation.serine-glycine-cysteine group.glycine'	619.991	744.868	584.687	629.574	574.495	583.17	537.664	693.149	630.451	728.676	535.564	582.173	760.615	843.092	598.173	648.445	641.091	595.447	553.08	471.532	460.892	463.733	458.083	546.116
sll0572	Specific	NR	NR	'not assigned.unknown'	2916.69	2954.1	7289.21	5000.37	4849.65	4560.71	4550.18	5679.35	2103.01	3324.69	3828.15	1822.26	3686.13	2832.26	4100.56	3960.3	3346.1	3386.14	8835.84	13054.5	8059.11	5951.26	5159.21	2692.34
slr0788	Prokaryotic	0.00505613	20	'not assigned.unknown'	589.692	526.011	596.813	611.556	637.984	719.489	842.776	1081.69	971.192	1088.67	1257.52	1156.25	556.857	513.817	612.859	514.043	578.882	581.729	867.929	709.321	736.11	781.225	842.419	994.148
sll1021	Specific	4.53489e-06	17	'not assigned.unknown'	2112.05	1908.81	2625.43	2300.56	3122.55	2795.25	4146.85	5539.53	2580.24	5344.11	5572.68	2980.77	2070.13	1823.15	1926.43	2127.04	2307.51	2373.32	4940.29	6362.75	5034.04	4068.38	4932.05	2755.92
slr0686	Specific	6.44324e-05	10	'not assigned.unknown'	1427.68	1590.8	1850.06	1703.05	1844.45	1553.11	1696.17	1402.31	1267.84	1294.04	1237.27	1269.72	1375.14	1409.81	1571.49	1489.99	1556.84	1537.34	1366.59	1151.96	1335.59	1242.32	1144.28	1093.11
sll1783	Specific	NR	NR	'not assigned.unknown'	2115.58	2982.84	1943.96	2248.01	2084.81	1966.41	2285.01	2000.58	2217.53	2137.72	2095.65	2450.46	1885.41	2125.16	1962.85	2076.47	1950.76	2185.11	2026.84	2103.33	2312.92	2433.44	2564.64	2647.37
slr0798	Prokaryotic	0.0299887	18	'transport.metal'	379.858	370.688	405.242	556.024	467.592	571.001	403.523	665.357	527.127	573.542	718.511	709.928	358.118	341.63	334.232	438.423	368.048	409.238	487.927	497.25	519.432	477.597	482.071	613.845
slr1778	Specific	0.0249808	1	'not assigned.unknown'	794.772	945.278	626.283	725.18	642.668	654.709	727.701	614.47	783.382	703.712	679.971	724.429	834.942	963.616	692.792	685.925	629.102	641.805	663.785	656.44	726.609	791.797	862.79	738.569
sll0422	Prokaryotic	NR	NR	'amino acid metabolism.degradation.aspartate family.asparagine.L-asparaginase'	512.044	781.192	438.404	371.75	410.365	474.262	465.711	637.664	599.614	617.461	703.463	746.794	761.532	1055.39	505.37	729.388	816.622	747.648	883.883	861.474	1000.67	1034.81	850.077	1079.85
slr1159	Prokaryotic	0.00162836	20	'nucleotide metabolism.synthesis.purine.GAR Synthetase'	725.621	711.845	663.8	670.605	685.116	792.635	732.474	1376.35	1202.59	1329.21	1613.64	1542.89	778.458	796.131	730.995	745.012	793.552	725.892	1136.51	815.224	898.061	914.154	938.547	1450.47
slr0565	Prokaryotic	0.00406656	10	'not assigned.unknown'	1295.83	1420.03	1288.28	1574.8	1574.83	1517.1	1382.21	1083.06	1087.31	1241.33	842.874	805.569	1149.62	1226.48	1211.88	1250	1069.73	1263.79	914.859	848.841	858.273	813.574	795.126	657.366
sll0947	Prokaryotic	0.000357406	10	'protein.synthesis.ribosomal protein.prokaryotic.chloroplast.30S subunit.S30A'	24468	23661.7	41252.5	30531.2	32884.7	29185.3	25449.2	15978.5	5442.12	7554.26	6164.86	2992.4	25894.1	19473.1	18490.1	24330	20075	18246.9	16462.3	14433.7	11784	4778.24	3844.31	1895.21
slr2034	Prokaryotic	0.00626004	5	'protein.assembly and cofactor ligation'	3175.12	3456.32	2255.94	2278.15	1800.46	1594.19	1642.44	1652.07	2050.82	1778.71	1535.97	1662.43	3080.61	3092.15	2326.88	2393.57	1597.62	1866.54	1402.61	1487.73	1346.27	1369.2	1374.73	1417.94
sll0895	Prokaryotic	0.00325662	20	'minor CHO metabolism.myo-inositol.inositol phosphatase'	912.017	932.142	961.197	932.719	998.518	1171.72	1167.5	1362.6	1418.45	1442.14	1571.14	1654.3	1011.84	1040.03	1025.57	1025.61	1135.37	1058.96	1379.5	1273.35	1320.39	1331.92	1479.17	1721.29
slr0724	Specific	NR	NR	'not assigned.unknown'	742.51	929.715	793.916	823.151	749.318	705.38	799.021	848.849	929.67	886.768	797.055	916.795	878.846	804.802	780.734	922.336	948.435	871.775	858.117	735.508	839.297	796.01	691.201	1070.04
sll1033	Specific	0.000272553	8	'not assigned.unknown'	760.66	963.914	796.549	919.941	839.97	909.693	687.752	642.854	616.39	567.672	556.19	459.044	733.364	909.055	851.193	714.495	636.764	771.756	595.373	603.882	607.097	586.072	591.465	570.664
sll0807	Prokaryotic	0.000780433	8	'PS.calvin cycle.RPE'	6533.91	8942.84	5421.96	6862.59	3732.92	2983.37	2459.02	953.304	1913.46	1109.08	656.424	864.507	6661.08	7994.53	4411.38	5547.95	2795.01	3784.57	985.38	907.371	808.713	713.181	680.155	588.757
sll0785	Specific	0.00162836	20	'not assigned.unknown'	445.931	409.667	484.721	484.149	554.764	510.969	651.918	738.595	610.009	736.315	802.643	786.423	395.448	365.435	547.305	450.182	549.012	543.781	744.082	793.335	837.708	906.678	956.338	822.558
slr1347	Prokaryotic	NR	NR	'TCA / org transformation.carbonic anhydrases'	2601.36	3182	3120.84	1967.21	1951.57	2034.93	2607.07	2531.11	3304.94	3148.98	1797.42	2923.22	2565.15	3286.93	2407.52	2105.61	1985.33	2025.59	1651.76	1430.22	1529.2	1184.89	1113.53	1764.84
sll1404	Specific	1.29643e-05	19	'not assigned.unknown'	421.445	342.428	432.585	416.026	449.687	443.009	567.914	585.876	1049.48	864.542	636.55	801.202	400.991	332.343	442.098	457.418	508.31	525.036	650.413	847.091	854.439	892.979	948.358	728.899
slr1699	Prokaryotic	NR	NR	'not assigned.unknown'	896.671	980.394	874.957	998.562	982.376	788.691	1057.18	985.354	912.388	1019.66	850.998	858.186	821.789	837.219	914.815	779.418	803.806	831.187	872.987	967.052	1002.65	1012.69	1041.05	871.321
sll0408	Prokaryotic	0.00259655	8	'protein.folding'	3698.82	3372.19	2736.33	2943.41	2559.67	2742.22	2025.38	2043.21	2153.61	2130.79	2017.09	1990.4	3657.42	3997.95	2815.57	2921.22	2537.61	2663.25	1871.23	1628.37	1608.18	1599.58	1658.72	1835.92
sll1384	Specific	0.00206097	7	'stress.abiotic.heat'	2696.37	3296.21	3501.6	2864.52	3109.14	2393.16	1948.04	1982.96	1454.84	1690.9	2065.66	1318.13	3225.29	4099.35	2972.18	2113	2241.2	2072.76	2368.1	2460.69	1873.02	1465.1	1595.44	1112.13
slr1260	Specific	0.000466129	22	'not assigned.unknown'	1131.61	891.226	1092.58	710.714	849.017	954.04	1081.18	1112.36	1118.73	1155.51	1162.73	1211.73	1088.3	860.753	838.145	666.898	761.192	745.828	1005.25	922.152	994.907	1054.28	1067.18	1106.76
slr1417	Prokaryotic	0.00325662	10	'secondary metabolism.sulfur-containing'	5657.25	5686.52	5738.97	8458.32	7198.12	6261.69	5512.32	4387.51	3483.95	4125.89	3165.96	3008.93	5262.48	5800.72	4902.19	5607.53	4021.48	5422.86	3406.6	4574.21	4244.98	3715.65	3621.82	1685.88
slr1250	Prokaryotic	0.000604707	20	'transport.ABC transporters and multidrug resistance systems'	2121.89	1741	2088.3	2012.16	2568.63	3176.16	3336.04	4711.45	4540.63	5489.53	6203.91	6049.69	2305.1	2373.94	2136.58	2824.98	3033.22	2975.99	4408.1	3784.18	4107.26	4449.07	4697.99	5531.52
sll1052	Prokaryotic	NR	NR	'not assigned.unknown'	709.412	761.164	594.228	669.035	784.417	951.058	810.757	1413.85	1233.21	1280.2	1429.7	1429.34	971.502	976.9	771.27	871.036	1105.33	1090.57	1455.25	904.982	1012.47	1085.41	1072.15	1739.78
slr0582	Specific	0.000272553	18	'not assigned.unknown'	4332.41	3883.4	5064.79	5240.33	5432.21	5346.17	6692.94	6827.01	5165.04	6207.53	6344.08	5954.37	4574.24	3805.68	4879.81	4354.88	4421.44	4443.35	7763.61	9510.35	9826.15	8903.48	8138.31	5923.25
sll0690	Specific	0.000272553	20	'not assigned.unknown'	829.637	803.71	815.791	754.273	879.696	1055.49	1204.15	1497.4	1225.49	1542.39	1326.55	1535.55	844.535	707.024	688.427	781.739	804.769	770.676	1104.6	1115.65	1093.15	1114.25	1016.41	1274.35
sll0036	Prokaryotic	0.00100215	19	'not assigned.unknown'	582.518	544.655	611.046	700.148	608.518	619.176	686.796	769.638	754.678	807.021	899.88	952.173	590.28	587.373	579.238	598.352	675.767	634.197	869.871	929.854	1021.84	1098.23	1127.68	874.223
slr0574	Prokaryotic	NR	NR	'misc.cytochrome P450'	1172.79	1121.58	1139.52	1240.15	1231.11	1367.91	1347.6	1705.72	1536.94	1652.98	1833.85	1731.65	1221.89	1147.48	1005.37	1166.3	1174.48	1091.29	1321.26	921.894	999.467	1026.86	938.498	1665.55
ETG10_195139	Specific	0.000357406	20	No Annotation	1004.45	808.059	1030.79	940.11	1147.77	1263.98	1462.78	2051.27	1814.03	2095.4	2616.16	2532.65	940.096	900.151	1137.59	969.027	1155.24	1071.68	2107.6	2156.7	2555.44	3019.24	3467.09	2576.38
sll1552	Specific	0.000780433	19	'not assigned.unknown'	467.031	406.201	484.986	533.336	580.794	534.447	631.635	697.437	594.767	639.22	770.774	778.993	396.913	356.211	441.92	449.422	551.361	538.223	703.074	906.1	906.764	913.74	1007.55	890.936
sll1736	Specific	NR	NR	'not assigned.unknown'	4331.71	4152.21	6177.73	7172.52	6605.4	7006.8	4753.66	7203.92	6884.24	7479.39	6638.7	6125.49	6215.98	5840.9	7198.8	11164.6	9456.32	9859.83	6543.82	5692.19	5117.93	5366.21	5607.7	7535.65
slr0628	Prokaryotic	NR	NR	'protein.synthesis.ribosomal protein.prokaryotic.chloroplast.30S subunit.S14'	14863	19284.7	14110.6	12927.9	9551.2	7800.65	13089.2	4481.63	15417.6	6844.39	1771.82	6121.97	13564.5	17669.8	11865.8	12435.5	7726.34	9075.21	2573.59	2901.21	2243.59	1438.72	1173.3	948.149
sll7027	Specific	8.7026e-05	20	'not assigned.unknown'	563.646	471.635	522.077	511.288	530.482	515.604	611.199	751.004	706.19	781.586	907.998	789.151	578.403	517.933	570.047	513.163	583.84	624.154	867.822	881.39	896.71	877.966	868.694	894.467
slr0930	Prokaryotic	0.0427627	20	'not assigned.unknown'	825.838	932.022	858.6	813.301	843.485	981.784	798.987	1056.12	977.602	999.821	1098.18	1142.08	895.862	938.057	807.901	1012.38	930.469	918.509	1000.6	1056.71	1100.43	1068.33	953.182	1367.09
sll0596	Specific	0.035873	20	'not assigned.unknown'	687.485	673.016	577.584	662.892	595.012	639.629	597.753	991.92	936.524	982.201	1091.64	923.356	720.233	702.124	606.02	900.242	883.707	785.147	970.64	807.549	867.745	825.389	815.366	1405.97
slr1938	Prokaryotic	NR	NR	'protein.synthesis.initiation'	1163.1	1299.94	1056.76	1136.39	1052.68	1073.62	989.423	1263.39	1241.52	1290.45	1320.43	1217.37	1126.29	1207.76	1026.03	996.443	911.859	968.67	1011.06	789.064	831.993	918.496	952.607	1234.5
slr1239	Specific	9.20654e-06	12	'not assigned.unknown'	1735.26	1660.88	1947.39	2848.89	3994.19	4007.94	3263.78	2497.78	1866.27	1717.62	1079.67	872.879	1700.62	1761.14	1733.96	2533.17	2766.69	3512.23	1577.33	1468.64	984.111	664.617	595.192	894.467
sll1200	Specific	0.00128052	22	'not assigned.unknown'	566.194	611.281	527.057	577.993	532.72	646.104	509.175	667.451	568.29	620.02	782.265	788.455	583.242	579.243	593.691	528.94	516.434	517.751	584.641	622.332	667.473	701.821	708.451	731.244
DCP_20_3	Specific	0.00325662	20	No Annotation	551.564	472.82	593.417	592.225	658.378	534.279	681.494	832.341	668.499	811.705	848.137	916.907	507.405	477.066	572.94	607.047	631.71	682.541	901.051	1043.76	1133.67	1176.06	1141.35	1009.55
sll0873	Prokaryotic	0.000604707	20	'not assigned.unknown'	593.636	571.806	617.601	580.342	606.81	598.301	702.587	769.84	684.589	766.604	880.719	894.302	599.162	629.201	590.131	617.541	655.286	594.253	826.946	925.948	1005.91	1017.55	993.932	917.263
sll0266	Specific	0.035873	18	'not assigned.unknown'	1222.79	957.747	1192.28	1169.13	1297.14	1327.03	1707.04	2084.44	2070.62	1922.02	2359.11	1827.71	1492.18	1385	1208.54	1571.2	1817.63	1517.43	2098.15	1411.14	1508.58	1476.92	1550.59	2637.37
slr0960	Specific	NR	NR	'not assigned.unknown'	911.598	921.611	994.496	1078.19	1068.41	1158.73	1138.69	1494.45	1380.1	1473.06	1469.7	1210.43	989.979	871.023	860.886	1000.55	926.487	979.43	1060.88	934.542	865.527	733.947	810.514	1259.73
sll1076	Prokaryotic	NR	NR	'transport.calcium'	347.048	352.809	371.013	382.299	384.6	372.488	382.148	363.593	346.333	369.096	398.31	379.887	340.539	328.812	324.824	362.939	370.153	355.911	410.551	479.991	494.495	503.739	556.136	456.434
sll0645	Specific	NR	NR	'not assigned.unknown'	1323.84	1343.51	1352.6	1239.37	1316.77	1202.26	1434.08	1215.62	1384.57	1370.6	1173.13	1218.62	1168.21	1190.69	1248.06	1225.12	1165.9	1156.27	1133.91	1260.83	1233.5	1226.81	1309.53	1175.45
sll0855	Prokaryotic	0.0171465	1	'transport.unspecified anions'	677.838	706.571	583.557	592.063	550.799	569.681	621.664	517.986	570.439	528.395	601.077	597.79	603.324	710.356	563.913	444.628	481.026	536.19	548.683	563.59	604.675	663.72	738.165	633.749
slr0333	Specific	1.18597e-09	9	'not assigned.unknown'	2366	3788.92	6306.66	10364.2	9466.45	6282.75	3157.38	2043.27	1955.91	1913.08	1739.55	1890.71	2641.46	2891.81	5523.25	9361.36	6411.51	6175.18	2029.42	1305.22	1299.94	1219.41	1239.88	1358.56
slr1871	Specific	0.00162836	19	'not assigned.unknown'	378.477	371.572	354.752	373.024	423.625	403.033	457.086	665.169	546.682	586.953	637.637	632.978	397.47	388.49	430.635	447.906	537.757	494.509	637.728	637.019	714.674	731.211	739.55	866.054
sll0506	Prokaryotic	NR	NR	'not assigned.no ontology'	1328.07	1270.9	1408.19	1235.26	1219.9	1328.03	1321.62	1295.01	1532.91	1464.24	1374.85	1582.77	1299.47	1219.43	1360.38	1224.32	1142.4	1248.72	1181.82	1094.85	1059.58	1075.83	1085.23	1595.51
sll1951	Specific	0.00128052	7	'misc.protease inhibitor/seed storage/lipid transfer protein (LTP) family protein'	7656.3	9762.92	6490.28	7826.4	6937.67	5496.76	2241.56	1593.66	2154.39	1526.76	1682.47	1673.62	8139.35	9053.3	6263.43	5651.84	4813.95	6611.27	2050.95	1837.87	1679.99	1807.81	1963.63	1549.4
sll1886	Specific	NR	NR	'not assigned.unknown'	1493.63	1629.69	1822.39	1533.67	1453.49	1430.13	1600.79	1416.48	1560.42	1429.38	1362.79	1742.13	1413.27	1432.13	1598.75	1251.79	1333.37	1398.17	1324.44	1288.45	1387.56	1416.07	1386.71	1371.37
slr2003	Specific	0.00406656	6	'not assigned.unknown'	1259.77	1584.51	1792.64	944.362	1104.85	870.334	588.403	813.66	747.852	704.014	854.423	601.646	1254.58	1622.64	1763.25	1216.53	1978.4	1355.36	999.167	1071.22	896.522	939.336	894.412	1363.59
sll1596	Specific	0.0207343	2	'not assigned.unknown'	598.141	784.188	549.58	476.168	486.279	432.518	418.455	397.561	398.876	403.548	472.888	471.996	587.969	701.441	416.248	395.908	432.49	381.236	451.841	480.015	493.046	496.56	509.08	461.706
sll0101	Specific	0.0171465	24	'not assigned.unknown'	583.874	588.981	414.742	571.454	515.645	476.879	519.087	495.072	524.912	420.392	533.304	530.616	528.096	538.505	507.663	472.928	458.019	435.898	443.506	521.535	528.146	564.568	538.533	543.724
slr7092	Specific	NR	NR	'not assigned.unknown'	871.035	1020.92	999.315	1290.73	1383.9	1450.56	1405.94	1609.1	1558.11	1503.9	1683.57	1537.43	879.031	945.622	959.749	1500.59	1484.61	1384.57	1327.72	1212.11	1316.37	1312.28	1260.13	1610.94
sll0565	Specific	6.44324e-05	1	'not assigned.unknown'	1272.65	1465.9	1155.33	1168.3	1083.49	1009.88	1059.76	1068.18	1238.24	1070.61	1259.06	1291.64	1157.64	1183.93	1236.34	1013.91	989.117	991.772	1066.83	1025.66	1157	1221.25	1123.33	1358.95
sll1655	Prokaryotic	0.00259655	18	'not assigned.unknown'	965.646	750.291	1407.77	1043.62	1211.91	1275.95	1643.06	2250.37	948.463	1791.86	1931.58	1026.48	1139.54	808.913	860.582	1123.12	964.639	1030.35	2471.06	4171.91	2640.16	2379.73	2175.9	1548.68
slr1770	Specific	4.73988e-05	9	'not assigned.unknown'	3593.98	4598.52	3170.78	6954.93	5891.01	4725.75	2578.27	1803.82	1604.82	2167.56	1542.73	1548.37	2119.27	2523.13	3350.48	4090.75	3500.77	4234.82	1387.71	1333.75	1318.84	1300.9	1295.18	1528.71
slr0780	Specific	0.035873	6	'not assigned.unknown'	2479.96	3202.07	3062.63	2016.27	1683.91	1452.02	2167.31	1450.48	2151.56	1742.91	923.905	1473.07	2088.34	2506.48	2202.75	1735.88	1428.95	1511.5	932.331	955.853	882.533	829.283	823.626	784.746
slr2011	Specific	NR	NR	'not assigned.unknown'	622.196	605.286	1107.57	1110.68	915.073	893.192	586.402	631.12	567.691	624.546	753.981	749.368	573.624	588.302	1639.96	1359.16	929.204	1306.28	749.156	816.183	939.413	884.932	899.064	766.107
sml0001	Prokaryotic	0.00162836	7	'not assigned.unknown'	12891.4	16498.8	9929.6	7525.93	6214.94	5105	2080.53	988.445	2036.39	944.153	645.139	778.956	12315.8	13960.6	9689.65	1220.28	1926.94	3466.69	1437.76	404.15	481.887	472.303	545.747	535.187
slr0770	Specific	0.00325662	6	'not assigned.unknown'	1082.75	1557.77	1166.9	1321.44	1149.03	898.529	945.388	796.262	764.851	816.565	815.16	842.081	988.146	1256.3	1171.93	1080.53	1002.63	1009.86	797.103	1010.61	1033.78	1078.34	1140.09	918.716
slr0320	Specific	4.73988e-05	20	'not assigned.unknown'	1445.17	1213.4	1290.38	1279.64	1381.77	1450.08	1703.68	2439.4	2248.61	2939.91	2755.72	2634.43	1486.45	1455.18	1302.1	1523.36	1598.88	1494.34	2127.74	2461.09	2397.01	2450.5	2798.08	2776.87
slr0408	Specific	0.000466129	20	'not assigned.unknown'	831.798	679.608	848.21	800.857	860.058	835.752	1002.73	1010.28	909.822	985.779	1203.49	1241.84	765.841	700.354	813.443	801.66	888.842	856.222	1195.56	1502.09	1811.78	1866.59	1937.62	1374.35
6803t15	Specific	0.0249808	2	No Annotation	507953	490521	493358	492663	482017	502771	484020	521902	489416	490972	510747	520380	521448	560812	486205	472962	473790	481780	476086	469313	470107	483679	494533	500496
slr1773	Specific	0.00206097	20	'not assigned.unknown'	811.682	721.348	904.518	872.626	964.787	1061.32	1056.19	1244.74	1173.54	1338.12	1450.44	1625.99	876.611	767.892	867.198	963.296	1131.28	1037.84	1373.86	1263.53	1406.31	1542.19	1530.66	1517.6
sll1980	Prokaryotic	0.000116811	8	'protein.assembly and cofactor ligation'	2116.34	2098.27	1764.42	2540.46	2113.06	1974.01	1520.53	1028.17	1443.37	1084.63	1018.09	1192.49	1861.96	1770.34	1718.35	2019.46	1608.33	1769.15	1309.55	1101.81	1123.56	1138.32	1129.82	1232.48
sll1876	Specific	0.00206097	20	'tetrapyrrole synthesis.coproporphyrinogen III oxidase'	594.747	575.933	597.384	573.398	657.43	585.374	745.734	781.672	661.093	727.217	837.256	905.18	565.753	584.453	584.413	659.171	707.498	678.239	869.689	1067.17	1058.77	1153.76	1235.96	1045.87
ssl1918	Specific	NR	NR	'not assigned.unknown'	1124.76	1235.1	868.923	1327.04	1092.22	1133.67	1218.42	1585.71	1487.71	1669.59	1527.09	1536.27	1194.89	1275.57	1162.13	1531.16	1661.36	1645.1	1209.19	899.267	944.136	983.907	949.8	1507.81
slr0922	Prokaryotic	NR	NR	'protein.synthesis.ribosome biogenesis'	983	951.851	1038.26	1090.65	990.31	952.665	836.173	831.242	760.238	762.945	955.879	1054.31	902.592	1050.6	962.771	1013.25	973.818	994.905	985.727	1200.8	1209.72	1306.36	1381.35	1149.54
slr1110	Specific	8.7026e-05	20	'not assigned.unknown'	1257.43	1026.65	1160.54	1100.3	1098.45	1356.53	1368.87	1530.02	1667.81	1544.76	1851.38	1952.35	1299.47	1226.66	1225.24	1200.03	1249.09	1236.37	1532.24	1478.06	1389.66	1418.3	1596.69	1744.25
slr1187	Specific	NR	NR	'not assigned.unknown'	1807.63	2205.25	1797.36	1905.93	1789.84	1609.23	1744.08	1538.39	1792.42	1641	1589.93	1746.89	1735.94	1764.85	1884.4	1652.12	1665.99	1768.37	1532.82	1664.71	1794.42	1680.52	1849.58	1777.57
slr1703	Prokaryotic	0.00015584	20	'protein.aa activation.serine-tRNA ligase'	1120.47	1136.01	926.198	925.72	999.849	1083.44	1231.3	1539.86	1594.49	1539.11	1664.51	1615.75	1170.26	1369.1	933.171	1058.6	1104.61	1050.99	1292.76	1155.51	1288.36	1335.46	1360.22	1596.23
sll1343	Prokaryotic	1.81193e-05	21	'protein.degradation'	845.239	822.134	757.916	758.098	733.801	696.406	868.927	864.577	867.848	892.687	967.581	975.622	780.842	866.132	768.387	713.387	765.369	754.407	990.874	1046.37	1166.76	1233.9	1399.68	1035.44
ssl3389	Specific	NR	NR	'not assigned.unknown'	1360.85	1229.47	1608.98	1472.93	1522.4	1379.1	1412.39	1333.72	1057.43	1157.71	1386.95	1193.97	1260.96	1034.72	1325.17	1279.16	1254.23	1285.33	1384.13	1858.18	1727.49	1746.42	1719.11	1325.07
slr0500	Prokaryotic	0.0207343	8	'amino acid metabolism.synthesis.histidine.imidazoleglycerol-phosphate dehydratase'	2119.69	2341.84	2223.84	2473.99	2257.33	2135.4	2048.95	2185.51	1970.4	2339.76	1733.54	1693.94	2176.54	2142.5	1909.43	2197.19	1832.46	1881.3	1610.23	1487.45	1318.5	1028.84	1096.09	1557.11
sll0522	Prokaryotic	0.00100215	8	'PS.lightreaction.cyclic electron flow-chlororespiration'	1984.45	2565.49	1795.07	6017.8	2829.33	3432.12	1443.46	1217.54	1289.78	1321.65	1475.1	1426	1761.04	2255.58	2023.49	4878.5	1637.4	3881.27	1475.96	1455.75	1523.47	1585.73	1665.79	1660.8
sll0493	Specific	8.7026e-05	4	'not assigned.unknown'	987.564	1203.13	954.013	858.108	870.164	795.171	739.739	736.862	768.078	668.442	819.839	824.033	913.498	1043.4	862.365	755.659	724.087	736.207	753.566	717.217	743.61	795.283	709.069	795.517
sll1253	Prokaryotic	1.81193e-05	21	'RNA.processing'	549.635	584.2	516.096	525.659	588.446	561.265	685.442	729.485	681.852	798.643	866.773	768.749	505.672	521.158	533.826	491.143	533.811	527.068	693.789	660.602	740.886	885.6	915.394	702.11
ssl3127	Prokaryotic	NR	NR	'not assigned.unknown'	1160.11	1030.02	835.613	931.264	787.185	881.42	789.457	1083.07	1077.73	1158.38	1199.19	1231.99	1278.5	1179.94	905.689	1375.99	1239.26	1133.34	1209.12	1062.39	1241.45	1248.5	1144.08	1809.43
sll1524	Prokaryotic	0.00259655	3	'not assigned.no ontology'	1108.65	1243.1	1022.76	881.411	762.484	710.688	817.241	888.814	889.535	865.456	881.524	903.878	1046.44	1097.64	900.54	849.34	712.533	797.867	810.692	866.371	821.153	803.582	781.145	889.497
sll1924	Prokaryotic	0.00100215	22	'not assigned.unknown'	590.422	623.936	560.575	594.67	563.887	627.143	603.43	823.48	743.316	799.594	925.376	898.233	612.061	630.738	560.877	628.089	619.421	585.51	738.012	735.48	801.88	870.864	846.706	970.987
sll1858	Specific	1.86468e-07	5	'not assigned.unknown'	745.144	921.014	765.997	804.658	690.969	665.967	600.013	565.747	597.747	598.386	620.831	648.431	729.937	802.757	712.876	735.001	678.476	725.88	593.105	572.371	637.173	650.884	627.254	732.579
slr0439	Prokaryotic	NR	NR	'not assigned.unknown'	441.766	483.865	441.672	451.314	432.293	394.872	412.314	457.619	416.421	442.176	495.031	482.149	400.387	408.258	446.681	467.904	478.859	431.808	478.688	581.419	602.663	560.071	579.118	571.132
slr1963	Specific	0.000780433	10	'not assigned.unknown'	3302.83	3207.4	5972.47	4564.37	3886.79	3541.87	3680.19	2194.59	2553.22	2056.65	1728.41	1890.34	2445.7	2705.08	4451.25	4631.7	3404.59	4310.88	2785.73	4353.71	2423.04	3121.24	2702.91	1491.04
slr0084	Prokaryotic	NR	NR	'amino acid metabolism.synthesis.histidine.N'-5'-phosphoribosyl-formimino-5-aminoimidazole-4-carboxamide ribonucleotide isomerase'	799.197	996.266	839.967	934.5	891.439	861.775	864.272	866	951.502	971.537	931.046	916.868	741.077	814.472	924.138	750.06	778.857	843.498	841.335	736.326	817.119	825.366	753.747	923.237
slr1451	Specific	NR	NR	'not assigned.unknown'	980.161	956.058	974.511	1157.92	1045.64	1028.12	1096.83	955.206	1075.04	1008.04	953.515	984.195	850.065	840.416	913.616	868.817	808.247	892.805	879.719	935.239	980.431	1040.86	1144.6	978.599
sll0166	Prokaryotic	NR	NR	'tetrapyrrole synthesis.uroporphyrin-III C-methyltransferase'	743.632	738.786	875.903	804.302	818.177	982.785	777.424	971.26	959.482	1070.19	1167.94	1184.42	834.378	813.328	809.511	915.478	946.628	841.763	1109.33	1009.04	955.544	923.361	1154.08	1274.56
ssl2502	Specific	NR	NR	'not assigned.unknown'	5325.58	3315.61	3499.25	2174.8	2193.77	2431.55	2626.47	2489.08	1913.93	1880.92	2216.49	2089.35	3323.19	2642.76	3776.9	1619.73	2613.69	2285.92	3841.6	3552.14	4234.71	3475.12	2925.57	2451.1
sll1112	Specific	NR	NR	'not assigned.unknown'	2054.39	2271.4	2067.87	2342.76	2479.04	2932.4	3270.29	3908.51	3452.16	5115.14	3256.59	3818.97	2621.22	2057.92	1798.13	2724.16	2324.63	2653.67	2695.06	2169.18	2489.47	2308.83	2300.21	3294.24
slr1645	Prokaryotic	0.00325662	8	'PS.lightreaction.photosystem II.PSII polypeptide subunits'	5166.65	7048.3	4338.79	4504.89	2891.7	2414.42	2309.78	1069.72	2074.48	1308.09	769.836	1129.44	4894.64	5708.67	4155.13	3769.65	2329.51	2846.94	913.538	906.093	951.199	814.592	810.38	752.524
slr0232	Prokaryotic	0.00162836	20	'not assigned.unknown'	848.645	685.4	766.495	824.91	827.663	866.753	1009.24	1071.31	997.736	1286.4	1238.93	1528.84	690.415	630.138	810.936	703.844	686.433	688.156	1001.23	1170.16	1055.63	1221.38	1283.32	1335.88
slr1656	Prokaryotic	NR	NR	'misc.misc2'	553.03	695.174	532.448	537.393	524.656	604.425	464.892	561.393	556.853	592.946	681.974	638.847	526.046	638.867	588.48	533.777	512.008	537.833	533.142	495.757	455.247	505.295	516.446	576.371
sll0163	Specific	0.00626004	19	'development.unspecified'	1335.2	1270.13	1460.05	1462.85	1621.24	1677.92	1609.49	2100.74	1961.85	2089.35	2442.41	2108.12	1443.41	1279.68	1332.84	1828.12	1639.04	1670.68	1945.24	2011.99	1880.98	2056.71	1946.72	2741.4
slr0312	Prokaryotic	0.000466129	8	'not assigned.unknown'	2142.1	2516.37	2028.46	2131.06	1626.5	1574.7	1393.29	1121.45	1516.33	1235.67	1071.37	1324.59	2308.17	2513.61	1976.21	1988.98	1769.92	1748.88	1226.67	1160.7	833.953	735.02	655.122	1044.41
slr1441	Specific	0.00128052	20	'not assigned.unknown'	743.104	656.562	837.419	713.822	900.031	1013.88	1058.63	1647.14	1505.03	1757.75	1903.24	1870.36	828.762	758.127	777.661	727.3	831.376	840.354	1341.7	895.814	1030.13	1053.68	1271.53	1709.6
sll0395	Prokaryotic	0.000116811	8	'glycolysis.cytosolic branch.phosphoglycerate mutase'	917.828	1373.32	936.339	967.096	842.981	729.725	640.874	484.647	666.359	435.593	446.647	469.459	983.751	1341.04	940.597	949.628	795.029	808.616	501.707	557.383	541.642	507.063	517.342	523.527
ssr1766	Specific	NR	NR	'not assigned.unknown'	3364.06	3451.63	2991.04	3160.69	3037.02	3073.16	3350.59	2597.35	2695.18	2420.93	2340.6	2572.09	3547.16	2776.43	3219.54	2356.89	2607.57	2483.7	2856.56	2239.58	2311.12	2122.81	2093.36	1770.66
slr1523	Specific	0.00771869	18	'not assigned.unknown'	575.532	540.929	578.151	567.911	670.473	854.565	910.624	1116.89	1015.34	1163.52	1247	1278.76	651.012	561.016	594.842	691.806	695.136	640.023	939.235	792.609	801.509	799.822	855.973	1293.77
slr0661	Prokaryotic	0.00162836	5	'amino acid metabolism.degradation.glutamate family.arginine'	2292.56	2591.12	2303.76	2289.17	1934.5	1983.1	1900.54	2020.66	2361.29	2210.25	1931.63	2181.5	2385.12	2479.16	2130.21	2326.11	2123.4	2148.31	1843.17	1531.06	1809.66	1853.12	2035.93	1927.91
sll0644	Prokaryotic	0.00626004	20	'not assigned.unknown'	594.866	590.127	636.79	612.737	670.464	609.643	755.622	747.11	702.242	721.317	825.861	802.666	549.45	551.247	655.567	620.701	692.371	642.345	846.929	1042.3	1121.07	1161.89	1188.11	907.2
slr0867	Specific	0.000272553	19	'not assigned.unknown'	644.002	588.804	680.325	683.528	775.877	743.171	892.728	908.808	858.266	1002.58	1146.31	994.14	612.525	544.082	665.828	662.053	738.333	775.419	1055.35	1217.78	1254.26	1502.33	1430.51	1231.07
sml0003	Prokaryotic	NR	NR	'not assigned.unknown'	51984.5	53860.7	45191.4	39966.3	36449.7	40052.2	35577.7	24137.1	27064.9	15393.1	15374.7	17235.4	74682.8	72681.8	54656.6	50687.1	56597.6	49209.5	40812.6	44743.1	41363.4	37299	30905	21309.6
slr1334	Prokaryotic	0.00406656	22	'glycolysis.cytosolic branch.phosphoglucomutase (PGM)'	888.659	964.935	864.804	816.813	848.397	993.605	1095.72	1540.04	1556.54	1672.05	1820.63	1828.01	910.487	1142.47	865.579	921.344	912.885	893.329	1358.23	882.801	1033.75	1136.18	1272.56	1688.95
sll0100	Prokaryotic	NR	NR	'hormone metabolism.auxin.synthesis-degradation'	2393.31	1856.13	1707.6	1716.79	1895.91	2441.29	2142.47	4007.39	3969.13	3792.51	3877.23	3218.52	3668.64	3177.22	2534.51	4326.04	5054.61	4656.48	4919.38	5526.77	4845.26	5015.73	5124.8	7440.75
ssl3335	Specific	0.00771869	6	'not assigned.unknown'	13458.3	17255.5	16477.6	12594.3	9859.98	7626.55	9984.39	5363.21	10526.3	6582.73	3300.97	4878.12	15129.3	14338.6	11974	10795.6	7772.57	8219.33	3270.03	4495.48	3562.95	2553.29	2191.9	1514.32
sll1244	Prokaryotic	0.000116811	5	'protein.synthesis.ribosomal protein.prokaryotic.chloroplast.50S subunit.L9'	7476.42	9317.16	6441.38	5048.35	4289.31	3974.35	3865.79	3528.25	5385.37	4418.14	3348	4379.93	8327.21	11664.7	6002.96	5802.28	4722.16	5249.63	3410.15	2980.88	3197.34	3366.1	3494.78	3819.21
slr1204	Prokaryotic	0.00626004	21	'protein.degradation.serine protease'	798.363	914.944	934.702	882.867	885.698	817.276	898.775	943.156	1765.42	1519.75	1501.17	1244.31	841.046	816.454	926.185	901.46	896.024	920.84	879.696	991.934	1498.13	1684.45	1983.58	1614.35
slr2047	Prokaryotic	8.7026e-05	6	'not assigned.unknown'	1450.94	1506.36	1522.76	1396.53	1246.69	1158.33	730.309	652.994	680.519	633.894	669.81	669.16	1550.62	1441.49	1488.18	1170.34	1016.94	1033.93	709.392	840.899	812.112	815.86	840.032	686.562
sll0594	Specific	0.0249808	22	'not assigned.unknown'	1297.23	1249.99	1522.67	1251.28	1232.85	1190.11	1302.4	1737.72	1711.46	1688.61	1792.21	1520.32	1542.54	1542.08	1121.59	1354.26	1264.77	1294.25	1563.4	1269.09	1307.04	1383.23	1466.94	1630.84
sll0082	Specific	0.00206097	20	'not assigned.unknown'	764.606	772.346	842.693	745.614	827.962	872.575	976.914	1026.33	997.602	1053.8	1227.74	1387.31	711.351	704.183	802.26	768.017	826.228	808.987	1120.89	1086.89	1147.28	1215.81	1302.91	1161.46
sll0021	Specific	0.000357406	17	'not assigned.unknown'	704.696	674.072	805.166	870.502	913.13	816.594	964.863	1016.97	739.385	946.918	1034.44	938.619	677.395	672.183	715.372	766.932	786.808	823.932	982.725	1385.32	1150.67	1199.74	1347.25	888.278
sll0815	Specific	0.0115941	24	'not assigned.unknown'	632.521	704.987	623.539	654.431	598.456	623.427	645.958	586.903	639.005	574.132	689.613	746.556	578.287	639.086	612.486	525.969	521.245	513.052	599.143	688.51	682.259	696.462	732.077	675.638
slr2071	Specific	NR	NR	'not assigned.unknown'	1173.15	1019.97	1257.96	1044.03	1114.72	1038.41	1119.41	1387.39	1304.91	1291.9	1449.6	1416.17	1331.66	1194.02	1151.41	1092.79	1154.62	1056.71	1415.61	1155.03	1259.88	1146.13	1084.35	1520.12
sll0744	Prokaryotic	1.47185e-06	17	'nucleotide metabolism.degradation.pyrimidine.dihydrouracil dehydrogenase'	926.889	898.374	942.783	1009.48	1075.6	1144.15	2560.52	1881.54	1208.72	1222.74	1390.75	1086.58	965.113	848.471	836.989	1036.19	1016.89	1007.28	1609.82	1675.81	1381.65	1151.96	1093.45	1299.28
slr7016	Specific	0.00259655	19	'not assigned.unknown'	437.954	444.854	461.996	508.431	501.187	569.909	644.933	599.607	627.192	684.402	757.156	762.139	404.611	407.742	492.792	516.631	536.503	550.114	679.29	682.921	693.391	720.987	816.172	739.047
slr2037	Specific	0.00128052	20	'not assigned.unknown'	504.672	440.498	507.205	469.85	564.218	570.391	648.774	790.888	697.27	751.466	852.119	876.495	466.087	438.854	514.282	543.707	661.123	610.578	818.124	900.005	922.106	996.431	1026.43	1050.17
slr0519	Specific	9.93371e-07	22	'not assigned.unknown'	1278.54	1636.45	1408.9	1046.93	1089.61	1092.17	1413.9	1837.84	1426.01	2122.56	1953.11	1969.05	1383.27	1442.87	1153.85	1130.54	1166.33	1097.54	1754.32	2019.08	1897.02	2402.59	2655.15	1878.03
slr2117	Specific	0.00626004	24	'not assigned.unknown'	542.039	594.679	472.759	549.974	478.661	573.541	417.525	634.29	546.166	569.428	697.975	700.737	628.385	667.301	470.854	498.641	461.76	448.441	553.696	528.558	609.283	595.476	590.796	617.617
slr1148	Specific	2.51407e-05	20	'not assigned.unknown'	457.976	423.403	417.888	427.536	463.876	453.085	555.808	582.714	543.365	548.593	651.27	554.998	456.539	440.884	449.817	424.026	478.697	451.58	594.656	660.27	665.713	691.872	705.808	605.446
slr0758	Specific	0.00505613	23	'not assigned.unknown'	766.45	900.947	475.512	495.605	483.734	437.019	573.615	564.588	623.709	535.967	592.868	586.81	618.897	846.252	509.512	477.267	478.782	500.525	570.852	620.211	630.61	640.488	636.906	693.566
slr1302	Specific	0.0141265	7	'not assigned.unknown'	3193.37	3495.31	3190.81	1725.72	1755.16	1623.07	2016.69	1334.84	1764.52	1330.58	944.936	1103.69	3228.09	3736.53	2644.93	1721.44	1837.62	1476.53	1151.26	1114.19	940.136	880.731	883.111	837.195
slr1163	Specific	NR	NR	'not assigned.unknown'	744.162	815.663	865.33	832.137	862.236	888.431	727.211	737.131	691.619	642.854	725.07	726.971	677.246	686.786	775.11	741.601	855.645	832.857	877.643	897.443	898.982	865.603	786.548	1037.56
sll0662	Prokaryotic	8.7026e-05	9	'stress.abiotic.heat'	11881.9	12647.9	7534.39	12847.4	12390.7	12094.7	10252.5	6170.28	7442.99	5840.39	5889.86	5819.12	9366.94	10307	9645.71	10830.7	10109.8	10570.2	6825.74	5939.45	6465.89	5529.18	5396.43	4194.96
ssr0102	Specific	0.00128052	7	'not assigned.unknown'	1160.88	1369.06	1107.68	1108.47	1051.21	1031.35	744.825	760.524	813.634	612.507	679.72	495.618	1162.37	1126.63	988.508	945.227	839.212	962.466	624.041	565.022	476.895	457.198	465.192	702.449
slr0857	Specific	0.00259655	8	'not assigned.unknown'	1349.69	1642.55	1314.03	1488.11	1319.23	1297.76	1026.03	489.911	682.903	426.236	368.354	401.725	1609.82	1436.75	1227.95	1137.74	814.335	970.956	488.256	440.503	373.145	355.911	338.009	347.384
slr1530	Specific	0.0115941	20	'not assigned.unknown'	728.916	644.165	693.734	711.016	698.966	763.568	699.884	1110.52	898.329	1007.78	1125.63	1025.66	863.62	769.886	696.12	960.498	995.793	868.35	1205.9	1123.48	1123.82	1185.37	1143.29	1524.53
6803t23	Specific	NR	NR	No Annotation	548050	570801	511575	573628	526729	455486	521082	526359	527475	527428	530574	514989	511678	532314	533989	526833	527428	535890	524159	524611	549693	531527	545862	536001
sll1629	Prokaryotic	0.000604707	22	'DNA.repair'	338.989	360.043	296.874	298.577	300.991	282.765	359.329	334.29	381.737	357.581	391.169	463.948	350.886	437.054	281.64	317.284	326.905	319.881	377.929	398.243	436.179	446.523	466.28	432.421
slr1536	Prokaryotic	0.0249808	21	'DNA.unspecified'	650.236	575.87	548.471	526.707	583.773	557.32	651.492	677.669	631.293	639.655	737.296	777.451	572.326	514.845	601.997	578.093	661.491	565.166	711.513	669.286	682.533	656.781	682.899	816.535
sll0997	Specific	0.000116811	11	'not assigned.unknown'	6241.83	6584.69	8633.6	7125.49	9275.62	7846.79	8497.38	5878.13	4789.36	4463.33	4162.81	3582.6	5446.16	5129.25	6392.82	5989.14	7093.53	6791.49	5348.18	7145.22	6441.66	4600.88	3724.42	2632.95
sll0257	Prokaryotic	0.000116811	20	'not assigned.unknown'	946.573	848.139	1064.74	981.432	1062.39	1083.24	1265.37	1951.04	1765.64	1997.38	2293.23	1956.19	1101.24	1071.23	970.593	948.639	1097.74	1062.91	1696.87	1281.29	1408.25	1547.77	1622.11	1878.03
slr0226	Specific	NR	NR	'not assigned.unknown'	6254.61	7714.59	8750.67	9958.28	8272.99	7080.15	6909.28	9673.94	4363.87	9537.16	10580.1	5934.7	7127.71	5963.45	6457.53	7431.97	4966.39	6118.45	9425.74	15627.3	14294.9	13566	16616.1	6038.15
slr0749	Prokaryotic	0.035873	7	'not assigned.unknown'	3827.02	3208.89	4861.47	1905.57	2088.92	1822.98	2498.38	1559.03	1491.93	1350.29	876.471	718.987	3773.48	2961.58	2204.23	1879.26	1886.36	1979.02	847.939	1055.87	801.116	742.514	762.698	563.469
sll1231	Specific	0.0115941	19	'major CHO metabolism.synthesis.sucrose.SPS'	695.348	636.347	689.1	644.551	717.565	755.941	771.086	929.968	916.803	905.894	1022.94	1133.44	803.983	710.156	726.232	949.776	1055.85	914.724	1062.95	1302.49	1377.98	1236.23	1282.66	1562.56
sll0920	Prokaryotic	0.035873	7	'glycolysis.cytosolic branch.phospho-enol-pyruvate carboxylase (PEPC)'	936.576	954.891	805.116	1109.76	939.315	926.293	1108.04	776.415	783.802	823.76	708.231	788.36	839.376	1002.78	1179.74	1044	1257.85	1316.48	744.182	779.532	811.885	857.184	923.351	767.622
6803t36	Specific	NR	NR	No Annotation	613740	619356	593914	599035	616969	629198	627352	582887	610825	576238	590776	585414	581482	567311	623487	618489	633760	628068	622207	635613	631593	619505	627241	625734
6803t42	Specific	NR	NR	No Annotation	587433	603446	570873	588737	600850	512474	598427	545646	601739	572931	536793	566365	551739	562879	614604	614713	572919	614147	572120	560886	587138	557114	585558	633758
slr1564	Specific	NR	NR	'RNA.regulation of transcription.sigma like plant'	4102.38	4745.47	5846.47	4428.41	4446.12	3677.56	4518.05	4801.27	3062.28	5493.61	3785.74	3080.46	3653.43	4165.39	4097.28	3473.24	2963.02	3153.22	3363.15	5306.76	4579.16	4484.84	5203.5	2763.91
sll1314	Specific	0.00505613	21	'not assigned.unknown'	660.954	775.494	744.023	766.533	738.238	742.819	785.696	871.729	923.702	923.54	981.909	980.693	701.858	782.632	703.588	689.932	795.117	768.166	954.327	770.112	824.471	887.893	949.803	941.496
slr0454	Prokaryotic	8.7026e-05	20	'not assigned.unknown'	645.999	577.646	597.714	590.431	605.958	691.301	673.136	708.664	656.757	723.38	892.771	871.165	554.275	609.997	625.366	515.219	603.494	597.787	846.864	853.118	922.121	1056.51	1141.98	810.912
sll0057	Prokaryotic	0.0115941	9	'protein.folding'	2315.24	2627.48	2371.74	2507.84	2296.17	2215.07	2357.61	2039.33	1951.22	1980.02	1580.35	1606.55	2039.49	2613.77	2116.33	2156.16	1784.82	1988.57	1756.73	2063.34	1644.58	1536.11	1515.13	1375.19
sll0698	Prokaryotic	0.0171465	4	'hormone metabolism.ethylene.signal transduction'	1120.67	1333.98	1094.98	1042.44	924.04	830.786	946.865	757.025	955.827	894.576	765.473	776.101	1051.91	1100.85	974.963	914.367	855.954	890.565	768.876	848.381	839.962	835.754	951.241	744.783
sll1895	Prokaryotic	0.000272553	21	'not assigned.unknown'	648.187	627.881	559.247	583.433	557.598	577.489	632.746	732.989	684.935	721.512	769.493	811.222	641.932	629.451	551.166	661.789	644.49	534.785	719.732	897.972	902.255	896.866	894.943	847.404
slr0553	Prokaryotic	NR	NR	'Co-factor and vitamine metabolism.pantothenate.dephospho-CoA kinase (DPCK)'	549.198	553.556	494.295	521.323	535.369	553.995	548.421	524.913	530.699	525.001	541.485	449.738	540.304	693.789	636.921	618.684	614.632	625.587	594.497	636.458	579.772	553.556	581.222	772.303
slr1717	Prokaryotic	0.0207343	4	'not assigned.unknown'	1476.46	1435.85	1246.31	1448.46	1227.47	1160.02	1124.42	1252.32	1227.06	1305.01	1410.73	1257	1334.41	1372.3	1144.57	1185.43	1073.09	1153.68	1059.47	968.556	1017.28	1040.19	1054.47	1191.96
sll0843	Specific	0.000272553	19	'not assigned.unknown'	1095.13	1013.51	1259.95	1380.19	1453.53	1526.25	1906.92	3478.4	1370.31	3561.62	3823.92	2671.63	1273.1	934.005	967.044	1129.78	1059.78	1074.02	3819.7	4742.5	4445.82	4044.74	5301.5	2963.93
sll1744	Prokaryotic	0.0115941	5	'protein.synthesis.ribosomal protein.prokaryotic.chloroplast.50S subunit.L1'	1879.24	1850.5	1454.98	1666.35	1460.04	1415.23	960.226	542.114	1310.71	740.18	676.898	399	2050.08	4042.01	1815.4	1742.12	1181.53	1506.29	486.004	678.223	582.75	631.548	624.683	470.781
slr0974	Prokaryotic	NR	NR	'protein.synthesis.initiation'	1613.78	2423.68	1964.72	1670.4	1623.85	1671.13	1757.18	1916.31	1875.98	2543.18	1563.27	2138.38	1654.75	1900.97	1629.65	1659.38	1487.27	1624.49	1473.2	1530.79	1351.82	1259.68	1359.47	1634.15
slr0313	Specific	0.000116811	20	'not assigned.unknown'	679.893	632.932	704.681	653.785	721.929	735.163	818.04	1212.45	1122.66	1187.88	1427.96	1174.42	831.782	816.431	705.795	739.266	797.734	746.838	999.184	820.973	850.38	977.912	994.323	1060.71
slr0616	Prokaryotic	NR	NR	'not assigned.unknown'	464.418	450.692	531.454	1116.27	838.847	928.147	795.903	600.567	578.918	631.497	649.543	749.752	391.854	399.438	675.178	928.546	669.909	790.793	786.442	764.636	842.131	886.973	969.193	627.877
sll0519	Prokaryotic	1.29643e-05	8	'PS.lightreaction.cyclic electron flow-chlororespiration'	2156.59	3190.75	1825.22	4061.38	2147.61	2039.65	1132.78	1006.88	1211.8	1048.61	1012.15	1014.64	1884.51	2589.73	2157.45	2673.44	1617.46	2153.22	1054.53	836.733	847.679	825.113	769.48	1125.08
sll0135	Prokaryotic	NR	NR	'not assigned.unknown'	2044.53	2296.06	1724.21	1535.58	1620.03	1533.6	2702.46	2659.49	2965.65	3313.24	2054.03	2464.35	1930.75	2235.01	1662.31	1828.74	1651.61	1645.15	1724.78	1653.61	1658.11	1512.59	1537.18	2315.14
sll7103	Specific	0.00406656	18	'not assigned.unknown'	433.201	398.453	481.334	448.293	529.055	697.77	664.997	1081.64	963.946	1067	1181.89	1150.06	551.538	488.108	530.35	613.794	692.286	672.986	991.491	804.585	816.088	795.352	846.26	1306.34
slr1491	Specific	0.00947878	19	'not assigned.unknown'	986.106	740.628	870.498	833.707	929.123	1156.67	1153.19	2201.37	1871.65	1861.41	2358.41	2391.39	1544.48	1269.82	996.029	2160.49	2372.7	2053.74	2577.39	2811.63	2973.07	2950.32	2686.41	3720.77
sll0242	Specific	NR	NR	'not assigned.unknown'	662.533	628.385	1150.79	1659.44	1584.74	1494.29	1259.29	1063.23	782.549	904.971	1009.51	924.49	650.73	584.4	1005.28	1247.16	981.161	1173.67	1214.47	1411.36	1330.13	1378.8	1348.75	869.172
slr0878	Prokaryotic	0.000604707	21	'not assigned.unknown'	752.482	673.714	668.086	648.668	654.573	662.287	728.259	897.427	827.274	812.811	936.208	940.2	784.221	792.461	680.392	776.187	812.356	781.54	978.915	923.025	1004.97	1036.04	916.57	1359.81
ssr2786	Specific	0.00325662	18	No Annotation	2523.56	1247.25	18701.9	1556.96	5531.36	16372	35592.9	10654	30935.9	12722.2	15838.7	12130.7	3108.66	1150.74	3001.45	1778.26	2617.53	2862.33	5952.06	12316.3	16001.5	19442.6	21595.2	7193.83
slr1462	Prokaryotic	0.00325662	20	'signalling.G-proteins'	685.892	632.546	702.733	670.773	760.493	849.611	801.427	904.61	941.172	1039	1010.06	1068.8	649.551	596.504	703.039	683.796	736.763	717.47	933.509	816.76	882.164	871.211	890.953	1077.18
ssl1922	Specific	0.00505613	20	'not assigned.unknown'	677.854	695.429	687.112	729.379	762.06	790.191	771.275	954.854	871.468	966.335	898.455	911.292	637.412	639.817	643.814	620	634.885	667.783	802.847	772.086	721.383	753.716	798.548	838.507
E1A_r60_a104	Specific	0.00128052	20	No Annotation	1363.73	1063.99	1432.66	1274.62	1606.74	1355.52	2216.99	1930.22	1772.01	1999.78	2363.8	2822.98	1190.8	1071.01	1510.63	1377.62	1829.39	1663.16	2735.48	3985.95	4744.66	5570.48	5814.05	2813.33
ssl7019	Specific	0.00325662	20	'not assigned.unknown'	421.952	331.864	386.605	408.221	455.576	417.235	496.638	585.685	495.128	572.75	622.597	682.889	367.371	354.045	426.421	448.923	459.084	417.031	583.315	620.105	774.254	714.065	654.082	768.633
slr0542	Prokaryotic	NR	NR	'protein.degradation.serine protease'	3693.6	4579.96	3579.92	3535.27	3146.67	2526.92	3432.66	2416.11	2529.55	2797.14	1756.2	2086.74	3485.68	3601.87	2892.26	2818.43	2403.51	2427.86	2022.76	2382.23	2301.62	1997.01	1961.77	1671.88
sll0754	Prokaryotic	NR	NR	'RNA.processing'	3027.33	3187.3	3412.68	2532.9	2282.11	2137.93	2387.08	2605.94	2940.99	3108.59	2659.78	2596.79	3091.47	3002.34	2588.26	2346.82	2101.34	2207.53	2303.35	1922.43	1938.38	1883.49	2043.2	2384.42
sll1742	Prokaryotic	NR	NR	'not assigned.unknown'	3778.39	3839.33	4588.57	3304.91	3334.65	3190.76	4042.54	2103.61	4799.79	2326.1	1719.48	1419.81	3816.4	5171.74	3175.56	3232.24	2447.29	3040.78	1292.63	1170.03	1056.96	1019.99	1049.95	912.187
slr1519	Specific	NR	NR	'transport.potassium'	2022.63	1912.12	1978.06	2069.27	2034.01	2062.37	1965.36	1958.96	2135.78	2181.25	1946.1	2246.69	2123.64	1919.48	2187.47	1796.37	1922.52	2000.06	1872.1	1892.75	1892.61	1934.61	2089.5	1881.7
slr1917	Prokaryotic	0.00128052	17	'not assigned.no ontology'	2029.64	1540.63	2175.72	2724.78	3219.28	3216.16	3355.55	3214.33	2608.4	3121.46	3521.98	3032.25	1914.83	1583.69	1916.07	2026.57	2137.63	2241.47	3133.21	3336.58	3722.96	3867.17	3644.11	2881.03
sll1527	Specific	0.000116811	21	'not assigned.unknown'	442.04	541.546	439.305	433.025	458.392	488.041	486.26	650.092	569.045	661.834	736.925	733.93	460.268	589.377	467.831	437.531	513.461	465.974	647.578	641.617	663.992	697.89	670.108	748.122
sll0625	Specific	NR	NR	'not assigned.unknown'	1044.22	1159.14	976.36	1132.28	1035.58	987.374	1048.14	1036.99	1142.39	1090.66	1130.64	1166.7	975.388	988.746	937.094	1063.51	988.816	965.457	979.187	841.438	943.937	941.881	1088.82	1179.67
slr1140	Specific	0.000116811	20	'not assigned.unknown'	1824.36	1865.05	1814.48	1445.8	1740.67	1916.28	2127.42	2762.55	3053.38	2827.85	3312.66	3382.76	2022.63	2182.49	1699.96	1873.77	2141.09	1848.62	2649.13	2233.92	2510.38	2820.61	2682.21	3319.23
slr1588	Prokaryotic	NR	NR	'RNA.regulation of transcription.Psudo ARR transcription factor family'	781.459	1009.48	858.672	914.028	792.367	885.67	854.366	836.853	996.809	1025.6	784.712	982.048	829.385	765.719	779.946	843.946	711.539	761.481	615.769	564.741	581.537	592.789	627.264	774.453
slr0491	Specific	NR	NR	'not assigned.unknown'	728.114	699.344	698.119	813.273	812.689	760.099	756.662	728.231	727.287	792.617	767.736	713.622	721.55	634.834	674.216	785.687	724.594	730.432	749.868	948.776	884.117	869.418	839.354	845.141
slr1664	Specific	NR	NR	'not assigned.unknown'	652.502	687.863	667.483	735.586	745.903	625.599	711.736	571.69	633.471	622.468	669.398	780.577	548	537.061	613.37	591.867	570.367	548.126	660.999	691.103	773.339	835.766	889.734	655.722
sll1186	Specific	NR	NR	'not assigned.unknown'	1887.63	1712.56	1389.56	1212.38	1233.6	1214.17	1217.54	1669.24	1464.95	1564.41	1601.13	1473.68	1977.17	1740.94	1289.44	1530.8	1693.33	1415.72	1476.82	1187.24	1184.36	1156.79	1074.86	2001.1
ssl2653	Specific	0.000780433	20	'not assigned.unknown'	405.313	328.956	349.119	354.799	380.444	543.447	442.537	721.435	625.336	631.405	911.581	761.19	487.57	406.302	398.503	411.247	410.148	401.029	594.848	557.213	647.865	566.956	594.293	1025.78
slr0924	Prokaryotic	NR	NR	'protein.targeting.chloroplast'	2565.48	2640.44	2377.43	1874.78	1885.47	1702.62	2077.34	1968.42	2997.45	2247.28	2008.44	1863.14	2645.03	2862.62	2060.15	1856.24	1615.6	1759.38	1727.71	1460.76	1411.47	1232.42	1291.32	1692.71
sll1721	Prokaryotic	1.81193e-05	4	'lipid metabolism.FA synthesis and FA elongation.pyruvate DH'	1285.97	2028.13	1159.39	796.071	654.826	606.026	660.706	709.533	845.739	705.311	722.517	729.797	1341.83	2011.99	1076.29	885.681	786.182	774.308	646.88	680.155	722.121	731.811	736.141	840.003
sll0019	Prokaryotic	NR	NR	'secondary metabolism.isoprenoids.non-mevalonate pathway.DXR'	1429.79	1539.98	1382.97	1240.73	1226.79	1314.62	1350.9	1923.79	1938.48	1894.36	2092.16	1547.12	1465.43	1623.89	1378.06	1399.74	1444.89	1339.32	1499.8	1426.09	1307.22	1253.32	1244.85	2071.47
sll0225	Prokaryotic	0.00259655	21	'hormone metabolism.auxin.induced-regulated-responsive-activated'	765.036	778.752	860.711	817.317	867.59	866.274	852.221	1043.64	954.812	963.386	1260.98	1160.63	745.575	848.953	827.267	731.528	819.23	735.64	948.583	911.342	962.244	979.31	941.212	1171.43
slr0913	Specific	0.000116811	23	'not assigned.unknown'	739.647	773.071	576.798	584.191	589.285	665.675	672.844	730.804	707.298	684.658	824.199	789.821	660.19	756.432	580.974	519.728	520.18	527.986	677.47	617.878	667.838	711.487	802.539	810.613
sll0362	Prokaryotic	NR	NR	'protein.aa activation.alanine-tRNA ligase'	1173.2	1220.83	1174.88	953.422	926.855	1068.2	968.281	1284.8	1302.21	1244.51	1210.62	1065.83	1366.27	1482.64	1092.76	1110.63	1016.31	998.617	1058.73	796.911	811.902	800.967	799.318	1108.66
sll1789	Prokaryotic	0.00128052	6	'RNA.transcription'	4213.86	3561.08	3458.66	3138.84	3221.3	3501.85	878.832	1243.71	1125.48	1437.84	1517.06	1295.08	3918.43	3959.96	3908.85	3476.81	2825.2	3870.33	1475.06	1092.7	986.93	1067.73	979.554	1256.21
ssr1562	Specific	NR	NR	'not assigned.unknown'	12880.7	10338	12593.9	16095	14964.7	11865.3	14312.5	7186.54	15055.3	13162.9	6630.57	10737.6	11547.5	9393.79	7603.2	10449	4369.17	5482.99	4302.62	3984.45	5344.03	3588.04	3716.88	2856.22
slr0093	Prokaryotic	6.44324e-05	21	'stress.abiotic.heat'	1027.59	979.832	1062.72	1014.74	1040.88	995.986	1483.19	1454.38	1349.19	2040.21	1875.03	2542.3	1009.25	1049.09	947.267	980.904	894.975	967.439	1503.97	1850.24	1657.07	2878.38	6506.38	3900.06
Norf1	Specific	0.00406656	19	No Annotation	52041.1	49457.2	105764	85674.8	88547.9	77857.9	204046	232048	150658	236307	259401	193037	71325.8	53353.4	66206	77299.2	69748.7	66118.8	256081	274000	264454	245726	259153	253330
slr1522	Specific	0.00015584	20	'not assigned.unknown'	1855.36	1566.3	1869.23	1771.18	2029.3	2245.25	2365.26	4785.82	2773.1	4998.09	5514.55	3073.98	1962.19	1292.61	1625.14	1658.29	1346.44	1408.05	2948.38	3317.98	3287.38	2433.52	3574.34	3036.61
ssr3383	Prokaryotic	0.000116811	6	'not assigned.unknown'	38490.3	70059.9	40013	25522.4	18077.1	15525.9	3585.66	2742	3623.45	2748.81	3074.51	3226.63	37259.2	62897.2	26625.4	29761.7	16062.3	22064.2	3169.49	2917.06	2884.37	2984.22	2913.4	2512.38
slr7015	Specific	0.00162836	19	'not assigned.unknown'	393.513	344.301	372.526	391.356	431.055	463.459	485.729	538.722	493.93	608.591	643.928	603.505	379.864	346.434	433.178	504.972	515.425	507.376	597.099	618.099	706.423	667.68	685.305	843.208
slr1496	Specific	0.000466129	18	'not assigned.unknown'	487.45	446.689	598.264	458.478	566.744	612.129	1022.12	1514.85	1418.63	1703.6	1444.41	1169.81	532.011	486.041	504.057	511.721	582.012	550.685	965.924	708.269	671.56	675.006	677.861	960.518
slr0888	Specific	0.0207343	13	'not assigned.unknown'	11772.9	11340.4	24977.8	16374.2	23776	19841.4	42818.6	30592.1	4830.61	11470	12575.8	3426.11	10720.5	7845.66	11503.6	7808.76	10802.7	9221.71	32562.8	17379.8	13468.2	6134.59	4679.75	1750.89
sll0264	Prokaryotic	NR	NR	'protein.targeting.chloroplast'	931.491	984.931	1074.69	1125.46	1185.89	1240.96	1104.95	1370.61	1000.32	1168.11	1067.45	819.62	987.676	827.097	852.165	978.742	826.524	859.653	871.081	813.973	825.5	680.198	693.21	929.436
slr0164	Prokaryotic	NR	NR	'protein.degradation.serine protease'	4149.46	4342.32	4100.36	4208.84	3461.27	2719.94	3696.38	2556.82	2791.75	2391.41	2277.52	1908.71	4261.3	3717.52	3046.86	3072.21	2239.62	2526.65	2600.87	4220.51	3205.55	3788.22	4232.83	1890.3
sll1350	Specific	0.0207343	22	'not assigned.unknown'	608.217	705.393	593.008	607.996	590.57	613.206	632.073	650.709	692.616	685.502	726.689	744.688	643.413	728.187	624.826	640.434	694.584	658.71	731.725	667.725	690.154	740.073	795.525	796.956
sll0419	Specific	NR	NR	'not assigned.unknown'	688.325	736.016	593.188	612.673	650.39	717.983	643.426	699.106	696.112	682.606	841.945	884.898	617.382	674.669	709.347	603.761	674.346	597.978	729.515	539.538	634.121	622.38	628.048	774.999
RC6	Specific	0.00259655	20	No Annotation	474.383	403.326	508.707	478.961	533.82	489.509	624.011	597.917	554.826	584.689	690.849	671.842	404.519	376.83	514.182	435.74	510.043	503.766	659.419	755.472	748.682	799.028	776.296	678.86
ssl2233	Prokaryotic	NR	NR	'protein.synthesis.ribosomal protein.prokaryotic.chloroplast.30S subunit.S20'	11056.6	15590.2	13218.7	10513.7	7539.75	6524.83	11244.1	5162.81	12697.8	7859.66	2880.32	6370.33	10955.2	13534.5	9459.3	9386.86	5433.7	6375.73	2820.78	3115.75	2662.66	2154.49	2013.45	1627.35
slr1218	Specific	7.56229e-08	7	'not assigned.unknown'	1054.65	1414.6	1356.89	1036.82	860.376	885.622	719.768	745.47	656.879	656.765	686.407	741.098	1065.19	1060.72	1124.51	891.865	824.092	932.673	684.839	682.078	645.64	681.335	675.783	832.497
ssr2318	Specific	0.000466129	20	'not assigned.unknown'	1465.78	1179.11	1313.96	1164.1	1478.13	1619.44	2112.35	2566.99	2411	2392.74	2812.51	2430.41	1548.22	1372.63	1472.89	1526.62	1765.13	1623.25	2434.15	1995.26	2356.24	2661.92	2588.45	3161.83
sll1841	Prokaryotic	0.000272553	5	'lipid metabolism.FA synthesis and FA elongation.pyruvate DH'	2482.62	3250.59	2223.07	2196.53	1618.5	1661.38	1776.2	1749.16	2181.58	1915.04	1985.22	1854.79	2156.97	2896.26	2212.75	1932.99	1764.25	1894.6	1767.4	1258.09	1322.99	1328.28	1328.65	1965.6
slr1396	Specific	4.53489e-06	5	'not assigned.unknown'	925.721	1362.34	902.471	865.263	713.659	700.955	606.145	536.94	659.248	520.544	569.259	664.521	875.09	960.328	890.167	718.969	643.793	648.929	496.864	535.339	561.927	601.84	611.389	526.323
ssr1765	Specific	0.0141265	7	'not assigned.unknown'	2068.1	2265.98	1727.29	1854.41	1481.21	1272.79	1377.24	892.686	1019.48	929.173	716.062	807.604	2298.31	1721.83	1490.8	1351.53	1094.12	1143.48	768.123	834.848	793.049	793.644	768.705	621.825
6803t26	Specific	NR	NR	No Annotation	603789	595255	604428	605501	596557	615917	579356	590801	618536	599936	620511	613716	635177	586720	583188	602623	614131	603541	606656	603105	623421	609150	588359	579693
sll1189	Prokaryotic	NR	NR	'misc.oxidases - copper, flavone etc'	866.911	891.25	1035.1	1124.97	1147.01	1016.73	1275.61	1037.41	975.438	1066.22	1096.46	1188.39	841.364	843.928	1068.74	1015.75	1015.48	1092.26	1304.31	1391.57	1512.59	1584.12	1657.59	1163.47
slr1668	Specific	0.00325662	17	'not assigned.unknown'	16460	6413.77	62473.8	12177.4	43712.4	65699.4	79068.9	74209.5	69961	68328.4	61105	28967.5	24087.2	5828.43	17758.4	13698.1	20066.5	29825.9	20312.6	29736.7	47606.8	32231.7	46542.5	10056.9
slr1835	Prokaryotic	0.00325662	8	'PS.lightreaction.photosystem I.PSI polypeptide subunits'	70813.3	95166.6	98492.1	61181.6	85551.8	80096.9	53670.4	43115.8	22092.7	23685.2	26447.2	22205.3	54378.8	74839	90202.1	65954.8	69601.9	83596.4	64764.4	66284.5	61980.2	48825.4	48215.8	24674.5
slr0710	Prokaryotic	0.000466129	6	'N-metabolism.N-degradation.glutamate dehydrogenase'	1555.01	1520.02	1774.19	1372.79	1341.49	1293.04	1035.18	1157.72	1075.68	1059.45	1149.75	907.197	1524.86	1536.1	1465	1211.85	1104.08	1267.95	997.894	899.635	877.866	959.977	980.559	910.737
slr1435	Specific	0.0115941	20	'not assigned.unknown'	1038.09	977.091	996.943	909.201	1024.03	1310.58	1370.43	1925.11	1938.43	2102.9	2317.35	2347.2	1135.72	1162.96	1047.25	1065.66	1231.13	1209.58	1901.46	1074.84	1098.67	1195.44	1360.77	2115.24
slr1093	Prokaryotic	NR	NR	'C1-metabolism.dihydropteridine diphosphokinase'	972.132	1071.91	986.621	1093.26	898.873	905.088	742.606	1071.9	836.09	1351.02	807.898	861.559	981.577	1036.19	811.585	1084.2	788.905	823.896	715.738	754.89	743.042	643.253	601.93	911.876
ssl7021	Specific	0.00015584	19	'not assigned.unknown'	1286.39	1051.32	959.21	1000.7	1147.98	1322.02	1271.2	2251.43	1805.36	2346.11	2453.05	1902.35	1247.79	983.252	1097.42	1604.81	1707.55	1458.28	1876.94	1714.73	1948.08	1998.12	1687.61	3114.87
sll1131	Specific	NR	NR	'not assigned.unknown'	610.121	830.819	654.161	640.044	651.84	665.241	596.985	598.625	629.255	620.281	702.424	749.128	589.322	727.082	667.373	583.322	583.074	601.145	612.756	649.12	656.767	742.194	729.385	669.46
slr1726	Specific	9.93371e-07	20	'not assigned.unknown'	1098.7	915.261	1106.8	844.177	1025.44	1013.78	1321.04	1630.62	1434.26	1641.83	1681.25	1501.43	1031.55	1021.52	857.503	857.546	1018.49	946.967	1419.47	1429.54	1444.1	1531.53	1745.72	1496.13
sll1051	Prokaryotic	0.000116811	20	'not assigned.unknown'	1310.71	1071.47	1317.33	1269.32	1448.88	1629.76	1898.58	2802.12	2535.38	2733.24	3404.18	2952.34	1324.19	1235.37	1232.46	1433.5	1760.9	1623.8	2435.48	2280.69	2578.29	3008.62	3196.71	2934.65
slr0619	Prokaryotic	0.000466129	20	'not assigned.unknown'	1355.52	1269.23	1334.95	1300.12	1402.48	1530.53	1802.64	2108.49	2085.97	2188.48	2338.26	2296.78	1350.96	1289.02	1366.94	1272.25	1396.24	1384.27	1732.97	1526.89	1720.71	1795.38	1896.09	2068.05
ssl2065	Specific	NR	NR	'not assigned.unknown'	531.55	698.359	527.641	557.449	470.707	472.35	469.604	493.608	437.244	470.447	547.355	558.512	561.976	727.134	424.316	523.068	482.654	475.018	508.865	629.597	622.089	639.372	601.261	551.652
slr2017	Specific	NR	NR	'not assigned.unknown'	2817.52	2647.78	2792.61	2268.57	2777.31	2596.29	3585.37	3037.45	3718.86	3414.52	2910.22	2050.26	2762.82	2246.03	2549.73	2299.39	2161.32	2126.97	1549.19	1894.65	2573.49	1874.61	1857.92	1563.96
sll0554	Prokaryotic	0.0141265	8	'redox.thioredoxin'	2325.83	3088.68	2590.41	2258.08	1889.66	1658.14	2008.91	1726.78	1886.75	1788.88	1357.19	1408.45	2355.34	2880.93	2128.86	2043.73	1786.32	1714.2	1556.47	1600.83	1580.67	1426.47	1363.7	1514.4
slr0462	Specific	0.000206687	19	'not assigned.unknown'	587.203	507.577	551.414	567.063	629.379	675.228	849.18	883.462	705.52	883.895	953.902	1047.19	546.245	530.046	490.6	525.232	522.251	549.469	743.881	821.044	849.899	835.044	808.07	819.417
ssl2971	Specific	0.00505613	23	'not assigned.unknown'	1524.26	1706.69	1511.9	1298.9	1242.67	1338.66	1331.36	1733.77	1855.75	1824.55	1986.03	2080.83	1518.14	1635.32	1454.03	1155.1	1197.56	1239.65	1620.75	1080.25	1266.42	1393.52	1455.58	1735.05
ssr3300	Specific	0.000466129	19	'not assigned.unknown'	807.197	706.039	779.131	797.568	885.509	828.121	1022.03	1311.48	1242.5	1338.68	1562.11	1233.2	800.539	794.324	823.954	865.997	993.466	946.596	1458.68	1214.45	1439.3	1506.96	1629.41	1883.72
sll1755	Specific	0.000116811	21	'not assigned.unknown'	517.07	510.213	470.269	479.305	549.645	560.363	555.969	685.47	589.664	682.171	698.982	779.327	536.392	528.084	548.8	479.887	508.321	496.899	597.578	641.935	671.611	691.874	711.245	699.438
slr0895	Prokaryotic	NR	NR	'not assigned.unknown'	1515.33	2175.96	4968.24	1588.63	1103.61	1235.05	1032.83	1422.06	1339.06	1587.94	1787.97	1324.7	2375.62	2382.73	1112.83	1758.72	1421.5	1544.26	1654.52	1686.89	1716.42	1918.93	1863.21	2152.43
sll2006	Specific	0.0171465	4	'not assigned.unknown'	1085.11	1317.45	1025.44	962.421	876.057	837.825	804.501	763.706	752.925	789.726	758.405	805.21	1202.71	1181.01	933.821	1047.51	895.616	1029.77	966.567	955.807	979.232	1037.04	1112.4	1012.59
slr0179	Prokaryotic	6.44324e-05	12	'not assigned.unknown'	1148.03	1314.86	1890.7	2382.99	3671.25	3489.59	4350.54	2815.85	2085.83	1828.68	1191.57	1125.19	1246.81	1279.47	1539.84	2016.61	2322.39	2295.71	1490.65	1236.53	1062.66	905.52	929.325	852.042
slr1220	Prokaryotic	8.7026e-05	22	'not assigned.unknown'	3156.1	2756.64	2256.83	2661.51	2231.62	2319.36	3328.89	4087.25	3913.5	5374.31	3735.47	4298.38	2971.69	2503.04	2363.56	2666.09	2251.44	2359.38	2743.37	3132.15	3092.31	2771.74	3187.88	3183.23
slr2052	Specific	1.47185e-06	9	'not assigned.unknown'	3647.21	3743.82	5395.53	4729.1	5498.85	4372.66	2628.87	1730.3	1034.24	844.317	823.465	749.618	2910.32	2946.49	4183.02	2853.49	3062.21	3647.8	2146.97	1228.29	950.443	692.813	622.12	763.725
slr2122	Specific	0.00626004	18	'not assigned.unknown'	914.295	937.678	891.995	941.189	1031.39	915.123	1167.87	1035.72	1046.23	982.658	938.718	1065.95	1011.82	891.499	924.901	1144.02	1227.09	1156.81	1322.11	1460.82	1782.92	1635.46	1552.18	1459.62
slr0723	Specific	0.00015584	22	'not assigned.unknown'	999.357	976.578	999.259	1013.48	988.951	920.487	1045.84	1085.11	1043.44	1106.64	1096.24	1092.52	969.532	935.812	918.807	899.314	848.693	856.139	937.599	906.931	1091.11	1193.64	1162.8	1005.91
sll0602	Specific	0.00128052	22	'cell wall.cell wall proteins.LRR'	1016.13	974.002	1016.08	1048.61	1034.62	1125.97	1021.67	1193.23	1120.14	1113.63	1349.24	1301.72	971.133	1028.39	977.885	898.138	868.554	915.611	1061.8	1072.76	1055.35	1201.8	1265.95	1143.95
slr0222	Prokaryotic	0.00100215	19	'hormone metabolism.ethylene.signal transduction'	518.024	443.051	532.245	557.322	556.153	629.801	717.46	874.418	797.268	915.272	870.641	954.062	589.531	536.244	480.815	582.588	555.617	553.103	719.796	668.943	708.863	703.631	688.823	869.179
slr1567	Specific	0.00626004	20	'not assigned.unknown'	626.027	611.392	618.017	664.337	763.711	708.012	887.339	1035.91	957.049	1102.09	1149.72	1162.68	563.637	553.829	708.097	655.088	732.33	731.806	997.443	878.73	957.243	1121.33	1116.69	1233.83
slr1254	Prokaryotic	0.00015584	20	'secondary metabolism.isoprenoids.carotenoids.phytoene dehydrogenase'	1010.98	1105.16	959.197	922.998	1038.95	1101.98	1385.03	1678.48	1221.45	2004.57	1257.96	1360.61	982.263	987.602	972.137	935.8	861.589	927.147	1122.43	1333.54	1265.02	1207.23	1195.57	1051.33
slr0985	Specific	0.035873	6	'not assigned.unknown'	1723.78	1317.19	1345.88	1162.58	1065.07	1086.24	770.754	1020.35	915.447	941.261	1058.49	890.95	1603.67	1490.03	1329.82	1339.02	1447.94	1416.71	1165.16	1160.42	1112.3	1165.87	1152.25	1327.96
slr0455	Specific	NR	NR	'not assigned.unknown'	2501.34	2038.28	2020.72	2366.61	2303.11	2115.97	2267.8	2489.19	2251.45	2674.09	1980	1761.72	2386.31	2402.09	2219.06	2556.42	2348.68	2246.01	1851.34	2260.77	2123.89	1423.86	1429.2	1993.16
slr1677	Prokaryotic	0.00206097	20	'not assigned.unknown'	1154.67	1009.56	926.965	1092.52	1066.22	1148.5	1641.19	1254.65	1805.97	1338.09	1434.4	1817.87	1183.75	1160.38	1085.27	1213.94	1258.81	1200.28	1374.54	1656.68	1611.2	2125.2	2175.75	2233.95
sll1495	Prokaryotic	0.000604707	21	'not assigned.no ontology'	642.934	650.068	668.471	626.736	666.811	637.64	775.677	805.555	812.848	838.737	872.898	1119.42	616.219	669.361	642.578	619.704	669.776	666.488	860.127	962.589	914.862	1027.26	1060.37	940.09
slr0889	Prokaryotic	NR	NR	'not assigned.no ontology.ABC1 family protein'	726.849	593.198	986.206	734.41	1009.88	1150.37	980.127	1250.75	586.639	1022.31	714.322	664.725	680.936	600.972	614.179	645.893	685.392	721.109	793.844	781.97	720.474	656.878	749.738	636.556
slr0019	Specific	0.00325662	20	'not assigned.unknown'	399.076	342.903	428.262	397.814	458.946	511.306	528.694	825.059	694.868	789.421	892.463	859.129	431.238	403.648	420.582	511.118	556.887	488.317	745.214	673.569	745.417	712.638	721.079	902.437
sll0745	Prokaryotic	0.000116811	17	'glycolysis.cytosolic branch.phosphofructokinase (PFK)'	912.293	834.295	905.936	963.467	969.215	1124.12	1804.74	1845.59	1376.54	1261.9	1531.03	1187.76	1320.38	1149.87	930.613	1288.07	1472.35	1354.4	1894.07	1985.6	1691.75	1454.76	1293.56	1676.57
slr0638	Prokaryotic	NR	NR	'protein.aa activation'	1228.75	1330.6	1267.32	1111.45	1100.64	1215.02	1058.72	1365.62	1438.61	1289.39	1586.12	1414.34	1415.38	1502.46	1365.9	1501.87	1552.06	1342.91	1470.57	1481.82	1475.5	1537.04	1465.6	1983.1
slr1042	Prokaryotic	NR	NR	'RNA.regulation of transcription.Psudo ARR transcription factor family'	4093.73	4965.95	5275.9	5333.76	5407.33	4896.19	5702.31	5135.47	3354.73	4613.67	3468.91	3240.01	3954.7	3657.52	3884.83	4366.82	3505.85	4114.9	4442.42	6798.6	5673.11	4800.71	4748.17	1976.4
ETG10_13482	Specific	0.035873	18	No Annotation	175.395	155.736	238.573	203.026	222.454	199.045	255.593	260.065	225.369	255.655	321.507	284.231	221.461	181.052	199.134	308.29	336.163	303.975	365.423	462.123	501.118	471.435	443.458	458.54
slr0426	Prokaryotic	0.0141265	5	'C1-metabolism.GTP cyclohydrolase I'	2298.88	3771.47	2428.63	1604.16	1851.59	1440.29	1846.73	1562.32	1839.77	1653.43	1303.61	1550.01	2181.97	3147.86	1914.44	1318.29	1205.66	1166.25	1234.5	1087.82	1173.2	1182.44	1157.75	1191.98
slr1840	Prokaryotic	0.000116811	22	'not assigned.unknown'	933.355	948.356	840.331	753.956	771.344	801.484	927.252	1176.07	1186.4	1149.07	1404.8	1088.69	942.43	1145.58	844.391	817.723	880.819	848.317	1097.94	903.877	951.178	978.077	1058.52	1316.83
slr1723	Prokaryotic	0.000780433	20	'not assigned.unknown'	465.106	450.718	510.891	476.315	518.849	492.357	561.785	603.296	525.41	582.38	668.366	703.634	437.198	398.341	493.222	450.691	501.805	513.254	650.178	739.02	748.125	781.094	793.276	693.994
sll1037	Specific	0.00162836	19	'not assigned.unknown'	591.962	604.54	626.048	696.376	703.106	656.995	813.4	723.597	752.586	759.316	756.056	769.531	537.263	525.396	656.012	631.199	639.775	673.57	751.098	830.535	918.511	934.235	884.422	841.968
slr0615	Prokaryotic	NR	NR	'transport.ABC transporters and multidrug resistance systems'	1891.13	1761.38	1875.47	2038.32	2119.87	2297.68	2215.45	3061.18	3192.17	3192.16	3341.81	2981.18	2571.3	2364.74	1759.8	3157.39	3126.48	2795.94	2877.14	2154.19	2247.97	2341.54	2391.18	4292.61
slr1794	Prokaryotic	NR	NR	'not assigned.unknown'	1391.94	1681.04	1401.17	1217.65	1406.81	1289.75	1505.44	1059.77	1526.33	1142.63	952.963	1137.78	1386.98	1701.52	1287.16	1336.71	1369.73	1330.01	1071.93	886.277	908.582	785.881	734.048	1430.14
sll0398	Specific	NR	NR	'not assigned.unknown'	485.371	474.826	515.188	552.465	539.933	667.001	606.82	814.724	765.977	794.488	901.34	763.246	557.718	532.972	512.412	801.342	805.335	707.414	786.559	777.277	662.091	676.673	703.336	1268.52
slr1069	Prokaryotic	0.00162836	5	'not assigned.unknown'	996.205	793.857	683.168	622.354	592.436	533.478	498.843	554.075	498.435	534.53	600.777	486.312	980.299	723.096	739.302	600.654	590.51	592.383	613.457	509.582	531.324	519.846	515.021	729.708
slr1135	Specific	NR	NR	'not assigned.unknown'	298.308	265.399	261.138	260.825	264.321	288.005	311.368	280.83	260.144	277.177	306.029	292.995	267.126	326.883	265.432	244.708	251.668	264.704	276.491	257.075	262.895	271.366	292.102	306.916
sll0601	Prokaryotic	0.00505613	4	'misc.nitrilases, *nitrile lyases, berberine bridge enzymes, reticuline oxidases, troponine reductases'	786.149	1050.89	782.273	932.757	708.248	605.663	637.865	610.666	674.738	667.79	599.161	558.718	677.948	894.68	771.025	765.496	510.935	634.949	519.869	549.763	621.255	619.378	678.573	636.723
slr0054	Specific	0.00771869	11	'not assigned.unknown'	2565.42	1805.74	1883.89	3384.1	2899.81	2621.56	2841.94	1751.95	2195	1698.73	1678.38	1639.36	1884.42	1886.68	3008.26	2607.28	2930.46	4250.81	1649.01	2288.81	1750.89	2172.82	2228.46	1448.95
6803t19	Specific	NR	NR	No Annotation	529650	584849	530159	546150	580811	518800	505813	574552	573782	602023	548666	561322	485455	432850	591187	589414	599830	589567	579111	612992	589904	591233	591263	615623
sll0482	Prokaryotic	0.000466129	18	'lipid metabolism.lipid degradation.lipases'	1075.31	881.71	958.85	1002.03	1126.64	1197.96	1207.82	1381.89	1150.73	1247.99	1420.96	1361.19	949.588	869.731	1069.86	992.874	1174.86	1131.6	1608.92	1501.19	1532.17	1575.43	1512.03	1625.2
slr1565	Prokaryotic	NR	NR	'secondary metabolism.sulfur-containing'	1870.82	1980.39	1638.63	1132.85	1118.12	1129.39	1903.64	1635.06	1995.31	2370.58	1294.98	1848.49	1829.26	1810.32	1699.84	1185.82	1271.07	1222.84	1225.43	1365.55	1462.61	1477.13	1633.5	1263.97
slr0708	Specific	0.0299887	6	'not assigned.unknown'	1842.07	1805.35	1281.88	1484.8	1517.94	1268.51	1294.81	1104.96	1146.66	979.893	1065.7	1091.47	1401.69	1503.4	1497.78	1296.06	1409.45	1496.93	1204.46	1257.23	1385.13	1287.36	1365.41	1303.22
sll1769	Prokaryotic	0.0299887	22	'not assigned.unknown'	2032.71	2096.24	1493.23	1663.71	1493.74	1724.69	1913.07	2602.42	2828.43	3935.37	2646.51	4065.87	1862.91	1830.2	1448.16	1718.3	1438.72	1532.73	2016.94	1576.24	1580.01	1551.52	1628.72	2685.13
sll0608	Prokaryotic	NR	NR	'not assigned.unknown'	1179.49	1201.56	1241.99	1517.04	1437.79	1454.59	1381.16	1231.9	1243.6	1334.56	1175.43	1362.8	1063.42	1003.53	1225.17	1047.85	974.671	1105.35	1084.82	1098.27	1180.97	1300.19	1311.99	1106.86
slr1992	Prokaryotic	0.000357406	5	'redox.ascorbate and glutathione.glutathione'	1722.54	1397.94	1212.24	1343.33	1036.86	1099.86	664.793	833.195	871.715	924.487	937.264	911.474	1439.62	1876.78	1317.63	1466.59	1063.07	1138.02	801.021	777.787	680.842	643.859	609.589	1239.56
slr0700	Prokaryotic	2.51407e-05	21	'transport.amino acids'	610.363	624.786	606.962	601.227	633.192	579.802	686.986	657.274	612.684	659.581	766.561	751.716	587.942	606.528	602.189	542.202	576.323	586.794	746.122	738.045	856.681	924.908	899.133	752.101
sll1507	Prokaryotic	NR	NR	'not assigned.unknown'	1091.45	1056.5	1005.63	1143.08	1146.42	1132.94	1027.61	1034.19	1053.21	1109.12	966.033	1042.8	1050.78	1047.08	1007.12	1033.03	1012.61	982.561	884.898	705.286	695.827	676.399	666.778	947.231
slr2026	Prokaryotic	0.0115941	19	'C1-metabolism.dihydropteridine diphosphokinase'	747.081	705.181	759.186	801.174	851.182	823.007	799.647	1008.26	865.402	1093.11	1081.97	1082.92	802.885	734.974	783.526	881.828	836.039	762.602	1029.4	1069.55	999.646	1023.69	1032.92	956.35
smr0002	Specific	0.00325662	8	'not assigned.unknown'	2589.24	2916.12	2479.53	2740.38	2500.38	2339.35	2162.81	923.071	1303.66	739.819	532.605	678.535	2552.69	2602.33	2290.11	1874.96	1568.04	1590.11	809.987	741.44	632.927	583.128	556.357	479.591
ssr1473	Specific	0.00100215	9	'not assigned.unknown'	682.054	979.671	954.63	820.513	1047.56	836.687	856.541	492.625	402.936	322.425	355.93	377.287	581.128	771.713	625.496	622.582	665.085	625.694	342.61	366.782	370.633	361.251	360.588	337.693
sll0696	Prokaryotic	0.00771869	18	'development.unspecified'	497.244	462.486	464.37	546.091	563.825	590.919	556.381	801.885	726.503	751.5	810.216	731.934	518.783	503.69	506.58	707.649	703.838	657.19	690.488	689.254	691.93	717.889	649.61	1082.49
slr0192	Prokaryotic	0.000780433	8	'misc.rhodanese'	949.326	1063.45	902.717	1181.26	944.185	921.429	712.403	658.556	621.199	605.576	618.55	579.114	921.5	981.408	846.423	959.314	814.99	832.966	629.418	731.322	672.683	644.738	658.012	556.419
sll1516	Specific	NR	NR	'not assigned.unknown'	505.712	507.357	558.912	480.683	540.556	562.092	581.042	535.232	635.113	547.094	568.481	608.12	548.725	573.035	478.651	584.263	562.231	526.137	593.822	620.534	653.41	604.117	653.031	777.613
ssl0352	Prokaryotic	0.00100215	6	'not assigned.unknown'	2391.72	3246.69	1827.41	3088.33	1744.29	1652.2	1030.17	592.888	995.792	837.894	551.611	655.694	2012.56	2272.18	2000.23	2129.68	1263.83	1877.58	516.203	521.775	592.156	539.899	568.246	555.258
slr1256	Specific	0.000780433	19	'amino acid metabolism.degradation.glutamate family.arginine'	1722.39	1974.42	1766.69	1804.71	1978.95	1895.33	2459.62	3120.87	3053.06	3529.92	2992.62	2874.11	1549.39	1705.25	1623.36	1856.5	1913.49	1965.83	2216.37	1933.99	2084.94	2065.56	2092.76	2804.41
sll0006	Prokaryotic	NR	NR	'secondary metabolism.phenylpropanoids'	1239.69	1539.86	1296.49	1044.69	971.054	902.556	1188.13	808.393	1184.48	856.967	839.603	923.988	1096.46	1549.78	1188.74	967.749	930.748	917.537	886.897	1000.33	978.334	1149.77	1115.42	915.156
sll1708	Prokaryotic	0.00626004	4	'not assigned.unknown'	1014.5	1372.02	1124.14	1012.02	963.6	913.399	951.975	947.857	929.236	935.473	1023.75	1063.78	924.04	1047.86	1030.17	836.764	900.204	919.965	923.978	804.738	1008.68	947.907	1024.43	1029.55
ssl1328	Specific	NR	NR	'not assigned.unknown'	581.709	589.682	641.266	727.082	628.87	650.359	596.153	632.052	561.434	611.904	640.673	557.139	599.597	547.946	516.417	571.494	530.822	533.443	622.937	560.805	530.813	536.47	572.964	531.463
slr1189	Prokaryotic	NR	NR	'amino acid metabolism.synthesis.aspartate family.methionine'	740.484	705.274	744.02	771.169	673.275	674.408	661.136	691.972	675.15	666.474	698.172	633.469	711.815	737.061	618.117	765.482	676.705	696.765	693.044	839.217	727.584	716.895	701.36	875.306
sll1724	Prokaryotic	0.000780433	19	'protein.postranslational modification'	461.924	437.69	484.116	518.885	541.404	533.934	607.615	592.951	570.632	660.193	657.683	673.766	453.743	428.808	501.171	493.002	562.693	560.056	718.851	673.327	758.368	862.854	828.969	678.881
slr0807	Prokaryotic	NR	NR	'protein.degradation'	741.845	767.627	738.71	709.748	719.988	734.144	685.525	783.827	659.588	820.005	711.901	662.469	712.147	794.295	673.237	702.869	628.096	668.326	679.092	814.799	863.356	794.162	738.717	726.183
sll0295	Prokaryotic	0.00406656	20	'not assigned.unknown'	626.644	604.181	694.244	623.028	682.945	715.997	755.849	888.981	763.923	864.947	975.17	1094.96	673.181	624.287	666.309	717.033	823.19	752.075	894.589	926.051	1034.83	983.765	1015.24	1116.61
DCP_1_4	Specific	0.0171465	19	No Annotation	528.163	461.453	671.202	543.125	590.771	569.096	667.805	638.503	617.921	674.197	832.645	674.273	427.365	450.737	530.198	471.233	525.461	551.127	775.334	835.295	862.983	754.827	1022.9	889.297
ssl2009	Specific	NR	NR	'not assigned.unknown'	2009.98	1968.56	1970.09	2246.59	2340.01	2182.7	2378.38	2354.67	2712.43	2457.3	2492.91	1890.99	2070.76	2193.05	2039.74	2326.8	2320.46	2285.05	2129.6	2063.36	1900.66	1856.17	2021.81	2747.23
slr0249	Specific	0.00325662	17	'not assigned.unknown'	892.327	875.842	1053.09	1116.65	1069.68	1263.94	1007.38	1635.82	1113.47	1389.55	1578.46	1070.67	1010.21	884.9	897.252	1114.21	946.301	1003.02	1501.87	1816.41	1266.07	1154.99	1119.72	1566.85
slr0301	Prokaryotic	0.000272553	13	'gluconeogenesis / glyoxylate cycle.pyruvate dikinase'	1350.41	1416.87	4724.38	4171.8	6729.89	5895.31	4897.45	6376.83	2095.56	3100.55	3247.03	1340.73	1615.82	1418.94	2575.41	3781.97	3626.26	3934.4	7313.11	6693.25	3228.61	1322.45	1184.66	2001.13
slr0796	Prokaryotic	0.00626004	20	'not assigned.unknown'	604.716	560.247	576.153	647.861	715.393	809.398	650.121	878.937	719.363	839.599	962.556	841.485	548.316	592.901	580.296	607.804	598.334	634.409	746.179	778.029	737.669	828.917	900.894	828.927
slr0009	Prokaryotic	4.73988e-05	9	'PS.calvin cycle.rubisco large subunit'	51179.4	49149.7	52007	70131.5	47007.1	50431.6	17648.6	6824.97	18759.1	6787.84	5017.98	9450.15	58881.2	55418.8	66340.6	87684.1	49489.3	63766.6	9369.18	11133.5	7298.77	6707.64	5859.99	4980.22
sll0430	Prokaryotic	NR	NR	'stress.abiotic.heat'	826.458	819.182	1205.29	863.164	862.477	831.591	2094.51	1193.07	1595.45	1596.97	1101.23	1766.15	712.867	742.563	873.305	843.473	739.716	754.874	901.059	1067.83	1002.59	1138.54	1280.37	807.454
sll0798	Prokaryotic	0.00100215	20	'hormone metabolism.ethylene.signal transduction'	636.543	551.63	655.212	635.342	709.285	677.485	813.296	1045.19	861.553	977.396	1225.23	1207.8	619.544	575.222	659.807	615.867	688.359	643.824	975.252	1029.12	1097.29	1226.06	1284.48	1113.55
sll0053	Prokaryotic	0.00626004	4	'lipid metabolism.FA synthesis and FA elongation.Acetyl CoA Carboxylation.heteromeric Complex.Biotin Carboxylase'	921.62	1051.14	1006.72	880.013	760.438	762.616	744.072	792.062	856.226	804.794	856.491	818.299	819.032	1048.89	838.175	744.561	678.125	727.811	784.503	725.517	794.204	770.008	829.901	796.776
slr1694	Specific	0.00206097	7	'not assigned.unknown'	1580.09	1966.45	1398.94	1703.05	1409.03	1273.66	1357.59	979.34	1156.11	910.216	818.855	910.481	1517.45	1341.39	1371.18	1242.51	997.706	1077.81	692.719	687.281	685.863	671.22	673.097	713.291
slr1690	Specific	0.00771869	23	'not assigned.unknown'	761.762	792.464	606.682	651.908	651.258	713.523	620.306	839.467	810.816	821.345	934.273	870.882	793.471	886.182	754.965	763.762	751.261	661.518	770.183	737.54	752.372	847.559	753.891	844.358
slr0355	Specific	NR	NR	'not assigned.unknown'	1454.29	1574.37	1457.24	1527.05	1480.01	1703.63	1327.71	2094.01	1703.98	2323.17	2051.61	2189.26	1495.7	1576.75	1439.75	1963.77	1617.56	1733.24	1580.47	1856.72	1808.78	1665.23	1595.55	2269.42
sll1933	Prokaryotic	NR	NR	'stress.abiotic.heat'	1130.7	1116.09	1031.58	1108.55	1052.2	1211.86	1031.72	1195.79	1285.95	1191.65	1422.03	1505.46	1270.09	1251.6	1069.53	977.343	1051.97	1068.82	1168.8	917.734	959.664	1046.48	1082.83	1210.93
sll1941	Prokaryotic	0.00505613	20	'DNA.synthesis/chromatin structure'	516.248	568.476	536.726	547.05	556.62	500.447	581.355	614.156	506.503	584.635	692.307	652.749	481.164	538.078	510.57	506.159	557.763	561.905	685.863	781.72	816.744	852.715	871.903	805.552
sll1272	Specific	NR	NR	'not assigned.unknown'	1605.98	1420.99	1503.05	1344.74	1393.6	1320.72	1697.99	1834.13	1942.99	1885.21	1889.67	1483.95	1403.85	1254.6	1315.44	1152.61	1169.28	1199.04	1335.85	1093.09	1135.05	1183.35	1258.94	1647.41
sll1452	Prokaryotic	NR	NR	'transport.ABC transporters and multidrug resistance systems'	2690.5	3544	4372.11	1134.9	1506.14	1522.11	1255.66	2220.92	1869.51	2274.61	2658.13	2232.38	2359.61	3164	4510.68	1258.17	3676.28	2103.96	1757.89	1196.61	1294.92	1395.71	1486.79	2152.38
slr7100	Specific	4.39445e-07	21	'not assigned.unknown'	389.407	331.027	348.062	300.364	342.168	359.316	342.561	405.406	391.85	390.21	473.595	427.902	380.385	345.217	308.454	313.049	342.06	361.898	397.481	404.189	405.81	445.327	431.296	425.779
slr0633	Prokaryotic	0.000116811	17	'not assigned.no ontology'	1080.5	1064.57	1304.96	1544.97	1773.9	1762.81	1985.93	2003.71	1374.46	1782.72	1605.91	1156.2	1192.88	1096.56	1105.4	1674.33	1597.22	1740.36	2154.8	3176.05	2935.83	2746.57	2646.03	2034.48
slr2097	Prokaryotic	0.000357406	10	'not assigned.unknown'	1251.07	1181.7	1031.16	1491.09	1625.49	1415.28	1148.89	870.483	915.032	857.312	850.569	689.256	1039.79	1102.85	1311.73	1467.52	1210.63	1443.69	719.325	778.838	918.862	880.285	842.803	1055.34
slr0557	Prokaryotic	0.00015584	22	'protein.aa activation'	924.242	1160	951.712	863.408	932.209	956.151	1009.44	1226.21	1201.17	1253.89	1405.48	1437.32	920.971	1304.01	879.666	867.492	957.976	888.989	1175.9	1190.35	1257.83	1293.14	1331.47	1528.99
slr0883	Prokaryotic	0.00505613	21	'not assigned.unknown'	687.817	692.085	696.28	666.558	644.734	721.825	675.655	887.644	780.693	830.693	1039.85	1033.56	788.349	804.783	762.728	781.295	846.168	790.527	931.487	1030.45	1126.09	1174.9	1154.49	1239.26
slr0449	Prokaryotic	0.0171465	19	'not assigned.unknown'	751.058	661.337	789.701	753.142	899.043	1051.82	926.333	1195.23	1067.88	1025.36	1271.1	1196.4	740.607	673.969	681.55	1173.52	1173.42	1085.05	1465.29	1314.72	1463.52	1515.89	1556.02	1805.05
sll0788	Specific	2.51407e-05	21	'not assigned.unknown'	2843.83	2681.83	3449.16	3156.51	2909.93	2404.35	3708.28	4745.27	3956.85	7692.84	7660.39	6244.97	2669.57	2072.64	2366.19	2425.91	1774.83	1849.75	3838.79	7247.86	12051.5	9134.03	12609.2	5205.64
sll1486	Specific	NR	NR	'not assigned.unknown'	965.111	950.077	823.782	1071.32	1094.09	1085.17	869.341	768.066	743.761	726.143	782.913	800.256	791.581	828.433	913.915	878.141	931.933	1032.18	849.758	992.708	975.288	1006.8	975.667	916.061
sll1817	Prokaryotic	NR	NR	'protein.synthesis.ribosomal protein.prokaryotic.chloroplast.30S subunit.S11'	5192.56	4756.45	3960.08	4199.88	3388.56	3367.39	5306.36	2182.94	7125.91	3402.32	2421.83	3110.37	4920.07	7478.64	4581.12	4521.32	3254.23	4282.33	1862.67	1681.53	1310.5	1686.92	1716.68	1650.58
slr7071	Specific	NR	NR	'not assigned.unknown'	606.587	631.615	623.805	743.091	681.647	717.986	534.404	600.009	507.746	583.055	628.131	625.653	612.868	592.74	581.386	646.294	556.545	537.063	564.694	734.506	667.626	717.895	679.186	605.842
slr0451	Prokaryotic	NR	NR	'DNA.synthesis/chromatin structure'	596.52	692.559	667.525	770.547	755.126	675.409	668.676	522.393	523.113	504.437	475.746	476.336	545.691	586.401	577.686	590.233	587.265	621.665	504.982	517.463	585.894	619.87	602.99	529.81
sll1363	Prokaryotic	0.000604707	5	'amino acid metabolism.synthesis.branched chain group.common.ketol-acid reductoisomerase'	4178.42	4978.84	4301.92	3015.52	2393.52	2300.13	2555.68	1972.82	3014.07	2416.21	1706.81	2434.88	4379.16	5402.59	3438.36	2860.54	2626.86	2768.27	1516.95	1267.3	1317.96	1351.81	1283.77	1345.2
slr0079	Specific	NR	NR	'not assigned.unknown'	767.766	769.005	789.183	855.432	895.283	804.653	864.35	839.1	820.734	824.705	741.07	758.39	732.472	744.959	740.941	808.112	691.722	722.158	656.139	678.872	647.322	651.054	681.936	712.804
ssl2891	Specific	8.7026e-05	20	'not assigned.unknown'	510.831	447.841	493.408	463.257	546.384	506.188	614.249	680.297	619.9	653.312	757.513	746.978	491.258	448.253	480.061	515.315	563.637	564.227	724.82	752.896	786.611	939.341	930.107	861.9
slr1146	Specific	0.00771869	8	No Annotation	27333	32507.8	23126.5	26765.9	20156.1	17606.2	15793.7	6179.15	24434	9848.51	3639.19	7054.96	27144	30253.5	18838.2	27551.4	14004	19288.7	7151	7050.34	5992.73	5014.19	4020.37	2635.94
sll0071	Specific	0.00325662	24	'not assigned.unknown'	842.737	836.528	810.428	656.375	722.284	748.715	820.035	931.207	957.435	943.244	1082.82	1142.54	913.998	953.233	744.522	849.659	790.164	709.057	970.201	793.14	818.109	898.97	925.491	1119.08
sll1767	Prokaryotic	0.00128052	7	'protein.synthesis.ribosomal protein.unknown.small subunit.S6'	5891.83	8200.08	6088.93	5204.88	3501.45	2668.68	3507.96	1279.91	3520.95	1687.97	955.616	1239.41	4882.78	9328.26	5019.62	4126.5	2824.36	3184.75	1068.17	1040.81	1043.64	1022	1021.46	1217.48
sll1245	Specific	NR	NR	'not assigned.unknown'	1327.22	1266.43	1144.78	1408.33	1146	1083.86	1419.49	967.329	1454.81	1464.1	910.922	1471.49	1253.43	1247.5	1187.33	1217.89	999.745	1089.44	865.01	1052.04	1085.51	1238.3	1258.92	887.471
sll1865	Prokaryotic	NR	NR	'protein.synthesis.release'	1215.04	1167.65	1114.13	1211.21	1148.45	1216.91	1203.54	1197.28	1289.93	1186.55	1191.77	1187.69	1297.05	1240.23	1115.49	1202.86	1085.63	1011.78	1152.93	1300.63	1310.31	1169.73	1190.04	1299.42
sll0524	Prokaryotic	0.00259655	19	'protein.degradation.ubiquitin.E3.SCF.FBOX'	1233.09	1146.55	1239.6	1159.72	1290.46	1321.21	1444.95	1491.91	1499.61	1599.98	1351.49	1474.23	1316	1266.93	1219.34	1339.75	1426.08	1399.53	1257.61	1269.35	1339.27	1464.23	1450.02	1417.79
sll7050	Specific	NR	NR	'not assigned.unknown'	692.484	663.53	676.991	703.729	700.951	708.648	685.319	715.563	646.435	691.453	846.001	760.004	624.272	630.065	739.797	658.784	687.256	711.702	771.627	890.943	917.711	899.915	980.401	855.965
sll1894	Prokaryotic	0.00128052	20	'Co-factor and vitamine metabolism.riboflavin.GTP cyclohydrolase II'	1051.57	933.11	826.461	1061.12	911.912	896.81	1056.48	1325.47	945.73	1397.96	1095.26	1076.58	928.827	992.628	782.95	961.879	785.972	862.77	1065.22	1182.16	1108.85	1056.96	1177.16	1095.2
slr0518	Specific	0.00259655	22	'not assigned.unknown'	1309.8	1153.27	1381.4	1358.8	1341.65	1120.63	1376.97	2008.44	1029.45	2198.38	3544.08	1948.88	1454.33	1151.84	1195.07	1016.2	933.726	859.298	2825.08	3632.85	3571.67	2947.56	3709.95	2153.91
smr0006	Prokaryotic	0.00162836	8	'PS.lightreaction.photosystem II.PSII polypeptide subunits'	27225.9	39481.8	25761.3	23041.6	14164.3	11177.1	5059.29	1524.55	4375.85	1818.28	1236.11	1340.66	28822.2	33412.1	16631.3	22239.4	10971	13748.8	1785.92	1901.49	1218.37	1076.09	1055	1001.33
sll1702	Specific	0.000604707	5	'not assigned.unknown'	1170.17	1410	1043.32	1059.05	884.595	819.578	802.282	762.295	824.814	831.235	699.949	720.45	1076.14	1360.28	1037.19	918.429	839.345	900.932	660.629	701.462	726.411	726.113	736.997	731.638
sll1352	Specific	0.000272553	19	'not assigned.unknown'	632.752	601.82	682.177	700.636	769.763	796.361	888.554	945.387	863.461	956.847	1025.84	1060.45	600.899	582.169	691.22	704.2	785.78	753.261	1080.16	1116.61	1185.21	1158.12	1184.74	1115.28
ssl2148	Specific	NR	NR	'not assigned.unknown'	1705.53	1958.2	1510.38	1630	1490.79	1313.58	1860.19	1972.32	2521.89	2766.81	1733.48	1805.16	1755.31	1829.67	1482.73	1462.77	1189.91	1350	1241.97	1030.91	1178.19	1234.31	1242.98	1510.37
sll0270	Specific	0.000780433	20	'DNA.unspecified'	569.621	512.165	606.782	547.147	595.598	638.497	673.852	785.002	701.624	723.817	899.139	807.97	580.802	574.528	588.999	583.832	641.413	592.73	831.687	910.016	927.595	1009.33	1007.47	970.923
sll0092	Specific	NR	NR	'not assigned.unknown'	1206.26	1079.07	1171.24	1165.5	1231.16	1147.53	1145.01	1475.03	1044.64	1296.1	1443.73	894.993	1273.31	1060.28	1213.69	953.552	903.962	852.243	1147.93	981.712	879.849	685.971	699.918	1052.94
slr1906	Prokaryotic	NR	NR	'misc.GCN5-related N-acetyltransferase'	782.243	933.489	900.584	962.756	952.726	862.883	836.733	812.081	832.519	775.073	835.159	967.195	878.497	876.447	894.625	873.222	909.662	905.614	851.511	865.301	883.218	953.436	968.286	861.185
sll1633	Prokaryotic	0.00406656	7	'cell.division'	1945.49	2670.84	1870.65	2091.12	1776.77	1938.99	1808.4	1607.59	2038.85	1882.98	1640.31	1750.85	1842.06	2239.14	2404.5	1954.55	2282.81	2356.83	1595.87	1531.84	1578.35	1389.18	1616.4	1832.08
slr0549	Prokaryotic	0.00406656	10	'amino acid metabolism.synthesis.aspartate family.misc.homoserine.aspartate semialdehyde dehydrogenase'	2382.06	2171.4	2652.07	2746.97	2665.48	2878.16	2587.33	1838.96	2662	1742.57	1706.39	1516.02	2349.51	2441.46	2698	2486.27	2274.2	2589.84	1700.11	2080.95	1895.58	2060.48	1989.95	1712.45
sll1641	Prokaryotic	NR	NR	'amino acid metabolism.synthesis.central amino acid metabolism.GABA.Glutamate decarboxylase'	695.765	744.18	627.836	903.356	955.043	919.748	724.079	576.787	609.441	584.92	586.594	652.101	576.796	644.685	583.63	831.098	736.415	852.132	556.144	561.604	598.686	631.664	584.413	576.799
slr0038	Specific	0.00206097	7	'not assigned.unknown'	1356.38	1393.44	1543.06	1677.99	1501.54	1401.73	1298.05	1223.01	1392.95	1226.9	1364.12	1246.59	1391.37	1546.39	1438.63	1268.49	1146.95	1310.05	1177.73	903.299	853.08	965.311	984.64	1133.52
slr1661	Specific	0.00128052	20	'not assigned.unknown'	1357.34	1350.67	1376.78	1464.03	1540.38	1491.77	1810.92	1978.72	2041.11	2069.95	2309.12	2513.58	1395.48	1234.06	1578.49	1309.79	1578.66	1506.92	2014.34	1896.03	1913.12	2280.74	2192.18	2228.93
sll1324	Prokaryotic	4.53489e-06	6	'not assigned.unknown'	3877.04	3887.35	2105.28	1850.92	1652.23	1788.74	562.178	865.618	750.035	829.337	1006.29	940.43	3467.29	5268.76	3235.72	2337.77	1629.17	2521.41	883.367	783.472	875.173	857.473	887.198	967.332
sll1369	Specific	0.000780433	20	'not assigned.unknown'	947.497	952.033	1032.34	1015.23	1069.83	1049.04	1266.66	1254.33	1343.52	1438.06	1468.98	1566.86	883.657	912.31	974.839	976.193	1048.53	1046.87	1233.62	1237.75	1550.37	1421.55	1280.41	1435.15
ssr7093	Specific	0.0249808	19	'not assigned.unknown'	350.705	345.597	375.725	447.599	414.32	463.256	405.922	463.637	427.388	440.156	552.889	605.819	383.642	372.975	333.297	412.197	455.013	433.483	488.466	517.81	551.023	577.623	587.079	561.057
sll0245	Prokaryotic	NR	NR	'signalling.G-proteins'	2558.77	2237.31	2330.13	1902.25	1901.24	2047.99	2178.05	1934.18	1934.48	1809.43	1982.53	2105.73	2556.67	2465.67	2455.25	1872.62	2446.26	2283.56	2698.17	2174.33	2337.75	2473.71	2240.05	1949.3
sll0508	Specific	0.035873	20	'not assigned.unknown'	545.394	588.968	628.523	627.616	576.527	657.977	692.223	724.666	743.131	771.821	769.439	826.696	511.567	498.664	517.099	526.094	464.841	506.89	612.196	630.497	610.363	594.114	692.331	654.001
slr1124	Prokaryotic	0.000206687	2	'glycolysis.unclear/dually targeted.phosphoglycerate mutase'	1026.43	1341	890.958	842.305	750.764	725.002	763.291	736.183	829.999	751.901	849.4	1022.48	970.713	1326.63	950.5	718.149	737.325	749.402	772.004	686.066	793.012	952.506	1009.22	835.513
slr2131	Prokaryotic	0.00325662	20	'not assigned.unknown'	2031.43	1827.14	1834.14	2020.37	2161.5	2441.33	2630.83	2764.81	3058.57	3278.5	3392.83	4007.59	1921	2031.57	2347.31	2161.27	2400.42	2575.45	3370.74	2333.52	2825.8	2843.83	2945.96	3750.57
slr0394	Prokaryotic	0.000780433	8	'glycolysis.cytosolic branch.3-phosphoglycerate kinase (PGK)'	3475.99	4836.62	1471.08	2398.84	1434.04	1519.28	854.386	613.659	869.821	658.307	663.756	668.709	3569.06	5898.67	1972.12	2268.42	1333.15	1820.27	846.053	753.131	690.933	744.871	716.105	680.402
sll1433	Prokaryotic	0.00206097	17	'Co-factor and vitamine metabolism'	998.249	803.252	999.801	1063.53	1347.32	1442.27	1302.78	1442.77	1331.4	1358.66	1600.11	1544.53	887.617	804.581	999.056	1034.06	1156.26	1197.39	1287.1	1411.55	1393.14	1260.98	1299.55	1441.23
sll1821	Prokaryotic	0.000272553	5	'protein.synthesis.ribosomal protein.prokaryotic.chloroplast.50S subunit.L13'	4300.99	4232.44	3127.84	3387.33	3119.04	3065.27	761.308	923.911	946.275	1173.04	1326.45	967.658	4287.04	6233.3	4099.62	3659.21	2688.73	3703.82	1051.65	988.491	917.04	1071.85	1011.17	986.937
slr1464	Specific	0.00162836	20	'not assigned.unknown'	521.622	508.047	476.378	464.01	480.26	472.245	583.138	829.016	735.131	780.175	832.235	717.319	699.393	643.182	528.869	675.143	778.161	752.293	917.272	906.493	947.239	1005.35	983.109	1088.63
slr1351	Prokaryotic	NR	NR	'not assigned.unknown'	691.108	716.873	706.486	652.51	616.051	813.328	635.765	1142.51	1042.44	987.41	1175.12	1000.69	849.796	965.117	723.045	1001.92	1023.9	917.386	1160.78	976.165	957.653	942.101	1008.28	1421.28
sll0623	Specific	2.16071e-06	20	'not assigned.unknown'	1429.63	1447.11	1440.53	1321.48	1419.59	1339.17	1836.83	1967.48	1913.96	2168.11	1970.62	1848.59	1363.33	1311.62	1375.66	1269.87	1292.98	1325.6	1600.33	1988.02	1989.89	1723.81	1913.62	1517.68
slr2128	Specific	0.000357406	20	'not assigned.unknown'	1065.7	1010.22	1021.33	1000.21	1137.09	979.44	1239.87	1298.87	1203.55	1389.37	1393.97	1326.42	1022.63	837.977	943.247	910.953	914.94	866.256	1158.16	1245.48	1170.14	1189.39	1401.5	1099.77
slr1655	Prokaryotic	0.000272553	8	'PS.lightreaction.photosystem I.PSI polypeptide subunits'	33368	72486.4	52980.7	37262.2	30043.1	24144.7	4801.57	2040.92	2804.11	2010.83	1455.71	1186.17	29413.5	56916.1	30743	43427.1	25214.4	31583.5	3379.35	2630.77	2058.6	1397.68	1307.18	1359.72
slr0522	Specific	0.00947878	21	'not assigned.unknown'	559.484	568.37	578.919	531.016	571.782	597.381	646.281	678.814	669.732	699.782	778.188	830.273	634.308	613.942	587.89	616.456	693.752	595.273	744.91	756.624	724.282	680.3	779.548	969.27
slr1964	Specific	NR	NR	'not assigned.unknown'	6974.99	9756.35	6018.77	4336.99	4508.33	2912.73	4567.76	2854.03	3350.37	3467.38	2072.59	2562.29	6135.76	6397.55	4419.45	3036.9	2540.26	2080.22	2412.53	3554.04	2333.24	1655.32	1462.2	1092.68
sll7062	Specific	0.00771869	8	'not assigned.unknown'	1454.89	3075.84	2743.78	2566.03	3852.26	3916.41	1156.89	1289.72	1200.25	1324.52	1511.5	1366.26	1324.66	1968.67	2000.13	3217.33	3513.92	4093.15	1424.06	1261.35	1249.32	1317.58	1413.65	1507.02
slr0790	Prokaryotic	0.000206687	20	'not assigned.unknown'	1049.21	822.743	996.326	1109.06	1224.79	1337.72	1580.2	1851.33	1809.7	2038.28	2241.67	1984.3	1109.68	980.687	1080.64	1111.31	1284.21	1142.07	1833.78	1647.69	1813.15	2226.02	2084.81	1982.95
sll0808	Specific	0.035873	1	'not assigned.unknown'	1790.05	1920.36	1266.82	1184.77	1176.87	1457.25	1127.36	1802.61	1823.94	1712.6	1793.7	1955.16	1825.75	1699.8	1688.26	1370.54	1353.9	1364.37	1475.15	1137.15	1370.44	1186.52	1196.14	2106.55
slr1878	Prokaryotic	0.00406656	19	'not assigned.unknown'	753.244	783.881	719.367	677.055	723.408	792.615	770.652	987.331	939.961	923.73	1042.32	1113.22	734.858	873.411	766.601	821.206	874.53	830.236	972.97	945.114	1122.37	939.176	911.497	1268.65
slr1911	Specific	0.00259655	22	'not assigned.unknown'	652.597	698.359	668.466	630.309	617.519	584.859	685.839	641.417	695.182	712.557	777.883	860.489	662.111	681.071	676.102	688.864	698.035	674.456	754.666	772.862	706.432	908.679	939.194	797.902
slr1886	Prokaryotic	0.00947878	17	'not assigned.unknown'	3035.52	2969.02	4130.47	5151.73	5180.16	4962.72	5003.39	6221.27	2996.84	5913.13	5695.87	3469.83	2897.5	2648.68	3009.83	3430.93	2851.82	3423.66	4938.92	7525.21	7485.42	6301	6661.64	3177.68
ssr7072	Specific	NR	NR	'not assigned.unknown'	652.051	656.833	641.016	808.029	726.099	800.337	639.367	668.345	535.94	551.732	608.67	513.206	714.433	661.754	639.275	778.605	741.676	678.587	861.743	1165.04	1020.48	1017.3	989.834	786.455
ssl3549	Specific	0.00505613	10	'not assigned.unknown'	11450.1	13064.8	13575.2	12320.2	11587	9831.39	11863.3	12303.8	9634.78	12089.3	8095.52	8319.61	11815.1	12108	11195.7	13388.7	13627.2	13049.5	9955.99	10337	10341.8	8232.2	8480.84	6459.56
sll1054	Prokaryotic	0.0299887	20	'not assigned.unknown'	726.854	737.95	769.043	803.286	865.918	892.501	779.731	832.198	868.442	893.718	979.212	1092.83	726.435	786.403	711.246	758.592	836.942	831.676	966.752	869.913	930.226	955.51	1093.78	1008.82
slr1066	Specific	0.00128052	5	'not assigned.unknown'	1565.87	1154.3	984.736	752.137	725.106	782.155	636.654	747.383	667.098	735.038	857.057	768.647	1612.67	1311.02	917.324	1004.06	967.038	859.769	891.694	531.803	538.21	516.872	526.381	945.061
slr1576	Specific	0.00259655	4	'not assigned.unknown'	1316.25	1661.71	1452.11	1249.64	1085.58	1034.11	1069.38	1048.09	1229.27	1171.69	1148.97	1133.46	1229.75	1554.75	1174.2	1012.35	855.511	990.781	938.434	912.61	966.58	1033.05	1105.81	986.611
slr1860	Specific	2.16071e-06	6	'not assigned.unknown'	1256.71	1273.83	1270.47	1207.15	1121.32	1110.62	969.984	811.01	810.359	844.003	907.861	1125.29	1248.78	1152.37	1471.56	1125.24	1159.94	1223.79	1041.37	733.65	847.638	895.6	876.956	863.913
slr0201	Specific	NR	NR	'not assigned.unknown'	837.81	880.29	927.944	941.219	950.019	906.597	969.122	817.345	844.273	818.751	743.173	816.931	815.112	806.818	780.199	776.639	788.949	829.277	813.836	856.237	820.175	912.967	946.937	688.353
sll0156	Specific	0.000272553	20	'not assigned.unknown'	2321.03	2060.89	2806.8	2682.37	2692.17	3134.22	3547.44	4946.33	4001.88	4819.1	5724.1	4543.55	2804.86	2556.51	2540.1	2506.54	2377.76	2455.56	4460.61	5991.89	5796.35	5491.64	5229.13	4200.27
sll1699	Prokaryotic	0.000272553	22	'not assigned.unknown'	931.709	1004.65	835.145	865.713	790.451	912.839	936.53	1369.29	1274.55	1286.09	1494.91	1318.96	987.02	1030.18	848.001	923.409	970.898	933.98	1279.65	1024.65	1226.79	1228.89	1324.24	1566.68
sll1937	Specific	0.000357406	4	'not assigned.unknown'	1003.55	1140.82	1135.83	1101.74	943.214	867.258	908.735	944.991	925.381	944.621	926.741	1084.37	1031.54	986.566	972.309	963.331	897.96	815.724	877.164	865.048	853.641	964.695	955.136	918.914
sll1863	Specific	NR	NR	'not assigned.unknown'	2064.46	1817.46	2045.1	1690.8	1917.54	1819.35	4258.89	3376.95	2251	3066.26	2984.09	1724.93	1846.01	1608.21	1397.42	1381.43	1243.49	1309.82	2019.5	2111.78	2311.5	1239.74	1164.83	1161.47
sll1910	Prokaryotic	NR	NR	'RNA.processing.ribonucleases'	1442.48	1807.12	1772.07	1590.82	1198.65	1429.99	1180.17	1487.76	2000.83	1670.31	1409.2	1485.6	1842.05	1795.58	1413.67	1822.8	1182.8	1417.63	1071.82	836.496	682.318	639.074	625.547	1313.97
slr0884	Prokaryotic	NR	NR	'glycolysis.plastid branch.glyceraldehyde 3-phosphate dehydrogenase (GAP-DH)'	656.05	680.713	1003.9	990.254	1352.58	1212.5	818.309	690.579	691.589	765.264	769.199	905.854	578.988	651.501	872.021	970.537	1222.21	1411.62	940.099	941.466	955.413	992.625	1032.65	904.409
slr1676	Prokaryotic	0.0249808	1	'not assigned.unknown'	2528.18	2317.26	1491.46	1943.89	1356.37	1197.78	3616.41	1241.73	2827.23	2071.61	1307.95	3556.7	2025.97	2135.19	1539.06	1550.04	1154.37	1268.49	1041.02	1234.12	1262.53	1782.04	2664.28	1733.48
sll1628	Specific	0.0207343	5	'protein.glycosylation'	677.868	819.493	661.951	743.334	681.844	513.336	680.127	519.355	598.787	666.701	513.05	637.235	672.1	771.598	682.427	705.227	615.081	669.63	601.748	582.498	640.85	659.264	720.487	588.227
sll0722	Specific	0.00325662	20	'not assigned.unknown'	957.256	840.399	907.902	855.289	1023.71	1330.78	1237.9	1954.09	1778.24	1927.39	2230.75	2081.64	1154.17	1066.73	970.077	1249.27	1385.27	1159.65	1787.19	1313.15	1525.34	1565.5	1497.78	2356.77
slr1545	Prokaryotic	NR	NR	'not assigned.unknown'	11325.2	12681.7	17051.6	18632.4	16175.3	13654.8	17590.9	17442	9090	10988.9	9330.57	6231.45	10543	11226.2	11373.6	10343	7789	10042.5	18756.6	22825.1	23185.4	20830.5	18880	8535.61
slr7010	Specific	0.000272553	20	'not assigned.unknown'	1142.8	1012.19	1149.49	1089.22	1192.42	1394.06	1454.13	1843.66	1805.15	1797.51	2210.12	2084.6	1163.7	1161.94	1137.73	1105.35	1191.74	1096.92	1667.14	1485.21	1691.58	1755.99	1989.03	2000.17
slr1229	Prokaryotic	0.0249808	21	'transport.sulphate'	967.353	877.114	874.799	770.096	788.108	801.603	845.981	1076.7	1039.41	1012.45	1234.81	995.754	1008.82	1008.17	900.09	1060.94	1139.81	986.144	1414	1349.76	1376.91	1367.79	1261.7	1906.07
sll1698	Specific	0.00325662	20	'not assigned.unknown'	1140.84	1110.46	996.958	1143.48	1132.04	1246.26	1380.42	1509	1441.95	1658.35	1700.93	1916.4	988.414	1041.88	1172.82	1028.64	1128.69	1212.96	1377.68	1138.77	1354.51	1583.98	1662.74	1606.01
sll1526	Specific	0.00206097	23	'not assigned.unknown'	753.111	1124.38	704.562	627.561	582.916	620.44	667.894	841.908	834.367	802.174	862.35	811.25	778.684	1061.66	734.777	779.103	739.705	687.451	741.941	832.749	897.592	926.273	918.721	978.344
slr1923	Prokaryotic	0.00259655	6	'Co-factor and vitamine metabolism'	662.251	888.777	632.359	792.604	551.604	533.968	520.278	433.967	492.971	482.017	384.777	418.803	605.424	854.967	510.787	582.468	389.863	489.248	350.425	353.908	355.75	371.534	368.49	356.065
slr1763	Specific	9.20654e-06	24	'not assigned.unknown'	570.442	883.42	514.243	456.647	392.379	403.488	449.565	503.681	565.631	508.233	570.373	569.946	503.634	938.62	498.633	469.821	442.553	435.679	484.857	492.755	549.846	543.067	539.04	582.984
slr1147	Prokaryotic	0.000206687	20	'hormone metabolism.ethylene.signal transduction'	1844.16	1589.55	1898.38	1859.34	2032.45	2055.42	2530.15	3437.88	3334.69	3346.68	3512.1	3229.95	2238.74	2026.66	1899.95	2372.14	2541.94	2374.61	3080.64	3075.53	3073.34	3082.52	3091.43	3216.22
sll1652	Specific	0.0115941	8	'not assigned.unknown'	1130.14	1875.82	1659.12	1701.26	1293.56	1097.27	791.169	1162.17	645.418	1071.97	1069.93	536.328	1278.56	1498.4	1421.62	1302.71	915.141	966.782	1252.36	1288.26	954.327	596.311	633.753	539.652
sll1888	Prokaryotic	NR	NR	'hormone metabolism.cytokinin.signal transduction'	1767.95	1648.55	1690.11	1476.17	1679.58	1656.04	2642.76	2329.23	2631.12	2638.11	1722.4	1958.25	1893.6	1845.47	1488.11	1539.66	1611.57	1603.99	1405.2	1069.03	1146.74	1135.65	1188.25	1458.79
slr0217	Specific	4.72889e-08	10	'not assigned.unknown'	1963.88	2187.97	2946.46	4759	4370.44	3486.77	2011.68	1436.04	1343.59	1415.96	1297.32	1221.39	1734.31	1522.27	2403.04	3527.45	2661.77	3044.28	1426.25	1413.67	1486.97	1306.58	1207.26	1322.68
ssl1972	Specific	0.00626004	8	'not assigned.unknown'	3218.95	3259.28	2699.01	2837.93	2131.38	1875.1	2259.68	1710.88	2122.48	2039.11	1283.29	1622.68	2821.25	3408.14	2202.71	2288.8	1785.77	1903.32	1293.86	1043.6	919.29	867.095	834.27	1102.62
sll0443	Specific	0.000780433	19	'not assigned.unknown'	1198.92	1044.11	1119.71	1133.93	1507.89	1711.03	1794.61	3133.33	2871.43	3442.57	3715.68	3277.97	1283.38	1254.99	1137.07	1677.13	1776.49	1547.33	2699.77	1925.78	2077.51	2169.56	2328.58	4088.83
sll0471	Specific	4.73988e-05	20	'not assigned.unknown'	719.302	548.75	711.616	632.332	714.547	796.624	866.416	1083.08	1061.06	1132.29	1278.79	1306.73	773.465	738.872	674.372	626.974	652.988	625.548	1000.98	848.588	906.393	1007.21	1064.69	1056.61
slr1215	Prokaryotic	NR	NR	'not assigned.unknown'	1835.72	1217.72	1665.94	1466.73	1727.83	1635.78	2371.05	1950.17	1613.09	1853.94	1985.74	1368.02	1833.8	1240.2	1924.16	1228.52	1270.64	1345.18	1914.22	2172.21	1832.78	1907.61	1980.39	1306.19
slr1416	Prokaryotic	NR	NR	'not assigned.unknown'	876.366	878.893	948.907	900.101	938.234	906.227	993.174	895.114	848.892	870.977	935.239	961.051	804.621	835.804	911.681	844.637	851.126	887.918	956.336	1099.46	1071.54	1157.09	1189.3	981.053
sll0767	Prokaryotic	0.00626004	8	'protein.synthesis.ribosomal protein.prokaryotic.unknown organellar.50S subunit.L20'	12011.9	16064.7	12228.2	9707.68	6360.19	5046.07	6939.81	1501.1	11388.6	2824.08	1159.61	3256.47	11811.7	17833.6	9112.64	10110.1	5866.58	7277.8	1290.03	1242.76	1105.23	1016.05	933.47	1092.25
slr0737	Prokaryotic	0.000272553	8	'PS.lightreaction.photosystem I.PSI polypeptide subunits'	62321.5	110534	86051.6	65935.4	49724.5	37915.1	7091.8	3280.78	4048.28	2605.53	2540.27	2455.85	62710.7	91019.3	58285.6	74901.5	49537.9	53722	8555.37	5688.76	4560.12	3313.39	2976.86	2802.69
slr0109	Prokaryotic	1.81193e-05	20	'not assigned.unknown'	643.076	514.944	611.914	535.35	560.053	662.591	702.976	894.335	1062.95	927.801	1065.82	1005.63	683.191	644.93	591.346	629.294	685.506	603.133	887.434	880.29	861.156	951.37	1055.35	927.222
sll1064	Specific	0.00947878	20	'not assigned.unknown'	900.707	795.562	1006.32	903.653	1015.08	1160.13	1421.76	1534.02	1279.59	1620.44	1665.22	1635.17	897.144	817.2	966.306	897.667	1003.13	923.619	1525.16	1304.36	1330.42	1351.2	1416.94	1389.72
slr2118	Specific	0.000604707	20	'not assigned.unknown'	1103.96	1043.26	950.033	986.964	1156.03	1194.07	1325.15	1603.89	1535.85	1585.71	1937.57	1815.09	1186	1075.66	1280.43	1177	1391.75	1302.93	1663.05	1663.44	1903.34	1918.62	1962.87	2380.25
slr1800	Specific	1.86468e-07	21	'not assigned.unknown'	562.041	554.059	527.117	469.727	510.753	525.758	570.72	659.443	637.046	643.58	750.918	737.503	492.942	609.1	483.155	453.22	475.284	470.473	632.608	640.087	690.112	753.333	801.35	738.414
6803t09	Specific	NR	NR	No Annotation	588789	622218	572373	587933	613201	624550	610671	554792	609657	620576	563773	601647	568466	557287	607170	629998	627599	622922	614429	589220	614395	605286	618660	546343
slr0194	Prokaryotic	4.73988e-05	5	'OPP.non-reductive PP.ribose 5-phosphate isomerase'	1335.66	1525.24	1033.84	850.744	665.818	727.384	559.799	696.716	877.182	682.753	768.079	734.889	1403.58	1990.45	1059.95	913.719	806.311	818.48	734.234	638.751	555.801	631.73	653.971	889.078
sll0415	Prokaryotic	NR	NR	'transport.ABC transporters and multidrug resistance systems'	1001.83	1155.23	935.234	989.944	989.984	975.423	1013.02	1257.32	1119.93	1209.72	1260.63	1081.58	1096.66	1258.43	914.748	1060.89	1046.18	916.278	1223.55	1184.04	1001.88	1079.71	1012.98	1487.45
sll1386	Specific	0.00100215	20	'not assigned.unknown'	723.642	649.86	743.034	725.251	784.166	701.785	859.168	816.847	760.725	829.802	917.775	971.849	630.146	578.615	697.793	597.137	668.546	706.338	908.726	958.853	1061.82	1192.14	1154.45	879.216
slr0379	Prokaryotic	0.00505613	20	'nucleotide metabolism.phosphotransfer and pyrophosphatases.thymidylate kinase'	1023.98	997.101	987.057	1116.48	1146	1262.83	1138.99	1319.13	1284.89	1421.33	1518.29	1397.83	1105.31	1148.66	1075.01	1291.38	1317.92	1297	1369.01	1281.79	1426.09	1490.41	1440.91	1489.73
sll0322	Prokaryotic	0.000357406	21	'not assigned.unknown'	551.718	484.443	560.327	543.852	605.633	602.767	679.046	735.154	640.687	699.641	863.119	843.12	486.307	441.609	565.017	442.644	549.893	532.941	742.512	768.28	854.897	945.372	1033.72	801.571
sll0184	Prokaryotic	0.000466129	19	'RNA.regulation of transcription.sigma like plant'	2403.95	1794.18	2174.16	2476.97	2548.55	2460.05	2874.24	3186.96	2531.37	3223.94	3316.02	2786.74	2336.31	1723.72	2032.29	2038.07	1854.03	1807.41	2911.84	3941.16	3518.29	2865.09	3337.54	2099.21
6803t20	Specific	NR	NR	No Annotation	616567	576253	565492	604968	579127	574400	593053	613868	585408	594274	611898	604029	585584	572575	598169	606275	587170	578038	570380	581955	592472	587870	621067	582310
sll1925	Prokaryotic	6.44324e-05	7	'mitochondrial electron transport / ATP synthesis.cytochrome c oxidase'	1219.1	1064.78	1157.68	1069.75	1065.55	1048.31	765.226	849.374	710.592	740.002	839.094	742.821	1025.39	1025.9	1160.53	958.748	918.274	965.356	834.922	833.116	769.916	830.012	837.001	806.151
slr0964	Specific	0.000357406	7	'not assigned.unknown'	1244.8	1084.81	1204.1	990.133	958.294	1056.34	781.074	748.466	751.225	726.494	833.333	696.879	1089.89	1146.61	1078.3	1008.26	997.685	1035.99	916.796	737.186	719.183	710.21	677.538	878.526
slr0469	Prokaryotic	0.0141265	7	'protein.synthesis.ribosomal protein.prokaryotic.chloroplast.30S subunit.S4'	6241.91	6994.56	5896.92	5160.85	4033.64	3959.49	3444.33	2073.16	3844.23	2359.73	1516.04	1665.85	6125.59	12294	5228.51	5081.51	3595.23	4370.95	1741.69	2108.56	1772.32	1776.65	1487.41	1249.81
slr0746	Specific	0.00100215	19	'not assigned.unknown'	761.247	774.219	804.236	795.993	878.609	828.638	980.518	962.487	928.154	1013.72	1074.74	969.221	676.24	738.131	808.56	815.121	797.173	843.903	1044.92	1247.51	1266.85	1386.96	1493.55	1074.43
slr0356	Specific	0.0115941	19	'not assigned.unknown'	977.956	896.671	1001.04	1007.61	1074.48	1103.03	1160.98	1065.91	1151.72	1126.52	1174.07	1213.74	1023.59	1014.29	1156.38	1062.99	1132.16	1213.57	1214.33	1351.11	1267.27	1384.82	1449.8	1252.41
slr2119	Specific	NR	NR	'not assigned.unknown'	610.845	736.908	761.427	747.632	684.767	604.992	649.975	608.729	544.249	652.35	555.37	597.102	621.329	577.469	629.714	553.993	493.91	552.414	558.655	539.541	553.13	587.871	632.322	532.229
sll0449	Specific	0.00015584	20	'not assigned.unknown'	580.657	471.751	528.635	491.402	513.181	571.593	597.108	714.501	667.11	714.941	858.077	786.769	528.272	519.326	507.579	582.67	634.918	593.884	768.844	957.538	887.024	874.729	815.065	994.066
slr0680	Specific	0.000780433	7	'not assigned.unknown'	3894.06	4316.89	5595.88	3816.22	3742.1	3283.57	2513.52	2365.63	1503.97	1869.52	1841.44	949.233	3705.95	4112.75	3634.83	3118.94	2533.43	2769.15	1735.78	2364.76	1695.4	1352.28	1295.73	1152.91
sll0373	Prokaryotic	0.00406656	20	'amino acid metabolism.synthesis.glutamate family.proline.delta 1-pyrroline-5-carboxylate synthetase'	695.567	741.851	666.636	691.894	718.474	655.933	791.384	731.815	781.003	732.677	822.298	790.217	658.738	769.782	642.068	710.223	761.04	694.41	890.186	906.466	994.857	1055.73	1115.84	958.477
sll0192	Prokaryotic	0.00128052	20	'not assigned.unknown'	974.96	848.527	926.591	929.523	983.074	1008.21	1109.07	1993.34	1591.86	1911.66	2298.19	1861.66	1202.82	1092.67	966.427	1206.47	1346.44	1297.86	2081.11	1892.67	2020.22	2213.2	2311.72	2842.03
slr0902	Prokaryotic	0.00406656	2	'Co-factor and vitamine metabolism.molybdenum cofactor'	1028.04	860.595	605.708	572.476	531.996	604.004	512.332	680.627	599.585	692.47	864.17	604.713	900.002	1002.02	597.388	559.756	538.944	544.173	620.961	515.594	528.366	537.943	614.597	736.301
slr0523	Specific	NR	NR	'not assigned.unknown'	1902.73	1990.69	2110.12	2015.01	1975.59	1827.31	1912.04	1534.78	1756.54	2103.41	920.386	1652.29	1812.55	1529.94	2147.88	1565.52	1437.1	1680.61	1077.92	1172.16	1167.44	1049.42	1080.2	836.836
sll0330	Prokaryotic	0.00128052	20	'misc.short chain dehydrogenase/reductase (SDR)'	638.451	565.566	661.4	669.803	785.761	822.958	933.258	1167.73	1112.41	1270.9	1341.52	1305.12	685.344	613.991	703.276	717.18	843.449	837.315	1215.36	946.362	1212	1287.54	1387.92	1335.35
slr0265	Specific	NR	NR	'not assigned.unknown'	1290.8	1333.66	1295.28	1451.27	1270.68	1458.89	1522.29	1499.66	1714.05	1473.63	1406.53	1480.37	1614.28	1435.49	1199.91	1544.2	1451.25	1295.78	1417.91	930.324	840.881	798.384	811.258	1558.22
slr1183	Prokaryotic	0.000780433	18	'not assigned.unknown'	380.459	374.746	381.458	410.71	417.854	426.578	466.624	560.084	497.706	540.399	627.164	492.563	408.876	387.599	410.676	443.616	461.455	423.972	544.022	614.773	564.483	569.87	576.558	697.056
Norf3	Specific	0.000780433	6	No Annotation	2414.19	2696.84	2473.04	2523.03	2152.22	2062.23	2074.96	1901.31	2007.26	1958.35	1616.37	1936.24	2189.52	2249.99	2329.84	1948.32	1638.21	1887.18	1361.1	1112.99	1066.74	1125.78	1189.56	1315.26
DCP_1_11	Specific	0.00626004	20	No Annotation	387.559	346.759	485.031	467.693	440.756	472.854	588.365	684.355	552.395	573.362	763.346	689.156	333.267	380.263	411.895	465.501	577.828	514.574	704.6	757.965	818.253	825.868	889.163	775.228
smr0012	Specific	0.0141265	19	'not assigned.unknown'	512.419	433.384	627.189	562.83	647.707	798.518	756.351	1081.33	892.81	1038.09	1169.28	1204.2	611.227	583.075	534.415	636.185	666.975	651.954	1062.87	734.931	719.508	756.746	934.099	1172.91
slr0476	Specific	2.51407e-05	9	'not assigned.unknown'	8664.73	13634.2	12831.1	26689.7	14372.7	13655.4	3937.22	2469.79	2894.33	2173.05	2242.02	1920.8	10079.9	11907.5	9358.86	18530.5	6621.77	12141.1	4013.84	4979.87	3829.86	3660.87	3179.19	2061.08
slr0042	Specific	NR	NR	'not assigned.unknown'	476.101	429.565	633.433	3695.88	2871.17	2945.58	731.713	715.508	586.772	695.83	746.087	664.429	439.069	482.627	3055.03	2658.54	1664.83	2569.67	936.567	874.405	841.108	923.447	915.893	824.634
sll0916	Specific	3.14377e-06	21	'not assigned.unknown'	488.376	481.347	485.97	428.644	443.961	519.348	493.638	697.987	592.214	671.772	819.786	660.883	526.272	546.637	438.121	480.353	482.207	453.921	620.391	597.52	602.754	699.907	711.851	732.166
slr1517	Prokaryotic	0.035873	23	'secondary metabolism.sulfur-containing.glucosinolates.synthesis.aliphatic.methylthioalkylmalate dehydrogenase (MAM-D)'	840.433	928.336	950.843	798.701	840.699	865.899	909.711	1009.38	1097.33	1044.98	1142.53	1101.35	819.071	1040.73	878.21	692.062	714.709	738.437	929.815	756.751	807.884	834.08	848.804	1074.72
sll1861	Specific	0.0249808	8	'not assigned.unknown'	870.707	926.79	895.754	932.142	839.069	948.381	896.449	709.048	885.134	784.926	616.937	726.514	871.673	896.851	889.027	751.944	738.052	769.436	617.499	611.637	600.089	532.818	539.129	535.372
slr1721	Specific	0.00162836	19	'not assigned.unknown'	966.623	879.23	922.887	966.828	982.644	968.154	1132.01	1038.52	1005.24	1132.53	1261.19	1346.81	887.254	964.894	971.844	953.09	1064.83	1063.95	1439.9	1784.52	1865.29	2034.02	2319.02	1396.98
slr1998	Specific	0.00162836	19	'not assigned.unknown'	696.4	652.825	698.616	751.545	816.777	736.779	945.249	1215.75	1142.88	1304.56	1403.76	1194.83	712.729	733.407	737.515	877.123	915.857	879.268	1260.4	1170.99	1362.5	1409.16	1388.46	1454
ssl2162	Specific	0.00162836	22	'not assigned.unknown'	750.009	701.539	783.946	829.748	762.662	687.464	842.445	1122.21	1021.21	2563.21	1820.41	3400.72	719.924	711.682	752.784	799.028	740.775	720.911	973.122	1326.45	1492.51	1987.33	2853.76	1867.43
sll0854	Specific	0.000604707	20	'not assigned.unknown'	834.463	885.219	758.557	695.76	725.366	745.144	912.627	1250.7	1226.92	1259.12	1311.24	1053.22	949.177	1047.87	766.115	960.324	958.394	881.573	1248.88	1068.17	1147.63	1140.25	1073.37	1604.06
sll0040	Specific	1.29643e-05	19	'not assigned.unknown'	7697.57	6371	7749.91	7548.14	9223.41	9231.97	15615	14598.1	14061.2	14799.2	14350.3	13196.1	7099.75	6734.37	6912.97	8545.14	8718.2	8651.03	14359.1	19655.5	19296.7	21387.3	21544.5	13616.4
sll1985	Specific	8.7026e-05	20	'not assigned.unknown'	581.38	490.726	503.606	515.968	541.735	651.087	674.746	994.796	775.392	1028.49	1068.53	868.801	674.83	596.514	484.667	545.198	513.314	496.811	691.624	780.25	797.221	749.704	831.396	1014.57
ssr3154	Specific	0.00162836	21	'not assigned.unknown'	529.611	519.804	618.252	552.981	588.511	561.081	637.475	709.961	654.971	751.013	835.787	845.773	492.843	458.92	535.307	516.176	543.612	545.403	712.944	782.435	782.374	880.442	922.682	822.739
6803t32	Specific	NR	NR	No Annotation	532582	544389	579030	560000	552325	560807	556700	532445	544034	555925	520843	532169	552714	526544	552869	561579	564933	558727	539649	566790	567777	557865	574290	576636
ssl7038	Specific	NR	NR	'not assigned.unknown'	2059.03	2470.05	2614.44	2119.79	2162.34	1984.19	2128.97	2289.11	2181.5	2255.79	2075.85	2357.58	2201.26	1732.35	2062.96	2188.17	1819.05	1904.33	1901.86	1633.3	1629.48	1547.39	1416.64	2117.05
smr0014	Prokaryotic	0.00100215	19	'not assigned.unknown'	3027.44	2545.56	2499.45	2628.99	2829.78	3491.82	4208.56	4471.23	5523.34	5251.73	5293.51	6020.2	2996.6	2804.67	3048.08	3114.7	3639.76	3505.79	4607.41	3063.75	3540.86	4129	3738.36	5202.45
sll0765	Prokaryotic	0.000604707	19	'misc.rhodanese'	1521.36	1599.22	1516.08	1485.18	1498.92	1551.79	1620.56	2209.17	2081.91	2282.72	1937.37	1940.95	1855.1	1797.85	1479.08	1820.44	1859.35	1823.12	2266.39	2201.24	2077.91	2093.54	2113.2	2250.64
sll1581	Specific	NR	NR	'not assigned.unknown'	844.963	1047.85	943.064	917.533	795.659	737.242	751.559	697.622	651.702	619.178	650.083	729.111	726.799	853.436	780.15	661.262	614.14	671.636	657.997	702.633	733.559	802.271	825.071	727.857
sll1286	Specific	1.29643e-05	9	'not assigned.unknown'	3120.01	3990.21	5866.3	4852.15	5435.62	4859.53	3511.84	3971.77	2856.16	2913.39	2813.6	2148.67	3751.56	4492.39	4176.18	3774.89	4202.33	3887.17	3007.93	2316.75	1947.77	1365.83	1384.48	1628.95
slr0063	Specific	4.73988e-05	10	'not assigned.unknown'	1890.31	1824.32	1926.59	2085.51	1972.43	1817.92	1871.29	1247.53	1297.29	1133.09	1022.49	977.446	1669.63	1702.96	2066.57	1727.64	1845.06	1730.24	1412.1	1614.16	1399.68	1187.63	1051.39	1024.24
slr1689	Prokaryotic	0.00626004	22	'DNA.repair'	676.86	753.642	637.117	638.593	584.199	768.002	619.72	958.164	852.804	875.75	1124.04	1135.66	701.127	960.171	677.785	680.542	668.773	642.595	806.29	734.279	871.783	802.442	810.054	930.281
slr0458	Prokaryotic	0.0249808	19	'not assigned.unknown'	456.91	480.699	458.338	444.449	505.526	473.302	592.288	556.185	511.778	514.192	568.123	568.606	450.969	456.841	484.124	557.622	599.062	560.828	665.234	777.707	789.303	831.931	852.464	696.543
slr1834	Prokaryotic	0.000206687	8	'PS.lightreaction.photosystem I.PSI polypeptide subunits'	107605	137911	135354	108419	124571	120811	94820.7	67082.1	35519.1	27783.6	25170.8	21198	84029.4	123885	128534	116095	108596	120758	102011	81978.9	69976.3	46017.6	38095.1	18566.8
sll1059	Specific	0.0207343	24	'nucleotide metabolism.phosphotransfer and pyrophosphatases.adenylate kinase'	675.987	826.611	673.508	601.859	637.605	632.057	724.765	637.915	673.428	648.964	652.931	666.254	633.798	688.109	650.298	581.545	571.454	594.577	661.335	641.142	742.576	752.484	812.048	711.369
slr0338	Prokaryotic	0.00259655	5	'not assigned.no ontology'	945.389	1341.11	854.311	973.848	727.934	642.568	760.238	563.815	710.426	638.929	538.803	652.792	881.998	1205.61	829.605	735.163	621.398	658.404	601.001	544.384	641.263	655.435	643.062	563.014
sll7075	Specific	0.00325662	9	'not assigned.unknown'	1854.45	2182.32	2162.55	2029.7	1701.5	1510.02	2017.11	1463.87	1663.91	1682.89	1145.4	1961.67	2152.18	1841.2	2096.66	2573.4	2784.88	2599	1478.6	1595.36	1470.45	1338.01	1278.04	1511.76
slr2072	Prokaryotic	0.00325662	24	'amino acid metabolism.synthesis.branched chain group.isoleucine specific.threonine ammonia-lyase'	1090.26	1196.72	1194.05	918.743	884.32	938.478	899.379	1097.77	1086.52	1107.78	1242.44	1100.18	1122.84	1354.63	1073.64	999.445	918.783	948.202	1159.46	974.887	1021.81	1107.15	1127.72	1342.19
slr1178	Specific	0.0141265	8	'not assigned.unknown'	1307.38	1551.55	1492.39	1566.93	1418.25	1487.84	1288.06	1441.96	1437.29	1402.68	1288.21	1140.38	1612.39	1588.28	1426.37	1638.25	1437.66	1539.52	1261.45	983.834	972.232	958.175	822.54	1594.09
slr1114	Specific	0.000466129	20	'not assigned.unknown'	1564.44	1317.5	1719.72	1606.36	2131.95	2218.72	2166.43	2518.87	2428.61	2605.39	3060.73	2443.66	1601.26	1389.77	1645.34	1584.1	1715.28	1813.84	2139.41	2146.92	2321.66	2491.13	2646.24	2474.46
sll0374	Prokaryotic	NR	NR	'transport.ABC transporters and multidrug resistance systems'	819.846	1103.84	801.315	816.59	729.66	690.574	797.52	722.509	831.013	818.486	807.821	837.746	811.664	951.964	837.708	862.873	867.403	847.983	820.828	743.693	971.79	985.789	1003.25	882.685
slr1329	Prokaryotic	0.00206097	8	'PS.lightreaction.ATP synthase.beta subunit'	6859.95	7545.43	3193.96	3521.6	2213.1	1800.4	1856.14	1040.72	1861.07	1238	977.343	1045.88	6483.94	8223.08	3828.54	4260.62	3039.58	3512.91	1293.5	1279.18	1207.13	1150.18	1115.72	1312.11
slr1784	Prokaryotic	0.000272553	24	'not assigned.unknown'	774.285	817.085	730.938	615.59	606.196	555.773	661.939	677.389	696.544	668.711	700.507	686.502	772.585	909.016	649.638	590.19	565.446	559.808	637.932	680.747	724.342	761.199	761.857	691.259
sll0709	Specific	0.00947878	7	'not assigned.unknown'	1214.22	1295.51	1269.87	1331.76	1149.24	1209.01	1096.48	1077.47	1217.25	1066.2	1184.42	889.684	1366.36	1213	1138.45	1324.08	1029.98	1015.7	981.516	783.69	754.351	722.427	763.838	1142.47
slr1556	Prokaryotic	0.00128052	17	'amino acid metabolism.synthesis.serine-glycine-cysteine group.serine.phosphoglycerate dehydrogenase'	1420.21	1360.86	1631.45	1710.55	1907.72	1854.06	1963.84	1925.79	1625.33	1765.58	1782.96	1741.87	1392.88	1210.89	1333.34	1478.36	1346.27	1448.2	1758.27	2148.13	1824.73	1867.73	1940.95	1602.53
slr0261	Prokaryotic	0.000780433	6	'PS.lightreaction.cyclic electron flow-chlororespiration'	2052.27	2578.5	1692.83	2042.9	1431.43	1183.11	1083.07	768.763	1114.71	815.726	671.352	647.682	1793.98	2355.2	1676.67	1670.3	1312.98	1393.83	691.608	686.254	677.883	688.736	671.254	881.981
ssr3159	Specific	3.46381e-05	20	'not assigned.unknown'	1152.42	939.21	999.838	896.961	1116.03	1306.03	1326.22	2046.05	2070.61	2053.34	2361.98	1996.78	1235.18	1019.45	1031.3	1075.7	1150.05	1037.39	1671.91	1326.03	1689.5	1646.93	1764.61	2401.37
slr1978	Prokaryotic	0.0141265	22	'transport.metal'	639.619	727.047	600.359	666.444	584.662	585.859	641.388	644.982	656.956	631.632	676.566	653.979	542.723	631.625	554.022	566.706	554.766	541.421	647.281	783.835	753.884	777.559	734.435	822.72
sll0503	Prokaryotic	NR	NR	'signalling.G-proteins'	547.667	563.402	471.043	483.973	526.381	592.503	577.896	902.526	826.236	671.16	828.777	740.839	732.366	698.052	537.957	756.017	826.761	766.292	993.192	722.707	748.469	736.601	679.744	1191.61
slr1283	Specific	0.00259655	20	'not assigned.unknown'	700.771	709.305	638.648	683.415	714.505	679.147	781.786	916.075	903.944	906.654	988.175	967.983	629.975	606.303	670.543	690.022	690.642	685.466	890.613	759.796	881.442	898.621	926.884	968.669
ssl0318	Specific	0.000357406	20	'not assigned.unknown'	4199.22	3145.95	3907.3	3550.57	5200.55	5660.22	7758.71	13871	12593.7	15196.1	15863.8	15071.2	4939.03	4266.87	4442.1	4707.81	5940.12	6078.1	10900.6	7398.21	8718.17	10927.7	11596.3	16155
sll0327	Specific	6.48746e-06	8	'not assigned.unknown'	2232.98	3933.82	2432.42	2823.26	1472.3	1364.43	2150.34	1051.93	1568.56	1021.44	634.776	785.276	1651.01	2152.82	2552.94	2591	2331.98	2212.18	738.428	671.373	612.085	513.594	484.978	1081.9
slr1563	Prokaryotic	3.14377e-06	20	'not assigned.no ontology'	1648.21	1515.92	1640.86	1464.81	1567.34	1710.64	2193.39	2693.08	2237.89	2738.64	2975.27	2469.26	1714.95	1480.39	1480.33	1593.65	1571.61	1509.79	2048.69	2922.76	2648.27	2491.52	2406.46	2581.1
sll1484	Prokaryotic	0.00162836	20	'mitochondrial electron transport / ATP synthesis.NADH-DH.type II.mitochondrial'	458.421	514.171	482.468	483.836	528.886	513.341	545.152	592.793	550.769	550.306	626.153	588.82	435.044	457.937	483.845	432.453	486.454	487.147	506.372	520.11	528.63	560.018	544.923	542.778
sll1212	Prokaryotic	0.00162836	5	'cell wall.precursor synthesis.GMD'	904.446	1366.68	835.988	1144.96	831.336	869.028	764.553	727.255	787.087	764.669	742.135	817.42	910.501	1351.12	943.513	1035.33	843.761	917.747	728.651	765.32	849.273	854.957	960.756	859.88
slr1862	Specific	0.000206687	20	'not assigned.unknown'	1415.97	1193.76	1157.04	1200.78	1320.98	1427.13	1499.19	1697.77	1560.32	1746.72	2276	2206.18	1240.89	1166.35	1306.27	1374.14	1558.89	1466.15	2030.54	2031.21	2269.53	2355.19	2442.15	2476.83
slr1506	Prokaryotic	1.81193e-05	5	'not assigned.unknown'	1667.63	2482.24	2594.44	1499.18	1403.34	1282.9	965.955	827.814	922.098	850.525	798.354	921.861	1699.63	2326.63	1825.41	1255.98	1466.21	1344.17	843.102	900.004	971.065	1027.13	884.871	992.333
ssr3410	Specific	NR	NR	'not assigned.unknown'	812.611	733.027	2188.25	2052.65	1484.24	1469.2	880.784	788.079	667.904	677.227	818.826	802.208	720.855	724.317	3215.17	2269.23	1485.38	2296.64	1207.24	1110.79	1141.58	1256.22	1309.53	900.092
slr0152	Prokaryotic	0.035873	4	'signalling.MAP kinases'	437.501	469.383	476.201	483.272	427.469	439.058	436.284	419.664	435.341	440.432	437.308	434.941	454.604	492.089	441.585	450.18	419.595	394.886	417.988	434.703	470.771	472.855	510.825	466.12
ssl0090	Prokaryotic	NR	NR	'not assigned.unknown'	916.306	767.529	791.366	813.929	861.544	934.252	814.668	730.228	753.379	628.873	703.804	600.427	835.118	659.908	752.901	738.576	751.808	650.168	706.432	711.083	679.456	681.868	676.759	797.819
slr0015	Prokaryotic	0.00100215	21	'not assigned.no ontology'	880.871	1050.61	941.602	1064.52	961.39	987.95	1050.81	1169.93	1123.55	1249.37	1236.56	1226.14	818.136	849.776	951.006	864.135	816.187	872.199	1069.13	998.19	1167.13	1147.25	1224.83	1196.9
slr0662	Prokaryotic	NR	NR	'polyamine metabolism.synthesis.arginine decarboxylase'	590.871	612.816	600.859	721.985	689.443	735.014	633.874	738.589	649.166	662.186	754.329	637.012	532.725	546.551	534.11	644.554	649.222	704.832	631.83	613.431	639.452	655.277	670.585	748.11
sll1119	Specific	NR	NR	'not assigned.unknown'	1585.91	906.413	919.471	2598.77	1113.76	1366.31	1987.9	2002.15	822.081	1510.98	1949.81	1407.39	948.201	810.05	2258.91	2093.17	2682.41	3104.34	1544.32	2747.37	2420.91	3221.07	3263.62	2132.55
sll0716	Prokaryotic	0.000116811	20	'protein.targeting.chloroplast'	1164.09	1130.73	1216.44	1041.71	1145.09	1327.14	1269.94	1791.29	1629.97	1858.96	2018.43	2082.78	1179.61	1155.4	1129.78	1142.82	1094.05	1098.31	1448.64	1408.81	1276.86	1451.74	1571.95	1779.9
sll0585	Specific	3.46381e-05	19	'not assigned.unknown'	1223.11	1117.17	1051.7	1150.33	1266.84	1176.21	1481.1	1376.63	1485.2	1429.65	1472.27	1639.5	1109.32	1086.77	1112.91	1193.85	1179.56	1155.41	1365.99	1369.93	1652.92	1611.81	1622.61	1320.71
sll1640	Prokaryotic	1.29643e-05	21	'misc.nitrilases, *nitrile lyases, berberine bridge enzymes, reticuline oxidases, troponine reductases'	614.441	561.302	493.657	485.706	511.538	483.029	529.358	663.82	609.968	625.694	760.897	786.942	564.744	582.309	522.554	493.742	553.789	517.011	720.306	718.071	762.252	789.235	739.68	827.326
slr1959	Specific	0.00771869	20	'not assigned.unknown'	544.64	538.878	482.161	590.495	572.618	585.701	603.208	921.777	813.506	895.24	976.634	738.457	592.361	598.15	579.022	583.609	621.337	561.054	754.107	590.623	631.911	667.567	638.678	911.427
slr1870	Specific	NR	NR	'not assigned.unknown'	858.888	1006.33	904.25	993.271	984.356	991.87	921.107	1082.16	1033.81	1046.06	1098	1005.95	898.379	872.543	898.772	893.712	907.545	898.102	974.039	832.685	925.426	940.683	929.487	997.867
ETG02_36680	Specific	0.0115941	20	No Annotation	574.485	499.633	618.959	611.44	656.601	610.792	742.357	727.141	653.41	742.686	878.437	854.544	490.746	477.665	621.556	511.336	607.124	597.827	834.547	822.303	1048.61	1035.98	1137.76	854.87
sll0549	Prokaryotic	0.000116811	20	'not assigned.unknown'	1395.1	1088.63	1162.73	1440.9	1279.84	1210.05	1692.35	1858.71	1714.31	2957.2	1857.61	2868.12	1325.81	1049.68	1175.94	1175.6	1144.75	1106.38	1682.85	2436.55	2409.24	2894.75	3315.3	1919
slr1622	Prokaryotic	0.00406656	4	'nucleotide metabolism.phosphotransfer and pyrophosphatases.misc'	1920.83	2381.92	1441.32	1112.8	931.21	958.05	1035.42	1194.16	1397.98	1235.21	1214.13	1088.16	1905.98	2855.87	1290.45	1317.76	1164.41	1137.22	1120.04	943.765	1039.55	1052.25	1054.02	1248.39
sll0804	Prokaryotic	4.73988e-05	19	'signalling.G-proteins'	1069	868.483	977.438	1085.95	1207.92	1295.13	1532.05	1893.36	1610.59	2050.67	1951.22	2087.41	960.546	852.467	1016.8	1042.9	1074.25	1121.75	1548.08	2227.08	2097.84	2262.38	2374.31	2047.31
sll0243	Specific	NR	NR	'not assigned.unknown'	810.382	786.867	1226.49	1060.52	1374.3	1502.99	1309.86	1733.07	1389.99	1606.32	1754.11	1567.24	752.714	735.587	1009.33	910.362	1169.65	951.622	1311.34	976.54	1010.7	980.715	1016.29	1420.23
slr2110	Specific	0.00259655	19	'not assigned.unknown'	180.597	193.48	183.867	188.004	207.08	202.253	198.614	203.091	194.61	212.519	235.479	227.528	164.374	170.893	186.404	181.109	191.509	194.285	235.92	289.443	282.139	298.179	285.699	285.421
sll1537	Prokaryotic	0.00128052	22	'not assigned.unknown'	713.007	880.167	836.179	672.366	704.519	725.706	861.164	1335.45	1368.54	1462.35	1551.79	1279.81	855.239	925.599	747.446	865.515	874.463	796.471	1146.5	871.173	999.997	999.506	1057.6	1375.86
ssl8041	Specific	0.0299887	18	'not assigned.unknown'	261.296	216.53	306.33	256.511	298.843	302.572	369.289	527.176	396.215	419.905	506.524	400.022	334.446	330.944	302.809	430.348	454.98	452.672	599.454	586.745	550.463	580.818	596.927	720.615
slr0664	Specific	NR	NR	'not assigned.unknown'	876.024	901.127	804.332	836.076	776.866	750.972	778.026	745.663	761.416	746.865	634.889	613.743	818.525	644.188	703.805	621.617	519.77	575.154	498.482	482.508	492.595	509.688	503.44	538.155
slr1706	Prokaryotic	0.00128052	20	'secondary metabolism.flavonoids.flavonols'	2099.47	1674.34	1952.32	1821.7	2656.54	3145.35	3293.7	5054.19	4967.11	5713.17	6251.61	6177.12	1960.04	2121.98	2103.39	2197.12	2627.55	2554.24	4545.49	3016	3415.86	3943.88	4100.71	5280.07
sll0252	Specific	0.00406656	24	'not assigned.unknown'	954.455	1024.88	827.369	854.162	779.452	778.26	805.355	818.883	960.148	994.051	868.137	1065.93	901.057	979.85	854.646	950.667	903.966	854.639	952.058	1115.95	1009.33	1083.17	1115.72	1187.02
sll0803	Specific	NR	NR	'not assigned.unknown'	1226.15	1299.76	1090.91	1261	1268.39	1146.96	1372.41	1606.03	1290.38	1776.27	1402.12	1343.52	1263.54	1093.04	1079.08	1119.76	965.563	975.788	1098.67	1121.86	1148.31	942.343	984.471	942.287
sll1673	Prokaryotic	NR	NR	'RNA.regulation of transcription.ARR'	784.276	816.078	830.665	966.943	914.908	942.528	790.538	858.674	741.542	707.1	753.305	732.466	870.113	800.333	776.597	1046.87	1006.74	947.029	965.824	1046.31	1061.43	1089.99	975.517	1230.85
sll1247	Specific	0.00259655	21	'not assigned.unknown'	2122.93	2915.07	2203.37	3350.09	2485.4	2100.42	3038.89	4447.81	2707.15	6011.9	6682.19	4495.19	2054.34	2121.09	2040.53	2354.25	1855.6	2022.31	5075.46	7922.13	7255.05	7708.17	8861.45	4320.22
sll1428	Prokaryotic	NR	NR	'transport.unspecified cations'	550.033	636.916	583.332	549.885	546.489	542.056	611.708	560.306	617.446	651.127	657.035	644.412	560.403	579.111	597.628	655.078	636.332	625.906	768.954	654.001	833.808	842.124	855.202	737.504
sll1058	Prokaryotic	0.00325662	1	'amino acid metabolism.synthesis.aspartate family.lysine.dihydrodipicolinate reductase'	1417.5	1653.78	1568.5	1338.77	1277.86	1267.22	1288.66	1410.5	1431.05	1356.44	1478.72	1524.33	1522.68	1629.07	1366.77	1381.85	1378.6	1319.09	1374.49	1224.93	1434.86	1425.26	1366.45	1553.13
slr1176	Prokaryotic	0.000357406	5	'major CHO metabolism.synthesis.starch.AGPase'	1729.71	2737.9	1530.39	1326.77	841.911	713.251	789.283	581.491	827.811	626.427	592.322	754.014	1601.58	2574.57	1296.01	1179.67	879.915	955.761	593.056	673.514	663.253	692.661	672.492	620.953
sll0985	Prokaryotic	1.81193e-05	21	'not assigned.unknown'	676.548	641.806	656.14	653.725	654.197	606.598	727.829	744.636	706.76	689.443	824.037	849.042	645.163	603.432	586.215	574.574	555.018	591.629	731.528	805.16	843.536	931.08	934.086	836
slr0653	Prokaryotic	0.0249808	5	'RNA.regulation of transcription.sigma like plant'	5181.7	5575.16	2588.01	3249.16	2786.28	1860.16	2403.18	1425.72	3595.73	1945.74	1328.61	2004.02	3399.34	3578.69	2362.72	2767.65	1633.11	2116.94	1001.58	821.318	921.979	907.703	884.341	941
ssl1690	Specific	NR	NR	'not assigned.unknown'	9403.67	10125.8	13209.3	12752	12532.8	10711.7	15328.1	13109.3	7796.84	11492.9	12040	6720.1	9090.54	8828.3	9383.9	9551.77	8240.37	8618.11	14772	23115.8	21101.6	19382.3	18170.3	6745.1
slr0596	Prokaryotic	NR	NR	'not assigned.unknown'	840.049	818.473	790.864	922.664	939.516	946.436	1037.23	975.658	1099.87	1003.66	972.651	885.989	792.747	779.753	755.785	811.729	713.381	786.214	761.098	765.205	858.995	905.258	796.092	851.756
slr1624	Specific	0.000604707	20	'not assigned.unknown'	1282.63	1313.39	1033.27	1247.34	1308.18	1257.33	1518.97	1499.31	1509.85	1583.69	1667.56	1711.94	1305.11	1430.8	1254.86	1443.96	1537.15	1443.28	1678.18	2056.65	2333.08	2575.07	2509.21	2207.82
slr1945	Prokaryotic	0.000604707	6	'glycolysis.cytosolic branch.phosphoglycerate mutase'	1533.04	3247.46	1661.2	2179.88	1354.58	1277.35	793.146	605.829	857.088	671.866	619.522	570.676	1481.86	2450.19	1760.82	1732.68	1314.97	1562.47	685.869	741.894	788.812	790.723	782.502	773.189
slr1463	Prokaryotic	0.00015584	6	'protein.synthesis.elongation'	2193.04	2549.49	1767.22	1540.16	1387.6	1320.62	978.376	782.866	1248.61	946.711	814.371	883.769	2100.48	3138.57	1696.64	1505.01	1127.96	1374.62	719.033	649.949	637.857	621.832	636.172	701.769
ssr7079	Specific	NR	NR	'not assigned.unknown'	826.761	804.502	880.107	750.737	780.493	1174.65	927.22	1526.42	1728.81	1608.7	1822.22	1339.68	930.858	950.15	847.814	1055.12	956.538	969.169	1071.52	936.197	832.079	788.168	901.399	1459.14
sll1853	Specific	0.000466129	20	'not assigned.unknown'	783.779	801.521	727.915	707.196	770.086	718.192	882.032	944.923	980.249	976.769	1080.51	1060.47	830.192	894.331	814.136	835.25	886.758	841.257	1219.98	1144.47	1340.23	1540.5	1543.88	1306.41
sll1273	Specific	NR	NR	'not assigned.unknown'	1486.58	1373.01	1252.23	1267.5	1313.32	1331.39	1558.45	1871.18	1681.61	1848.51	1668.51	1452.17	1531.95	1577.93	1176.8	1552.1	1467.76	1307.78	1586.09	1209.84	1228.35	1014.98	1186.17	1695.21
sll0172	Specific	NR	NR	'not assigned.unknown'	1005.62	922.982	927.427	868.141	819.343	811.954	760.994	770.4	693.479	715.718	889.716	816.728	799.487	837.364	1256.71	764.072	1098.74	946.258	729.506	810.607	808.092	851.692	842.528	796.145
sll0272	Prokaryotic	NR	NR	'not assigned.unknown'	1778.47	1820.37	1438.32	1563.76	1361.9	1267.39	1361.41	1308.74	1167.41	1181.58	1374.78	1390.03	1530.5	1525.48	1382.19	1363.02	1197.11	1351.39	1474.95	1688.89	1720.88	1832.91	1900.26	1399.04
slr0316	Specific	NR	NR	'not assigned.unknown'	363.194	393.476	374.295	422.117	399.148	376.943	435.426	371.329	364.988	414.39	406.346	473.207	333.158	340.678	388.078	381.2	392.815	369.756	435.545	438.04	441.473	500.895	543.406	437.934
sll1626	Specific	NR	NR	'not assigned.unknown'	9119.7	9620.62	13281.4	13520.9	12915.6	11735.9	18532	17249.6	7643.73	13165.4	14117.7	7761.38	7308.34	8516.92	8968.48	9335.05	8073.34	8313.35	12163.6	21832.8	16418.8	16699.6	16967.5	6652.28
slr1230	Specific	2.16071e-06	21	'not assigned.unknown'	798.082	735.182	653.654	660.928	710.922	733.941	811.22	1044.4	969.518	1063.61	1211.79	1055.65	755.662	818.677	614.186	658.26	696.964	709.918	944.037	838.859	893.623	953.712	1001.59	1179.07
sll0763	Specific	NR	NR	'not assigned.unknown'	1143.2	1103.5	1149.85	1156.89	1287.33	1161.45	1194.67	1079.96	1145.64	1059.17	999.425	1072.6	1063.85	947.628	1079.34	1051.74	1022.1	1073.15	845.158	886.713	918.584	936.947	975.639	902.453
slr1787	Specific	0.00325662	20	'not assigned.unknown'	495.62	485.945	514.815	467.626	479.294	551.816	530.003	629.115	551.322	647.197	716.886	675.022	516.253	544.303	529.205	559.43	558.012	525.229	630.365	709.876	729.795	765.492	814.793	797.993
slr1675	Specific	0.000780433	21	'not assigned.unknown'	889.913	868.335	926.295	890.462	866.663	889.63	2370.34	2000.83	2101.56	3610.92	1629.63	5584.38	872.536	731.725	789.283	845.005	685.436	797.281	986.624	1071.15	1271.91	1875.26	4365.36	2466.07
sll0630	Specific	9.20654e-06	7	'not assigned.unknown'	1977.61	3362.76	2340.2	1985.29	1692.58	1606.38	726.393	622.388	615.614	579.074	657.954	650.417	1800.97	3312.02	1854.23	1670.75	1416.06	1514.55	1039.07	680.323	573.437	521.332	570.345	610.268
slr0898	Prokaryotic	0.0115941	9	'N-metabolism.nitrate metabolism.nitrite reductase'	2303.89	3237.38	2168.59	4926.46	3106.06	3038.86	4048.69	2500.58	2332.56	2345.74	2760.13	2822.91	2315.68	2954.38	6527.12	4126.82	6221.42	6344.06	2423.64	1835.2	2074.82	2284.52	2140.76	2672.44
ssl2874	Specific	6.44324e-05	5	'not assigned.unknown'	1463.89	2176.87	1318.35	2126.77	1240.01	1005.55	791.809	702.08	815.629	701.752	797.579	882.579	1743.54	2068.13	1280.74	1371.26	930.198	1041.51	690.265	780.19	824.719	889.644	876.214	736.231
slr0919	Prokaryotic	NR	NR	'not assigned.unknown'	809.995	791.29	808.428	874.861	851.944	816.836	1020.64	738.066	723.955	824.64	486.855	620.894	806.491	801.862	760.861	746.962	665.552	670.536	538.937	638.995	625.593	610.774	568.559	547.659
slr0887	Specific	NR	NR	'not assigned.unknown'	754.587	774.006	802.11	756.307	726.037	710.418	686.173	884.055	839.427	841.264	944.62	889.824	779.403	878.155	797.745	883.777	917.651	876.639	1023.72	811.966	838.772	858.863	829.652	1355.99
slr0118	Prokaryotic	0.00325662	7	'Co-factor and vitamine metabolism.thiamine'	3393.33	2798.01	3001.37	3197.65	2979.8	2599.28	2206.65	1687.85	1960.52	1777.19	1444.79	1627.01	2941.82	2687.6	2708.65	2525.3	2212.14	2394.32	1413.82	1301.32	1414.12	1517.99	1416.13	1378.62
sll0865	Prokaryotic	0.000116811	19	'not assigned.unknown'	1199.44	1055.28	1148.31	1154.83	1226.85	1303.81	1471.67	1750.9	1632.66	1784.46	1886.02	1974.03	1199.24	1044.84	1176.9	1259.57	1492.19	1304.37	1817.03	1982.8	2119.95	2349.74	2324.07	2153.35
ssr0761	Specific	0.00259655	20	'not assigned.unknown'	1411.1	1245.63	1350.72	1309.86	1477.74	1491.17	2003.11	1944.12	1994.55	1971.05	2009.3	2683.87	1562.94	1370.82	1467.88	1472.62	2025.33	1685.71	2272.68	1926.7	2263.42	2346.62	2227.58	2338.28
slr0103	Specific	0.00128052	20	'not assigned.unknown'	808.469	696.108	822.514	779.155	937.174	981.33	1069.88	1313.93	1234.39	1302.78	1537.45	1628.57	713.253	667.822	852.166	733.566	841.4	826.981	1176.54	1091.25	1304.88	1336.82	1416.48	1362.81
sll1734	Specific	0.00325662	10	'not assigned.unknown'	649.867	669.315	5218.42	12017.8	10119.2	9571.74	1754.48	1238.77	1025.23	1013.54	1030.17	927.318	582.445	722.009	11017.5	10468	5894.03	9995.91	3284.09	1848.78	1457.17	1111.66	1128.65	1207.47
Norf6	Specific	0.00505613	7	No Annotation	7089.39	8085.79	9262.14	8063.91	5792.97	4990.51	6761.89	3624.6	3629.72	3230.07	2730.6	2836.24	6964.04	6426.26	7528.46	6410.22	6071.63	6508.58	4438.96	5698.39	5523.04	4214.37	3646.97	2583.18
sll1897	Specific	NR	NR	'not assigned.unknown'	1107.24	1099.23	1129.71	1042.04	1041.82	1046.69	1199.07	1166.7	1102.52	1062.72	1053.7	981.467	1028.65	969.246	1031.12	969.568	910.819	910.575	925.883	1002.42	916.821	938.236	922.494	920.439
slr0920	Prokaryotic	0.0427627	22	'not assigned.unknown'	869.475	781.803	841.698	804.252	819.107	779.893	947.733	812.829	830.461	794.676	818.615	843.482	890.043	806.831	795.159	765.88	769.136	756.4	847.017	942.107	1036.25	1063.08	1085.51	872.866
sll0169	Prokaryotic	NR	NR	'stress.abiotic.heat'	935.203	1010.58	916.317	957.114	965.63	987.907	933.112	986.425	1081.47	1035	1026.68	807.057	956.956	1108.45	1092.27	1033.1	1071.35	1017.42	888.873	889.391	822.33	831.241	851.662	1024.53
sll0167	Specific	9.20654e-06	8	'not assigned.unknown'	1361.02	1455.67	1384.48	1577.35	1287.72	1217.25	898.063	715.718	778.835	686.274	715.185	721.151	1258.95	1323.54	1211.68	1333.19	1018.97	1195.49	731.561	695.59	710.26	733.69	712.364	724.532
slr0695	Specific	0.00259655	7	'not assigned.unknown'	2729.14	3552.77	3168.2	2284.69	1884.54	1665.29	1650.44	1776.67	1754.9	1577.09	1342.82	1372.12	2623.35	2777.1	2217.95	1983.48	1506.98	1652.45	1318.53	1619.86	1320.4	1198.94	1165.54	1375.98
sll1120	Prokaryotic	0.0115941	21	'cell.division'	605.839	674.675	716.508	586.684	668.975	541.542	690.528	662.792	630.644	716.454	782.615	729.691	660.586	655.004	683.303	612.259	682.472	641.775	769.653	756.375	942.953	982.373	979.987	928.881
ssl1376	Specific	NR	NR	'not assigned.unknown'	1153.83	1927.88	1350.98	1205.93	1016.25	1059.31	1149.91	1088.85	1238.06	1302.81	1032.43	1167.22	1131.13	1193.16	1164.44	1213.8	1098.02	1080.08	976.162	965.67	1017.57	1026.18	950.152	1135.52
sll1024	Prokaryotic	0.000357406	20	'not assigned.unknown'	396.731	381.234	393.055	375.973	402.276	379.505	436.743	442.594	447.306	451.953	529.063	555.06	382.922	389.559	402.077	382.213	424.276	408.124	556.072	493.192	581.361	627.561	697.278	621.997
sll0915	Prokaryotic	2.51407e-05	20	'protein.degradation.metalloprotease'	1172.49	1146.78	1078.33	1113.54	1155	1260.92	1260.52	2326.19	1935.68	2259.25	2548.39	2233.41	1216.82	1235.83	1108	1070.68	1094.41	1168.76	1689.36	1196.38	1425.76	1606.61	1656.43	2093.55
sll1107	Specific	0.000466129	5	'not assigned.unknown'	418.711	616.848	423.639	379.541	342.564	312.032	320.459	276.847	322.643	287.002	282.002	294.975	416.108	579.855	366.735	350.217	309.525	312.728	258.211	276.642	296.351	316.336	299.995	293.427
sll1408	Specific	0.000466129	20	'not assigned.unknown'	583.28	501.232	637.959	597.539	707.603	747.435	829.779	1117.75	891.514	1026.64	1266.07	1152.89	574.928	517.016	630.395	624.335	728.925	702.389	1042.34	1076.94	1188.2	1272.69	1288.24	1225.65
sll0590	Prokaryotic	0.00406656	20	'not assigned.unknown'	528.208	561.081	544.831	590.932	539.459	513.247	567.254	616.032	599.382	616.993	700.688	599.081	527.701	487.006	463.284	567.19	530.371	510.267	581.003	578.242	628.223	643.333	597.953	720.216
sll0766	Specific	0.035873	14	'not assigned.unknown'	1766.61	1551.3	1753.46	2016.25	2059.62	2156.66	2199.54	1976.11	1907.01	1834.46	1939.33	1831.97	1707.42	1568.64	1789.29	1687.57	1683.37	1701.25	1958.57	1907.07	1689.18	1564.24	1499.05	1359.63
slr0348	Prokaryotic	0.000466129	20	'secondary metabolism.isoprenoids.non-mevalonate pathway.HDR'	1113.53	1175.17	1045.65	1018.45	1059.58	1019.27	1325.52	1457.27	1433.56	1583.45	1411.39	1671.61	1023.82	1209.79	1107.41	1097.18	1178.36	1091.84	1364.3	1113.06	1363.77	1532.56	1285.06	1526.49
slr1568	Specific	0.00128052	20	'not assigned.unknown'	614.795	660.693	585.706	599.535	608.129	727.295	664.232	1145.81	970.903	1062.92	1273.69	1037.71	690.619	697.615	550.601	727.607	711.945	700.327	932.627	755.89	828.132	830.5	829.101	1201.66
slr1288	Prokaryotic	0.0207343	9	'protein.degradation'	1286.59	1391.96	1428.94	1616.03	1430.87	1414.93	1205.27	1166.94	1141.39	1334.02	1039.53	1080.38	1291.97	1156.4	1185.72	1343.5	980.579	1248.48	948.573	1160.59	965.034	1048.76	1074.57	925.99
slr0606	Prokaryotic	4.53489e-06	22	'not assigned.unknown'	1781.52	2224.12	1609.64	1775.83	1642.45	1761.04	1989.92	2175.53	2270.53	2329.85	2382.85	2247.69	1740.87	2059.8	1740.68	1691.94	1615.96	1615.96	2031.91	1978.06	2146.25	2316.66	2517.15	2325.25
slr2105	Prokaryotic	2.51407e-05	24	'not assigned.unknown'	676.134	775.528	731.689	636.389	591.675	678.465	586.808	695.97	734.771	731.215	822.888	880.308	729.537	799.844	622.465	675.364	604.271	580.247	722.307	700.358	726.986	771.519	842.275	803.347
slr0750	Prokaryotic	NR	NR	'not assigned.unknown'	2666.98	1435.58	2374.1	1059.53	1335.39	1158.75	1916.1	1083.97	1452.37	1066.62	1269.25	1229	2400.06	1193.39	1512.95	1104.76	1483.81	1212.22	1012.72	944.045	1139.22	1003.21	1051.9	1050.61
sll1677	Specific	0.00162836	4	'not assigned.unknown'	716.496	1069.66	774.716	797.66	657.692	655.503	550.879	641.853	566.494	582.963	683.344	639.356	685.064	954.78	727.967	648.308	586.291	611.711	613.357	660.239	660.402	692.157	688.649	676.885
slr1171	Prokaryotic	NR	NR	'redox.ascorbate and glutathione.glutathione'	2625.42	3011.05	2716.94	2721.64	2262.97	2212.1	3003.49	2824.05	3339.27	3788.3	2430.08	3348.38	2511.78	2255.05	1997.02	2177.14	1983.8	2011.54	1824.76	1413.58	1372.94	1539.14	1639.36	2159.39
sll1820	Prokaryotic	0.00771869	6	'protein.aa activation.pseudouridylate synthase'	3516.53	3439.26	2778.5	3173.94	3041.7	3269.43	1171.93	1226.21	1289.29	1401.51	1572.72	1294.44	3536.33	5195.46	3419.82	3647.16	2715.68	3789.02	1570.5	1764.69	1574.22	1644.23	1627.46	1538.43
sll2007	Specific	0.0141265	22	'not assigned.unknown'	962.172	1007.98	812.476	845.594	859.337	746.366	853.89	825.756	813.779	818.457	928.289	1009.85	850.533	771.495	823.496	748.298	686.421	892.05	936.679	934.568	1134.8	1136.9	1179.51	1001.42
sll1772	Prokaryotic	6.44324e-05	20	'DNA.repair'	351.152	341.393	337.148	344.675	363.49	368.25	431.809	480.572	473.874	467.688	523.946	435.461	312.477	377.238	325.637	330.627	348.409	376.412	458.097	467.801	468.484	517.44	520.492	555.421
sll0420	Specific	0.00406656	6	'amino acid metabolism.degradation.glutamate family.arginine'	923.88	1190.75	926.771	948.334	847.483	737.496	880.628	704.922	817.724	777.316	598.173	610.863	865.9	959.163	873.984	816.73	795.563	801.648	600.634	610.682	683.997	704.676	716.355	697.219
slr0719	Specific	0.0115941	21	'transport.potassium'	913.751	951.459	943.591	986.723	1004.7	1043.15	1005.03	1072.41	954.35	1017.84	1073.75	1089.26	806.065	919.394	940.521	746.444	810.951	839.259	970.305	974.979	1113.03	1099.39	1122.18	990.923
sll7044	Specific	0.00947878	20	'not assigned.unknown'	1275.64	1316.07	1276.44	1121.47	1325.71	1388.59	1635.74	1982.12	1872.84	2053.69	2103.06	2032.42	1222.7	1299.79	1291	1247.26	1320.09	1250.38	1973.04	1262.99	1440.02	1676.56	1607.2	2291.46
slr0943	Prokaryotic	0.00947878	7	'glycolysis.unclear/dually targeted.aldolase'	1020.52	1094.79	1000.45	965.717	902.715	823.418	752.91	685.792	567.816	610.258	598.398	523.303	948.093	938.146	836.009	764.772	646.183	705.959	607.976	713.366	666.803	693.602	689.863	552.826
slr1056	Specific	NR	NR	'not assigned.unknown'	469.018	554.928	442.25	508.817	540.043	507.931	519.91	480.393	383.32	457.86	356.581	415.192	474.315	491.132	385.55	457.344	391.642	433.006	380.519	394.419	399.909	345.476	366.752	367.237
sll0244	Prokaryotic	0.000272553	21	'cell wall.precursor synthesis.MUR4'	846.277	897.547	922.601	791.818	879.575	948.637	1091.83	1260.82	1283.45	1361.29	1437.08	1324.43	908.396	1004.73	903.73	948.389	1025.29	1015.9	1378.82	1311.86	1379.13	1401.14	1462.51	1526.09
6803t06	Specific	NR	NR	No Annotation	540181	513435	554842	585209	533396	545052	544510	467656	516933	488752	540444	510095	521906	589893	509632	546208	562329	545144	524391	533712	538319	531205	508621	509412
slr1614	Specific	0.00406656	7	'not assigned.unknown'	2187.28	1537.53	1312.4	1085.88	972.958	897.314	788.246	529.495	931.391	487.692	459.993	315.358	1536.99	1242.33	1179.66	932.815	825.389	845.175	507.889	468.671	494.146	465.947	428.512	612.736
slr1543	Prokaryotic	NR	NR	'transport.misc'	574.718	495.821	549.619	583.092	636.493	635.287	578.098	583.948	497.504	565.204	598.227	599.459	568.163	541.077	530.312	563.712	548.272	575.663	559.658	641.46	597.809	605.113	599.453	541.093
sll2009	Prokaryotic	NR	NR	'protein.targeting.mitochondria'	886.76	923.672	915.2	824.756	819.368	751.036	893.314	779.753	708.373	748.524	678.826	662.199	826.829	869.752	860.052	783.47	691.951	871.778	760.329	1002.99	979.013	901.668	906.355	674.904
ssr2912	Specific	0.00206097	19	'not assigned.unknown'	924.817	829.228	1006.3	916.073	1036.23	1092.12	1119.47	1294.63	1186.87	1338.64	1532.83	1533.48	1032.23	962.281	921.621	1174.97	1223.85	1195.06	1599.87	1577.7	1685.07	1879.38	1887.61	1936.34
slr0935	Specific	4.73988e-05	19	'not assigned.unknown'	2977.89	2588.52	3586.66	3972.48	4895.12	4884.32	5901.56	6274.08	4840.43	6605.77	6046.44	5347.94	2910.45	2249.12	3159.56	3568.94	3808.77	4072.47	5762.82	6254.14	6286.97	6640.11	6759.34	4682.91
sll0729	Specific	0.000116811	20	'not assigned.unknown'	1138.85	1126.54	1086.24	1087.97	1103.96	1130.97	1283.82	1277.89	1359.69	1410.08	1510.17	1762.07	1037.75	1040.88	1098.24	1093.33	1109.19	1082.61	1424.46	1435.47	1647.72	1784.25	1741.8	1664.6
slr0740	Specific	0.000780433	5	'not assigned.unknown'	1393.58	1443.24	1190.93	1247.2	1082.42	976.813	974.343	791.384	924.302	835.405	798.903	825.719	1257.65	1271.21	1143.61	1109.46	1016.86	1052	757.826	804.005	827.111	852.508	768.621	781.793
sll0755	Prokaryotic	NR	NR	'redox.peroxiredoxin.BAS1'	1568.09	1776.91	1687.51	1215.84	1340.91	1261.16	1512.98	1365.98	1485.54	1488.44	1364.45	1630.16	1580.65	1336.38	1493.7	1105.97	1215.76	1132.38	1281.25	1359.98	1452.13	1653.34	1668.39	1248.53
sll1255	Specific	NR	NR	'not assigned.unknown'	1221.4	1162.82	1205.16	1283.72	1530.26	1635.89	1951.63	1810.86	1941.82	1740.02	1834.66	1465.72	1469.96	1291.3	1218.61	1409.28	1467.61	1367.48	1408.13	1113.77	935.852	1013.9	1050.7	1611.94
slr0697	Prokaryotic	0.00325662	20	'redox.ascorbate and glutathione.glutathione'	772.382	667.9	785.301	805.911	937.008	986.49	1097.44	1407.86	1326.6	1553.93	1617.82	1546.2	753.936	691.428	832.466	820.035	909.049	897.838	1310.4	1080.88	1218.77	1318.41	1403.18	1562.27
sll1815	Prokaryotic	0.00259655	5	'nucleotide metabolism.phosphotransfer and pyrophosphatases.adenylate kinase'	1341.18	1459.8	1520.68	1400.84	1412.18	1410.95	1047.78	1106.39	1118.92	1182.79	1355.73	1202.27	1406.95	2206.41	1461.86	1379.22	1284.84	1405.68	1243.17	1140.07	1238.75	1522.69	1577.66	1306.06
sll1233	Specific	0.00100215	18	'not assigned.unknown'	789.033	751.322	798.537	808.482	855.064	825.056	908.178	992.154	887.358	928.672	1064.52	1074.93	759.269	665.976	821.318	807.411	914.307	855.606	1119.17	1440.52	1544.02	1616.23	1713.62	1417.99
sll1911	Specific	0.000466129	22	'not assigned.unknown'	984.96	945.637	879.032	819.317	908.677	988.359	940.978	1262.33	1215.02	1328.77	1470.02	1421.86	1021.14	1286.7	1006.73	862.752	938.836	927.342	1184.56	1054.48	1004.73	1100.09	1183.35	1245.15
ssl1255	Specific	NR	NR	'not assigned.unknown'	1727.29	1804.61	1532.33	1562.51	1433.87	1253.74	1358.55	1215.05	1100.65	1302.8	1074.73	1057.05	1817.61	1794.3	1455.41	1132.58	1163.23	1030.65	1065.37	1024.36	1098.94	970.272	960.716	824.505
ssl2138	Specific	0.000206687	21	'not assigned.unknown'	839.595	874.959	826.725	724.944	782.684	790.317	898.186	820.904	793.329	859.576	907.17	926.338	767.239	809.429	809.32	712.611	756.523	749.138	916.932	1097.54	990.041	1102.06	1077.87	916.884
slr0496	Specific	0.00505613	18	'not assigned.unknown'	568.972	565.114	654.304	614.45	642.304	751.266	784.767	760.736	784.218	752.051	888.974	953.305	545.041	549.245	677.365	624.92	698.175	672.565	882.239	924.156	853.482	923.872	988.269	846.903
ssl2245	Specific	0.00100215	6	'not assigned.unknown'	3967.02	5513.72	3745.6	4183.16	2870.67	2336.71	2237.29	1257.65	1968.71	1523.28	1115.77	1482.02	3393.95	3588.32	3077.28	3610.8	2335.78	2831.02	1200.14	1264.99	1350.32	1422.87	1456.21	1038.82
slr0829	Specific	0.00100215	19	'not assigned.unknown'	765.339	743.507	844.887	775.884	906.417	865.067	1216.98	1354.57	984.023	1668.04	994.055	1230.77	718.191	726.008	705.424	760.245	771.073	775.583	893.716	1024.38	1099.23	1081.42	1137.63	1051.48
ssl3445	Prokaryotic	3.46381e-05	6	'protein.synthesis.ribosomal protein.prokaryotic.chloroplast.50S subunit.L31'	10851.6	11096.4	8973.44	8739.02	7466.13	6952.45	2281.82	2272.77	2241.8	2653.32	3154	2483.31	11159.9	14015.3	9311.81	8215.22	6026.96	7842.82	2636.4	2355.11	2239.74	2771.19	2625.64	2225.27
sll1770	Prokaryotic	0.00162836	20	'not assigned.no ontology.ABC1 family protein'	711.153	760.032	549.417	621.268	650.389	665.813	731.436	819.394	936.881	876.974	887.568	998.056	703.673	881.22	552.416	571.456	573.817	585.552	733.416	713.377	703.394	803.676	824.511	886.201
slr1611	Specific	NR	NR	'not assigned.unknown'	2997.59	2683.33	2439.77	2509.83	2487.28	2060.09	3227.17	2802.37	2230.74	3468.86	2107.16	2896.88	2611.25	1890.66	2016.82	1622.86	1473.94	1559.97	1812.4	2174.18	2388.3	1839.66	2028.39	1139.23
slr1977	Specific	0.00206097	18	'not assigned.unknown'	1262.63	1111.75	1243.26	1246.02	1358.54	1663.37	1613.21	3123.72	2818.47	2975.32	3246.87	2705.22	1593.08	1516.58	1295.01	1872.29	2104.23	1785.64	2649.11	2094.9	2203.24	1922.15	1689.59	3984.62
sll1796	Prokaryotic	2.51407e-05	3	'PS.lightreaction.other electron carrier (ox/red)'	6553.29	3223.49	2718.28	1980.3	1749.97	1790.32	1666.36	2052.36	1834.98	1866.55	2297.48	2372.47	3738.74	3327.74	2525.5	2150.24	2012.96	2311.22	2207.36	1845.23	2002	2173.76	2326.06	2558.36
slr1789	Specific	0.000116811	8	'not assigned.unknown'	1164.19	1505.86	1108.66	1257.98	1270.16	1141.16	1144.49	735.289	976.461	620.813	740.434	755.687	959.038	1184.76	1103.36	1196.95	1137.4	1085.68	677.434	658.18	651.261	674.153	698.447	727.862
slr1184	Prokaryotic	0.00505613	20	'misc.rhodanese'	576.206	497.254	569.442	538.664	594.404	586.424	661.404	755.579	662.736	697.148	858.017	828.416	652.835	609.07	549.036	683.431	808.644	700.435	1004.83	935.334	983.649	1004.01	1092.23	1039.06
slr1205	Prokaryotic	0.0427627	4	'misc. other Ferredoxins and Rieske domain'	2232.19	2929.89	1962.27	2074.86	1987.57	2273.51	1892.15	1616.02	2077.95	1927.72	1869.37	2091.82	2057.17	2539.09	2157.9	2087.37	2141.98	2258.45	1880.42	1965.41	2001.14	2016.56	2309.88	2252.89
slr7076	Specific	NR	NR	'not assigned.unknown'	134710	101325	100823	97976.9	123227	131721	122286	79690	113073	38850.4	39625.6	47662.2	112981	85074.3	143527	38408.2	77519.9	87408.1	72836.6	53616.7	51690.8	48864.1	40148.9	32160.1
sll1982	Specific	0.000272553	20	'not assigned.unknown'	4755.56	3790.46	4264.1	4588.89	5464.9	5313.35	6567.91	10007.5	7482.91	10817.1	12214.4	9740.49	5057.29	3913.44	4793.79	4817.83	5122.93	4772.91	9515.34	9394.73	10027.7	8879.46	10347.3	9832.37
slr0775	Prokaryotic	0.00771869	4	'not assigned.unknown'	854.293	1456.73	756.794	784.506	689.268	633.085	620.464	578.899	662.269	577.367	593.476	566.582	946.764	1282.29	781.929	802.382	716.085	685.906	629.26	779.566	817.259	788.764	781.882	829.992
sll7047	Specific	NR	NR	'not assigned.unknown'	1250.63	1111.43	1416.4	1658.54	1561.74	1477.3	1520.3	1758.41	1067.22	1527.93	1904.69	1336.16	1275.09	1153.8	1150.53	1343.08	1146.57	1183.29	1935.63	3001.93	2469	2370.75	2493.51	1620.67
sll0782	Prokaryotic	0.0207343	17	'not assigned.unknown'	623.824	439.779	576.058	757.326	592.017	672.791	812.347	879.595	660.966	734.846	889.596	717.263	522.472	455.702	717.387	702.939	845.134	851.741	761.109	895.004	906.355	981.764	1042.16	900.787
slr0270	Specific	3.46381e-05	22	'not assigned.unknown'	2518.02	2371.51	2193.53	2290.8	1963.02	1931.92	2603.26	2982.43	2562.15	4446.09	3651.04	4136.31	2532.49	2386.46	1951.02	2391.3	1879.87	1869.77	3226.68	4859.75	4415.29	5680.35	7116.62	4662.74
sll1470	Prokaryotic	NR	NR	'TCA / org transformation.TCA.aconitase'	2223.23	2308.66	2376.15	2214.26	2094.57	1914.4	2146.75	2640.02	2166.4	2978.06	2133.55	2067.82	2292.05	2358.27	1868.44	2085.72	1741.51	1760.67	1832.85	2026.4	1797.26	1349.33	1301.42	1404.87
slr1142	Prokaryotic	0.000357406	22	'not assigned.unknown'	873.373	920.736	945.207	969.189	840.72	895.465	883.515	961.28	970.732	969.088	1059.45	1046.36	867.991	866.753	866.669	800.967	722.795	741.49	923.392	1005.23	931.958	991.276	971.573	1011.86
ssr1499	Specific	0.000780433	19	'not assigned.unknown'	985.72	831.569	957.408	859.867	1073.5	1263.37	1341.52	1504.35	1489.32	1575.6	1802.34	1896.01	1090.53	1014.12	1060.97	1306.8	1449.29	1263.25	1692.57	1961.25	2081.04	2070.16	2116.5	2515.48
sll1061	Specific	0.00325662	7	'not assigned.unknown'	821.095	891.387	1028.41	913.116	830.734	780.419	516.957	639.878	455.381	514.634	578.308	516.383	827.94	801.343	778.85	771.109	591.858	588.94	522.139	576.533	629.546	570.778	567.457	506.84
slr0537	Prokaryotic	NR	NR	'minor CHO metabolism.others'	1118.08	1568.39	1115.27	1127.07	1019.68	1076.8	1118.04	1087.94	1218.97	1192.02	1170.28	1355.91	1114.9	1486.91	1265.62	1212.63	1272.32	1197.39	1274.77	1237.22	1258.69	1297.49	1232.64	1329.06
sll2013	Prokaryotic	0.000466129	4	'not assigned.unknown'	1252.48	2072.55	1230.32	1233.75	940.816	914.52	728.558	1058.87	965.974	979.418	1233.34	1304	1232.53	1806.88	1139.82	1328.08	1164.74	1044.68	1082.8	1086.02	1112.46	1119.2	1073.66	1347.76
slr0145	Specific	0.00206097	12	'not assigned.unknown'	10337.4	5647.87	15307.7	9167.58	15278.1	16182.8	14955.1	12360	5513.24	7644.98	7246.43	4324.27	8177.57	4149.69	8093.06	8356.69	8362.06	9661.98	9702.47	11767.7	7126.75	5068.12	4197.16	3301.9
slr0765	Prokaryotic	0.00406656	3	'not assigned.no ontology'	1016.68	1134.53	1011.08	1058.87	873.309	937.614	859.805	1058.96	1018.86	965.693	1176.59	1159.12	1066.78	1199.09	1003.89	880.369	894.282	823.735	964.981	825.055	860.95	971.803	985.473	1024.63
sll1395	Prokaryotic	NR	NR	'not assigned.no ontology'	744.428	753.238	690.588	780.425	754.144	680.647	733.657	639.06	653.741	713.927	719.633	695.106	738.027	789.086	716.469	743.618	688.828	749.99	706.363	671.902	847.3	905.846	936.738	607.455
sll1453	Prokaryotic	0.00162836	6	'transport.ABC transporters and multidrug resistance systems'	3772.15	3580.16	3387.95	922.738	871.367	826.994	619.243	619.278	540.375	591.506	641.557	619.163	2519.46	3038.77	1622.93	836.236	1273.18	1366.96	700.774	781.376	831.31	877.599	852.496	761.926
slr1541	Specific	8.7026e-05	5	'not assigned.unknown'	1394.28	1312.32	1510.84	1159.9	1109.15	957.471	1077.05	953.332	1082.87	940.014	1067.11	830.745	1416.14	1373.19	1226.68	1166.26	1117.64	1124.86	1044.42	893.347	1027.87	1044.48	1023.43	1163.78
slr0678	Specific	NR	NR	'not assigned.unknown'	1287.54	1207.85	1183.9	1168.93	1183.86	1179.51	1404	1229.31	1308.12	1199.45	1067.82	1162.34	1020.03	1090.87	1132.38	940.723	981.035	1077.24	1046.95	1120	1135.46	1181.71	1295.71	1010.47
slr0833	Specific	0.00325662	20	'not assigned.unknown'	522.183	419.175	458.238	433.494	487.395	586.584	714.545	969.768	862.571	1035.3	964.973	1087.84	653.597	621.546	497.908	796.262	925.536	758.334	1136.71	928.9	1134.51	1093.3	1042.76	1245.8
slr2001	Specific	0.00626004	7	'not assigned.unknown'	1999.76	2087.9	1763.96	1966.76	1677.88	1919.61	1490.88	1600.15	1724.91	1732.72	1501.75	1629.24	1871.65	2091.92	2038.3	1975.32	1980.2	2132.6	1508.84	1228.91	1314.65	1260.9	1296.2	1579.86
ssl2100	Specific	0.00206097	4	'not assigned.unknown'	1002.67	1407.39	1042.92	1164.83	932.607	948.464	820.307	987.213	947.892	966.905	1018	1111.54	1069.42	1310.95	1098.64	1147.85	1076.3	1141.46	1015.99	762.01	977.423	1016.49	1084.84	1200.43
ssr3000	Specific	0.00259655	22	'not assigned.unknown'	619.398	667.74	620.504	632.94	589.034	622.749	732.659	620.101	691.379	646.037	709.345	735.781	660.123	752.798	581.227	585.108	609.708	565.811	657.589	704.113	814.575	854.775	885.143	735.899
slr2000	Prokaryotic	0.00259655	20	'not assigned.no ontology'	573.087	533.035	544.762	614.92	574.661	667.687	675.322	836.122	802.472	810.203	902.755	878.284	602.498	607.16	540.858	603.297	606.472	631.326	686.469	611.072	681.912	723.156	813.698	821.205
slr0795	Specific	0.00206097	20	'not assigned.unknown'	435.423	437.595	472.99	487.321	517.811	544.981	615.974	766.597	667.024	814.334	960.396	900.817	480.914	441.955	524.804	482.176	542.173	532.272	786.587	698.653	712.612	902.88	898.375	881.407
sll0699	Specific	0.00259655	7	'not assigned.unknown'	6663.78	8162.52	6482.63	6872.89	6248.83	5574.73	6472.54	3869.02	4566.35	3581.19	3255.43	3566.05	7229.96	6674.91	6163.3	5923.49	4610.52	5077.97	3313.8	2942.59	2433.95	1657.73	1636.79	1988.66
sll1760	Prokaryotic	NR	NR	'amino acid metabolism.synthesis.aspartate family.misc.homoserine.homoserine kinase'	865.631	869.31	942.718	954.429	1034.57	1000.71	1017.15	1442.17	1338.93	1445.39	1559.99	1596.67	1048.55	1087.57	1084.95	1426.22	1550.95	1440.89	1985.69	1520	1738.92	1897.65	2021.77	2084.35
sll0144	Prokaryotic	0.00626004	4	'nucleotide metabolism.phosphotransfer and pyrophosphatases.uridylate kinase'	3177.99	3948.94	2905.31	2252.39	1963	2251.28	2028.41	2523.23	2711.42	2615.31	2940.78	3126.08	3076.77	4071.49	2802.54	2315.61	2080.51	1952.24	2145.54	1838.42	1849.6	1725.93	1576.88	2521.23
sll0648	Specific	3.46381e-05	6	'not assigned.unknown'	2489.71	2918	2406.8	2526.07	2147.15	2029.67	1851.3	1636.92	2028.4	1686.78	1656.87	1722.61	2273.16	2297.27	2610.93	2177.93	2002.12	2248.15	1501.2	1430.94	1420.09	1535.06	1505.39	1604.4
slr0533	Prokaryotic	0.000466129	20	'hormone metabolism.cytokinin.signal transduction'	663.432	602.169	704.992	671.155	693.522	890.386	854.248	1490.21	1196.94	1477.88	1812.9	1481.34	751.034	750.868	663.791	771.08	753.441	738.337	1124.44	1203.15	1207.32	1470.62	1758.56	1674.12
slr1796	Specific	0.00626004	23	'not assigned.unknown'	1192.75	1287.98	919.608	859.687	835.162	817.136	933.682	927.648	966.237	893.508	1001.49	1137.28	1048.51	1238.34	1030.26	820.729	927.745	937.368	1039.98	1086.07	1111.96	1225.4	1235.12	1121.96
ssl3382	Specific	NR	NR	'not assigned.unknown'	3667	4334.67	4603.26	4588.05	4137.47	3875.7	4450.76	5956	6277.24	5579.11	5812.36	4179.51	4996.27	5078.55	3855.55	3965.14	4591.76	4326.53	4937.66	2376.25	2769.32	3181.54	3744.42	5081.04
sll1457	Specific	0.00626004	21	'not assigned.unknown'	549.014	617.485	566.613	506.844	517.595	534.286	512.04	622.558	607.698	596.094	695.767	678.732	514.21	625.486	475.129	567.962	597.636	548.969	701.54	725.15	745.621	759.965	749.289	871.717
sll0689	Prokaryotic	NR	NR	'transport.metal'	1314.67	1301.56	1135.77	1516.98	1295.97	1499.68	1138.38	1241.29	1166.93	1268.98	1377.23	1256.41	1120.04	1413.42	1647.8	1525.11	1632.84	1717.13	1376.51	1333.63	1317.92	1298.07	1298.39	1511.92
slr1379	Specific	0.00626004	7	'not assigned.unknown'	1265.61	1224.47	1138.74	1066.6	1098.16	1021.92	1009.79	890.919	870.743	949.954	844.192	898.621	920.514	962.025	1380.49	1013.34	1326.25	1135.3	893.317	1024.77	944.726	996.662	856.385	1058.04
slr1322	Specific	NR	NR	'not assigned.unknown'	1393.84	1270.82	953.097	1196.53	957.134	787.175	1092.64	1180.75	1162.54	1578.41	950.084	918.113	1240.87	1223.18	901.248	1071.76	689.69	818.444	720.839	890.428	870.611	746.455	745.879	657.771
ssl2648	Specific	0.0171465	20	'not assigned.unknown'	3214.6	3379.94	3025.03	2812.22	3083.69	3341.62	3809.89	5389.1	5138.02	5930.01	5564.55	5043.27	3679.61	3361.54	3066.39	3262.89	3154.31	2992.51	3841.21	3655.3	3215.03	3103.75	2865.77	5070.14
ssr1513	Prokaryotic	0.00100215	24	'not assigned.unknown'	580.761	535.696	514.963	509.26	484.982	556.214	472.944	615.037	528.127	569.893	700.635	728.797	596.268	601.013	503.563	573.351	533.686	416.828	609.068	649.588	689.874	691.113	715.564	750.034
slr2079	Specific	NR	NR	'not assigned.unknown'	909.179	1096.25	996.837	1105.72	1025.59	1122.67	919.899	784.507	679.812	681.775	801.713	819.016	876.773	980.699	1047.77	979.878	969.25	985.392	974.092	1069.98	1090.73	1085.18	1102.23	967.292
slr0517	Prokaryotic	9.20654e-06	19	'not assigned.unknown'	670.698	592.912	762.15	736.215	788.079	896.711	936.139	1306	988.561	1326.59	1317.54	1210.73	792.557	661.901	663.707	844.444	859.72	803.626	1166.2	1346.35	1366.39	1382.24	1431.9	1283.34
slr1849	Prokaryotic	0.00626004	20	'TCA / org transformation.TCA.pyruvate DH.E3'	1093.48	1007.74	1042.56	1041.04	1038.89	1170.43	1194.21	1586.26	1733.5	1556.6	2003.85	2049.28	1139.62	1219.24	998.813	1005.64	1137.73	1070.61	1460.13	1068.47	1009.52	1274.6	1339.49	1585.9
slr2136	Prokaryotic	0.00947878	7	'secondary metabolism.isoprenoids.non-mevalonate pathway.HDS'	1528.21	1867.36	1731.79	1210.89	902.652	815.857	989.78	738.804	1031.63	748.249	624.639	669.488	1489.32	1925.29	1301.08	1099.03	830.332	951.247	731.722	826.136	725.465	689.633	746.884	717.543
slr1116	Specific	NR	NR	'not assigned.unknown'	1113.14	1003.68	1151.96	943.917	1031.27	1062.4	876.275	1046.38	913.424	1049.82	1124.06	1062.54	1102.21	981.725	1013.8	1008.31	949.727	909.555	895.037	1069.49	1095.85	1109.03	1116.88	982.612
sll1463	Prokaryotic	NR	NR	'protein.degradation.metalloprotease'	2299.19	1707.44	2106.97	1928.11	2471.75	2652.17	2216.77	2216.25	2305.79	2323.11	2019.53	1507.29	2017	1721.79	2064.77	1929.08	1800.46	2128.49	2042.4	2831.8	1922.13	1748.44	1645.52	1859.81
sll0300	Prokaryotic	NR	NR	'Co-factor and vitamine metabolism.riboflavin.riboflavin synthase'	749.922	724.533	809.595	798.379	859.891	981.567	933.158	1387.14	1330.89	1430.02	1514.67	1269.31	976.468	939.293	764.461	1023.5	1090.32	953.836	1236.85	706.75	787.58	781.455	785.53	1511.12
sll1592	Prokaryotic	NR	NR	'not assigned.unknown'	525.815	567.26	584.944	555.232	571.103	532.544	562.162	670.978	585.134	597.536	675.965	709.735	600.779	650.877	478.923	809.072	755.942	698.471	802.92	1047.01	1042.91	1098.94	946.668	974.479
sll0416	Prokaryotic	NR	NR	'protein.folding'	4427.87	1974.92	1387.68	1536.83	1204.82	1359.45	2539.37	2263.69	3610.16	4084.61	1624.86	4238.34	3214.74	2636.52	1530.65	2321.14	1925.49	2355.26	1694.23	2053.52	1624.1	1958.21	2439.26	2010.82
slr0813	Specific	0.00626004	19	'not assigned.unknown'	869.467	769.282	900.708	892.994	1049.68	1290.44	1278.55	2057.86	1929.54	2115.22	2353.32	2403.46	1010.18	919.393	965.17	1188.43	1276.56	1243.01	1798.37	1228.07	1425.55	1396.28	1539.33	2601.1
sll0262	Prokaryotic	0.00015584	22	'lipid metabolism.'exotics' (steroids, squalene etc).sphingolipids'	950.977	1281.57	734.455	802.139	810.518	847.695	873.806	949.176	954.104	1018.19	1202.63	1150.61	912.106	1415.56	875.94	728.843	791.921	811.255	998.061	919.572	1027.9	1105.56	1087.02	1204.1
ssr7018	Specific	NR	NR	'not assigned.unknown'	34920.2	30312.8	28074.8	33676.7	36133	37768.6	32400.8	21966	28807.4	17876.5	16934.7	22670	30443.7	25131.4	38786.8	14259.3	21625.2	24905.5	20376.7	12226.4	15705.9	17842.5	19685.9	12053.1
slr1102	Prokaryotic	NR	NR	'not assigned.unknown'	1053.42	952.135	1020.99	948.964	1032.21	941.062	1285.47	1030.06	1079.77	972.712	846.066	761.611	1023.68	906.494	960.934	879.96	780.027	904.071	751.867	828.44	835.686	837.913	789.385	750.424
sll2008	Prokaryotic	NR	NR	'protein.degradation.metalloprotease'	1811.12	2055.65	2265.13	1619.28	1647.24	1580.31	1610.57	1910.16	1414.75	1801.62	1750.78	1254.18	1750.49	1887.09	1758.11	1299.83	1319.72	1594.11	2063.22	2376.99	2198.38	1799.04	2005.9	1430.51
slr0236	Prokaryotic	NR	NR	'not assigned.unknown'	1069.81	978.147	1105.98	1142.96	1083.42	1198.73	1033.44	946.688	718.907	843.782	999.495	818.148	979.236	1060.24	889.588	1021.51	976.285	1048.57	1042.01	1386.9	1226.62	1501.31	1559.93	1017.22
ssl3044	Prokaryotic	0.00626004	24	'PS.lightreaction.other electron carrier (ox/red).ferredoxin'	595.813	843.995	760.717	594.775	508.957	526.289	633.428	735.588	731.068	1193.06	710.297	1528.4	593.224	931.638	659.341	633.95	553.783	582.867	615.93	590.452	637.597	694.795	691.499	747.21
slr1041	Prokaryotic	NR	NR	'RNA.regulation of transcription.Psudo ARR transcription factor family'	1225.73	1236.98	1242.27	1444.79	1262.08	1232.22	1074.86	1309.56	1200.91	1264.12	1307.71	1291.84	1307.34	1149.23	1023.62	1460.53	1239.48	1178.03	1223.36	963.721	1111.27	916.242	960.721	1827.42
slr2095	Specific	NR	NR	'not assigned.unknown'	2826.27	3192	2944.05	3248.95	3026.56	2795.57	3440.97	3194.84	2424.45	3348.75	2245.51	2154.64	2979.7	2497.53	2305.75	2355.69	1868.18	2003.77	1879.92	2058.95	1952.93	1501.67	1735.08	1442.74
sll1574	Prokaryotic	NR	NR	'not assigned.unknown'	2210.96	2616.56	2623.9	3134.61	2965.52	2830.94	2773.03	3102.67	2735.8	3091.59	2901.83	2445.33	2291.97	2340.8	2252.35	2907.04	2592.71	2698.15	2808.18	3829.4	2804.92	2813.98	2838.01	3138.89
E1A_r60_n11	Specific	0.00100215	20	No Annotation	894.167	731.113	927.262	855.437	1028.09	953.033	1301	1232.98	1130.17	1278.75	1507.48	1727.56	747.07	708.259	957.539	818.094	1012.32	967.914	1546.57	1909.16	2198.62	2454.71	2726.38	1586.97
slr1406	Specific	NR	NR	'not assigned.unknown'	1552.97	1866.68	1952.81	2056.24	1787.19	1594.63	1773.76	1550.56	1574.9	1559.1	1522.48	1693.88	1453.57	1478.73	1511.49	1673.58	1508.21	1582.95	1540.94	1538.14	1578.25	1688.12	1829.05	1579.96
slr1803	Specific	NR	NR	'not assigned.unknown'	1418.21	1340.98	1286.57	1244.14	1408.58	1300.66	1731.67	1286.14	1598.46	1300.75	1272.25	1344.04	1287.19	1301.16	1360.38	1228.02	1357.53	1311.6	1202.19	1321.08	1290.84	1300.83	1238.39	1351.11
sll1583	Prokaryotic	0.000206687	7	'not assigned.unknown'	3718.38	6102.33	5780.76	3415.64	3174.21	2456.77	2116.72	1645.03	1710.5	1424.49	1116.99	1067.03	3941.93	4804.11	3449.38	2731.8	2584.83	2427.54	1051.17	825.058	813.615	781.414	709.18	766.446
sll1892	Specific	NR	NR	'not assigned.unknown'	1201.17	1291.19	997.608	1079.58	1102.01	1092.67	903.137	1093.13	1053.86	1106	1112.56	1016.19	1060.76	1103.82	1057.17	1028.67	962.846	921.35	895.256	986.049	956.621	909.016	911.518	1134.21
slr0822	Prokaryotic	0.00162836	19	'transport.calcium'	909.063	922.464	1338.91	1250.23	1424.6	1561.71	1975.03	2536.06	1257.91	2690.38	2565.93	1411.97	946.701	805.593	960.727	1168.19	1087.71	1104.43	2031.84	3088.33	2985.41	3074.7	3449.5	2085.51
sll1813	Prokaryotic	2.51407e-05	6	'protein.synthesis.ribosomal protein.prokaryotic.chloroplast.50S subunit.L15'	2681.99	4393.79	4510.9	2983.7	2670.81	2525.74	1070.14	1200.13	1061.82	1455.46	1734.33	1184.61	3427.62	6504.73	3770.52	3119.65	2205.52	2769.92	1322.72	1562.12	1249.51	1432.45	1410.55	1194.21
sll1121	Specific	0.000466129	20	'DNA.synthesis/chromatin structure'	813.898	679.128	850.151	806.728	877.1	985.864	947.142	1388.26	1264.14	1359.37	1623.92	1360.4	810.607	704.552	836.35	774.678	910.482	879.722	1256.85	1054.73	1094.4	1265.5	1294.25	1441.08
6803t11	Specific	0.0115941	23	No Annotation	599470	581839	528497	570277	598457	514649	572889	600640	580326	594572	619891	606272	576899	553181	588879	548705	565573	545087	577274	572792	588022	594146	588791	579139
sll0183	Specific	NR	NR	'not assigned.unknown'	1469.56	1539.94	1328.81	1678.79	1689.46	1822.57	1801.53	1716.42	1883.66	1956.28	1795.08	2180.23	1335.82	1381.42	1582.28	1499.01	1620.71	1691.97	1692.05	1385.93	1656.79	1766.79	1810.79	1845.91
sll0613	Prokaryotic	0.000780433	20	'not assigned.unknown'	617.835	550.021	598.494	631.644	656.283	673.091	749.353	959.496	871.463	915.138	1089.07	1047.63	530.433	516.604	636.711	614.584	689.013	681.412	898.211	945.048	1035.92	1107.48	1077.45	1170.53
slr0617	Specific	4.73988e-05	20	'not assigned.unknown'	1388.74	1145.19	1310.98	1271.18	1463.1	1608.03	1682.87	2614.03	2200.92	3080.17	3310.4	2456.17	1313.56	1166.94	1240.31	1251.46	1106.53	1263.17	1744.99	2293.05	2064.04	2418.15	2611.67	2536.63
slr0388	Specific	0.00505613	20	'not assigned.unknown'	787.217	765.613	790.518	827.752	915.859	937.227	1053.82	1164.06	1052.58	1180.28	1329.38	1311.34	729.07	734.077	887.431	857.295	908.105	904.42	1254.61	1239.11	1220.85	1451.2	1519.94	1400.25
slr1436	Specific	0.00626004	20	'not assigned.unknown'	411.298	417.329	427.743	424.462	453.249	431.284	487.509	684.925	622.041	667.528	735.549	730.722	402.264	478.527	391.812	416.857	443.59	450.021	624.442	444.727	525.718	511.231	563.562	692.578
sll0370	Prokaryotic	NR	NR	'nucleotide metabolism.synthesis.pyrimidine.carbamoyl phosphate synthetase'	724.427	910.265	728.006	720.482	725.47	726.93	726.904	760.103	711.89	751.568	761.771	795.497	764.165	915.891	762.868	719.308	770.742	770.681	774.273	725.138	754.372	775.328	768.749	871.586
sll1099	Prokaryotic	0.00505613	8	'protein.synthesis.elongation'	16611.9	13977	10490.7	12043	9511.06	8956.64	1635.6	1294.11	1216.32	1456.42	1579.14	707.342	16958.8	18831.3	12677.2	14468.8	8027.42	13120	2745.8	1760.62	1295.89	1145.95	964.502	895.492
sll1544	Prokaryotic	0.000604707	19	'not assigned.unknown'	1277.25	1080.58	1256.23	1177.46	1408.61	1601.63	1734.81	2483.12	2347.9	2486.53	2761.89	2437.69	1371.62	1233.33	1323.93	1425.49	1634.89	1476.68	2432.99	1688.83	2202.57	2146.97	2079.78	2643.09
slr0709	Prokaryotic	0.00206097	20	'RNA.processing.ribonucleases'	2091.27	2066.5	2265.23	2161.12	2315	2623.64	2604.25	3849.33	3814.46	4438.58	4654.35	4324.35	2497.85	2292.3	2004.86	2665.66	2517.58	2345.73	3474.4	2505.24	2732.68	2878.09	2997.65	4058.56
slr0593	Prokaryotic	0.00771869	19	'not assigned.unknown'	950.43	862.825	927.656	904.101	1001.05	1267.25	1198.47	1657.79	1471.48	1604.06	1796.81	1728.32	1048.09	993.336	1158.1	1261.29	1416.71	1264.13	1788.84	1766.92	1658.77	1681.06	1624.73	2550.29
sll1366	Prokaryotic	0.000780433	20	'DNA.unspecified'	673.132	556.367	728.918	606.178	715.508	672.224	721.896	901.039	782.348	848.256	1020.89	981.938	608.846	599.362	660.562	650.628	736.135	724.197	985.379	921.467	1106.17	1228.8	1329.62	1088.13
sll0617	Prokaryotic	0.0141265	6	'RNA.regulation of transcription.unclassified'	8062.62	8600.86	6621.38	6143.07	5027.72	3969.26	5370.08	2434.74	3193.88	2607.12	1471.63	1453.16	6740.19	6499.59	5033.61	5198.26	3450.55	4048.26	1413.02	1618.17	1275.67	948.229	932.896	774.883
sll0660	Specific	0.00015584	20	'not assigned.unknown'	463.531	472.474	420.353	428.749	421.209	440.348	466.043	493.142	449.635	491.422	569.524	591.382	457.849	503.698	425.776	443.424	452.649	441.147	541.909	606.192	695.484	661.429	651.779	569.886
slr1761	Prokaryotic	0.00626004	7	'protein.folding'	2989.36	3496.66	2539.5	2224.66	1673.29	1558.41	1023.13	745.323	773.724	750.775	663.544	609.115	2660.4	3291.8	2343.55	1789.99	1337.86	1604.22	686.556	809.763	727.792	682.836	688.449	611.355
ssr2898	Specific	NR	NR	'not assigned.unknown'	1522.12	1625.15	1589.11	1544.89	1498.36	1414.39	1871.79	1495.21	1891.75	1532.24	1241.09	1411.48	1347.78	1245.93	1431.75	1386.76	1269.27	1327.54	1093.53	1271.47	1169.73	1201.43	1208.6	1297.85
slr1235	Prokaryotic	2.51407e-05	21	'not assigned.no ontology'	1294.5	1422.21	1194.64	1180.18	1207.13	1156.67	1382.36	1682.33	1814.02	2049.94	1774.15	2073.45	1309.91	1350.38	1261.74	1339.63	1250.5	1268.85	1441.44	1504.78	1505.23	1578.51	1627.03	1864.28
sll1631	Prokaryotic	4.73988e-05	20	'nucleotide metabolism.degradation'	937.301	858.458	933.844	887.484	999.108	1120.31	1221.09	1635.84	1556.3	1717.06	2009.97	2170.99	920.056	944.229	891.48	857.598	919.899	890.656	1363.42	1158.38	1432.19	1371.98	1484.49	1540.17
sll1765	Specific	NR	NR	'not assigned.unknown'	1477.86	1322.35	1275.54	1144.79	1327.17	1201.47	1649.49	1277.06	1275.73	1451.52	1371.8	1047.22	1228.05	993.715	1206.82	957.852	1006.49	1035.85	905.071	1155.59	1144.67	1242	1404.38	898.151
ssl0259	Specific	0.000604707	5	'not assigned.unknown'	1035.95	1634.81	1163.97	935.676	767.404	679.716	805.119	561.372	856.491	637.773	508.31	623.222	1056.42	1150.98	1007.67	924.255	737.706	740.537	526.472	508.161	584.211	582.868	564.023	529.47
slr1248	Specific	0.00128052	20	'not assigned.unknown'	771.04	669.554	783.02	714.07	863.32	967.131	994.759	1368.34	1200.38	1458.31	1671.03	1671.52	744.666	690.321	798.408	816.379	880.834	881.525	1365.95	1287.22	1364.57	1562.59	1548.91	1738.04
slr2108	Specific	0.000466129	22	'transport.ABC transporters and multidrug resistance systems'	636.653	653.901	596	482.595	539.622	674.545	646.093	1024.79	979.513	1038.44	1174.82	1028.95	693.665	757.273	628.317	588.613	639.135	590.466	816.953	604.788	655.119	692.821	750.551	976.621
sll1081	Prokaryotic	0.0249808	21	'not assigned.unknown'	764.663	602.795	759.542	620.611	778.138	680.345	718.472	762.1	668.588	745.766	863.123	931.227	587.92	550.852	751.429	557.963	727.574	674.767	795.053	859.176	925.75	1002.18	1022.61	865.915
slr1331	Prokaryotic	0.000604707	23	'protein.degradation.metalloprotease'	872.301	892.644	731.63	662.894	665.581	722.767	691.472	808.844	784.166	880.04	925.171	984.95	864.41	991.901	781.225	811.972	801.592	792.392	870.668	982.097	935.185	922.777	989.016	1097.78
sll1680	Prokaryotic	0.0249808	22	'protein.postranslational modification'	1912.92	1909.59	1674.75	1782.55	1706.82	1529.32	2341.36	1902.81	1798.54	2271.68	1552.03	2349.4	1679.92	1663.66	1453.55	1440.14	1372.13	1361.57	1566.88	1802.9	1973.46	1858.78	2392.73	1696.3
slr1259	Prokaryotic	NR	NR	'Biodegradation of Xenobiotics.hydroxyacylglutathione hydrolase'	1587.84	1381.56	1586.83	994.183	1097.93	975.348	1240.75	917.67	1027.22	998.968	892.115	673.264	1495.34	1304.59	1170.25	843.084	871.044	783.794	783.411	868.303	877.388	857.063	862.262	701.583
ssl1300	Specific	0.0141265	20	'not assigned.unknown'	1085.19	1117.64	1215.79	1188.8	1201.69	1056.13	1567.79	1285.63	1231.91	1424.85	1160.15	1544.41	1121.33	931.326	1058.4	934.108	936.471	933.506	1248.08	1641.2	1543.32	1773.16	1779.68	1114.49
slr1380	Specific	NR	NR	'not assigned.unknown'	924.491	776.495	802.816	707.14	789.864	823.496	622.371	741.898	765.508	750.46	827.566	751.392	724.883	704.306	874.773	719.376	840.652	782.482	737.297	712.932	810.821	786.155	765.124	820.085
slr0969	Specific	NR	NR	'tetrapyrrole synthesis.uroporphyrin-III C-methyltransferase'	671.488	626.112	638.38	677.728	736.562	799.399	675.189	1402.51	1192.73	1299	1527.15	1053.87	805.264	801.383	633.267	901.501	898.21	793.543	1199.29	696.151	644.868	688.88	714.713	1365.4
sll0448	Specific	0.00015584	22	'not assigned.unknown'	693.124	632.458	562.695	482.351	521.043	596.425	555.033	751.023	668.23	704.682	851.266	718.22	627.444	679.099	511.961	577.182	614.586	620.751	754.564	691.692	707.433	708.784	720.446	898.761
sll0474	Prokaryotic	0.00128052	18	'hormone metabolism.cytokinin.signal transduction'	623.154	571.545	611.903	602.521	746.929	777.592	930.991	846.211	906.547	811.744	920.142	874.806	705.075	642.632	714.442	803.882	971.355	888.043	1127.59	1322.5	1362.89	1394.76	1272.38	1398.73
ssr3304	Specific	0.00259655	6	'not assigned.unknown'	1908.57	2481.88	2102.11	1952.03	1518.06	1442.58	1336.14	1532.95	1553.36	1395.99	1618.28	1200	2150.18	2513.89	1701.25	1797.37	1597.92	1546.21	1577.19	1438.87	1174.51	1225.15	1112.45	1501.82
ssl1045	Specific	0.00505613	20	'not assigned.unknown'	816.726	771.196	877.935	941.185	1021.62	1050.02	1202.4	1444.48	1209.84	1427.37	1543.36	1519.88	720.308	804.357	870.49	794	912.391	938.263	1226.84	1065.27	1066.6	1226.23	1334.44	1390.11
sll1381	Specific	0.000604707	20	'not assigned.unknown'	1123.13	1118.11	1041.79	1090.91	1052.61	1150.22	1275.38	1623.12	1655.61	1690.72	1660.35	1649.05	1085.28	1102.98	997.597	1099.66	1018.58	1032.28	1270.42	1110.84	1172.96	1209.07	1262.89	1768.62
slr0074	Prokaryotic	0.00947878	19	'protein.assembly and cofactor ligation'	1493.7	2233.79	3257.1	1749.81	2287.24	2053.07	9914.59	6749.55	8921.58	7933.64	3710.28	5520.74	1556.94	2084.05	1446.03	1576.22	1422.63	1428.92	4036.58	4827.02	4354.12	2756.89	2540.58	2075.65
slr0352	Specific	0.00100215	8	'not assigned.unknown'	3193.27	3933.22	3141.1	3382.39	3044.11	2879.1	2722.95	1435.25	1931.71	1366.62	1094.57	1130.79	3694.76	3550.58	2818.19	3109.35	2226.08	2458.95	1327.89	1157.91	866.894	590.26	545.348	957.158
slr1228	Prokaryotic	0.000780433	5	'protein.synthesis.elongation'	859.899	975.589	937.102	739.744	641.232	539.926	606.86	522.576	581.937	536.597	530.717	536.235	840.259	1005.88	728.465	717.669	595.998	566.948	584.181	586.448	664.883	672.145	650.825	637.814
sll1556	Specific	0.0207343	12	'not assigned.unknown'	873.143	855.549	912.579	1125.34	1173.99	1219.11	1094.38	1119.24	1023.67	1044.08	991.986	888.3	828.996	828.241	875.959	1040.96	952.505	1047.67	901.246	903.495	770.624	752.03	719.565	938.86
slr1920	Specific	NR	NR	'not assigned.unknown'	575.175	787.939	722.017	642.26	576.326	676.817	1352.28	788.6	1181.96	917.098	591.381	739.03	505.079	609.261	832.672	680.807	767.742	699.192	600.279	645.685	620.588	663.11	626.417	608.462
slr1795	Prokaryotic	0.0171465	7	'protein.postranslational modification'	1034.29	1229.93	1040.93	1016.94	1025.69	1084.04	1012.74	784.637	1010.12	787.366	847.308	673.073	1100.84	1352.75	938.666	1001.82	935.454	1021.97	765.277	824.478	704.896	729.804	713.202	793.218
slr1910	Specific	NR	NR	'not assigned.unknown'	927.189	906.32	960.585	897.809	924.853	929.349	1078.91	1573.21	1748.85	1653.01	1785.18	1187.81	1115.27	1301.06	1005.48	1111.14	1174.39	1153.26	1520.09	667.423	776.198	773.734	701.22	1621.35
slr0392	Specific	0.00100215	24	'not assigned.unknown'	346.716	499.771	301.492	265.392	246.915	242.588	259.554	258.665	308.831	264.448	257.648	290.567	452.856	491.482	263.873	261.952	244.967	240.381	254.041	300.959	311.51	303.437	315.003	283.69
sll1898	Specific	4.39445e-07	9	'not assigned.unknown'	669.619	943.528	1207.77	2449.69	2079.98	1927.94	779.047	629.633	565.67	567.275	664.429	679.861	645.821	857.851	2021.65	1944	3288.74	2864.02	849.872	617.95	578.15	611.789	589.925	759.409
sll1560	Specific	0.0171465	9	'not assigned.unknown'	655.819	670.991	607.377	691.506	662.505	644.215	778.27	421.031	481.555	363.793	342.782	349.989	735.028	723.508	565.354	602.238	550.59	545.747	332.393	347.935	346.195	317.658	316.437	347.413
slr0092	Prokaryotic	0.000604707	20	'not assigned.unknown'	735.268	654.294	620.896	649.708	750.573	856.349	911.438	1313.23	1196.1	1374.71	1570.32	1557.3	718.482	683.276	779.146	797.33	841.107	798.115	1270.54	1060.3	1252.85	1268.97	1344.99	1620.95
sll1489	Prokaryotic	NR	NR	'nucleotide metabolism.synthesis.purine.AIR carboxylase'	648.111	721.961	678.485	689.273	669.508	732.007	682.957	783.08	708.16	779.47	890.485	851.87	650.963	693.102	641.225	800.45	819.771	772.201	850.97	891.865	860.01	904.462	915.828	1213.84
sll1142	Prokaryotic	NR	NR	'not assigned.unknown'	1788.34	1670.4	1963.26	1528.58	1576.39	1422.65	1649.9	1849.9	1790.08	2018.43	1511.9	1796.79	1757.62	1556.94	1621.06	1534.09	1436.93	1364.93	1359.16	1261.71	1380.69	1250.01	1231.71	1476.18
slr1170	Specific	NR	NR	'not assigned.unknown'	1246.87	1221.37	1234.16	1229.37	1280.5	1210.88	1442.68	1256.85	1198.11	1233.73	1249.43	1354.86	1196.31	1040.83	1180.93	1129.87	1259.64	1193.48	1493.87	1625.43	1760.1	1956.88	1794.94	1473.82
slr0166	Specific	NR	NR	'not assigned.unknown'	655.215	644.758	725.372	690.883	675.011	757.131	841.329	739.864	868.82	850.083	737.525	872.881	677.327	685.388	661.589	737.375	695.66	675.203	729.46	720.769	755.696	693.88	730.787	815.696
slr1390	Prokaryotic	NR	NR	'protein.degradation.metalloprotease'	1600.98	1368.51	1272.45	1526.64	1557.66	1579.24	1621.18	1609.93	1995.93	1862.21	1641.29	1563.11	1387.23	1351.05	1344.14	1368.93	1262.61	1442.63	1255.17	1086.36	1115.52	1105.97	1324.57	1258.36
slr1457	Prokaryotic	0.00626004	20	'not assigned.unknown'	549.736	530.406	577.316	585.139	567.3	642.345	654.921	748.897	739.644	742.13	840.079	874.871	565.506	559.683	538.774	529.886	547.631	535.395	670.414	582.366	623.738	637.039	684.536	717.331
ssl0258	Specific	NR	NR	'not assigned.unknown'	494.239	571.295	513.234	424.725	400.642	445.879	411.769	372.667	401.207	378.666	432.783	425.334	514.716	613.95	433.298	442.64	462.93	439.781	505.256	509.395	550.775	533.013	535.804	518.609
ETG05_66023	Specific	0.00325662	20	No Annotation	1282.06	1054.06	1480.12	1293.18	1529.39	2428.44	2129.57	5074.77	4887.12	5046.49	6143.01	4850.74	2050.2	1982.44	1579.14	1876.08	2466.94	2067.35	3964.18	1809.98	2304.65	2715.36	2527.16	4891.43
slr2096	Specific	NR	NR	'not assigned.unknown'	2686.53	2980.29	2717.97	2908.28	2738.87	2660.59	3344.49	3219.82	3178.9	3653.31	2645.8	2578.48	3169.58	2879.9	2379.41	3184.71	2878.83	2899.29	2179.22	2216.3	2283.54	2043.19	2079.87	2463.87
ssr2201	Specific	0.0141265	8	'not assigned.unknown'	955.28	923.736	902.974	1068.57	797.986	847.058	632.72	564.598	542.138	490.151	414.042	517.629	1065.51	843.53	716.206	766.089	543.069	555.288	402.066	465.683	460.685	441.796	415.418	359.253
slr0603	Prokaryotic	NR	NR	'not assigned.unknown'	638.3	810.684	710.175	719.698	653.677	440.904	631.103	457.698	641.301	497.825	416.924	510.885	857.937	806.396	621.951	868.518	829.524	718.731	514.378	657.828	634.128	544.237	522.529	832.475
sll2002	Prokaryotic	NR	NR	'not assigned.unknown'	992.368	1242.06	953.438	866.988	757.522	804.779	796.119	1085.15	1160.34	1204.71	1216.78	898.487	975.094	1159.41	948.047	984.512	985.51	935.398	1095.66	758.35	854.029	874.72	802.347	1412.18
slr0493	Specific	6.48746e-06	21	'not assigned.unknown'	2419.25	2261.7	1894.36	2023.38	2178.77	2072.84	2703.1	2905.14	3159	3630.89	3215.95	3679.9	1836.52	1947.92	2196.32	1850.98	1964.57	1931.08	2562.42	2787.04	3096.67	3396.43	3488.19	2839.84
slr1075	Specific	0.000466129	8	'not assigned.unknown'	3693.41	4754.65	3776.96	4008.88	3427.74	3129.6	3159.19	1510.52	2165.16	1429.01	1135.81	1085.79	4831.28	4547.3	3546.31	3763.94	2733.92	2935.38	1527.7	1356.7	868.863	600.346	604.734	708.035
sll7089	Specific	0.00406656	12	'not assigned.unknown'	829.206	1309.91	1264.11	2394.68	2905.4	2979.48	963.846	1091.57	928.217	935.14	1125.85	866.431	695.464	927.251	1017.74	1867.82	1833.65	2438.62	1097.31	856.754	877.461	886.025	897.519	964.961
sll0641	Specific	0.00100215	22	'not assigned.unknown'	425.81	490.262	418.727	466.151	396.466	414.607	434.139	515.932	484.324	534.971	582.446	599.993	459.306	494.403	430.319	498.564	470.649	423.855	520.279	490.546	559.471	590.314	611.196	557.398
ssr0692	Specific	NR	NR	'not assigned.unknown'	49572.3	38142.7	59676.8	69025.1	72310.5	49001.9	65938.7	57626.5	68999	59827.2	50323.2	26334.3	64307.5	42805.9	34456.6	70825.1	24720.4	23138.2	77398.3	63533.9	60991.3	34893.9	32131.4	12839.8
slr0061	Specific	0.0141265	20	'not assigned.unknown'	500.819	422.594	374.886	365.056	432.176	468.423	449.677	718.055	756.541	624.136	764.859	675.889	655.505	575.217	437.763	712.983	782.809	746.52	989.393	811.528	962.137	930.724	824.669	1268.69
sll1104	Specific	0.00626004	21	'not assigned.unknown'	897.079	896.233	915.493	958.55	1015.2	884.404	1000.77	1081.88	994.569	1067.88	1277.19	1222.04	816.546	804.167	994.527	938.148	943.483	976.654	1136.91	1178.71	1269.07	1298.42	1289.02	1251.8
slr1560	Prokaryotic	0.00259655	5	'protein.aa activation.histidine-tRNA ligase'	1138.93	1348.88	1297.23	1165.56	1038.51	981.47	1068.12	831.558	997.494	920.795	915.012	1064.06	1170.14	1304.71	1157.28	1246.53	1186.4	1167.27	1083.31	1017.05	1074.25	1120.42	1062.2	1059.52
sll2064	Specific	0.00259655	22	No Annotation	2717.96	2929.43	2208.21	2200.09	2471.26	2884.09	2689.86	3949.03	3897.9	4162.44	4189.41	4273.86	2727.1	3231.04	2276.43	2955.29	2823.28	2793.4	3076.64	3122.29	3846.41	3473.54	3680.25	5045.82
slr7054	Specific	0.0171465	20	'not assigned.unknown'	545.202	495.657	539.026	546.715	554.838	659.46	500.981	784.266	688.672	789.07	980.535	784.96	595.46	608.864	517.176	624.717	645.212	503.342	786.92	672.974	717.461	751.361	800.633	863.843
sll1682	Prokaryotic	0.000466129	22	'not assigned.unknown'	836.388	874.03	768.951	758.936	810.68	718.206	840.828	1087.16	989.492	1121.9	1263.41	1265.73	889.581	981.816	830.606	910.926	959.909	938.995	1224.77	1036.46	1111.41	1350.05	1453.21	1393.22
slr1596	Prokaryotic	0.000206687	20	'not assigned.no ontology'	715.816	684.266	719.861	648.384	772.301	715.506	804.223	928.693	888.601	948.405	1062.91	1111.75	685.913	687.786	677.483	759.807	870.285	741.579	1096.13	1166.53	1271.48	1380.47	1330.73	1159.79
ssr2439	Specific	0.00406656	20	'not assigned.unknown'	641.053	588.457	689.434	645.782	665.96	700.556	716.958	961.429	939.832	983.405	1113.64	1064.48	669.068	663.384	669.142	740.03	816.269	734.812	1061.89	1169.15	1234.35	1257.33	1302.09	1340.24
slr0151	Specific	2.51407e-05	15	'not assigned.unknown'	2207.53	3152.27	3427.75	3230.47	3708.15	3491.77	9061.88	5796.23	2491.51	3797.81	3193.87	1439.09	1969.55	2239.04	2678.57	3003.54	3173.33	3787.61	6239.26	8800.31	4453.15	3181.16	2413.26	1214.89
slr1274	Specific	0.00128052	7	'not assigned.unknown'	2420.66	2671.65	2822.07	2344.39	2272	1792.24	1582.44	1123.93	1367.55	899.574	805.114	596.401	2636.04	2478.9	1977.37	1568.02	1477.91	1571.38	580.6	523.771	486.914	423.159	418.377	521.423
sll0378	Prokaryotic	0.0141265	20	'tetrapyrrole synthesis.uroporphyrin-III C-methyltransferase'	742.257	655.879	700.698	700.297	824.787	903.215	892.676	1208.03	1013.55	1162.44	1385.47	1393.67	797.587	720.476	795.932	905.976	1149.2	1016.51	1295.05	1132.19	1226.95	1287.36	1301.58	1655.8
sll1934	Specific	0.00259655	20	'not assigned.unknown'	1191.97	1132.34	1062.38	1218.96	1213.89	1153.78	1346.37	1369.53	1420.38	1549.69	1620.04	1847.97	982.822	944.474	1266.8	1181.57	1188.14	1193.59	1610.99	1604.63	1911.28	2117.63	2163.05	1821.75
slr1876	Specific	0.00505613	20	'not assigned.unknown'	385.693	400.321	427.415	398.374	470.021	490.067	485.085	596.284	468.722	533.827	642.649	619.635	462.125	388.171	423.503	468.4	506.188	460.518	584.43	594.289	639.487	661.031	694.54	769.741
sll1812	Prokaryotic	3.14377e-06	6	'protein.synthesis.ribosomal protein.prokaryotic.chloroplast.30S subunit.S5'	3063.07	4871.14	4761.42	3194.24	3060.71	3001.23	1451.64	1623.39	1569.42	2122.06	2456.97	2097.92	3754.51	7409.65	4185.87	3634.96	2616.1	3354.73	1875.99	2088.98	1763.42	2205.5	2423.1	1590.93
sll0157	Prokaryotic	1.81193e-05	20	'not assigned.unknown'	965.612	786.347	849.098	854.037	886.589	911.24	1059.19	1140.61	1024.14	1279	1199.67	1298.76	924.359	781.498	921.815	763.409	837.995	836.691	1122.54	1483.98	1497.65	1667.09	1730.86	1310.06
sll1664	Prokaryotic	0.00947878	20	'not assigned.unknown'	1762.49	1759.15	1615.84	1766.53	1682.21	1818.59	1889.86	2387.36	2581.19	2651.8	2693.13	2516.39	1936.63	2039.98	1720.06	1867.83	1949.28	1918.25	2202.14	1661.74	2134.76	2063.89	2299.31	3112.83
sll0034	Prokaryotic	0.000466129	18	'not assigned.unknown'	962.332	950.832	1096.86	1043.27	1074.34	1064.56	1165.85	1281.55	1232.01	1171.17	1247.44	1000.51	1109.64	1179.7	945.191	1049.49	1090.56	1119.16	1228.19	1255.59	1179.76	1274.21	1219.49	1082.75
sll1371	Specific	0.0207343	9	'not assigned.unknown'	774.752	863.966	843.495	880.804	892.499	914.952	772.276	806.514	818.114	732.012	788.532	718.502	765.726	834.49	775.056	885.072	796.26	819.037	721.168	768.861	680.498	719.287	779.559	881.694
ssr2972	Specific	NR	NR	'not assigned.unknown'	1038.69	930.982	1118.92	1253.2	1142.6	1214.45	1129.86	1134.44	973.278	1017.5	1060.06	960.704	1041.36	921.101	997.952	1049.78	925.496	960.876	1153.61	1282.74	1201.3	1200.25	1250.46	1055.18
sll1262	Prokaryotic	0.000604707	6	'PS.lightreaction.NADH DH'	2686.04	3897.93	2318.31	2559.34	1683.16	1418.74	1420.46	897.329	1417.71	1104.77	777.256	945.519	2330.07	3019.39	2149.83	1965.95	1474.85	1551.54	816.25	749.642	765.839	769.718	751.966	673.521
slr1907	Specific	0.00325662	20	'not assigned.unknown'	1172.57	1260.39	1242.93	1267.69	1333.19	1261.14	1349.58	1434.38	1375.88	1486.28	1504.17	1479.35	1171.01	1135.08	1219.56	1214.1	1347.18	1273.72	1458.16	1309.64	1426.13	1549.29	1563.44	1690.37
sll1786	Prokaryotic	NR	NR	'DNA.unspecified'	5648.96	6110.19	4718.57	5236.57	4144.23	4009.84	5272.24	1568.31	5864.38	1921.34	1149.59	1628.88	4993.97	6114.17	5006.15	4922.16	3712.69	4501.74	1597.98	1750.27	1535.01	1452.73	1374.83	1301.01
ssr1386	Prokaryotic	0.00259655	8	'not assigned.unknown'	5961.61	6721.83	5642.11	6897.7	5336.2	4319.53	4996.73	2489.82	3333.12	2120.56	1782.1	2571.14	5369.99	5114.43	5390.64	4065.84	3670.19	3871.66	2455.13	3088.73	2805.39	2879.27	2936.78	1834.91
slr0184	Specific	0.035873	20	'not assigned.unknown'	871.673	860.998	933.999	1100.17	1123.65	1019.4	1209.99	1230.35	1085.71	1299.9	1300.85	1104.56	844.408	686.628	858.912	835.138	772.346	853.75	962.387	966.046	994.942	1085.91	1212.48	930.152
sll0544	Specific	NR	NR	'not assigned.unknown'	1323.16	1073.43	1332.36	1183.85	1237.43	1269.65	2021.79	1604	1742.11	2001.15	1095.68	1452.96	1229.05	1010.69	1055.52	1111.81	994.733	1082.62	995.873	1206.26	1280.13	1178.56	1189.01	1055.16
sll1784	Specific	0.00015584	8	'not assigned.unknown'	2125.27	2562.68	1959.84	2932.03	2571.72	2256.25	1940.15	1625.22	1617.61	1421.63	1638.1	1630.85	1853.21	2000.64	2191.97	2235.76	1990.22	2462.12	1697.95	1602.41	1784.84	1817.47	1968.37	1705.52
sll1188	Prokaryotic	0.000604707	6	'not assigned.unknown'	1497.07	1783.55	1287.1	1201.89	1065.09	1123.35	592.309	574.209	645.713	500.711	626.202	549.675	1469.86	1858.36	1006.79	1186	800.308	990.866	483.332	506.382	533.862	466.907	484.753	549.396
ssr0349	Specific	NR	NR	'not assigned.unknown'	881.609	740.049	1091.55	1104.62	1196.15	1116.4	974.401	915.882	977.138	1277.46	1087.59	1414.45	817.381	704.792	900.243	850.585	892.353	900.924	862.888	739.14	764.645	874.51	1017.03	913.494
sll0984	Prokaryotic	0.000272553	20	'not assigned.unknown'	878.073	814.614	826.514	827.851	902.364	853.627	1033.53	1000.57	981.95	1114.54	1094.12	1116.77	833.85	728.369	906.849	843.378	917.72	885.402	1090.64	1257.67	1317.81	1433.36	1462.82	1224.04
slr0587	Specific	NR	NR	'not assigned.unknown'	6380.71	7152.09	10187.6	10564.3	11436.4	10423.9	11108.7	14591.2	5284.17	16607.2	18148.6	8318.22	6532.04	7931.32	7818.38	9412.68	7390.97	8302.26	13581.1	19599.2	17267	15933.1	18421.9	8396.02
sll0042	Specific	0.00325662	20	'not assigned.unknown'	1449.47	1463.12	1756.55	1404.02	1365.61	1388.94	1468.06	2078.73	1713.61	2032.98	1961.66	1407.22	1386.4	1430.75	1186.52	1461	1428.66	1348.73	1531.78	1655.56	1584.49	1637.2	1675.4	1540.1
slr0734	Prokaryotic	0.00505613	18	'not assigned.unknown'	616.85	567.005	641.249	665.867	793.222	720.375	826.01	804.923	717.139	783.958	861.411	972.834	632.415	589.31	682.828	693.927	770.222	752.713	900.086	912.858	1021.19	1135.3	1155.2	894.264
slr0509	Specific	NR	NR	'not assigned.unknown'	424.284	513.224	500.958	457.236	397.823	434.427	418.458	384.739	405.48	427.635	383.456	400.453	445.024	526.34	390.617	429.956	346.584	420.602	380.616	437.936	407.148	428.381	454.513	437.359
sll1515	Specific	NR	NR	'not assigned.unknown'	15598.2	13906.6	25654.4	17363.3	54689.5	31829.4	16970.3	12559.4	37238.1	18533.5	10039.7	9453.35	22866.5	17887.6	14713.7	9865.64	9030.82	5230.27	25634	24387.3	18606.3	14311.7	11146	4423.65
ssr1049	Specific	NR	NR	'not assigned.unknown'	1169.85	1097.43	1421.24	1503.16	1749.63	1418.51	1637.85	1531.84	1074.77	1362.12	1417.14	940.678	1053.28	929.237	1274.11	849.242	870.988	979.626	1147.55	1135.42	1021.56	951.174	953.569	594.995
sll0793	Prokaryotic	0.000116811	20	'not assigned.unknown'	659.587	625.677	603.386	623.49	628.549	729.412	762.819	796.387	867.994	877.588	955.864	1094.81	605.879	658.83	578.132	662.974	742.96	662.806	769.608	753.559	782.178	843.697	825.442	960.077
sll1609	Specific	NR	NR	'not assigned.unknown'	1477.46	1413.82	1316.7	1458.28	1396.46	1419.45	1663.09	1974.44	1832.93	2117.84	1731.58	1715.84	1429.42	1259.79	1231.62	1360.85	1234.75	1189.11	1238.46	1181.03	1258.75	1226.6	1222.48	1314.57
ssr1038	Specific	0.000604707	9	'not assigned.unknown'	9245.68	11375.3	14150.1	11960.5	14773.2	11081.5	6313.23	2945.5	6526.67	2925.44	2097.01	1938.78	9917.44	8045.81	6093.95	9901.14	4342.38	4832.09	3547.91	3104.59	2841.91	1601.27	1364.01	1394.63
sll1468	Specific	0.000780433	5	'lipid metabolism.FA desaturation.desaturase'	1072.84	1731.05	902.85	958.664	694.205	674.866	726.67	484.699	706.591	559.442	526.016	620.167	961.719	1759.71	837.051	810.615	670.472	698.828	524.056	519.116	542.113	520.337	626.05	501.779
sll1606	Prokaryotic	NR	NR	'not assigned.unknown'	1208.55	1052.81	1050.34	1145.15	1195.89	1130.93	1168.53	1058.3	1049.71	973.885	1095.63	1076.05	1119.79	1112.64	1235.2	1014.89	1078.53	1136.76	1239.06	1521.76	1359.83	1446.2	1469.42	1172.68
sll0179	Prokaryotic	8.7026e-05	19	'protein.aa activation.glutamate-tRNA ligase'	1004.55	1063.64	988.592	1007.48	1108.64	1427.58	1481.86	2534.67	2623.13	2930.57	2901	2523.16	1135.91	1213.67	997.224	1242.62	1244.85	1227.02	1725.13	1430.65	1576.46	1668.91	1619.8	2762.01
slr7104	Specific	0.00162836	7	'not assigned.unknown'	6490.79	8042.45	6386.86	6492.57	6012.36	4967.92	6373.95	3629.4	4393.7	3389.37	2984.63	3503.89	7284.74	6618.76	6078.86	5362.55	4422.09	4552.18	3393.21	2889.71	2207.16	1650.06	1634.94	1726.17
sll1157	Specific	NR	NR	'not assigned.unknown'	1469.73	1685.13	1450.21	1579.5	1511.3	1493.9	1722.18	1479.86	1374.14	1619.57	1030.64	1205.7	1401.4	1319.86	1362.76	1177.98	1027.61	1165.72	969.319	1024.21	1008.48	1068.08	1140.2	851.337
sll1156	Specific	NR	NR	'not assigned.unknown'	3754.15	3836.08	3478.26	3929.91	4028.7	3406.35	4490.72	4212.51	3070.49	4392.04	2946.98	2615.25	3644.6	2728.45	2927.3	3230.63	2697.84	2815.78	2653.05	3426.63	3640.82	2864.07	3198.43	2364.63
ssl0750	Specific	NR	NR	'not assigned.unknown'	885.263	950.628	973.971	942.069	837.769	725.676	753.311	847.511	714.299	820.04	805.463	850.491	918.063	845.166	816.298	763.246	679.416	699.977	735.938	834.579	852.571	813.765	868.944	740.187
slr0460	Specific	0.00259655	19	'not assigned.unknown'	2763.68	2286.48	2832.74	3201.32	3330.22	2941.66	3455.47	4578.22	2453.77	5097.46	5461.23	3610.26	2738.65	1893.62	2622.16	2378.21	1925.3	1914.39	3822.25	5902.62	5351.79	3879.43	5199.3	2948.33
slr0610	Specific	0.00100215	19	'not assigned.unknown'	730.829	689.454	658.687	710.601	780.794	736.166	945.301	1022.98	1110.08	1080.9	1049.85	960.952	794.01	786.11	710.728	811.076	867.38	838.567	1001.73	823.049	848.014	842.281	867.979	1214.29
sll0995	Specific	0.00206097	9	'not assigned.unknown'	1444.18	1287.47	1427.06	1481.26	1484.49	1169.68	1039.96	936.123	929.658	931.657	878.306	660.139	1260.29	1027.14	1151.15	1238.3	1023.39	1106.84	747.244	812.077	717.933	684.516	693.684	623.806
slr7025	Specific	4.73988e-05	8	'not assigned.unknown'	1032.85	1142.35	1077.1	979.589	1068.31	1097.39	936.491	794.755	811.393	718.9	725.676	745.937	1081.83	945.545	946.828	1012.17	942.209	900.066	805.975	738.369	682.261	644.923	630.433	824.152
sll0813	Prokaryotic	NR	NR	'not assigned.unknown'	921.328	917.687	802.574	1055.17	990.19	953.367	849.963	853.623	798.368	846.275	861.568	837.475	818.897	814.34	845.545	970.761	917.546	932.367	738.02	721.696	781.915	808.587	789.212	881.378
sll0063a	Specific	NR	NR	No Annotation	733.45	945.1	775.18	691.304	652.201	673.83	680.153	716.692	768.896	722.342	723.816	730.613	847.305	764.474	685.989	766.405	705.95	732.719	749.48	824.502	760.984	869.11	791.027	870.54
sll0901	Prokaryotic	NR	NR	'nucleotide metabolism.synthesis.purine.AIR carboxylase'	886.977	1020.5	780.065	930.282	860.158	808.233	848.882	947.611	941.533	884.644	1055.5	1061.89	1026.42	1189.18	911.952	1263.45	1342.14	1329.67	1284.57	1552.59	1613.07	1615.48	1419.1	1582.89
slr1839	Specific	NR	NR	'not assigned.unknown'	4143.91	5569.6	3775.71	2774.24	2621.2	2738.56	3312.36	3787.85	4831.78	4562.05	4297.57	4821	3955.83	5832.35	3261.26	2542.8	2386.49	2436.13	2801.51	1930.85	2005.11	2208.09	2295.03	3463.39
sll1469	Prokaryotic	0.00505613	20	'not assigned.unknown'	703.567	640.729	734.347	621.05	686.658	773.288	823.878	1159.95	1052.03	1136.51	1297.41	1400.34	751.036	714.466	739.879	782.156	880.086	829.785	1187.11	1135.74	1075.28	1232.45	1232.29	1491.96
slr0088	Prokaryotic	0.000206687	20	'secondary metabolism.isoprenoids.carotenoids'	463.485	429.28	471.561	387.336	448.705	518.251	531.171	692.77	636.716	711.492	824.762	808.245	488.853	514.232	434.108	500.819	533.646	521.238	738.267	785.586	789.541	885.041	901.224	962.128
slr1257	Prokaryotic	0.00206097	20	'signalling.in sugar and nutrient physiology'	483.244	504.879	495.815	474.496	550.415	547.707	601.284	704.555	667.119	744.735	806.078	823.067	454.197	461.123	558.231	526.166	613.67	566.841	729.977	707.713	722.632	742.213	714.803	943.682
slr1293	Specific	0.00206097	20	'secondary metabolism.isoprenoids.carotenoids.carotenoid isomerase'	830.532	698.045	800.357	848.79	956.072	1172.03	1157.64	1732.51	1655.86	1914.52	2134.5	2686.78	867.718	816.493	928.844	755.283	936.133	866.356	1487.08	981.81	1195.32	1166.11	1138.86	1680.11
slr1282	Specific	NR	NR	'not assigned.unknown'	1765.12	1752.82	1417.41	1566.87	1381.02	1577.18	1379.27	2017.53	1988.44	1856.58	2122.08	2350.21	2309.31	2228.27	1684.42	2409.48	2510.86	2163.44	2135.63	2089.45	2043.69	2060.93	1919.89	3000.2
sll1082	Prokaryotic	0.00100215	20	'transport.ABC transporters and multidrug resistance systems'	774.409	614.054	688.573	576.989	645.882	815.299	788.931	1094.14	1026.95	1126.52	1339.39	1201.47	730.251	735.286	758.877	737.206	895.519	802.296	1097.32	1083.97	1048.72	1099.76	1144.68	1399.07
slr1673	Prokaryotic	NR	NR	'RNA.processing'	729.737	665.602	751.202	753.215	847.297	873.907	862.532	1157.61	1124.3	1166.02	1301.92	1235.21	746.546	682.822	825.771	814.94	904.532	900.191	1110.05	837.043	819.012	898.961	1004.41	1365.58
sll0048	Specific	0.0141265	19	'not assigned.unknown'	2481.68	2246.48	2673.53	2612.08	2691.49	2639.01	2976.55	3964.64	2605.04	4154.58	3260.07	2267.52	2300.23	2213.26	2153.73	2264.03	1868.51	2036.09	3046.39	3755.78	2977.27	2364.72	2729.87	2739.69
slr1073	Specific	0.00015584	6	'not assigned.unknown'	941.812	1105.68	862.504	625.455	634.402	568.726	621.644	341.336	351.17	324.704	333.944	350.702	1181.6	913.4	859.438	525.062	502.294	527.359	448.289	429.586	406.746	430.096	468.939	431.023
slr0358	Specific	NR	NR	'not assigned.unknown'	1008.36	1249.65	1061.55	1074.59	981.18	1069.96	1018.6	1518.4	1367.02	1502.9	1821.54	1671.14	1160.7	1271.33	947.067	1062.33	1082.27	956.192	1323.11	946.731	1089.82	1209.62	1150.91	1665.17
slr1529	Prokaryotic	8.7026e-05	22	'not assigned.unknown'	663.305	701.079	682.253	597.811	597.717	593.407	639.631	776.204	754.596	734.214	876.568	879.684	713.746	688.137	659.594	616.133	677.615	639.882	791.106	659.849	904.862	825.479	774.559	1000.09
slr2092	Prokaryotic	0.00771869	19	'not assigned.unknown'	363.981	392.464	369.806	369.493	393.016	397.484	405.25	641.801	495.102	597.079	559.955	534.077	470.217	420.085	368.719	603.954	594.238	539.397	631.904	589.33	637.309	664.475	636.62	1020.97
sll1823	Prokaryotic	NR	NR	'nucleotide metabolism.synthesis.purine.adenylosuccinate synthase'	1469.71	1587.56	1697.29	1079.46	1186.98	1185.3	2111.2	1591.06	2804.28	2644.45	1343.06	3096.05	1339.58	1787.46	1342.53	1306.46	1126.89	1065.72	1172.76	1740.42	1671.75	1580.36	1645.44	1381.67
sll0008	Specific	0.0171465	22	'not assigned.unknown'	647.977	669.78	469.895	429.88	450.288	471.39	549.381	696.591	785.302	699.868	670.198	585.785	695.839	636.798	498.109	570.469	549.688	451.427	618.41	550.517	575.274	569.261	540.956	850.813
sll1260	Prokaryotic	0.00406656	5	'protein.synthesis.ribosomal protein.prokaryotic.chloroplast.30S subunit.S2'	3545.33	3430.73	3072.37	1952.4	1552.88	1486.4	2241.7	1004.79	3739.06	1631.1	1074.92	1609.95	4058.96	6040.36	2413.93	2397.09	2008.16	1829.7	1035.18	1009.94	1171.64	1153.14	1090.93	1143.82
slr1078	Prokaryotic	0.00206097	20	'cell wall.precursor synthesis.UGE'	1455.14	1519.4	1550.71	1459.24	1616.23	1551.05	1912.9	1723.89	1720.02	1871.8	1984.36	1955.92	1849.19	1391.45	1574.35	1661.53	1767.96	1677.28	2396.76	2135.83	2501.77	2761.86	2755.56	2282.66
slr0143	Prokaryotic	0.00325662	20	'development.unspecified'	821.728	809.879	900.84	894.379	1023.91	978.273	1096.54	1062.28	1059.58	1135.2	1119.51	1126.15	884.343	825.759	948.881	848.757	966.88	990.47	1143.61	1250.79	1214.63	1236.85	1428	1304.37
sll1173	Prokaryotic	8.7026e-05	21	'not assigned.unknown'	491.574	530.06	500.312	490.78	504.01	507.469	549.051	646.909	600.702	670.901	731.963	656.8	426.527	440.233	469.985	426.382	477.583	496.63	641.733	601.653	657.063	653.198	739.591	714.391
sll0002	Prokaryotic	NR	NR	'not assigned.unknown'	1058.94	1009.96	1052.73	1360.97	1363.61	1493.84	1458.71	1497.05	1464.1	1613.1	1428.41	1199.26	973.109	1007.02	992.78	1116.81	972.758	1177.98	1100.8	1183.8	1035.6	1040.37	1089.37	1117.01
slr0300	Prokaryotic	6.44324e-05	18	'not assigned.unknown'	511.792	440.241	477.698	535.732	611.69	579.232	884.896	715.899	701.431	737.723	664.905	646.001	483.786	403.188	540.892	557.304	602.326	549.412	654.346	797.589	811.999	797.611	800.467	760.033
sll0772	Specific	0.00100215	21	'not assigned.unknown'	448.475	478.53	489.109	416.23	446.8	455.068	450.398	462.971	447.116	506.176	573.664	554.93	508.771	498.897	458.761	431.857	465.216	425.159	536.009	566.098	636.495	675.299	662.599	593.686
sll1580	Prokaryotic	3.46381e-05	8	'not assigned.unknown'	36326.8	87101.6	72046.8	40031.3	42101.4	44130.5	18488.2	6978.32	2546.72	2438.22	2637.88	1668.98	37951.4	92384.4	48132.1	57115.5	40530.4	52176.4	26951.9	18370.8	15285.9	7938.15	6160.39	2727.29
sll0996	Prokaryotic	9.20654e-06	21	'metal handling.binding, chelation and storage'	902.077	1082.49	887.757	702.54	732.321	848.999	869.348	1293.4	1263.65	1362.02	1427.8	1578.41	944.737	1068.82	818.563	897.45	966.492	903.762	1186.99	1068.94	1312.42	1335.02	1344.51	1546.63
sll1268	Specific	0.000206687	20	'not assigned.unknown'	3313.62	2627.03	5345.89	3598.89	4546.11	3868.38	7341.61	8194.55	5762.58	10758.4	11087	6296.19	3609.99	2319.68	3485.31	2860.31	2668.14	2710.71	4629.25	10155.6	12495.8	11908.3	14010.1	4724.6
slr0263	Specific	NR	NR	'not assigned.unknown'	926.202	956.971	967.55	1027.53	1030.43	1083.67	1073.07	1120.97	1063.87	1210.95	1115.26	1087.39	968.596	992.993	883.228	1138.96	992.069	1025.17	1067.24	1133.35	963.797	1005.55	932.818	1241.87
ssr2787	Specific	0.0115941	20	'not assigned.unknown'	2433.36	1628.41	6428.5	2017.72	2437.01	4582.12	10913	4312.49	8965.05	5035.29	5453.33	4097.15	2267.95	1643.7	2039.25	1606.37	1586.19	1587.32	2271	4439.67	4765.11	5389.99	6243.16	2270.67
slr7081	Specific	NR	NR	'not assigned.unknown'	534.789	587.753	559.539	476.488	485.041	418.174	520.039	424.575	568.64	506.35	484.075	465.655	461.575	459.521	506.792	448.082	512.387	475.937	496.926	505.472	610.62	659.755	568.709	656.01
sll1009	Specific	8.7026e-05	10	'not assigned.no ontology.proline rich family'	3715.11	3698.77	4274	4420.52	5294.26	4528.68	1981.69	2294.92	1825.48	2229.55	2382.02	1661.57	3956.31	3826.42	3899.52	5531.3	4970.83	5715.54	2147.09	2635.66	1895.92	1874.14	1788.19	1720.99
Norf4	Specific	0.00128052	11	No Annotation	3253.61	2866.87	2617.04	4377.73	4272.34	4592.93	3729.57	2867.07	3125.48	2820.59	2528.27	2765.51	3124.39	2857	3161.54	3242.79	3591.59	3934.91	2771.76	1927.81	1629.05	1752.63	1789.95	1977.39
sll1409	Specific	0.000466129	20	'not assigned.unknown'	541.249	468.006	533.722	465.254	553.573	689.71	670.55	894.109	823.03	964.442	1041.14	950.395	500.523	522.284	550.737	556.514	652.624	610.747	931.828	870.15	938.557	1021.78	1003.66	1074.76
sll1635	Prokaryotic	0.00206097	23	'not assigned.unknown'	695.49	795.992	590.591	610.84	607.05	588.882	568.304	676.792	604.659	635.046	787.751	747.318	669.981	821.879	594.395	590.839	582.411	586.616	724.892	713.263	825.793	799.079	749.399	861.18
sll0376	Specific	0.0207343	16	'not assigned.unknown'	6379.68	9540.35	15894.9	7614.05	11383.3	9641.52	13532.5	21528.7	3218.5	13714.6	10153.5	4071.9	6356.26	5592.35	7379.09	6341.47	7836.22	7155.09	18033.9	19721.1	14948.9	8385.25	8077.66	3064.31
sll1541	Prokaryotic	0.000116811	20	'hormone metabolism.abscisic acid.synthesis-degradation.synthesis.9-cis-epoxycarotenoid dioxygenase'	851.488	692.184	826.179	788.912	993.917	909.267	1302.75	1376.21	1272.94	1709.02	1689.1	1865.56	784.767	706.534	926.004	870.48	1010.75	928.816	1521.42	1602.48	1703.9	2118.86	2250.49	1547.22
slr0488	Prokaryotic	0.00626004	21	'not assigned.unknown'	943.478	956.208	1213.96	1104.2	1237.1	1293.36	1363.36	1633.62	1542.99	1706.01	1804.71	1680.54	1045.87	1137.09	1111.22	937.018	1097.1	1081.64	1566.6	1254.21	1397.32	1440.49	1626.83	1793.56
sll1848	Prokaryotic	0.00015584	21	'development.unspecified'	961.315	931.513	883.212	899.321	929.248	898.47	930.056	1145.73	1221.03	1190.82	1291.7	1109.91	943.43	974.094	946.039	966.741	968.437	898.696	1148.08	1145.99	1176.84	1298.45	1326.86	1388.07
slr0865	Prokaryotic	1.81193e-05	23	'not assigned.unknown'	834.406	853.135	784.734	786.649	722.492	738.844	782.258	909.535	861.288	855.947	1042.05	930.537	814.675	903.091	781.942	649.707	667.864	644.136	790.524	764.087	858.577	863.245	898.551	987.145
sll1830	Specific	0.00505613	10	'not assigned.unknown'	868.15	1365.6	1083.36	1216.86	1177.72	1261.74	1386.38	951.731	966.36	789.756	577.688	650.365	1019.88	1353.71	869.714	1079.09	974.214	1203.42	614.995	633.624	620.952	587.696	589.363	730.278
ssl1493	Specific	NR	NR	'not assigned.unknown'	1889.92	1853.85	1935.4	2123.61	1941.78	2010.53	2043.66	2787.33	2599.86	2867.16	3060.76	2289.8	2070.74	1980.78	1713.74	2030.79	2036.5	1816.53	2331.25	1581.57	1611.34	1461.95	1393.19	2580.48
ETG09_35454	Specific	0.0299887	18	No Annotation	671.317	545.29	606.153	578.026	684.745	744.068	835.145	1980.91	1485.97	1526.16	1846.95	1240.51	1247.09	1026.29	708.471	2028.51	2366.6	1923.79	3266.72	2715.93	2866.05	2819.24	2813.41	5043.65
slr1398	Specific	NR	NR	'not assigned.unknown'	1072.85	1052.36	1084.84	1183.74	1185.78	1259.44	1816.5	1597.03	1706.31	2074.52	1345.34	1829.72	918.452	869.074	898.194	970.027	975.731	1039.58	1213.96	869.145	1081.37	1071.03	943.611	1265.51
sll1845	Specific	0.0171465	19	'not assigned.unknown'	1309.78	1290.51	1363.41	1510.71	1603.75	1460.98	1596.25	1530.49	1440.83	1646.63	1547.49	1542.4	1182.52	1203.33	1324.4	1409.89	1414.2	1460.82	1491.57	1502.13	1611.16	1604.76	1659.58	1549.53
sll1356	Prokaryotic	8.7026e-05	10	'major CHO metabolism.degradation.starch.starch phosphorylase'	1815.9	1588.17	2187.18	2001.84	2630.43	2203.66	1819.47	1363.03	1065.35	1001.07	954.108	749.322	1457.43	1389.33	1638.71	1447.13	1688.98	1708.48	1003.09	1023.5	894.575	849.003	806.157	699.819
sll0249	Specific	0.00325662	20	'not assigned.unknown'	508.133	466.419	626.262	601.828	684.594	611.331	683.159	768.451	701.625	761.117	840.464	910.487	547.532	524.087	587.975	548.739	644.694	612.398	812.403	863.629	1011.22	974.14	955.669	902.776
RC11	Specific	0.00259655	20	No Annotation	482.462	403.978	490.147	488.002	518.868	452.8	626.139	616.464	539.496	596.873	692.101	703.244	395.471	367.46	491.959	418.797	496.32	458.17	616.55	673.536	717.419	803.592	782.054	637.006
slr0351	Prokaryotic	NR	NR	'not assigned.unknown'	618.525	778.422	586.781	639.118	603.662	621.446	560.968	601.025	633.885	653.586	744.076	734.262	608.899	750.211	640.938	713.129	644.255	604.135	656.46	651.698	717.525	693.506	634.824	764.04
slr1207	Specific	0.00505613	19	'not assigned.unknown'	617.506	534.684	563.043	612.997	623.938	621.48	669.19	733.687	718.622	660.445	808.631	852.052	679.293	665.129	589.747	687.913	708.832	633.202	816.352	936.878	875.302	1030.98	900.848	1006.15
slr1842	Prokaryotic	NR	NR	'amino acid metabolism.synthesis.serine-glycine-cysteine group.cysteine.OASTL'	652.483	797.707	635.56	670.213	679.636	659.405	644.784	757.443	674.964	731.093	712.669	790.604	587.411	746.755	638.688	687.618	679.523	665.269	649.572	643.569	673.775	686.103	687.186	741.712
slr1385	Specific	0.00947878	14	'not assigned.unknown'	1001.76	1025.95	1106.62	1076.52	1118.58	1053.24	1257.58	1154.59	1021.36	1125.04	937.422	931.915	979.123	1053.87	1054.45	1042.38	1086.16	1150.56	1040.61	1220.76	1101.64	937.783	1051.86	1023.39
sll1582	Prokaryotic	0.00259655	20	'DNA.synthesis/chromatin structure'	366.418	359.59	369.314	392.674	415.919	410.175	528.872	641.877	631.477	745.354	795.403	633.456	391.725	471.775	415.366	498.255	526.312	490.425	742.854	586.611	648.807	675.423	706.194	917.071
slr0309	Specific	NR	NR	'not assigned.unknown'	736.207	838.041	856.189	959.321	934.398	912.97	829.33	882.021	810.551	809.099	897.233	895.468	698.981	716.872	686.36	787.289	788.79	809.959	730.395	742.08	763.244	789.361	811.239	812.769
sll1483	Prokaryotic	0.00626004	3	'cell wall.cell wall proteins.AGPs.AGP'	1023.56	723.918	1011.08	1000.79	893.126	758.605	735.128	706.666	759.925	730.677	781.392	990.288	1192.07	930.447	879.023	685.172	657.268	686.277	707.323	716.781	825.984	862.129	803.597	797.522
sll0834	Prokaryotic	NR	NR	'transport.sulphate'	552.609	669.662	838.588	682.867	675.771	725.213	610.315	620.824	551.756	624.71	682.355	670.875	514.151	622.025	784.919	685.206	693.587	745.98	776.45	806.707	826.264	874.893	815.598	819.284
ssr1720	Prokaryotic	0.0299887	18	'not assigned.unknown'	1204.73	1011.76	1080.55	1022.78	1297.67	1482.79	1283.55	2593.42	2310.4	2448.35	2864.13	2370.33	1600.76	1579.71	1104.21	2071.8	2126.85	1805.93	2470.65	1855.22	1881.15	1822.08	1927.9	3710.16
6803t28	Specific	NR	NR	No Annotation	542275	547633	516536	497502	545175	538897	547978	551991	551242	524511	535412	529396	472813	432146	556757	420005	518096	535404	519554	480570	507914	534454	529018	537175
sll1154	Prokaryotic	0.000780433	19	'not assigned.unknown'	888.945	754.554	763.838	1066.38	1018.55	1011.11	1178.15	1108.75	1099.95	1296.54	1094.89	1211.52	802.708	729.705	867.452	876.337	784.04	911.345	1006.41	1223.4	1210.93	1589.01	1493.13	1229.07
slr2051	Prokaryotic	0.000780433	8	'not assigned.unknown'	44371.2	84318.2	48579.1	42517.3	29096	25441.6	15063.9	6460.49	6403.03	4917.04	4374.19	3160	45439.8	60185.7	35211.8	46384	27265.7	32944.2	15389.8	13743.4	9873.16	8183.03	7277.45	3660.09
slr0327	Specific	0.000357406	20	'not assigned.unknown'	724.711	735.96	599.5	754.166	674.354	804.814	747.355	832.924	884.206	880.549	885.811	839.757	743.016	697.828	658.802	739.234	703.785	694.783	807.216	840.302	809.912	818.509	760.627	962.55
slr0923	Prokaryotic	NR	NR	'protein.synthesis.ribosomal protein.prokaryotic.chloroplast.30S subunit.PSRP3'	2978.75	5695.58	3306.52	1852.42	1735.77	1485.43	2634.78	2116.38	3641.61	3352.33	1730.01	3234.65	2722.48	3519.28	2363.53	1996.61	1885.43	1781.6	1650.75	1150.71	1252.55	1368.13	1423.2	1893.67
slr0646	Prokaryotic	0.00128052	20	'not assigned.unknown'	1103.94	913.456	1154.24	1037.29	1308.85	1370.19	1499.72	1623.08	1700.96	1594.42	1813.6	1995.75	1111.27	1008.23	1057.31	1090.03	1341.95	1310.01	1629.12	1460.02	1544.23	1625.07	1746.8	1793.17
sll0574	Specific	0.00259655	24	'not assigned.unknown'	773.1	976.604	687.56	615.306	567.351	542.97	662.456	589.18	669.673	637.677	663.292	710.883	719.351	986.728	688.276	583.934	571.756	576.524	641.657	732.268	759.537	808.537	828.48	711.001
ssr2406	Specific	0.0299887	19	'not assigned.unknown'	1137.58	1436.21	1224.84	1323.94	1430.58	1404	1569.94	1580.73	1587.48	1960.8	1767.32	1614.86	1119.87	1223.4	1259.73	1284.58	1331.62	1293.46	1543.97	1295.8	1436.48	1429.37	1408.79	1592.83
sll1543	Specific	0.00100215	21	'not assigned.unknown'	358.794	263.302	413.854	324.508	362.702	342.823	354.416	463.552	401.915	441.365	484.597	468.529	402.369	339.634	311.309	344.773	349.183	316.933	395.048	434.687	438.618	450.151	456.701	481.083
sll0489	Prokaryotic	0.000604707	21	'transport.ABC transporters and multidrug resistance systems'	659.427	672.429	603.822	585.4	635.098	677.663	614.032	915.529	848.356	865.502	1084.06	1115.89	646.313	717.56	605.292	638.24	655.659	632.102	872.166	689.181	761.229	865.493	886.695	1079.53
ssr3129	Specific	0.00771869	17	'not assigned.unknown'	1500.87	1182.64	2657.63	1699.2	2725.1	2980.13	6796.99	5220.45	2789.87	5247.6	4844.64	2921.19	1431.9	969.734	1450.41	1107.07	1132.62	1136.17	2478.46	2983.96	3252.86	2125.09	2382.78	1227.67
slr7105	Specific	0.00259655	8	'not assigned.unknown'	1781.99	1981.07	1684.06	1846.38	1753.22	1598.49	1555.49	1191.3	1320.96	1119.32	1097.05	1004.35	2191.49	2041.95	1657.39	1597.37	1333.64	1406.42	1097.71	898.603	963.801	924.926	888.338	1056.65
sll1396	Specific	0.000272553	20	'not assigned.unknown'	877.222	794.646	908.313	791.458	934.057	981.046	1789.27	2070.28	1867.74	2957.98	2231.05	2861.79	835.989	740.918	773.428	703.332	731.114	744.076	1237.92	990.027	1235.28	1190.44	1423.18	1528.09
sll1675	Specific	NR	NR	'not assigned.unknown'	862.699	870.374	884.083	869.152	823.573	870.61	854.205	982.753	917.225	1004.61	1064.64	1132.99	887.874	890.139	845.56	1176.32	1143.11	1081.34	1181.49	1119.79	1220.02	1168.34	1180.26	1600.49
slr0896	Prokaryotic	NR	NR	'transport.misc'	981.315	935.124	909.619	1063.02	789.349	984.356	722.199	898.77	828.908	896.649	1035.8	1026.74	1271.78	1106.03	906.949	1231.38	891.057	1089.29	940.631	1063.53	946.265	898.053	850.012	1108.36
slr0039	Specific	0.0207343	5	'not assigned.unknown'	1441.09	1599.95	1450.4	1390.24	1324.54	1200.67	1220.55	1270.44	1429.38	1265.8	1395.89	1323.31	1272.63	1464.68	1469.44	1127.21	1049.16	1209.64	1089.95	824.681	845.166	1091.2	1149.63	1127.27
sll0227	Specific	NR	NR	'protein.folding'	1682.84	1878.71	1420.58	1321.09	1173.58	1176.08	1136.41	1379.21	1631.03	1400.14	1436.14	1206.24	1864.41	2157.96	1388.89	1508.87	1397.66	1498.67	1463.03	1466.29	1385.36	1415.59	1484.19	1754.27
sll1926	Specific	0.000357406	8	'not assigned.unknown'	2797.11	3956.87	3361.44	3958.59	3431.73	2469.76	1403.22	700.465	986.766	680.998	641.59	680.812	2107.57	2595.13	2766.67	2860.07	2770.14	2868.51	664.085	729.941	687.828	723.163	705.804	596.038
sll1801	Prokaryotic	0.0299887	6	'protein.synthesis.ribosomal protein.prokaryotic.chloroplast.50S subunit.L23'	1949.79	4100.23	2719.78	2449.94	1948.85	2092.51	1836.78	1985	3846.42	2024.21	2275.02	1440.58	3571.23	7396.46	2826.01	3909.04	2571.55	3027.58	1638.82	1817.01	1434.96	1633.39	1344.79	2370.7
slr1743	Prokaryotic	0.0171465	19	'mitochondrial electron transport / ATP synthesis.NADH-DH.type II.mitochondrial'	1690.61	1484.6	1371.89	1600.97	1663.71	2038.23	2048.56	3051.13	3295.57	3763.39	3529.14	3314.86	2218.78	1871.84	1762.09	2522.57	2760.27	2474.46	2987.19	2285.26	2397.56	2140.65	2050.57	4354.65
slr1970	Specific	NR	NR	'not assigned.unknown'	1473.22	1844.91	1835.25	1621.76	1725.23	1967.37	2017.87	2495.3	2447.37	2432.91	2424.9	2049.35	1710.4	1890.04	1398.86	2094.54	1855.75	1863.91	1786.97	1248.19	1162	1077.42	922.693	2080.79
slr1101	Prokaryotic	NR	NR	'not assigned.unknown'	3041.96	2879.5	3286.16	3427.3	3232.56	2956.13	2704.13	2353.53	1915.63	1843.05	2038.75	1759.79	3027.45	2552.91	3163.9	2369.45	2128.19	2307.76	2705.77	3474.8	2705.22	2498.74	2211.1	1720.82
sll0529	Specific	6.44324e-05	5	'OPP.non-reductive PP.transketolase'	1094.1	1289.65	1007.39	1050.83	738.419	771.118	708.769	766.704	858.244	793.226	839.814	875.201	1165.32	1548.03	1076.59	1189.44	892.429	955.01	768.121	642.532	707.698	740.632	737.665	836.155
slr1719	Specific	0.000604707	6	'not assigned.unknown'	1572.01	1983.11	1589.74	2033.88	1847.34	1686.02	954.398	816.913	996.705	821.98	928.976	984.013	1562.16	2176.98	1526.44	1641.89	1547.5	1784.06	946.38	940.022	998.576	1036.93	1097.88	1091.65
slr1691	Prokaryotic	0.000206687	21	'misc.nitrilases, *nitrile lyases, berberine bridge enzymes, reticuline oxidases, troponine reductases'	1129.3	1368.46	1128.96	1002.25	1083.83	1149.05	1325.49	1519.06	1516.18	1582.05	1613.91	1565.22	1303.07	1512.01	1192.96	1199.62	1379.22	1207.1	1596.19	1404.47	1482.34	1648.85	1656.17	2121.09
slr1956	Specific	0.00259655	20	'stress.biotic.signalling'	889.715	761.792	754.141	745.615	849.005	892.434	920.553	1634.32	1462.47	1679.83	1944.26	1845.29	896.097	855.226	896.817	953.496	972.294	974.208	1464.19	927.261	1017.06	1024.53	1118.94	2189.02
sll0038	Specific	0.0299887	19	'RNA.regulation of transcription.ARR'	4589.42	4710.77	6190.52	5023.09	5363.13	5132.8	6531.56	6742.25	4388.86	6352.83	6075.55	5139.26	4464.26	4323.8	4882.07	4003.78	3792.94	4000.62	6219.88	9941.49	9550.02	9557.63	9432.16	4923.41
ssl2923	Specific	3.14377e-06	21	'not assigned.unknown'	575.266	555.766	521.169	494.896	512.922	612.71	557.45	665.671	673.824	621.434	733.848	828.09	612.473	581.535	488.039	508.411	557.396	560.392	666.884	681.916	693.648	756.134	732.042	838.397
sll0829	Prokaryotic	0.000116811	19	'Co-factor and vitamine metabolism.folate & vitamine K.vitamine K.2-phytyl-1,4-naphthoquinone methyltransferase'	1692.66	1522.33	1527.89	1595.77	1723.46	2073.05	2302.9	2966.53	3073.61	3632.59	3058.34	3771.74	1717.68	1446.69	1511.34	1945.24	1849.92	1787.76	2466.52	2077.7	2306.34	2519.13	2446.23	3063.76
ssl3297	Specific	NR	NR	'not assigned.unknown'	416.995	392.966	356.609	480.066	431.459	348.021	431.905	456.526	352.992	402.108	384.895	424.712	412.066	333.524	367.391	433.285	441.298	527.381	381.839	458.415	468.95	435.641	425.889	380.216
6803r03	Specific	0.00626004	11	No Annotation	632180	623916	631319	626141	634177	633452	625791	615253	629425	630736	620368	630082	607471	615756	632901	635295	634351	634866	634207	632940	624775	606993	619520	621567
slr0224	Prokaryotic	1.81193e-05	20	'hormone metabolism.brassinosteroid.synthesis-degradation.sterols.DWF7'	758.08	716.434	732.594	753.155	798.216	925.314	998.853	1017.88	1019.31	1156.53	1117.11	1233.8	708.398	646.609	781.718	656.153	756.83	774.028	1012.83	1062.27	1144.63	1240.64	1340.22	1109.33
sll1237	Prokaryotic	NR	NR	'not assigned.no ontology'	649.067	716.832	783.224	707.992	765.455	802.252	668.239	779.439	797.064	847.269	890.631	800.056	755.66	901.722	693.075	726.508	701.434	661.074	828.815	701.22	737.271	789.048	916.687	860.278
sll1738	Prokaryotic	NR	NR	'not assigned.unknown'	830.954	903.165	735.1	701.104	663.216	659.957	965.784	648.185	764.385	773.563	572.233	739.485	705.172	834.61	599.498	684.733	566.539	621.96	574.148	628.037	739.115	708.25	720.595	640.339
slr7011	Specific	0.00406656	20	'not assigned.unknown'	1147.51	1067.51	1179.18	1217.86	1365.78	1265.96	1474.25	1736.39	1615.25	1646.38	1959.45	1639.82	1124.56	1145.18	1214.17	1170.99	1225.09	1212.2	1451.36	1685.57	1683.22	1906.07	1891.11	1994.21
slr0044	Prokaryotic	NR	NR	'transport.ABC transporters and multidrug resistance systems'	548.386	521.996	719.793	2838.28	2363.28	2261	712.292	722.156	674.88	709.536	831.421	859.225	521.266	556.06	2146.8	1895.79	1664.59	1933.41	808.214	701.663	755.477	776.124	871.309	697.836
sll1222	Specific	0.00015584	11	'not assigned.unknown'	1660.12	1286.36	1531.42	1759.56	2484.25	1814.13	1414.54	1169.72	787.313	903.711	906.634	651.536	1345.85	963.48	1316.38	1386.13	1571.75	1402.98	982.043	1128.69	1071.96	958.661	879.433	865.637
slr0966	Prokaryotic	0.0207343	22	'amino acid metabolism.synthesis.aromatic aa.tryptophan.tryptophan synthase'	718.396	793.515	652.838	558.021	537.407	697.605	574.031	1040.86	954.278	934.396	1144.15	938.17	898.097	1022.98	684.453	808.701	879.554	768.831	1097.91	892.243	844.998	937.155	941.238	1307.56
slr0022	Prokaryotic	0.00206097	5	'not assigned.unknown'	2062.99	2051.56	2235.75	2133.5	1710.02	1702.16	1653.49	1662.77	1931.63	1739.49	1543.89	1721.17	2369.87	2240.22	1874.85	1800.46	1584.32	1392.67	1322.4	1133.79	1107.62	1104.23	1175.7	1377.12
slr0302	Prokaryotic	0.0115941	18	'not assigned.unknown'	654.267	581.494	780.583	652.592	870.463	1015.25	1381.67	1397.53	1333.03	1404.29	1586.62	1524.86	759.798	590.133	736.602	909.148	1066.58	956.943	1622.48	1246.93	1276.9	1345.39	1396.82	1710.59
ssr2061	Prokaryotic	2.16071e-06	9	'redox.glutaredoxins'	7503.33	11076.7	8915.36	12741.8	8918.19	8147	6362.19	3245.16	3798.25	3908.02	2171.75	3747.41	8467.53	7673.07	11916.1	11148.9	10587.1	10039.7	4039.49	4400.03	3791.64	3266.17	2926.38	2887.34
sll0170	Prokaryotic	0.00206097	20	'stress.abiotic.heat'	2984.95	2490.86	4647.49	3257.85	3933.76	3752.83	10978	7839.2	8136.8	13030.4	7883.54	14948.5	2380.64	2417.35	3893.74	3674.12	3641.58	4018.96	6940.27	11575.6	9549.94	15767.9	26433.1	14192.1
sll0470	Specific	NR	NR	'not assigned.unknown'	4045.68	3563.27	4107.99	3232.21	3048.04	2448.76	3513.98	2758.03	2812.78	2988.25	3145.67	2278.24	3872.77	3109.21	3020.35	2557.83	2239.55	2224.02	2251.41	3617.38	3086.86	2596.89	2919.74	1605.88
sll0142	Prokaryotic	8.7026e-05	20	'not assigned.unknown'	1409.75	1212.97	1166.87	1276.01	1539.94	1604	1620.15	2238.66	2049.95	2295.19	2660.64	2415.88	1370.95	1337.7	1418.32	1154.53	1175.98	1217.67	1753.3	1705.2	1851.82	1952.44	2115.18	2431.52
slr2007	Specific	NR	NR	'PS.lightreaction.cyclic electron flow-chlororespiration'	642.58	634.857	844.274	1323.2	888.69	967.646	742.309	870.046	773.059	836.643	1023.98	919.782	607.31	657.632	1113.2	1398.9	823.706	1151.13	1012.62	993.228	1005.62	1046.69	1045.86	992.452
slr2048	Specific	NR	NR	'protein.glycosylation'	756.386	913.547	659.753	656.572	676.844	580.368	783.451	717.149	727.978	739.763	703.821	704.669	700.247	820.58	714.136	767.893	762.067	721.639	776.466	822.568	914.471	943.602	901.326	806.888
Norf2	Specific	0.00325662	8	No Annotation	4533.92	3643.55	2706.76	2909.81	2705.9	2148.68	1599.8	1119.33	945.942	865.873	750.294	721.039	3674.71	3388.35	2406.84	2377.44	1805.29	2076.42	1046.39	1074.28	911.415	705.355	691.289	628.799
slr0185	Prokaryotic	3.46381e-05	20	'nucleotide metabolism.synthesis.pyrimidine.orotate phosphoribosyltransferase'	693.389	675.231	658.028	665.738	741.258	802.61	902.083	1083.6	969.407	1081.71	1181.91	1244.42	677.429	739.551	687.022	684.579	725.801	747.73	969.069	938.891	1085.11	1150.55	1274.39	1096.03
slr1280	Prokaryotic	0.0427627	9	'PS.lightreaction.NADH DH'	2897.41	2868.82	2475.6	6264.29	3553.68	3977.62	2136.34	3220.96	3348.72	2884.22	3375.54	2956.73	3524.34	3911.91	3135.72	6078.66	3744.95	5207.75	3610.41	2328.1	2293.23	2145.47	2258.52	4493.93
sll0931	Prokaryotic	0.00100215	20	'not assigned.unknown'	1773.17	1765.33	1493.76	1390.48	1579.79	2048.14	2049.1	3603.54	3853.59	4145.29	4340.91	3551.52	2248.56	2124.32	1795.43	2627.61	2907.12	2495.33	3454.52	2520.26	2930.42	3144.36	3250.17	5222.01
slr0303	Prokaryotic	0.0249808	24	'not assigned.unknown'	494.927	588.636	515.801	529.937	483.208	443.248	501.028	500.921	517.279	480.045	530.774	498.786	467.842	576.697	491.067	450.746	469.34	453.683	498.607	569.233	565.704	594.713	602.684	581.459
slr1950	Prokaryotic	0.00626004	10	'transport.metal'	922.499	800.076	829.006	855.342	778.005	876.535	781.519	604.428	765.453	603.006	572.966	538.178	909.964	905.138	796.825	928.232	942.579	892.214	642.83	749.179	679.559	709.83	679.106	716.149
sll0542	Prokaryotic	0.000604707	7	'lipid metabolism.FA synthesis and FA elongation.acyl coa ligase'	1598.31	2126.97	2023.58	1344.08	1108.36	967.858	637.296	482.443	561.757	445.885	478.316	432.342	1546.4	2059.25	1481.94	1251.97	1095.34	1129.63	495.319	524.823	523.778	522.872	529.592	501.821
slr1048	Prokaryotic	NR	NR	'not assigned.unknown'	585.153	635.004	495.4	511.948	574.968	578.817	571.304	523.309	577.616	550.079	582.1	551.308	658.758	661.727	588.087	675.736	618.016	527.956	553.665	642.554	635.753	597.601	604.699	691.846
sll1193	Prokaryotic	0.0427627	21	'DNA.synthesis/chromatin structure'	2002.62	2090.42	2380.4	2250.8	2091.74	1735.68	3081.83	2205.75	2722.17	3281.58	2207.97	2888.16	1902.93	1564.11	1826.64	1856.88	1803.67	1771.89	1820.98	2577.33	2474.04	2673.68	3016.09	1966.13
slr0165	Prokaryotic	NR	NR	'protein.degradation.serine protease'	5414.17	5450.04	4465.11	4352.78	3683.98	3194.42	4754.39	2820.19	3700.03	2529.76	2432.98	1810.6	5203	5046.06	3521.63	3525.2	2491.4	2817.89	2302.12	3280.19	2065.95	2588.72	3079.74	1678.77
sll0261	Specific	0.00128052	20	'not assigned.unknown'	776.287	709.959	704.814	810.843	814.355	892.403	1008.96	1132.3	1052.78	1228.72	1379.57	1325.73	677.701	637.064	817.924	777.887	863.822	963.67	1066.65	988.845	1054.4	1102.3	1164.95	1419.7
slr0769	Specific	6.64018e-07	6	'not assigned.unknown'	2119.55	3154.59	2150.01	2728.85	1899.68	1626.59	1078.59	1146	1027.98	1073.98	1228.08	1066.65	1904.42	2710.26	1780.63	1891.63	1494.04	1616.46	1052.23	988.708	979.802	1011.04	1111	1199.79
sll1250	Specific	0.00771869	20	'not assigned.unknown'	398.388	416.194	397.55	430.544	460.965	383.599	500.976	457.313	427.774	483.874	483.426	477.505	385.869	376.303	439.456	395.64	450.941	440.51	488.279	563.197	600.341	613.755	595.635	521.682
slr0089	Prokaryotic	NR	NR	'secondary metabolism.isoprenoids.tocopherol biosynthesis.tocopherol methyltransferase'	1046.37	1054.91	1158.54	1449.66	1424.2	1508.07	1241.86	1456.86	1298.19	1441.41	1522.45	1383.51	1066.01	1055.85	1131.04	1244.21	1242.84	1243.22	1312.03	1065.72	1138.29	1137.85	1183.25	1326.68
sll0624	Specific	0.00100215	8	'not assigned.unknown'	945.219	1111.61	963.882	1136.09	953.517	830.009	934.449	644.962	854.55	760.107	543.184	790.988	883.013	821.847	1028.5	879.322	815.482	892.24	570.587	601.948	608.956	578.001	579.872	649.316
ssr1407	Specific	NR	NR	'not assigned.unknown'	2043	2050.51	2507.93	2794.9	2634.69	2391.8	2405.28	2532.93	2070.02	2419.19	2402.89	2252.32	2349.19	2072.56	2207.99	2259.47	2117.26	2107.65	2654.33	2750.21	2234.88	2288.32	2365.72	2376.14
sll0687	Specific	2.51407e-05	20	'not assigned.unknown'	648.065	517.563	599.618	579.545	678.955	700.017	738.151	830.731	759.709	1056.05	1232.04	943.521	526.351	486.975	576.339	571.54	644.839	603.128	815.259	976.503	1048.7	1139.82	1302.94	1060.95
ssr2799	Prokaryotic	0.000780433	7	'protein.synthesis.ribosomal protein.prokaryotic.chloroplast.50S subunit.L27'	12987.9	14444.1	12658.1	14926.7	13163.8	11739.6	6760.31	2012.33	5965.97	2362.45	1948.75	1937.38	12281.3	16551.8	13036.8	12638.8	9402.65	10670.5	3132.66	3355.02	2135.14	2578.16	2122.84	1278.97
sll1530	Prokaryotic	NR	NR	'not assigned.unknown'	1123.09	1371.01	999.964	995.74	848.794	1005.79	791.397	872.519	864.69	890.269	1009.38	966.089	1143.41	1523.4	1021.88	1043.49	913.96	1041.49	1021.78	1041.74	1054.43	978.316	1007.34	1100.98
sll0467	Prokaryotic	2.51407e-05	22	'not assigned.unknown'	573.085	634.407	493.325	461.607	479.291	506.865	528.017	651.509	640.236	654.812	759.033	709.874	616.463	688.826	551.377	567.052	563.88	563.151	642.495	615.042	699.562	710.79	695.339	758.672
slr1590	Specific	0.00406656	8	'not assigned.unknown'	2915.24	2894.68	3512.64	2453.74	2242.57	2130.49	2000.94	2001.78	1952.91	1660.57	1782.59	1330.31	3039.59	3038.22	2450.34	2610.85	1933.03	2233.29	1856.75	2248.01	1691.04	1447.03	1253.6	1333.55
slr7073	Specific	NR	NR	'not assigned.unknown'	3313.8	3112.35	3483.26	4611.77	4248.8	4097.01	4076.59	3287.82	2673.5	3345.77	2733.3	2643.53	3414.57	2360.57	3001.14	2859.08	2505.15	2703.21	3134.3	4142.58	3975.9	2858.08	2591.38	1884.02
ssl3692	Specific	0.000604707	20	'not assigned.unknown'	611.669	537.967	604.014	543.483	544.892	580.916	620.424	677.307	611.509	675.145	789.931	744.452	640.068	548.262	552.047	632.282	640.096	598.025	754.489	987.099	1059.8	1004.6	1004.72	913.278
sll1785	Specific	0.00100215	8	'not assigned.unknown'	1746.49	1939.3	1406.22	1948.95	1749.76	1644.76	780.118	620.334	660.139	573.496	651.573	597.734	1517.28	1728.23	1559.96	1939.52	1591.1	1973.67	721.956	758.718	744.43	805.605	864.68	705.572
sll0286	Prokaryotic	NR	NR	'misc.GCN5-related N-acetyltransferase'	1486.97	1693.28	1776.14	1340.2	1389.22	1471.67	1576.38	1474.96	1610.9	1681.57	1085.42	1493.12	1552.84	1280.3	1419.73	1424.94	1374.85	1362.94	1122.1	1307.29	1249.15	1142.64	996.546	1336.55
ssr0390	Specific	0.000206687	8	'not assigned.unknown'	22709.2	45859.8	31365.4	16088.6	12347.3	8764.27	2098.41	1136.08	1389.11	994.206	1049.51	1043.53	18714.8	33563.9	18397.9	15949.7	10295.6	11411.1	2364.66	1728.32	1359.42	1050.82	976.411	1157.44
slr1772	Specific	NR	NR	'not assigned.unknown'	887.859	812.1	851.842	881.133	816.387	840.515	785.89	783.687	790.204	734.366	902.483	860.706	813.055	773.597	757.849	859.821	848.974	862.011	814.712	904.203	953.575	990.761	1044.89	953.345
slr0938	Prokaryotic	NR	NR	'not assigned.unknown'	836.588	908.385	766.214	856.99	792.787	733.393	837.016	715.824	801.902	619.571	663.601	625.799	779.844	830.6	803.671	777.423	731.218	784.919	656.207	744.313	744.677	756.375	741.035	670.999
slr0514	Specific	NR	NR	'not assigned.unknown'	571.166	630.025	626.152	475.109	555.076	593.877	553.111	535.656	809.966	577.987	580.022	662.523	558.139	582.456	638.962	447.689	514.11	555.049	487.368	517.171	542.664	571.87	618.05	560.05
slr1885	Specific	NR	NR	'not assigned.unknown'	667.926	728.114	842.605	819.474	793.15	790.136	876.842	827.622	731.935	963.332	801.496	697.278	711.719	641.754	693.24	822.461	675.186	769.443	758.762	917.024	810.111	875.334	957.052	754.552
sll0401	Prokaryotic	0.0299887	17	'gluconeogenesis / glyoxylate cycle.citrate synthase'	1773.38	1678.94	1836.63	2006.85	2181.58	1913.04	2413.77	2220.06	1692.78	2161.23	2081.9	1539.02	1566.27	1573.85	1801.37	1681.31	1760.97	1916.18	1830.89	2697.01	2333.03	2457.47	2589.76	1716.36
slr1353	Specific	0.000780433	20	'not assigned.unknown'	968.575	837.106	974.094	952.77	1063.81	1082.17	1261.55	1418.12	1396.96	1440.41	1671.63	1795.97	962.86	926.845	989.788	1152.81	1300.03	1194.96	1779.89	1950.66	2172.62	2418.99	2343.52	2102.07
slr0725	Specific	0.00162836	19	'not assigned.unknown'	372.708	330.38	417.598	375.672	411.444	426.4	445.581	478.103	458.841	450.503	551.399	554.757	400.155	372.278	400.06	404.187	468.581	452.249	561.974	657.587	689.41	701.672	751.932	615.54
slr0654	Specific	0.0249808	8	'not assigned.unknown'	5313.71	6404.96	5588.53	6149.47	5046.89	4553.1	4821.59	3752.1	3115.16	3563.89	2844	2747.27	5331.38	5327.03	4620.35	5351.85	4096.76	4340.84	3758.03	5632.42	4736.16	4250.07	3893.14	3446.11
slr1407	Specific	NR	NR	'not assigned.unknown'	644.265	794.485	633.99	999.115	753.943	792.323	642.828	619.081	601.444	514.877	566.025	579.93	712.828	711.58	707.167	1063.5	889.188	924.435	780.132	764.215	794.632	717.766	647.966	1050.78
slr0823	Prokaryotic	NR	NR	'protein.assembly and cofactor ligation'	1798.86	2020.93	1785.79	1672.14	1558.46	1772.12	1965.27	2322.4	2435.05	2426.67	2581.17	2662.17	1681.93	1994.3	1552.78	1390.13	1430.7	1450.02	1920.7	1303.54	1510.63	1691.22	1561.42	1921.69
slr0771	Specific	0.00162836	5	'not assigned.unknown'	521.612	753.647	597.395	652.067	541.27	505.653	463.852	461.787	413.335	427.785	484.554	542.348	556.341	599.249	507.55	495.889	499.202	509.777	438.89	528.69	505.38	533.915	516.574	538.784
slr1942	Specific	4.73988e-05	24	'not assigned.unknown'	1025.61	1191.42	819.208	672.697	558.468	656.981	638.095	913.395	1027.52	1014.89	1045.2	1179.87	989.233	1217.83	855.334	676.17	594.16	630.961	893.618	859.054	1194.12	971.223	1093.27	1165.18
slr2058	Prokaryotic	NR	NR	'DNA.synthesis/chromatin structure'	1053.89	1233.94	1061.51	1220.64	1127.57	1119.88	1082.65	1266.66	1071.15	1084.74	998.139	929.541	1124.17	1235.34	1004.95	1281.76	1137.5	1172.77	1093.24	1107.47	1015.27	1135.42	996.652	1263.32
slr0357	Prokaryotic	0.00100215	20	'protein.aa activation.histidine-tRNA ligase'	647.111	678.295	664.745	593.526	678.197	619.811	736.896	727.64	709.277	763.23	898.521	919.038	599.794	687.236	697.005	662.66	721.803	691.774	904.547	1094.86	1107.08	1122.16	1230.54	957.237
sll0209	Specific	0.000466129	20	'not assigned.unknown'	1592.2	1810.61	1492.46	1428.74	1472.76	1586.93	1929.88	2624.2	2925.72	3266.86	2842.46	2944.85	1798.71	1984.24	1376.97	2053.02	1904.96	1769.15	2232.98	2337.18	2271.62	2248.01	2352.25	3590.2
sll1660	Prokaryotic	NR	NR	'stress.biotic.regulation of transcription'	868.014	1005.78	857.581	915.962	866.115	727.026	924.733	778.16	805.539	751.199	712.218	702.372	830.268	804.903	828.236	729.639	733.297	782.997	701.112	795.886	815.259	864.653	833.949	696.217
sll1938	Prokaryotic	NR	NR	'not assigned.unknown'	1812.25	1708.9	1777.47	1814.34	1786.41	1637.34	2000.02	1693.27	1680.5	1749.98	1396.45	1615.24	1564.22	1644.82	1565.76	1528.31	1441.87	1463.66	1353.62	1406.89	1336.83	1407.54	1423.85	1269.28
sll7078	Specific	0.00325662	20	'not assigned.unknown'	426.99	397.9	418.814	406.179	429.548	363.926	484.826	490.061	471.732	464.744	548.018	632.679	453.918	411.815	399.479	457.912	525.758	468.457	545.027	606.707	632.642	656.547	667.237	598.267
sll0423	Specific	NR	NR	'not assigned.unknown'	1496.85	1644.87	1620.81	1582.22	1343.49	1190.33	1389.48	1400.75	1384.47	1431.98	1118.68	1129.19	1600.53	1310.06	1202.19	2151.17	1839.15	1684.23	1452.36	1979.88	1776.54	1753.2	1484.77	2397.27
sll0939	Specific	2.16071e-06	21	'not assigned.unknown'	578.006	544.388	491.173	494.825	467.399	519.507	550.461	676.511	607.44	575.384	741.205	770.284	546.036	570.231	468.431	501.812	543.141	516.28	621.46	779.373	792.499	830.261	838.44	827.704
sll0499	Prokaryotic	0.000116811	19	'cell.organisation'	490.155	516.314	454.121	471.825	501.662	520.064	609.428	641.221	636.402	682.436	706.975	596.166	471.49	484.208	536.033	539.891	565.538	593.71	742.883	781.405	818.584	796.066	814.165	884.985
slr0868	Prokaryotic	0.0141265	16	'not assigned.unknown'	1003.22	1183.77	1328.74	1424.42	1675.44	1685.74	1834.9	2261.52	1757.8	1832.8	1754.94	1463.25	1137.05	1198.68	1308.44	1265.11	1381.98	1447.47	1457.83	1339.27	1360.15	1370.19	1411.26	1516.63
sll0174	Specific	0.00626004	20	'not assigned.unknown'	901.656	829.924	1086.04	802.068	888.122	1016.41	956.383	1330.56	1196.62	1360.71	1561.01	1577.69	869.7	837.875	924.51	832.022	1018.55	874.637	1227.84	972.677	1025.23	1103.3	1042.15	1363.58
sll0361	Specific	0.000272553	20	'not assigned.unknown'	710.414	693.401	661.956	677.445	688.802	771.255	796.632	1003.26	1005.38	1020.74	1161.3	1239.06	746.563	713.861	745.578	729.933	851.263	725.872	930.595	827.082	903.799	937.541	920.07	1140.59
sll1913	Specific	NR	NR	'not assigned.unknown'	590.003	614.018	523.465	559.096	517.077	513.306	624.602	501.498	577.997	537.843	544.86	579.416	586.408	632.851	526.786	617.708	552.05	527.567	540.051	543.711	572.402	654.876	667.178	559.96
sll0814	Specific	NR	NR	'not assigned.unknown'	1294	1367.04	950.333	1283.19	1156.94	1020.4	1061.88	759.51	952.809	955.426	755.006	929.908	1187.15	1338.69	1058.97	1122.79	910.242	1039.74	756.142	1061.23	831.428	861.476	915.555	835.111
slr0856	Specific	0.00100215	8	'not assigned.unknown'	5483.67	7155.56	5570.08	5790.2	5173.82	5135.89	5471.21	3422.22	4313.76	3399.19	2911.3	2618.26	6374.96	6221.32	5190.73	5617.24	4297.8	4732.57	3100.03	3068.57	2236.78	1354.76	1443.86	2072.68
sll1600	Specific	0.00100215	20	'not assigned.unknown'	559.174	454.833	567.469	507.862	606.86	682.281	779.921	1080.9	926.19	1087.45	1209.6	1172.54	605.847	602.341	598.313	719.003	771.675	703.805	1061.12	921.73	1104.06	1109.31	1149.51	1322.09
ETG08_142674	Specific	0.00259655	20	No Annotation	438.955	363.631	481.78	424.655	496.245	447.735	519.656	561.032	485.951	556.787	643.493	680.414	413.211	398.615	468.432	454.658	516.851	489.459	666.301	714.691	726.858	780.772	860.231	695.114
sll1520	Prokaryotic	1.81193e-05	21	'not assigned.unknown'	649.925	582.406	648.838	557.413	651.216	652.211	799.654	926.343	908.201	875.936	1029.66	1058.19	650.214	653.832	692.948	565.017	629.456	627.012	873.064	866.346	963.088	1044.14	1196.42	952.886
slr1944	Prokaryotic	0.000206687	20	'not assigned.unknown'	1716.16	1468.86	1529.59	1507.15	1847.86	2100.35	2255.94	2886.64	2884.83	3151.71	3431.7	3224.23	1674.37	1348.47	1688.32	1647.18	1811.66	1840.33	2521.81	1884.94	2255.03	2519.02	2593.72	2755.84
ssl0467	Specific	0.0115941	7	'not assigned.unknown'	5640.56	7711.72	5203.37	4729.93	3644.09	2517.42	3483.73	2574.68	3379.34	2652.73	1797.3	2027.68	5218.74	6008.58	3764.23	3834.45	2508.23	2674.27	1888.19	1787.19	1739.54	1359.19	1274.66	1327.06
sll1341	Specific	0.00015584	8	'metal handling.binding, chelation and storage'	2279.22	2837.74	2552.65	2873.36	2563.53	2184.53	1466.19	1169.77	1247.96	1119.74	982.274	972.425	1824.74	2266.42	2180.29	1894.44	1349.68	1794.28	749.83	717.062	669.26	686.193	707.047	730.564
slr0008	Prokaryotic	NR	NR	'protein.degradation.serine protease'	2505.72	3003.24	2227.98	3739.87	2998.01	2664.15	2491.71	2058.64	2644.01	2761.54	1901.11	2822.17	2192.75	2371.52	2468.51	2945.89	2014.3	2597.69	1782.8	2000.8	1967.84	2250.02	2399.78	2114.08
DCP_1_2	Specific	0.000780433	19	No Annotation	531.026	494.236	542.222	564.877	596.253	580.972	720.227	657.928	620.446	673.377	771.518	662.975	442.476	580.326	522.741	592.853	664.743	646.594	874.834	1095.66	1201.09	1227.66	1320.16	986.453
ssr3572	Specific	NR	NR	'not assigned.unknown'	811.895	1067.18	985.103	940.549	876.667	757.113	925.75	667.901	905.26	755.22	389.191	486.466	842.236	908.215	751.854	770.548	592.639	629.141	421.245	464.859	493.158	453.866	448.531	432.257
slr0618	Specific	0.00325662	20	'not assigned.unknown'	573.564	491.546	582.875	581.15	642.469	659.922	783.366	896.266	860.14	957.891	1014.41	1046.96	547.686	527.798	568.661	757.978	793.485	726.351	954.917	917.44	940.131	962.531	920.023	1122.84
slr1344	Prokaryotic	NR	NR	'transport.misc'	773.138	794.165	745.569	769.075	836.123	901.028	893.453	1202.83	1134.43	1210.58	1337.46	1244.84	734.22	740.764	836.947	657.967	767.267	789.02	1039.46	648.96	742.421	845.391	907.477	1078.88
ssl2501	Specific	NR	NR	'not assigned.unknown'	15625.5	14066.6	19050	11248	11389.6	8479.42	16424.6	15052.4	10584.1	15276.4	14819.3	7795.26	16771.3	10422.5	11680	8589.41	7695.6	9435.75	15229	28810.3	25919.6	19041.4	18157.8	6227.5
sll1949	Specific	0.00505613	8	'not assigned.unknown'	5938.26	6854.13	5598.22	6323.49	5925.85	4666.87	4327.79	3219.28	3188.06	2774.33	2129.54	1997.06	5702.86	5586.67	5198.77	4894.09	4698.05	5044.21	2794.86	4253.23	3339.92	2621.29	2122.82	1541.14
slr0784	Specific	NR	NR	'not assigned.unknown'	1088.81	1122.35	1149.62	1257.34	1210.03	1258.16	1050.19	1378.73	1252.4	1277.79	1479.57	1296.81	1427.38	1409.78	1167.39	1734.62	1926.73	1732.47	1865	1771.9	1866.01	1921.73	1566.1	2442.48
sll1995	Specific	NR	NR	'not assigned.unknown'	639.415	699.094	591.374	614.787	679.598	715.684	585.399	1042.76	882.985	951.57	1065.43	949.669	766.033	774.605	605.604	953.163	890.123	844.331	961.509	666.39	645.432	743.44	670.859	1141.86
sll1334	Specific	0.00626004	20	'not assigned.unknown'	1178.41	1198.49	1258.16	1244.66	1274.34	1457.49	1773.91	2644.37	2268.53	3136.96	2465.67	2336.05	1213.44	1114.02	1095.96	1255.81	1085.98	1164.09	1642.86	1398.86	1439.99	1386.7	1391.79	1937.64
slr1594	Specific	NR	NR	'RNA.regulation of transcription.Psudo ARR transcription factor family'	955.886	1400.99	1153.91	598.88	733.091	566.972	607.964	786.047	781.222	723.93	845.222	657.281	978.553	1218.7	2380.17	938.268	2332.49	982.543	901.944	756.037	858.411	758.529	753.377	1193.82
slr1979	Prokaryotic	4.53489e-06	21	'amino acid metabolism.synthesis.aromatic aa.tryptophan.anthranilate synthase'	650.725	671.775	570.087	579.871	587.482	603.725	650.772	702.562	733.107	694.082	864.59	858.068	654.222	624.761	612.921	621.083	648.818	637.232	772.91	895.361	905.08	975.5	1018.72	954.482
slr0744	Prokaryotic	0.0171465	8	'protein.synthesis.initiation'	2506.48	2504.46	3019.86	2616.62	2714.48	2479.04	2225.67	1920.21	1852.75	1703.04	1670.78	1312.81	2442.92	2470.39	2414.43	2237.43	1798.72	2081.94	1754.47	2602.38	1728.48	1718.15	1609.05	988.456
slr7095	Specific	0.000780433	20	'not assigned.unknown'	1148.1	948.324	1210.27	1076.67	1212.12	1454.28	1486.1	2054.08	2107.77	2183.79	2456.8	2495.18	1113.89	965.093	1066.41	904.405	1039.22	1050.9	1726.33	1181.19	1366.75	1635.99	1730.01	1799.94
slr0808	Prokaryotic	0.000466129	20	'RNA.processing'	1044.12	894.252	1184.33	1025.61	1108.67	1043.7	1434.73	1677.26	1653.41	1601.35	1809.87	1509.34	1185.98	1135.86	1012.3	1154.56	1256.71	1202.14	1654.54	1512.34	1509.91	1738.52	1751.53	1855.58
ssl7048	Specific	NR	NR	'not assigned.unknown'	620.861	645.157	622.094	696.7	667.215	836.686	715.567	870.986	692.697	776.576	864.769	954.762	658.306	666.826	711.908	638.605	728.376	713.986	841.36	833.654	868.189	901.945	932.705	1033.44
slr1838	Specific	0.000780433	5	'not assigned.unknown'	3884.06	5433.65	3995.95	3313.24	2592.8	2463.61	2788.28	2661.95	3566.9	3188.96	2960.12	3079.22	3746.3	4334.33	3225.29	3035.02	2590.97	2761.66	2238.93	1498.65	1362.17	1442.87	1561.26	2698.58
slr1410	Specific	0.00100215	8	'development.unspecified'	655.293	737.146	529.884	1055.66	914.271	850.752	363.993	480.344	451.794	447.872	555.4	462.426	708.569	782.416	769.858	976.571	573.89	824.398	442.448	481.381	484.907	480.94	470.904	520.099
ssl0601	Prokaryotic	0.0427627	8	'not assigned.unknown'	12213.5	18496.2	12863.1	12551.7	9208.41	7780.42	12831.3	6267.36	9586.62	8757.83	2602.53	5617.02	12637.5	18116.9	10046.8	10278.3	6242.69	7425.9	3055.69	3163.59	3079.56	1939.56	1920.17	1112.1
slr0536	Prokaryotic	0.00162836	6	'tetrapyrrole synthesis.uroporphyrinogen decarboxylase'	1585.12	2218.69	1493.78	1231.24	1136.72	1054.23	1217.44	879.348	1342.41	960.688	922.515	860.064	1515.14	2543.7	1278.44	1306.44	1164.97	1258.56	940.997	726.996	772.327	743.122	786.425	961.1
sll1317	Prokaryotic	0.000604707	5	'PS.lightreaction.cytochrome b6/f.apocytochrome f (CYF)'	6020.98	6891.57	3602.42	3306.53	2392.73	1985.52	1395.93	855.237	1432.22	929.318	950.041	777.955	5439.78	6185.44	3821.31	3104.98	2258.27	2752.5	1070.31	1027.19	1099.38	1136.98	1107.85	963.751
slr1827	Prokaryotic	0.00259655	21	'not assigned.no ontology'	374.006	337.346	404.405	406.009	406.852	440.055	461.423	526.359	479.284	518.552	597.826	595.91	339.1	417.958	362.265	374.427	393.56	385.985	521.75	527.165	551.64	585.266	626.294	614.122
slr0712	Specific	0.000116811	20	'not assigned.unknown'	1055.44	860.645	1035.46	966.222	1111.62	1046	1298.24	1550.19	1462.48	1549.73	1831.07	1497.7	1101.38	991.761	1142.66	1012.71	1097.19	1105.14	1528.79	1432.82	1692.7	1802.23	1938.06	1736.15
sll1864	Prokaryotic	0.00206097	9	'transport.unspecified anions'	41057.2	27252.6	37089.2	30891.8	46628.2	33473.7	20469.8	9030.02	41688.6	11621.8	5042.74	6297.89	49024.4	29440.7	25021.5	41734.2	20593.3	19781.4	12956.8	7638.59	5412.32	2514.45	1792.89	3065.69
slr0346	Prokaryotic	0.00325662	20	'RNA.processing.ribonucleases'	876.435	858.486	864.877	895.196	936.467	858.203	1107.83	1237.29	1158.4	1250.91	1495.75	1439.73	829.875	891.478	909.044	936.527	1044.83	949.321	1387.95	1550.81	1733.79	1919.53	1883.6	1691.2
sll0536	Prokaryotic	NR	NR	'transport.potassium'	858.831	740.119	712.34	1138.04	923.347	974.057	782.562	866.61	752.116	796.946	947.015	918.919	760.55	668.748	1204.78	990.1	1356.64	1224.26	818.325	838.171	794.948	826.593	823.509	978.042
slr1421	Specific	NR	NR	'not assigned.unknown'	967.362	985.718	968.072	1033.15	1059.59	985.654	1110.17	1227.98	898.924	1357.89	945.503	1089.34	878.699	739.05	769.916	883.02	825.145	801.824	931.719	1040.97	879.394	783.913	765.059	690.441
sll0047	Specific	0.00206097	8	'not assigned.unknown'	30268.7	31171.5	21804.7	17182	12572.1	11730.3	6677.39	2252.62	6151.66	2120	1429.14	1968.68	35549.5	36780.5	23456.6	16860.4	14593	16363.5	4645.25	3858.67	2189.83	2040.83	1831.69	1176.43
slr1924	Specific	0.035873	7	'not assigned.unknown'	1820.67	1793.72	1664.79	1897.93	1824.91	1650.79	1720.07	1573.82	1817.11	1594.02	1804.11	1630.91	1757.55	1844.84	1812.94	1863.79	1732.86	1982.9	1607.49	1516.91	1618.26	1711.16	1678.32	1805.74
sll1298	Prokaryotic	NR	NR	'misc.misc2'	1405.3	1471.22	1238.32	1304.93	1347.08	1105.09	1319.91	1241.78	1396.17	1456.16	1137.1	1027.07	1222.43	1567.45	1195.51	1284.54	1093.23	1165.16	912.392	770.592	797.273	848.167	770.892	1077.41
slr1224	Prokaryotic	0.000466129	21	'transport.ABC transporters and multidrug resistance systems'	1043.82	1002.14	897.593	776.011	795.892	981.305	895.974	1358.39	1314	1352.38	1581.08	1491.29	1080.03	1033.44	914.318	1118.68	1143.91	980.622	1372.2	1283.83	1343.95	1387.3	1307.64	1795.4
ssl2296	Prokaryotic	NR	NR	'not assigned.no ontology'	1881.64	2191.64	1870.82	1812.17	1882.5	2092.74	2298.78	2916.31	2941.81	2803.08	3094.05	3391.12	2122.11	2290.31	1884.95	1698.9	2036.71	1902.61	2672.5	1482.37	1580.02	1908.75	1909.22	2860.23
sll0634	Prokaryotic	0.00771869	22	'not assigned.unknown'	2317.74	2294.1	2127.43	1939.26	1966.83	2156.46	2227.56	2563.88	3081.53	2855.63	2847.63	3201.34	2226.48	2347.74	2276	2102.53	2133.15	2086.15	2425.18	2089.1	2038.57	2174.94	2511.39	2726.96
[truncated: 1,882 more rows]
