# Supplementary material for: Kingdom-wide comparison reveals the evolution of diurnal gene expression in Archaeplastida
Source: Nat Commun. 2019 Feb 13;10:737. doi: 10.1038/s41467-019-08703-2 (PMC6374488; doi:10.1038/s41467-019-08703-2)
Supplement: Supplementary file 6 — Supplementary Data 3 [file 41467_2019_8703_MOESM6_ESM.xlsx]

## Sheet: Sheet1
Supplementary Data 3. C. paradoxa matrix.
GeneName	Phylostratum	pVal	phase	Annotation	L1	L1.1	L1.2	L3	L3.1	L3.2	L5	L5.1	L5.2	L7	L7.1	L7.2	L9	L9.1	L9.2	L11	L11.1	L11.2	L13	L13.1	L13.2	L15	L15.1	L15.2	D1	D1.1	D1.2	D3	D3.1	D3.2	D5	D5.1	D5.2	D7	D7.1	D7.2
Cpa|evm.model.tig00021281.16	Archeaplastidia I	NR	NR	not assigned.unknown	2.08145	2.30226	4.03235	1.94528	1.65663	2.25262	1.84382	2.22701	2.0307	5.74301	1.9044	2.07561	4.25909	2.26008	2.1325	3.36987	0.855884	0.734733	2.63506	2.64326	1.78987	3.92492	3.3407	3.63617	2.43328	2.21591	2.20862	2.84107	3.82577	2.40965	2.24688	3.62607	3.83331	2.26132	3.69891	1.67568
Cpa|evm.model.tig00020960.55	Specific	1.36443e-09	13	not assigned.unknown	0.195136	0	0.3714	1.08936	0.648245	1.37116	1.15239	0.851505	1.44114	2.62933	2.28528	3.04422	3.73605	3.54282	3.09213	6.80581	4.59065	1.22456	4.67722	5.8907	1.96885	5.25541	5.01105	3.39376	1.55459	2.07295	2.33854	2.11569	2.77677	0.69753	1.37309	1.18672	1.6611	0.989328	0.83749	0.907662
Cpa|evm.model.tig00020830.117	Archeaplastidia I	NR	NR	not assigned.unknown	2.40668	3.59729	3.39566	2.41215	3.02514	4.40729	2.6889	2.42351	4.32342	2.49094	2.66616	2.55991	4.10965	3.84824	3.30538	4.42708	4.43503	2.8777	3.55732	4.00266	3.22176	3.32621	4.09995	5.09064	2.2305	3.28813	3.24797	3.08286	5.80036	2.34624	3.12067	3.09865	3.76942	2.82665	2.44268	3.21173
Cpa|evm.model.tig00000203.2	Specific	NE	NE	not assigned.unknown	0	0	0	0	0	0	0	0	0	0	0	0	0	0	0	0	0	0	0	0	0	0	0	0	0	0	0	0	0	0	0	0	0	0	0	0
Cpa|evm.model.tig00021116.2	Specific	NE	NE	not assigned.unknown	0	0	0	0	0	0	0	0	0	0	0	0	0.149442	0	0	0	0	0	0	0	0	0	0	0	0	0	0	0.120897	0	0	0	0	0	0	0	0
Cpa|evm.model.tig00000093.113	Prokaryotic	NR	NR	not assigned.unknown	0.780544	0.143891	1.27337	1.47841	1.08041	1.17528	0.998736	1.50651	0.720571	2.35256	2.28528	1.52211	2.24163	2.74874	0.693064	2.51088	1.94519	0.367367	2.5033	2.4167	1.25291	2.06225	3.037	1.93929	1.14905	2.00147	1.81886	2.11569	4.25771	1.078	1.12344	2.70307	2.17221	0.706663	1.25624	0.768022
Cpa|evm.model.tig00000523.49	Specific	NR	NR	not assigned.unknown	2.99208	0.50362	3.76706	2.17871	0.720272	0.0979398	1.45969	0.917005	0.393039	0.415157	1.77744	0.761056	3.36244	2.62658	0	4.29493	1.16711	0	2.63506	3.17192	0.894934	2.99359	3.26477	0.909043	1.01387	0.857773	3.70268	1.26941	2.46824	5.51683	5.24273	5.34022	1.72499	5.51197	2.72184	2.23425
Cpa|evm.model.tig00020934.2	Specific	NE	NE	not assigned.unknown	0	0	0	0	0	0	0	0	0	0	0	0	0	0	0	0	0	0	0	0	0	0	0	0	0	0	0	0	0	0	0	0	0	0	0	0
Cpa|evm.model.tig00000382.57	Specific	NE	NE	not assigned.unknown	0	0	0	0	0	0	0	0	0	0	0	0	0	0	0	0	0	0	0	0	0	0	0	0	0	0	0	0	0	0	0	0	0	0	0	0
Cpa|evm.model.tig00020689.11	Specific	NE	NE	not assigned.unknown	0	0	0	0	0	0	0	0	0	0	0	0	0	0	0	0	0	0	0	0	0	0	0	0	0	0	0	0	0	0	0	0	0	0	0	0
Cpa|evm.model.tig00000057.99	Archeaplastidia I	0.0253621	24	RNA.regulation of transcription.HSF,Heat-shock transcription factor family	31.1567	22.1593	36.5564	29.3348	32.7003	25.3174	26.9659	29.1477	30.9845	20.2043	23.6146	27.398	22.3416	17.1033	13.9146	16.8493	16.4174	6.24523	20.8169	23.8649	28.1904	21.3543	23.6886	29.6348	18.1144	19.2999	29.1018	21.1569	21.9673	38.3007	26.4009	22.0861	30.2192	25.2279	21.0768	28.2073
Cpa|evm.model.tig00000473.28	Specific	NE	NE	not assigned.unknown	0	0.143891	0	0	0	0	0	0	0	0	0	0	0	0	0	0	0	0	0	0	0	0	0	0	0	0	0	0	0	0	0	0	0	0	0	0
Cpa|evm.model.tig00020616.7	Specific	NE	NE	not assigned.unknown	0	0	0	0	0	0	0	0	0	0	0	0	0	0	0	0	0	0	0	0	0	0	0	0	0	0	0	0	0	0	0	0	0	0	0	0
Cpa|evm.model.tig00001155.5	Prokaryotic	1.7669e-09	3	not assigned.no ontology	70.4441	88.0616	70.0355	84.5029	105.232	69.1455	80.283	83.4475	65.6374	81.8551	70.2725	50.714	44.8326	37.5051	25.2169	15.1314	8.1698	14.3273	13.5705	8.60949	13.245	33.9938	19.5127	36.3011	30.8891	24.2321	32.6096	33.7301	22.029	22.0673	40.3815	33.3599	43.8914	64.589	50.3192	63.6062
Cpa|evm.model.tig00001545.11	Specific	NR	NR	not assigned.unknown	11.448	8.84932	13.1051	7.15863	9.50759	8.86356	8.29719	11.2661	9.82596	14.3229	12.8865	10.9315	9.56428	14.5378	11.7288	14.8671	10.5818	7.2861	13.7682	9.96888	11.9921	12.9057	7.66842	14.1205	13.8562	10.5077	16.4347	12.9359	12.8965	14.775	14.2927	12.1968	17.0582	11.0239	10.4686	8.93698
Cpa|evm.model.tig00020904.76	Specific	8.10513e-06	13	not assigned.unknown	5.13858	5.68371	8.17081	9.49296	8.06704	18.6086	25.1989	32.2262	37.4697	28.5766	37.1993	45.4558	30.1125	47.5838	115.102	57.6842	54.7766	135.926	50.066	40.7062	68.015	36.7879	31.357	46.0582	45.3536	40.8872	43.2629	36.8734	15.0563	56.5633	28.7102	14.1747	42.8691	28.8319	21.2862	46.1511
Cpa|evm.model.tig00001030.42	Specific	0.0229815	17	not assigned.unknown	1.30091	0.647511	2.2284	1.32279	1.29649	1.4691	1.38286	1.37551	1.0481	2.9061	2.09484	1.72967	2.16691	2.56549	1.2795	2.84126	1.63396	1.89806	2.30567	2.71878	1.3424	2.12877	1.97405	2.48472	2.2305	3.57405	3.37789	1.57166	3.147	1.20482	2.12206	2.83493	3.64164	1.83732	2.3031	2.23425
Cpa|evm.model.tig00020904.110	Specific	NR	NR	not assigned.unknown	38.5719	33.0231	46.4251	53.6119	48.3302	58.9598	55.7756	49.6493	50.1124	45.4597	57.3225	53.1355	43.9359	56.1354	66.5341	59.0718	65.514	54.6152	49.0779	49.2402	44.5677	38.7836	46.6179	38.0586	51.4368	49.036	55.4753	73.9282	41.5898	69.3091	89.1887	46.0182	91.8077	105.222	65.8826	114.854
Cpa|evm.model.tig00001073.11	Archeaplastidia I	1.09919e-06	14	not assigned.unknown	0.195136	0.0719457	0.3714	1.4006	1.00838	1.37116	3.61081	2.88202	2.68576	4.70511	5.39581	3.66691	6.426	5.8029	2.66563	8.65594	5.1353	1.34701	6.91702	7.17457	4.83264	6.91851	6.9851	4.2422	4.25824	3.64553	7.01561	4.71497	6.10889	4.94612	4.93066	3.49422	3.44998	3.60398	3.97808	3.49101
Cpa|evm.model.tig00020800.13	Archeaplastidia I	NR	NR	not assigned.unknown	11.448	10.4321	18.0394	5.75803	7.63488	3.42789	6.60702	7.27054	2.75127	13.7694	12.8865	5.8117	20.3241	10.995	4.74482	13.7438	8.79226	2.51034	13.9658	14.7268	7.87542	10.91	13.9702	15.6355	10.6794	10.1503	15.5253	10.518	20.6098	6.02412	9.54925	18.3282	14.7582	11.6599	17.7967	12.0091
Cpa|evm.model.tig00000889.12	Specific	1.93973e-11	11	not assigned.unknown	19.5786	12.2308	25.945	24.8996	19.1592	29.4309	33.5729	23.1216	37.3387	35.6343	40.3099	44.2104	56.489	70.7954	62.8022	84.8414	86.3665	37.9	59.8816	62.9852	28.3694	41.7772	53.4512	32.3013	19.8042	24.1606	14.9406	19.1621	15.3031	10.3995	16.602	9.62558	11.9471	12.2253	7.32804	14.1735
Cpa|evm.model.tig00021522.18	Archeaplastidia I	0.000122038	15	cell.organisation	0.845589	0.647511	0.689744	0.700301	0.648245	0.538669	0.384129	0.589503	0.131013	0.899507	1.96788	0.484308	2.16691	4.03149	1.43944	3.23772	3.1123	0.244911	2.70093	2.71878	1.78987	1.99572	2.96107	1.03025	2.43328	2.43036	2.59837	1.39031	2.65336	1.45847	1.43551	2.3075	0.83055	0.918662	0.907281	0.418921
Cpa|evm.model.tig00000227.18	Specific	NE	NE	not assigned.unknown	0	0	0	0	0	0	0	0	0	0	0	0	0	0	0	0	0	0	0	0	0	0	0	0	0	0	0	0	0	0	0	0	0	0	0	0
Cpa|evm.model.tig00000215.121	Archeaplastidia I	1.88157e-05	12	RNA.regulation of transcription.HDA	40.2631	33.4548	47.274	41.2399	32.7724	35.5522	48.4771	42.7062	42.4482	44.2834	49.7684	50.1605	53.5002	56.1965	33.0538	60.8559	56.7218	17.9397	56.8513	53.3184	53.875	59.6722	61.1196	57.8151	40.7574	40.9587	47.6152	42.3742	46.2178	43.9444	39.3829	38.0408	35.9053	32.2238	32.3132	35.1195
Cpa|evm.model.tig00001126.5	Specific	1.60561e-06	2	not assigned.unknown	472.294	412.321	550.522	246.35	267.797	218.553	230.017	200.562	225.211	182.738	118.898	146.261	92.7287	47.6449	60.2965	51.8695	55.2434	36.4917	91.7658	96.4413	91.8202	127.926	121.328	137.265	55.6274	66.3344	68.9868	83.1768	89.3502	81.6744	110.284	118.144	113.594	147.975	140.768	155.28
Cpa|evm.model.tig00000808.12	Specific	0.00049924	15	not assigned.unknown	0.390272	0.287783	0.3714	0.311245	0.216082	0.538669	0.307303	0.524003	0.524051	0.830314	1.01568	0.830243	1.19554	1.22166	1.06625	1.85012	1.16711	1.89806	0.856393	1.35939	0.894934	0.864814	0.987025	0.727234	2.02773	1.1437	1.81886	2.05524	1.41924	1.26824	1.06103	1.58229	1.0861	0.565331	0.418745	1.3964
Cpa|evm.model.tig00000430.57	Specific	NE	NE	not assigned.unknown	0	0	0	0	0	0	0	0	0	0	0	0	0	0	0	0	0	0	0	0	0	0	0	0	0	0	0	0	0	0	0	0	0	0	0	0
Cpa|evm.model.tig00020960.57	Prokaryotic	NR	NR	Co-factor and vitamine metabolism.molybdenum cofactor.gephyrin	38.702	50.1462	49.8207	28.012	35.2213	21.9875	25.6598	33.7982	18.5383	33.7661	36.1837	19.234	34.3716	37.5051	14.7676	36.3417	34.7022	14.3273	35.5074	36.8546	17.8092	39.5153	32.4959	27.0289	33.3224	32.095	26.7632	40.4399	44.7368	18.5797	39.1956	41.535	32.5831	39.9265	48.8536	39.7277
Cpa|evm.model.tig00020816.15	Specific	NR	NR	not assigned.unknown	5.65894	1.87059	2.65286	3.57931	3.38528	1.4691	7.37528	5.24003	1.83418	5.46623	7.61761	1.5913	4.10965	7.94081	2.23913	3.03949	8.48103	1.53069	3.42557	2.71878	1.70037	2.59444	2.27775	1.15145	5.20451	4.64627	1.68894	10.8807	7.09619	9.70201	15.7906	7.91144	7.85828	12.4373	8.02595	6.14417
Cpa|evm.model.tig00000403.94	Archeaplastidia I	0.000163441	6	not assigned.unknown	16.6516	18.49	18.8884	18.5969	16.7823	23.5545	12.8299	15.1306	28.1678	19.8583	15.997	22.5549	15.3925	14.5989	20.0988	14.7349	13.7719	13.2252	15.3492	12.3856	10.6497	15.8327	13.2109	15.2113	10.8146	11.0081	11.8226	10.2158	9.87296	11.2239	10.2982	9.16408	17.8888	15.6173	14.1675	19.6893
Cpa|evm.model.tig00001374.2	Archeaplastidia I	NR	NR	cell.cycle	0.130091	0	0.848915	0.155622	0.360136	0.29382	0.0768258	0	0.262026	0.345964	0.317401	0	0.74721	0.794081	0	0.264303	0.155615	0	0.395258	0.151044	0	0.266097	0.3037	0.0606029	0.337955	0.357405	1.55902	0.483586	1.72777	0.0634118	0.561721	0.659286	1.53332	0.353332	0.558327	0.279281
Cpa|evm.model.tig00000350.41	Specific	NR	NR	not assigned.unknown	0.325227	0.0719457	1.32643	0.700301	1.29649	0.14691	0.92191	0.917005	0.589558	1.52224	1.65048	1.24536	2.39107	2.07683	0.373188	1.98228	0.855884	0	2.2398	2.19013	0.715947	1.79615	2.65737	1.63628	1.01387	1.1437	3.31293	1.14852	2.40653	1.45847	1.37309	3.2305	1.72499	1.90799	2.3031	1.32658
Cpa|evm.model.tig00001006.8	Specific	NE	NE	not assigned.unknown	0	0	0	0	0	0	0	0	0	0	0	0	0	0	0	0	0	0	0	0	0	0	0	0	0	0	0	0.0604483	0	0	0.0624134	0	0	0	0	0
Cpa|evm.model.tig00000402.29	Specific	NR	NR	not assigned.unknown	61.8581	77.4136	57.6201	60.7705	66.9853	49.9983	73.1382	73.8189	49.2608	70.0924	68.0507	64.6897	73.4507	69.0851	41.8504	67.5295	76.4849	38.0224	64.6906	56.4148	45.9101	63.5971	60.9677	53.9365	61.5755	58.1141	47.4853	59.4207	59.6697	35.574	59.1055	54.3911	46.0636	54.4131	52.064	62.9778
Cpa|evm.model.tig00001729.6	Archeaplastidia I	2.21646e-05	23	transport.ABC transporters and multidrug resistance systems	11.3179	10.4321	9.76252	5.6024	5.76217	2.69335	4.07177	4.58503	1.37563	1.86821	3.87229	1.72967	2.24163	1.89358	0.533126	0.991138	0.855884	0.489822	2.63506	2.86983	1.96885	5.12236	4.47957	4.1816	2.43328	2.21591	3.11805	4.77541	3.0853	2.72671	5.36755	3.82386	4.15275	5.29997	4.74578	4.53831
Cpa|evm.model.tig00000718.9	Prokaryotic	NR	NR	not assigned.unknown	55.3536	51.4412	73.8026	77.0331	86.6487	100.633	81.9732	87.705	110.182	66.4943	67.162	111.253	85.1072	75.682	124.538	78.432	68.7041	102.985	63.9001	61.3237	101.307	69.5177	64.3084	93.692	75.6344	74.4833	101.921	75.4999	63.8657	129.677	78.1416	60.1269	112.827	72.221	76.072	126.025
Cpa|evm.model.tig00000851.37	Archeaplastidia I	2.54419e-08	15	not assigned.unknown	2.1465	1.94253	5.57101	3.19026	2.88109	4.79905	8.9118	7.53254	12.4462	13.8386	12.1882	16.1205	20.1747	17.9585	23.4575	28.1483	18.4404	20.0215	29.9079	18.1252	31.4122	26.2105	14.2739	27.2107	24.6031	17.7988	26.9581	27.5644	26.9038	28.4085	20.7212	18.5259	23.0637	13.9919	10.5384	14.1735
Cpa|evm.model.tig00000144.86	Archeaplastidia I	1.34974e-05	16	not assigned.unknown	0.715498	0.287783	0.795858	1.32279	3.96149	1.37116	3.99494	4.91253	4.78197	8.64911	7.10977	5.2582	8.06986	9.52897	4.15838	11.299	7.93638	3.48998	13.1094	11.2527	7.78593	11.3091	9.26285	11.4539	9.53034	9.57846	10.9132	8.22097	11.2305	7.10212	9.42442	12.0649	10.4138	8.40929	9.00302	8.09914
Cpa|evm.model.tig00000949.26	Specific	NR	NR	not assigned.unknown	0.195136	0.359729	1.64477	0.389056	0.360136	0.685579	0.614607	0.458503	0.0655064	0.415157	0.380881	0.345934	0.523047	0	0.373188	0.528607	0.466846	0.428594	0.461135	0.377609	0.178987	0.199572	0.379625	0.242411	0.0675911	0.285924	0.454715	0.36269	0.493648	0.443883	0.37448	0.131857	0.383331	0.0706663	0.279163	0.418921
Cpa|evm.model.tig00021238.1	Specific	NE	NE	not assigned.unknown	0.455317	0.215837	0.318343	0	0	0.0489699	0.230477	0	0.196519	0.622736	0.380881	0.207561	0.373605	0.0610832	0.0533126	0.198228	0.155615	0	0.592887	0.226565	0.626454	0.199572	0.379625	0.666631	0.202773	0.142962	0.194878	0.483586	0.185118	0.443883	0.124827	0.329643	0.638884	0.141333	0.348954	0.837842
Cpa|evm.model.tig00001056.13	Specific	NR	NR	not assigned.unknown	1.75622	0.575566	3.76706	1.32279	0.432163	2.64438	0.460955	0.0655004	0.851583	0.553543	0.317401	1.17618	0.448326	1.466	2.66563	1.32152	1.16711	4.46963	0.197629	1.13283	1.3424	0.997862	1.13887	1.57567	1.35182	0.571849	1.23423	1.99479	0	2.40965	1.62275	0.197786	2.29998	0.353332	0.348954	2.37389
Cpa|evm.model.tig00000053.15	Archeaplastidia I	0.000570794	6	cell.division	51.711	28.5624	65.897	46.0642	56.7574	27.3252	45.9418	51.5488	33.3428	61.3049	68.9394	42.0656	60.1504	64.5038	22.7112	45.4602	33.2239	5.5105	33.2676	34.6645	28.2799	32.2642	32.9514	34.18	17.1681	17.3699	28.777	24.3607	27.2123	31.5791	31.2067	31.7117	38.5247	41.1985	35.1048	38.4709
Cpa|evm.model.tig00020510.113	Specific	NE	NE	not assigned.unknown	0	0.143891	0.689744	0	0.144054	0.19588	0	0	0.131013	0.761121	0.380881	0.138374	0.672489	0	0.319875	0	0	0	0	0	0.357974	0.598717	0	0.121206	0	0	0.129919	0.120897	0.123412	0	0	0	0.574996	0.141333	0.767699	0.279281
Cpa|evm.model.tig00000983.25	Archeaplastidia I	7.46985e-07	12	not assigned.unknown	4.55317	1.87059	4.72209	9.7264	6.6265	9.30428	7.91306	6.87754	5.83007	8.02637	9.96638	13.4914	9.639	13.7437	23.2443	22.5979	23.0311	14.3273	16.4691	13.896	10.9182	9.31338	12.7554	10.4843	7.36743	8.72069	6.36601	9.00679	9.44101	6.34118	12.1706	5.47208	11.7555	6.78397	5.02494	5.44597
Cpa|evm.model.tig00021119.9	Specific	NE	NE	not assigned.unknown	0	0	0.0530572	0	0	0	0	0	0	0.138386	0.0634801	0	0.074721	0.0610832	0	0.132152	0.155615	0	0	0	0	0.199572	0	0.181809	0	0.142962	0.194878	0.0604483	0.123412	0	0	0	0.191665	0	0	0
Cpa|evm.model.tig00000903.4	Specific	NR	NR	not assigned.unknown	21.3349	21.8715	28.0673	34.0035	32.1961	31.6835	42.7152	41.6582	69.0438	72.3757	41.389	69.1869	62.8403	38.2381	42.5968	39.5134	26.7658	23.6951	52.8987	23.7894	31.7702	72.9105	27.4089	64.2996	46.3675	47.8923	54.241	64.1356	67.3829	57.3877	70.652	79.0484	68.6162	57.7344	63.4399	69.4711
Cpa|evm.model.tig00001003.22	Specific	9.6297e-08	13	protein.postranslational modification.kinase	11.513	14.1733	12.044	13.3835	14.4054	14.8379	15.8261	15.9821	13.6253	14.5305	16.5683	16.2589	19.7263	20.3407	19.6723	25.3071	25.2875	18.3071	21.4757	16.1617	20.0465	18.2276	18.2979	20.3626	17.4385	18.3706	20.6571	19.2226	19.8693	14.7115	15.1665	14.768	17.0582	14.3453	14.1675	16.1285
Cpa|evm.model.tig00001221.5	Prokaryotic	1.16334e-10	18	Co-factor and vitamine metabolism.thiamine.hydroxymethylpyrimidine kinase	5.20363	4.60453	8.48915	5.83584	3.74541	7.14961	4.37907	5.24003	3.60285	3.59803	6.85585	6.01926	3.88549	6.78023	8.37008	10.7043	9.72595	10.9598	10.8037	12.6121	11.9921	9.77905	12.0721	10.9691	13.3154	14.4392	17.4741	14.024	11.971	19.5942	14.1054	11.4057	13.2888	12.2253	8.93323	11.8694
Cpa|evm.model.tig00000670.29	Specific	0.0100886	24	not assigned.unknown	4.94344	2.94977	7.90552	0.778112	1.08041	1.32219	1.61334	0.851505	0.655064	4.35915	2.15832	0.761056	1.64386	1.34383	0.426501	1.05721	1.32273	0.122456	0.988146	1.20835	0.894934	1.79615	0.6074	1.63628	1.08146	1.71555	1.62398	1.81345	2.098	0.443883	1.56033	1.97786	2.7472	1.90799	3.0708	2.16442
Cpa|evm.model.tig00000411.34	Specific	NR	NR	transport.metabolite transporters at the mitochondrial membrane	0.520363	0.359729	0.530572	0.466867	0.864326	0.342789	1.15239	1.11351	1.11361	1.66063	1.2696	0.484308	2.61523	0.855164	0.533126	0.660759	0.544653	0.489822	0.658764	0.604174	0.26848	0.332621	0.075925	0.606029	0.405546	0.64333	0.389756	0.241793	2.098	0.126824	0.312067	2.70307	0.191665	0.706663	3.14059	0.418921
Cpa|evm.model.tig00000789.40	Archeaplastidia I	5.03824e-07	14	not assigned.unknown	17.172	12.5905	16.4477	22.4096	22.9767	26.5907	28.9633	25.5451	41.5311	24.7018	27.5504	36.3923	26.6754	28.7702	52.9927	33.3022	31.3565	46.7168	37.5495	37.8364	54.591	32.4638	45.7068	31.5135	38.2565	41.5305	34.8832	30.9495	27.0889	47.3686	27.774	26.1737	27.5998	26.1465	24.5664	25.8335
Cpa|evm.model.tig00020710.128	Archeaplastidia I	0.0253621	19	not assigned.unknown	21.3999	20.3606	24.9369	36.8047	28.0906	72.7693	35.724	37.4007	48.4747	18.9588	28.2486	31.5492	12.0301	20.0353	27.9891	18.3691	20.5412	30.2465	30.3031	31.5681	43.0463	35.2578	43.5809	42.5432	40.6898	43.6035	46.4459	37.8406	32.7042	63.6655	37.1984	30.9865	42.2941	36.2518	29.5215	39.0993
Cpa|evm.model.tig00021293.14	Specific	0.000217737	10	transport.metabolite transporters at the mitochondrial membrane	6.8948	7.12263	12.1501	11.127	11.8845	9.01046	11.2166	10.8076	8.1228	12.5931	15.6161	10.1705	16.7375	19.9131	11.7821	17.3119	11.9046	5.93909	10.8696	12.0835	7.87542	9.51295	10.4017	8.4238	7.50261	8.00588	12.4072	6.77021	9.13248	6.59483	6.24134	7.91144	9.90271	4.87598	7.81657	6.07435
Cpa|evm.model.tig00000411.61	Archeaplastidia I	NE	NE	not assigned.unknown	0	0	0	0	0	0	0	0	0	0	0	0	0	0	0	0	0	0	0	0	0	0	0	0	0	0	0	0	0	0	0	0.0659286	0	0	0	0
Cpa|evm.model.tig00000248.65	Archeaplastidia I	NR	NR	cell.cycle	4.03281	2.73394	5.25266	3.89056	4.75379	6.80682	4.4559	4.58503	9.36742	4.49754	5.77669	8.16405	5.23047	4.45907	11.0357	6.93796	8.48103	7.34733	5.27011	6.26831	10.1128	5.72108	8.42767	7.21174	7.70538	7.00514	9.15927	6.77021	6.29401	14.9018	8.55064	6.06543	9.26382	8.62129	6.49055	7.68022
Cpa|evm.model.tig00020903.31	Specific	1.93532e-06	14	not assigned.unknown	2.34163	1.51086	4.24458	5.29116	6.05028	4.01553	5.45463	6.22254	4.19241	8.78749	9.07766	6.64194	10.8345	11.2393	6.18426	13.2812	10.8931	3.67367	12.78	14.7268	7.06998	9.31338	11.5406	10.2419	9.39516	10.3648	12.0175	7.73738	10.922	6.40459	7.36478	9.16408	8.49716	6.5013	7.95616	5.58561
Cpa|evm.model.tig00001336.15	Archeaplastidia I	0.00521707	10	cell.organisation	19.1233	14.1733	23.2921	20.2309	20.5277	12.4873	23.2014	23.9731	19.914	22.8336	29.2009	25.5991	28.917	30.6027	15.4606	28.3465	23.8091	6.67383	22.0027	23.6383	23.0893	21.5538	23.1571	22.5443	14.5321	15.4399	22.2161	15.9583	16.0436	25.1111	17.1637	15.9547	17.8888	18.9386	15.7727	19.4798
Cpa|evm.model.tig00021763.10	Specific	NE	NE	not assigned.unknown	0	0	0	0	0	0	0	0	0	0	0	0	0	0	0	0	0	0	0	0	0	0	0	0	0	0	0	0	0	0	0	0	0	0	0	0
Cpa|evm.model.tig00021312.16	Specific	NE	NE	not assigned.unknown	0.0650453	0	0.212229	0.0778112	0	0	0	0	0.0655064	0.276771	0.19044	0.207561	0.224163	0.0610832	0	0.198228	0.0778076	0	0.0658764	0	0.26848	0.199572	0.075925	0.242411	0	0.0714811	0.259837	0.0604483	0.185118	0.951177	0.436894	0.263715	0.447219	0	0.697908	0.20946
Cpa|evm.model.tig00000443.24	Specific	NE	NE	not assigned.unknown	0	0	0	0	0	0	0	0	0	0	0.0634801	0	0	0	0	0	0	0	0	0.0755218	0	0	0	0	0	0	0	0.0604483	0	0	0.249654	0.0659286	0	0.211999	0	0
Cpa|evm.model.tig00000615.71	Prokaryotic	0.00230398	1	not assigned.unknown	92.2343	119.718	58.8935	74.8544	71.523	72.0837	47.0174	50.3043	98.2596	79.7102	27.6138	55.7646	27.049	14.2324	27.296	22.7962	18.1292	33.3691	45.3888	37.0812	28.2799	80.6273	55.1975	65.5117	44.2046	55.0404	39.7551	47.8146	52.4501	34.0521	47.4342	51.6221	40.1858	62.681	63.6492	60.8832
Cpa|evm.model.tig00000144.189	Specific	3.77338e-09	7	not assigned.unknown	18.0826	11.7991	22.1249	20.62	21.6802	19.1962	17.1322	19.3226	23.0583	29.8221	31.2957	25.7375	28.0951	36.711	18.8727	20.4835	13.0717	3.48998	8.89331	7.92979	9.93377	8.91424	8.27582	7.63596	5.40728	5.14664	5.71642	4.77541	6.91107	6.72165	7.05271	6.52693	6.77217	6.7133	6.69992	6.42345
Cpa|evm.model.tig00000492.53	Specific	NE	NE	not assigned.unknown	0	0	0	0	0	0	0	0	0	0	0	0	0	0	0	0	0	0	0	0	0	0	0	0	0	0	0	0	0	0	0	0	0	0	0	0
Cpa|evm.model.tig00021741.4	Specific	6.26957e-06	17	not assigned.unknown	0.455317	0.0719457	0.424458	0	0.0720272	0.0489699	0.0768258	0.131001	0.0655064	0.415157	0.380881	0.207561	0.821931	0.427582	0.159938	0.594683	0.233423	0	1.25165	1.66148	0.53696	1.06439	1.5185	1.15145	0.540728	0.714811	1.42911	0.785828	2.40653	0.317059	0.499307	1.64822	0.958327	0.494664	0.977072	0.418921
Cpa|evm.model.tig00000113.82	Specific	NE	NE	not assigned.unknown	0	0	0	0	0	0	0	0	0	0	0	0	0	0	0	0	0	0	0	0	0	0	0	0	0	0	0	0	0	0	0	0	0	0	0	0
Cpa|evm.model.tig00000492.29	Specific	NE	NE	not assigned.unknown	0	0	0	0	0	0	0	0	0	0	0	0	0	0	0	0	0	0	0	0	0	0	0	0	0	0	0	0	0	0	0	0	0	0	0	0
Cpa|evm.model.tig00020961.105	Specific	9.99703e-09	12	not assigned.unknown	51.3208	44.1747	60.326	53.4563	53.7323	53.0344	58.8486	59.2123	49.5229	63.7266	72.8752	65.5892	72.7035	75.4988	62.2158	80.9429	67.4592	45.7984	78.1294	81.7146	62.8244	65.992	73.1917	67.3904	57.2496	61.1878	69.1817	46.4243	54.98	46.1638	39.258	42.8536	43.6997	34.1318	35.9423	35.7479
Cpa|evm.model.tig00000852.14	Archeaplastidia I	NR	NR	not assigned.unknown	1.56109	1.87059	3.66095	1.01155	2.66501	1.22425	1.45969	2.55451	1.24462	5.67381	5.14189	1.5913	5.67879	2.62658	1.38613	3.89848	1.94519	0.428594	2.89856	4.07818	1.70037	4.32407	3.26477	4.72702	2.16291	3.21665	2.92317	2.53883	4.50454	1.20482	3.93204	3.82386	2.81109	1.69599	2.93122	2.72299
Cpa|evm.model.tig00000704.72	Archeaplastidia I	0.000122038	14	not assigned.unknown	39.9378	31.2244	36.0258	50.8107	46.6736	67.2847	58.6949	61.3739	86.9925	63.4498	65.575	83.9929	66.8005	67.0693	144.37	69.9743	77.9632	184.785	79.3152	89.3423	127.797	68.0542	86.0989	75.4506	84.6916	90.8524	94.7757	76.6484	72.3811	147.115	70.1527	66.5879	96.216	68.2637	55.3441	77.5702
Cpa|evm.model.tig00020912.4	Specific	NE	NE	not assigned.unknown	0	0	0	0	0	0	0	0	0	0	0	0	0	0	0	0	0	0	0	0	0	0	0	0	0	0	0	0	0	0	0	0	0	0	0	0
Cpa|evm.model.tig00000523.13	Specific	NE	NE	not assigned.unknown	0	0	0	0	0	0	0	0	0	0	0	0	0	0	0	0	0	0	0	0	0	0	0	0	0	0	0	0	0	0	0	0	0	0	0	0
Cpa|evm.model.tig00021248.17	Specific	NE	NE	not assigned.unknown	0	0	0	0	0	0	0	0	0	0	0	0	0	0	0	0	0	0	0	0	0	0	0	0	0	0	0	0	0	0	0	0	0	0	0	0
Cpa|evm.model.tig00020904.58	Specific	NE	NE	not assigned.unknown	0	0	0	0	0	0.0489699	0	0	0	0.0691928	0	0	0	0.0610832	0	0	0	0	0.0658764	0	0	0	0	0	0	0	0	0	0	0	0	0	0	0	0	0.0698202
Cpa|evm.model.tig00020951.3	Specific	NE	NE	not assigned.unknown	0	0	0	0	0	0	0	0	0	0	0	0	0	0	0	0	0	0	0	0	0	0	0	0	0	0	0	0	0	0	0	0	0	0	0	0
Cpa|evm.model.tig00021621.3	Specific	NE	NE	not assigned.unknown	0	0	0.212229	0	0	0	0	0	0	0	0	0	0	0	0	0	0	0	0.131753	0.151044	0	0	0	0	0.135182	0	0.129919	0.120897	0	0	0.124827	0	0.383331	0.141333	0	0.418921
Cpa|evm.model.tig00000042.249	Specific	3.37198e-07	5	not assigned.unknown	17.172	17.4109	17.8272	27.1561	26.3619	25.2195	29.3475	27.8377	42.2516	52.9325	41.2621	53.3431	47.5973	38.91	28.309	15.8582	12.3714	8.26575	10.8696	4.98444	10.1128	11.3091	7.97212	8.78741	10.0711	10.6507	10.5234	15.1725	17.0926	15.2188	19.9723	17.0755	22.8082	25.2985	20.2393	24.2276
Cpa|evm.model.tig00001093.9	Archeaplastidia I	NR	NR	not assigned.unknown	5364.03	6316.76	5417.35	5030.65	4980.1	6813.18	5250.28	5597.86	6460.05	4328.01	5399.62	4977.86	4299.44	5604.69	7215.06	4919.94	6667.1	8588.85	5045.6	5510.6	6239.84	4966.63	5442.68	5097.55	6323.14	6059.88	5293.02	5965.76	5120.73	6940.99	5873.79	5302.84	6038.86	5895.06	5452.41	5856.24
Cpa|evm.model.tig00021571.21	Specific	NE	NE	not assigned.unknown	0	0	0	0	0	0	0	0	0	0	0	0	0	0	0	0	0	0	0	0	0	0	0	0	0	0	0	0	0	0	0	0	0	0	0	0
Cpa|evm.model.tig00020746.10	Specific	9.6223e-06	10	not assigned.unknown	13.5945	13.4538	18.6231	12.2164	11.7404	32.3201	16.748	13.8861	35.701	15.4992	15.3622	23.2468	13.5245	23.2727	49.7406	27.2233	28.711	48.3699	18.116	17.1434	21.3889	16.0988	14.4257	13.575	9.39516	6.64774	9.80886	7.49559	4.81307	20.9259	10.3606	5.93358	12.7777	8.33863	4.39682	8.6577
Cpa|evm.model.tig00000158.126	Specific	NE	NE	not assigned.unknown	0	0	0	0	0	0	0	0	0	0	0	0	0	0	0	0	0	0	0	0	0	0	0	0	0	0	0	0	0	0	0	0	0	0	0	0
Cpa|evm.model.tig00000342.59	Specific	3.59072e-05	20	not assigned.unknown	30.5063	30.6489	23.7166	35.3263	18.511	45.9338	22.2027	16.1131	17.6212	14.2537	15.0448	19.4415	14.4959	19.1801	22.9244	20.0871	19.6075	16.8989	26.2188	29.0759	28.1009	27.3414	36.6718	37.0283	26.6985	31.7376	32.6745	29.801	42.7005	30.8181	25.9016	38.766	34.6914	20.2812	29.7309	23.2501
Cpa|evm.model.tig00000204.106	Archeaplastidia I	1.54896e-10	8	not assigned.unknown	43.2551	39.9299	58.416	54.1566	65.4727	68.2151	46.6333	58.4918	67.5371	67.5322	71.2882	63.4444	61.7942	61.5718	67.8136	60.0629	40.0709	64.2891	44.1372	40.3286	41.4354	35.9896	30.9015	41.6948	33.7955	34.3109	35.5328	27.8062	28.8167	27.0768	29.9584	22.2839	35.1386	29.7505	26.3111	30.7907
Cpa|evm.model.tig00021047.10	Specific	NE	NE	not assigned.unknown	0	0	0	0	0	0	0	0	0	0	0	0	0	0	0	0	0	0	0	0	0	0	0	0	0	0	0	0	0	0	0	0	0	0	0	0
Cpa|evm.model.tig00001301.3	Specific	NE	NE	not assigned.unknown	0	0	0	0	0	0	0	0	0	0	0	0	0	0	0	0.0660759	0	0	0	0	0	0	0	0	0	0	0	0	0	0	0	0	0	0	0	0
Cpa|evm.model.tig00000955.16	Specific	1.43159e-12	14	not assigned.unknown	0.650453	0.0719457	0.477515	0.466867	0.216082	0.14691	3.38034	0.851505	2.75127	7.33444	1.33308	5.60414	7.62154	3.66499	6.13095	7.07012	6.92488	12.4292	16.008	24.4691	10.4707	15.1675	18.222	8.90862	12.0988	12.2233	12.2124	4.23138	13.9455	2.40965	2.18447	4.615	1.14999	0.847996	1.04686	1.0473
Cpa|evm.model.tig00000792.65	Archeaplastidia I	NE	NE	not assigned.unknown	0	0	0	0	0	0	0	0	0	0	0	0	0	0	0	0	0	0	0	0	0	0	0	0	0	0	0	0	0	0	0	0	0	0	0	0
Cpa|evm.model.tig00000498.80	Archeaplastidia I	4.00107e-08	14	protein.postranslational modification	7.74039	6.04344	7.90552	18.3634	22.9767	16.258	33.0351	36.4837	39.3694	43.2455	37.7072	46.4936	44.8326	42.2085	38.0119	46.5174	38.5926	26.4504	42.0291	43.0474	48.2369	43.5733	42.4421	40.1191	46.0295	40.1009	48.1998	38.566	41.4664	39.3787	33.7656	32.7006	32.647	30.0332	31.4059	28.6961
Cpa|evm.model.tig00021293.6	Archeaplastidia I	0.00230398	12	DNA.repair	0.520363	0.0719457	1.53866	0.855923	0.936353	0.979398	1.15239	0.589503	0.720571	1.03789	1.01568	1.10699	2.68995	2.56549	1.17288	2.31265	1.63396	0.428594	1.25165	1.35939	1.07392	1.13091	1.59442	1.75748	0.608319	0.64333	1.29919	0.664931	1.17241	1.01459	0.811374	0.791144	0.958327	0.847996	0.697908	0.768022
Cpa|evm.model.tig00000189.5	Archeaplastidia I	4.82785e-11	16	not assigned.unknown	1.75622	1.51086	2.5998	2.64558	2.3769	3.42789	4.4559	4.38853	5.17501	4.15157	8.76026	9.96291	10.5357	11.8501	12.2619	15.1314	16.9621	16.0417	19.6312	21.5992	16.0193	15.5001	16.7794	13.3932	27.7799	24.0176	25.529	18.3763	19.4991	16.6773	14.7296	17.8667	14.4388	11.1653	11.5155	12.3582
Cpa|evm.model.tig00001590.1	Archeaplastidia I	NR	NR	not assigned.unknown	13.3343	11.871	13.7949	14.9397	18.0068	27.2762	16.3639	15.3926	22.9928	13.7694	17.3301	20.4793	12.329	14.3545	27.6692	18.4352	17.2733	21.1236	17.9843	20.9195	21.2099	16.7641	18.7535	19.2111	23.3189	21.3014	24.1649	19.283	13.1434	29.6767	15.1665	14.5043	20.5721	16.1119	13.3998	18.4325
Cpa|evm.model.tig00020944.32	Specific	NR	NR	not assigned.unknown	4.42308	4.02896	5.19961	2.02309	2.95311	2.64438	2.99621	3.86452	3.79937	4.42834	4.31665	4.91227	3.13828	2.87091	4.85145	4.16278	4.1238	6.00032	5.13836	5.28653	6.44352	4.65669	5.08697	3.51497	5.47488	5.21812	3.76764	5.50079	3.64065	7.03871	5.30514	4.35129	7.41106	5.65331	3.97808	7.2613
Cpa|evm.model.tig00000367.42	Prokaryotic	0.000963665	22	not assigned.unknown	280.866	340.951	232.284	480.717	301.794	494.4	202.513	147.834	199.467	52.1714	44.817	110.699	23.9854	31.8243	63.9751	54.4465	70.7271	77.5143	106.983	152.856	154.555	155.4	180.55	214.292	169.18	223.092	221.057	183.158	249.971	152.949	155.035	226.729	161.446	142.605	214.607	147.67
Cpa|evm.model.tig00000144.171	Specific	2.93821e-09	13	not assigned.unknown	5.33372	4.74842	4.98738	8.71485	3.09717	15.4745	10.2947	5.82953	17.7522	9.61781	8.37937	17.5043	12.329	14.3545	37.5321	21.0121	24.3538	36.7367	27.6022	30.5108	19.957	19.6246	23.0053	14.7265	18.2496	21.0869	17.9288	9.79262	13.8838	15.6627	7.61443	8.70258	10.861	8.19729	6.0718	6.00453
Cpa|evm.model.tig00020610.30	Specific	NE	NE	not assigned.unknown	0.0650453	0.0719457	0.530572	0	0	0.24485	0.0768258	0.0655004	0	0.48435	0.12696	0.345934	0.149442	0.122166	0.0533126	0.528607	0.0778076	0	0.263506	0.151044	0.357974	0.332621	0.15185	0.303014	0.0675911	0.0714811	0.259837	0.0604483	0.061706	0.0634118	0.18724	0	0.255554	0.141333	0	0.418921
Cpa|evm.model.tig00020610.141	Specific	0.000743431	21	not assigned.unknown	2.27659	2.08643	2.28146	0.622489	1.22446	0.24485	0.998736	1.44101	0.458545	1.59144	2.5392	0.345934	1.86802	3.42066	0.426501	2.84126	2.95669	0.183683	2.2398	2.64326	0.894934	2.12877	2.20182	0.969646	3.0416	2.6448	2.53341	5.01721	4.93648	1.83894	4.93066	6.06543	4.15275	3.81598	4.6062	4.46849
Cpa|evm.model.tig00000269.54	Specific	NR	NR	not assigned.unknown	10.4073	10.3602	16.6069	10.6601	22.3284	4.11347	6.60702	19.2571	1.24462	20.9654	29.9626	4.49715	24.359	28.5258	3.73188	16.3868	9.80376	1.89806	14.8222	15.5575	6.44352	13.9035	15.2609	15.3325	15.6811	20.5151	20.9169	27.8062	42.392	10.3995	24.5285	41.9306	28.6859	25.3692	41.9443	25.3447
Cpa|evm.model.tig00000101.9	Specific	NR	NR	not assigned.unknown	6.04921	7.33846	9.12584	6.22489	10.9481	6.26815	7.75941	10.8731	6.35412	12.2471	16.5048	9.34023	15.8408	13.4383	10.8225	11.6293	9.95938	9.36785	10.672	14.1226	8.77035	10.6439	12.7554	11.2721	11.3553	12.3662	14.5509	12.9359	20.1161	11.1605	15.9154	17.2733	14.6305	12.5079	18.4248	12.8469
Cpa|evm.model.tig00020556.15	Specific	NR	NR	not assigned.unknown	7.02489	9.49683	6.57909	7.46987	6.84258	6.26815	4.84003	6.74654	3.60285	6.08897	7.36369	5.05064	10.6851	6.96348	5.81107	8.65594	8.24761	5.63295	6.19238	7.77875	4.38518	8.24899	7.06102	6.24209	7.43502	9.86439	6.36601	7.49559	12.7114	4.56565	8.23857	10.2849	8.68883	6.9253	8.58427	9.14644
Cpa|evm.model.tig00021312.4	Specific	NR	NR	not assigned.unknown	1.49604	1.07919	2.17535	5.75803	3.38528	5.09287	6.99115	4.65053	5.83007	8.64911	7.36369	8.16405	8.74235	8.61273	4.47826	8.98632	7.31392	1.16333	8.82743	7.70322	5.63808	8.64814	7.5925	9.15103	4.86656	5.78997	8.57463	8.22097	9.44101	8.94107	8.92512	10.7464	9.83882	7.5613	7.67699	7.33112
Cpa|evm.model.tig00020780.30	Specific	4.2048e-05	16	not assigned.unknown	5.46381	4.46063	7.32189	17.7409	25.4256	12.3894	28.3487	31.3747	15.1975	24.9094	32.8827	27.1904	40.9471	42.3306	24.7904	46.7817	46.8402	21.1848	41.3704	43.7271	32.6651	39.3158	42.6698	32.6043	44.6777	46.6771	49.6939	44.6108	41.2196	38.6812	41.3801	41.9965	37.0553	37.4531	33.0111	38.2614
Cpa|evm.model.tig00020629.111	Specific	0.0100886	7	not assigned.unknown	18.8631	17.9864	20.374	16.5738	20.8879	21.6447	15.2115	13.6896	24.6304	22.2109	9.96638	16.7432	10.7598	11.6058	17.1667	10.7043	9.33691	11.817	15.1516	14.8778	21.6574	15.234	14.122	19.6959	7.43502	7.29107	11.5628	8.58365	7.2813	14.7115	9.36201	8.04329	9.77493	9.96395	9.49155	11.5203
Cpa|evm.model.tig00001065.36	Archeaplastidia I	2.32862e-06	15	not assigned.unknown	0.0650453	0.791403	0.530572	0.700301	0.50419	0.440729	4.07177	5.30553	1.76867	11.0709	6.28453	5.32739	11.2829	10.2009	8.26345	12.4223	8.94788	8.69434	13.1753	12.008	7.69643	7.58375	7.44065	12.8478	10.0035	9.64994	18.8382	9.06724	11.2922	8.24354	6.9903	9.75744	9.45549	3.81598	9.63114	4.67795
Cpa|evm.model.tig00021623.13	Prokaryotic	0.0409376	11	DNA.unspecified	3.31731	1.65475	4.72209	4.51305	3.96149	3.28098	5.0705	4.12652	3.66836	5.67381	4.82449	5.8117	7.24793	8.30731	3.19875	7.9291	5.67996	0.673505	5.40186	5.66413	4.92214	4.19102	4.78327	4.60582	3.10919	3.07369	5.71642	4.05003	4.19601	4.75589	4.681	4.1535	5.17496	3.67465	3.41975	4.04957
Cpa|evm.model.tig00021070.60	Specific	0.000250825	19	not assigned.unknown	4.68326	2.94977	5.41183	4.12399	2.44892	2.88923	2.76573	2.62002	2.09621	3.39045	3.68185	3.45934	4.6327	5.4364	2.82557	5.08784	4.90188	1.71438	5.53362	4.22922	4.1167	5.12236	3.79625	4.48461	4.59619	4.36035	7.01561	5.98438	8.2686	4.94612	6.80306	6.46101	6.83606	5.15864	5.44369	5.37615
Cpa|evm.model.tig00000383.96	Archeaplastidia I	0.000651811	19	DNA.synthesis/chromatin structure	14.7002	14.3891	15.7049	10.0376	9.43556	8.37386	12.9836	13.4931	12.7082	18.5437	18.2823	16.1897	22.7152	26.3268	16.207	28.8751	24.0426	9.30662	27.8657	25.4508	21.6574	23.6826	23.1571	19.0293	24.8735	25.8761	22.7358	31.9771	37.2704	27.4573	36.3246	37.5134	30.0915	34.2025	31.8944	30.7907
Cpa|evm.model.tig00000133.56	Specific	NE	NE	not assigned.unknown	0	0	0	0	0	0	0	0	0	0	0	0	0.074721	0	0.106625	0.132152	0.0778076	0	0	0	0	0	0	0	0	0	0	0.0604483	0.185118	0	0	0.0659286	0	0	0	0
Cpa|evm.model.tig00000670.30	Archeaplastidia I	0.00652655	12	protein.postranslational modification.kinase	102.251	87.2702	103.939	90.65	80.4544	108.224	76.5953	67.0069	75.0048	66.8403	86.7773	85.8609	87.6477	108.728	101.134	115.435	100.605	78.5552	112.319	106.939	115.089	95.7948	107.813	113.327	72.9983	76.9136	88.6695	79.5499	81.3285	99.1761	67.1568	70.4118	75.8356	59.077	62.1138	54.4597
Cpa|evm.model.tig00000900.1	Specific	0.0208046	5	not assigned.unknown	3.96776	2.59005	3.60789	2.87901	2.59298	1.12631	2.45843	2.16151	2.94779	4.70511	2.15832	3.11341	4.03493	1.64925	1.22619	2.90734	1.16711	0.428594	2.43743	0.906262	1.07392	3.19316	1.13887	2.30291	0.811093	0.857773	1.23423	1.57166	1.29583	1.26824	1.93482	1.64822	1.78888	2.04932	1.39582	1.25676
Cpa|evm.model.tig00000615.66	Specific	0.00043612	12	not assigned.unknown	14.1148	14.9647	18.9414	7.08082	9.21948	9.69604	8.9118	9.49756	16.7041	16.5371	9.2681	14.3217	12.7026	10.2009	20.8985	12.6866	13.3051	20.5725	19.7629	17.0679	14.4979	18.028	15.7924	16.2416	12.9775	14.0103	11.5628	8.765	8.70054	9.51177	8.05133	8.43886	8.94438	7.41996	6.49055	6.98202
Cpa|evm.model.tig00021036.68	Specific	NE	NE	not assigned.unknown	0	0	0	0	0	0	0	0	0.0655064	0	0	0	0	0	0	0	0	0	0.0658764	0	0	0	0	0	0	0	0.0649593	0	0	0	0	0	0	0	0	0
Cpa|evm.model.tig00000601.5	Specific	0.00124329	21	not assigned.unknown	0.780544	0.431674	3.28955	0.233434	1.29649	0.440729	0.230477	0.393002	0.393039	0.207579	1.52352	1.24536	0.896652	1.28275	1.11956	1.18937	0.700269	0.183683	0.790517	0.679696	0.53696	0.598717	0.683325	0.727234	1.89255	1.71555	1.36415	2.23659	1.91289	1.77553	2.87102	1.846	4.15275	1.69599	3.00101	2.79281
Cpa|evm.model.tig00001408.20	Archeaplastidia I	6.17444e-10	14	not assigned.unknown	11.2528	8.63349	14.0602	22.5652	23.6249	23.2117	28.4256	28.1652	33.1462	30.0297	29.2643	37.776	26.3765	36.0391	48.6744	41.4296	44.9728	45.6759	40.7116	50.7506	45.6416	36.9874	45.6309	33.6346	40.0815	40.0294	38.0012	34.6369	28.1379	40.9006	29.2719	24.3936	32.647	27.3479	23.4497	29.883
Cpa|evm.model.tig00021494.24	Specific	NE	NE	not assigned.unknown	0	0.0719457	0.0530572	0	0	0	0.0768258	0	0.0655064	0	0	0	0	0.0610832	0	0.0660759	0.0778076	0	0	0	0	0.0665242	0	0	0	0.0714811	0	0	0	0.0634118	0	0	0	0.0706663	0	0
Cpa|evm.model.tig00020629.29	Archeaplastidia I	0.00521707	17	not assigned.unknown	5.5939	4.02896	7.21578	3.34588	3.74541	3.18304	6.76067	6.94304	5.96108	11.0017	11.9343	8.9943	11.8059	12.522	7.99689	13.8759	10.5818	4.95945	13.7682	14.8778	8.77035	12.307	10.8573	11.0903	12.4368	11.0796	15.3954	13.2382	14.0073	12.1117	13.2941	14.0428	15.2693	14.9106	14.5863	12.428
Cpa|evm.model.tig00020816.1	Specific	NE	NE	not assigned.unknown	0	0	0	0	0	0	0	0	0	0	0	0	0	0	0	0	0	0	0	0	0	0	0	0	0	0	0	0	0	0	0	0	0	0	0	0
Cpa|evm.model.tig00020805.10	Specific	NE	NE	not assigned.unknown	0	0	0	0	0	0	0	0	0	0	0	0	0	0	0	0	0	0	0	0	0	0	0	0	0	0	0	0.120897	0	0	0	0	0	0	0	0.0698202
Cpa|evm.model.tig00000632.3	Archeaplastidia I	NR	NR	protein.synthesis.ribosomal protein.eukaryotic.60S subunit.L34	4509.79	4989.15	4416.48	4447.69	4047.06	5450.69	4108.03	4102.62	5448.5	3684.52	4115.99	4127.55	3289.07	4500.55	6201.43	4329.03	5043.41	8621.54	4344.74	4570.5	5215.59	4201.67	4531.35	4188.45	5181.06	5080.45	4369.16	5384.37	4031.13	5644.92	4863.69	4329.47	4764.22	4861.14	4279.36	4463.04
Cpa|evm.model.tig00001029.31	Archeaplastidia I	1.14053e-05	22	not assigned.no ontology	10.8626	8.70543	14.1663	8.71485	8.28313	12.5853	6.99115	8.58055	7.33672	8.64911	5.77669	10.1013	7.24793	4.15366	8.58333	4.88961	3.65696	7.46979	5.863	4.90892	10.1128	7.84985	5.39067	13.4538	9.39516	7.57699	13.5765	12.1501	11.4773	16.2968	13.8558	12.5924	15.9082	10.8119	8.51448	16.8965
Cpa|evm.model.tig00000498.15	Specific	9.6223e-06	17	not assigned.unknown	6.95985	5.68371	9.28501	5.6024	6.6265	2.9382	6.06924	6.81204	3.53735	9.34103	8.44285	6.36519	9.04124	10.0176	5.81107	9.18454	9.25911	4.71454	10.672	11.0262	6.98048	11.6417	10.6295	8.84802	11.4229	11.0081	11.4328	10.6389	12.0944	7.03871	9.61166	9.82337	10.9888	10.4586	9.9103	9.98428
Cpa|evm.model.tig00000157.3	Specific	NE	NE	not assigned.unknown	0	0	0.318343	0	0.288109	0.0489699	0	0	0	0.345964	0	0	0.149442	0.122166	0	0	0	0	0	0	0.178987	0	0.227775	0.181809	0	0.0714811	0.259837	0	0.123412	0	0.0624134	0.0659286	0.447219	0	0.209373	0
Cpa|evm.model.tig00020903.57	Specific	NR	NR	not assigned.unknown	13.7246	9.78462	12.044	6.45833	2.59298	11.9976	2.6889	2.29251	3.20981	1.24547	2.2218	4.7739	3.36244	5.55857	9.38301	9.97745	9.33691	4.95945	11.6601	10.1954	12.2606	7.25113	10.2499	9.27224	7.97574	7.9344	7.3404	8.70455	7.96007	10.5898	7.98891	6.65879	8.43327	7.06663	6.90929	6.77256
Cpa|evm.model.tig00020904.71	Specific	0.000905291	19	not assigned.unknown	0.650453	0.935294	2.38757	0.389056	0	0.538669	0.0768258	0	0.262026	0	0	0.138374	0.149442	0.122166	0.159938	0.396455	0.700269	0.428594	0.527011	0.453131	0.715947	0.399145	0.683325	0.84844	0.405546	0.714811	0.779512	0.423138	1.049	0.570706	0.436894	0.395572	0.574996	0.211999	0.418745	0.20946
Cpa|evm.model.tig00021072.45	Specific	NE	NE	not assigned.unknown	0	0	0	0	0	0	0	0	0	0	0	0	0	0	0	0	0	0	0	0	0	0	0	0	0	0	0	0	0	0	0	0	0	0	0	0
Cpa|evm.model.tig00021126.26	Specific	0.00259777	16	not assigned.unknown	21.7251	18.0584	22.3901	20.5422	21.9683	12.2425	24.9684	24.2351	15.9836	25.8781	29.5183	23.3852	39.0043	35.4893	17.3799	40.967	40.5378	12.7354	37.1543	37.6099	26.9375	33.129	35.5329	27.8773	37.1075	33.7391	34.8832	37.4175	39.3684	26.4427	36.5743	37.7771	29.197	33.4958	32.1038	32.1871
Cpa|evm.model.tig00021357.75	Specific	NE	NE	not assigned.unknown	0	0	0	0	0	0.0979398	0	0	0	0	0	0	0	0	0	0	0	0	0	0	0	0	0	0	0	0	0	0	0	0	0	0	0	0	0	0
Cpa|evm.model.tig00021502.1	Specific	NR	NR	not assigned.unknown	8.19571	2.73394	8.75444	12.8388	16.1341	17.4333	13.7518	16.9646	28.1678	13.2158	14.6004	20.3409	13.8234	19.0579	22.4446	14.4045	15.0947	16.7764	19.0383	20.9195	23.1788	13.3048	20.5757	21.9382	19.7366	16.6551	22.6058	21.7009	24.1887	41.6616	17.2885	14.5702	20.8915	16.4653	15.2144	16.8267
Cpa|evm.model.tig00001181.24	Archeaplastidia I	6.23484e-08	16	development.unspecified	4.81335	4.82036	6.89744	1.24498	1.15243	1.17528	1.30604	1.44101	3.99589	8.02637	4.95145	10.2397	13.1509	11.9112	12.2619	20.8139	12.8383	11.3884	25.2965	15.2554	27.4745	23.4165	14.122	24.6654	14.4645	13.4384	20.4622	22.3659	22.6461	32.023	21.4078	23.9321	21.8498	15.9706	16.68	15.2906
Cpa|evm.model.tig00020927.15	Specific	0.00204116	16	not assigned.unknown	0	0.431674	0.424458	0.855923	1.80068	0.14691	0.998736	2.03051	0.655064	1.86821	1.84092	1.17618	3.36244	2.74874	0.586438	3.36987	2.48984	0.673505	3.22794	2.4167	1.16341	3.19316	1.5185	3.45436	2.16291	3.28813	2.98813	3.44555	4.25771	2.156	3.05826	3.09865	2.29998	1.76666	3.14059	2.58335
Cpa|evm.model.tig00000042.202	Specific	NR	NR	not assigned.unknown	1.62613	1.22308	1.80394	1.16717	0.792299	0.342789	1.07556	1.17901	0.196519	1.38386	1.07916	0.415121	2.16691	1.34383	0.21325	1.85012	1.08931	0.244911	2.2398	1.13283	0.53696	0.598717	1.06295	1.33326	0.743502	0.786292	2.14366	1.32986	0.431942	1.14141	2.49654	2.63715	1.27777	4.66398	3.0708	2.37389
Cpa|evm.model.tig00001231.6	Archeaplastidia I	1.34974e-05	1	development.unspecified	1.56109	1.00724	1.43254	0.778112	0.720272	0.587639	0.384129	0.393002	0.196519	0.207579	0.380881	0.138374	0.074721	0.305416	0.106625	0.198228	0.155615	0	0.197629	0.377609	0.178987	0.332621	0.3037	0.484823	0.270364	0.142962	0.324797	0.241793	0.370236	0.190235	0.499307	0.263715	0.383331	0.565331	0.488536	0.418921
Cpa|evm.model.tig00000670.4	Specific	NR	NR	not assigned.unknown	1.10577	1.51086	4.50986	0.544678	1.65663	0.734549	1.61334	2.03051	0.196519	7.05767	3.80881	0.89943	5.90296	3.42066	0.0533126	2.64303	1.78958	0.428594	4.41372	2.86983	0.805441	2.79401	1.59442	2.78773	2.43328	3.57405	4.87195	3.80824	6.1706	0.190235	3.7448	6.19729	4.53608	2.96799	6.21138	1.88514
Cpa|evm.model.tig00000403.99	Specific	0.0153461	13	not assigned.unknown	3.90272	2.15837	10.7176	7.08082	7.77894	5.58257	6.45337	7.59804	5.37153	8.30314	9.77594	8.37161	12.9267	12.461	7.41045	13.8759	9.57034	2.63279	10.145	10.4975	8.59137	7.65028	8.35175	9.51465	7.02947	5.78997	11.238	6.83065	6.54083	7.60942	6.55341	6.32915	8.8166	7.1373	6.8395	7.12166
Cpa|evm.model.tig00000622.20	Prokaryotic	4.7121e-10	16	nucleotide metabolism.synthesis.purine.AICAR transformylase	40.7834	43.4552	36.3442	42.7961	27.7305	45.7379	42.2542	29.9337	24.3684	34.1121	47.737	33.6248	56.2649	69.8791	44.9425	99.2459	93.836	44.8799	115.152	107.165	86.3611	96.5265	104.776	106.782	89.085	90.0661	100.232	99.8001	103.851	80.2794	73.4606	86.3665	69.8301	52.1517	71.745	47.6173
Cpa|evm.model.tig00020892.35	Specific	NE	NE	not assigned.unknown	0	0	0	0	0	0	0	0	0	0	0	0	0	0	0	0	0	0	0	0	0	0	0	0	0	0	0	0	0	0	0	0	0	0	0	0
Cpa|evm.model.tig00000269.92	Specific	NE	NE	not assigned.unknown	0	0	0.0530572	0	0	0	0	0	0	0	0	0	0	0.0610832	0	0	0	0	0	0	0	0	0.075925	0	0	0	0	0	0	0	0	0	0	0	0	0.0698202
Cpa|evm.model.tig00000073.54	Specific	NE	NE	not assigned.unknown	0	0	0	0	0	0	0	0	0	0	0	0	0	0	0	0	0	0	0	0	0	0	0	0	0	0	0	0	0	0	0	0	0	0	0	0
Cpa|evm.model.tig00020936.30	Archeaplastidia I	NE	NE	not assigned.unknown	0	0	0	0	0	0	0	0	0	0	0	0	0	0	0	0	0	0	0	0	0	0	0	0	0	0	0	0	0	0	0	0	0	0	0	0
Cpa|evm.model.tig00000093.257	Specific	NE	NE	not assigned.unknown	0.130091	0	0.159172	0	0	0.0979398	0	0	0	0.138386	0	0	0.149442	0.122166	0	0.198228	0.0778076	0	0.197629	0.226565	0	0.133048	0.075925	0.121206	0.0675911	0	0.129919	0.0604483	0.061706	0	0.0624134	0.0659286	0.0638884	0.0706663	0.0697908	0.0698202
Cpa|evm.model.tig00021037.12	Archeaplastidia I	NE	NE	glycolysis.cytosolic branch.pyrophosphate-fructose-6-P phosphotransferase	0	0	0	0	0	0	0	0	0	0	0	0	0	0	0	0	0	0	0	0	0	0	0	0	0	0	0	0	0	0	0	0	0	0	0	0
Cpa|evm.model.tig00020723.39	Specific	NE	NE	not assigned.unknown	0	0	0	0	0	0	0	0	0	0	0	0	0	0	0	0	0	0	0	0	0	0	0	0	0	0	0	0	0	0	0	0	0	0	0	0
Cpa|evm.model.tig00020848.21	Archeaplastidia I	1.81884e-07	13	DNA.repair	57.1098	48.4195	104.947	104.034	117.332	105.187	118.696	130.084	114.112	159.766	157.431	143.701	200.85	162.726	131.149	176.489	159.972	90.9232	166.338	179.742	136.119	165.379	175.69	206.413	125.314	146.822	177.599	113.28	152.599	111.161	95.4301	128.363	130.588	78.2276	97.4978	95.0252
Cpa|evm.model.tig00000821.69	Specific	0.00329165	16	signalling.MAP kinases	1.49604	1.29502	2.33452	1.71185	1.94473	0.342789	1.76699	1.76851	1.31013	4.22076	2.98357	2.07561	4.85686	3.72607	0.959626	4.88961	2.64546	0.0612278	5.13836	4.8334	1.96885	5.32193	4.70735	4.66642	2.90642	3.28813	4.87195	3.92914	5.43013	2.02918	4.93066	6.13136	4.08886	4.23998	4.46661	2.86263
Cpa|evm.model.tig00000104.4	Specific	0.00652655	10	not assigned.unknown	0.520363	0.215837	0.106114	0.233434	0.576217	0.538669	0.460955	0.196501	0.524051	0.48435	0.507841	1.0378	0.821931	0.794081	0.106625	0.528607	0.389038	0.979644	0.988146	0.151044	0.626454	0.0665242	0.45555	0.606029	0.202773	0.428886	0.0649593	0.483586	0.30853	0.126824	0.0624134	0.263715	0.127777	0.282665	0.209373	0.0698202
Cpa|evm.model.tig00020710.110	Specific	4.83298e-09	11	not assigned.unknown	44.2308	52.4484	60.4322	98.3533	99.3255	84.8649	140.361	118.425	125.183	220.518	150.13	133.807	194.05	157.106	149.009	151.248	136.319	134.517	131.226	99.9153	106.229	123.336	91.8692	124.66	113.012	98.7154	85.8113	78.5828	108.109	78.0599	75.8947	85.3776	87.016	68.3343	72.0241	65.4913
Cpa|evm.model.tig00020562.18	Specific	NE	NE	not assigned.unknown	0	0	0	0	0	0	0	0	0	0	0	0	0	0	0	0	0	0	0	0	0	0	0	0	0	0	0	0	0	0	0	0	0	0	0	0
Cpa|evm.model.tig00020510.67	Specific	NE	NE	not assigned.unknown	0	0	0	0	0	0	0	0	0	0	0	0	0	0	0	0	0	0	0	0	0	0	0	0	0	0	0	0	0	0	0	0	0	0	0	0
Cpa|evm.model.tig00000269.119	Archeaplastidia I	NR	NR	not assigned.unknown	2.99208	2.59005	5.46489	3.81275	4.89785	4.99493	2.45843	3.27502	3.20981	3.18287	3.74533	4.35877	3.13828	4.76449	2.34575	3.76632	2.17861	2.38788	3.68908	2.94535	1.61088	2.66097	3.56847	3.51497	3.64992	2.71628	5.00187	3.506	3.88748	2.6633	3.18308	3.29643	4.34441	2.54399	2.51247	3.77029
Cpa|evm.model.tig00020538.41	Prokaryotic	0.00728847	23	not assigned.unknown	3.31731	3.23756	2.12229	4.12399	1.51257	1.22425	2.0743	3.07852	1.76867	1.72982	2.5392	0.276748	1.4197	2.07683	1.01294	0.79291	0.466846	1.53069	1.25165	2.03909	1.07392	2.66097	0.75925	1.63628	2.90642	2.43036	2.33854	1.93434	2.46824	1.45847	3.99446	1.78007	2.55554	2.68532	3.00101	1.32658
Cpa|evm.model.tig00020604.20	Specific	0.00415285	17	not assigned.unknown	4.74831	3.59729	7.00355	5.68022	3.88947	2.64438	4.60955	4.06102	2.88228	5.74301	5.14189	3.32097	6.72489	7.2689	5.01138	7.46657	7.62515	2.14297	7.57578	8.68501	4.47467	6.12022	7.2888	4.54521	8.17852	6.4333	7.86008	6.58886	9.81125	5.13636	7.67685	8.83444	9.07216	6.21864	6.56034	4.46849
Cpa|evm.model.tig00020572.26	Archeaplastidia I	NR	NR	not assigned.unknown	7.08994	3.66923	8.54221	8.17017	9.14745	4.11347	9.83371	10.0216	4.71646	10.2405	13.2039	8.71755	15.9156	14.9654	5.9177	14.6028	11.2043	3.06139	13.2412	11.0262	8.23339	10.5108	9.26285	9.87827	8.11093	7.79144	10.9132	11.6665	14.686	8.81424	12.1706	16.1525	11.8832	11.5186	17.8665	11.66
Cpa|evm.model.tig00020908.6	Specific	NE	NE	not assigned.unknown	0	0.215837	0.477515	0.233434	0.216082	0.14691	0	0	0	0.207579	0	0.207561	0	0	0.319875	0.198228	0	0	0	0	0	0	0.227775	0	0	0	0	0	0	0.190235	0	0	0	0	0	0
Cpa|evm.model.tig00000133.51	Specific	7.75702e-08	14	not assigned.unknown	14.0498	8.20181	16.1294	45.1305	56.9735	54.7973	74.982	86.4605	130.292	78.5339	97.188	134.361	108.345	123.754	285.702	148.671	170.943	376.612	152.109	164.411	250.045	125.731	155.57	141.083	169.113	173.628	186.238	122.287	99.2849	234.624	96.3663	91.5089	152.885	79.9943	73.42	137.057
Cpa|evm.model.tig00001413.2	Prokaryotic	4.2048e-05	20	not assigned.unknown	9.43157	5.75566	10.8237	8.79266	10.0838	3.81965	7.83623	7.92555	4.78197	10.5865	9.45854	5.74251	9.86317	8.49056	2.61232	8.98632	5.99119	1.22456	11.0014	10.422	6.712	11.5752	11.5406	12.2418	9.66552	8.50625	16.8894	12.1501	17.3394	12.4287	15.7282	19.3171	15.5249	14.6986	15.9123	10.2636
Cpa|evm.model.tig00021435.24	Specific	4.00107e-08	11	not assigned.unknown	92.9498	89.1407	111.898	119.751	95.0759	121.103	130.834	106.242	102.321	92.0265	92.3636	121.215	133.227	104.452	134.668	141.27	140.365	186.867	122.596	138.054	116.52	104.975	134.008	132.538	94.6951	120.231	108.222	77.9178	98.6061	58.7827	63.5368	63.8189	75.5161	49.2544	55.7629	58.1602
Cpa|evm.model.tig00000293.22	Specific	3.37198e-07	23	not assigned.unknown	1219.73	1370.49	893.802	1307.69	1259.11	1353.72	617.68	800.415	595.453	247.434	481.243	423.493	173.278	299.308	397.392	393.151	455.953	602.849	620.753	683.095	727.581	819.245	801.312	703.175	906.058	980.077	787.372	957.863	846.914	771.468	982.824	933.681	839.43	1107.06	1027.32	1001.01
Cpa|evm.model.tig00000388.59	Archeaplastidia I	6.17382e-09	19	lipid metabolism.'exotics (steroids, squalene etc).sphingolipids	2.1465	1.7267	4.13846	1.78966	1.5846	1.22425	2.30477	2.16151	0.524051	1.17628	1.96788	1.86805	5.75351	3.84824	3.41201	6.34328	5.99119	2.8777	5.13836	6.26831	4.83264	4.72321	5.99807	4.42401	10.6794	8.22032	10.9132	12.5732	11.1688	7.98989	9.67408	8.96629	8.75272	8.26796	7.95616	7.68022
Cpa|evm.model.tig00001493.2	Specific	0.00813098	13	not assigned.unknown	12.3586	11.1516	11.2481	23.9658	20.1676	14.2013	24.5074	23.9731	24.1064	27.262	27.4869	22.209	27.7962	33.4736	23.191	36.8703	33.6907	12.7354	34.1898	28.8493	23.3578	25.8114	24.8275	20.6656	25.5494	24.8039	18.1886	31.3727	19.3757	24.477	24.3412	21.1631	23.3832	24.6625	22.0539	25.6938
Cpa|evm.model.tig00000057.113	Specific	0.00170147	21	not assigned.unknown	0	0.215837	0.212229	0.155622	0.288109	0	0	0.196501	0	0.276771	0.25392	0.0691869	0.149442	0.183249	0.159938	0.132152	0.233423	0.244911	0.197629	0.377609	0.0894934	0.399145	0.3037	0.121206	0.540728	0.357405	0.454715	0.120897	0.92559	0.317059	0.686547	1.12079	0.894438	0.989328	0.767699	0.488741
Cpa|evm.model.tig00021135.40	Prokaryotic	1.36443e-09	16	Co-factor and vitamine metabolism	0.97568	0.359729	1.00809	2.56777	3.1692	5.09287	6.8375	4.97803	7.53324	4.49754	7.30021	6.36519	6.50072	10.8728	12.5285	11.365	12.138	10.2863	13.5047	13.9715	12.3501	13.6375	11.9202	12.06	15.3432	13.2955	15.0706	13.7822	14.2541	13.1262	9.86132	7.38401	10.0944	9.11596	8.65406	8.79734
Cpa|evm.model.tig00021254.8	Specific	NE	NE	not assigned.unknown	0	0	0	0.0778112	0	0	0	0.0655004	0	0.276771	0.0634801	0	0.074721	0.183249	0.106625	0	0	0	0	0	0	0	0	0	0	0	0	0	0	0	0	0	0	0	0	0
Cpa|evm.model.tig00000037.6	Archeaplastidia I	0.00652655	15	RNA.RNA binding	56.2642	47.7	68.4438	61.0818	51.3554	116.891	53.1635	48.9943	126.165	55.8386	55.1007	103.642	46.5512	65.9087	159.458	77.7052	75.3956	157.6	78.7223	84.8865	151.512	73.4427	89.1359	87.9954	84.1509	80.5592	90.4234	64.8005	67.3212	148.637	61.9141	57.6216	76.7939	53.4944	51.8546	58.6489
Cpa|evm.model.tig00020961.128	Archeaplastidia I	NR	NR	not assigned.unknown	3.12218	1.58281	5.04043	2.1009	2.23284	0.930428	2.0743	2.75102	1.70317	4.35915	3.87229	2.42154	6.0524	3.05416	1.33281	4.29493	1.94519	0	3.03031	2.86983	2.23733	3.19316	2.50552	4.1816	1.82496	1.5011	4.02748	2.47838	4.31942	2.79012	2.24688	5.27429	3.3222	2.61465	4.32703	2.58335
Cpa|evm.model.tig00000403.1	Specific	0.00369925	19	not assigned.unknown	1.30091	1.36697	4.29763	0.700301	1.00838	0.685579	1.15239	1.24451	0.393039	3.94399	3.23749	1.38374	3.81077	2.68766	1.17288	3.17164	1.40054	0.367367	3.68908	3.32296	1.3424	3.06011	2.65737	5.51486	3.44714	2.78776	7.27545	4.35228	9.3176	2.6633	4.30652	9.16408	6.96384	3.74531	6.90929	3.90993
Cpa|evm.model.tig00020927.19	Specific	NR	NR	not assigned.unknown	0.260181	0.575566	0.424458	0	0.576217	1.12631	0.614607	0.131001	1.17912	0.691928	0.12696	0.553495	1.04609	0.366499	0.426501	0.528607	0.155615	0.489822	0.131753	0.453131	0	0.532193	0.45555	0.727234	0.675911	0.142962	0	0.241793	0.493648	0	0.124827	0.659286	0.383331	0.141333	0.83749	0.837842
Cpa|evm.model.tig00021434.20	Archeaplastidia I	9.6297e-08	12	not assigned.unknown	22.5057	24.6774	22.7085	32.6807	26.578	41.7713	30.7303	33.7327	36.225	28.1615	38.4055	39.3673	31.1586	43.6745	39.1847	48.5658	49.6413	33.7365	53.3599	54.9799	56.3808	46.7	45.9346	55.1486	33.7955	24.375	41.9637	28.7734	21.4737	40.1397	22.5312	19.383	29.772	17.0306	14.0977	21.2951
Cpa|evm.model.tig00021432.12	Specific	0.000743431	16	not assigned.unknown	3.31731	5.10815	7.21578	8.40361	7.4188	6.21918	11.7544	13.0346	4.78197	9.54861	17.3935	14.0449	14.8695	22.051	25.0036	23.7212	24.8984	22.8992	21.2122	22.3545	25.6846	16.8306	18.6775	20.9686	24.5356	23.5173	19.9425	24.0584	22.2759	24.794	20.7837	19.9764	27.0887	21.1999	20.9373	21.7141
Cpa|evm.model.tig00000764.4	Specific	NE	NE	not assigned.unknown	0	0	0	0	0	0	0	0	0	0	0	0	0	0	0	0	0	0	0	0	0	0	0	0.181809	0	0	0	0	0	0	0	0	0	0	0	0
Cpa|evm.model.tig00020801.71	Specific	NE	NE	not assigned.unknown	0	0	0	0	0	0	0	0	0	0	0	0	0	0	0	0	0	0	0	0	0	0	0	0	0	0	0	0	0	0	0	0	0	0	0	0
Cpa|evm.model.tig00001416.11	Specific	NR	NR	not assigned.unknown	0.195136	0.215837	0.530572	0.466867	1.72865	0.0979398	2.76573	2.81652	1.57215	6.50413	5.39581	2.49073	7.02377	6.23048	1.75932	8.06125	4.90188	0.55105	5.33599	5.36205	1.96885	4.59017	3.79625	4.1816	4.46101	5.00367	5.39162	5.62169	6.60254	2.40965	5.74203	5.538	5.62218	4.52264	6.0718	5.44597
Cpa|evm.model.tig00000743.26	Specific	2.02428e-09	19	not assigned.unknown	0.0650453	0	0.106114	0	0	0.0979398	0	0.0655004	0	0	0	0	0	0.122166	0	0.132152	0.233423	0	0.527011	3.24744	0.805441	1.6631	3.87217	0.666631	2.83882	5.07516	4.22236	5.259	10.3049	2.02918	5.86686	11.1419	3.06664	2.11999	4.32703	0.837842
Cpa|evm.model.tig00000944.10	Archeaplastidia I	7.09727e-15	13	not assigned.unknown	24.392	21.9434	28.1734	37.8162	37.5982	40.0084	36.6459	42.2477	43.2342	47.6047	50.0223	54.3809	53.3508	57.7847	65.8944	68.2564	61.079	56.5132	63.5707	69.9332	59.8711	56.2129	63.9288	48.4217	51.0312	56.8989	47.7451	44.2481	42.5771	56.1829	38.6963	34.4807	39.6108	31.6585	31.1965	29.6736
Cpa|evm.model.tig00000073.57	Specific	NE	NE	not assigned.unknown	0	0	0	0	0	0	0	0	0	0	0	0	0	0	0	0	0	0	0	0	0	0	0	0	0	0	0	0	0	0	0	0	0	0	0	0
Cpa|evm.model.tig00001003.26	Archeaplastidia I	1.26731e-08	12	not assigned.unknown	27.6443	22.591	27.9081	30.1129	28.6668	30.2144	32.5742	29.5407	33.3428	26.5701	26.5982	36.8074	30.6356	31.0302	34.5466	39.1169	36.2583	34.7774	40.3163	42.6698	37.4082	37.9853	39.4051	36.3011	33.39	33.882	33.8438	24.1189	27.0272	28.0914	23.2802	23.8662	26.7054	22.7546	21.4956	21.5046
Cpa|evm.model.tig00000204.59	Specific	1.7669e-09	14	not assigned.unknown	2.53677	1.79864	3.28955	2.17871	2.73703	1.07734	3.30351	2.35801	3.34083	5.53543	2.98357	5.18902	4.55798	4.58124	4.26501	5.21999	5.1353	5.02068	10.8037	11.7814	5.81707	9.9121	11.7684	5.15124	7.5702	9.93587	6.49593	3.56645	6.47913	3.10718	2.99584	2.96679	2.17221	2.75599	2.3031	2.23425
Cpa|evm.model.tig00000076.166	Specific	9.99703e-09	14	not assigned.unknown	1.95136	1.43891	5.94241	3.11245	3.31325	4.70111	5.76194	4.25752	12.6427	15.2224	5.45929	11.6926	12.4037	6.41373	11.1956	9.77923	8.94788	9.61276	15.7445	17.6721	12.9765	15.101	16.4757	11.6964	11.6933	14.2962	13.5115	6.10528	11.539	6.9753	4.49376	5.73579	5.87774	3.67465	4.88536	3.84011
Cpa|evm.model.tig00021493.63	Specific	9.6223e-06	16	not assigned.unknown	1.95136	0.863349	1.1142	0.700301	0.432163	0	1.38286	1.37551	0.786077	2.49094	1.71396	2.07561	4.55798	2.56549	2.39907	6.0129	7.08049	1.65315	7.64166	8.76053	4.56416	3.65883	3.18885	2.54532	6.35356	4.1459	5.71642	3.68734	7.89836	1.71212	3.80722	4.81279	3.89719	4.94664	1.88435	3.56083
Cpa|evm.model.tig00020961.87	Specific	0.00415285	22	not assigned.unknown	1.95136	0.863349	2.81203	1.63403	2.52095	1.81189	1.22921	2.42351	2.22722	2.49094	2.5392	2.00642	1.04609	1.89358	1.49275	1.58582	1.32273	0.918416	1.58103	2.64326	1.87936	2.26182	2.58145	2.48472	3.17678	1.64406	3.18301	2.59928	1.66606	2.91694	3.68239	2.43936	3.19442	4.09865	2.16352	3.90993
Cpa|evm.model.tig00000459.85	Specific	NE	NE	not assigned.unknown	0	0.287783	0	0	0	0	0	0	0	0	0	0	0	0	0	0	0	0	0	0	0	0	0	0	0	0	0	0	0	0	0	0	0	0	0	0
Cpa|evm.model.tig00000711.40	Archeaplastidia I	1.34974e-05	7	not assigned.unknown	9.62671	6.90679	19.472	44.3524	50.7071	55.2381	41.1786	56.5268	64.2618	44.5602	50.8476	61.9223	49.017	49.9049	51.6599	36.4739	37.8923	42.1247	21.6733	20.7685	34.097	17.2298	22.0942	24.7866	15.4108	19.5143	21.6315	16.5024	15.6116	27.4573	20.6588	20.3719	25.6193	17.7372	15.0748	20.178
Cpa|evm.model.tig00000147.74	Specific	3.06184e-05	14	not assigned.unknown	0.585408	0.215837	0.636686	0.700301	0.720272	0.783519	1.22921	0.917005	1.17912	1.86821	2.47572	2.35235	5.0063	4.52015	1.22619	8.92024	7.08049	0.183683	6.9829	5.51309	3.31126	3.72535	2.7333	2.78773	1.68978	1.64406	2.92317	2.59928	2.098	3.234	2.68378	2.57122	2.68331	2.54399	1.39582	2.79281
Cpa|evm.model.tig00020800.29	Specific	0.0279628	19	not assigned.unknown	6.69967	8.70543	6.63215	9.0261	20.8159	2.79129	15.9029	19.7811	4.45444	18.8896	27.3599	8.30243	28.6929	29.381	11.5155	19.162	21.8639	10.1638	15.0198	17.1434	17.8092	17.6954	25.7386	20.3626	16.8302	25.0184	27.6727	27.4435	38.7514	33.101	27.5867	38.1727	38.7164	23.4612	35.1048	28.6263
Cpa|evm.model.tig00020904.104	Specific	NE	NE	not assigned.unknown	0	0	0	0	0	0	0	0	0	0	0	0	0	0	0	0	0	0	0	0	0	0	0	0	0	0	0	0	0	0	0	0	0	0	0	0
Cpa|evm.model.tig00000492.137	Specific	NE	NE	not assigned.unknown	0	0	0	0	0	0	0	0	0	0	0	0	0	0	0	0	0	0	0	0	0	0	0	0	0	0	0	0	0	0	0	0	0	0	0	0
Cpa|evm.model.tig00000144.128	Prokaryotic	1.09919e-06	17	protein.aa activation.pseudouridylate synthase	0.130091	0	0.0530572	1.08936	0.50419	0.832489	1.22921	1.17901	0.655064	1.38386	1.33308	1.24536	1.27026	1.0995	1.2795	2.24658	1.0115	0.612278	2.10804	3.02087	1.16341	2.86054	3.6444	4.1816	4.93415	3.28813	6.04122	3.56645	5.30671	3.04377	2.24688	2.96679	3.51386	2.19066	2.37289	3.07209
Cpa|evm.model.tig00020961.147	Specific	NE	NE	not assigned.unknown	0	0	0	0	0	0	0	0	0	0	0	0.138374	0	0	0.106625	0.132152	0	0	0	0	0.178987	0.133048	0	0	0.135182	0.357405	0.129919	0	0.30853	0	0.124827	0	0	0	0	0
Cpa|evm.model.tig00000093.90	Archeaplastidia I	NR	NR	DNA.synthesis/chromatin structure.histone.core.H2B	0	0	0	0	0	0	0	0	0	0	0.12696	0	0	0	0	0	0	0	0	0	0	0	0	0	4.59619	0	0	0	0.123412	0	0	0	0	0.282665	0	0
Cpa|evm.model.tig00000217.7	Specific	NE	NE	not assigned.unknown	0	0	0	0	0	0	0	0	0	0	0	0	0	0	0	0	0	0	0	0	0	0	0	0	0	0	0	0	0	0	0	0	0	0	0	0
Cpa|evm.model.tig00020960.23	Specific	0.0208046	20	not assigned.unknown	3.4474	4.38869	5.14655	2.95682	3.4573	2.05674	1.76699	3.27502	1.11361	6.15816	4.44361	1.72967	5.0063	2.68766	1.59938	2.90734	1.94519	1.95929	3.6232	4.00266	1.70037	4.65669	3.79625	4.96943	3.71751	3.7885	4.87195	4.53362	9.87296	2.02918	3.86963	6.19729	5.17496	3.10932	6.69992	3.97975
Cpa|evm.model.tig00021178.5	Specific	NE	NE	not assigned.unknown	0	0	0	0	0	0	0	0	0	0	0	0	0	0	0	0	0	0	0	0	0	0	0	0	0	0	0	0	0	0	0	0	0	0	0	0
Cpa|evm.model.tig00021531.7	Archeaplastidia I	NR	NR	not assigned.unknown	0.715498	0.359729	0.689744	0.0778112	0.50419	0.636609	0.537781	0.458503	0.458545	0.48435	0.634801	0.276748	0.74721	0.794081	1.06625	1.12329	0.622461	1.16333	0.658764	0.377609	0.447467	0.665241	0.531475	0.606029	0.337955	0.285924	0.324797	0.785828	0.431942	0.126824	0.124827	0.263715	0.255554	0.282665	0.697908	0.698202
Cpa|evm.model.tig00000113.61	Archeaplastidia I	0.00109522	12	redox.ascorbate and glutathione	6.56958	6.47511	9.86864	18.6747	22.6886	27.668	22.9709	26.6587	82.4071	55.0775	21.0119	59.3624	31.7564	23.517	27.1894	28.3465	23.4201	15.9192	38.8012	26.2061	23.9842	45.7686	24.5238	48.3005	21.2236	24.9469	29.1018	19.3434	20.98	20.7991	17.7254	17.4052	18.0804	18.3026	14.8654	19.2704
Cpa|evm.model.tig00000663.67	Archeaplastidia I	4.00107e-08	18	protein.degradation.ubiquitin.ubiquitin protease	5.52885	4.10091	6.84438	3.34588	1.72865	2.54644	2.91938	2.09601	1.11361	1.31466	2.72964	2.49073	2.8394	4.88665	2.71894	5.35214	5.52434	1.46947	7.04877	6.34383	5.10112	6.98504	6.75732	5.21185	7.23224	6.07589	7.86008	6.83065	6.91107	5.39	6.74065	6.98843	5.68607	4.59331	5.09473	4.46849
Cpa|evm.model.tig00020927.27	Archeaplastidia I	4.01435e-06	19	not assigned.no ontology	7.67535	9.92851	8.48915	6.92519	8.13907	9.1084	4.14859	6.61554	3.73387	6.22736	8.69677	3.39016	8.59291	7.2689	6.66407	6.93796	8.79226	8.02084	9.35445	11.1017	7.42795	10.4443	11.5406	13.3326	10.409	10.7936	12.3423	9.67172	14.3158	7.67283	11.0472	11.0101	14.6943	6.7133	10.9572	9.42572
Cpa|evm.model.tig00020554.112	Archeaplastidia I	0.00465711	24	nucleotide metabolism.degradation	5.78903	4.82036	10.6114	3.5015	6.6265	2.59541	4.68638	6.02603	7.46773	9.47942	6.47497	7.19544	6.426	3.60391	2.07919	1.98228	1.40054	0.55105	3.09619	3.62505	3.49024	7.38418	5.31475	6.4239	4.86656	4.1459	8.18488	6.46797	5.86207	5.64365	7.48961	5.80172	7.09162	9.11596	7.46762	7.9595
Cpa|evm.model.tig00000114.20	Specific	0.00728847	21	not assigned.unknown	1.69118	1.15113	2.38757	0.466867	0.50419	0.930428	1.61334	0.917005	1.11361	2.69852	1.39656	2.21398	1.94275	2.38224	1.706	1.85012	2.023	0.612278	3.6232	2.11461	1.25291	3.12664	1.06295	4.72702	2.43328	2.78776	3.76764	4.35228	4.19601	2.09259	4.24411	5.73579	7.34717	6.5013	4.95515	5.09687
Cpa|evm.model.tig00000180.7	Specific	NE	NE	not assigned.unknown	0	0	0	0	0	0	0	0	0	0	0	0	0	0	0	0	0	0	0	0	0	0	0	0	0	0	0	0	0	0	0	0	0	0	0	0
Cpa|evm.model.tig00021293.2	Specific	NE	NE	not assigned.unknown	0	0	0	0	0	0	0	0	0	0	0	0	0	0	0	0	0	0	0	0	0	0	0	0	0	0	0	0	0	0	0	0	0	0	0	0.20946
Cpa|evm.model.tig00000194.54	Specific	0.0138389	18	not assigned.unknown	0.650453	0.719457	1.37949	0.622489	0.648245	0.14691	0.460955	0.851505	0.327532	2.14498	1.20612	0.553495	1.49442	0.855164	0.853001	0.594683	0.700269	0.55105	1.25165	1.43491	0.53696	0.864814	1.44257	1.69688	1.21664	1.35814	2.0787	0.967172	2.59165	1.01459	1.43551	1.91193	2.2361	1.34266	2.09373	1.32658
Cpa|evm.model.tig00022075.6	Archeaplastidia I	NR	NR	RNA.transcription	23.4163	11.2955	26.3164	13.6948	12.1006	9.89192	11.0629	12.3796	8.45033	7.47283	12.5691	10.5164	14.7948	17.653	5.01138	19.9549	13.6941	1.65315	20.0923	20.6175	22.2839	21.0882	21.1071	19.9383	10.5442	10.4362	17.2142	11.3643	14.069	17.6285	13.5437	13.9109	9.9666	11.3773	12.004	9.91446
Cpa|evm.model.tig00000520.15	Specific	0.0188159	19	not assigned.unknown	1.69118	1.36697	3.3426	1.08936	1.29649	0.783519	0.92191	0.851505	0.458545	1.38386	1.46004	0.830243	1.64386	1.52708	0.959626	1.71797	1.16711	0.489822	1.25165	1.58596	0.984427	1.79615	1.44257	1.75748	1.55459	1.1437	2.66333	1.45076	2.52994	1.078	1.80999	2.24157	1.91665	1.34266	1.60519	1.18694
Cpa|evm.model.tig00021014.17	Specific	NE	NE	not assigned.unknown	0	0	0	0	0	0	0	0	0	0	0	0	0	0	0	0	0	0	0	0	0	0	0	0	0	0	0	0	0	0	0	0	0	0	0	0
Cpa|evm.model.tig00020944.2	Specific	NR	NR	not assigned.unknown	0.845589	0.863349	0.901972	0.622489	0.432163	0.342789	0.460955	0.524003	0.655064	0.415157	0.507841	0.553495	0.523047	0.244333	0.479813	0.726834	0.778076	0.612278	1.05402	0.755218	0.178987	1.13091	0.6074	0.969646	0.473137	0.500367	0.779512	0.725379	0.493648	0.507294	0.499307	0.527429	0.83055	0.918662	0.558327	0.628381
Cpa|evm.model.tig00020965.37	Specific	NE	NE	not assigned.unknown	0	0	0	0	0	0	0	0	0	0	0	0.207561	0	0	0	0	0	0	0	0	0	0	0	0	0	0	0	0	0	0	0	0	0	0	0	0
Cpa|evm.model.tig00021582.27	Archeaplastidia I	0.00652655	8	not assigned.unknown	2.21154	2.23032	3.66095	8.94829	17.7907	4.75008	22.3563	20.3706	21.6171	33.8353	22.8528	27.398	26.0029	19.0579	15.8338	18.9638	15.6393	10.5312	21.3439	18.956	14.2294	20.8886	14.198	19.6353	10.8146	11.294	19.228	12.0292	11.4773	11.6044	12.8572	10.3508	15.2693	12.0839	10.329	18.1532
Cpa|evm.model.tig00000254.40	Archeaplastidia I	0.00180629	23	RNA.regulation of transcription.unclassified	5.5939	6.7629	8.32998	5.91365	6.12231	6.21918	5.60829	5.69853	7.72976	12.3855	7.10977	7.54137	7.99514	6.41373	5.65113	5.94683	3.73477	3.3063	5.27011	4.53131	4.92214	5.25541	3.3407	8.66621	6.42115	5.21812	7.73016	7.25379	7.2196	5.96071	8.67546	8.63665	11.9471	11.0239	13.1905	14.4528
Cpa|evm.model.tig00000123.18	Specific	2.75043e-07	16	not assigned.unknown	14.6352	13.0941	16.8191	11.0492	12.2446	13.5157	11.6007	11.7246	13.1013	10.9325	13.7752	13.4223	16.5133	15.7595	13.0083	19.8888	19.1407	11.2659	19.7629	22.8076	18.7041	21.1547	19.9683	21.9988	19.331	21.5158	22.2161	16.6233	20.7949	16.6773	14.5423	18.5919	17.0582	10.1053	15.354	11.0316
Cpa|evm.model.tig00020572.65	Specific	NE	NE	not assigned.unknown	0	0	0	0	0	0	0	0	0	0	0	0	0	0	0	0	0	0	0	0	0	0	0	0	0	0	0	0	0	0	0	0	0	0	0	0
Cpa|evm.model.tig00020554.103	Prokaryotic	NR	NR	not assigned.unknown	270.979	281.811	297.333	274.829	287.388	241.764	228.941	252.045	243.749	344.234	338.539	323.034	438.238	336.813	313.211	371.28	193.119	274.423	356.721	273.842	235.01	313.728	251.539	307.378	324.437	260.477	319.08	314.815	310.813	232.785	310.819	318.963	321.487	285.987	329.971	325.432
Cpa|evm.model.tig00000180.11	Archeaplastidia I	NE	NE	not assigned.unknown	0	0	0	0	0	0	0	0	0	0	0	0	0	0	0	0	0	0	0	0	0	0	0	0	0	0	0	0	0	0	0	0	0	0	0	0
Cpa|evm.model.tig00020564.2	Specific	9.6297e-08	19	not assigned.unknown	29.7257	17.9864	28.9692	30.1907	25.2095	21.8406	23.4319	21.3531	18.4728	15.776	22.7894	25.3224	24.1349	27.0598	19.0326	29.4698	20.4634	5.5105	29.0515	30.9639	36.3343	32.6634	38.494	28.847	33.39	33.5246	40.4697	34.8787	39.6152	42.5493	36.6991	35.7992	32.3275	34.0612	30.7778	27.7186
Cpa|evm.model.tig00020934.25	Specific	1.93973e-11	14	not assigned.unknown	2.27659	3.74118	6.26075	12.1385	10.588	12.3404	12.4458	17.0301	13.4943	16.8139	17.1396	16.674	17.41	18.1417	27.8292	20.2192	20.8524	26.879	25.2307	22.6565	21.0309	18.6933	21.6386	16.787	21.7643	24.375	17.539	15.1121	16.2904	19.1504	14.4175	13.7132	14.0555	13.4973	15.2144	12.3582
Cpa|evm.model.tig00020996.21	Specific	NE	NE	not assigned.unknown	0	0.0719457	0.212229	0	0	0.24485	0.0768258	0	0	0	0	0.207561	0.074721	0.0610832	0.373188	0.198228	0	0	0	0	0.357974	0	0	0	0.135182	0	0.259837	0	0	0.0634118	0.0624134	0.0659286	0.511107	0.0706663	0	0.279281
Cpa|evm.model.tig00001501.8	Specific	NE	NE	not assigned.unknown	0	0.143891	0.212229	0	0	0.0489699	0	0.0655004	0	0.0691928	0.0634801	0.0691869	0.149442	0.0610832	0	0	0	0.0612278	0.0658764	0	0	0.133048	0.075925	0	0.135182	0.0714811	0.129919	0	0.185118	0	0.0624134	0.0659286	0	0	0	0.0698202
Cpa|evm.model.tig00001387.10	Specific	NE	NE	not assigned.unknown	0	0	0	0	0	0	0	0	0	0	0	0	0	0.305416	0	0	0	0	0	0	0	0	0	0	0	0	0	0	0	0	0	0	0	0	0	0
Cpa|evm.model.tig00000551.6	Prokaryotic	0.000188769	7	not assigned.unknown	17.237	20.2887	21.3821	14.3173	24.5613	13.6136	13.675	12.9036	17.4247	23.5948	15.9335	13.5606	17.41	11.1171	7.14389	10.1757	5.21311	3.79612	15.4151	12.4611	8.50187	17.8285	12.9072	15.1507	2.56846	3.14517	3.31293	3.32465	3.76406	2.85353	4.05687	5.0765	4.59997	4.87598	5.44369	3.42119
Cpa|evm.model.tig00000571.39	Specific	NR	NR	not assigned.unknown	5.00849	5.75566	10.3992	3.65713	3.4573	3.72171	3.45716	3.34052	5.83007	10.6557	4.25317	6.08845	6.20184	3.66499	3.83851	4.55923	3.19011	3.48998	6.32413	3.54952	2.86379	6.12022	2.96107	9.81766	2.50087	2.57332	6.10618	2.72017	5.49183	2.91694	3.37032	4.54908	4.53608	4.38131	4.39682	2.93245
Cpa|evm.model.tig00021318.29	Specific	2.63853e-11	14	not assigned.unknown	0.325227	0.359729	2.2284	6.69176	7.56285	13.2708	14.7506	14.8686	29.6089	29.4762	25.8364	27.398	28.6929	29.6864	37.9052	34.822	36.1027	43.1656	31.6207	38.7427	41.2565	30.4015	29.1552	34.483	33.39	33.0243	39.95	23.998	35.5426	29.2328	17.7878	27.69	23.5748	10.5999	16.1217	14.3131
Cpa|evm.model.tig00000113.80	Specific	NE	NE	not assigned.unknown	0.325227	0	0.265286	0	0.144054	0.0489699	0	0.0655004	0.0655064	0.0691928	0	0.276748	0.149442	0	0.106625	0	0	0	0	0.151044	0.0894934	0	0	0.121206	0.202773	0	0.194878	0.0604483	0.061706	0.126824	0.0624134	0	0.127777	0.211999	0.139582	0.20946
Cpa|evm.model.tig00001376.9	Specific	NR	NR	not assigned.unknown	0.845589	0.863349	1.80394	0.466867	1.51257	0.636609	0.153652	0.720504	0.458545	2.21417	0.698281	0.207561	3.43716	0.732998	0.159938	0.528607	0.233423	0.367367	1.25165	0.453131	0	0.931338	0.15185	0.787837	0.743502	0.786292	0.454715	0.36269	2.59165	0.190235	0.686547	3.692	0.702773	0.77733	2.93122	0.279281
Cpa|evm.model.tig00020960.6	Archeaplastidia I	NR	NR	not assigned.unknown	3.51245	2.87783	3.02426	2.41215	3.02514	2.88923	5.30098	4.12652	1.50665	4.08238	5.01493	5.05064	7.17321	5.68073	2.02588	5.94683	6.1468	0.673505	6.9829	4.53131	3.22176	4.25755	3.26477	4.60582	4.59619	4.50331	5.45658	4.65452	5.30671	5.32659	5.24273	3.692	4.28053	5.65331	4.46661	2.72299
Cpa|evm.model.tig00000940.20	Specific	5.03824e-07	12	signalling.unspecified	0	0	0.106114	0.855923	0.216082	0.587639	0.768258	0.524003	1.24462	1.03789	0.825241	1.93723	0.896652	1.83249	2.50569	3.03949	4.1238	1.34701	2.43743	2.4167	0.626454	1.9292	2.80922	0.727234	0.473137	1.35814	0.259837	0.967172	0.61706	0.380471	0.936201	0.131857	0.383331	0.423998	0.139582	0.349101
Cpa|evm.model.tig00021290.2	Specific	NE	NE	signalling.receptor kinases	0	0	0	0	0	0	0	0	0	0	0	0	0	0	0	0	0	0	0	0	0	0	0	0	0	0	0	0	0	0	0	0	0	0	0	0
Cpa|evm.model.tig00021345.1	Specific	NE	NE	not assigned.unknown	0	0	0	0	0	0	0	0	0	0	0	0	0	0	0	0	0	0	0	0	0	0	0	0	0	0	0	0	0	0	0	0	0	0	0	0
Cpa|evm.model.tig00021127.59	Specific	NR	NR	not assigned.unknown	7.02489	8.56154	10.2931	8.3258	9.86772	3.13407	8.29719	12.2486	3.0133	11.7628	17.3301	5.46576	14.8695	16.4314	2.87888	15.7921	13.5385	1.34701	13.834	16.9169	6.8015	11.9743	18.222	10.4843	13.5858	14.2247	15.3954	16.0188	22.8929	10.6532	17.1637	26.4374	14.311	14.4159	23.1008	10.7523
Cpa|evm.model.tig00020944.35	Archeaplastidia I	0.00124329	19	minor CHO metabolism.callose	8.26076	3.66923	8.59527	5.44678	5.69015	2.00777	5.45463	4.84703	2.88228	4.91269	5.77669	5.18902	7.32265	7.51323	2.45238	8.45771	5.75776	0.489822	8.95919	9.21366	6.35403	8.71466	9.64247	6.84812	6.8267	6.4333	9.54902	7.97917	8.39201	9.25812	9.67408	9.88929	7.92217	10.3879	9.21239	8.02932
Cpa|evm.model.tig00000475.8	Specific	0.0338965	21	not assigned.unknown	8.71607	3.45339	8.27692	7.31425	7.63488	2.4485	7.37528	7.27054	3.53735	6.29655	7.99849	6.78032	9.19068	9.10139	2.66563	9.44885	4.90188	1.1021	7.90517	7.40114	5.99606	8.31552	7.82027	6.18149	5.67765	5.14664	9.28918	7.97917	8.88566	11.2873	12.4827	11.076	9.00827	12.4373	8.58427	9.42572
Cpa|evm.model.tig00000076.44	Specific	NR	NR	not assigned.unknown	8.39085	4.89231	13.7949	7.54768	7.63488	8.66768	8.37402	5.30553	11.3981	7.88798	4.57057	11.7618	10.7598	4.82557	9.96945	6.60759	3.19011	4.22472	5.863	5.51309	14.4084	5.98717	6.9851	15.8779	5.13692	4.78923	13.8363	6.52841	7.83666	16.931	7.73926	7.51586	13.0332	5.8653	6.49055	8.16896
Cpa|evm.model.tig00000903.15	Archeaplastidia I	0.00813098	23	protein.degradation.ubiquitin.E3.SCF.FBOX	17.6923	14.4611	24.7247	13.1501	16.4222	13.4178	15.7493	21.4186	14.6734	21.8649	25.2651	20.4101	28.6929	25.3495	17.2733	18.0387	16.1062	12.0006	19.3677	16.6903	14.9454	17.7619	16.172	21.3322	29.6725	25.3043	28.712	34.8787	32.3956	31.8961	52.4897	46.7434	58.7774	67.4863	66.8596	70.7976
Cpa|evm.model.tig00020710.68	Archeaplastidia I	0.00521707	12	RNA.processing.3 end processing.CstF77	11.513	11.0796	12.2032	10.8158	10.0118	11.361	9.2191	10.5456	8.64685	11.0017	11.3629	12.7996	14.0475	13.7437	7.67701	16.585	13.8498	3.18384	14.3611	13.2163	10.8287	12.9722	13.5906	12.4236	10.8822	9.29254	13.5765	11.3643	11.6007	9.19471	10.3606	9.16408	9.13605	8.47996	8.3749	8.72752
Cpa|evm.model.tig00020675.1	Prokaryotic	0.000141324	1	protein.aa activation.methionine-tRNA ligase	78.1194	71.6579	59.6363	68.007	61.2231	59.2536	40.4104	46.1123	33.2773	23.9407	36.3106	28.8509	25.704	25.8993	20.8452	25.3731	17.7401	19.2255	33.8605	36.9302	31.5017	40.5797	40.1643	34.5436	32.9168	32.238	35.4678	36.813	41.6515	28.9792	38.2594	38.8979	31.7526	35.8985	45.0849	37.6331
Cpa|evm.model.tig00000498.77	Specific	NR	NR	not assigned.unknown	34.6041	25.9005	28.5448	44.508	54.3085	23.7994	29.117	41.9857	14.0839	24.0099	42.3412	18.2653	21.5944	29.7475	12.3685	27.025	19.7631	5.87786	31.5548	32.2478	21.3889	36.7213	39.1773	38.1798	20.4801	27.3058	28.5821	31.01	43.5644	19.9747	36.4494	43.447	33.5414	36.3932	50.1098	29.2546
Cpa|evm.model.tig00001208.5	Specific	NR	NR	not assigned.unknown	0.910634	0.575566	1.80394	0.855923	1.65663	2.25262	1.76699	1.31001	2.0307	2.56014	3.80881	1.79886	4.25909	2.44333	1.06625	2.04835	0.622461	0.673505	3.22794	1.96357	2.05835	2.06225	1.06295	2.0605	1.55459	1.42962	1.49406	2.41793	1.91289	1.77553	2.12206	3.62607	1.0861	1.41333	1.60519	2.58335
Cpa|evm.model.tig00021532.16	Specific	0.0188159	7	not assigned.unknown	21.7902	6.7629	76.4024	22.0206	20.9599	87.3623	65.4556	10.3491	227.176	367.691	13.5213	176.357	177.388	5.0699	66.854	48.6318	1.63396	18.4908	61.792	2.03909	40.093	99.121	2.96107	157.931	5.47488	1.21518	14.8757	5.19855	2.46824	12.7458	5.86686	1.91193	24.2776	6.5013	1.60519	21.7839
Cpa|evm.model.tig00021282.7	Specific	NR	NR	not assigned.unknown	3.25227	2.08643	10.1339	2.1009	2.73703	1.66498	2.76573	2.94752	1.89969	8.30314	5.84017	2.83666	7.69626	5.86398	2.61232	6.14505	4.35723	0.918416	7.2464	8.3074	2.6848	5.12236	5.08697	6.4239	3.7851	3.07369	7.3404	3.74779	6.47913	3.48765	4.43135	6.19729	8.3055	3.60398	5.93222	4.32885
Cpa|evm.model.tig00020912.82	Specific	4.46758e-17	15	not assigned.unknown	6.76471	5.68371	7.69329	7.08082	4.89785	6.75785	12.8299	9.62856	9.82596	13.4234	13.3943	22.4166	24.0602	24.4943	31.5077	38.4561	38.9816	34.2875	42.8196	47.5787	45.9101	40.8458	47.529	29.0894	41.974	46.3197	33.7139	33.307	33.6298	27.7744	19.473	20.8334	18.5276	16.3946	14.5863	14.8019
Cpa|evm.model.tig00001042.30	Specific	0.00813098	20	not assigned.unknown	2.1465	1.43891	2.5998	2.48996	2.73703	1.22425	1.92065	2.35801	0.720571	3.39045	3.68185	1.52211	3.28772	3.72607	1.38613	3.36987	2.023	0.795961	3.55732	4.22922	1.70037	3.45926	3.87217	2.96954	3.51473	3.28813	3.31293	4.53362	5.30671	2.85353	4.49376	4.615	4.21664	5.08797	5.37389	4.67795
Cpa|evm.model.tig00000093.146	Archeaplastidia I	NR	NR	transport.p- and v-ATPases	173.151	147.561	154.715	137.881	137.644	123.159	139.055	128.184	170.382	154.646	120.612	166.049	155.793	119.357	108.278	141.006	120.446	76.2286	150.462	147.268	147.754	168.705	154.204	169.688	112.336	123.09	135.375	116.544	137.111	139.886	116.401	129.55	110.591	100.134	108.734	97.5388
Cpa|evm.model.tig00021312.6	Specific	NR	NR	not assigned.unknown	3.70758	4.2448	7.48107	3.26807	5.0419	3.96656	4.53272	4.19202	1.24462	5.88139	5.64973	2.21398	7.32265	5.4364	2.50569	6.73974	3.42354	0.857189	7.31228	5.73966	2.23733	4.78974	3.037	6.18149	5.74524	3.0022	8.44471	6.40752	7.2196	1.83894	6.24134	7.71365	7.85828	3.60398	6.69992	6.21399
Cpa|evm.model.tig00001420.7	Prokaryotic	NE	NE	protein.degradation.serine protease	0	0	0	0	0	0	0	0	0	0	0	0	0	0	0	0	0	0	0	0	0	0	0	0	0	0	0	0	0	0	0	0	0	0	0	0
Cpa|evm.model.tig00020939.10	Specific	NE	NE	not assigned.unknown	0	0	0	0	0	0	0	0	0	0	0	0	0	0	0	0	0	0	0	0	0	0	0	0	0	0	0	0	0	0	0	0	0	0	0	0
Cpa|evm.model.tig00000042.229	Specific	2.79695e-06	15	not assigned.unknown	1.431	1.87059	2.54675	4.9021	6.33839	2.05674	5.30098	5.89503	4.19241	6.71171	8.37937	6.43438	10.9093	8.24623	6.39751	9.38277	7.93638	5.69418	13.1094	11.8569	11.0972	9.31338	13.8943	7.51475	15.4784	18.1562	12.6021	12.0897	15.6733	5.19977	9.23718	11.5375	8.24161	5.79464	7.81657	6.00453
Cpa|evm.model.tig00000101.6	Specific	NR	NR	not assigned.unknown	0.520363	0.50362	2.33452	0.622489	1.00838	0.342789	1.07556	0.786005	0.0655064	3.52884	2.92009	0.553495	4.55798	2.01574	0.533126	1.38759	0.544653	0.489822	1.3834	2.34118	0.178987	0.465669	0.987025	2.78773	2.2981	2.07295	1.81886	1.8739	3.45553	0.570706	0.998614	3.692	3.64164	0.565331	2.58226	0.977482
Cpa|evm.model.tig00000692.53	Archeaplastidia I	0.0100886	23	not assigned.unknown	5.5939	4.96425	7.10966	6.53614	7.77894	4.75008	6.5302	7.59804	4.25792	7.19606	8.25241	6.64194	7.02377	5.31424	3.30538	6.47543	4.51284	2.51034	6.85114	6.72144	5.4591	7.4507	7.51657	6.96933	6.0156	7.71996	8.89943	7.19334	7.58983	5.77047	8.80029	7.44994	7.98605	9.11596	8.3749	9.21626
Cpa|evm.model.tig00020539.30	Specific	NR	NR	not assigned.unknown	0.0650453	0.215837	0.689744	0	0.0720272	0	0	0.393002	0.393039	0.345964	0.25392	0.968616	0.149442	0.183249	0.426501	0.528607	0.622461	0.367367	0.72464	0.604174	0.805441	0.598717	0.3037	0.545426	0.743502	0.357405	0.584634	0.483586	0.61706	0.190235	0.561721	0.197786	1.14999	0.77733	0.488536	1.18694
Cpa|evm.model.tig00000114.48	Specific	NE	NE	not assigned.unknown	0	0	0	0	0	0	0	0	0	0	0	0	0	0	0	0	0	0	0	0	0	0	0	0	0	0	0	0	0	0	0	0	0	0	0	0
Cpa|evm.model.tig00020510.134	Archeaplastidia I	4.12579e-07	15	not assigned.unknown	0.520363	0.431674	0.795858	0.233434	0.0720272	0.342789	0.845084	2.09601	1.96519	2.9061	3.87229	2.83666	7.17321	8.79598	5.22463	20.6157	20.0744	4.46963	16.3373	12.8387	6.8015	9.37991	8.5036	4.36341	10.2062	8.50625	5.9113	8.40231	6.72595	5.58024	9.04994	6.65879	6.19718	7.3493	5.72285	5.72525
Cpa|evm.model.tig00021348.81	Archeaplastidia I	3.77338e-09	13	cell.organisation	1.95136	0.50362	3.76706	5.36897	5.54609	5.33772	6.14607	4.97803	9.30191	8.02637	7.23673	10.378	6.72489	8.79598	12.7417	10.44	10.9709	11.8782	9.15682	10.9507	11.6341	9.57948	8.27582	9.33284	7.50261	8.07736	8.89943	6.46797	6.78766	12.2385	6.74065	7.25215	6.51662	5.58264	2.93122	5.37615
Cpa|evm.model.tig00001085.9	Archeaplastidia I	2.02166e-08	14	not assigned.unknown	1.49604	1.22308	1.857	7.70331	8.85934	6.17021	9.60323	11.5936	7.59874	9.89458	13.5213	13.0763	14.8695	15.3319	16.5269	21.6729	18.9851	15.3069	17.9843	17.9742	18.7041	13.9701	16.4757	16.6658	17.6413	16.3692	23.1255	14.4471	15.8584	19.8479	15.4785	12.922	16.6749	13.4973	12.7019	13.7546
Cpa|evm.model.tig00021108.28	Specific	3.06184e-05	14	not assigned.unknown	0.325227	0	0.636686	1.24498	0.648245	2.10571	2.6889	1.04801	1.76867	2.69852	2.15832	2.6291	1.7933	3.84824	1.706	3.70025	3.0345	1.53069	3.09619	3.70057	2.6848	2.46139	3.26477	4.12099	3.51473	2.43036	4.41723	2.84107	3.27042	2.79012	2.55895	2.63715	3.76942	0.989328	1.39582	1.88514
Cpa|evm.model.tig00000194.82	Specific	2.21646e-05	7	not assigned.unknown	66.086	63.1683	99.4292	74.3097	116.468	130.407	104.329	70.8714	121.187	256.221	93.7601	111.737	189.343	67.2526	64.8281	87.6827	29.1779	48.8598	118.643	58.6804	57.3653	112.426	49.2753	152.537	15.4784	21.7302	28.1274	25.2674	33.568	22.9551	20.2219	39.4912	41.3997	22.1892	36.8496	34.4912
Cpa|evm.model.tig00000532.3	Specific	0.00259777	24	not assigned.unknown	28.1646	29.138	32.7894	20.7756	20.6718	14.3482	13.5982	17.8161	10.8086	20.6195	17.9649	11.4158	15.6167	18.1417	8.21014	13.5455	12.2158	5.32682	16.9302	17.5211	11.9026	18.5602	18.1461	18.4233	11.4229	15.5114	17.0193	20.1897	24.559	12.619	19.0361	23.8662	18.6554	18.5146	24.4268	13.8942
Cpa|evm.model.tig00020685.12	Specific	1.93973e-11	12	not assigned.unknown	2.21154	0.719457	4.19152	11.8273	3.24122	14.0054	14.5201	4.78153	18.4073	21.2422	10.2838	27.3288	25.181	28.7702	39.1847	48.4336	53.5316	17.9397	41.3704	52.0345	17.0037	29.3372	39.3291	27.5743	10.0035	16.2262	8.83447	6.58886	11.2305	3.7413	5.49238	3.82386	3.70553	1.76666	2.09373	2.37389
Cpa|evm.model.tig00021428.18	Archeaplastidia I	NR	NR	not assigned.unknown	72.2003	60.2905	66.746	41.8624	46.6736	37.9517	37.6447	37.5317	42.1206	63.3115	53.1329	49.0535	59.8515	52.0429	43.0766	67.067	52.6758	26.5116	64.3612	67.592	48.6844	63.9962	54.9697	57.2091	49.1387	45.8194	58.4634	49.6885	53.0054	40.964	41.5049	42.458	45.3608	45.2971	44.7359	40.2862
Cpa|evm.model.tig00021319.23	Specific	4.2048e-05	11	not assigned.unknown	12.0334	6.83484	15.4396	13.6948	9.57961	9.54913	14.136	12.7071	9.36742	15.1532	16.5048	15.2903	17.7089	21.6234	16.2603	25.0427	20.619	8.69434	20.0923	23.0341	10.4707	15.3671	17.3109	13.575	9.86829	12.6521	13.3816	13.1777	10.3666	6.9753	9.86132	8.43886	12.1388	9.68129	7.32804	10.4032
Cpa|evm.model.tig00000692.16	Archeaplastidia I	0.0253621	7	not assigned.unknown	8.78112	6.90679	5.88935	4.9021	6.91461	3.37892	3.45716	5.10903	5.50254	12.9391	5.58625	6.22682	6.57544	3.97041	3.46532	5.41822	1.40054	2.26543	6.45589	3.85161	2.86379	3.79188	2.1259	4.48461	3.98787	2.14443	5.19675	3.68734	2.40653	2.02918	3.80722	1.58229	2.61943	5.22931	3.8385	2.58335
Cpa|evm.model.tig00020909.30	Prokaryotic	0.00124329	5	not assigned.unknown	57.435	61.5855	56.6651	41.7846	49.4106	32.7609	28.1183	31.5057	22.2067	16.7447	24.7572	15.0136	13.3751	15.0265	7.41045	10.3078	8.01418	8.14329	14.8222	19.3336	13.8715	22.2191	23.0812	16.1204	6.21838	5.2896	4.02748	5.1381	1.72777	5.83389	7.80167	4.35129	8.62494	12.2253	7.11867	9.91446
Cpa|evm.model.tig00020676.3	Specific	NE	NE	not assigned.unknown	0.0650453	0	0	0	0	0.0979398	0	0	0	0	0	0	0	0	0	0	0	0	0	0	0	0	0	0	0	0	0	0	0	0	0	0	0	0	0	0
Cpa|evm.model.tig00021012.29	Archeaplastidia I	NE	NE	not assigned.unknown	0	0	0.0530572	0	0	0	0	0	0	0.0691928	0	0	0	0	0	0	0	0	0	0	0	0	0	0	0	0	0	0	0	0	0	0	0	0	0	0
Cpa|evm.model.tig00020952.1	Specific	NE	NE	not assigned.unknown	0	0	0	0	0	0	0	0	0	0	0	0	0	0	0	0	0	0	0	0	0	0	0	0	0	0	0	0	0	0	0	0	0	0	0	0
Cpa|evm.model.tig00021036.26	Specific	NR	NR	not assigned.unknown	17.237	12.2308	19.8965	16.7294	20.5277	16.5029	16.5944	20.8291	19.2589	18.8205	21.8372	25.184	20.9966	20.8294	17.1133	20.6817	18.6738	12.7966	19.4994	19.4091	23.6263	19.5581	22.7775	23.2109	18.9931	22.0162	30.5309	19.6457	24.9909	32.4668	21.9695	20.1082	26.7693	19.2212	17.7269	22.8312
Cpa|evm.model.tig00020629.118	Specific	6.17444e-10	16	not assigned.unknown	8.78112	8.3457	7.16272	8.94829	12.9649	6.56197	13.9055	14.8686	17.0972	19.7892	14.3465	22.4166	18.1572	13.255	21.9115	18.4352	20.23	19.7153	28.1951	29.529	27.6535	33.8608	31.9644	21.3928	32.6465	34.5254	22.6708	25.2674	26.2867	22.1307	19.5978	20.5697	16.2277	17.3839	16.7498	17.3154
Cpa|evm.model.tig00000670.16	Archeaplastidia I	NE	NE	not assigned.unknown	0.325227	0.0719457	0.636686	0.155622	0	0.391759	0	0	0.196519	0.138386	0.19044	0.276748	0	0.183249	0.106625	0	0	0	0	0	0.0894934	0.0665242	0.15185	0.42422	0	0.142962	0.389756	0.120897	0.246824	0.0634118	0.37448	0.131857	0.511107	0.353332	0.209373	0.418921
Cpa|evm.model.tig00021127.98	Prokaryotic	0.0372682	13	amino acid metabolism.synthesis.aromatic aa.phenylalanine.arogenate dehydratase / prephenate dehydratase	6.76471	7.62625	9.97475	11.127	7.49083	19.2452	8.37402	7.99105	7.53324	3.94399	5.64973	8.23324	5.30519	8.00189	13.9679	12.6205	12.8383	12.3068	11.2649	13.2918	14.14	8.04942	10.098	12.4236	12.7071	10.2218	16.8894	9.36948	10.49	12.0482	7.30237	7.58179	9.45549	7.20796	7.46762	9.77482
Cpa|evm.model.tig00021536.5	Specific	NE	NE	not assigned.unknown	0	0	0	0	0	0	0	0	0	0	0	0	0	0	0	0	0	0	0	0	0	0	0	0	0	0	0	0	0	0	0	0	0	0	0	0
Cpa|evm.model.tig00000571.18	Archeaplastidia I	1.16334e-10	12	not assigned.unknown	0.910634	0.647511	1.91006	2.8012	1.72865	2.9382	4.60955	2.94752	3.99589	6.64251	3.80881	6.08845	6.79961	8.30731	7.03726	11.4972	11.9824	3.48998	10.6061	9.74231	3.57974	6.18675	6.3777	5.81787	3.10919	3.71702	3.18301	3.14331	3.02359	1.77553	2.87102	1.91193	3.3222	1.27199	1.5354	3.07209
Cpa|evm.model.tig00020598.2	Specific	NE	NE	not assigned.unknown	0	0	0	0	0	0	0	0	0	0	0	0	0	0	0	0	0	0	0	0	0	0	0	0	0	0	0	0	0	0	0	0	0	0	0	0
Cpa|evm.model.tig00001160.8	Archeaplastidia I	NE	NE	not assigned.unknown	0	0	0.106114	0	0	0	0	0	0	0.0691928	0	0	0	0	0	0	0	0	0	0	0	0	0	0	0	0	0	0	0	0	0	0	0	0	0	0
Cpa|evm.model.tig00000147.4	Specific	NE	NE	not assigned.unknown	0	0	0	0	0	0	0	0	0	0	0	0	0	0	0	0	0	0	0	0	0	0	0	0	0	0	0	0	0	0	0	0	0	0	0	0
Cpa|evm.model.tig00020734.48	Archeaplastidia I	NE	NE	not assigned.unknown	0	0	0	0	0	0	0	0	0	0	0	0	0	0	0	0	0	0	0	0	0	0	0	0	0	0	0	0	0	0	0	0	0	0	0	0
Cpa|evm.model.tig00021489.59	Specific	NE	NE	not assigned.unknown	0	0	0	0	0	0	0	0	0	0	0	0	0	0	0	0	0	0	0	0	0	0	0	0	0	0	0	0	0	0	0	0	0	0	0	0
Cpa|evm.model.tig00000248.28	Specific	3.77338e-09	21	not assigned.unknown	2.21154	2.30226	1.37949	1.08936	1.87271	0.19588	0.92191	0.982506	0.196519	0.622736	1.33308	0.0691869	0.373605	1.0995	0.106625	0.991138	1.24492	0	1.18577	1.81252	0.53696	1.53006	2.27775	1.33326	2.2305	2.57332	1.88382	2.90152	3.94918	1.5853	3.55756	5.27429	2.61943	2.89732	3.97808	2.93245
Cpa|evm.model.tig00021036.45	Specific	NE	NE	not assigned.unknown	0.325227	0.143891	0.212229	0.233434	0.144054	0.0489699	0.230477	0.262002	0	0.276771	0.19044	0	0.298884	0.427582	0.0533126	0.264303	0.155615	0	0.197629	0.302087	0.178987	0.266097	0.15185	0.121206	0.337955	0.285924	0.0649593	0.302241	0.431942	0.253647	0.37448	0.527429	0.255554	0.494664	0.279163	0.20946
Cpa|evm.model.tig00021070.90	Specific	NE	NE	not assigned.unknown	0	0	0	0	0	0	0	0	0	0	0	0	0	0	0	0	0	0	0	0	0	0	0	0	0	0	0	0	0	0	0	0	0	0	0	0
Cpa|evm.model.tig00021687.4	Prokaryotic	7.52957e-12	21	protein.synthesis.initiation	25.1725	26.6919	25.0961	14.0838	5.90623	17.3354	9.68005	7.40154	5.43703	3.80561	6.72889	6.64194	4.18437	4.52015	5.65113	5.55037	5.60215	8.02084	11.5942	13.2163	13.1555	18.6933	18.6016	20.4838	21.6967	17.3699	21.5015	27.0204	22.7695	24.2867	25.6519	22.8113	25.2998	23.1079	20.5185	22.9708
Cpa|evm.model.tig00000663.57	Specific	NR	NR	not assigned.unknown	12.0984	12.1588	13.4235	7.00301	6.41042	8.32489	7.06798	7.20504	5.50254	3.59803	7.04629	8.02568	6.0524	7.32998	10.8758	8.78809	11.2821	14.6334	13.1753	12.5366	9.93377	9.11381	13.135	9.93887	11.7608	10.5077	7.86008	9.30903	6.91107	6.78506	6.0541	6.32915	7.21939	7.98529	5.58327	8.44824
Cpa|evm.model.tig00020592.21	Specific	0.00109522	2	not assigned.unknown	2.08145	2.23032	2.2284	2.1009	2.73703	1.12631	2.0743	2.22701	0.851583	1.86821	2.2218	0.968616	2.16691	1.64925	0.533126	1.32152	0.933691	0.244911	1.44928	1.05731	0.805441	1.79615	1.36665	0.909043	1.35182	1.35814	1.16927	2.17614	2.22141	0.951177	1.93482	1.97786	2.17221	2.26132	2.09373	1.81532
Cpa|evm.model.tig00000073.25	Specific	3.37198e-07	15	not assigned.unknown	3.38236	2.30226	6.57909	13.2279	13.0369	9.89192	19.2065	22.8596	16.3766	19.374	29.1374	28.7817	30.1873	32.6795	36.1459	36.2756	32.5236	44.0228	39.3282	35.0421	43.7623	34.6591	32.42	29.5136	34.9446	41.3875	37.0268	37.0548	34	41.9786	32.8294	29.9975	36.4164	24.0265	25.6132	32.8853
Cpa|evm.model.tig00021795.2	Specific	0.0188159	19	not assigned.unknown	2.27659	1.29502	3.50178	1.86747	4.46569	1.76292	1.45969	2.62002	1.76867	4.28996	2.34876	2.21398	3.73605	2.68766	2.34575	3.50202	1.86738	1.22456	3.6232	3.62505	1.96885	2.59444	3.3407	3.81798	3.92028	3.50257	5.32667	3.80824	5.61524	3.48765	3.30791	4.08758	5.68607	2.54399	5.3041	3.70047
Cpa|evm.model.tig00020848.73	Specific	NR	NR	not assigned.unknown	2.0164	1.58281	2.54675	1.71185	3.67339	0.391759	3.68764	4.32303	2.42374	5.74301	4.18969	3.52853	5.52935	6.29157	3.51863	6.0129	3.96819	0.122456	3.3597	4.98444	3.04278	4.52364	7.5925	4.12099	3.85269	5.07516	3.70268	6.8911	5.1216	11.2873	6.9903	5.0765	4.91941	4.45198	4.39682	3.00227
Cpa|evm.model.tig00001178.1	Specific	NR	NR	not assigned.unknown	0.715498	0.50362	2.06923	0.466867	0.648245	0.489699	0.230477	0.655004	0.655064	1.24547	1.14264	0.761056	1.4197	1.0995	0.373188	1.12329	0.466846	0.183683	1.25165	0.906262	0.357974	1.13091	0.835175	1.93929	0.675911	0.714811	1.36415	0.906724	1.23412	0.380471	1.06103	1.97786	1.27777	1.05999	1.5354	1.0473
Cpa|evm.model.tig00021293.22	Specific	1.09919e-06	17	not assigned.unknown	8.06562	6.54706	8.64832	2.8012	1.15243	2.98716	1.30604	0.917005	0.196519	0.276771	1.33308	0.691869	2.54051	5.13099	3.03882	10.1757	8.1698	3.67367	11.2649	11.4793	13.5135	9.44643	9.87025	9.69646	10.0711	6.86218	9.48406	7.31424	9.87296	8.37036	8.55064	8.30701	5.55829	4.94664	4.32703	2.93245
Cpa|evm.model.tig00000042.228	Archeaplastidia I	5.72293e-06	17	not assigned.unknown	3.12218	3.23756	6.04852	8.01455	6.84258	6.56197	7.45211	7.92555	4.97849	8.02637	11.109	8.78674	12.5531	11.9723	7.57039	11.6954	9.49253	6.55137	12.3189	10.4975	9.93377	11.5087	10.098	12.4842	18.0468	13.2955	17.8638	14.3867	18.882	12.3019	11.3592	12.922	12.586	8.90396	11.6551	9.56536
Cpa|evm.model.tig00000113.43	Specific	0.00415285	16	not assigned.unknown	1.431	1.65475	3.82012	4.9021	5.61812	2.39953	5.53146	4.12652	3.34083	7.54202	7.68109	5.32739	10.3115	9.40681	2.66563	10.3739	6.76926	0.612278	11.5942	10.5731	4.29568	8.71466	9.4147	8.12078	8.11093	7.9344	13.0568	7.07245	10.7985	4.94612	7.55202	10.4167	9.83882	6.21864	10.0499	5.37615
Cpa|evm.model.tig00020892.33	Specific	NE	NE	not assigned.unknown	0	0	0	0	0	0	0	0	0	0	0	0	0	0	0	0	0	0	0	0	0	0	0	0	0	0	0	0	0	0	0	0	0	0	0	0
Cpa|evm.model.tig00021357.1	Specific	9.6223e-06	14	not assigned.unknown	4.81335	6.11539	5.73018	6.22489	5.97826	8.76562	4.22542	8.84255	9.56394	9.61781	10.7916	10.5856	10.6104	12.7664	11.5155	10.9025	8.24761	10.9598	12.7141	12.6877	11.4552	12.5065	10.0221	9.39344	12.4368	12.1518	10.5884	11.6665	8.33031	8.0533	11.172	10.6804	10.6694	9.32795	7.88636	8.23878
Cpa|evm.model.tig00020675.117	Specific	0.0100886	5	not assigned.unknown	0.390272	1.00724	0.212229	0.778112	1.00838	0.0979398	0.845084	0.917005	0.91709	0.48435	0.761761	0.415121	0.373605	0.610832	0.906314	0.264303	0.544653	0.0612278	0.263506	0.0755218	0.26848	0.266097	0.45555	0.121206	0.405546	0.285924	0.129919	0.423138	0.123412	0.380471	0.624134	0	0.511107	0.423998	0.279163	0.488741
Cpa|evm.model.tig00021586.15	Specific	NE	NE	not assigned.unknown	0	0	0	0	0	0	0	0	0	0	0	0	0	0	0	0	0	0	0	0	0	0	0	0	0	0	0	0	0	0	0	0	0	0	0	0
Cpa|evm.model.tig00001222.13	Specific	NR	NR	not assigned.unknown	3.38236	3.52534	6.41992	4.43524	6.98664	1.56704	3.38034	4.19202	2.55475	6.36574	5.96713	6.50357	4.6327	6.65806	3.94513	6.07898	7.1583	3.61244	5.53362	8.38292	4.20619	5.7876	6.3777	5.87848	7.36743	8.64921	4.67707	4.77541	7.34301	1.83894	4.30652	4.41722	3.3222	3.46265	3.28017	5.16669
Cpa|evm.model.tig00000237.17	Specific	9.6223e-06	21	not assigned.unknown	5.85408	6.33122	7.79941	5.6024	10.588	3.28098	4.84003	7.40154	1.0481	6.43493	9.77594	3.52853	3.73605	5.49748	1.49275	3.70025	3.34573	3.12262	5.07248	7.92979	3.57974	7.18461	7.36472	9.09043	8.24611	8.57773	12.4722	13.9636	9.87296	5.58024	12.6075	12.5264	15.7166	15.4759	14.5863	12.7073
Cpa|evm.model.tig00000849.21	Archeaplastidia I	2.81736e-12	14	RNA.regulation of transcription.unclassified	2.7319	1.36697	3.23649	4.97992	3.60136	4.99493	6.8375	4.06102	5.96108	11.3476	5.01493	9.4786	10.0873	12.8275	10.8758	15.7261	14.0054	6.36769	32.4771	32.2478	15.5719	18.3607	27.8645	12.7266	14.1941	20.7295	13.9013	9.18814	17.4011	11.0971	6.92789	9.49372	7.02773	5.22931	6.69992	3.56083
Cpa|evm.model.tig00020688.12	Specific	NE	NE	not assigned.unknown	0	0	0	0	0	0	0	0	0	0	0	0	0	0	0	0	0	0	0	0	0	0	0	0	0	0	0	0	0	0	0	0	0	0	0	0
Cpa|evm.model.tig00001376.11	Prokaryotic	0.00259777	4	protein.assembly and cofactor ligation	26.6035	30.8647	32.0996	15.4844	20.4557	12.5363	12.2153	18.7331	11.2671	16.5371	13.9021	13.1455	13.0762	7.39106	4.26501	6.34328	5.1353	4.89822	8.89331	9.06262	6.17504	14.7684	9.64247	14.1811	5.54247	5.07516	6.2361	6.40752	7.2813	3.86812	9.04994	8.76851	6.89995	9.18662	8.44469	10.2636
Cpa|evm.model.tig00000076.68	Archeaplastidia I	NR	NR	metal handling.binding, chelation and storage	32.7828	27.3394	32.7894	19.5306	18.439	14.7399	18.0541	18.0126	16.0491	20.0659	17.5205	17.9886	22.6405	18.5082	11.3023	21.805	17.9736	7.65347	22.3321	23.8649	17.1827	27.2749	23.5367	23.6351	17.1681	18.0132	17.6689	16.5628	20.5481	12.4287	17.0389	16.9437	16.036	16.1119	18.5644	16.9663
Cpa|evm.model.tig00020564.30	Specific	0.000963665	21	not assigned.unknown	0	0.143891	0	0	0	0	0	0	0	0	0	0	0	0	0	0	0	0	0	0	0	0	0.15185	0	0.135182	0.142962	0	0.423138	0.740472	0	1.49792	0.593358	0.255554	0.141333	1.18644	0.13964
Cpa|evm.model.tig00020537.65	Archeaplastidia I	NR	NR	cell.cycle	10.6674	3.38145	14.6438	12.761	14.0453	4.79905	15.442	13.9516	9.1709	11.832	17.584	16.0514	23.9107	20.3407	5.01138	22.2015	10.8931	0.244911	19.0383	16.8414	12.7976	17.0302	17.3109	14.1205	9.32757	9.29254	17.8638	12.5732	13.9455	16.4871	16.914	16.0866	11.8832	16.6066	12.2134	11.3109
Cpa|evm.model.tig00000076.104	Specific	0.000105242	18	not assigned.unknown	66.6064	39.2824	51.0941	73.9984	50.347	62.6325	71.2175	64.8454	55.6149	58.9523	62.6549	65.7967	64.7831	73.1776	65.4679	84.511	85.0437	32.8793	73.3863	80.5062	69.8048	73.5092	89.8192	68.6024	83.4074	74.2688	98.6732	82.7537	79.1071	91.5667	86.1929	81.3559	77.4967	72.1503	71.8846	76.5229
Cpa|evm.model.tig00000194.74	Archeaplastidia I	0.00259777	18	signalling.G-proteins	2.60181	2.23032	2.91815	3.89056	4.17758	3.67274	5.37781	5.69853	5.37153	5.46623	7.17325	6.8495	8.44347	10.3231	4.85145	10.5061	6.92488	3.73489	8.95919	9.96888	6.44352	10.1117	8.8073	10.4237	9.12479	9.00661	12.1474	12.0897	9.68784	12.4921	11.5465	11.0101	9.77493	11.0239	10.3988	11.3807
Cpa|evm.model.tig00000480.1	Specific	NE	NE	not assigned.unknown	0	0	0	0	0	0	0	0	0	0	0	0	0	0	0	0	0	0	0	0	0	0	0	0	0	0	0	0	0	0	0	0	0	0	0	0
Cpa|evm.model.tig00020999.11	Specific	NE	NE	hormone metabolism.cytokinin.signal transduction	0	0	0	0	0	0	0	0	0	0	0	0	0	0	0	0	0	0	0	0	0	0	0	0	0	0	0	0	0	0	0.0624134	0	0	0	0	0
Cpa|evm.model.tig00020519.12	Specific	NE	NE	not assigned.unknown	0	0	0	0	0	0	0	0	0	0	0	0	0	0	0	0	0	0	0	0	0	0	0	0	0	0	0	0	0	0	0	0	0	0	0	0
Cpa|evm.model.tig00020563.46	Specific	NE	NE	not assigned.unknown	0	0	0	0	0	0.0489699	0	0	0	0	0	0	0	0	0	0	0	0	0	0	0	0	0	0	0	0	0	0	0	0	0	0	0	0	0	0
Cpa|evm.model.tig00000449.4	Specific	NR	NR	not assigned.unknown	3.70758	7.33846	7.79941	5.13554	9.72367	2.79129	4.14859	10.0216	3.53735	13.9078	11.9977	2.90585	10.7598	14.1102	6.39751	12.6866	14.7056	6.06155	8.89331	9.96888	6.98048	11.3756	10.7054	7.09053	15.208	9.86439	7.21049	17.2278	10.1815	5.8973	12.5451	11.6694	5.36663	9.75195	8.58427	14.6622
Cpa|evm.model.tig00021433.2	Archeaplastidia I	2.71898e-10	15	DNA.synthesis/chromatin structure	0.325227	0	0.265286	0.311245	0.144054	0.391759	0.691432	0.393002	1.31013	0.622736	0.507841	2.00642	0.896652	0.610832	1.33281	1.51974	1.40054	0.489822	3.75495	4.00266	3.93771	2.92706	5.08697	1.57567	1.62219	2.00147	2.4035	1.26941	1.29583	2.34624	1.06103	0.791144	0.447219	0.423998	0.558327	0.349101
Cpa|evm.model.tig00020912.64	Prokaryotic	0.00217257	17	signalling.MAP kinases	0.130091	0.0719457	0.636686	0.233434	0	0.24485	0.153652	0.0655004	0	0.345964	0.507841	0.484308	0.74721	1.22166	0.586438	0.858986	0.855884	0.0612278	1.05402	1.35939	0.26848	0.598717	0.683325	0.909043	0.608319	0.500367	1.68894	1.45076	0.802178	0.824354	1.12344	1.05486	1.46943	0.847996	1.25624	0.837842
Cpa|evm.model.tig00000056.7	Specific	NE	NE	not assigned.unknown	0.0650453	0	0.106114	0	0	0.0489699	0	0	0	0	0.317401	0	0	0.0610832	0	0.132152	0	0	0	0	0	0	0.075925	0	0.0675911	0.0714811	0.129919	0.120897	0.123412	0.0634118	0.0624134	0.131857	0	0	0.139582	0.13964
Cpa|evm.model.tig00021374.34	Specific	3.58503e-10	14	not assigned.unknown	11.7082	10.576	12.7868	8.94829	9.86772	7.10064	13.5213	11.0041	5.69906	15.7068	17.1396	14.9444	24.0602	26.5101	21.9648	35.3506	36.1027	17.6948	29.7761	35.1932	20.5835	24.3478	29.4589	22.9685	19.8042	23.1599	20.3972	16.0792	21.412	14.5847	13.8558	17.4052	15.5249	10.6706	14.028	12.0789
Cpa|evm.model.tig00000571.6	Specific	0.000188769	18	not assigned.unknown	1.56109	1.36697	3.87318	3.34588	4.60974	3.62377	3.76447	5.69853	3.40633	4.8435	4.69753	4.84308	7.32265	5.55857	5.17132	6.67366	5.29092	4.89822	6.45589	4.53131	4.0272	5.92065	6.52955	7.57536	8.65166	7.29107	10.6533	7.91872	10.4283	7.29236	9.23718	10.153	10.6055	7.27863	9.98009	8.3086
Cpa|evm.model.tig00021127.157	Archeaplastidia I	NR	NR	not assigned.unknown	2.86199	1.87059	5.73018	2.72339	2.16082	4.65214	2.30477	2.42351	3.79937	2.69852	2.60268	4.2204	3.36244	3.72607	2.9855	2.57696	2.48984	1.04087	2.89856	2.11461	2.86379	2.52792	2.65737	2.78773	1.68978	1.71555	4.09244	2.59928	1.97459	3.7413	3.05826	2.24157	5.43052	4.09865	2.86142	4.74777
Cpa|evm.model.tig00000663.40	Specific	NR	NR	not assigned.unknown	0.195136	0.215837	1.06114	0.622489	0.50419	0.29382	0.768258	0.589503	0.458545	1.45305	1.07916	0.484308	2.31635	1.95466	0.533126	2.11443	1.24492	0.122456	0.856393	1.58596	0.715947	0.532193	0.987025	2.0605	1.08146	1.28666	1.42911	0.846276	1.049	0.634118	1.12344	1.71414	1.72499	0.989328	1.88435	1.88514
Cpa|evm.model.tig00000194.5	Specific	NE	NE	not assigned.unknown	0	0	0	0	0	0	0	0	0	0	0	0	0	0	0	0	0	0	0	0	0	0	0	0	0	0	0	0	0	0	0	0	0	0	0	0
Cpa|evm.model.tig00001208.21	Specific	0.0338965	14	not assigned.unknown	0.715498	0.431674	1.06114	1.94528	0.936353	0.0979398	2.30477	1.50651	2.22722	2.21417	2.92009	2.97504	3.43716	6.47482	0.853001	6.07898	2.87888	0	5.59949	3.24744	1.78987	2.72749	2.4296	2.48472	2.02773	2.93072	2.98813	3.02241	1.97459	2.34624	2.55895	3.29643	1.14999	3.88665	1.60519	1.88514
Cpa|evm.model.tig00000073.32	Archeaplastidia I	0.00521707	14	DNA.unspecified	2.0164	1.58281	4.88126	12.6054	9.21948	17.923	16.2102	20.5016	24.9579	14.8765	13.2673	17.5735	10.5357	11.9112	19.8323	14.801	15.3281	20.8174	18.643	18.7294	17.7197	16.8971	18.8294	22.6049	14.2617	19.2999	16.9544	16.321	18.6352	29.4231	16.2899	14.0428	12.586	11.4479	11.5155	14.8717
Cpa|evm.model.tig00020553.193	Specific	8.06615e-10	13	not assigned.unknown	0.260181	0.287783	0.424458	1.94528	0.792299	1.51807	1.99747	1.44101	1.57215	3.11368	3.36445	3.25178	4.48326	5.31424	4.42494	10.0435	8.09199	2.26543	9.15682	12.008	1.78987	5.92065	6.9851	4.42401	2.02773	3.07369	2.20862	1.753	3.147	0.951177	1.80999	1.78007	0.958327	1.05999	1.60519	1.32658
Cpa|evm.model.tig00020930.10	Specific	NE	NE	not assigned.unknown	0.130091	0.143891	0.583629	0.155622	0.0720272	0	0.153652	0.0655004	0	0.138386	0	0.0691869	0	0	0.0533126	0.0660759	0.0778076	0	0.0658764	0.0755218	0	0.0665242	0.15185	0	0	0	0.129919	0	0.061706	0	0	0.0659286	0.0638884	0	0	0
Cpa|evm.model.tig00000718.6	Archeaplastidia I	6.14058e-07	12	protein.degradation.ubiquitin.proteasom	24.9774	24.1018	40.5357	64.1942	73.1796	88.1948	82.9719	82.5305	116.274	81.9935	81.2545	113.536	76.5143	87.3489	128.43	100.634	92.5133	117.067	88.9331	87.7563	112.941	82.8891	89.5915	94.5405	75.4316	76.5562	88.0199	64.317	58.6207	101.332	55.3607	48.3257	66.7634	50.2438	45.5036	57.1827
Cpa|evm.model.tig00020902.105	Specific	NR	NR	not assigned.unknown	5.00849	4.96425	6.63215	6.14708	4.60974	7.78622	2.76573	5.10903	6.35412	6.43493	4.57057	4.28959	4.78214	4.45907	7.78364	3.36987	4.59065	4.59208	4.47959	6.26831	5.63808	3.99145	4.93512	7.02993	5.33969	5.14664	7.60024	3.56645	4.87477	5.58024	2.74619	3.62607	6.45273	3.17998	3.14059	3.28155
Cpa|evm.model.tig00000796.4	Specific	NE	NE	not assigned.unknown	0	0	0	0	0	0	0	0	0	0	0	0	0	0	0	0	0	0	0	0	0	0	0	0	0	0	0	0	0	0	0	0	0	0	0	0
Cpa|evm.model.tig00021254.46	Specific	NE	NE	not assigned.unknown	0	0	0	0	0	0	0	0	0	0	0	0.345934	0	0	0	0	0.389038	0	0	0.151044	0	0	0	0	0	0	0.97439	0.120897	0.123412	0	0	0.659286	0.319442	0	0	0
Cpa|evm.model.tig00000219.53	Archeaplastidia I	NR	NR	not assigned.unknown	7.54526	4.17285	6.57909	10.2711	11.0922	3.13407	5.68511	5.96053	3.53735	10.7941	6.34801	5.46576	10.984	7.02456	3.03882	9.11847	4.59065	0.612278	8.49805	6.04174	6.17504	8.84771	6.52955	9.69646	6.48874	5.647	8.44471	7.61648	8.88566	5.8973	9.48684	10.2189	6.89995	7.84396	8.23532	5.86489
Cpa|evm.model.tig00021246.4	Specific	NE	NE	not assigned.unknown	0	0	0	0	0	0	0	0	0	0	0	0	0	0	0	0	0	0	0	0	0	0	0	0	0	0	0	0	0	0	0	0	0	0	0	0
Cpa|evm.model.tig00000025.52	Archeaplastidia I	1.14053e-05	14	not assigned.unknown	1.88631	1.36697	2.86509	2.1009	2.23284	2.00777	2.45843	2.29251	2.22722	4.35915	2.98357	3.32097	5.37991	5.0699	3.57194	6.67366	5.67996	2.08174	5.53362	6.41935	2.32683	4.52364	5.31475	3.75738	3.17678	3.21665	4.54715	2.90152	3.76406	2.34624	2.8086	2.96679	3.38609	2.47332	3.00101	2.79281
Cpa|evm.model.tig00000204.44	Specific	NE	NE	not assigned.unknown	0	0	0.265286	0	0	0.14691	0.0768258	0	0	0	0	0.0691869	0	0	0.746376	0.594683	0	0.0612278	0.0658764	0	0.447467	0.0665242	0.075925	0.303014	0.743502	0.786292	0.194878	0.302241	0.185118	0.0634118	0	0.0659286	0.191665	0	0.0697908	0
Cpa|evm.model.tig00000293.21	Specific	0.0188159	18	not assigned.unknown	0.455317	0.575566	1.4856	1.78966	2.95311	0.734549	1.53652	1.96501	1.11361	1.9374	2.60268	1.66049	3.88549	3.66499	0.746376	3.8324	2.48984	0.489822	3.29382	3.85161	1.43189	2.99359	3.6444	2.90894	2.97401	2.6448	3.89756	4.35228	4.44283	2.91694	2.93343	3.88979	3.76942	2.33199	3.97808	2.58335
Cpa|evm.model.tig00000743.4	Specific	NE	NE	not assigned.unknown	0	0	0	0	0	0	0	0	0	0	0	0	0	0	0	0	0	0	0	0	0	0	0	0	0	0	0	0	0	0	0	0	0	0	0	0
Cpa|evm.model.tig00000383.84	Specific	NR	NR	not assigned.unknown	5.98417	5.61177	9.76252	4.97992	4.32163	4.75008	3.84129	3.34052	5.24051	5.46623	5.07841	4.35877	6.0524	5.61965	5.22463	7.59872	4.97969	5.20436	6.52176	4.8334	6.8015	5.98717	5.92215	7.45415	5.06933	4.78923	7.47032	3.92914	4.93648	5.45342	5.55479	4.28536	6.83606	4.66398	5.02494	3.84011
Cpa|evm.model.tig00021587.1	Specific	NE	NE	not assigned.unknown	0	0	0	0	0	0	0	0	0	0	0	0	0	0	0	0	0	0	0	0	0	0	0	0	0	0	0	0	0	0	0	0	0	0	0	0
Cpa|evm.model.tig00000823.13	Archeaplastidia I	4.7971e-06	6	not assigned.unknown	256.474	321.022	179.174	235.612	272.695	236.525	223.179	338.571	270.673	290.887	260.459	232.537	229.319	201.452	217.409	169.286	165.886	238.911	179.184	163.354	149.633	240.551	190.268	187.323	179.387	177.559	128.684	155.292	134.642	138.555	158.53	171.81	144.452	221.963	213.979	188.584
Cpa|evm.model.tig00000262.31	Specific	NE	NE	not assigned.unknown	0	0	0	0	0	0	0	0	0	0	0	0	0	0	0	0	0	0	0	0	0	0	0	0	0	0	0	0	0	0	0	0	0	0	0	0
Cpa|evm.model.tig00021122.10	Archeaplastidia I	NR	NR	development.unspecified	3.83767	2.59005	7.74635	3.26807	2.44892	4.89699	2.76573	2.62002	3.14431	6.7809	5.39581	3.87447	7.24793	6.5359	3.83851	7.13619	5.29092	1.71438	5.73124	6.49487	4.29568	3.65883	4.17587	6.96933	2.97401	2.85924	6.04122	3.08286	4.68965	4.12177	3.7448	4.41722	5.68607	2.40265	3.69891	2.37389
Cpa|evm.model.tig00020961.68	Archeaplastidia I	NR	NR	not assigned.unknown	41.0436	33.7425	60.3791	49.3323	117.476	34.7197	42.8688	58.9503	53.1257	54.3164	58.6556	55.903	78.0087	56.563	35.3996	57.0895	36.4918	17.4499	43.4125	47.2011	65.3302	47.3652	49.579	96.4798	40.7574	41.8879	106.923	57.1236	60.3484	116.234	47.3718	47.5345	103.883	44.8024	37.1985	78.6873
Cpa|evm.model.tig00001467.13	Specific	NE	NE	not assigned.unknown	0	0	0	0	0	0	0	0	0	0	0	0	0	0	0	0	0	0	0	0	0	0	0	0	0	0	0	0	0	0	0	0	0	0	0	0
Cpa|evm.model.tig00020828.15	Specific	NE	NE	not assigned.unknown	0	0	0.0530572	0	0	0	0	0	0	0	0	0	0	0	0	0	0	0	0	0	0	0	0	0	0	0	0	0	0	0	0	0	0	0	0	0
Cpa|evm.model.tig00000396.40	Specific	NE	NE	not assigned.unknown	0.195136	0	0	0.233434	0	0.29382	0.230477	0	0	0.207579	0	0	0	0	0	0	0	0	0	0	0	0	0	0	0.202773	0.214443	0	0	0	0	0	0	0	0	0	0
Cpa|evm.model.tig00000145.34	Specific	NR	NR	not assigned.unknown	0.97568	0.50362	1.91006	1.32279	0.648245	1.56704	1.84382	0.589503	0.458545	1.66063	1.33308	1.52211	2.68995	1.28275	0.906314	2.64303	0.700269	0.795961	2.2398	0.528653	0.805441	1.26396	1.44257	2.30291	1.01387	0.500367	0.454715	1.26941	0.431942	0.0634118	1.31068	1.25264	1.34166	0.353332	1.18644	0.907662
Cpa|evm.model.tig00021464.59	Specific	NR	NR	not assigned.unknown	18.4078	12.2308	19.6312	17.1185	16.4222	20.6163	16.2102	19.4536	22.0757	16.0527	16.3779	20.2026	13.1509	13.988	21.1118	18.0387	13.3051	15.9192	16.9961	15.1044	22.8208	16.0323	12.9832	16.484	16.357	16.0832	19.5528	15.3539	12.3412	23.3355	14.4175	15.691	19.1665	16.2533	11.5853	16.7568
Cpa|evm.model.tig00000237.38	Prokaryotic	NR	NR	not assigned.no ontology	5.78903	9.06516	7.42801	25.6777	28.8109	25.4154	36.0313	39.2347	34.3909	36.1879	32.5018	32.0335	40.3493	31.0913	33.427	35.8792	19.4519	31.1649	29.9738	16.3882	21.3889	28.5389	17.8424	28.9076	25.4142	23.3028	29.1667	35.604	26.657	31.0718	38.5091	34.217	37.3108	32.7892	32.3829	32.3966
Cpa|evm.model.tig00000248.46	Specific	NE	NE	not assigned.unknown	0	0	0	0	0	0	0	0	0	0	0	0	0	0	0	0	0	0	0	0	0	0	0	0	0	0	0	0	0	0	0	0	0	0	0	0
Cpa|evm.model.tig00020610.138	Specific	0.0170009	5	not assigned.unknown	86.9005	204.038	565.908	18.9859	47.754	139.173	19.3601	39.9552	18.4728	5.74301	27.9312	38.883	8.89179	10.5063	22.4979	4.49316	7.85857	9.24539	4.47959	9.81783	38.3032	5.92065	14.6535	30.1196	2.77123	4.86071	12.732	2.84107	3.0853	11.0971	3.49515	2.10972	15.0138	4.16931	5.79264	26.5317
Cpa|evm.model.tig00000741.21	Archeaplastidia I	1.26731e-08	19	not assigned.unknown	0.585408	0.719457	1.59172	0	0	0.14691	0.0768258	0.196501	0.0655064	0.0691928	0.12696	0.0691869	0.149442	0.183249	0.159938	0.726834	0.700269	0.0612278	1.44928	1.737	0.805441	1.46353	0.835175	1.27266	2.2981	1.78703	2.92317	2.47838	4.62795	1.71212	1.74758	3.2305	3.57775	2.26132	3.76871	2.58335
Cpa|evm.model.tig00000249.12	Specific	NE	NE	not assigned.unknown	0	0	0	0	0	0	0	0	0	0	0	0	0	0	0	0	0	0	0	0	0	0	0	0	0	0	0	0	0	0	0	0	0	0	0	0
Cpa|evm.model.tig00020675.61	Specific	NR	NR	not assigned.unknown	6.63462	5.61177	8.70138	7.93674	8.85934	5.38669	8.52767	8.51505	5.69906	14.8765	12.5691	9.40942	16.5133	13.8659	5.75776	14.1402	13.7719	4.83699	13.5705	15.1799	6.08555	11.8413	12.3758	14.3629	9.86829	11.0081	12.8619	11.3038	14.3775	7.10212	10.3606	15.4932	13.3527	9.46929	13.0509	10.1937
Cpa|evm.model.tig00000057.120	Archeaplastidia I	4.7121e-10	12	RNA.regulation of transcription.putative transcription regulator	32.0673	36.4765	40.2174	47.5426	49.7708	43.6322	51.3965	53.8413	43.1687	54.524	58.0843	49.3994	63.8864	68.3521	47.7148	72.1548	74.6953	38.1449	61.3309	63.6649	59.9606	60.2709	61.1955	53.4517	54.4108	53.8967	51.2529	47.4519	51.0925	41.3445	40.5687	41.6669	39.6108	35.6158	35.384	38.1916
Cpa|evm.model.tig00001221.3	Specific	NE	NE	not assigned.unknown	0	0	0	0	0	0	0	0	0	0	0	0	0	0	0	0	0	0	0	0	0	0	0	0	0	0	0	0	0	0	0	0	0	0	0	0
Cpa|evm.model.tig00020725.19	Specific	NE	NE	not assigned.unknown	0	0	0	0	0	0	0	0	0	0	0	0	0	0	0	0	0	0	0	0	0	0	0	0	0	0	0	0	0	0	0	0	0	0	0	0
Cpa|evm.model.tig00000733.8	Archeaplastidia I	1.81884e-07	15	not assigned.unknown	3.38236	2.23032	5.46489	7.39206	7.63488	5.14184	7.91306	9.10455	5.30602	8.09556	11.236	6.98788	13.0014	11.9723	5.38457	17.6423	14.0832	2.93893	13.4388	16.3882	11.9026	15.101	16.2479	13.8175	13.3154	13.081	15.3954	13.4195	14.9946	11.0971	9.98614	12.0649	10.1583	7.63196	9.00302	8.44824
Cpa|evm.model.tig00001409.11	Specific	NE	NE	not assigned.unknown	0	0	0	0	0	0	0	0	0	0	0	0	0	0	0	0.0660759	0	0	0	0	0	0	0	0	0	0	0	0	0	0	0	0	0	0	0	0
Cpa|evm.model.tig00000237.10	Specific	NR	NR	not assigned.unknown	12.1635	10.5041	17.8272	9.49296	10.588	6.75785	8.98862	10.2836	5.24051	14.3921	16.1239	12.592	19.278	21.1348	8.0502	21.0782	18.1292	1.77561	12.7141	13.2918	8.77035	10.5108	11.085	11.1509	8.92202	8.64921	9.61398	9.00679	9.3176	7.60942	9.04994	9.82337	9.45549	9.89328	8.3749	10.5428
Cpa|evm.model.tig00020553.73	Archeaplastidia I	9.0634e-05	15	not assigned.unknown	8.71607	12.1588	16.2886	15.1732	14.0453	14.1523	14.981	13.5586	18.7348	14.5305	16.5048	17.781	21.3702	22.6619	21.9648	25.1088	18.3626	20.2052	23.0567	20.0888	24.0737	17.4959	18.8294	21.0292	26.4281	21.0869	29.6215	16.7442	18.0181	24.0965	20.7837	16.1525	21.2748	15.4759	19.1227	20.8064
Cpa|evm.model.tig00000025.36	Specific	0.00813098	20	not assigned.unknown	29.7257	10.5041	21.1698	21.2425	22.6165	4.26038	27.5805	22.6631	13.6253	20.1351	24.7572	17.2967	25.704	25.6549	3.57194	25.3731	16.0284	0.673505	28.261	25.7529	15.9298	32.5968	31.5848	18.5445	25.3466	23.8032	33.7789	27.1413	36.4065	34.496	45.6242	50.6332	21.5943	42.6118	37.1287	21.2253
Cpa|evm.model.tig00000411.10	Specific	NE	NE	not assigned.unknown	0	0	0	0	0	0	0	0	0	0	0	0	0	0	0.106625	0	0	0	0	0	0	0	0	0	0	0	0	0	0	0	0	0	0	0	0	0
Cpa|evm.model.tig00000093.130	Specific	0.000570794	14	not assigned.unknown	3.12218	3.95701	4.72209	4.12399	6.19434	1.90983	4.30225	7.20504	2.35823	10.7941	9.39506	5.11983	16.2892	12.2777	4.05176	14.801	15.9506	3.06139	11.5284	15.8596	6.62251	7.78333	10.1739	12.06	6.75911	8.36329	11.238	7.55603	10.49	5.26318	6.36617	9.16408	9.64715	4.94664	7.18846	5.72525
Cpa|evm.model.tig00000042.66	Archeaplastidia I	3.06184e-05	10	not assigned.unknown	5.5939	2.37421	10.4523	7.85893	10.8041	10.0878	10.9093	14.2136	9.30191	14.9457	15.7431	19.0956	23.3129	26.0214	13.9679	29.602	22.5642	8.20452	16.4032	14.1981	8.77035	14.1696	12.2239	10.4843	7.09706	5.2896	7.08057	8.28141	5.73866	6.15095	9.17477	7.05436	9.19993	10.4586	7.11867	11.9392
Cpa|evm.model.tig00000681.14	Specific	0.00038051	22	not assigned.unknown	3.4474	3.02172	4.77515	1.94528	2.23284	0.881459	1.76699	2.42351	1.11361	4.49754	2.5392	1.66049	3.58661	2.50441	0.746376	1.98228	1.32273	0.673505	2.96444	1.737	0.805441	4.19102	2.58145	3.33316	2.77123	2.50184	3.70268	3.26421	4.44283	2.40965	4.05687	5.20836	4.34441	4.80531	5.65306	4.11939
Cpa|evm.model.tig00000663.23	Archeaplastidia I	2.75043e-07	20	not assigned.unknown	12.4237	11.2235	12.7868	13.9282	9.7957	16.5518	11.9848	11.8556	12.0532	6.71171	10.4107	8.57917	4.6327	9.10139	11.249	7.99518	8.09199	14.2661	12.4506	12.3856	19.778	13.3714	16.3998	14.3023	15.4108	16.8695	19.0331	21.3382	14.8711	29.8036	17.8502	11.4716	22.0415	16.6773	15.4238	18.3627
Cpa|evm.model.tig00000342.73	Archeaplastidia I	NE	NE	not assigned.unknown	0	0	0	0	0	0	0	0	0	0	0	0	0	0	0	0	0	0	0	0	0	0	0	0	0	0	0	0	0	0	0	0	0	0	0	0
Cpa|evm.model.tig00000498.72	Specific	NR	NR	not assigned.unknown	7.28508	6.11539	5.62406	4.59086	5.33001	3.5748	4.99368	4.71603	3.14431	5.05108	5.01493	4.63552	5.52935	7.14673	4.05176	6.80581	5.21311	3.9798	6.78527	6.41935	4.56416	5.58803	6.6814	4.3028	5.74524	5.36108	4.87195	5.62169	6.1706	3.80471	6.11651	5.73579	4.9833	6.2893	5.79264	6.00453
Cpa|evm.model.tig00001600.3	Specific	NR	NR	not assigned.unknown	28.2947	23.9579	50.0329	24.1993	23.4809	34.5238	21.7417	23.3836	29.8709	42.2076	29.6452	32.0335	44.6084	31.2746	42.2236	30.9896	32.6014	50.3292	38.4718	42.1412	32.6651	30.6676	32.1922	37.8768	37.4454	35.3831	39.4953	29.801	37.2087	31.1352	25.9016	35.074	41.0164	27.0652	41.1766	24.7163
Cpa|evm.model.tig00000215.123	Archeaplastidia I	NE	NE	RNA.transcription	0	0	0	0	0	0	0	0	0	0	0	0	0	0	0	0	0	0.0612278	0	0	0	0	0	0	0	0	0	0	0	0	0	0	0	0	0	0
Cpa|evm.model.tig00000056.1	Specific	NE	NE	not assigned.unknown	0.130091	0	0.318343	0.155622	0.144054	0	0	0	0	0	0	0	0	0	0	0.264303	0.155615	0	0.72464	0	0	0.133048	0.15185	0.121206	0.135182	0.142962	0.584634	0	0	0	0	0	0	0	0	0
Cpa|evm.model.tig00001030.6	Archeaplastidia I	0.000846917	16	development.unspecified	6.11426	5.53982	9.01972	6.30271	7.92299	11.7528	6.76067	6.61554	8.71235	8.37233	7.49065	6.36519	6.50072	6.71915	11.3556	11.6293	7.1583	10.2863	9.4862	11.4038	9.75478	13.3714	10.6295	14.4235	8.38129	11.437	12.797	8.34186	9.44101	13.4433	6.9903	7.77958	10.0305	5.01731	7.67699	8.02932
Cpa|evm.model.tig00000076.156	Specific	NR	NR	not assigned.unknown	21.53	12.6624	18.6761	11.3604	13.4691	5.19081	7.45211	8.44955	4.0614	9.20265	10.2838	5.88089	12.6278	10.995	1.65269	9.51492	5.1353	0.244911	10.2108	9.89336	5.54859	11.2426	10.2499	8.72681	7.29983	8.00588	8.44471	8.16052	13.8838	6.9753	10.5479	14.0428	8.88049	8.97462	14.8654	6.14417
Cpa|evm.model.tig00000737.27	Specific	0.00369925	19	not assigned.unknown	2.53677	1.07919	3.23649	3.57931	3.02514	2.4485	5.22416	3.66802	3.47184	4.8435	7.30021	6.98788	4.85686	5.61965	1.59938	7.33442	2.72327	0.244911	11.1331	8.45844	6.26454	7.58375	7.5925	8.545	5.33969	4.64627	12.9269	9.00679	9.2559	15.0286	10.7351	12.7242	11.6277	9.39862	9.77072	7.47076
Cpa|evm.model.tig00020918.14	Archeaplastidia I	2.75043e-07	14	not assigned.unknown	10.082	6.54706	7.42801	19.9197	20.0956	20.3715	31.4986	30.5232	47.9507	34.0429	29.9626	46.5628	30.4862	33.4736	59.177	37.7954	34.0019	47.0229	54.7433	51.959	90.6568	51.3566	65.3714	45.5734	60.0884	70.1944	56.0599	51.4415	46.0327	90.4252	38.5091	38.832	35.9692	33.7785	29.1726	28.7659
Cpa|evm.model.tig00020964.35	Archeaplastidia I	5.35223e-14	23	development.unspecified	47.353	27.9149	47.0617	15.3288	20.0956	7.4924	5.37781	8.31855	4.58545	4.28996	4.69753	3.87447	4.03493	2.87091	1.38613	3.17164	1.71177	0.673505	5.79712	4.53131	4.0272	7.58375	6.60547	7.09053	7.43502	5.00367	8.76951	13.6009	13.6987	13.5701	22.2816	27.0307	20.6999	40.0678	46.4109	34.0024
Cpa|evm.model.tig00022075.93	Archeaplastidia I	2.41174e-05	1	not assigned.unknown	1.17082	0.50362	0.95503	0.466867	0.360136	0	0.460955	0.393002	0	0	0	0	0	0.0610832	0.0533126	0	0	0	0	0	0	0	0.075925	0	0.135182	0	0	0.302241	0	0.317059	0.499307	0.329643	0.383331	0.141333	0.348954	0.418921
Cpa|evm.model.tig00020725.2	Specific	1.81884e-07	5	not assigned.unknown	46.3123	34.0303	15.5988	48.632	42.6401	17.3354	36.0313	36.8112	19.3899	33.351	34.2793	17.2275	30.9345	28.648	12.102	23.1265	16.3396	5.81664	13.9658	9.96888	7.42795	15.4336	9.49062	6.96933	10.6794	8.93513	6.56089	11.3038	10.5517	8.81424	18.0999	15.5592	10.1583	26.9239	23.031	12.3582
Cpa|evm.model.tig00000169.11	Archeaplastidia I	2.02166e-08	17	not assigned.unknown	22.7659	22.3751	23.5043	6.61395	4.32163	11.459	5.0705	5.04353	3.99589	3.80561	6.79237	5.32739	4.78214	8.06298	11.1423	13.3473	13.5385	23.0216	24.1766	29.6801	33.6495	29.4037	31.1292	27.5743	25.8874	26.8769	21.4366	25.9323	24.559	26.7598	23.5299	23.8662	22.4248	22.7546	23.1706	22.6916
Cpa|evm.model.tig00000444.37	Specific	NE	NE	not assigned.unknown	0	0	0	0	0	0	0	0	0	0	0	0	0	0	0	0	0	0	0	0	0	0	0	0	0	0	0	0	0	0	0	0	0	0	0	0
Cpa|evm.model.tig00000319.18	Specific	9.6297e-08	17	not assigned.unknown	5.26867	4.10091	9.1789	3.73494	3.1692	3.72171	2.84256	3.40602	4.78197	5.46623	4.12621	5.8117	6.12712	5.4364	5.17132	9.11847	5.52434	6.184	9.15682	7.6277	6.26454	8.78119	6.3777	9.02983	8.17852	6.21885	10.9781	7.91872	8.14519	6.9753	6.86547	7.31808	8.17772	5.93597	4.11766	6.14417
Cpa|evm.model.tig00000970.8	Archeaplastidia I	0.0308014	17	not assigned.no ontology	23.4163	19.3534	31.569	22.0984	19.3033	16.7477	16.5944	17.7506	9.2364	21.4498	20.8215	15.8438	23.6118	23.6392	12.1553	27.2233	21.7861	8.20452	25.6259	29.3025	18.4356	23.4165	29.8385	30.7257	22.0347	23.1599	33.3241	20.7338	27.8911	17.0578	18.0999	22.8113	23.1915	15.3346	20.5883	16.4776
Cpa|evm.model.tig00020629.115	Archeaplastidia I	7.52957e-12	13	not assigned.unknown	1.82127	1.51086	4.72209	13.5391	7.13069	22.869	19.4369	14.8686	22.2722	17.229	19.6154	27.1213	24.8821	35.4282	33.0005	41.9582	38.9038	26.083	32.2794	31.6436	33.381	28.1397	27.0293	25.0896	20.0745	19.014	22.6058	17.8322	17.7713	21.3064	15.1665	12.5264	16.4832	9.82262	8.58427	10.8221
Cpa|evm.model.tig00000692.39	Archeaplastidia I	0.00369925	5	stress.abiotic.heat	28.2297	28.5624	26.7939	16.9628	15.99	17.972	13.675	17.8816	14.4114	17.6442	14.8543	13.1455	13.7487	9.04031	12.1553	12.8187	10.5818	9.24539	11.7919	11.1772	9.84427	13.7705	13.9702	16.9688	8.38129	8.79217	12.0824	10.0344	9.68784	8.56059	9.04994	7.97736	14.0555	12.7199	12.4926	11.241
Cpa|evm.model.tig00021072.34	Specific	NR	NR	not assigned.unknown	0.455317	0.215837	1.06114	0.233434	0	0	0.0768258	0	0.196519	0	0.0634801	0.207561	0.523047	0.183249	0	0.0660759	0.233423	0	0	0.226565	0.26848	0.332621	0	0.0606029	0	0.0714811	0.454715	0	0	0.570706	0.0624134	0.197786	0.702773	0.989328	0	0.977482
Cpa|evm.model.tig00000670.24	Specific	3.06184e-05	6	not assigned.unknown	35.6448	26.9796	37.9359	37.505	31.692	31.5856	20.743	31.1127	35.2425	26.3625	23.9955	30.719	28.7676	21.6234	23.6708	24.0516	17.2733	14.4498	19.6312	16.4638	26.669	20.9551	21.5627	23.0897	11.2201	10.6507	11.0431	15.2934	12.1561	14.9652	17.2885	10.4827	12.8416	12.0133	14.5165	18.8514
Cpa|evm.model.tig00021374.23	Specific	NR	NR	not assigned.unknown	0.0650453	0	0.265286	0.0778112	0.216082	0.342789	0	0.327502	0.196519	0.0691928	0	0.484308	0.074721	0.732998	0.426501	0.660759	0.389038	0	0.790517	1.05731	0	0.665241	0.9111	0.303014	0.202773	0.357405	0.194878	0.181345	0.185118	0	0	0.0659286	0.191665	0.211999	0.697908	0.20946
Cpa|evm.model.tig00000849.2	Archeaplastidia I	NE	NE	not assigned.unknown	0	0	0.212229	0	0	0.0489699	0	0	0	0	0.25392	0.138374	0	0.244333	0.106625	0.0660759	0	0	0.329382	0.302087	0	0.0665242	0.379625	0.484823	0.405546	0.428886	0.454715	0.302241	0.740472	0.634118	0.436894	0.4615	0.702773	0.706663	0.418745	0.488741
Cpa|evm.model.tig00000949.43	Archeaplastidia I	2.05556e-10	15	not assigned.unknown	4.29299	3.23756	7.10966	3.81275	4.89785	3.77068	5.14733	4.51953	6.1576	8.44153	6.03061	8.16405	9.639	7.14673	8.79658	10.0435	8.1698	6.00032	10.2767	12.6877	11.1867	11.3091	12.9832	10.6661	10.5442	10.2933	12.3423	8.16052	12.588	9.32154	7.55202	9.75744	8.49716	7.27863	8.16553	6.98202
Cpa|evm.model.tig00000157.51	Specific	NR	NR	not assigned.unknown	0.325227	0.215837	1.75089	0.389056	0.50419	0.783519	0.307303	0.393002	0.196519	0.345964	0.380881	0.415121	0.224163	0.244333	0.906314	0.330379	0.155615	0.428594	0.461135	0.302087	1.07392	0.332621	0.45555	0.84844	0.473137	0.214443	1.42911	0.36269	0.802178	0.887765	0.561721	0.197786	1.53332	0.989328	0.697908	0.977482
Cpa|evm.model.tig00020563.82	Specific	6.17444e-10	11	not assigned.unknown	4.81335	0.935294	5.19961	10.2711	4.03352	12.2914	14.4433	6.61554	23.1893	15.9835	14.7274	35.0778	26.7501	34.8174	29.002	48.4336	34.0797	7.34733	34.1898	31.4171	16.2878	22.8178	26.8774	14.9083	4.86656	9.00661	5.00187	5.01721	4.62795	5.96071	5.49238	2.90086	3.00276	3.10932	0.977072	1.3964
Cpa|evm.model.tig00021254.41	Specific	0.00728847	2	not assigned.unknown	2.34163	2.01448	2.28146	2.02309	1.72865	1.37116	1.22921	1.83401	0.720571	1.31466	1.46004	1.10699	1.64386	1.52708	0.746376	1.85012	1.24492	0.306139	1.25165	1.35939	0.715947	1.06439	1.36665	1.45447	1.21664	1.1437	1.03935	1.26941	1.17241	0.824354	1.56033	1.45043	1.27777	1.55466	1.39582	1.46622
Cpa|evm.model.tig00020510.147	Specific	NR	NR	not assigned.unknown	2.7319	2.08643	5.19961	1.32279	1.80068	2.49747	1.61334	1.89951	3.34083	5.88139	2.41224	3.52853	3.13828	2.07683	3.62526	1.9162	3.96819	4.65331	3.3597	4.1537	2.23733	2.26182	1.89812	4.36341	2.56846	2.07295	4.41723	2.05524	2.098	3.234	1.06103	3.09865	9.00827	0.847996	1.74477	2.65317
Cpa|evm.model.tig00001049.16	Archeaplastidia I	5.03824e-07	16	protein.synthesis.ribosome biogenesis.Pre-rRNA processing and modifications.methylotransferases	255.758	219.578	189.626	122.553	63.4559	164.098	68.0677	63.6664	33.7358	33.6969	79.0962	62.199	72.3299	143.79	143.198	233.05	244.082	232.359	265.811	280.715	331.663	250.53	288.515	264.047	253.534	258.833	223.395	230.852	206.9	241.472	173.072	183.875	149.371	106.494	122.623	94.4667
Cpa|evm.model.tig00000970.15	Specific	NR	NR	not assigned.unknown	10.4073	0.287783	12.6276	8.48142	4.96988	0.24485	5.37781	3.01302	1.24462	1.9374	3.23749	4.70471	6.79961	5.19207	0.106625	6.80581	0.933691	0	5.863	3.32296	3.40075	6.85199	5.01105	4.48461	0.675911	0.929254	7.79512	1.57166	3.45553	15.4091	9.04994	5.99951	2.68331	10.3879	3.55933	3.14191
Cpa|evm.model.tig00000350.23	Specific	0.000570794	16	not assigned.unknown	0	0.215837	0.318343	0.466867	0.720272	0	0.460955	1.31001	0	1.86821	1.52352	0.89943	1.27026	1.03841	0.906314	1.78405	1.86738	0	4.28196	2.26565	1.52139	3.19316	2.27775	1.45447	2.50087	2.6448	1.7539	3.26421	1.66606	1.078	2.55895	2.90086	1.27777	2.61465	2.09373	0.20946
Cpa|evm.model.tig00000042.26	Specific	0.000331576	18	not assigned.unknown	8.06562	8.99321	10.7176	7.39206	8.71529	3.96656	8.60449	13.2311	5.17501	15.084	16.7587	15.4287	29.9631	26.8155	15.7272	35.1524	28.5554	17.3275	28.6562	24.8467	17.1827	24.1483	19.5886	24.3017	29.9428	32.7383	25.3341	39.8959	40.8494	24.2867	39.8822	36.5904	31.1137	33.7078	33.2902	33.9326
Cpa|evm.model.tig00000402.2	Specific	NR	NR	not assigned.unknown	0.195136	0	0.901972	0.700301	1.44054	0.342789	1.07556	1.11351	0.982596	2.76771	2.09484	0.968616	3.13828	2.13791	0.853001	2.44481	1.16711	0.183683	2.43743	2.64326	0.894934	1.79615	2.04997	2.66653	1.487	1.5011	3.96252	1.69255	3.33212	1.77553	1.62275	3.03272	3.51386	1.62533	2.65205	1.81532
Cpa|evm.model.tig00020848.42	Specific	1.03629e-11	12	not assigned.unknown	14.0498	7.84208	16.2355	27.0783	22.0403	29.0392	28.8097	29.9337	29.4779	30.5832	31.0418	38.4679	42.4415	36.8942	40.9441	39.3151	43.0276	43.7778	38.6694	30.9639	39.9141	33.2621	33.407	35.8769	30.416	30.7369	31.1805	29.3779	28.1996	40.9006	25.3398	28.3493	29.3248	24.2385	25.9622	27.6488
Cpa|evm.model.tig00020943.7	Specific	0.000570794	5	not assigned.unknown	8.45589	7.62625	12.5215	4.59086	5.69015	4.45626	3.99494	3.79902	7.07469	10.5173	3.93577	4.98146	5.82824	3.17632	3.67857	3.10557	2.17861	1.28578	3.22794	2.34118	2.50582	3.19316	2.27775	4.3028	1.35182	1.85851	2.79325	0.785828	2.83847	1.45847	2.24688	2.63715	2.68331	3.25065	2.09373	2.02478
Cpa|evm.model.tig00001415.15	Archeaplastidia I	1.32969e-06	10	signalling.G-proteins	21.595	16.9792	36.9809	25.4443	25.6417	39.9105	28.5792	26.3967	60.0039	37.5025	28.8834	45.8709	35.343	26.449	55.8183	34.9541	30.0337	45.7371	33.7946	37.8364	46.5366	29.3372	32.9514	41.4524	19.1959	22.4451	32.5446	13.2986	16.8457	25.1745	14.1054	11.1419	21.211	11.9426	10.1895	16.8267
Cpa|evm.model.tig00000180.24	Specific	NE	NE	not assigned.unknown	0	0	0	0	0	0	0	0	0	0	0	0	0	0	0	0.0660759	0	0	0	0	0	0	0	0	0	0	0	0	0	0	0	0	0	0	0	0
Cpa|evm.model.tig00020562.4	Specific	0.0253621	18	not assigned.unknown	0	0	0.212229	0	0.144054	0	0.0768258	0.262002	0	1.31466	1.33308	0.345934	1.94275	0.916247	0.479813	0.858986	0.622461	0.183683	0.658764	1.13283	0.26848	0.532193	0.835175	1.27266	0.878684	0.714811	2.27358	0.906724	2.0363	0.887765	1.12344	1.3845	2.49165	0.706663	2.02393	1.0473
Cpa|evm.model.tig00000900.37	Archeaplastidia I	4.82785e-11	12	not assigned.unknown	1.10577	0.359729	0.848915	4.27961	2.3769	4.70111	5.99241	3.47152	5.69906	6.01978	5.07841	9.4786	7.17321	9.04031	12.6884	16.8493	15.2503	4.28594	15.3492	17.6721	5.63808	11.4422	15.3368	7.75717	3.0416	5.2896	3.31293	2.84107	3.147	1.90235	2.05964	1.45043	1.91665	0.918662	0.83749	1.32658
Cpa|evm.model.tig00000042.115	Archeaplastidia I	NR	NR	protein.degradation.cysteine protease	2.60181	1.00724	2.12229	2.95682	4.17758	1.32219	1.92065	2.42351	2.16171	1.66063	1.39656	2.14479	2.8394	1.34383	1.75932	2.64303	2.41204	0.55105	1.77866	1.43491	1.96885	3.06011	2.1259	2.48472	1.28423	1.78703	2.01374	2.17614	2.15971	2.98036	1.56033	2.70307	2.36387	1.97866	1.5354	2.65317
Cpa|evm.model.tig00000144.125	Archeaplastidia I	9.6297e-08	13	signalling.calcium	52.1013	35.6851	59.7955	69.8744	57.9099	100.535	89.7326	70.6749	107.758	69.1928	82.905	127.65	106.627	106.651	211.065	138.825	132.818	263.341	121.344	128.614	202.882	105.441	113.736	127.387	126.057	124.52	145.119	101.372	115.699	177.49	81.5119	90.4541	103.627	59.9957	66.9294	76.7324
Cpa|evm.model.tig00021680.21	Archeaplastidia I	1.6026e-08	14	not assigned.unknown	2.7319	2.23032	8.06469	8.79266	9.93975	7.05167	15.9798	15.2616	10.5465	47.8814	51.9267	33.5556	110.064	90.5863	25.0036	123.298	78.9747	8.08206	82.609	77.7875	40.1825	61.934	50.7179	47.452	38.7973	36.6698	47.875	28.2293	31.5318	12.936	18.7864	17.9326	20.8915	12.5079	12.4228	13.5451
Cpa|evm.model.tig00021365.3	Specific	NR	NR	not assigned.unknown	0.910634	0.287783	1.4856	0.933734	1.36852	1.02837	1.45969	1.83401	0.982596	3.66722	2.5392	1.45292	2.8394	2.68766	1.01294	2.57696	1.47834	0.489822	2.43743	2.11461	1.07392	1.99572	1.74627	2.1211	0.811093	1.5011	1.94878	1.51121	1.66606	0.570706	1.68516	1.64822	1.91665	1.20133	1.46561	0.977482
Cpa|evm.model.tig00000113.25	Specific	5.44861e-12	15	not assigned.unknown	1.69118	0.791403	0.95503	1.01155	0.360136	0.636609	4.60955	0.917005	2.55475	5.8122	3.11053	9.13267	7.24793	3.35957	7.57039	7.46657	8.71445	10.8373	14.5587	24.167	13.6925	18.9594	23.3849	7.87837	19.3986	19.8717	8.50967	8.40231	12.8965	5.07294	4.86825	6.13136	3.89719	4.52264	4.04787	3.00227
Cpa|evm.model.tig00001387.12	Specific	NE	NE	not assigned.unknown	0	0	0	0	0	0	0	0	0	0	0	0	0	0	0	0	0	0	0	0.226565	0	0	0	0	0	0	0	0	0	0	0	0	0	0	0	0
Cpa|evm.model.tig00000571.28	Specific	0.0372682	1	not assigned.unknown	8.06562	6.11539	13.901	4.43524	5.61812	1.37116	3.22668	2.88202	1.24462	5.53543	4.38013	1.45292	4.78214	3.11524	1.2795	4.22885	2.023	0.0612278	3.16207	4.38026	1.07392	3.06011	3.18885	2.90894	1.28423	2.85924	2.72829	1.93434	5.24501	1.20482	2.3093	4.87872	5.43052	4.87598	5.3041	3.35137
Cpa|evm.model.tig00020912.35	Archeaplastidia I	1.16334e-10	8	not assigned.unknown	90.3479	76.9819	116.62	676.568	492.522	776.712	1044.98	825.305	893.573	986.759	1222.94	1183.86	630.197	1086.36	1012.09	596.202	621.838	574.194	314.823	299.368	307.141	183.341	245.314	238.23	140.184	228.739	178.508	96.8381	91.8802	142.486	101.172	78.1254	146.432	120.627	86.0521	194.03
Cpa|evm.model.tig00021348.43	Archeaplastidia I	3.59072e-05	19	not assigned.unknown	5.72399	3.88507	6.20769	5.13554	4.82582	4.35832	5.91559	5.76403	6.68165	5.32785	5.07841	4.84308	7.24793	5.8029	5.01138	6.73974	7.00269	2.93893	6.32413	8.53396	7.51745	7.78333	7.21287	10.2419	10.0711	7.9344	9.28918	9.18814	12.1561	7.98989	5.80445	11.7353	9.51938	10.5293	7.74678	10.4032
Cpa|evm.model.tig00000227.31	Prokaryotic	6.26957e-06	15	hormone metabolism.cytokinin.signal transduction	0.260181	0	0.795858	0.0778112	0.360136	0.19588	0.307303	0	0.0655064	0.345964	0.507841	0.415121	0.821931	0.977331	1.97257	1.85012	1.47834	1.1021	1.91041	2.26565	0.894934	1.26396	1.5185	1.51507	1.21664	0.786292	2.92317	0.967172	1.049	1.90235	1.56033	0.659286	1.91665	0.423998	0.209373	1.25676
Cpa|evm.model.tig00000808.26	Specific	NR	NR	not assigned.unknown	43.125	55.2543	70.5661	18.8303	15.6299	36.0908	14.9042	13.1001	23.2548	10.3097	7.87153	20.2718	5.0063	11.1782	26.3364	7.59872	9.1813	25.0422	13.7682	20.693	25.9531	19.8907	19.0572	29.5742	23.9948	18.3706	26.9581	17.53	15.8584	23.7794	19.7226	18.3941	27.2165	25.2985	17.0988	29.3245
Cpa|evm.model.tig00000158.107	Specific	NE	NE	not assigned.unknown	0.325227	0.143891	0.689744	0.233434	0.216082	0.0489699	0	0.131001	0	0.415157	0.19044	0.138374	0.448326	0.488665	0	0.132152	0.233423	0.0612278	0.197629	0.377609	0	0.266097	0.3037	0.484823	0.0675911	0.142962	0.649593	0.302241	0.61706	0.0634118	0.124827	0.527429	0.447219	0.211999	0.209373	0.20946
Cpa|evm.model.tig00001030.41	Specific	NR	NR	not assigned.unknown	85.8598	75.6869	89.5075	79.9899	61.6553	133.002	72.6004	61.7014	125.838	61.0281	59.2904	92.2261	53.0519	52.2872	107.425	60.1951	68.6263	117.496	74.7697	73.4827	103.454	71.3139	76.0768	94.3587	63.8735	66.7633	68.3372	49.5676	45.4156	73.6211	48.7449	39.4253	57.8829	40.8451	38.1058	49.7818
Cpa|evm.model.tig00021017.24	Specific	0.00204116	19	not assigned.unknown	4.22795	3.59729	5.30572	2.87901	3.60136	2.10571	3.30351	4.38853	4.1269	4.15157	4.76101	4.15121	4.18437	5.74182	3.30538	4.16278	4.51284	3.67367	4.7431	5.96622	3.93771	4.19102	5.4666	3.03014	6.15079	5.36108	6.95065	8.52321	6.2323	5.45342	6.30375	5.34022	5.49441	5.08797	2.86142	6.00453
Cpa|evm.model.tig00020876.19	Specific	0.000288572	17	not assigned.unknown	1.23586	0.791403	2.38757	1.55622	2.66501	2.30159	2.15112	2.55451	1.70317	3.04449	3.74533	3.04422	4.78214	4.82557	2.71894	6.27721	3.65696	0.918416	5.92887	5.211	3.75872	6.0537	4.63142	5.75727	5.40728	4.71775	6.82073	5.62169	7.46642	6.15095	6.92789	6.85658	6.58051	5.65331	5.79264	6.07435
Cpa|evm.model.tig00000492.10	Specific	NE	NE	not assigned.unknown	0	0	0	0	0	0	0	0	0	0	0	0	0	0	0	0	0	0	0	0	0	0	0	0	0	0	0	0	0	0	0	0	0	0	0	0
Cpa|evm.model.tig00000478.14	Specific	6.17444e-10	9	not assigned.unknown	67.9073	69.7873	60.5383	83.0245	106.024	78.205	89.1948	103.294	79.9833	79.641	109.376	80.8795	120.002	96.3282	85.5134	95.2814	65.3584	112.843	73.3863	79.4489	77.6803	71.7796	68.1806	72.784	48.7332	40.3153	54.241	52.2878	44.1815	52.9489	48.2456	45.227	54.4968	49.0424	48.2255	58.5093
Cpa|evm.model.tig00000076.59	Archeaplastidia I	0.00109522	15	not assigned.unknown	13.9847	11.0796	12.8929	21.7871	16.6383	14.691	15.9029	15.3926	16.5076	13.7694	18.0284	18.2653	19.7263	19.852	27.7225	22.2676	15.1725	41.2675	21.6733	20.2398	18.5251	21.8864	24.3719	17.4536	24.4004	23.8032	19.7476	21.3382	19.8076	24.7306	15.7282	17.9326	16.611	16.3239	17.2383	20.6668
Cpa|evm.model.tig00020675.109	Specific	NE	NE	not assigned.unknown	0	0	0	0	0	0	0	0	0	0	0	0	0	0	0	0	0	0	0	0	0	0	0	0	0	0	0	0	0	0	0	0	0	0	0	0
Cpa|evm.model.tig00021462.32	Specific	NE	NE	not assigned.unknown	0	0.0719457	0.265286	0.0778112	0	0.0979398	0	0.131001	0.327532	0.276771	0.0634801	0.345934	0.373605	0.122166	0.106625	0.858986	0.155615	0.367367	0.922269	0.528653	0	0.931338	0.3037	0.484823	0.675911	0.428886	0.259837	0.483586	0.61706	0.317059	0.436894	0.659286	0.638884	0.494664	0.348954	0.558561
Cpa|evm.model.tig00001164.16	Specific	4.7971e-06	9	not assigned.unknown	57.5651	44.1027	63.2972	39.2946	34.1409	51.3205	39.1043	42.5097	40.745	35.3575	49.5145	47.0471	42.1426	53.5089	60.723	48.9622	39.7597	39.0021	35.705	42.7453	48.4159	33.5282	40.7717	34.3012	27.5772	30.308	26.1786	21.5196	17.5245	27.5841	19.0361	16.6799	20.2526	24.8039	20.4487	27.6488
Cpa|evm.model.tig00020556.8	Specific	NR	NR	not assigned.unknown	5.52885	4.46063	8.06469	5.6024	7.92299	2.35056	4.7632	5.43653	2.75127	8.16476	7.68109	2.90585	7.39738	7.14673	1.11956	4.82354	3.73477	0.244911	4.28196	5.05996	2.50582	4.1245	4.5555	5.51486	3.51473	4.57479	5.06683	4.53362	8.14519	4.12177	5.86686	8.10922	6.89995	5.93597	8.23532	5.30633
Cpa|evm.model.tig00021462.45	Archeaplastidia I	0.000963665	11	not assigned.unknown	1.82127	0.863349	2.17535	4.51305	3.74541	7.63931	4.22542	3.66802	3.99589	3.11368	4.57057	3.80528	3.73605	5.55857	3.25207	5.4843	4.51284	2.75525	5.99475	5.36205	3.04278	3.32621	5.61845	3.87858	2.50087	2.6448	4.67707	2.35748	2.098	3.55106	2.62136	1.45043	3.51386	1.20133	0.83749	1.95496
Cpa|evm.model.tig00000369.2	Specific	0.000163441	23	not assigned.unknown	6.8948	3.95701	7.79941	6.69176	6.48245	2.25262	5.45463	5.89503	2.68576	5.60462	7.30021	3.59772	6.27656	5.31424	1.06625	4.0967	2.72327	0.367367	4.47959	4.98444	2.41632	5.05584	5.69437	4.96943	4.39342	4.64627	6.04122	7.07245	8.51542	4.94612	8.42581	8.96629	7.85828	7.98529	8.51448	6.42345
Cpa|evm.model.tig00000870.17	Archeaplastidia I	2.60702e-05	14	not assigned.unknown	75.1273	43.3833	80.4347	75.6325	58.7742	39.127	88.5802	74.4084	46.6406	69.7464	97.2515	88.2133	113.949	137.681	57.7908	160.763	121.613	14.1436	129.842	124.913	121.353	119.61	124.517	101.51	87.4628	82.6321	111.34	100.042	93.7314	102.981	106.352	88.8718	82.1605	86.8489	71.2564	79.7346
Cpa|evm.model.tig00021248.4	Specific	NE	NE	not assigned.unknown	0	0	0	0	0	0	0	0	0	0	0	0	0	0	0	0	0	0	0	0	0	0	0	0	0	0	0	0	0	0	0	0	0	0	0	0
Cpa|evm.model.tig00021238.13	Specific	NR	NR	not assigned.unknown	8.39085	8.63349	8.22387	8.3258	12.1006	10.4796	12.4458	10.8731	12.1187	14.4613	12.2517	17.1583	10.8345	11.728	15.6206	16.1886	11.8268	9.79644	16.2715	12.4611	26.4006	14.5023	10.7813	16.181	16.1543	13.2955	18.2536	17.1069	11.4156	30.945	18.1623	10.0212	19.5499	15.1226	11.3061	16.1983
Cpa|evm.model.tig00020601.7	Specific	NE	NE	not assigned.unknown	0	0	0	0	0	0	0.153652	0	0	0	0	0	0	0	0	0	0	0	0	0	0	0	0	0	0	0	0	0	0	0	0	0	0	0	0	0
Cpa|evm.model.tig00000383.92	Archeaplastidia I	0.0112207	12	not assigned.unknown	2.08145	2.73394	3.50178	6.45833	9.50759	6.12124	7.83623	9.03905	11.2671	12.7315	9.2681	11.0699	12.6278	11.1171	10.9824	11.0347	9.88157	6.12278	11.4625	9.44022	7.69643	14.1696	7.74435	11.4539	8.71925	8.64921	9.48406	7.37469	7.71325	6.84848	8.23857	8.24108	8.24161	7.84396	8.51448	8.3086
Cpa|evm.model.tig00020824.50	Specific	NE	NE	not assigned.unknown	0	0	0	0	0	0	0	0	0	0	0	0	0	0	0	0	0	0	0	0	0	0	0	0	0	0	0	0	0	0	0	0	0	0	0	0
Cpa|evm.model.tig00000540.10	Specific	NE	NE	not assigned.unknown	0	0	0	0	0	0	0	0	0	0	0	0	0	0	0	0	0	0	0	0	0	0	0	0	0	0	0	0	0	0	0	0	0	0	0	0
Cpa|evm.model.tig00001229.1	Specific	NR	NR	not assigned.unknown	0.130091	0.0719457	0.636686	0.311245	0.288109	0.29382	0.0768258	0.196501	0.0655064	1.86821	1.14264	0.207561	2.54051	1.34383	0.426501	0.858986	0.466846	0.183683	0.592887	1.28387	0.26848	0.465669	0.9111	1.51507	0.405546	0.285924	1.23423	0.241793	1.29583	0.0634118	0.312067	0.791144	1.21388	0.0706663	0.628118	0.279281
Cpa|evm.model.tig00001371.10	Specific	NR	NR	not assigned.unknown	57.5001	60.8661	53.2164	50.6551	44.8729	46.0317	44.8663	43.0993	44.0858	43.5915	43.2934	44.6255	50.7355	41.2922	44.6226	51.7374	48.0851	51.9824	56.6537	55.9617	53.0696	56.5455	59.9807	50.6034	51.9775	50.6086	49.6939	45.3362	53.2523	39.6324	38.6339	43.381	42.7414	37.5238	44.038	37.9123
Cpa|evm.model.tig00000411.7	Specific	NE	NE	not assigned.unknown	0	0	0	0	0	0	0	0	0	0	0	0	0	0	0	0	0	0	0.0658764	0	0	0	0	0	0	0	0	0.0604483	0.30853	0	0	0.197786	0	0	0.0697908	0
Cpa|evm.model.tig00021017.41	Specific	NE	NE	not assigned.unknown	0.130091	0	0.106114	0.311245	0	0	0	0	0	0	0.12696	0	0	0.244333	0	0	0	0	0	0	0	0	0	0	0.135182	0	0	0	0	0	0	0	0.255554	0	0	0
Cpa|evm.model.tig00000042.45	Specific	NE	NE	not assigned.unknown	0	0	0	0	0	0	0	0	0	0	0	0.138374	0	0	0	0	0	0	0	0	0	0	0.15185	0	0	0	0	0	0	0	0	0	0	0	0	0
Cpa|evm.model.tig00021366.7	Specific	NE	NE	cell.organisation	0	0	0	0	0	0	0	0	0	0	0	0	0	0	0	0	0	0	0	0	0	0	0	0	0	0	0	0	0	0	0	0	0	0	0	0
Cpa|evm.model.tig00001331.9	Archeaplastidia I	4.7121e-10	12	protein.postranslational modification	4.09785	1.15113	5.41183	10.3489	4.03352	7.4924	12.369	6.55004	14.3459	20.4811	13.3943	25.8759	26.6007	28.5258	18.6061	42.4207	40.849	4.95945	37.286	43.3495	14.3189	29.6032	34.1662	18.4839	12.5043	14.9395	14.4859	10.5784	12.0944	9.70201	8.61305	6.46101	7.47495	5.22931	3.48954	7.19148
Cpa|evm.model.tig00020912.107	Specific	NE	NE	not assigned.unknown	0	0	0	0	0	0	0	0	0	0	0	0.276748	0	0	0	0	0	0	0	0	0	0.266097	0	0	0	0	0	0	0	0	0	0	0	0	0	0
Cpa|evm.model.tig00020616.60	Specific	NE	NE	not assigned.unknown	0	0	0	0	0	0	0	0	0	0	0	0	0	0	0	0	0	0	0	0	0	0	0	0	0	0	0	0	0	0	0	0	0	0	0	0
Cpa|evm.model.tig00000310.69	Specific	NR	NR	not assigned.unknown	15.0255	14.2453	22.8146	16.0291	15.4858	33.2995	16.2871	13.4931	45.92	18.9588	14.283	29.7504	22.491	14.4156	35.5062	19.3602	15.4059	32.8793	25.0989	15.7841	27.385	21.4208	13.4387	25.8774	19.1959	21.0869	29.1018	29.3779	39.3067	43.12	26.9626	23.5365	37.5664	17.4546	20.03	23.8087
Cpa|evm.model.tig00021348.65	Archeaplastidia I	7.79468e-05	18	signalling.calcium	75.1924	61.3697	94.9193	62.7158	56.1092	69.7332	77.21	59.6053	94.7878	69.5388	61.7661	94.1634	63.3634	73.7274	114.036	91.9776	97.0261	117.251	111.002	81.337	145.516	105.906	87.6174	112.176	113.959	101.289	124.527	126.458	113.724	179.772	126.137	105.156	146.432	112.359	97.3582	137.476
Cpa|evm.model.tig00021222.9	Specific	NE	NE	not assigned.unknown	0.0650453	0.143891	0.106114	0	0	0.0489699	0.153652	0	0.0655064	0.276771	0	0.138374	0.149442	0	0	0.132152	0	0	0	0	0	0	0	0.0606029	0.0675911	0.0714811	0.0649593	0.120897	0	0	0	0.131857	0.127777	0	0.139582	0.20946
Cpa|evm.model.tig00020682.1	Specific	NE	NE	not assigned.unknown	0	0	0	0	0	0	0	0	0	0	0	0	0	0	0	0	0	0	0	0	0	0	0	0	0	0	0	0	0	0	0	0	0	0	0	0
Cpa|evm.model.tig00020723.114	Specific	NE	NE	not assigned.unknown	0	0	0	0	0	0	0	0	0	0	0.0634801	0	0	0	0	0	0	0	0	0	0	0	0	0	0	0	0	0	0	0	0	0	0	0	0	0
Cpa|evm.model.tig00021579.12	Specific	NR	NR	C1-metabolism.formate-tetrahydrofolate ligase	24.7823	27.6272	23.5574	48.1651	41.2716	46.8152	36.9532	31.8987	26.7266	29.8913	35.3584	25.2532	31.1586	45.1405	25.0036	45.8566	42.872	16.1641	45.85	47.6543	32.0386	44.9038	48.1364	37.1496	41.0954	44.4612	41.1842	44.369	44.2432	32.1498	36.8239	36.5904	30.2831	25.1572	26.7299	23.8087
Cpa|evm.model.tig00000704.62	Archeaplastidia I	0.00465711	15	protein.synthesis.ribosome biogenesis.Pre-rRNA processing and modifications.WD-repeat proteins	31.4819	21.8715	34.9116	24.4327	21.7522	34.4259	23.5087	21.8116	21.9446	17.7134	26.6616	29.0585	17.6341	26.0214	44.6759	31.32	36.0249	54.2478	38.4059	40.3286	57.0073	33.8608	35.8366	43.2704	38.1889	34.168	38.7158	29.9823	20.4247	51.6806	25.2774	18.2622	33.8609	23.1079	17.4477	26.392
Cpa|evm.model.tig00001229.22	Archeaplastidia I	0.0153461	13	development.unspecified	32.1974	23.814	44.3558	47.2314	44.0806	71.2512	46.7101	55.4133	82.5381	50.5108	59.1635	84.4772	64.26	58.0901	109.451	66.8027	55.6324	121.721	60.5404	52.4877	84.4818	50.0927	48.1364	64.1178	56.7765	49.3934	70.286	52.6504	48.6243	87.8254	45.5618	49.842	75.3245	47.7704	49.4817	59.4868
Cpa|evm.model.tig00000241.93	Archeaplastidia I	2.21646e-05	12	secondary metabolism.isoprenoids.mevalonate pathway.HMG-CoA reductase	63.224	46.1172	77.9941	47.1536	48.9065	42.7997	46.7101	45.3918	44.3478	65.0413	54.9738	55.903	67.2489	67.7412	46.9684	86.7576	76.0959	30.369	78.4588	81.337	67.836	86.1488	76.0009	87.7529	44.7453	49.8938	53.3966	41.0444	50.4138	39.3153	34.2025	38.1727	36.3525	24.8039	26.1716	24.088
Cpa|evm.model.tig00000852.17	Archeaplastidia I	2.75043e-07	14	not assigned.unknown	0.650453	0.50362	1.22032	4.04618	4.32163	3.13407	6.5302	6.15704	3.53735	8.51072	6.85585	7.61056	9.19068	7.75756	7.35714	8.32556	6.84707	4.53085	8.76156	9.28918	10.2917	6.98504	7.97212	8.84802	7.90815	8.14884	11.8226	8.10007	7.65154	8.87765	7.61443	6.52693	8.36939	4.38131	6.35097	6.63292
Cpa|evm.model.tig00021583.13	Specific	NE	NE	not assigned.unknown	0	0	0	0	0	0	0	0	0	0	0	0	0	0	0	0	0	0	0	0	0	0	0	0	0	0	0	0	0	0	0	0	0	0	0	0
Cpa|evm.model.tig00021603.13	Specific	NE	NE	not assigned.unknown	0	0	0	0	0	0	0	0	0	0.0691928	0	0	0.074721	0	0	0	0	0	0	0	0	0	0	0	0	0	0	0	0	0	0	0	0.0638884	0	0	0
Cpa|evm.model.tig00000823.15	Specific	1.93973e-11	14	not assigned.unknown	22.0504	22.2312	18.6231	31.5135	27.0102	26.3458	40.1031	37.2042	28.3643	34.7348	40.1194	40.4051	43.7865	56.8073	61.3628	62.9042	64.1135	72.9223	52.8329	61.6258	55.8439	51.3566	59.5252	40.7251	59.0746	61.3308	46.1211	48.9631	40.4791	40.964	40.5687	37.1837	35.522	36.0398	30.359	36.1668
Cpa|evm.model.tig00021111.12	Specific	NE	NE	not assigned.unknown	0	0	0	0	0	0	0	0	0	0	0	0	0	0	0	0	0	0	0	0	0	0	0	0	0	0	0	0.120897	0	0	0	0	0	0	0	0
Cpa|evm.model.tig00001086.5	Prokaryotic	0.00329165	23	N-metabolism.misc	6.95985	8.05792	14.2724	5.52459	7.05866	4.40729	5.76194	7.46704	3.66836	9.61781	9.20462	4.35877	10.0873	8.06298	5.11801	5.88075	4.27942	3.79612	6.52176	8.68501	3.22176	5.92065	4.63142	7.63596	9.53034	6.7907	12.5372	10.5784	14.3158	6.72165	9.67408	12.7242	19.4221	10.8119	12.7717	12.5676
Cpa|evm.model.tig00001574.5	Prokaryotic	3.57565e-11	22	not assigned.no ontology	10.9927	11.871	9.86864	7.23644	4.2496	10.9203	3.38034	4.12652	3.79937	2.00659	2.47572	4.35877	1.71858	4.52015	4.63819	4.69139	3.96819	4.22472	5.13836	3.77609	5.01163	5.05584	5.54252	7.09053	11.8284	10.7222	11.3679	18.0136	13.3902	14.8384	29.584	19.1193	36.3525	42.7531	27.9861	41.6128
Cpa|evm.model.tig00020563.74	Archeaplastidia I	NR	NR	not assigned.unknown	1.62613	0.287783	3.87318	1.08936	1.08041	0.489699	1.07556	0.720504	0.589558	0.691928	1.07916	1.5913	1.19554	1.0995	0.21325	1.38759	0.233423	0	0.922269	0.755218	1.3424	1.26396	0.987025	1.09085	0.743502	0.285924	1.81886	0.483586	0.802178	2.02918	1.56033	0.857072	0.702773	0.847996	0.558327	1.67568
Cpa|evm.model.tig00000983.27	Specific	5.00925e-13	14	not assigned.unknown	0.455317	0.647511	0.901972	1.71185	1.65663	1.07734	3.61081	3.14402	3.66836	4.77431	4.76101	6.43438	5.97768	6.59698	7.30382	7.9291	7.85857	4.28594	9.02506	12.3856	7.69643	6.98504	10.098	4.60582	7.5702	6.93366	6.10618	3.80824	4.31942	3.80471	3.68239	4.68093	3.3222	3.17998	3.00101	4.11939
Cpa|evm.model.tig00000137.4	Specific	0.0409376	20	not assigned.unknown	0.910634	0.863349	2.33452	3.11245	2.44892	1.86086	1.92065	3.20952	2.16171	4.8435	4.06273	2.49073	3.66133	2.68766	1.81263	3.10557	2.41204	0.612278	3.68908	4.22922	2.32683	3.06011	3.11292	4.78763	5.88042	3.7885	3.8326	4.23138	5.43013	3.55106	4.681	4.74686	4.72774	4.16931	4.81557	5.02705
Cpa|evm.model.tig00000459.24	Archeaplastidia I	0.000846917	18	not assigned.unknown	0.130091	0.719457	1.32643	3.11245	1.80068	1.86086	1.53652	3.27502	1.76867	3.45964	2.72964	1.52211	3.36244	2.13791	3.35869	5.68252	5.91338	2.44911	6.9829	5.13548	3.57974	3.52578	5.1629	3.69677	5.13692	3.21665	6.56089	5.68214	9.2559	6.27777	5.18031	7.71365	6.45273	6.64263	5.3041	4.95723
Cpa|evm.model.tig00020912.105	Specific	NR	NR	not assigned.unknown	3.70758	1.43891	6.41992	3.5015	3.96149	1.22425	3.91812	3.27502	1.76867	2.56014	3.74533	3.80528	5.90296	4.76449	1.33281	4.62531	1.55615	0.428594	4.34784	4.00266	4.20619	4.92279	2.96107	4.12099	3.31196	3.07369	7.92504	3.3851	5.73866	5.39	5.24273	4.87872	5.30274	4.94664	3.76871	5.02705
Cpa|evm.model.tig00000042.74	Archeaplastidia I	5.74117e-05	19	not assigned.unknown	2.47172	1.94253	3.23649	4.74648	4.03352	2.4485	4.4559	4.71603	2.88228	3.45964	4.50709	4.01284	5.67879	5.19207	2.61232	4.0967	3.57915	1.40824	5.27011	6.87248	4.92214	5.38846	5.61845	5.15124	6.21838	6.50478	7.14553	6.70976	6.97277	5.58024	6.0541	5.73579	5.55829	6.0773	5.23431	5.72525
Cpa|evm.model.tig00000654.13	Specific	NE	NE	not assigned.unknown	0	0	0	0	0	0	0	0	0	0	0	0	0	0	0	0	0	0	0	0	0	0	0	0	0	0	0	0	0	0	0	0	0	0	0	0
Cpa|evm.model.tig00020553.59	Specific	1.32969e-06	21	not assigned.unknown	7.80544	6.83484	10.2931	5.21335	7.92299	2.59541	5.0705	7.46704	3.40633	5.67381	6.03061	4.08203	5.67879	5.49748	2.18582	7.46657	6.69146	1.53069	10.672	13.5939	8.32289	13.1053	16.3998	11.2721	10.2062	11.5085	11.4978	13.3591	16.7223	9.70201	18.0999	17.537	12.5221	20.9879	20.2393	17.2456
Cpa|evm.model.tig00000227.7	Archeaplastidia I	0.00521707	14	not assigned.unknown	3.4474	6.11539	5.73018	7.31425	11.6684	6.17021	17.5931	13.6241	10.481	19.0972	19.298	16.7432	22.0427	21.6234	12.2086	22.9283	18.1292	8.3882	15.8103	13.6694	17.3617	14.5688	18.5257	21.1504	15.7487	14.8681	22.9956	13.7822	17.6479	17.9455	15.9778	12.0649	19.4221	10.0346	12.6321	17.874
Cpa|evm.model.tig00020601.16	Specific	1.09919e-06	16	not assigned.unknown	0.130091	0.143891	0.265286	0.700301	0.648245	0.342789	0.768258	0.524003	0.91709	2.28336	1.52352	1.45292	1.64386	1.71033	1.11956	1.98228	1.32273	1.1021	2.2398	2.4167	1.43189	2.79401	2.96107	1.51507	2.50087	2.78776	2.92317	2.11569	2.83847	1.39506	1.56033	1.91193	1.6611	1.55466	1.81456	0.837842
Cpa|evm.model.tig00000654.16	Specific	NE	NE	not assigned.unknown	0	0	0	0	0	0	0	0	0	0	0	0	0	0	0	0	0	0	0	0	0	0	0	0	0	0	0	0	0	0	0	0	0	0	0	0
Cpa|evm.model.tig00020553.210	Specific	NR	NR	not assigned.unknown	323.991	153.1	249.793	206.666	139.373	87.3134	117.467	101.526	31.1155	42.8996	113.058	64.4822	115.22	171.766	35.8794	221.42	150.713	5.81664	208.762	210.026	150.886	207.954	224.51	147.083	150.525	137.887	157.656	166.837	171.419	139.569	169.952	178.205	89.9549	129.602	132.742	70.3089
Cpa|evm.model.tig00021433.26	Archeaplastidia I	0.0153461	11	cell.cycle	16.2613	12.6624	20.3209	21.7871	22.1123	27.9129	26.1976	24.1041	37.7972	25.6014	26.6616	36.2539	24.6579	28.5869	37.5321	29.3377	25.5209	25.4707	28.1951	26.2061	35.1709	25.2127	23.5367	26.8471	28.3207	24.8754	32.4147	21.3382	20.1779	36.7154	21.4078	19.6467	28.4942	20.6346	19.1227	27.7884
Cpa|evm.model.tig00021464.18	Archeaplastidia I	1.81884e-07	17	transport.unspecified cations	1.17082	1.00724	1.69783	11.8273	13.9733	6.95373	23.0477	25.9382	8.1228	18.8896	27.8043	17.3659	30.6356	33.3514	15.7272	39.9098	36.9586	10.8985	44.6642	44.9355	35.4394	43.0411	46.0105	37.8768	57.5876	59.6867	58.0736	60.146	65.6552	42.6127	52.989	58.6765	36.2247	36.4638	41.5953	32.4664
Cpa|evm.model.tig00021045.18	Specific	NE	NE	not assigned.unknown	0.195136	0.143891	0.265286	0	0.0720272	0	0	0	0.196519	0.207579	0.25392	0.276748	0.149442	0	0.106625	0.0660759	0	0	0.131753	0.0755218	0	0.199572	0.075925	0.0606029	0	0	0.0649593	0	0.061706	0	0.0624134	0.0659286	0.0638884	0.0706663	0	0
Cpa|evm.model.tig00021433.10	Specific	NR	NR	not assigned.unknown	10.9927	12.3027	14.9091	8.63704	11.5964	12.7322	10.6788	9.56306	12.1187	14.8765	11.2995	14.0449	15.2431	12.3388	11.3023	14.5367	10.5818	5.93909	14.2952	10.0444	6.89099	12.6396	9.87025	13.575	11.7608	10.6507	12.2124	9.49038	10.3666	8.62401	10.9223	10.6804	11.2444	10.5999	12.004	13.6848
Cpa|evm.model.tig00000248.1	Specific	0.000188769	12	not assigned.unknown	0.195136	0.0719457	0.159172	0.622489	1.22446	0.0489699	1.07556	1.31001	0.0655064	1.86821	3.17401	0.89943	10.0126	8.79598	0.0533126	16.8493	7.23611	0.244911	9.42032	6.64592	0.626454	3.79188	3.72032	1.09085	1.62219	0.571849	1.03935	0.664931	0.802178	0.443883	0.37448	0.857072	0.191665	0.77733	0.209373	0.418921
Cpa|evm.model.tig00001085.26	Prokaryotic	2.23893e-07	18	amino acid metabolism.synthesis.glutamate family.arginine.argininosuccinate lyase	68.883	77.4855	102.56	30.7354	30.8276	41.4775	17.5931	21.4841	24.2374	41.7925	36.9454	24.8381	44.3095	34.8785	40.5709	43.2797	44.2725	82.1677	58.5641	70.3108	70.8788	72.5113	70.9898	112.479	71.1058	74.6262	106.533	71.873	108.232	57.3877	58.7934	90.6519	93.4688	49.8904	92.1239	55.9259
Cpa|evm.model.tig00000350.37	Specific	3.35367e-06	19	not assigned.unknown	1.49604	1.51086	2.44063	1.55622	1.51257	1.66498	0.614607	1.31001	0.458545	1.24547	2.03136	0.968616	2.91412	1.0995	0.746376	1.38759	1.0115	0.857189	2.83268	2.94535	2.23733	1.9292	3.18885	3.81798	3.24437	3.57405	5.78138	2.47838	6.35572	1.77553	2.18447	3.16457	4.21664	3.10932	4.18745	1.81532
Cpa|evm.model.tig00021352.25	Specific	NR	NR	not assigned.unknown	36.5555	35.757	23.9819	28.2455	27.5864	57.6866	24.8916	23.5801	44.6099	29.1994	21.3293	30.6498	21.968	20.5239	27.8825	20.4174	23.3423	31.1037	28.5903	25.8285	27.6535	28.2728	24.8275	34.2406	19.8718	22.9454	18.3185	18.4972	18.3267	23.7794	20.0347	17.6029	21.6582	17.5959	23.2403	18.2231
Cpa|evm.model.tig00021434.12	Specific	7.79468e-05	23	not assigned.unknown	103.097	97.7023	141.716	97.5752	99.9017	120.858	88.0424	95.3031	105.793	100.122	101.441	109.315	102.816	107.384	99.0548	98.2548	96.6371	93.6172	89.3942	92.9673	93.6101	98.3227	89.4396	116.782	116.865	94.5695	133.621	141.086	142.047	136.018	146.422	134.758	185.468	141.827	145.514	177.343
Cpa|evm.model.tig00000189.58	Specific	NE	NE	not assigned.unknown	0	0	0	0	0	0	0	0	0	0	0	0	0	0	0	0	0	0	0	0	0	0	0	0	0	0	0	0	0	0	0	0	0	0	0	0
Cpa|evm.model.tig00020964.7	Specific	0.00770973	14	not assigned.unknown	0	0.431674	0	0.700301	0.144054	0	0.537781	0.458503	0	1.38386	1.07916	0	0.597768	1.16058	0.479813	2.64303	3.19011	0.673505	2.56918	2.86983	0	1.6631	1.29072	0.0606029	0.878684	1.5011	0.0649593	0.423138	1.60436	0.253647	0.686547	0.725215	0	0.423998	0.628118	0
Cpa|evm.model.tig00000912.28	Archeaplastidia I	1.16334e-10	13	RNA.regulation of transcription.unclassified	16.5866	9.281	18.7822	26.5336	23.1928	24.9257	30.884	26.5277	35.57	29.1302	35.041	40.336	34.82	41.4144	39.8245	47.1782	47.6183	23.3278	51.5812	55.3575	48.3264	39.5819	52.0845	36.1193	30.0104	35.5261	32.025	28.7129	23.2014	38.808	24.2788	23.9321	26.897	23.3906	20.4487	22.7614
Cpa|evm.model.tig00000248.11	Archeaplastidia I	NR	NR	not assigned.unknown	25.4978	33.6706	35.0178	34.0813	37.6702	62.2897	35.724	26.7242	92.6261	59.921	26.2808	60.9537	26.7501	18.9969	53.0993	26.1	13.7719	42.3696	40.1846	23.1852	45.1942	45.7021	21.7145	42.9674	19.7366	21.1584	21.3067	22.1845	24.6824	35.574	24.4661	19.7127	27.0248	21.2706	19.4716	27.579
Cpa|evm.model.tig00020537.79	Specific	0.00465711	2	not assigned.unknown	33.4983	49.2109	24.4063	24.1993	35.5094	19.1472	19.0528	25.2831	33.0152	43.038	16.5048	31.826	22.0427	8.91814	12.4218	11.5633	6.84707	13.715	24.8354	10.3465	12.7081	30.4015	12.148	34.7254	10.6118	14.2962	14.6808	16.2001	16.4138	12.4921	15.4785	17.537	15.3332	13.9213	16.8894	19.3402
Cpa|evm.model.tig00000821.26	Specific	5.72293e-06	2	not assigned.unknown	10.4723	12.0149	13.3174	11.3604	10.4439	8.22695	7.68258	11.6591	5.96108	8.99507	10.2838	7.88731	9.56428	9.28464	5.75776	7.07012	5.29092	1.71438	8.10279	5.73966	5.19062	6.65241	4.63142	5.93908	3.58233	3.50257	4.41723	8.28141	7.83666	5.19977	10.2358	10.4827	7.98605	10.5999	11.2363	14.1037
Cpa|evm.model.tig00000189.38	Archeaplastidia I	3.59072e-05	19	DNA.synthesis/chromatin structure	5.65894	5.0362	8.11775	5.68022	5.69015	4.84802	4.60955	4.45403	5.1095	6.64251	4.82449	5.18902	5.67879	5.74182	3.41201	5.55037	4.90188	1.89806	6.06063	7.17457	5.01163	7.11808	8.1999	7.57536	8.24611	7.07663	9.35414	7.73738	8.45372	6.9753	6.49099	9.23001	7.21939	6.2893	7.46762	5.09687
Cpa|evm.model.tig00021070.106	Archeaplastidia I	9.6223e-06	20	redox.ascorbate and glutathione.ascorbate.L-Galactono-1,4-lactone dehydrogenase	7.02489	7.05068	3.13037	2.1009	4.2496	1.4691	8.06671	9.95606	2.22722	5.39704	11.3629	3.80528	6.94905	6.9024	4.10507	6.73974	7.54734	5.69418	14.6904	14.7268	11.4552	16.1654	22.3219	15.3931	20.6829	17.2984	19.4228	24.1189	19.8693	16.9944	26.8378	23.0091	22.7443	29.1145	22.4029	29.9528
Cpa|evm.model.tig00020703.26	Specific	0.00109522	18	not assigned.unknown	5.13858	3.88507	5.67712	12.1385	12.0285	13.6136	11.8312	15.6546	14.6079	16.0527	16.0605	16.8124	14.5706	15.9427	20.472	16.4529	16.4174	16.7152	17.9184	16.3882	14.7664	16.631	14.7294	17.2112	19.2635	16.8695	19.9425	20.5524	19.2523	18.3894	18.5992	18.7897	24.3415	14.1333	16.9592	18.642
Cpa|evm.model.tig00000955.5	Specific	0.00329165	5	not assigned.unknown	25.823	22.2312	27.0592	22.4874	21.248	39.7636	15.6725	16.7026	37.9282	17.5058	13.5213	28.5742	11.3576	8.36839	19.8856	8.78809	9.25911	16.4703	10.4743	11.6304	17.0037	10.8434	11.8443	13.5144	10.6118	11.3655	9.67894	8.58365	8.33031	14.5847	9.2996	7.38401	13.2888	13.0026	7.81657	12.8469
Cpa|evm.model.tig00000144.22	Archeaplastidia I	7.79468e-05	1	protein.aa activation.phenylalanine-tRNA ligase	115.911	125.977	109.086	81.1571	74.6922	85.3056	66.4543	65.0419	43.9548	35.0116	48.6258	40.6819	34.5211	34.6952	30.0683	34.5577	34.6244	33.7977	37.9448	48.636	52.7116	46.3008	48.8198	51.2094	43.1907	44.4612	42.6133	47.1497	45.4156	47.3052	49.1193	45.9523	45.9997	53.8477	50.5984	56.1354
Cpa|evm.model.tig00021758.5	Specific	NE	NE	not assigned.unknown	0	0	0.0530572	0	0	0	0	0	0	0	0	0.0691869	0	0	0	0	0	0	0	0	0	0	0	0	0	0	0	0	0	0	0	0	0	0	0	0
Cpa|evm.model.tig00021608.11	Specific	NE	NE	not assigned.unknown	0	0	0	0	0	0	0	0	0	0	0	0	0	0	0	0	0	0	0	0	0	0	0	0	0	0	0	0	0	0	0	0	0	0	0	0
Cpa|evm.model.tig00021464.27	Specific	1.19287e-07	13	not assigned.unknown	37.7263	30.8647	44.9394	47.6983	44.8009	60.3309	54.1622	43.1648	67.5371	40.893	50.7206	77.4201	57.9087	54.5473	101.081	76.0533	76.6405	101.883	68.1162	81.7146	81.1705	56.9447	67.4973	62.2391	66.442	60.9019	61.8413	45.034	50.5372	68.6116	38.4467	45.3589	45.0413	38.5838	40.9672	38.9596
Cpa|evm.model.tig00020571.30	Specific	0.0208046	20	not assigned.unknown	1.17082	0.935294	0.848915	1.63403	1.15243	1.02837	1.22921	0.524003	1.37563	0.899507	2.72964	1.24536	0.971373	0.977331	0.533126	3.17164	1.63396	0.489822	2.30567	1.81252	1.61088	1.79615	1.36665	1.75748	3.10919	2.07295	1.16927	4.89631	3.45553	1.14141	1.99723	2.83493	1.53332	4.73464	4.5364	2.23425
Cpa|evm.model.tig00020878.5	Specific	NE	NE	not assigned.unknown	0	0	0	0	0	0	0	0	0	0	0	0	0	0	0	0	0	0	0	0	0	0	0	0	0	0	0	0	0	0	0	0	0	0	0	0
Cpa|evm.model.tig00000137.6	Specific	NE	NE	not assigned.unknown	0	0	0	0	0	0	0	0	0	0	0	0	0	0	0	0	0	0	0	0	0	0	0	0	0	0	0	0	0	0	0	0	0	0	0	0
Cpa|evm.model.tig00021435.16	Archeaplastidia I	1.43159e-12	24	protein.targeting.secretory pathway.unspecified	113.114	112.091	127.974	55.2459	71.2349	59.7433	52.3184	77.618	57.8422	53.9012	68.3046	51.9594	52.3794	42.9415	44.3561	29.1395	30.2672	44.1452	32.8064	37.0057	48.8634	45.8351	45.0235	52.7851	57.7904	48.7501	67.8175	62.0804	54.3013	66.2019	74.1471	68.6317	89.7633	110.522	103.43	117.158
Cpa|evm.model.tig00000880.48	Archeaplastidia I	NE	NE	cell.organisation.cytoskeleton.mikrotubuli	0.130091	0	0	0.233434	0.360136	0	0	0	0	0.0691928	0	0	0	0	0	0.198228	0	0	0.329382	0	0	0	0.075925	0	0	0	0	0.120897	0.123412	0	0	0.131857	0.319442	0	0	0
Cpa|evm.model.tig00001181.9	Archeaplastidia I	0.0279628	15	RNA.RNA binding	13.7896	10.3602	21.7535	15.251	24.9214	11.0672	11.9848	16.2441	14.4769	35.7727	34.3427	18.6113	36.0902	29.6253	14.9808	31.0557	20.0744	8.14329	30.0396	31.266	20.852	21.7534	23.0812	33.877	21.5615	19.6573	39.1055	20.5524	30.5445	25.6818	19.5978	26.5692	28.4942	16.6066	21.1466	15.0812
Cpa|evm.model.tig00020563.56	Specific	NE	NE	not assigned.unknown	0	0	0	0	0	0	0	0	0	0	0	0	0	0	0	0	0	0	0	0	0	0	0	0	0	0	0	0	0	0	0	0	0	0	0	0.0698202
Cpa|evm.model.tig00000093.12	Archeaplastidia I	1.32969e-06	17	not assigned.unknown	6.82976	4.53258	15.1213	8.24798	14.9817	8.91253	9.29593	7.99105	8.1883	18.8205	19.171	10.1013	24.2843	22.1121	14.1278	31.5182	15.6393	11.7557	34.7169	35.8729	24.6107	25.8114	28.7756	37.2102	22.3726	25.8761	46.4459	24.4816	33.5063	29.6767	19.0985	36.3926	35.5859	15.5466	24.5664	15.7095
Cpa|evm.model.tig00000900.4	Archeaplastidia I	0.00813098	23	not assigned.unknown	5.65894	7.98597	10.187	5.29116	5.69015	2.9382	4.68638	4.12652	1.76867	7.26525	6.53845	2.00642	7.02377	3.78716	1.86594	3.43594	2.023	2.26543	4.01846	3.70057	1.87936	3.39273	5.08697	6.78752	4.73137	5.00367	6.04122	5.259	9.50272	2.156	4.36894	11.076	7.98605	5.79464	12.8415	4.39867
Cpa|evm.model.tig00021537.44	Specific	1.09919e-06	5	cell.cycle.peptidylprolyl isomerase	28.0996	36.2606	24.5655	49.4101	37.022	50.439	34.7253	38.5797	36.3561	34.458	30.0261	29.8887	18.6802	28.4037	30.8147	19.5585	16.8064	25.7769	21.0804	19.7112	22.7313	26.0109	18.6775	24.8472	17.9116	21.7302	16.6296	21.2173	18.265	19.9747	23.405	18.5919	22.6165	25.6519	18.2852	26.4618
Cpa|evm.model.tig00020723.52	Specific	NE	NE	not assigned.unknown	0	0	0	0	0	0	0	0	0	0	0	0	0	0	0	0	0	0	0	0	0	0	0	0	0	0	0	0	0	0	0	0	0	0	0	0
Cpa|evm.model.tig00021572.40	Specific	NE	NE	not assigned.unknown	0	0	0	0	0	0	0	0	0	0	0	0	0	0	0	0	0	0	0	0	0	0	0	0	0	0	0	0	0	0	0	0	0	0	0	0
Cpa|evm.model.tig00021073.66	Specific	NE	NE	not assigned.unknown	0	0	0	0	0	0	0	0	0	0	0	0	0.074721	0	0	0	0	0	0	0	0	0	0	0	0	0	0	0	0	0	0	0	0	0	0	0
Cpa|evm.model.tig00020538.15	Specific	9.0634e-05	14	not assigned.unknown	3.31731	2.44615	3.13037	6.22489	5.8342	9.30428	6.8375	7.07404	11.5946	9.47942	8.88722	13.5606	8.51819	8.49056	13.4881	7.9291	10.8931	21.9195	16.4032	18.2008	15.1244	14.1696	15.5646	7.27234	13.383	12.8666	10.1337	10.2158	8.76225	14.5847	9.73649	8.63665	9.83882	12.3666	6.35097	12.2185
Cpa|evm.model.tig00000293.9	Specific	NR	NR	not assigned.unknown	3.38236	4.31674	5.35878	2.48996	4.2496	3.42789	2.84256	3.47152	1.76867	7.68041	4.38013	2.42154	7.4721	5.92507	3.67857	4.88961	4.66846	2.63279	5.27011	6.04174	3.57974	4.25755	4.47957	5.87848	4.59619	5.21812	5.78138	5.19855	6.54083	2.85353	3.99446	6.65879	7.85828	4.87598	6.28118	3.63065
Cpa|evm.model.tig00021365.2	Archeaplastidia I	1.14053e-05	3	not assigned.unknown	6.69967	5.10815	9.44418	5.83584	6.55447	5.0439	6.14607	6.02603	9.62944	9.47942	4.25317	9.13267	6.27656	2.56549	3.46532	2.57696	1.32273	1.16333	1.97629	1.737	2.59531	3.72535	2.1259	5.27245	1.96014	1.42962	4.09244	2.41793	2.71506	2.59988	3.61998	4.35129	4.21664	5.01731	4.88536	4.81759
Cpa|evm.model.tig00001021.12	Specific	NE	NE	not assigned.unknown	0	0	0	0	0	0	0	0	0	0	0	0	0	0	0	0	0	0	0	0	0	0	0.075925	0	0	0	0	0	0	0	0.0624134	0	0	0	0	0
Cpa|evm.model.tig00000981.26	Specific	0.000651811	19	not assigned.unknown	14.1148	10.2163	15.2805	9.25953	6.48245	9.50016	10.2178	8.38405	18.2108	13.9078	6.91933	19.4415	12.4037	7.69648	14.661	12.224	11.4377	10.2863	16.6667	15.3309	17.4512	19.7577	14.7294	17.999	17.7089	12.0803	18.3835	17.7113	15.9818	23.9063	20.4716	17.537	18.7832	18.5852	17.8665	16.6172
Cpa|evm.model.tig00021326.38	Specific	0.00652655	9	not assigned.unknown	1.75622	0.935294	1.1142	1.08936	1.15243	0.587639	0.614607	1.11351	0.524051	2.14498	1.07916	0.968616	2.24163	0.732998	1.59938	1.05721	0.466846	1.1021	0.988146	1.05731	1.78987	0.931338	0.75925	0.727234	0.743502	0.857773	0.909431	0.846276	0.740472	0.507294	0.37448	0.527429	0.447219	0.77733	0.418745	0.488741
Cpa|evm.model.tig00021352.65	Prokaryotic	NR	NR	not assigned.no ontology	68.0374	57.1968	90.94	80.4568	83.0473	79.723	91.1923	106.111	85.8789	103.858	119.914	97.4151	120.525	114.836	101.827	98.2548	89.1675	74.6366	93.9397	80.2042	77.4118	83.2217	79.1138	80.7836	95.4386	86.3491	97.8937	112.434	107.739	119.087	127.698	119.199	156.463	134.195	133.929	169.314
Cpa|evm.model.tig00000870.29	Specific	0.000846917	19	not assigned.unknown	8.91121	5.8276	10.8767	5.83584	7.56285	2.98716	6.29972	7.20504	4.1269	9.89458	9.64898	5.95007	11.9554	9.40681	4.47826	9.44885	7.85857	4.16349	11.9895	12.9142	7.51745	14.3027	13.4387	10.4237	11.0849	10.5077	12.4722	12.4523	17.8947	9.06789	13.1068	17.8007	12.2027	13.5679	14.6561	10.473
Cpa|evm.model.tig00001258.9	Archeaplastidia I	NR	NR	not assigned.unknown	2.1465	2.87783	4.4568	4.43524	9.86772	2.84026	5.37781	7.92555	2.09621	11.0017	14.6639	5.8117	15.9156	11.3615	4.26501	10.7704	9.10349	3.79612	7.70754	11.4038	4.1167	7.25113	9.18692	9.57525	7.97574	10.2218	12.797	9.61128	15.9818	6.72165	8.73788	13.9109	13.6082	7.63196	14.5863	9.3559
Cpa|evm.model.tig00000237.40	Specific	NR	NR	not assigned.unknown	5.78903	4.38869	9.70947	2.72339	4.96988	2.05674	1.45969	1.76851	1.50665	6.22736	5.20537	1.72967	8.81707	5.61965	1.43944	3.8324	1.71177	0.918416	4.08434	5.66413	1.3424	3.8584	2.35367	9.09043	2.43328	4.36035	9.54902	3.26421	6.78766	1.39506	2.87102	6.98843	7.47495	2.33199	8.16553	3.77029
Cpa|evm.model.tig00001094.44	Archeaplastidia I	1.93973e-11	14	not assigned.unknown	0.585408	0.359729	1.22032	2.33434	1.65663	2.9382	3.45716	2.09601	4.45444	5.12027	3.42793	4.63552	5.30519	4.52015	7.14389	7.46657	7.08049	1.89806	10.6061	12.7632	11.6341	8.71466	9.4147	7.21174	7.84056	7.50551	10.6533	4.71497	5.36842	7.60942	4.11928	4.08758	4.72774	4.02798	2.65205	2.86263
Cpa|evm.model.tig00020710.5	Specific	NE	NE	not assigned.unknown	0	0	0	0	0	0	0	0	0	0	0	0	0	0	0	0	0	0	0	0	0	0	0	0	0	0	0	0	0	0	0	0	0	0	0	0
Cpa|evm.model.tig00000459.81	Specific	NE	NE	not assigned.unknown	0	0	0	0	0	0	0	0	0	0	0	0	0	0	0	0	0	0	0	0	0	0	0	0	0	0	0	0	0	0	0	0	0	0	0	0
Cpa|evm.model.tig00000269.101	Archeaplastidia I	NE	NE	not assigned.unknown	0	0	0	0	0	0	0	0	0	0	0	0	0	0	0	0	0	0	0	0	0	0	0	0	0	0	0	0	0	0	0	0	0	0	0	0
Cpa|evm.model.tig00001229.3	Archeaplastidia I	9.99703e-09	23	not assigned.unknown	28.685	26.9077	46.5312	16.6516	24.0571	20.0777	16.5176	15.9166	21.3551	29.5453	19.7423	18.2653	20.1747	10.5674	10.9824	11.6293	5.67996	7.83715	12.9118	13.896	10.0233	20.3564	13.9702	26.1198	19.0607	15.5114	31.895	27.504	28.323	18.5162	30.5826	34.0192	49.5135	37.6651	43.5495	41.9619
Cpa|evm.model.tig00000655.55	Archeaplastidia I	1.6026e-08	16	RNA.processing.ribonucleases	24.6522	15.9	25.1491	10.8936	5.40204	18.2658	6.37654	7.59804	1.70317	2.35256	6.72889	6.50357	9.93789	16.126	15.6739	29.6681	26.0656	22.4094	34.3875	34.589	43.0463	30.8672	28.2441	36.2405	35.6881	27.5917	26.5684	25.8719	26.657	20.6088	18.6616	19.5149	15.8443	9.32795	11.7947	11.5203
Cpa|evm.model.tig00000073.8	Specific	NR	NR	not assigned.unknown	2.79695	1.65475	3.18343	2.8012	2.66501	1.17528	1.61334	2.29251	1.0481	2.76771	2.60268	1.31455	3.213	3.17632	1.06625	3.76632	1.55615	0.122456	4.15021	3.32296	1.3424	2.32835	2.7333	1.39387	2.16291	1.5011	2.27358	1.93434	2.77677	2.28283	4.11928	2.63715	2.61943	4.02798	3.14059	2.86263
Cpa|evm.model.tig00001331.5	Archeaplastidia I	5.72293e-06	23	not assigned.unknown	13.9847	13.7416	24.9899	6.53614	6.19434	9.35325	12.9067	12.2486	10.088	10.7941	11.8708	13.6298	13.2256	7.94081	5.43788	7.53265	4.82407	6.36769	9.94733	9.74231	8.50187	13.9035	10.7813	17.7566	13.3154	11.3655	19.8776	16.0792	15.118	11.2239	18.4744	14.5702	26.7693	22.9666	19.8206	28.8357
Cpa|evm.model.tig00000189.18	Specific	NE	NE	not assigned.unknown	0	0	0.212229	0	0	0	0	0	0	0	0	0	0	0	0	0	0	0	0	0	0	0	0	0	0	0.0714811	0.0649593	0	0.123412	0	0	0	0	0	0	0
Cpa|evm.model.tig00000342.55	Archeaplastidia I	0.00049924	15	protein.postranslational modification	17.4321	19.857	21.3821	14.4729	17.2145	9.79398	17.5931	15.8511	17.2937	30.9984	20.1232	23.1084	30.3367	21.1959	20.632	26.0339	23.2645	14.0824	28.0633	26.5837	24.1632	32.2642	30.8255	28.7258	23.1837	24.8039	22.6708	22.9099	30.2359	16.7407	20.534	27.2285	18.911	24.8039	28.7538	20.946
Cpa|evm.model.tig00020563.23	Specific	NR	NR	not assigned.unknown	2.34163	2.73394	4.13846	6.45833	6.26636	7.05167	9.29593	8.64605	5.56805	6.98848	6.98281	9.34023	8.51819	11.6669	11.9953	10.9686	12.9161	14.3273	6.65351	7.6277	8.23339	6.98504	6.9851	7.21174	12.7747	10.4362	16.2398	10.5784	7.89836	12.2385	8.42581	10.6804	10.3499	9.68129	6.28118	10.8221
Cpa|evm.model.tig00000870.4	Specific	0.0153461	17	signalling.receptor kinases	0.325227	0.143891	1.16726	1.16717	3.09717	1.02837	3.07303	4.12652	1.24462	7.26525	7.30021	3.1826	9.04124	8.61273	4.10507	9.18454	8.24761	3.36753	8.49805	8.60949	4.74315	7.51723	6.30177	5.87848	8.38129	7.57699	9.61398	8.10007	12.8348	4.43883	9.61166	11.3397	9.00827	6.7133	9.63114	6.70274
Cpa|evm.model.tig00000093.170	Specific	4.83298e-09	16	not assigned.unknown	0.195136	0.0719457	0.3714	0	0	0	0	0.131001	0	0.345964	0.571321	0.138374	0.821931	0.732998	0.0533126	1.71797	1.55615	0.122456	1.97629	2.71878	1.07392	1.79615	2.04997	2.1211	1.41941	1.92999	2.20862	1.753	4.50454	0.69753	1.12344	3.09865	1.27777	0.706663	1.46561	0.418921
Cpa|evm.model.tig00021012.37	Archeaplastidia I	0.0138389	14	not assigned.unknown	7.22003	6.04344	9.44418	8.94829	11.0922	7.9821	9.98736	10.3491	7.99178	15.9144	15.7431	10.2397	16.1397	14.5378	9.70289	17.7083	11.6711	2.75525	12.5165	13.8205	11.0972	11.7748	12.6035	15.2113	11.896	10.7222	15.7202	11.1829	15.4882	12.0482	11.2968	14.3065	12.586	9.25729	13.1207	9.49554
Cpa|evm.model.tig00001215.16	Archeaplastidia I	1.07646e-14	23	not assigned.unknown	26.9938	26.3321	33.2669	19.1415	22.3284	18.9024	16.9785	24.9556	17.0317	17.7826	23.4242	12.592	12.329	12.522	9.16976	10.3739	8.71445	8.26575	14.2952	15.4064	14.14	18.028	23.3849	17.4536	18.9255	17.3699	20.9819	28.048	30.9764	27.9012	41.068	41.7328	40.7608	45.3678	47.7369	43.2885
Cpa|evm.model.tig00000681.43	Specific	NE	NE	not assigned.unknown	0	0	0	0	0	0	0	0	0	0	0	0	0	0	0	0	0	0	0	0	0	0	0	0	0	0	0	0	0	0	0	0	0	0	0	0
Cpa|evm.model.tig00000178.75	Specific	NE	NE	not assigned.unknown	0	0	0	0	0	0	0	0	0	0	0	0	0.149442	0	0	0	0	0	0	0	0	0	0	0	0	0	0	0	0	0	0	0	0	0	0.139582	0
Cpa|evm.model.tig00000403.7	Archeaplastidia I	NR	NR	not assigned.unknown	6.17931	4.96425	9.07278	3.96837	5.61812	1.66498	3.61081	3.53702	2.22722	6.98848	6.53845	3.52853	9.34012	5.68073	2.02588	6.54151	3.65696	0.857189	6.25826	7.09905	3.57974	7.11808	5.69437	5.69667	5.74524	5.14664	7.40536	6.77021	10.1815	3.7413	6.80306	8.96629	7.09162	6.5013	9.35197	5.30633
Cpa|evm.model.tig00021137.42	Specific	NE	NE	not assigned.unknown	0	0	0	0	0	0	0	0	0	0	0	0	0	0	0	0	0	0	0	0	0	0	0.15185	0	0	0	0	0	0	0	0	0	0	0	0	0
Cpa|evm.model.tig00000823.28	Specific	4.82785e-11	1	not assigned.unknown	47.1579	44.6063	47.274	44.508	55.3889	41.4775	38.797	52.3348	34.5219	30.0989	41.3256	25.3224	16.8869	22.051	20.8985	11.8937	14.3944	12.1231	17.3255	15.1044	15.7508	21.4208	22.0942	24.423	23.5217	28.3065	29.2317	31.1913	26.4719	33.6717	31.5188	30.7227	38.7803	36.8878	32.8017	40.7052
Cpa|evm.model.tig00001049.33	Archeaplastidia I	0.0308014	16	not assigned.unknown	3.64254	2.01448	8.17081	4.51305	6.05028	2.30159	4.84003	4.58503	4.78197	6.22736	8.88722	7.47218	13.8234	10.6896	2.77225	9.71315	5.75776	0.489822	8.56393	12.0835	8.77035	9.646	8.95915	11.1509	5.88042	5.86145	15.2005	5.86348	12.2795	13.5067	10.0486	12.8561	9.83882	8.26796	10.0499	6.35363
Cpa|evm.model.tig00000178.36	Specific	0.000570794	17	not assigned.unknown	5.46381	3.09367	6.52604	3.65713	5.18596	2.05674	2.0743	3.79902	1.17912	2.83691	4.69753	3.32097	6.426	6.41373	1.17288	8.72201	4.74626	0	7.90517	7.92979	4.47467	8.18247	9.03507	8.4844	5.47488	6.36182	7.79512	6.34707	8.2686	5.32659	6.86547	10.2189	5.43052	4.52264	5.65306	4.18921
Cpa|evm.model.tig00000492.144	Specific	NE	NE	not assigned.unknown	0	0	0	0	0	0	0	0	0	0	0	0	0	0	0	0	0	0	0	0	0	0	0	0	0	0	0	0	0	0	0	0	0	0	0	0
Cpa|evm.model.tig00000215.117	Specific	NR	NR	not assigned.unknown	0	0.0719457	0.159172	0	0	0.0489699	0.307303	0.196501	0.393039	2.49094	0.380881	1.31455	2.09219	0.183249	0.159938	0.726834	0.31123	0.183683	0.790517	0.302087	0	0.465669	0.45555	0.0606029	0.405546	0.0714811	0.0649593	0.664931	0.061706	0.0634118	0.249654	0.0659286	0.0638884	0.282665	0.0697908	0.279281
Cpa|evm.model.tig00020556.100	Archeaplastidia I	0.00230398	7	not assigned.unknown	1.17082	0.863349	2.44063	1.24498	2.44892	0.342789	1.15239	1.44101	1.63766	7.05767	2.15832	1.45292	4.48326	1.466	0.693064	2.44481	0.466846	0.244911	1.1199	0.528653	0.178987	0.731766	0.45555	1.15145	0.337955	0.571849	0.844471	0.423138	1.049	0.190235	0.37448	0.791144	0.638884	0.423998	0.767699	0.0698202
Cpa|evm.model.tig00020509.20	Specific	NR	NR	not assigned.unknown	0.325227	0.575566	1.1142	0.311245	0.50419	0.29382	0.230477	0.524003	0.327532	1.66063	0.888722	0.415121	1.49442	0.732998	0.693064	0.726834	0.544653	0.55105	0.658764	1.05731	0.357974	0.731766	0.379625	1.03025	0.608319	0.786292	1.16927	0.846276	1.35753	0.443883	0.686547	1.18672	0.894438	0.494664	0.977072	0.628381
Cpa|evm.model.tig00021795.23	Specific	NE	NE	not assigned.unknown	0	0	0	0	0	0	0	0	0	0	0	0	0	0	0	0	0	0	0	0	0	0	0	0	0	0	0	0	0	0	0	0	0	0	0	0
Cpa|evm.model.tig00000057.131	Specific	NE	NE	not assigned.unknown	0	0	0	0	0	0	0	0	0	0	0	0	0	0	0	0	0	0	0	0	0	0	0	0	0	0	0	0	0	0	0	0	0	0	0	0
Cpa|evm.model.tig00020830.53	Archeaplastidia I	1.16334e-10	15	not assigned.unknown	3.77263	3.02172	5.19961	3.73494	3.1692	2.84026	4.68638	3.73352	4.0614	7.26525	4.25317	6.8495	6.20184	5.00882	10.0761	6.93796	10.504	10.7149	13.4388	15.9351	9.03883	10.5773	14.9572	8.545	12.0312	13.0096	9.48406	6.83065	8.82395	6.27777	3.93204	5.80172	4.9833	3.60398	3.76871	4.46849
Cpa|evm.model.tig00001374.3	Archeaplastidia I	1.14053e-05	15	not assigned.unknown	1.88631	0.791403	2.38757	2.8012	3.02514	1.66498	3.14986	2.55451	2.29272	3.59803	3.74533	3.66691	4.25909	4.15366	1.43944	3.10557	3.50134	0.673505	5.59949	7.09905	4.29568	5.05584	5.7703	3.27255	4.46101	4.57479	4.22236	4.23138	4.31942	3.17059	3.99446	3.09865	2.36387	3.10932	2.51247	3.14191
Cpa|evm.model.tig00000147.23	Archeaplastidia I	2.42749e-13	15	not assigned.unknown	330.17	259.94	254.728	311.245	319.513	156.753	758.886	553.806	403.061	831.906	661.145	930.149	914.435	757.065	1050.15	1045.32	1202.91	1458.26	1507.78	1815.47	1769.02	1757.9	2127.49	1159.76	1842.6	2055.15	1281.65	1428.82	1764.98	1176.29	940.944	1136.61	840.644	755.423	816.623	694.292
Cpa|evm.model.tig00020603.87	Specific	NR	NR	not assigned.unknown	3.18722	3.3095	4.98738	2.64558	2.23284	3.13407	2.45843	2.94752	2.88228	3.18287	3.80881	3.25178	5.75351	3.90932	2.39907	2.90734	2.25642	1.83683	4.28196	2.26565	1.87936	2.86054	2.27775	3.99979	4.05546	2.35888	5.65146	4.71497	4.1343	2.40965	4.30652	5.14243	6.38884	3.25065	4.11766	5.02705
Cpa|evm.model.tig00021352.27	Specific	NR	NR	not assigned.unknown	1.30091	0.791403	2.70592	1.08936	1.94473	0.538669	0.845084	1.44101	1.17912	4.91269	2.2218	1.38374	5.37991	1.64925	0.746376	4.29493	3.1123	1.46947	2.89856	3.17192	0.984427	2.46139	2.35367	2.72713	2.09532	2.50184	2.66333	1.8739	2.71506	0.951177	1.49792	3.36236	2.81109	1.90799	2.93122	1.95496
Cpa|evm.model.tig00000473.14	Specific	NR	NR	not assigned.unknown	1.82127	3.38145	2.9712	1.78966	0.936353	1.12631	1.99747	2.22701	0.524051	2.35256	2.28528	0.968616	2.91412	3.60391	2.45238	2.70911	2.87888	2.02052	2.37155	2.11461	0.805441	2.46139	1.97405	2.36351	3.10919	2.21591	2.01374	2.47838	3.94918	0.887765	2.3093	2.24157	2.68331	1.34266	1.95414	3.97975
Cpa|evm.model.tig00000076.161	Specific	NE	NE	not assigned.unknown	0	0	0.0530572	0	0.0720272	0	0	0	0	0.0691928	0.0634801	0	0.224163	0.0610832	0	0.132152	0	0	0.0658764	0.0755218	0	0.0665242	0	0	0	0	0.129919	0	0.061706	0	0	0.131857	0.191665	0	0.0697908	0.0698202
Cpa|evm.model.tig00021617.21	Specific	4.7971e-06	16	not assigned.unknown	11.7732	11.4394	15.4396	4.97992	1.5846	19.8328	12.7531	5.69853	29.4779	11.0017	7.93501	33.7632	11.5817	11.0561	77.7297	21.739	17.6623	106.904	33.6628	39.4224	95.5789	44.039	55.5012	42.422	47.5841	58.686	39.8201	28.3502	38.0726	45.3394	14.1678	14.7021	17.1221	11.7306	8.93323	15.8492
Cpa|evm.model.tig00001542.15	Specific	4.7121e-10	14	not assigned.unknown	44.0357	26.8358	57.6201	37.2716	21.4641	42.5059	48.4003	31.3092	56.2045	44.2834	40.1829	73.4765	60.524	50.3936	76.7168	77.1766	77.8854	72.1263	85.0464	82.0922	97.0108	86.9471	93.9192	79.3291	74.0122	72.0529	72.2997	54.0408	57.5717	46.354	40.3191	32.5028	37.6303	26.9239	20.4487	29.1848
Cpa|evm.model.tig00000492.16	Specific	NE	NE	not assigned.unknown	0	0	0	0	0	0	0	0	0	0	0	0	0	0	0	0	0	0	0	0	0	0	0	0	0	0	0	0	0	0	0	0	0	0	0	0
Cpa|evm.model.tig00000194.36	Archeaplastidia I	0.000288572	18	not assigned.unknown	18.7331	22.9507	25.3613	11.4382	10.1558	12.977	8.06671	9.82506	3.60285	7.47283	11.109	8.16405	10.6851	13.1329	8.79658	15.8582	15.7949	10.225	18.7748	19.7867	13.961	14.6353	16.0961	19.9383	17.7089	18.2277	18.3185	14.7494	17.8947	11.5409	14.792	16.0207	15.9721	11.5893	13.2603	10.0541
Cpa|evm.model.tig00000076.8	Specific	NR	NR	not assigned.unknown	10.7975	3.81312	12.4154	9.57077	16.3502	9.89192	14.4433	12.7726	10.7431	14.5305	12.2517	13.3531	13.3003	12.522	5.11801	12.0919	8.40322	1.28578	13.6364	7.25009	6.62251	11.5087	6.3777	10.2419	6.69151	6.50478	10.7832	14.568	13.2051	17.1212	12.3579	14.1087	9.51938	16.1826	12.7717	15.8492
Cpa|evm.model.tig00021348.56	Specific	NR	NR	not assigned.unknown	1.75622	1.22308	3.60789	1.08936	0.864326	0.685579	0.768258	0.655004	0.524051	1.24547	1.77744	0.622682	2.68995	2.13791	0.426501	2.44481	1.86738	0.183683	1.97629	1.81252	0.805441	1.79615	1.89812	2.1211	1.14905	0.714811	1.7539	1.753	1.66606	0.887765	1.49792	1.97786	1.72499	1.48399	1.39582	0.907662
Cpa|evm.model.tig00021433.11	Prokaryotic	0.000163441	17	gluconeogenesis / glyoxylate cycle.pyruvate dikinase	2.0164	1.22308	3.18343	4.82429	2.95311	4.0645	4.68638	3.27502	4.32342	3.52884	2.79312	6.01926	3.66133	2.80983	4.95807	6.07898	4.51284	1.40824	6.52176	5.81518	4.56416	7.78333	5.92215	7.81777	4.86656	5.57552	7.79512	6.70976	7.2196	7.67283	6.17893	5.20836	6.83606	3.95731	3.69891	4.81759
Cpa|evm.model.tig00000269.64	Specific	0.0124674	18	not assigned.unknown	2.21154	0.431674	1.80394	1.63403	2.59298	1.86086	1.76699	2.09601	0.786077	2.35256	2.28528	0.691869	5.90296	3.35957	3.14544	3.76632	1.08931	2.32665	3.22794	3.85161	0.357974	3.25968	1.44257	2.96954	2.97401	3.35961	5.9113	4.23138	4.68965	3.86812	5.05549	2.90086	4.08886	4.94664	4.88536	2.93245
Cpa|evm.model.tig00001375.2	Specific	NR	NR	not assigned.unknown	0.780544	0.791403	0.583629	0.544678	0.216082	0.538669	1.22921	0.720504	0.196519	0.761121	0.761761	0.0691869	0.821931	0.671915	0	1.05721	1.24492	0	1.44928	0.377609	0.26848	0.931338	0.531475	0.303014	0.473137	0.357405	0.324797	0.0604483	0.431942	0.0634118	0.748961	1.05486	0.766661	1.55466	0.488536	0.837842
Cpa|evm.model.tig00020572.23	Specific	NE	NE	not assigned.unknown	0	0	0.0530572	0	0	0	0	0	0	0	0	0	0	0	0	0	0	0	0	0	0	0	0	0	0	0.285924	0	0	0	0	0	0	0	0	0.209373	0
Cpa|evm.model.tig00000823.7	Specific	NE	NE	not assigned.unknown	0	0	0	0	0	0	0	0	0	0	0	0	0	0	0	0	0	0	0	0	0	0	0	0	0	0	0	0	0	0	0	0	0	0	0	0
Cpa|evm.model.tig00020703.23	Prokaryotic	9.6223e-06	24	protein.aa activation.cysteine-tRNA ligase	36.2302	30.2172	36.9278	33.6144	24.9934	37.7068	22.8173	22.7286	14.87	7.40363	13.4578	11.485	10.7598	11.3615	13.4348	13.083	11.2043	12.8578	17.8525	19.6357	20.315	20.2899	22.3219	23.3927	17.2357	18.5851	20.9819	20.9151	24.1887	21.7503	21.7199	25.7781	25.0443	22.1186	28.4747	20.946
Cpa|evm.model.tig00020607.9	Specific	NE	NE	not assigned.unknown	0	0	0	0	0	0	0	0	0	0	0	0	0	0	0	0	0	0	0	0	0	0	0	0	0	0	0	0	0	0	0	0	0	0	0	0
Cpa|evm.model.tig00001107.12	Archeaplastidia I	7.46985e-07	12	RNA.processing	49.1743	39.2104	48.4943	47.387	37.8143	62.9263	48.8612	42.3787	57.4491	39.5091	49.1336	57.1484	55.1441	53.5089	79.7023	63.3667	60.9234	66.7383	57.7077	61.0216	76.2484	55.3481	62.1825	54.6032	52.5858	49.2505	56.3847	41.2257	44.9837	61.5729	37.0736	37.5793	40.9525	33.2838	33.9881	32.9551
Cpa|evm.model.tig00000691.38	Archeaplastidia I	0.000122038	14	not assigned.unknown	15.6109	12.5186	25.998	22.4096	23.913	28.4026	28.7329	29.0167	43.8893	32.3131	30.7879	56.8024	36.8374	35.3672	41.104	41.2974	37.7367	23.6951	39.5917	36.4015	47.342	36.3887	34.6218	39.1494	37.5806	33.4531	48.4597	35.7249	33.6298	41.0274	34.1401	28.7449	34.3081	31.3758	27.7768	39.0295
Cpa|evm.model.tig00021312.45	Archeaplastidia I	NR	NR	not assigned.no ontology	2.53677	2.30226	4.56292	6.92519	9.14745	5.58257	7.83623	10.0216	7.46773	11.14	10.4742	10.0321	9.93789	10.6285	10.7691	9.18454	8.71445	5.87786	9.15682	8.83605	6.8015	9.44643	7.66842	9.51465	8.58406	10.1503	12.2124	8.34186	9.62613	9.32154	8.73788	7.64772	12.9055	10.1759	8.44469	10.1937
Cpa|evm.model.tig00000194.22	Archeaplastidia I	2.28165e-09	12	signalling.G-proteins	339.472	346.922	379.943	448.659	363.449	601.106	481.621	416.582	524.51	360.702	413.89	526.443	452.286	495.69	709.217	595.608	650.783	864.291	605.667	617.995	623.5	517.957	597.833	538.759	510.718	523.384	521.364	401.135	409.111	473.876	317.06	327.138	378.347	278.92	295.843	309.024
Cpa|evm.model.tig00000955.24	Specific	0.00583824	6	not assigned.unknown	17.8224	24.4615	23.8757	9.18172	21.7522	9.1084	7.68258	10.3491	12.9048	30.6524	13.6482	9.4786	16.2144	5.74182	3.94513	7.46657	2.10081	1.77561	12.3848	8.98709	3.84822	14.1696	8.8073	17.4536	1.35182	0.786292	2.0787	4.11048	3.51724	1.33165	4.05687	4.81279	6.6444	6.43064	6.21138	7.33112
Cpa|evm.model.tig00000074.4	Specific	0.0198103	17	not assigned.unknown	0	0	0.106114	0.233434	0.144054	0.24485	0	0.0655004	0.262026	0.622736	0.444361	0	0.224163	0.122166	0.266563	0.198228	0.155615	0.122456	0.395258	0.604174	0.178987	1.19743	0.227775	0.666631	0.202773	0.357405	0.97439	0.604483	0.987296	0.126824	0.436894	0.857072	0.383331	0.141333	0.558327	0.488741
Cpa|evm.model.tig00000711.72	Specific	0.0338965	15	not assigned.unknown	2.86199	2.15837	8.59527	5.13554	5.11393	3.37892	4.22542	3.40602	2.88228	4.15157	5.84017	2.97504	9.2654	7.81865	3.57194	7.4005	7.78076	1.34701	7.70754	8.68501	3.75872	7.31766	6.75732	9.09043	5.20451	6.29033	9.28918	4.41272	8.14519	2.79012	4.80583	5.73579	5.43052	3.39198	3.8385	3.90993
Cpa|evm.model.tig00001086.24	Specific	NE	NE	not assigned.unknown	0	0	0	0	0	0	0	0	0	0	0	0	0	0	0	0	0	0	0	0	0	0	0	0	0	0	0	0	0	0	0	0	0	0	0	0
Cpa|evm.model.tig00000361.46	Specific	NE	NE	not assigned.unknown	0	0	0	0	0	0	0	0	0	0	0	0	0	0	0	0	0	0	0	0	0	0	0	0	0	0	0	0	0	0	0	0	0	0.0706663	0	0
Cpa|evm.model.tig00021759.3	Specific	NR	NR	not assigned.unknown	0.520363	0.719457	0.0530572	0.544678	1.22446	0	0.998736	1.76851	0.0655064	2.00659	2.92009	0.276748	2.46579	3.72607	0.319875	4.36101	4.046	0.0612278	3.29382	3.39848	0.178987	2.1953	2.65737	0.0606029	3.92028	3.93146	0.259837	3.02241	2.40653	0.824354	2.87102	3.29643	0.511107	2.11999	2.58226	0.13964
Cpa|evm.model.tig00020904.93	Archeaplastidia I	0.000963665	16	not assigned.unknown	21.9203	15.7561	24.9369	14.7841	19.3033	11.0182	21.8185	21.0911	13.2323	20.9654	21.2024	20.5485	27.2732	23.7614	13.808	23.9855	20.9302	8.3882	24.3743	24.5446	24.7897	25.0796	25.283	26.9077	21.2912	20.658	26.0487	23.9375	24.6207	21.8771	23.5299	23.075	22.5526	24.1679	22.3331	20.2478
Cpa|evm.model.tig00000792.6	Specific	0.00465711	10	not assigned.unknown	5.26867	6.61901	6.89744	13.8504	12.8208	8.96149	10.5251	12.0521	8.51583	10.2405	14.4735	11.6234	9.04124	12.7664	13.9679	17.3119	15.0169	10.8373	11.3307	8.98709	9.30731	11.1761	8.8073	9.15103	10.0035	11.7944	8.31479	9.12769	7.2813	8.68742	9.23718	7.38401	8.11383	11.0239	6.69992	11.3109
Cpa|evm.model.tig00001304.7	Archeaplastidia I	1.34974e-05	19	not assigned.unknown	1.431	1.36697	1.80394	2.25652	2.16082	1.61601	2.53525	2.42351	0.982596	1.79901	3.17401	1.66049	3.66133	3.11524	1.43944	3.50202	3.26792	1.28578	4.28196	3.54952	2.50582	4.85626	4.8592	4.72702	4.19065	5.2896	5.9113	6.64931	8.08348	4.24859	6.49099	8.24108	6.13329	4.52264	8.86344	6.07435
Cpa|evm.model.tig00020553.119	Specific	NR	NR	not assigned.unknown	1.17082	0.50362	0	1.4006	0.216082	0.342789	0	1.17901	0	0.761121	0	0	0	1.77141	0.159938	0	1.08931	0	0.197629	0	1.25291	1.9292	0	0	3.71751	0	0	0.846276	0	0	0	0	0	0.211999	0	0
Cpa|evm.model.tig00000227.48	Specific	0.049261	12	not assigned.unknown	7.48021	5.68371	6.79132	5.83584	6.12231	6.61094	5.53146	10.1526	8.64685	7.7496	12.1247	12.5228	8.36875	8.61273	10.5559	13.6777	16.1062	22.7767	14.5587	12.159	8.85985	10.9765	6.75732	8.78741	7.09706	10.0788	5.97626	6.95155	4.44283	12.7458	8.23857	8.70258	9.26382	15.8293	5.23431	15.6397
Cpa|evm.model.tig00020572.59	Archeaplastidia I	2.79695e-06	15	not assigned.no ontology	8.71607	7.5543	13.5296	12.5276	13.6852	12.7811	12.0617	14.0826	15.5905	17.3674	17.8379	17.9886	19.8011	20.0353	15.9938	21.8711	16.8843	10.1638	21.0146	20.0888	23.8947	20.0238	20.8034	19.9383	18.5875	19.3714	26.0487	18.9808	24.8675	23.7794	18.724	20.5697	21.4665	17.3132	16.0519	15.919
Cpa|evm.model.tig00000718.32	Specific	6.17444e-10	11	not assigned.unknown	3.70758	2.08643	3.50178	4.2018	3.67339	5.97433	4.60955	3.14402	3.66836	4.56673	6.28453	6.98788	7.92042	12.7664	8.95651	12.224	10.9709	5.44927	7.83929	9.21366	4.0272	7.78333	8.8073	5.93908	2.2981	3.71702	3.05309	3.56645	2.77677	2.98036	3.37032	2.83493	2.2361	1.55466	1.32603	1.67568
Cpa|evm.model.tig00001264.5	Prokaryotic	4.91681e-05	24	not assigned.unknown	21.9853	22.9507	23.6105	12.8388	16.1341	4.35832	10.8324	15.3271	3.40633	12.2471	17.711	5.05064	13.5245	11.9112	3.19875	8.85416	8.48103	1.71438	9.09094	11.4793	4.65366	9.51295	10.4776	7.33295	9.8007	8.86365	8.37975	14.3867	21.412	7.86306	19.9723	27.69	13.6721	25.4399	31.0569	19.2704
Cpa|evm.model.tig00000144.39	Specific	0.000288572	18	not assigned.unknown	1.30091	0.935294	2.81203	0.389056	1.15243	0.734549	0.614607	1.17901	0.982596	2.97529	1.71396	0.89943	2.76468	2.13791	1.38613	2.90734	2.10081	1.89806	2.04217	2.56774	1.3424	2.66097	1.89812	2.78773	3.10919	2.28739	4.35228	3.6269	5.73866	2.28283	3.86963	5.60393	6.96384	2.26132	4.88536	3.56083
Cpa|evm.model.tig00000632.17	Specific	NE	NE	not assigned.unknown	0	0	0	0	0	0	0	0	0	0	0	0	0	0	0	0	0	0	0	0	0	0	0	0	0	0	0	0	0	0	0	0	0	0	0	0
Cpa|evm.model.tig00000076.152	Archeaplastidia I	0.0170009	12	protein.synthesis.initiation	151.816	150.367	130.043	124.576	94.4276	187.947	119.771	110.565	104.679	81.8551	104.996	119.417	111.26	130.413	162.603	162.282	181.603	212.889	149.935	143.491	183.998	123.269	149.193	162.537	145.524	163.048	163.048	116	113.23	155.422	93.1208	97.4425	123.624	67.6983	80.5386	96.3518
Cpa|evm.model.tig00021501.26	Specific	NE	NE	not assigned.unknown	0	0	0	0	0	0	0	0	0	0	0	0	0	0	0	0	0	0	0	0	0	0	0	0	0	0	0	0	0	0	0	0	0	0	0	0
Cpa|evm.model.tig00021586.28	Specific	NE	NE	not assigned.unknown	0	0	0	0	0	0	0	0	0	0	0	0	0	0	0	0	0	0	0	0	0	0	0	0	0	0	0	0	0	0	0	0	0	0	0	0
Cpa|evm.model.tig00000042.82	Specific	NR	NR	not assigned.unknown	0.455317	0.0719457	1.91006	0.855923	1.08041	0.14691	0.537781	0.458503	0.0655064	1.59144	1.587	0.345934	2.39107	1.03841	0.693064	0.330379	0	0	1.51516	1.737	1.16341	1.9292	0.683325	3.15135	1.01387	0.929254	2.72829	1.39031	3.82577	0.69753	1.43551	5.86765	4.02497	1.34266	4.5364	1.88514
Cpa|evm.model.tig00000402.1	Specific	NE	NE	not assigned.unknown	0	0	0.0530572	0	0	0	0	0.131001	0	0.345964	0.19044	0.138374	0.597768	0.427582	0.0533126	0.198228	0	0	0.263506	0.151044	0.0894934	0.199572	0.15185	0.181809	0.337955	0	0.389756	0.241793	0.370236	0.317059	0.18724	0.4615	0.319442	0.423998	0.628118	0.279281
Cpa|evm.model.tig00000269.6	Specific	NE	NE	not assigned.unknown	0	0	0	0	0	0	0	0	0	0.0691928	0	0	0	0	0	0.0660759	0	0	0	0	0	0	0	0	0	0	0	0.0604483	0	0	0	0	0.0638884	0	0	0
Cpa|evm.model.tig00021589.21	Prokaryotic	0.0372682	10	not assigned.unknown	26.0181	26.6919	29.4467	22.1762	22.9767	23.3587	22.5868	21.3531	28.6918	31.9671	22.1546	28.4358	28.2445	20.7683	26.8695	24.8445	21.9417	25.3483	27.734	25.7529	26.49	27.8736	26.4219	28.7864	22.8458	22.8025	24.1649	20.7942	22.8929	20.7357	19.2233	21.0972	21.0832	20.0692	18.2852	20.5969
Cpa|evm.model.tig00020780.68	Prokaryotic	1.43159e-12	14	signalling.in sugar and nutrient physiology	0.260181	0.143891	0.3714	0.389056	0	0.19588	2.0743	0.196501	1.17912	1.66063	0.825241	2.35235	2.39107	1.71033	3.78519	3.03949	3.89038	4.46963	5.99475	7.47666	5.10112	6.51937	7.36472	3.15135	4.73137	6.00441	4.22236	1.6321	3.39383	1.26824	0.936201	1.58229	0.319442	0.635997	0.279163	0.418921
Cpa|evm.model.tig00020965.79	Specific	NE	NE	not assigned.unknown	0	0	0	0	0	0	0	0	0	0	0	0	0	0	0	0	0	0	0	0	0	0	0	0	0	0	0	0	0	0	0	0	0	0	0	0
Cpa|evm.model.tig00000444.13	Archeaplastidia I	NR	NR	RNA.transcription	30.116	23.9579	25.3613	18.4412	19.4473	23.9463	20.5125	16.5716	19.6519	21.8649	25.7729	21.5863	21.146	25.9603	25.0036	24.5802	19.8409	15.858	30.6984	25.7529	27.9219	25.1461	27.2571	28.5439	21.5615	25.8047	28.4522	24.8442	19.3757	22.8917	19.785	21.9542	30.0915	23.6026	21.5654	22.8312
Cpa|evm.model.tig00001371.14	Specific	NR	NR	not assigned.unknown	6.76471	4.96425	6.95049	2.72339	6.6265	1.61601	2.84256	2.88202	1.24462	4.49754	6.15757	2.28317	5.0063	4.45907	1.33281	2.70911	3.57915	0.489822	4.28196	5.36205	1.70037	3.06011	3.87217	3.93919	3.85269	2.93072	4.61211	6.34707	6.1706	2.85353	3.68239	5.99951	4.91941	5.22931	6.0718	5.51579
Cpa|evm.model.tig00000863.11	Archeaplastidia I	1.14053e-05	12	cell.division	23.2212	21.7276	33.6913	40.5396	39.1828	45.0523	42.792	41.4617	54.1738	43.9375	46.5309	57.0792	46.85	47.9503	61.2028	53.5214	53.1426	57.5541	50.4613	46.5969	62.1979	40.0475	42.1384	52.7851	43.8666	43.7464	46.6408	38.2033	33.1361	55.6122	38.5715	36.7222	48.3635	35.8985	31.5455	44.4056
Cpa|evm.model.tig00001041.35	Specific	NR	NR	not assigned.unknown	5.46381	4.17285	5.19961	2.17871	4.17758	3.23201	3.07303	3.73352	2.35823	3.94399	3.68185	4.2204	4.18437	4.82557	3.51863	4.42708	3.57915	2.02052	3.95258	4.07818	3.49024	4.52364	2.88515	3.39376	3.51473	4.43183	3.96252	4.53362	3.88748	5.32659	3.7448	3.49422	5.62218	6.57197	5.44369	5.51579
Cpa|evm.model.tig00000042.179	Archeaplastidia I	3.92636e-12	13	not assigned.unknown	16.9768	11.1516	15.758	24.3549	23.0487	24.2401	30.423	24.4971	34.4564	25.2554	28.0582	35.908	30.4862	31.7632	43.3964	42.2885	43.261	42.8594	42.7538	47.5032	41.4354	38.7836	47.2253	35.0285	35.6881	38.4568	35.6627	26.7181	31.4083	35.7643	22.7185	26.8989	25.5554	22.2599	24.5664	22.6217
Cpa|evm.model.tig00000342.10	Specific	0.00159665	6	not assigned.unknown	100.625	103.818	96.8294	87.2263	88.6655	108.909	72.9077	73.9499	108.675	68.9161	65.575	81.087	56.2649	57.6014	86.7396	64.6883	60.3787	75.8	69.6313	64.1935	79.8281	68.4534	71.5972	75.1475	48.1924	55.8267	52.0974	48.9631	43.7495	60.3046	49.6187	45.5567	51.9413	53.7771	45.5734	52.9237
Cpa|evm.model.tig00000826.12	Prokaryotic	8.7076e-11	15	RNA.RNA binding	198.844	200.297	283.485	280.198	205.926	281.871	245.919	206.457	195.995	540.396	529.995	335.695	766.039	915.759	517.132	1287.29	1110.16	500.292	1496.78	1682.1	849.024	978.57	1185.19	1324.41	842.928	882.291	1215.84	620.804	788.726	435.956	407.747	561.646	555.254	255.6	350.629	237.109
Cpa|evm.model.tig00021489.17	Prokaryotic	0.0100886	16	protein.degradation.metalloprotease	1.30091	1.15113	2.01617	1.16717	1.08041	1.27322	2.6889	3.73352	0.458545	1.79901	2.92009	2.00642	4.03493	4.03149	2.07919	4.49316	5.83557	1.28578	5.07248	5.66413	4.29568	4.39059	3.79625	4.48461	3.7851	3.43109	3.5078	5.07765	5.49183	4.50224	4.80583	5.99951	5.81385	5.37064	4.6062	4.46849
Cpa|evm.model.tig00021038.32	Specific	NE	NE	not assigned.unknown	0	0	0.106114	0.0778112	0	0	0	0	0	0.138386	0	0	0.074721	0	0.159938	0	0	0	0.0658764	0	0	0	0	0	0	0	0	0	0	0	0	0	0	0	0	0.13964
Cpa|evm.model.tig00000788.34	Prokaryotic	NE	NE	hormone metabolism.ethylene.signal transduction	0	0	0.0530572	0	0	0.14691	0	0	0.131013	0	0	0.138374	0	0	0.0533126	0	0	0.122456	0	0	0.178987	0	0	0.0606029	0	0	0.0649593	0	0	0.69753	0	0	0.255554	0	0	0
Cpa|evm.model.tig00021247.11	Specific	NE	NE	not assigned.unknown	0	0	0	0	0	0	0	0	0	0	0	0	0	0	0	0	0	0	0	0	0	0	0	0	0	0	0	0	0	0	0	0	0	0	0	0
Cpa|evm.model.tig00000498.81	Specific	0.00049924	12	not assigned.unknown	246.782	276.559	186.337	210.79	150.681	265.172	221.412	154.253	270.148	197.822	134.07	259.589	144.286	157.228	408.321	260.669	334.884	512.844	366.075	461.967	384.374	401.274	531.475	283.621	351.068	423.382	212.807	221.906	221.771	192.074	139.931	138.252	94.8743	93.4915	85.7729	76.5927
Cpa|evm.model.tig00020830.95	Archeaplastidia I	NR	NR	not assigned.unknown	28.1646	0.791403	0.477515	0.389056	1.5846	0.881459	0.768258	0.982506	0.851583	0.830314	0.507841	0.622682	1.56914	0.671915	0.693064	19.6245	6.53584	3.18384	0.527011	6.49487	1.16341	0.598717	0.6074	0.181809	13.3154	6.86218	0.324797	0.544034	9.93466	1.71212	8.73788	40.2165	6.89995	20.9879	0.628118	5.09687
Cpa|evm.model.tig00021441.13	Specific	NE	NE	not assigned.unknown	0	0	0	0	0	0	0	0	0	0	0	0	0	0	0	0	0	0	0	0	0	0.133048	0	0	0	0	0	0	0	0	0	0	0	0	0	0
Cpa|evm.model.tig00000882.28	Specific	NR	NR	not assigned.unknown	9.30148	10.3602	13.7418	9.18172	7.56285	9.98986	7.06798	7.72904	7.99178	9.41023	9.5855	11.0007	10.6104	8.79598	10.7158	10.3078	8.09199	6.42891	9.61795	9.28918	12.887	8.44857	11.3887	15.5143	9.46275	9.29254	14.2261	7.55603	14.9328	9.19471	8.48822	11.3397	11.8194	6.5013	9.1426	9.3559
Cpa|evm.model.tig00000057.4	Specific	NE	NE	not assigned.unknown	0	0	0	0	0	0	0	0	0	0	0	0	0	0	0	0	0	0	0	0	0	0	0	0	0	0	0	0	0	0	0	0	0	0	0	0
Cpa|evm.model.tig00020704.53	Archeaplastidia I	NR	NR	not assigned.unknown	2.08145	1.15113	1.91006	4.04618	2.66501	2.64438	3.61081	2.75102	3.40633	2.14498	3.17401	2.14479	2.68995	2.50441	2.23913	2.57696	3.26792	1.77561	3.22794	2.94535	3.04278	2.99359	1.8222	1.87869	1.96014	4.28886	3.37789	2.23659	3.02359	3.7413	3.12067	2.43936	3.00276	1.34266	2.23331	3.84011
Cpa|evm.model.tig00000076.3	Archeaplastidia I	0.0170009	17	not assigned.unknown	8.39085	9.06516	9.28501	13.617	17.2865	21.7426	20.9735	20.4361	17.5557	13.7002	22.7894	22.8317	18.9044	26.3268	32.4674	27.2893	23.6535	26.879	22.7932	26.1305	30.5172	22.4852	27.2571	20.4838	30.2132	26.1621	30.8557	26.2346	24.6824	40.1397	28.6477	21.4268	30.8581	27.3479	22.682	31.9078
Cpa|evm.model.tig00001333.1	Specific	NR	NR	not assigned.unknown	38.3117	3.16561	35.9197	33.5366	19.0872	6.513	22.8173	10.8076	13.4288	7.95718	9.64898	20.2718	21.968	12.3388	2.34575	20.4835	4.046	0.612278	16.7985	11.1017	16.7353	21.3543	14.7294	16.4234	7.43502	4.00294	27.6077	4.89631	7.09619	43.5005	23.1554	18.5919	9.32771	27.4892	15.8425	8.58788
Cpa|evm.model.tig00000754.1	Specific	NR	NR	not assigned.unknown	0.845589	0.575566	1.64477	0.622489	1.29649	0.0979398	0.614607	0.917005	0.131013	4.01319	2.09484	0.207561	2.61523	1.34383	0.266563	1.71797	0.778076	0.0612278	1.25165	2.19013	0.447467	1.59658	2.1259	2.42411	1.14905	1.57258	3.05309	1.99479	5.36842	0.69753	1.99723	4.48315	3.19442	1.55466	3.76871	1.32658
Cpa|evm.model.tig00000269.19	Specific	NR	NR	not assigned.unknown	1.30091	1.15113	2.12229	0.622489	0.864326	1.56704	0	1.04801	0.524051	1.10709	1.01568	0	0	0.977331	2.559	2.37873	0	3.42875	1.05402	2.71878	1.07392	1.59658	0.9111	3.15135	0.811093	1.1437	2.33854	2.41793	0.987296	2.02918	3.7448	1.58229	2.55554	2.26132	1.11665	0.837842
Cpa|evm.model.tig00000217.46	Archeaplastidia I	NR	NR	protein.degradation.ubiquitin.ubiquitin protease	9.36653	3.09367	15.1744	17.5853	13.7572	5.58257	17.8236	13.7551	11.0706	9.06426	16.9492	11.9001	15.6914	18.6914	3.30538	14.4045	8.87007	0.306139	18.8406	12.9897	13.424	13.7705	15.1091	13.6962	6.42115	8.14884	16.4997	9.73217	11.2922	23.716	12.9196	13.1198	9.77493	12.2959	12.7717	8.93698
Cpa|evm.model.tig00020806.11	Specific	NR	NR	not assigned.unknown	0.390272	0.287783	1.80394	0.311245	0.50419	0.14691	0.384129	0.524003	0.196519	2.97529	1.2696	0.345934	2.8394	1.16058	0.319875	1.32152	0.544653	0.367367	0.592887	1.96357	0.447467	1.39701	1.13887	1.45447	1.01387	1.28666	2.27358	1.26941	2.90018	0.380471	0.936201	3.16457	2.10832	0.423998	2.23331	0.698202
Cpa|evm.model.tig00000478.24	Specific	NR	NR	not assigned.unknown	7.28508	8.12987	8.22387	6.45833	8.57123	6.17021	7.45211	7.66354	4.58545	9.27184	9.9029	6.22682	11.0587	11.3615	7.67701	9.64707	9.49253	6.24523	9.7497	10.3465	7.87542	9.18033	8.12397	10.1813	7.16465	7.71996	8.18488	9.61128	9.87296	6.65824	6.55341	9.69151	9.45549	7.70263	8.44469	8.72752
Cpa|evm.model.tig00020943.41	Archeaplastidia I	1.42056e-11	12	RNA.processing.ribonucleases	1.88631	0.935294	1.80394	9.7264	1.44054	16.6498	13.1372	4.45403	18.0798	10.9325	7.04629	23.5235	15.9903	25.716	50.3271	42.1564	48.941	39.4307	32.8064	39.5734	15.9298	23.5495	38.5699	16.4234	8.44888	15.8688	7.79512	6.40752	6.97277	4.50224	4.24411	2.90086	1.6611	0.918662	1.32603	1.3964
Cpa|evm.model.tig00000367.37	Archeaplastidia I	NE	NE	not assigned.unknown	0.130091	0	0	0	0	0	0	0	0	0	0	0	0	0	0	0	0	0	0	0	0	0	0	0	0	0	0	0	0	0.0634118	0	0	0	0	0	0
Cpa|evm.model.tig00020675.58	Archeaplastidia I	NE	NE	not assigned.unknown	0	0	0	0	0	0	0	0	0	0	0	0	0	0	0	0	0.0778076	0	0	0	0	0	0	0	0	0	0.0649593	0	0	0	0	0	0	0	0	0
Cpa|evm.model.tig00021135.27	Archeaplastidia I	0.0409376	13	not assigned.unknown	10.4723	11.3674	12.2562	13.2279	14.9817	9.64707	15.9798	17.7506	8.71235	13.5618	19.1075	13.5606	15.8408	16.859	10.3426	19.4263	15.7949	7.40856	17.1937	17.4455	15.3929	17.7619	18.0701	12.5448	16.6274	17.7273	13.8363	14.6285	12.5263	13.5067	13.7309	15.8229	11.6277	14.4866	14.0977	11.7996
Cpa|evm.model.tig00000411.21	Specific	NE	NE	not assigned.unknown	0	0	0	0	0	0	0	0	0	0	0	0	0	0	0	0	0	0	0	0	0	0	0	0	0	0	0	0	0	0	0	0	0	0	0	0
Cpa|evm.model.tig00021281.44	Specific	4.2048e-05	3	not assigned.unknown	21.7251	9.64073	19.9495	11.127	12.5327	2.88923	8.45084	7.72904	2.0307	4.77431	5.96713	4.08203	3.73605	3.17632	1.22619	3.23772	1.86738	0	2.17392	2.03909	2.05835	2.59444	1.89812	3.33316	1.28423	2.00147	2.66333	1.02762	0.92559	1.52188	3.68239	2.17564	2.49165	9.32795	6.35097	6.07435
Cpa|evm.model.tig00000254.46	Specific	0.0449273	17	not assigned.unknown	1.69118	0.935294	3.82012	1.24498	1.72865	0.636609	1.53652	1.57201	0.589558	3.66722	2.72964	1.45292	4.18437	2.32116	0.799689	2.57696	1.24492	0.489822	3.16207	3.32296	1.78987	3.19316	2.58145	3.15135	2.16291	2.78776	3.57276	1.93434	4.19601	2.09259	2.49654	4.21943	3.06664	2.11999	3.00101	1.60586
Cpa|evm.model.tig00000383.45	Archeaplastidia I	0.00728847	12	RNA.regulation of transcription.E2F/DP transcription factor family	13.3993	9.35294	15.9172	16.885	16.9264	16.1601	18.6687	17.2921	12.7082	19.7892	22.1546	19.0956	27.1237	30.2362	16.7935	34.5577	29.2557	10.2863	25.1648	25.2998	15.3034	21.0216	23.9164	15.8173	16.4922	14.3677	12.6671	18.6181	17.2777	14.6481	18.9737	16.0866	15.8443	16.9599	12.6321	16.1285
Cpa|evm.model.tig00021044.4	Specific	NE	NE	not assigned.unknown	0	0	0	0	0	0	0	0	0	0	0	0	0	0	0	0	0	0	0	0	0	0	0	0.0606029	0	0	0	0	0	0	0	0	0	0	0	0
Cpa|evm.model.tig00020603.60	Specific	NE	NE	not assigned.unknown	0.130091	0	0.265286	0.0778112	0	0	0	0	0.196519	0	0	0.207561	0.149442	0	0	0	0	0	0	0	0	0	0	0	0	0	0	0	0.123412	0	0.124827	0.0659286	0.191665	0.141333	0	0.0698202
Cpa|evm.model.tig00021680.6	Archeaplastidia I	5.72293e-06	18	not assigned.unknown	1.17082	1.58281	2.54675	1.86747	3.67339	2.4485	4.99368	6.35354	3.14431	5.8122	7.30021	5.74251	7.54682	8.18514	3.99844	8.72201	9.25911	3.3063	8.89331	9.13814	8.85985	7.84985	7.8962	8.78741	10.1387	11.0796	14.1611	10.4576	12.7114	14.8384	10.2982	11.8672	11.0527	7.84396	9.21239	9.84464
Cpa|evm.model.tig00000093.253	Archeaplastidia I	NR	NR	not assigned.no ontology	1.82127	1.43891	2.75897	4.04618	4.89785	2.30159	4.53272	4.06102	1.89969	5.12027	5.58625	2.97504	5.08103	7.87973	3.99844	6.54151	8.1698	2.02052	6.45589	7.32561	2.7743	4.59017	6.30177	4.2422	5.81283	4.50331	5.5865	6.22617	6.1706	2.91694	5.61721	5.47208	5.30274	3.81598	5.58327	6.63292
Cpa|evm.model.tig00000334.15	Specific	1.81884e-07	14	not assigned.unknown	0	0.0719457	0	0.0778112	0.216082	0.0979398	0	0.458503	0	0.415157	1.14264	0.415121	0.523047	1.28275	0.373188	2.97341	2.25642	0.244911	2.70093	3.32296	0.984427	0.931338	1.67035	0.787837	1.96014	1.35814	2.79325	0.544034	1.54265	0.570706	0.561721	0.659286	0.702773	0.353332	0.488536	0.279281
Cpa|evm.model.tig00001024.25	Archeaplastidia I	0.00140974	7	not assigned.no ontology	52.3615	56.1177	53.2164	44.508	61.007	40.1553	57.9267	57.7058	50.1779	64.6953	54.5294	54.3117	52.3047	51.9207	37.2655	48.1693	51.5865	34.1039	46.4428	41.537	37.1398	47.8309	46.6179	57.2697	40.7574	42.9601	40.6645	40.7421	36.8385	29.6133	37.9473	34.9422	40.6969	36.7465	31.9642	48.0363
Cpa|evm.model.tig00021137.43	Archeaplastidia I	NE	NE	not assigned.unknown	0	0	0	0	0	0	0	0	0	0	0	0	0	0	0	0	0	0	0	0	0	0	0	0	0	0	0	0	0	0	0	0	0	0	0	0
Cpa|evm.model.tig00020746.9	Specific	5.74117e-05	16	not assigned.unknown	1.49604	1.29502	1.69783	4.35743	3.60136	2.69335	6.76067	4.91253	5.30602	4.28996	8.88722	6.64194	8.44347	9.34572	12.5285	8.12733	12.2936	11.3884	10.4743	8.53396	8.50187	8.84771	12.9832	7.81777	11.896	10.9366	9.61398	10.2158	13.0817	11.9848	8.67546	8.10922	9.26382	8.47996	7.88636	9.56536
Cpa|evm.model.tig00000139.11	Specific	NR	NR	not assigned.unknown	7.67535	7.12263	5.99546	2.72339	3.31325	0.783519	4.37907	5.96053	1.57215	13.285	9.33158	6.71113	14.9442	15.2708	7.57039	12.4883	11.8268	4.59208	8.43218	7.32561	3.57974	4.85626	3.3407	2.78773	8.3137	4.07442	5.19675	8.03962	8.70054	5.32659	10.8599	10.0212	10.4138	14.5573	12.1436	12.9167
Cpa|evm.model.tig00000411.74	Archeaplastidia I	1.93532e-06	14	not assigned.unknown	17.0419	14.533	17.668	28.0898	24.4172	31.5856	36.4154	36.3527	41.5311	31.4827	31.2957	50.9907	36.9869	32.6184	82.208	34.6898	39.215	114.986	53.1622	46.5969	68.194	45.1699	45.8587	42.1796	55.8302	46.1053	44.3672	42.1929	27.5209	61.1924	29.4591	26.5692	35.5859	29.6799	25.6132	35.6083
Cpa|evm.model.tig00000949.28	Archeaplastidia I	NR	NR	transport.potassium	8.39085	5.68371	16.713	10.1155	10.0838	12.8301	11.7544	8.84255	15.1975	13.9078	10.1568	17.5043	13.5245	10.995	9.80952	15.0653	10.1928	3.42875	13.7682	11.0262	11.6341	12.0409	9.87025	16.3628	7.02947	7.21959	12.2124	8.22097	9.56443	10.3995	8.8627	8.43886	13.0971	8.62129	7.67699	11.1712
Cpa|evm.model.tig00001001.17	Specific	NE	NE	not assigned.unknown	0.0650453	0.0719457	0.0530572	0	0	0.0979398	0	0.0655004	0.0655064	0	0.0634801	0	0.074721	0	0.21325	0.132152	0	0	0	0	0.178987	0	0	0.121206	0	0	0	0.120897	0.061706	0.253647	0.0624134	0	0.0638884	0.0706663	0	0
Cpa|evm.model.tig00020911.31	Archeaplastidia I	2.28165e-09	14	not assigned.unknown	1.23586	0.863349	0.95503	0.389056	0.864326	1.17528	3.68764	0.524003	2.75127	4.15157	1.39656	6.91869	4.48326	1.58816	6.3442	3.50202	3.96819	8.14329	7.18053	7.02353	9.93377	7.4507	7.74435	5.03004	5.61006	7.57699	6.17114	3.3851	4.93648	3.234	1.12344	1.45043	1.34166	1.05999	1.04686	1.18694
Cpa|evm.model.tig00001220.10	Specific	NE	NE	not assigned.unknown	0.455317	0.359729	0.265286	0.389056	0.144054	0	0.384129	0.327502	0	0	0.317401	0.345934	0.149442	0.122166	0.266563	0	0.778076	0	0.131753	0.151044	0.447467	0.465669	0.15185	0.121206	0.675911	0	0.324797	0.302241	0.123412	0.443883	0.124827	0.329643	0.447219	0	0	0.13964
Cpa|evm.model.tig00000754.21	Archeaplastidia I	4.83298e-09	12	not assigned.unknown	3.18722	2.01448	6.31381	9.88202	9.14745	16.7477	13.0604	7.59804	21.2241	11.3476	11.4264	17.9886	12.9267	13.8048	40.3043	19.8888	28.1664	31.6548	22.0686	27.4899	21.4784	17.2298	23.0053	10.6055	14.2617	15.2255	10.2636	6.34707	6.47913	9.57518	8.48822	3.36236	6.77217	4.66398	3.90829	7.68022
Cpa|evm.model.tig00021294.10	Specific	NE	NE	not assigned.unknown	0	0	0	0	0	0	0	0.0655004	0	0	0	0	0	0	0	0.0660759	0.155615	0	0	0	0	0	0	0	0	0	0	0	0	0	0.0624134	0	0	0	0	0
Cpa|evm.model.tig00021168.70	Specific	NE	NE	not assigned.unknown	0	0	0	0	0	0	0	0	0	0	0	0	0	0	0	0	0	0	0	0	0	0	0	0	0	0	0	0	0	0	0	0	0	0	0	0
Cpa|evm.model.tig00020930.12	Archeaplastidia I	0.00415285	16	protein.targeting.unknown	63.224	56.981	74.174	94.4628	82.3271	82.3184	104.944	98.2506	75.9219	87.8749	89.4435	109.661	117.162	101.459	95.4295	101.757	111.576	85.1678	95.9819	98.1783	112.046	98.7218	97.7154	110.176	122.002	104.505	128.749	106.087	104.345	114.966	103.232	96.8492	102.094	90.2409	81.5855	104.87
Cpa|evm.model.tig00000741.25	Specific	0.0124674	17	not assigned.unknown	6.69967	4.38869	7.26884	5.6024	5.18596	4.50523	4.99368	5.37103	3.53735	7.12686	7.74457	6.36519	5.08103	6.96348	4.10507	6.73974	4.97969	3.73489	10.0791	9.06262	7.60694	8.04942	6.75732	7.75717	7.02947	6.71922	7.14553	6.83065	10.2432	6.08753	6.36617	6.32915	8.17772	6.57197	5.65306	5.51579
Cpa|evm.model.tig00000317.27	Specific	NE	NE	not assigned.unknown	0.260181	0	0.318343	0	0	0.0979398	0.153652	0	0.393039	0	0.12696	0	0.149442	0	0	0.132152	0	0	0.131753	0.302087	0	0.266097	0	0.121206	0.270364	0	0	0.906724	0	0.824354	0	0	0.383331	0.918662	0.907281	0.13964
Cpa|evm.model.tig00000215.107	Specific	NR	NR	not assigned.unknown	4.22795	3.38145	4.35069	4.43524	4.03352	3.72171	3.53399	2.94752	4.25792	5.88139	3.99925	3.94365	4.6327	4.15366	2.82557	4.88961	3.42354	1.89806	4.34784	4.30474	2.86379	4.98931	4.32772	4.42401	2.2981	2.71628	3.76764	3.14331	3.02359	2.85353	3.37032	3.56015	3.06664	2.75599	3.41975	3.49101
Cpa|evm.model.tig00020704.17	Specific	NR	NR	not assigned.unknown	19.5136	23.7421	23.9288	14.2394	12.3166	20.8612	8.52767	7.40154	11.9877	13.1466	7.42717	8.78674	6.12712	7.81865	10.0228	9.05239	6.69146	8.51066	10.8696	12.3856	8.50187	12.9057	12.4517	16.4234	7.77297	8.14884	10.1986	7.55603	10.2432	8.87765	8.11374	8.04329	11.8832	8.90396	8.79365	7.12166
Cpa|evm.model.tig00000737.2	Archeaplastidia I	3.19424e-08	13	not assigned.unknown	421.364	394.694	403.978	717.419	606.685	867.649	907.62	815.414	1290.54	779.942	829.812	1241.9	761.481	861.883	1930.82	1092.43	1199.79	2594.59	1213.44	1331.3	1836.76	1109.89	1396.56	1164.97	1127.49	1333.05	1144.19	950.307	779.778	1583.58	666.95	683.746	761.231	546.675	492.723	582.579
Cpa|evm.model.tig00021348.105	Specific	0.00906165	15	not assigned.unknown	6.04921	6.97873	10.2931	3.96837	5.18596	5.38669	2.15112	4.06102	2.0307	5.18946	6.72889	3.73609	6.20184	9.52897	4.37163	11.8937	13.0717	3.55121	11.1331	14.6512	5.81707	10.0451	11.2369	9.45405	7.97574	9.86439	6.88569	5.01721	8.08348	3.7413	5.92927	6.85658	4.91941	3.67465	5.09473	2.30407
Cpa|evm.model.tig00020878.2	Specific	NE	NE	not assigned.unknown	0	0	0	0	0	0	0	0	0.262026	0	0	0	0	0	0	0	0	0	0	0	0	0	0	0	0	0	0	0	0	0	0	0	0	0	0	0
Cpa|evm.model.tig00000334.10	Specific	9.06976e-07	13	not assigned.unknown	0.520363	0.575566	1.22032	10.8158	13.6852	6.85579	18.2077	18.8641	9.76046	26.3625	25.519	18.6805	26.7501	24.1278	15.2474	26.9589	24.3538	6.6126	23.5837	27.1878	16.1088	20.8221	24.2201	19.2111	18.2496	15.8688	17.6689	15.0516	13.9455	11.858	15.2913	13.845	12.9694	10.8119	12.6321	8.79734
Cpa|evm.model.tig00021346.5	Prokaryotic	0.00204116	20	not assigned.unknown	1.69118	1.94253	3.92623	4.43524	4.32163	3.5748	5.68511	5.69853	4.58545	4.98188	4.88797	7.19544	8.81707	7.81865	3.57194	8.12733	6.92488	2.2042	7.77341	7.6277	6.44352	8.44857	7.21287	6.48451	10.2062	7.71996	10.0687	11.3643	12.6497	8.18012	12.7947	12.0649	11.5638	10.3173	11.5155	11.7298
Cpa|evm.model.tig00000851.21	Archeaplastidia I	4.2048e-05	15	not assigned.unknown	0.780544	1.36697	3.76706	0.233434	0.648245	1.07734	5.14733	7.99105	2.48924	6.22736	22.345	9.82454	19.8011	25.1052	14.4477	20.2853	27.6217	38.2061	24.9013	25.1488	19.6885	12.2404	14.7294	10.7267	33.4576	24.518	37.1567	22.6681	22.1524	16.3602	20.5964	15.7569	18.3999	13.9213	16.2613	24.5767
Cpa|evm.model.tig00000404.9	Archeaplastidia I	0.000651811	20	not assigned.unknown	1.36595	0	0	0	0	0.19588	0	0.262002	0.786077	0.276771	0.507841	0	0	0	0	0.264303	0	0	0.263506	0.604174	1.07392	0.532193	1.29072	0.484823	0.811093	0.857773	0.519675	4.89631	2.59165	0.253647	2.12206	1.3845	1.59721	1.20133	0.83749	0
Cpa|evm.model.tig00021318.8	Specific	NE	NE	not assigned.unknown	0	0	0	0	0	0	0	0	0	0	0	0	0	0	0	0	0	0	0	0	0	0	0	0	0	0	0	0	0	0	0	0	0	0	0	0
Cpa|evm.model.tig00000430.36	Specific	9.0634e-05	17	protein.postranslational modification	0.910634	0.647511	1.91006	1.4006	1.44054	1.61601	1.92065	1.37551	1.70317	1.72982	2.03136	2.14479	2.8394	3.29849	2.18582	3.8324	4.27942	3.06139	4.47959	4.90892	3.04278	3.12664	2.58145	3.69677	5.61006	3.21665	10.0687	3.80824	3.70236	3.55106	3.61998	3.88979	3.96108	3.81598	3.97808	4.18921
Cpa|evm.model.tig00020610.122	Archeaplastidia I	0.00652655	17	not assigned.unknown	38.1166	37.5557	32.5241	45.753	50.2029	30.4593	45.865	65.1074	30.3295	45.3213	65.575	50.1605	68.2202	81.2406	61.1495	98.1887	81.4646	81.8003	81.0279	78.014	57.3653	65.5928	75.925	58.5424	88.9498	88.708	76.652	92.4859	89.2885	65.8215	78.1416	78.9166	76.4745	87.4849	81.1667	85.1108
Cpa|evm.model.tig00000269.31	Prokaryotic	NR	NR	RNA.processing	40.7184	38.5629	39.1562	24.3549	22.1844	29.5778	21.3576	16.5716	46.6406	33.9045	13.8387	38.883	28.394	17.1033	32.7339	32.3772	19.8409	24.9197	39.5917	20.6175	28.6379	36.9874	22.6256	40.8463	17.9792	14.6536	18.8382	18.4972	13.3902	14.0774	17.9126	14.4384	16.9304	17.5959	13.3301	21.2253
Cpa|evm.model.tig00020902.7	Prokaryotic	NE	NE	metal handling.binding, chelation and storage	0	0	0.0530572	0	0	0.0489699	0	0	0	0	0	0	0	0	0	0	0	0	0	0	0	0	0	0	0	0	0	0	0	0	0	0	0	0	0	0.0698202
Cpa|evm.model.tig00021742.31	Specific	NE	NE	not assigned.unknown	0	0	0	0	0	0	0	0	0	0	0	0	0	0	0	0	0	0	0	0	0	0	0	0	0	0	0	0	0	0	0	0	0	0	0	0
Cpa|evm.model.tig00020904.96	Archeaplastidia I	NR	NR	not assigned.unknown	0.585408	2.15837	3.07732	17.7409	24.5613	12.8791	23.9697	32.7502	16.1801	34.8732	34.8506	19.1648	27.2732	34.4509	12.2086	27.7519	22.4086	11.6333	19.3677	18.5784	9.84427	19.0924	18.3738	20.908	15.6135	18.3706	16.2398	24.3607	26.5953	13.3165	23.4674	22.4817	21.7221	21.3412	22.3331	28.4866
Cpa|evm.model.tig00000342.13	Specific	NR	NR	signalling.phosphinositides.phosphatidylinositol-4-phosphate 5-kinase	16.6516	4.96425	20.2148	31.9026	27.1542	17.5802	37.8751	32.0297	29.7399	25.6014	36.6915	45.9401	34.5211	47.4005	27.456	45.0637	23.5757	3.3063	42.1609	46.748	53.875	40.7128	47.9087	29.5136	29.0642	28.0206	41.3141	29.1361	27.7677	65.3142	39.5077	31.1183	33.4775	41.2691	29.6611	30.9303
Cpa|evm.model.tig00000983.28	Specific	0.000331576	14	not assigned.unknown	10.6024	8.70543	11.1951	13.2279	12.7488	14.5441	16.5176	14.0826	18.3418	13.4926	12.0612	15.6362	15.9156	14.4767	18.0197	17.9066	14.4722	10.2863	18.8406	17.7476	22.2839	19.0259	15.9442	16.787	14.9376	15.6544	17.2792	17.0464	18.882	16.4237	13.1692	15.3614	14.4388	12.7906	15.1446	15.4303
Cpa|evm.model.tig00000053.10	Archeaplastidia I	3.19424e-08	12	not assigned.unknown	129.57	106.695	152.115	147.997	151.185	157.781	157.262	167.419	169.072	179.971	181.68	229.216	175.146	203.712	216.502	210.055	204.634	193.051	199.013	180.422	225.792	179.881	183.283	182.354	181.955	175.843	216.834	154.264	135.445	216.615	142.864	128.033	164.002	117.377	104.268	151.649
Cpa|evm.model.tig00001254.3	Archeaplastidia I	NR	NR	not assigned.unknown	7.93553	9.49683	10.5053	6.38052	6.98664	4.26038	4.4559	6.94304	3.73387	9.54861	7.36369	4.49715	8.51819	7.02456	3.25207	6.87189	5.60215	2.51034	7.77341	6.79696	3.31126	8.91424	6.90917	6.90873	4.79896	5.14664	4.93691	6.58886	9.07078	5.13636	5.92927	6.19729	5.87774	5.58264	5.51348	4.67795
Cpa|evm.model.tig00020516.15	Specific	NR	NR	not assigned.unknown	3.77263	3.09367	6.52604	3.11245	2.88109	2.39953	3.07303	1.37551	4.84747	5.12027	2.72964	2.55991	2.24163	1.64925	1.97257	2.44481	3.1123	0.367367	3.22794	4.38026	4.65366	4.25755	0.9111	3.69677	2.50087	2.6448	2.4035	2.41793	2.65336	2.34624	2.49654	0.988929	4.08886	3.25065	3.21038	2.30407
Cpa|evm.model.tig00000514.4	Specific	NE	NE	not assigned.unknown	0	0	0	0	0	0	0	0	0	0	0	0	0	0	0	0	0	0	0	0	0	0	0	0	0	0	0.129919	0	0	0	0	0	0	0	0	0
Cpa|evm.model.tig00000532.4	Specific	0.0112207	18	not assigned.unknown	2.99208	2.30226	1.69783	0.855923	2.88109	0.636609	1.30604	2.88202	0.458545	4.01319	3.17401	1.10699	5.37991	4.3369	0.426501	4.95569	3.89038	1.22456	5.66537	3.474	2.50582	4.59017	4.70735	2.84833	6.08319	6.14737	1.81886	4.65452	8.76225	2.72671	7.30237	7.51586	4.15275	5.29997	4.74578	5.16669
Cpa|evm.model.tig00001128.33	Specific	0.00813098	12	not assigned.unknown	2.0164	2.87783	6.36686	4.12399	4.75379	3.91759	5.45463	4.32303	5.76456	17.1598	7.87153	4.56633	10.6104	3.48174	3.51863	8.78809	6.84707	5.38804	4.94073	6.64592	3.93771	8.84771	5.39067	12.1206	2.97401	5.71849	9.22423	3.44555	4.38112	3.04377	2.99584	4.35129	5.62218	1.55466	3.69891	2.79281
Cpa|evm.model.tig00022104.11	Specific	NE	NE	not assigned.unknown	0	0	0	0	0	0	0	0	0	0	0	0	0	0	0	0	0	0	0	0	0	0	0	0	0	0	0	0	0	0	0	0	0	0	0	0
Cpa|evm.model.tig00020912.79	Specific	5.35223e-14	11	not assigned.unknown	102.316	114.25	123.146	161.225	172.937	141.915	207.122	207.243	156.364	215.397	215.451	204.655	263.317	253.068	198.216	279.633	285.087	201.256	244.862	245.899	184.714	208.686	201.809	173.688	163.773	174.986	161.749	128.332	144.454	104.439	104.605	105.09	105.48	92.0075	93.8687	104.241
Cpa|evm.model.tig00020938.29	Specific	0.032349	18	not assigned.unknown	0.325227	0.143891	0.106114	0.155622	0.144054	0	0.153652	0	0.0655064	0.0691928	0.0634801	0.207561	0	0.0610832	0	0.330379	0.544653	0.0612278	0.197629	0.981783	0.0894934	0.997862	0.987025	0.0606029	0.608319	0.714811	0.129919	1.02762	0.246824	0.126824	0.249654	0.263715	0.0638884	0.282665	0.279163	0.0698202
Cpa|evm.model.tig00000114.43	Specific	NR	NR	not assigned.unknown	0	0	0	0	0	0	0	0.131001	0	0	0.888722	0.276748	0.523047	0.855164	0.373188	0.132152	0.155615	0	0	0.302087	0.178987	0.266097	0.15185	0.84844	0.270364	0.285924	0.129919	1.02762	0.431942	0.443883	0.436894	0.263715	0.127777	0	0.279163	0.13964
Cpa|evm.model.tig00000114.31	Specific	1.6026e-08	14	not assigned.unknown	0.455317	0.287783	0.901972	2.87901	3.38528	2.35056	8.83497	7.27054	6.1576	11.9012	10.6647	12.6612	15.9903	14.3545	8.42339	18.7655	15.4837	3.3063	19.2359	19.9378	8.23339	15.0345	14.0461	9.33284	11.5581	11.437	14.356	10.6993	12.7731	9.00448	8.11374	10.6804	7.47495	6.78397	6.63013	6.77256
Cpa|evm.model.tig00000944.28	Archeaplastidia I	8.7076e-11	1	nucleotide metabolism.phosphotransfer and pyrophosphatases.misc	280.15	258.285	240.827	272.728	275.072	206.555	211.117	217.92	118.698	129.252	189.806	99.8367	76.2901	100.421	45.5823	39.7777	42.0939	23.6951	44.0054	63.5894	71.9527	86.7475	93.4636	103.691	89.2878	84.991	122.903	125.974	130.755	119.214	147.108	155.196	143.046	165.995	183.62	148.577
Cpa|evm.model.tig00000042.76	Prokaryotic	1.59485e-05	2	redox.glutaredoxins	23.3513	25.5407	22.5493	23.1099	25.4976	19.8328	21.1271	17.8816	30.788	19.4432	8.44285	16.8124	7.32265	4.88665	6.3442	2.44481	2.33423	2.44911	4.21609	4.98444	5.01163	11.1095	7.2888	11.5145	3.98787	5.71849	6.95065	6.8911	7.58983	5.39	6.67823	5.27429	6.77217	7.27863	8.30511	9.21626
Cpa|evm.model.tig00020554.148	Archeaplastidia I	7.87526e-14	13	cell.organisation	1.23586	0.647511	2.65286	2.64558	1.36852	3.52583	5.91559	2.22701	7.59874	8.92588	4.95145	10.5856	10.8345	9.04031	13.8613	15.0653	15.4837	11.2659	21.0804	27.4899	10.5602	14.4357	19.7405	11.0903	10.3414	12.3662	11.173	3.80824	8.63884	3.48765	3.12067	3.42829	3.57775	2.54399	1.5354	1.88514
Cpa|evm.model.tig00000042.78	Specific	NE	NE	not assigned.unknown	0	0	0	0	0	0	0	0	0	0	0	0	0	0	0	0	0	0	0	0	0	0	0	0	0	0	0	0	0	0	0	0	0	0	0	0
Cpa|evm.model.tig00000903.13	Archeaplastidia I	8.06615e-10	14	not assigned.unknown	0.910634	0.143891	2.49369	2.8012	1.29649	1.76292	4.07177	2.16151	2.81678	4.22076	4.25317	7.33381	7.39738	8.55164	4.21169	15.9243	13.3051	0.673505	15.4809	18.5784	7.69643	9.18033	18.1461	7.21174	5.94801	7.50551	9.67894	3.08286	5.05989	5.32659	2.87102	2.24157	2.7472	1.97866	1.32603	3.42119
Cpa|evm.model.tig00000269.30	Specific	NR	NR	not assigned.unknown	0.260181	0	0.424458	0.466867	0.144054	0.440729	0.460955	0.131001	0.196519	0.138386	0.0634801	0.484308	0.149442	0.610832	0.959626	1.32152	0.700269	1.34701	0.922269	0.226565	1.25291	0.399145	0.075925	0.787837	1.01387	0.214443	0.97439	0.120897	0.061706	1.64871	0.624134	0.197786	1.21388	0.706663	0.558327	0.418921
Cpa|evm.model.tig00000553.30	Specific	6.17444e-10	14	not assigned.unknown	0.585408	0.143891	1.37949	0.622489	0.576217	0.832489	2.30477	0.786005	3.0788	7.05767	2.34876	4.15121	6.20184	3.11524	4.26501	4.82354	4.59065	1.71438	9.61795	14.5757	5.99606	8.84771	11.6924	6.96933	5.94801	7.64847	8.63959	2.96197	8.08348	2.34624	1.68516	3.03272	2.61943	1.05999	1.18644	0.907662
Cpa|evm.model.tig00001027.15	Specific	0.0029258	14	not assigned.unknown	12.5537	10.7199	10.9828	9.25953	8.71529	13.9564	11.908	7.27054	21.8136	13.1466	7.30021	17.5043	9.11596	7.14673	28.3623	12.224	13.1495	35.206	21.2781	22.9586	25.3266	20.689	21.4868	16.9082	15.7487	18.871	14.4859	12.0292	12.4029	16.4871	9.73649	9.95522	12.4582	10.1053	9.35197	8.44824
Cpa|evm.model.tig00000498.86	Archeaplastidia I	0.0308014	10	not assigned.unknown	0.455317	0.0719457	0.636686	4.12399	3.67339	8.66768	6.22289	5.50203	7.40223	5.8122	6.53845	5.8117	4.55798	4.45907	5.27795	5.08784	2.56765	3.55121	4.67722	4.90892	3.22176	6.85199	4.02402	5.87848	3.71751	3.57405	5.65146	4.11048	4.01089	3.36083	2.24688	1.78007	3.38609	2.11999	1.25624	1.67568
Cpa|evm.model.tig00000403.26	Specific	NE	NE	not assigned.unknown	0	0	0	0	0	0	0	0	0	0	0	0	0	0	0	0	0	0	0	0	0	0	0	0	0	0	0	0	0	0	0	0.0659286	0	0	0	0
Cpa|evm.model.tig00000042.121	Specific	9.6297e-08	14	not assigned.unknown	0.325227	0.215837	0.95503	1.78966	1.29649	2.4485	2.45843	2.22701	2.22722	1.86821	2.72964	4.28959	3.213	2.62658	3.46532	4.82354	4.43503	2.14297	4.67722	4.68235	4.29568	3.39273	3.3407	2.48472	3.51473	3.21665	2.79325	3.20376	2.65336	3.17059	3.12067	2.90086	2.93887	2.47332	2.16352	2.51353
Cpa|evm.model.tig00021521.17	Specific	NR	NR	not assigned.unknown	4.61822	5.89955	5.94241	8.01455	11.8125	16.209	9.91053	16.0476	17.7522	10.7941	19.8058	12.2461	11.507	25.3495	18.2862	12.6866	24.5094	17.6948	10.7378	16.3882	13.1555	7.11808	14.3498	7.51475	10.2738	13.6529	13.7714	9.61128	17.9564	21.6868	12.6699	18.7237	20.5082	13.3559	19.1925	17.2456
Cpa|evm.model.tig00000704.79	Specific	5.72293e-06	21	cell.organisation	2.40668	1.29502	3.39566	2.72339	2.30487	2.15468	1.38286	2.16151	1.37563	2.07579	2.47572	1.72967	2.76468	2.19899	1.2795	2.64303	1.71177	0.918416	3.09619	3.02087	1.52139	2.1953	2.96107	3.21195	3.37955	2.78776	3.96252	3.86869	4.81307	2.85353	4.36894	4.28536	3.96108	4.31065	4.18745	4.11939
Cpa|evm.model.tig00000829.3	Archeaplastidia I	4.7971e-06	12	cell.vesicle transport	58.866	35.6131	61.8116	69.2519	62.2315	60.184	70.8334	66.0899	73.1707	60.4054	72.6212	94.0942	71.508	79.7135	69.6262	88.9381	78.5079	37.7163	88.8014	87.1522	96.5634	73.8418	84.2767	80.9048	54.0728	60.4015	74.0536	50.6557	50.3521	77.1722	48.9945	47.0071	50.4719	45.7918	38.7339	48.3854
Cpa|evm.model.tig00000769.18	Prokaryotic	NR	NR	not assigned.unknown	1.04073	0.791403	2.01617	0.544678	0.50419	1.32219	0.537781	0.196501	0.720571	0.830314	1.01568	0.345934	1.27026	0.916247	0.853001	0.594683	0.233423	1.28578	0.395258	1.28387	0.805441	0.997862	0.75925	1.39387	0.337955	1.07222	1.7539	1.02762	2.098	0.69753	1.06103	1.51636	2.29998	0.635997	1.81456	1.32658
Cpa|evm.model.tig00000760.3	Specific	NR	NR	not assigned.unknown	4173.5	3845.28	4286.54	3155.09	2989.78	2749.22	2793.46	2850.9	1910.89	2187.46	2777	2613.6	2794.27	2818.32	2446.25	3262.3	3388.52	2412.25	3320.96	3935.89	3637.91	3261.28	3769.83	2972.63	3107.03	2845.52	3107.65	2545.3	2449.48	2377.18	2460.71	2243.09	2299.86	2196.1	2033.36	2343.02
Cpa|evm.model.tig00000492.122	Specific	NE	NE	not assigned.unknown	0	0	0	0	0	0	0	0	0	0	0	0	0	0	0	0	0	0	0	0	0	0	0	0	0	0	0	0	0	0	0	0	0	0	0	0
Cpa|evm.model.tig00000144.27	Specific	7.46985e-07	23	not assigned.unknown	11.9683	12.0869	15.4396	7.93674	10.2999	5.28875	6.22289	10.4146	6.68165	12.7315	10.1568	6.08845	8.06986	5.86398	5.22463	5.55037	4.43503	4.46963	7.83929	7.02353	5.19062	12.3735	8.27582	12.6054	10.9498	12.0088	9.67894	13.9636	14.9328	9.25812	14.2927	16.614	12.586	13.9919	16.8894	14.2433
Cpa|evm.model.tig00000237.51	Specific	NE	NE	not assigned.unknown	0	0	0	0	0	0	0	0	0	0	0	0	0	0	0	0	0	0	0	0	0	0	0	0	0	0	0	0	0	0	0	0	0	0	0	0
Cpa|evm.model.tig00021281.11	Specific	2.32862e-06	17	not assigned.unknown	0.130091	0.215837	0.265286	0.622489	1.80068	0.14691	1.45969	1.04801	0.91709	2.69852	2.34876	1.93723	3.213	1.16058	2.02588	2.24658	1.32273	0.367367	5.53362	6.11727	5.54859	5.05584	6.90917	4.78763	6.28597	8.57773	10.1986	4.53362	14.686	4.69247	7.11513	10.7464	5.49441	4.31065	5.79264	3.35137
Cpa|evm.model.tig00000553.42	Specific	2.32862e-06	17	not assigned.unknown	1.62613	1.7267	2.9712	3.11245	4.39366	2.64438	4.68638	6.09154	3.53735	8.44153	7.49065	5.53495	11.2829	10.4452	6.55745	11.1668	10.115	6.06155	12.78	14.5757	10.4707	11.5752	14.5776	14.1205	13.7886	14.7251	18.0587	14.5076	23.9419	10.0825	11.6713	17.537	14.6305	10.0346	16.2613	11.7996
Cpa|evm.model.tig00000882.2	Archeaplastidia I	0.00415285	20	signalling.G-proteins	4.81335	6.11539	9.86864	3.03464	1.00838	3.52583	1.99747	2.16151	0.982596	1.66063	1.65048	2.42154	2.91412	3.23741	2.50569	4.49316	3.57915	2.08174	3.42557	4.53131	2.50582	3.45926	2.20182	4.06039	3.58233	3.14517	4.67707	4.17093	4.19601	4.05836	3.30791	4.41722	5.30274	3.32132	4.32703	5.86489
Cpa|evm.model.tig00020830.92	Specific	0.000188769	12	not assigned.unknown	3.64254	2.15837	5.94241	6.76957	4.53771	7.93313	5.83876	4.97803	6.55064	5.46623	6.91933	10.7932	8.51819	12.0945	10.9824	11.4972	10.3484	5.75541	9.42032	9.51575	9.4863	7.9829	9.7184	7.45415	5.33969	5.14664	7.60024	5.19855	3.94918	9.44836	5.86686	5.47208	7.85828	5.15864	3.97808	6.28381
Cpa|evm.model.tig00000042.258	Specific	NE	NE	not assigned.unknown	0	0	0	0	0	0	0	0	0	0	0	0	0	0	0	0	0	0	0	0	0	0	0	0	0	0	0	0.0604483	0	0	0	0	0	0	0	0
Cpa|evm.model.tig00000093.20	Specific	3.37198e-07	18	not assigned.unknown	0.0650453	0.143891	1.00809	0.233434	0.216082	0	0.230477	0.720504	0.0655064	0.415157	0.444361	0.484308	0.523047	1.03841	1.86594	1.18937	0.466846	1.16333	2.04217	0.83074	1.52139	1.26396	1.74627	3.33316	2.2305	2.35888	4.61211	2.53883	3.33212	1.33165	2.3093	2.04379	2.81109	1.55466	2.02393	2.58335
Cpa|evm.model.tig00021244.13	Specific	NE	NE	not assigned.unknown	0	0	0	0	0	0	0	0	0	0	0	0	0	0	0	0	0	0	0	0	0	0	0	0	0	0	0	0	0	0	0	0	0	0	0	0
Cpa|evm.model.tig00000093.156	Specific	0.00813098	21	not assigned.unknown	2.27659	2.08643	3.28955	3.11245	3.1692	3.03613	2.3816	2.94752	2.29272	1.17628	1.9044	2.42154	1.27026	1.40491	2.39907	1.85012	1.86738	2.93893	2.63506	2.86983	3.57974	3.45926	2.7333	2.78773	3.44714	2.85924	2.72829	3.08286	3.94918	2.40965	3.55756	2.37343	3.38609	3.39198	2.93122	2.72299
Cpa|evm.model.tig00020564.6	Specific	0.000163441	18	not assigned.unknown	6.3094	4.02896	9.97475	6.45833	4.39366	4.01553	6.29972	4.58503	6.87817	4.70511	4.18969	8.02568	3.43716	5.31424	4.90476	6.87189	7.93638	4.04103	11.5284	7.85427	7.78593	8.98076	7.51657	10.3631	9.25997	8.07736	10.1337	8.82545	9.56443	8.62401	9.36201	10.0871	8.17772	7.5613	6.49055	10.0541
Cpa|evm.model.tig00000880.23	Archeaplastidia I	3.06184e-05	11	RNA.regulation of transcription.putative transcription regulator	66.9316	58.7077	72.1047	77.7334	64.1042	110.672	72.9845	72.3124	123.807	64.6953	77.6997	92.9872	71.508	86.9213	162.603	92.1758	110.642	130.782	86.3639	104.145	116.699	73.0435	98.0951	75.996	66.9827	78.3433	81.9787	57.0632	51.0925	117.439	54.7365	49.3146	62.2912	54.2011	53.1108	65.0026
Cpa|evm.model.tig00001056.21	Specific	0.00859632	16	not assigned.unknown	0.0650453	0	0.689744	0	0.0720272	0.24485	0.153652	0.0655004	0	2.56014	0.12696	0	1.19554	0.244333	0.106625	0.330379	0	0.795961	1.05402	1.51044	0.357974	0.665241	0.987025	0.969646	0.405546	0.714811	1.94878	0.544034	2.098	0.0634118	0.124827	0.791144	1.02221	0	0.0697908	0.279281
Cpa|evm.model.tig00020830.12	Archeaplastidia I	1.46765e-06	17	protein.degradation.cysteine protease	0.130091	0	0.212229	0	0	0.0489699	0	0.262002	0.458545	0.0691928	0.380881	0.345934	0.074721	0.305416	0.426501	1.71797	1.94519	0.673505	2.43743	2.71878	1.16341	0.266097	0.683325	0.242411	2.77123	1.35814	6.17114	1.69255	1.41924	2.21941	1.12344	1.12079	0.894438	0.494664	0.767699	0.488741
Cpa|evm.model.tig00020510.100	Specific	NE	NE	not assigned.unknown	0	0	0	0	0	0	0	0	0	0	0	0	0	0	0	0	0	0	0	0	0	0	0	0	0	0	0	0	0	0	0	0	0	0	0	0
Cpa|evm.model.tig00021015.7	Specific	NE	NE	not assigned.unknown	0.260181	0.143891	0.424458	0	0.0720272	0.391759	0	0	0.0655064	0.0691928	0.0634801	0.484308	0.074721	0.183249	0.426501	0.132152	0	0.795961	0.197629	0	0.447467	0	0.227775	0	0.270364	0.0714811	0.324797	0	0	0.253647	0.124827	0.0659286	0.319442	0	0	0.13964
Cpa|evm.model.tig00022075.67	Archeaplastidia I	NR	NR	protein.aa activation.leucine-tRNA ligase	99.064	94.8964	97.3069	77.5777	53.8763	71.7409	58.234	55.5443	33.0807	37.5025	49.2606	42.0656	49.9136	58.5788	38.0119	68.851	73.8394	40.7165	82.5431	81.2615	75.9799	83.0221	87.5415	79.511	69.0105	67.6211	64.1149	65.7073	64.1742	43.0566	55.86	60.1928	45.4886	50.1731	53.5296	41.9619
Cpa|evm.model.tig00020616.51	Specific	NR	NR	not assigned.unknown	0.390272	0.647511	1.75089	0.778112	0.216082	0.832489	0.153652	0.196501	0.196519	0.415157	0.698281	0.138374	0.448326	0.427582	0.266563	0.396455	0.622461	0.183683	0	0.679696	0.178987	0	0.227775	0.303014	0.135182	0	0.194878	0.36269	0	0	0.0624134	0.197786	0.127777	0	0.209373	0.13964
Cpa|evm.model.tig00000144.206	Specific	NE	NE	not assigned.unknown	0	0	0	0	0	0	0	0	0	0.138386	0	0	0	0	0	0	0	0	0	0	0	0	0	0	0	0	0	0.120897	0	0	0	0	0	0.141333	0	0.13964
Cpa|evm.model.tig00000241.61	Specific	2.79695e-06	15	not assigned.unknown	1.88631	0.647511	2.86509	0.933734	0.648245	2.9382	1.30604	0.524003	1.83418	1.38386	1.39656	2.69829	2.16691	3.42066	5.27795	4.75746	3.65696	2.2042	5.73124	5.58861	3.40075	3.52578	5.31475	4.78763	3.51473	3.21665	3.57276	2.78062	2.59165	3.93153	1.62275	2.04379	3.38609	2.19066	1.88435	2.72299
Cpa|evm.model.tig00020703.38	Archeaplastidia I	0.00465711	1	cell.vesicle transport	58.2156	59.2833	61.6525	92.2062	80.1663	83.1509	91.73	94.5825	93.8707	73.6904	81.5085	86.0685	70.2377	61.8162	59.7101	52.5964	49.5635	44.3289	48.3533	51.2793	54.054	58.4747	56.8678	73.8143	64.0763	64.4759	68.5971	75.4394	56.029	83.767	74.5216	65.0716	95.8327	72.3623	71.8846	86.2977
Cpa|evm.model.tig00020855.14	Specific	NE	NE	not assigned.unknown	0	0	0	0	0	0	0	0	0	0	0	0	0	0	0	0	0	0	0.263506	0	0	0	0	0	0	0	0	0	0	0	0	0	0	0	0	0
Cpa|evm.model.tig00021038.13	Specific	NR	NR	not assigned.unknown	13.2692	5.10815	13.954	12.8388	11.3803	6.75785	12.6763	9.30105	5.63355	16.8139	16.2509	12.6612	15.6914	19.6077	3.46532	23.3909	12.0602	0.55105	18.2478	21.9013	10.0233	12.0409	14.5017	16.181	8.44888	10.7936	13.9013	12.0292	16.9074	10.7166	17.1013	17.6029	9.77493	11.6599	14.0977	8.6577
Cpa|evm.model.tig00000802.34	Archeaplastidia I	2.42749e-13	15	not assigned.unknown	1.95136	2.44615	2.75897	5.05773	4.17758	2.79129	9.29593	5.50203	4.0614	7.05767	7.42717	7.47218	6.87433	10.8728	13.808	16.3207	16.9621	15.1845	18.5113	26.6592	20.315	19.4251	22.9293	13.3932	22.1699	23.9462	18.8382	13.2986	18.3884	10.2727	9.2996	8.63665	8.11383	6.35997	6.56034	7.19148
Cpa|evm.model.tig00000431.8	Specific	NE	NE	not assigned.unknown	0	0	0	0	0	0	0	0	0	0	0	0	0	0	0	0	0	0	0	0	0	0	0	0	0	0	0	0	0	0	0	0	0	0	0	0
Cpa|evm.model.tig00021038.66	Specific	5.74117e-05	1	not assigned.unknown	5.72399	7.62625	7.10966	7.93674	9.50759	4.50523	1.99747	4.12652	2.55475	4.98188	3.99925	2.69829	2.61523	4.21474	2.87888	4.16278	2.41204	2.81648	1.1199	2.79431	2.32683	3.52578	2.27775	3.63617	3.44714	2.35888	3.18301	5.1381	5.98548	3.80471	4.30652	4.74686	3.13053	4.09865	8.16553	5.79507
Cpa|evm.model.tig00000630.31	Specific	NE	NE	not assigned.unknown	0.130091	0	0	0	0	0.0979398	0	0	0	0	0.0634801	0.207561	0.224163	0	0.21325	0.132152	0.233423	0	0.395258	0.453131	0	0.0665242	0.227775	0.0606029	0.337955	0	0	0.302241	0	0.0634118	0	0	0.0638884	0	0.0697908	0
Cpa|evm.model.tig00000042.105	Archeaplastidia I	7.86623e-09	14	not assigned.unknown	14.31	11.2955	9.9217	16.2625	18.2949	20.5184	27.0427	28.6892	39.6969	36.5338	26.0903	42.204	34.3716	31.3357	69.0398	40.042	39.9153	118.292	45.1253	53.3939	82.0654	44.3051	54.5901	42.422	64.2791	60.473	48.8494	43.8854	38.0726	69.0555	27.5243	28.8767	35.3942	29.3265	21.6352	32.3966
Cpa|evm.model.tig00021521.20	Archeaplastidia I	0.000288572	19	not assigned.unknown	1.69118	1.43891	2.49369	6.14708	10.4439	2.30159	8.9118	12.7071	4.65096	12.5239	14.2195	7.88731	14.4959	15.393	4.90476	15.5278	12.6826	2.51034	19.5653	20.0888	10.4707	20.1568	19.3609	16.0598	23.1837	25.6617	23.5802	27.6853	32.0871	18.009	28.8974	34.6785	22.6804	29.1145	29.3819	23.9483
Cpa|evm.model.tig00021434.30	Specific	0.000963665	17	not assigned.unknown	1.04073	1.43891	2.06923	3.42369	6.48245	1.86086	5.37781	7.72904	3.60285	11.9704	9.96638	7.33381	12.1795	10.1398	3.57194	10.3078	8.87007	4.22472	12.78	11.8569	4.38518	16.2319	14.2739	7.75717	17.5737	20.5865	11.0431	18.9203	21.7822	5.39	15.5409	19.0534	10.3499	12.2959	16.8894	9.0068
Cpa|evm.model.tig00000079.7	Specific	NR	NR	signalling.MAP kinases	5.20363	4.46063	7.64024	4.51305	4.82582	3.0851	3.22668	4.19202	2.68576	6.50413	4.88797	2.49073	6.12712	4.3369	2.23913	4.0967	3.26792	1.46947	4.80898	3.70057	2.32683	4.25755	4.8592	5.45426	4.05546	3.93146	5.26171	4.41272	6.54083	3.234	4.99307	6.46101	4.72774	4.52264	6.0718	3.63065
Cpa|evm.model.tig00000385.5	Archeaplastidia I	NE	NE	not assigned.unknown	0	0	0	0	0	0	0	0	0	0	0	0	0	0	0	0	0	0	0	0	0	0	0	0	0	0	0	0.120897	0	0	0	0	0	0	0	0
Cpa|evm.model.tig00020912.104	Specific	NR	NR	not assigned.unknown	11.7082	8.20181	19.7373	12.6832	15.0537	8.37386	12.2921	12.9691	11.0706	17.1598	15.4891	14.806	20.4735	17.7141	9.48964	16.3868	12.6826	3.85735	15.5468	16.0106	15.8403	14.3692	15.1091	17.2718	14.3293	14.4392	25.0743	15.8979	19.6225	17.4382	16.4147	20.4379	18.2721	16.1119	19.0529	19.2005
Cpa|evm.model.tig00000385.4	Specific	NE	NE	not assigned.unknown	0	0	0.106114	0	0.0720272	0	0	0	0	0	0.0634801	0	0.074721	0.0610832	0.106625	0	0	0.0612278	0.0658764	0	0.0894934	0	0	0.0606029	0	0	0	0	0	0.0634118	0	0.0659286	0	0	0	0
Cpa|evm.model.tig00020554.121	Specific	NE	NE	not assigned.unknown	0	0	0	0	0	0	0	0	0	0	0	0	0	0	0	0	0	0	0	0	0	0	0	0	0	0	0	0.241793	0	0	0	0	0	0	0	0
Cpa|evm.model.tig00000459.56	Archeaplastidia I	0.00369925	19	not assigned.unknown	6.11426	5.18009	8.70138	10.1155	9.21948	9.89192	8.45084	5.89503	7.07469	8.99507	9.20462	5.88089	6.87433	7.32998	6.71739	7.46657	6.45803	4.46963	8.95919	12.0835	7.87542	9.646	9.111	12.06	9.25997	9.57846	12.2773	11.062	11.2305	11.1605	7.55202	10.7464	11.1805	7.41996	9.77072	7.88968
Cpa|evm.model.tig00021127.151	Specific	0.000743431	20	not assigned.unknown	36.2953	36.0448	34.0097	14.8619	5.0419	16.9436	9.91053	11.0696	3.0133	3.66722	8.06197	7.19544	9.34012	8.79598	11.1956	10.7704	14.161	20.6338	17.7207	20.844	30.3383	14.3692	18.3738	15.5143	17.9116	17.7273	14.421	18.4367	16.8457	20.4186	18.9113	17.9985	22.2332	20.9879	22.9612	22.3425
Cpa|evm.model.tig00021127.166	Specific	NR	NR	not assigned.unknown	0.195136	0	0.159172	0.233434	0.144054	0	0.153652	0.393002	0.327532	0.48435	0.507841	0.415121	1.34498	0.488665	0.106625	0.396455	0.233423	0.306139	0.395258	0.302087	0.357974	0.266097	0.3037	0.121206	0.540728	0.500367	0.454715	1.45076	1.35753	0.253647	0.811374	1.45043	0.255554	0.423998	0.767699	0.977482
Cpa|evm.model.tig00000057.118	Specific	0.000651811	17	not assigned.unknown	1.95136	2.23032	3.23649	1.63403	2.66501	1.37116	3.76447	3.01302	2.09621	5.53543	5.20537	1.72967	7.99514	5.4364	1.97257	5.02176	4.66846	2.26543	6.78527	8.23188	3.66923	6.31979	7.5925	5.09064	7.70538	7.36255	7.01561	7.37469	10.2432	3.17059	6.11651	8.43886	6.77217	6.99597	7.53741	4.95723
Cpa|evm.model.tig00001182.5	Archeaplastidia I	NE	NE	not assigned.unknown	0.390272	0.0719457	0.318343	0	0	0	0	0.0655004	0	0	0	0	0	0	0.159938	0.132152	0	0	0	0.0755218	0	0	0	0	0	0.0714811	0.129919	0	0.123412	0.380471	0.249654	0	0.383331	0.0706663	0.139582	0.0698202
Cpa|evm.model.tig00021167.2	Specific	NR	NR	not assigned.unknown	10.5373	13.7416	14.4316	8.24798	18.1508	7.88416	9.29593	11.9866	11.2016	14.3921	16.0605	11.2775	20.7724	17.8974	7.46376	15.3296	11.2821	5.87786	11.3307	13.1408	10.3812	13.1053	12.4517	14.9689	10.6794	12.4377	13.5115	15.4748	17.4011	13.4433	12.6699	13.845	12.9055	12.3666	13.7488	14.4528
Cpa|evm.model.tig00000093.125	Specific	0.00906165	19	not assigned.unknown	32.7178	16.9792	32.8424	27.9342	35.8695	10.2347	32.8046	32.4882	20.438	29.407	31.9305	27.5364	38.7802	41.842	10.1827	44.3369	26.688	1.59192	45.9817	40.0266	26.7585	52.1549	45.0235	33.5134	37.2427	39.1716	46.316	42.0115	48.5626	29.7401	48.62	57.9513	32.647	41.3398	35.8725	39.7277
Cpa|evm.model.tig00000157.129	Specific	0.000217737	16	not assigned.unknown	0.585408	0	0.477515	0.233434	1.15243	0.29382	2.15112	2.48901	0.786077	1.72982	2.2218	1.72967	4.48326	6.41373	0.479813	5.02176	2.72327	0.367367	4.41372	8.15635	4.29568	3.99145	6.30177	3.27255	4.5286	5.21812	7.86008	2.29703	5.1216	1.77553	4.1817	8.83444	4.66386	1.76666	4.18745	3.56083
Cpa|evm.model.tig00020961.126	Prokaryotic	NR	NR	not assigned.unknown	4.61822	8.77738	18.7292	2.87901	11.0202	4.65214	2.84256	5.76403	2.62026	24.7018	16.5683	3.52853	19.278	5.19207	1.81263	9.18454	2.64546	1.04087	8.49805	9.21366	1.78987	9.04728	7.21287	20.3626	2.2981	3.64553	9.22423	2.23659	3.94918	0.634118	3.37032	4.21943	4.72774	2.11999	5.16452	4.74777
Cpa|evm.model.tig00021037.21	Specific	NE	NE	not assigned.unknown	0	0	0	0	0	0	0	0	0	0	0.0634801	0	0	0	0	0	0	0	0	0	0	0	0	0	0	0	0	0	0	0	0	0	0	0	0	0
Cpa|evm.model.tig00000241.153	Prokaryotic	NR	NR	not assigned.unknown	12.0334	7.41041	10.6114	27.4673	28.4507	14.9848	44.1749	33.6017	26.2681	35.7035	41.1351	39.3673	38.7802	51.4931	21.5383	41.8921	34.6244	10.9598	41.1727	47.6543	43.4938	34.1269	34.2422	42.5432	43.0555	33.6676	72.2348	44.1877	50.0435	65.0605	40.6311	45.8863	51.2385	45.2264	42.5724	44.0565
Cpa|evm.model.tig00000144.11	Specific	0.000570794	12	not assigned.unknown	25.5628	23.814	23.4513	19.5306	18.8711	23.7504	20.3588	18.7986	23.5168	22.8336	22.1546	26.291	22.6405	26.2047	24.4172	25.7696	29.7225	25.6544	23.1885	28.9248	30.6962	21.4873	25.5867	22.6049	24.2652	21.8732	23.5153	21.58	19.6225	28.2183	19.785	18.6578	19.2304	18.3732	21.007	18.5023
Cpa|evm.model.tig00020830.80	Archeaplastidia I	0.00415285	21	protein.degradation.ubiquitin.E3.RING	11.7082	10.5041	15.4927	8.48142	6.55447	5.97433	6.29972	5.10903	3.93039	4.01319	5.01493	4.63552	5.15575	4.82557	3.73188	5.94683	5.21311	2.57157	7.18053	9.44022	12.0816	7.9829	8.8073	11.1509	5.88042	6.36182	10.3935	6.8911	7.52813	9.6386	6.67823	8.17515	7.60272	6.5013	7.32804	6.28381
Cpa|evm.model.tig00021036.90	Specific	NE	NE	not assigned.unknown	0	0	0	0	0	0	0	0	0	0	0	0	0	0	0	0	0	0	0.131753	0.151044	0	0.731766	0	0	0	0	0	0	0	0	0	0	0	0	0	0
Cpa|evm.model.tig00000382.49	Specific	0.000163441	21	not assigned.unknown	6.56958	5.39593	3.44872	6.84738	6.48245	1.71395	9.29593	7.92555	3.93039	11.0017	9.77594	4.84308	9.04124	7.39106	3.09213	6.67366	5.29092	3.55121	5.79712	5.8907	1.96885	9.71253	9.33877	4.84823	14.8024	11.3655	10.9781	26.3554	24.4356	25.7452	35.5756	29.9316	32.2637	22.4719	25.5434	30.7907
Cpa|evm.model.tig00001250.7	Archeaplastidia I	1.59485e-05	1	nucleotide metabolism.phosphotransfer and pyrophosphatases.misc	321.194	389.442	334.632	371.704	334.566	387.401	404.795	344.335	412.428	268.191	269.854	354.444	199.206	219.35	290.287	206.355	217.083	291.444	223.255	206.628	257.92	260.043	219.955	294.894	322.747	269.698	336.749	323.096	252.686	320.674	339.841	295.162	356.881	364.638	317.758	393.925
Cpa|evm.model.tig00000983.9	Specific	NR	NR	not assigned.unknown	0	0	0	0	0	0	0	0	0.131013	0	0	0	3.213	5.13099	0	0	0	0	0	0.151044	0	0	0	0	0	0	0	0	0.123412	0	0	0	0	0	0	0
Cpa|evm.model.tig00021137.28	Specific	NR	NR	not assigned.unknown	0.130091	0.575566	1.06114	0	0.432163	0	0	0.655004	0.262026	0.9687	0.507841	0	3.06356	0.732998	0.21325	0.79291	0.778076	0	0.922269	1.20835	0.178987	0.665241	0.15185	0.121206	1.08146	0.428886	0.649593	1.20897	4.1343	0	1.49792	3.49422	1.14999	0.847996	4.25724	1.25676
Cpa|evm.model.tig00020961.75	Specific	0.049261	18	not assigned.unknown	2.21154	2.15837	2.49369	1.47841	4.10555	1.86086	1.84382	3.34052	2.22722	3.39045	2.98357	3.25178	2.39107	2.32116	2.93219	2.37873	2.64546	1.95929	5.27011	4.45579	2.14784	2.99359	1.8222	2.96954	5.67765	5.2896	4.35228	5.74259	3.76406	3.99494	3.05826	2.10972	4.15275	3.46265	3.69891	2.65317
Cpa|evm.model.tig00000836.1	Specific	2.71898e-10	18	not assigned.unknown	5.07353	5.46787	9.23195	1.24498	0.50419	3.23201	0.768258	1.04801	0.262026	0.345964	0.952202	0.553495	1.56914	2.01574	1.38613	3.89848	5.99119	0.673505	9.42032	10.271	10.3812	9.9121	11.3128	13.4538	8.3137	8.2918	12.6021	12.4523	14.5009	11.4775	9.86132	16.0866	9.77493	6.2893	10.1895	7.6104
Cpa|evm.model.tig00021357.74	Specific	NE	NE	not assigned.unknown	0	0	0	0	0	0	0	0	0	0	0	0	0	0	0	0	0	0	0	0	0	0	0	0	0	0	0	0	0	0	0	0	0	0	0	0
Cpa|evm.model.tig00021289.3	Prokaryotic	NE	NE	not assigned.unknown	0.0650453	0	0	0.0778112	0.0720272	0.24485	0.0768258	0.0655004	0.131013	0.276771	0.25392	0.345934	0	0.183249	0.21325	0.198228	0.389038	0.428594	0.329382	0.302087	0.357974	0.266097	0.3037	0.303014	0.135182	0.929254	0.259837	0.241793	0.123412	0.190235	0.18724	0	0.191665	0.0706663	0	0.20946
Cpa|evm.model.tig00020816.58	Archeaplastidia I	0.049261	10	not assigned.unknown	4.03281	2.73394	5.94241	5.68022	5.76217	5.14184	4.68638	5.89503	4.51994	6.85009	5.64973	4.91227	6.0524	6.35265	5.11801	7.4005	7.39172	2.51034	5.99475	6.04174	3.40075	5.32193	5.39067	4.96943	3.98787	3.50257	4.93691	5.68214	4.93648	3.93153	4.99307	3.16457	4.85552	3.95731	4.11766	5.58561
Cpa|evm.model.tig00001307.15	Specific	9.6223e-06	14	RNA.regulation of transcription.HDA	13.7896	11.943	20.7984	17.3519	16.5663	16.5518	17.2858	15.9166	13.4288	19.8583	20.8215	18.4037	22.9393	26.1436	20.7386	27.5536	31.123	18.7969	32.4112	32.852	23.6263	23.0174	22.7775	24.0593	21.9671	24.518	25.7889	26.4763	18.0181	22.5746	24.4661	18.1963	21.2748	17.5252	18.7737	27.16
Cpa|evm.model.tig00001027.24	Specific	1.26731e-08	18	not assigned.unknown	2.79695	3.81312	6.26075	2.48996	1.87271	2.9382	5.14733	5.04353	12.7082	8.57991	11.6169	16.1897	17.7836	29.8086	44.2494	66.1419	82.3983	71.5753	115.811	105.428	163.415	61.2022	56.1845	66.7238	356.746	212.013	449.194	206.854	165.989	484.086	190.985	149.79	256.001	99.5688	79.8407	156.467
Cpa|evm.model.tig00001130.7	Archeaplastidia I	0.000217737	16	protein.synthesis.elongation	19.5136	15.7561	21.8596	18.5969	18.583	30.8021	19.5906	21.6151	21.2896	17.0906	20.758	21.102	18.0078	23.7614	29.2153	25.7035	29.6447	33.063	25.6918	30.8129	33.1126	24.0817	27.2571	25.1502	37.851	31.0228	35.6627	28.7734	20.1779	33.9253	25.0278	22.4817	26.2581	24.5212	22.682	27.2299
Cpa|evm.model.tig00000382.8	Specific	NE	NE	not assigned.unknown	0	0	0	0	0	0	0	0	0	0	0	0	0	0	0	0	0	0	0	0	0	0	0	0	0	0	0	0	0	0	0	0	0	0	0	0
Cpa|evm.model.tig00001493.15	Specific	NR	NR	not assigned.unknown	0	0.0719457	0.795858	0	0.0720272	0.0489699	0.0768258	0	0.327532	1.38386	0.317401	0.0691869	1.04609	0.0610832	0	0.0660759	0	0	0.0658764	0.151044	0.0894934	0.0665242	0	0.727234	0	0	0.129919	0	0.061706	0	0	0.0659286	0.191665	0.0706663	0.139582	0
Cpa|evm.model.tig00001001.26	Archeaplastidia I	5.74117e-05	18	not assigned.no ontology	0.195136	0.215837	1.1142	2.25652	1.65663	1.90983	2.84256	2.42351	2.88228	3.39045	5.01493	4.7739	5.60407	5.13099	3.67857	7.4005	4.82407	4.65331	8.23455	6.87248	5.72758	6.58589	5.84622	6.06029	8.78684	6.29033	8.31479	9.55083	8.39201	7.41918	8.05133	9.82337	9.26382	8.47996	9.07281	6.77256
Cpa|evm.model.tig00001086.4	Specific	2.32862e-06	15	not assigned.unknown	2.0164	2.01448	4.40375	4.12399	3.88947	3.86862	4.4559	4.65053	5.24051	7.68041	6.85585	5.46576	6.57544	7.20781	7.30382	7.73087	5.91338	7.89838	8.49805	8.00531	7.06998	6.71894	7.06102	9.02983	8.11093	7.50551	12.3423	6.70976	8.2686	7.86306	6.11651	8.76851	10.4138	5.93597	6.63013	6.28381
Cpa|evm.model.tig00021517.22	Archeaplastidia I	0.0170009	23	nucleotide metabolism.degradation.pyrimidine.dihydropyrimidinase	11.6431	11.2235	17.2966	9.0261	12.6048	6.61094	11.8312	13.1656	12.3152	16.2603	11.4264	12.6612	10.8345	7.51323	4.26501	7.00404	4.74626	3.24507	11.199	9.59127	7.24896	17.0302	13.2109	14.8477	9.39516	8.43477	9.67894	12.8755	11.7858	6.468	13.8558	12.8561	12.2027	16.9599	13.3998	16.6172
Cpa|evm.model.tig00021135.28	Specific	NR	NR	not assigned.unknown	1.30091	0.575566	3.02426	1.4006	1.5846	0.832489	1.38286	1.24451	0.786077	3.80561	3.36445	0.968616	4.10965	2.74874	0.639751	2.97341	1.16711	0.0612278	2.43743	3.54952	1.52139	1.86268	2.65737	2.90894	1.62219	1.64406	3.63772	1.753	2.40653	2.156	1.68516	3.62607	3.25831	2.11999	2.3031	1.60586
Cpa|evm.model.tig00000057.149	Specific	NE	NE	not assigned.unknown	0	0	0	0	0	0	0	0	0	0	0.0634801	0	0	0	0	0	0	0	0	0	0	0	0	0	0	0	0	0	0	0	0	0	0	0	0	0
Cpa|evm.model.tig00021348.74	Archeaplastidia I	1.19287e-07	13	not assigned.unknown	13.5294	12.4466	17.7211	29.0236	31.4759	18.9024	36.6459	33.4707	18.9314	46.7052	54.4025	37.4993	65.4556	75.8042	33.0538	85.1718	62.8686	25.4707	71.0147	67.8186	36.6923	56.1464	58.8418	42.119	46.0295	50.823	40.0799	42.9787	44.8602	25.3013	34.1401	34.0851	30.4109	25.8639	26.9393	29.4641
Cpa|evm.model.tig00000681.52	Specific	NE	NE	not assigned.unknown	0	0	0	0	0	0	0	0	0	0	0	0	0	0	0	0	0	0	0	0	0	0	0	0	0	0	0	0	0	0	0	0	0	0	0	0
Cpa|evm.model.tig00020909.6	Archeaplastidia I	9.99703e-09	16	not assigned.unknown	10.8626	10.4321	10.24	7.15863	6.41042	5.77845	7.83623	7.13954	7.27121	8.64911	8.82374	10.1013	9.2654	8.67381	10.6092	14.4706	13.7719	6.184	16.008	18.3518	15.3034	14.7018	17.3109	12.1812	17.1681	14.8681	15.7202	12.9359	11.8475	12.5555	11.4217	9.23001	11.1166	11.4479	8.72385	8.86716
Cpa|evm.model.tig00021145.3	Specific	NR	NR	not assigned.unknown	0	0	0	0	0	0	0	0	0	0	0	0	0.149442	0	0	0	0	0	0	0	0	0.399145	0	1.09085	0	0	0	0	0	0	0	0.131857	0	0	0	0
Cpa|evm.model.tig00000144.5	Specific	1.54896e-10	16	not assigned.unknown	6.04921	4.17285	8.59527	9.88202	6.41042	8.17798	10.9093	9.49756	6.74716	8.51072	11.236	13.9066	13.9728	17.1033	14.2878	24.1838	18.596	11.572	23.979	22.6565	20.315	23.483	26.4978	17.6354	25.1439	21.0154	23.1905	22.9703	23.3249	19.5308	19.5354	18.9874	16.8665	16.3239	15.4936	16.2681
Cpa|evm.model.tig00020824.32	Specific	NE	NE	not assigned.unknown	0.0650453	0	0	0	0	0	0	0	0	0	0	0	0	0	0	0.198228	0.155615	0	0.131753	0.151044	0	0.133048	0.379625	0	0	0.0714811	0	0	0	0	0.0624134	0	0	0.0706663	0	0.0698202
Cpa|evm.model.tig00020516.14	Archeaplastidia I	NR	NR	not assigned.no ontology	19.8388	21.6557	23.9819	14.7063	19.8795	12.6342	14.7506	21.6151	18.0798	21.7957	18.1553	19.5799	17.2605	16.6146	12.2086	16.4529	14.3944	8.08206	16.9961	19.4091	16.8248	18.9594	16.7035	18.5445	18.7903	15.2255	26.6333	12.1501	11.7858	13.4433	12.3579	11.8672	13.6082	13.3559	11.5853	12.428
Cpa|evm.model.tig00000492.124	Specific	NE	NE	not assigned.unknown	0	0	0	0	0	0	0	0	0	0	0	0	0	0	0	0	0	0	0	0	0	0	0	0	0	0	0	0	0	0	0	0	0	0	0	0
Cpa|evm.model.tig00001095.17	Archeaplastidia I	NR	NR	not assigned.unknown	17.4972	10.648	16.713	44.0411	50.6351	17.923	45.0199	43.5578	34.9804	43.4531	46.404	32.587	42.3668	42.0252	16.6335	38.2579	23.8091	6.184	37.6813	31.266	31.0542	37.9188	35.1533	32.4831	23.9948	31.3087	31.96	27.2017	30.3593	41.2177	30.3329	34.2829	24.4693	29.4679	27.707	21.7141
Cpa|evm.model.tig00000169.26	Specific	NR	NR	not assigned.unknown	3.05713	3.52534	5.19961	9.25953	15.4858	4.26038	13.2909	18.7331	6.55064	17.575	21.2658	11.6234	15.7661	18.6304	9.64958	14.9331	17.2733	8.75557	24.3084	20.9195	10.1128	17.1632	18.4498	10.8479	27.3744	20.8725	18.8382	26.839	24.9909	12.8092	27.1498	15.7569	18.7832	24.4505	21.4258	23.3898
Cpa|evm.model.tig00021582.17	Archeaplastidia I	4.01435e-06	12	not assigned.unknown	0.520363	0.143891	1.22032	1.4006	0.720272	1.66498	1.92065	0.982506	1.31013	2.83691	1.65048	2.21398	3.213	4.82557	2.50569	5.7486	5.1353	0.367367	3.49145	6.11727	0.984427	3.65883	3.6444	2.0605	0.743502	1.35814	1.16927	1.20897	1.48094	0.824354	0.811374	0.527429	0.958327	0.565331	0.628118	0.907662
Cpa|evm.model.tig00000145.6	Specific	1.19287e-07	18	not assigned.unknown	0.325227	0.431674	0.212229	2.48996	2.3769	1.76292	2.84256	2.48901	2.48924	4.28996	3.11053	3.32097	5.75351	4.7034	3.03882	5.55037	6.84707	2.44911	6.91702	6.64592	5.19062	10.3112	8.27582	7.75717	13.4506	8.2918	8.89943	11.4852	17.3394	9.06789	9.7989	12.3287	8.24161	6.57197	8.16553	8.09914
Cpa|evm.model.tig00000180.18	Specific	NR	NR	not assigned.unknown	28.1646	35.1095	20.1087	24.3549	32.6283	22.722	16.2102	33.7982	20.5035	38.2636	26.4077	23.0392	26.0029	22.3564	23.9907	27.025	27.7773	17.5724	37.1543	40.9328	17.0932	38.9832	40.3162	26.241	38.1214	48.8931	22.2161	28.9547	20.1161	15.4725	29.3343	27.69	20.1249	38.3011	27.0091	30.5114
Cpa|evm.model.tig00020824.43	Specific	NE	NE	not assigned.unknown	0	0	0	0	0	0	0	0	0	0	0	0	0	0	0	0	0	0	0	0	0	0	0	0	0	0	0	0	0	0	0	0	0	0	0	0
Cpa|evm.model.tig00000881.17	Specific	0.00552765	17	not assigned.unknown	0	0	0.106114	0.155622	1.00838	0	0.153652	0.131001	0	1.72982	0.698281	0.138374	3.81077	1.28275	0.21325	0.925062	1.63396	0.673505	1.05402	2.4167	0.984427	0.931338	0.15185	1.81809	1.89255	1.64406	3.63772	1.81345	6.1706	0.570706	1.12344	4.02165	2.68331	1.13066	1.95414	0.628381
Cpa|evm.model.tig00021572.27	Archeaplastidia I	1.16334e-10	14	not assigned.unknown	0.260181	0.0719457	0.636686	0.700301	0.576217	0.783519	3.07303	1.44101	4.19241	5.32785	1.2696	4.42796	5.67879	3.23741	8.21014	5.7486	7.31392	8.14329	12.1213	14.2736	3.22176	6.58589	9.33877	7.15114	6.15079	10.2218	4.61211	2.90152	4.62795	1.26824	0.748961	3.36236	2.10832	0.989328	1.39582	0.977482
Cpa|evm.model.tig00020553.121	Archeaplastidia I	NE	NE	not assigned.unknown	0.0650453	0	0	0.0778112	0	0	0	0.131001	0	0.345964	0.12696	0	0.224163	0.183249	0	0.198228	0.233423	0	0.658764	0.528653	0	0	0.227775	0.121206	0.0675911	0	0	0.36269	0.061706	0	0	0.197786	0.0638884	0	0	0
Cpa|evm.model.tig00020660.48	Specific	NR	NR	not assigned.unknown	20.6194	15.5403	20.3209	18.5969	23.1928	11.9487	19.5138	25.8071	16.1146	31.3444	36.4376	23.4544	36.2397	41.3533	17.3266	40.3063	31.9789	7.89838	29.5785	28.8493	14.5874	28.1397	27.8645	21.3928	26.5633	25.8047	23.4503	27.4435	31.3466	22.321	29.7088	28.7449	24.6609	28.4785	28.1955	24.2974
Cpa|evm.model.tig00000540.15	Specific	NE	NE	not assigned.unknown	0	0	0.106114	0	0	0	0	0	0	0	0.12696	0	0	0	0	0	0	0	0	0	0	0	0	0	0	0	0	0	0	0	0	0	0	0	0	0
Cpa|evm.model.tig00000852.18	Archeaplastidia I	1.26731e-08	16	development.unspecified	0.520363	0.215837	0.530572	0.0778112	0.432163	0.29382	1.45969	1.50651	1.83418	3.52884	3.55489	4.42796	7.54682	11.4226	7.67701	20.3514	21.2415	5.0819	27.2728	22.8076	17.1827	16.9637	19.209	15.8779	22.0347	18.7995	26.9581	22.1845	22.8929	22.2575	17.7254	21.6246	18.911	11.7306	15.005	14.1037
Cpa|evm.model.tig00000093.67	Prokaryotic	0.0188159	19	secondary metabolism.flavonoids.flavonols	21.7902	19.4253	19.7373	19.375	12.6048	26.8845	15.2115	15.5236	18.4728	14.5305	21.7102	19.0956	17.1858	25.7771	26.1232	30.3949	32.2124	33.3691	28.4586	27.9431	24.7002	23.6826	24.8275	22.6655	26.0226	22.8025	25.2042	29.9219	26.0399	27.8378	32.1429	27.2285	29.8359	33.9198	27.4278	32.4664
Cpa|evm.model.tig00000396.19	Specific	0.00329165	19	not assigned.unknown	2.0164	1.29502	1.75089	1.08936	1.44054	0.832489	1.61334	2.68552	0.720571	1.59144	1.96788	1.66049	3.28772	2.44333	1.06625	2.70911	1.86738	0.489822	2.43743	2.56774	2.14784	2.32835	2.20182	1.99989	2.50087	1.85851	2.46845	2.84107	4.19601	2.91694	2.87102	3.82386	2.49165	2.26132	2.79163	2.37389
Cpa|evm.model.tig00000441.15	Prokaryotic	4.01435e-06	14	not assigned.no ontology	10.3422	9.92851	15.6519	16.9628	29.027	15.9642	19.1296	24.6281	24.8924	21.2422	21.3928	28.7126	28.3192	25.1052	30.2815	27.8179	32.0567	20.8174	33.7287	33.1541	34.455	26.3436	32.42	26.5441	25.7522	27.5917	34.4934	25.0256	30.3593	44.8956	22.0319	19.9104	29.1331	16.8893	20.8675	24.088
Cpa|evm.model.tig00000411.23	Archeaplastidia I	6.23484e-08	15	not assigned.unknown	0.325227	0.431674	0.689744	0.544678	0.720272	0.979398	0.768258	1.04801	1.70317	3.25206	3.30097	1.93723	5.67879	4.09257	3.51863	7.00404	4.82407	3.67367	5.53362	5.36205	2.95328	5.18888	4.17587	3.63617	5.54247	4.78923	5.9113	4.65452	5.43013	2.98036	3.30791	3.82386	2.61943	2.11999	2.93122	3.49101
Cpa|evm.model.tig00000607.5	Archeaplastidia I	NE	NE	not assigned.unknown	0	0	0	0	0	0	0	0	0	0	0	0	0	0	0	0	0	0	0	0	0	0	0	0	0	0	0	0	0	0	0	0	0	0	0	0
Cpa|evm.model.tig00000443.20	Specific	NR	NR	not assigned.unknown	2.1465	3.59729	3.76706	3.26807	3.74541	4.89699	2.0743	3.99552	4.38893	4.42834	3.99925	6.43438	5.52935	4.21474	5.70445	4.95569	5.0575	4.28594	5.27011	4.90892	4.29568	5.38846	4.2518	3.09075	4.79896	4.21738	3.5078	5.44034	5.36842	5.07294	3.80722	4.81279	5.11107	5.01731	4.25724	5.44597
Cpa|evm.model.tig00000704.60	Archeaplastidia I	2.21646e-05	17	not assigned.unknown	12.0334	4.96425	12.999	8.63704	5.11393	5.92536	8.37402	6.22254	3.40633	5.05108	7.55413	10.378	6.72489	10.4452	4.42494	14.1402	8.32542	1.71438	15.9421	16.1617	19.3306	16.631	17.3109	15.6961	11.4229	15.4399	19.4878	10.8807	10.5517	19.2772	12.4827	11.2738	10.6055	9.89328	8.30511	8.3086
Cpa|evm.model.tig00020539.22	Specific	NE	NE	not assigned.unknown	0	0	0	0	0	0	0	0	0	0	0	0	0	0	0	0	0	0	0	0	0	0	0	0	0	0	0	0	0	0	0	0	0	0	0	0
Cpa|evm.model.tig00001215.3	Specific	0.00415285	19	not assigned.unknown	74.607	74.8955	80.3286	66.1395	76.4208	53.3282	85.5071	100.281	54.5013	95.6245	109.249	79.219	121.945	119.54	99.5879	126.271	131.573	109.598	118.907	115.322	103.096	110.896	113.584	97.51	141.4	131.74	114.263	158.314	150.439	121.814	158.468	156.185	155.185	173.698	162.054	166.591
Cpa|evm.model.tig00021015.5	Specific	NR	NR	not assigned.unknown	0.260181	0.647511	0.689744	0.311245	0.216082	0.489699	0.460955	0.0655004	0.458545	0.415157	1.07916	0.0691869	0.224163	0.732998	0	0.594683	0.0778076	0.0612278	0.592887	0.0755218	0.26848	0.598717	0.531475	0.484823	0.135182	0.428886	0.194878	0.604483	0.863884	0.190235	0.37448	0.131857	0.574996	0.494664	1.04686	0.698202
Cpa|evm.model.tig00001254.4	Specific	NE	NE	not assigned.unknown	0	0	0	0	0	0	0	0	0	0	0	0	0	0	0	0	0	0	0	0	0	0	0	0	0	0	0	0	0	0	0	0	0	0	0	0
Cpa|evm.model.tig00020912.73	Specific	NE	NE	not assigned.unknown	0	0	0.159172	0	0	0	0	0	0	0	0	0	0	0	0	0	0	0	0	0	0	0	0	0	0	0	0	0	0	0	0	0	0	0	0	0
Cpa|evm.model.tig00000194.71	Specific	NE	NE	not assigned.unknown	0	0	0	0	0	0	0	0	0	0	0	0	0	0	0	0	0	0	0	0	0	0	0	0	0	0	0	0	0	0	0	0	0	0	0	0
Cpa|evm.model.tig00000262.28	Specific	1.09919e-06	13	not assigned.unknown	6.24435	4.46063	13.8479	8.24798	8.93137	17.1884	12.9836	8.77705	31.5086	38.8864	17.5205	39.5057	32.2047	18.5082	44.0895	29.0073	25.5209	27.3688	37.0884	35.9484	29.4433	33.129	26.5737	34.786	20.8856	21.5873	29.4266	13.1173	24.7441	15.7895	11.7961	13.5154	22.4887	9.75195	10.1197	11.7996
Cpa|evm.model.tig00000204.22	Specific	0.000331576	24	not assigned.unknown	15.0255	24.1018	17.2966	10.8936	12.9649	10.0878	10.8324	11.3316	10.0225	14.2537	11.7438	7.67974	10.6851	10.262	5.9177	10.1096	8.40322	8.87803	7.77341	11.3283	5.81707	11.3756	12.6035	10.3025	8.51647	6.29033	9.61398	10.9411	9.13248	6.34118	15.4785	10.2849	14.886	24.0265	18.7039	22.4123
Cpa|evm.model.tig00000692.63	Specific	NR	NR	not assigned.unknown	13.5294	10.2163	20.4801	9.95983	10.8041	10.4306	14.4433	10.9386	12.8393	15.0148	12.5056	12.1769	16.6628	12.0945	10.3426	15.4617	11.6711	5.26559	16.9961	16.2372	11.4552	16.7641	14.0461	17.09	13.2478	10.8651	17.1493	10.4576	13.9455	11.5409	10.3606	14.1747	13.6721	11.7306	11.4457	10.9618
Cpa|evm.model.tig00000880.40	Archeaplastidia I	NR	NR	not assigned.unknown	7.67535	5.8276	15.0682	5.21335	4.39366	3.52583	1.99747	2.22701	1.44114	4.98188	5.26885	1.45292	5.90296	3.78716	1.81263	2.64303	1.55615	1.59192	2.96444	3.54952	1.61088	3.19316	2.50552	6.06029	1.75737	1.28666	4.41723	1.39031	4.81307	1.90235	2.8086	5.14243	4.59997	1.69599	4.6062	3.00227
Cpa|evm.model.tig00000983.33	Archeaplastidia I	8.06615e-10	16	not assigned.unknown	10.1471	7.33846	5.51795	6.92519	2.44892	8.17798	6.91432	6.02603	2.62026	5.53543	7.10977	5.8117	10.7598	17.0422	9.16976	25.7696	23.8091	9.18416	32.9382	33.3051	21.3889	29.3372	29.5348	28.6046	22.2375	24.3036	24.1649	22.3054	24.559	13.5067	16.2899	22.8772	12.3944	11.5186	17.9362	7.54058
Cpa|evm.model.tig00021137.25	Specific	NE	NE	not assigned.unknown	0	0	0	0	0	0	0	0	0	0	0	0	0	0	0	0	0	0	0	0	0	0	0	0	0	0	0	0	0	0	0	0	0	0	0	0
Cpa|evm.model.tig00001085.15	Archeaplastidia I	0.000570794	13	not assigned.unknown	48.1335	55.0385	50.1921	66.762	48.6183	101.808	62.4594	72.5089	79.5248	44.6986	62.0201	69.1869	45.1315	59.495	125.445	86.5594	95.1587	158.764	91.5023	89.7954	123.859	77.3676	97.7914	72.3598	89.8961	84.5621	87.1105	70.8454	53.8076	111.732	68.2178	48.5894	66.5717	56.4624	42.1537	61.721
Cpa|evm.model.tig00000383.16	Specific	6.69427e-05	15	not assigned.unknown	9.95193	10.2163	14.0071	9.49296	9.21948	14.2992	8.98862	8.97355	8.97438	11.3476	9.45854	11.4158	11.1334	12.5831	14.6076	15.5939	16.8843	13.0415	14.7563	19.9378	12.4396	15.101	17.0072	13.575	15.4784	14.4392	16.3698	13.9636	9.3176	12.2385	9.04994	12.1309	13.4805	9.18662	10.8176	7.2613
Cpa|evm.model.tig00020537.62	Prokaryotic	NR	NR	not assigned.unknown	3.38236	3.23756	5.57101	1.55622	2.16082	2.64438	1.53652	1.44101	1.0481	0.9687	0.571321	1.10699	0.971373	0.671915	1.11956	0.79291	1.0115	0.367367	1.64691	0.981783	1.87936	1.79615	1.89812	2.24231	1.01387	0.786292	1.16927	0.967172	0.61706	0.824354	1.62275	1.05486	1.0861	1.83732	1.67498	1.3964
Cpa|evm.model.tig00020723.4	Archeaplastidia I	4.12579e-07	12	protein.synthesis.initiation	91.2586	99.357	98.8456	188.381	250.943	259.051	219.722	298.289	274.865	269.852	296.389	291.623	285.957	292.772	356.821	370.619	292.79	354.876	330.172	277.769	313.227	284.391	287.528	221.079	236.298	342.394	214.756	231.517	305.321	294.358	187.615	222.311	182.146	155.466	180.549	175.388
Cpa|evm.model.tig00001344.2	Specific	NE	NE	not assigned.unknown	0.260181	0.215837	0.265286	0.0778112	0.432163	0	0.230477	0.196501	0.0655064	0.138386	0.380881	0.207561	0.224163	0.671915	0.373188	0.462531	0.544653	0.0612278	0.197629	0.528653	0.715947	0.332621	0.227775	0.363617	0.202773	0.357405	0.194878	0.120897	0	0.190235	0.0624134	0	0.0638884	0.353332	0	0.418921
Cpa|evm.model.tig00020629.92	Specific	5.00925e-13	14	not assigned.unknown	12.0984	14.533	10.3992	31.3579	32.7724	29.4799	56.5438	39.7587	63.1482	58.6063	53.3868	74.5835	54.9946	65.2368	168.841	85.5022	106.285	207.378	115.218	138.205	146.053	103.245	138.108	69.9963	104.631	127.808	76.4571	75.5603	70.098	78.1234	48.7449	49.9739	42.6775	43.8131	34.2673	37.7727
Cpa|evm.model.tig00021365.19	Specific	NE	NE	not assigned.unknown	0	0	0	0	0	0	0	0	0	0	0	0	0	0	0	0.0660759	0	0	0	0	0	0	0	0	0	0	0	0	0	0	0	0	0	0	0	0
Cpa|evm.model.tig00000248.76	Specific	NE	NE	not assigned.unknown	0	0	0	0	0	0	0	0	0	0	0	0	0	0	0	0	0	0	0	0	0	0	0	0	0	0	0	0	0	0	0	0	0	0	0	0
Cpa|evm.model.tig00000523.51	Prokaryotic	NR	NR	not assigned.unknown	12.7489	12.7344	13.4235	9.33734	11.7404	5.87639	8.98862	9.43205	5.76456	15.8452	10.7281	6.8495	14.197	11.1171	4.85145	9.8453	9.57034	3.55121	10.2108	8.53396	6.26454	11.1761	7.51657	9.69646	7.23224	7.21959	5.84634	7.31424	7.09619	3.61447	7.17754	8.04329	5.49441	6.2893	7.46762	6.77256
Cpa|evm.model.tig00021434.69	Archeaplastidia I	0.0100886	15	not assigned.unknown	0.650453	0.791403	1.00809	0.855923	1.29649	0.881459	1.61334	2.16151	2.0307	4.8435	2.72964	3.39016	3.73605	3.17632	1.86594	3.76632	1.78958	1.83683	2.70093	3.09639	2.23733	3.32621	2.20182	4.60582	3.0416	3.50257	3.63772	3.74779	3.39383	2.79012	2.99584	3.36236	3.00276	3.10932	2.3031	3.14191
Cpa|evm.model.tig00001007.9	Specific	1.32969e-06	18	not assigned.unknown	26.8637	26.548	31.516	13.2279	16.6383	11.2141	8.98862	12.2486	5.43703	11.832	18.0284	8.9943	18.1572	21.318	12.3152	26.6286	22.1752	10.4087	30.1055	32.5499	20.5835	27.674	29.1552	27.4531	32.5113	29.0928	31.3754	31.3122	31.3466	15.9798	24.2788	28.4812	21.7221	17.8786	24.2174	18.2929
Cpa|evm.model.tig00000841.10	Specific	9.0634e-05	20	not assigned.unknown	0.845589	1.36697	5.57101	4.04618	3.4573	4.70111	4.53272	5.56753	6.55064	6.91928	6.09409	4.49715	2.61523	3.60391	4.05176	5.4843	3.57915	4.53085	5.46774	4.90892	4.65366	6.51937	4.93512	7.57536	7.84056	9.22106	10.0687	9.91352	8.51542	10.2727	6.55341	10.2189	9.32771	6.64263	8.72385	7.19148
Cpa|evm.model.tig00021339.50	Archeaplastidia I	0.00180629	18	not assigned.unknown	2.0164	1.87059	3.18343	3.65713	4.68177	3.52583	4.30225	6.02603	3.0788	4.08238	6.15757	4.70471	5.0063	6.41373	5.43788	6.34328	6.45803	3.79612	5.73124	7.32561	5.72758	4.78974	7.2888	6.54511	5.2721	5.71849	10.0037	8.10007	6.66424	7.60942	7.42719	6.65879	9.58327	7.1373	6.63013	8.72752
Cpa|evm.model.tig00001052.15	Specific	NE	NE	not assigned.unknown	0.0650453	0	0	0	0	0	0	0	0	0	0	0	0.074721	0	0	0	0	0	0.0658764	0.0755218	0.0894934	0.0665242	0	0	0	0	0	0	0	0	0.0624134	0.0659286	0	0	0	0
Cpa|evm.model.tig00000681.84	Specific	NE	NE	not assigned.unknown	0	0	0	0	0	0	0	0	0	0	0	0	0	0	0	0	0	0	0	0	0	0	0	0	0	0	0	0	0	0	0	0	0	0	0	0
Cpa|evm.model.tig00020560.9	Specific	3.61671e-14	1	not assigned.unknown	12.1635	8.99321	13.0521	10.1933	10.516	8.42283	7.52893	9.10455	5.96108	4.63592	5.33233	4.84308	2.76468	2.13791	2.18582	1.98228	1.63396	1.28578	2.76681	1.96357	1.70037	3.92492	3.49255	4.54521	3.7851	2.85924	4.22236	6.10528	6.04719	5.8973	5.99169	6.65879	8.56105	8.62129	7.04887	9.42572
Cpa|evm.model.tig00001532.4	Specific	0.0029258	15	not assigned.unknown	0.455317	0.575566	1.43254	1.01155	1.08041	0.489699	1.30604	1.76851	0.851583	4.01319	3.04705	1.17618	3.36244	2.38224	1.81263	2.44481	2.10081	1.59192	2.37155	2.94535	3.04278	2.06225	2.50552	3.75738	2.56846	1.78703	4.80699	1.57166	2.71506	1.77553	1.93482	2.90086	4.72774	1.20133	2.58226	2.44371
Cpa|evm.model.tig00020723.53	Specific	NE	NE	not assigned.unknown	0	0	0	0	0	0	0	0	0	0	0	0	0	0	0	0	0	0	0	0	0	0	0	0	0	0	0	0	0	0	0	0	0	0	0	0
Cpa|evm.model.tig00020538.70	Archeaplastidia I	0.00109522	16	not assigned.unknown	26.8637	18.562	22.7615	12.9167	9.50759	21.5957	12.2921	11.9211	7.92628	6.29655	11.4264	11.6926	7.62154	15.8816	16.8468	22.0693	20.23	25.7769	24.5719	28.9248	41.3459	19.292	31.5848	24.6048	23.9948	24.0891	21.6964	19.7061	13.2668	26.95	13.9182	12.9879	14.1832	15.8293	11.4457	12.5676
Cpa|evm.model.tig00001304.1	Specific	NR	NR	not assigned.unknown	12.944	12.4466	17.5619	10.5823	13.325	9.45119	9.2191	12.1831	7.00919	14.6689	15.6161	8.78674	15.3178	13.4994	7.83695	12.6205	11.8268	5.93909	14.4269	14.8778	9.12833	14.2362	14.4257	13.2114	13.6534	12.9381	11.9525	14.568	18.5118	9.70201	14.6671	16.2184	14.5666	12.1546	13.4696	12.428
Cpa|evm.model.tig00000532.2	Specific	NR	NR	not assigned.unknown	0.390272	0.0719457	1.06114	0.233434	0.144054	0.19588	0.0768258	0.131001	0.131013	0.345964	0.25392	0.207561	0.448326	0.0610832	0.159938	0.264303	0	0	0.131753	0.226565	0.178987	0.332621	0.075925	0.484823	0.337955	0.285924	0.97439	0.241793	0.431942	0.317059	0.249654	0.329643	0.83055	0.211999	0.348954	0.13964
Cpa|evm.model.tig00000532.7	Specific	NE	NE	not assigned.unknown	0	0	0	0	0	0	0	0	0	0	0.0634801	0.0691869	0	0.0610832	0	0	0	0	0	0	0	0	0	0	0	0	0	0	0	0.126824	0	0	0	0	0	0
Cpa|evm.model.tig00020675.40	Archeaplastidia I	3.57565e-11	15	not assigned.unknown	14.375	14.6769	12.1501	18.8303	17.4306	19.7349	25.1989	21.0256	29.6089	28.7842	25.0746	33.7632	26.8248	30.9692	42.9699	35.1524	32.6014	41.5124	41.8315	48.485	42.2409	48.097	47.0735	34.786	48.598	52.0382	43.9775	34.0324	37.7023	39.0617	27.7115	29.3382	32.5831	23.0372	24.0778	24.4371
Cpa|evm.model.tig00021762.22	Specific	NE	NE	not assigned.unknown	0	0	0	0	0	0	0	0	0	0	0	0	0	0	0	0	0	0	0	0	0	0	0	0	0	0	0	0	0	0	0	0	0	0	0	0
Cpa|evm.model.tig00021432.58	Specific	NE	NE	not assigned.unknown	0	0	0	0	0	0	0	0	0	0	0	0	0	0	0	0	0	0	0	0	0	0	0	0	0	0	0	0	0	0	0	0	0	0	0	0
Cpa|evm.model.tig00000403.43	Specific	0.0170009	15	not assigned.unknown	2.47172	1.58281	3.02426	1.71185	0.792299	1.37116	2.15112	2.55451	3.20981	2.97529	2.41224	4.84308	4.48326	4.27582	4.63819	5.15392	4.90188	4.04103	5.53362	3.24744	2.23733	5.05584	3.26477	4.60582	3.10919	3.71702	3.31293	4.41272	4.38112	3.61447	4.11928	3.36236	6.00551	4.16931	3.0708	5.65543
Cpa|evm.model.tig00020554.169	Prokaryotic	NR	NR	gluconeogenesis / glyoxylate cycle.pyruvate dikinase	0.195136	0.0719457	7.26884	0.233434	0	0.930428	0.230477	0.262002	0.982596	0.345964	0.761761	0.968616	0.597768	0.977331	1.81263	0.396455	0.622461	0.489822	0.527011	0.83074	0.715947	0.532193	0.531475	0.363617	0.337955	0.285924	0.649593	0.302241	0.61706	0.634118	0.37448	0.395572	1.34166	0.565331	0.209373	2.51353
Cpa|evm.model.tig00020704.55	Prokaryotic	NR	NR	not assigned.unknown	134.774	175.619	138.904	143.562	140.813	223.597	125.38	112.923	233.727	125.031	94.9028	152.488	93.9243	97.2444	184.941	107.043	128.383	226.175	116.931	143.718	149.096	128.458	122.391	151.325	117.608	122.947	135.635	98.5307	88.0544	104.503	99.6118	78.7188	107.333	97.5902	89.5416	102.705
Cpa|evm.model.tig00020614.128	Specific	NE	NE	not assigned.unknown	0	0.0719457	0.0530572	0.155622	0.144054	0.19588	0	0.0655004	0.196519	0	0.19044	0.0691869	0	0.0610832	0.266563	0.0660759	0.0778076	0.367367	0.0658764	0.0755218	0.0894934	0.0665242	0	0.181809	0	0.0714811	0	0.0604483	0	0.190235	0.0624134	0	0.0638884	0	0	0.0698202
Cpa|evm.model.tig00000076.18	Archeaplastidia I	NE	NE	not assigned.unknown	0	0	0	0	0	0	0	0	0.131013	0	0	0	0	0	0	0	0	0	0	0	0	0	0	0.121206	0	0	0	0	0	0	0	0	0	0	0	0
Cpa|evm.model.tig00000525.13	Specific	0.00652655	20	not assigned.unknown	0.780544	3.23756	1.37949	0.933734	1.44054	0.832489	0	1.57201	0.524051	1.17628	1.07916	0.207561	0.597768	1.466	1.38613	1.25544	1.55615	1.59192	1.71279	1.66148	0.53696	1.59658	1.44257	1.45447	2.43328	1.71555	1.68894	1.93434	1.35753	0.951177	3.2455	1.31857	2.93887	1.90799	2.37289	2.72299
Cpa|evm.model.tig00021612.24	Specific	NR	NR	not assigned.unknown	0.130091	0.359729	0.636686	0.389056	0.864326	1.17528	0.614607	0.720504	0.393039	0.48435	0.698281	0.89943	0.597768	0.427582	0.426501	0.726834	0.155615	0.244911	0.658764	0.528653	0.447467	0.665241	0.9111	0.727234	0.608319	0.357405	1.42911	0.906724	0.370236	1.078	0.436894	0.593358	0.894438	0.565331	0.279163	0.698202
Cpa|evm.model.tig00021434.25	Prokaryotic	7.46985e-07	20	not assigned.unknown	5.39876	4.02896	8.54221	6.14708	6.12231	5.09287	6.5302	5.76403	4.38893	4.08238	6.47497	5.88089	6.426	6.59698	3.30538	7.07012	5.44653	2.75525	8.82743	8.68501	8.50187	10.4443	9.87025	10.9085	9.93589	9.79291	13.1867	13.7218	14.3158	11.6044	16.4771	16.5481	14.1193	16.3946	15.2144	16.3379
Cpa|evm.model.tig00000655.38	Prokaryotic	4.01435e-06	2	not assigned.unknown	9.7568	7.33846	12.7337	7.08082	9.50759	7.9821	9.06545	7.53254	6.28862	7.33444	7.87153	7.403	6.35128	6.23048	3.35869	6.60759	4.74626	1.95929	5.99475	6.04174	4.1167	6.0537	4.5555	5.57546	3.31196	4.50331	3.8326	5.86348	6.10889	4.50224	7.48961	6.26322	5.49441	10.6706	8.30511	10.8919
Cpa|evm.model.tig00000378.16	Archeaplastidia I	0.0208046	20	protein.aa activation.glutamate-tRNA ligase	54.2478	47.2683	44.7272	44.897	30.6116	53.0344	26.1208	24.8901	22.7962	12.9391	16.4413	20.7561	13.4498	17.0422	20.5253	25.241	24.9762	10.7149	33.2676	32.852	43.5833	38.5175	40.3162	41.1493	34.1335	34.5968	40.0149	32.763	32.7659	40.2665	32.0805	32.5687	27.9192	29.1145	27.707	27.0204
Cpa|evm.model.tig00021127.146	Archeaplastidia I	NR	NR	cell.organisation.cytoskeleton.mikrotubuli	3.25227	2.87783	7.53412	12.4498	11.5964	12.7322	11.1397	10.1526	9.49843	9.82538	11.9977	11.7618	10.4609	12.3999	8.37008	11.299	11.2043	7.34733	9.94733	10.9507	7.33846	10.6439	11.3128	11.3933	8.24611	11.3655	10.7183	12.815	9.50272	12.8092	11.2344	9.23001	13.8638	8.97462	11.3061	11.5901
Cpa|evm.model.tig00000681.8	Archeaplastidia I	NR	NR	transport.ABC transporters and multidrug resistance systems	0.845589	0.647511	0.583629	0.466867	0.648245	0.0979398	0	0.589503	0.131013	0	1.2696	0.276748	0.298884	0.916247	0	0.132152	0.700269	0	0.72464	0.302087	0.178987	0.399145	0.45555	0.666631	0.270364	0.428886	0.584634	0.120897	0.555354	0.380471	0.37448	0.725215	0.383331	1.05999	0.279163	0.628381
Cpa|evm.model.tig00000114.23	Specific	NE	NE	not assigned.unknown	0	0	0.0530572	0	0.0720272	0	0	0.0655004	0	0	0.12696	0.0691869	0	0	0	0	0	0	0.0658764	0	0	0.133048	0	0.121206	0	0	0.194878	0.0604483	0.246824	0.253647	0.0624134	0.197786	0.191665	0.141333	0.0697908	0.13964
Cpa|evm.model.tig00020614.44	Specific	9.6223e-06	14	not assigned.unknown	11.7082	11.3674	17.8272	24.1993	26.8661	26.3458	36.7996	46.1123	48.7368	55.7694	54.339	60.9537	59.3284	72.0781	98.4683	89.9292	74.8509	89.0252	73.6498	51.7324	71.8632	51.1571	51.7808	57.9363	88.4091	87.4928	116.147	71.6917	68	85.2889	55.1734	49.6443	76.0272	39.5731	39.2922	64.5836
Cpa|evm.model.tig00020816.124	Archeaplastidia I	6.69427e-05	22	Co-factor and vitamine metabolism.riboflavin	30.5713	29.3539	30.1365	16.7294	9.93975	20.6163	6.45337	7.92555	13.7563	1.9374	6.09409	9.27104	3.58661	4.88665	10.236	6.21113	7.62515	16.5927	10.6061	13.0653	19.778	11.6417	13.8943	20.5444	17.0329	15.7973	19.6177	16.0188	15.1797	22.321	16.1027	17.2733	21.0193	19.0092	16.4008	18.3627
Cpa|evm.model.tig00021222.12	Specific	NE	NE	not assigned.unknown	0	0	0	0	0	0	0	0	0	0	0	0	0	0	0	0	0	0	0	0	0	0	0	0	0	0	0	0	0	0	0	0.0659286	0	0	0	0
Cpa|evm.model.tig00000042.59	Prokaryotic	NR	NR	hormone metabolism.ethylene.signal transduction	2.66686	2.80588	3.55483	3.89056	4.60974	3.18304	3.30351	4.32303	2.75127	5.60462	6.47497	3.52853	7.39738	9.04031	4.69151	8.32556	6.76926	2.26543	5.53362	4.90892	4.0272	3.19316	4.02402	3.81798	5.81283	4.78923	6.88569	7.07245	7.89836	6.468	7.30237	8.70258	8.11383	7.41996	8.3749	5.86489
Cpa|evm.model.tig00021352.24	Archeaplastidia I	2.81736e-12	14	stress.abiotic.light	0.845589	0.359729	1.4856	1.71185	1.36852	1.76292	2.45843	1.57201	1.89969	4.63592	3.04705	4.2204	5.52935	5.19207	4.31832	8.52378	7.39172	2.44911	9.22269	11.6304	3.75872	6.85199	9.03507	5.21185	5.2721	5.647	6.10618	3.3851	5.36842	3.42424	2.87102	3.16457	3.3222	2.54399	2.37289	2.51353
Cpa|evm.model.tig00000219.50	Specific	NR	NR	not assigned.unknown	28.1646	25.3249	24.9899	20.3087	15.1257	20.5674	15.2883	17.8816	12.9048	13.631	17.0127	17.2275	16.4386	22.5397	15.3007	25.5053	27.2327	12.5517	21.9368	23.5628	16.8248	20.7555	24.0682	21.6958	18.6551	20.8725	15.5253	20.492	16.4755	16.931	22.4064	20.0423	17.761	26.0759	23.5195	26.3222
Cpa|evm.model.tig00000133.3	Archeaplastidia I	2.21646e-05	21	misc.acid and other phosphatases	11.7732	11.7272	15.4927	4.82429	3.24122	6.26815	2.0743	2.22701	1.11361	2.28336	3.55489	3.45934	3.36244	4.88665	4.26501	5.81467	4.74626	2.44911	4.80898	7.25009	5.90656	5.92065	6.14992	6.48451	5.81283	6.00441	10.1337	7.61648	7.71325	8.62401	9.92373	8.24108	10.1583	11.6599	10.1197	12.0789
Cpa|evm.model.tig00021434.15	Prokaryotic	0.00159665	23	not assigned.unknown	2.60181	2.59005	4.72209	3.34588	3.74541	2.35056	3.53399	3.14402	1.50665	3.52884	3.80881	2.28317	2.16691	3.05416	1.06625	2.1805	1.86738	0.428594	2.43743	3.24744	2.05835	3.72535	2.80922	2.54532	2.70364	2.14443	2.85821	4.17093	2.77677	2.53647	4.30652	4.21943	4.4083	3.39198	3.55933	4.11939
Cpa|evm.model.tig00021469.1	Specific	NE	NE	not assigned.unknown	0	0	0.212229	0.0778112	0.288109	0	0.0768258	0	0	0.138386	0.12696	0	0	0.244333	0.106625	0.0660759	0.0778076	0	0.197629	0	0	0	0.15185	0	0.0675911	0.0714811	0.0649593	0	0	0	0.0624134	0.0659286	0.255554	0.0706663	0	0.13964
Cpa|evm.model.tig00020538.19	Archeaplastidia I	6.8162e-06	15	not assigned.unknown	0.130091	0.0719457	0.583629	1.08936	1.00838	1.51807	1.07556	1.50651	1.50665	2.28336	0.825241	2.21398	1.4197	1.77141	2.23913	1.85012	1.78958	1.65315	3.09619	2.34118	2.95328	1.9292	2.35367	1.87869	3.64992	2.21591	3.18301	1.99479	2.65336	1.77553	1.43551	1.78007	2.49165	1.62533	1.60519	0.768022
Cpa|evm.model.tig00020553.187	Archeaplastidia I	0.000651811	14	not assigned.unknown	1.36595	1.07919	1.64477	6.30271	5.47407	3.42789	5.60829	7.59804	3.34083	6.57332	9.52202	5.8117	10.9093	11.4836	4.69151	11.1007	12.6048	6.49014	10.9355	11.9324	6.712	7.4507	11.2369	6.96933	10.6118	10.5077	9.35414	11.3038	9.99637	5.19977	8.80029	9.75744	7.47495	7.27863	8.86344	8.51806
Cpa|evm.model.tig00021043.19	Specific	NE	NE	not assigned.unknown	0	0	0	0	0	0	0	0	0	0	0	0	0	0	0	0	0	0	0	0	0	0	0	0	0	0	0	0	0	0	0	0	0	0	0	0
Cpa|evm.model.tig00000615.37	Specific	NR	NR	not assigned.unknown	11.9683	13.4538	45.1517	6.69176	10.8761	5.09287	5.22416	6.02603	8.31931	66.9095	9.5855	8.23324	17.7836	3.78716	3.30538	5.08784	3.65696	1.95929	10.9355	7.85427	2.32683	13.2383	7.21287	38.907	3.58233	6.14737	12.1474	6.28662	12.0944	2.98036	4.24411	12.3287	20.6999	5.22931	8.30511	5.58561
Cpa|evm.model.tig00000571.22	Archeaplastidia I	2.71898e-10	15	not assigned.unknown	39.8728	27.6272	50.4574	31.3579	32.5563	30.0675	31.9595	32.0297	20.8965	31.2752	54.339	44.1412	73.8243	111.782	67.2805	185.277	202.533	60.7379	198.222	302.767	180.866	118.613	219.195	104.237	192.229	157.258	212.677	74.5327	86.5118	76.7917	50.3676	53.534	40.8247	32.9305	32.8715	26.0429
Cpa|evm.model.tig00020616.2	Specific	NE	NE	not assigned.unknown	0	0	0	0.0778112	0.0720272	0	0	0.131001	0	0	0	0	0.149442	0.183249	0	0.198228	0	0	0	0	0.178987	0.133048	0	0	0.0675911	0	0	0	0.061706	0	0.18724	0.197786	0.0638884	0	0.209373	0.20946
Cpa|evm.model.tig00000217.3	Specific	NE	NE	not assigned.unknown	0	0	0	0	0	0	0	0	0	0	0	0	0	0	0	0	0	0	0	0	0	0	0	0	0	0	0	0	0	0	0	0	0	0	0	0
Cpa|evm.model.tig00020943.90	Prokaryotic	0.000743431	18	not assigned.unknown	0.715498	0.647511	1.59172	2.8012	1.80068	3.32995	1.22921	1.96501	0.393039	1.38386	1.46004	1.52211	2.01747	3.78716	2.50569	3.50202	3.1123	1.65315	2.43743	2.94535	2.59531	1.79615	2.20182	2.54532	5.2721	4.93219	7.79512	5.1381	4.81307	4.8193	7.05271	5.93358	9.19993	6.7133	6.14159	9.3559
Cpa|evm.model.tig00000144.166	Archeaplastidia I	1.34974e-05	12	cell.organisation	11.1227	5.0362	12.7868	14.9397	12.6768	18.0209	16.5944	14.0171	21.8791	14.4613	15.7431	23.8695	16.1397	19.6077	20.5253	23.1926	18.596	10.5312	22.8591	23.4873	25.7741	19.3585	22.6256	16.8476	11.8284	14.5821	15.7851	11.6665	10.9837	21.0527	11.7337	10.8782	12.1388	11.2359	9.35197	10.1239
Cpa|evm.model.tig00001029.24	Specific	5.00925e-13	15	not assigned.unknown	18.9282	20.6484	17.3497	23.1099	23.9851	14.4461	41.4859	33.4052	28.7573	44.145	37.8341	43.311	54.9946	41.2922	49.3141	57.8164	64.5025	65.1463	67.1939	79.9021	63.5403	70.2495	78.962	48.6641	71.7817	93.1398	56.7095	54.8266	61.8294	45.0224	41.1928	44.9633	35.0109	40.2798	33.2902	32.3267
Cpa|evm.model.tig00020909.48	Archeaplastidia I	5.35223e-14	15	N-metabolism.N-degradation.glutamate dehydrogenase	9.10634	5.32398	13.5296	4.27961	4.32163	8.08004	6.45337	7.00854	5.96108	9.47942	18.4092	23.5235	32.9519	64.5038	58.9104	124.553	140.054	76.5347	164.691	191.599	180.598	110.43	134.083	101.752	160.664	137.172	171.168	86.441	96.5698	104.312	51.8031	54.1274	55.5829	28.1959	27.8465	31.5587
Cpa|evm.model.tig00000241.49	Prokaryotic	NR	NR	protein.degradation	17.6273	13.5977	18.0925	11.9051	14.1173	9.5981	11.9848	11.6591	7.46773	8.30314	11.4264	13.3531	11.507	13.1329	6.98395	14.8671	11.5155	2.02052	12.9118	10.0444	13.603	12.6396	11.2369	14.4235	9.8007	9.14958	13.5765	11.1225	10.922	13.1262	12.233	11.6034	11.6916	13.6386	10.7478	13.4753
Cpa|evm.model.tig00000241.87	Specific	0.00521707	15	not assigned.unknown	3.4474	2.66199	5.51795	3.03464	3.4573	2.69335	2.99621	3.34052	2.75127	4.8435	4.06273	4.2204	5.90296	5.13099	4.26501	5.61645	4.20161	2.63279	5.27011	4.98444	4.29568	4.1245	4.70735	5.75727	4.12305	4.07442	5.97626	3.80824	4.93648	4.37541	3.37032	5.27429	4.9833	4.02798	4.11766	3.56083
Cpa|evm.model.tig00021489.38	Specific	NR	NR	not assigned.unknown	4.48813	4.2448	5.78323	3.26807	3.38528	2.88923	3.45716	3.01302	4.91298	5.12027	4.06273	3.94365	5.23047	3.35957	3.14544	2.77519	3.65696	1.1021	4.28196	2.86983	3.40075	4.45712	3.41662	5.39365	2.2981	3.35961	3.44284	2.90152	3.39383	2.85353	3.2455	2.83493	3.76942	2.19066	3.14059	3.00227
Cpa|evm.model.tig00021438.5	Specific	NE	NE	not assigned.unknown	0	0	0	0	0	0	0	0	0	0	0	0	0	0	0	0	0	0	0	0	0	0	0	0	0	0	0	0	0	0	0	0	0	0	0	0
Cpa|evm.model.tig00020801.14	Specific	7.86623e-09	15	not assigned.unknown	1.04073	0.143891	0.848915	1.24498	0.144054	0.930428	2.15112	0.720504	0.327532	0.553543	1.9044	1.31455	8.51819	10.9339	2.66563	16.0564	6.30242	0.306139	17.1279	16.9169	9.75478	17.6954	16.0961	11.9994	12.6395	9.14958	9.4191	9.97396	12.7731	6.21436	3.30791	8.30701	2.81109	0.989328	2.51247	0.768022
Cpa|evm.model.tig00001278.8	Specific	0.000188769	15	not assigned.unknown	12.6838	9.35294	16.8191	15.251	17.5026	8.27592	15.2115	18.7986	11.0051	21.2422	24.5668	16.9508	29.8884	26.8155	15.0341	32.1789	25.8321	7.22488	28.5903	28.7738	22.2839	25.8779	25.7386	24.423	25.2115	22.8025	30.8557	24.9651	28.2613	22.321	21.9695	28.4152	24.2776	23.6732	22.7518	20.1082
Cpa|evm.model.tig00000404.21	Archeaplastidia I	NR	NR	not assigned.unknown	5.07353	5.32398	6.26075	7.00301	6.55447	4.35832	4.84003	8.84255	2.22722	6.85009	8.12545	5.60414	10.5357	8.55164	2.87888	7.59872	7.31392	1.71438	8.10279	7.6277	3.31126	6.31979	8.04805	5.09064	9.86829	7.14811	6.43097	9.24859	8.14519	4.312	8.61305	8.57072	7.66661	7.06663	7.39783	6.77256
Cpa|evm.model.tig00021168.24	Archeaplastidia I	0.00259777	20	not assigned.unknown	1.49604	1.22308	1.53866	2.8012	3.4573	0.832489	2.22795	2.81652	1.0481	2.35256	2.41224	1.86805	2.09219	2.38224	1.33281	2.04835	1.71177	1.28578	2.04217	2.49222	2.23733	2.59444	2.58145	1.51507	3.58233	3.64553	2.79325	3.86869	5.30671	3.10718	4.24411	4.41722	2.7472	3.25065	2.93122	2.23425
Cpa|evm.model.tig00021248.25	Specific	NE	NE	not assigned.unknown	0	0	0	0	0	0	0	0	0	0	0	0	0	0	0	0	0	0	0	0	0	0	0	0	0	0	0	0	0	0	0	0	0	0	0	0
Cpa|evm.model.tig00020704.5	Archeaplastidia I	NR	NR	not assigned.unknown	2.0164	1.87059	4.82821	4.43524	3.09717	6.70888	4.07177	3.73352	3.73387	6.50413	4.44361	3.66691	4.10965	4.09257	5.75776	4.29493	3.19011	4.83699	3.75495	2.71878	3.40075	3.52578	3.11292	4.66642	2.43328	2.35888	4.67707	2.59928	2.52994	2.85353	4.36894	2.83493	4.28053	3.88665	3.69891	3.00227
Cpa|evm.model.tig00000241.37	Archeaplastidia I	0.00049924	13	RNA.transcription	21.7902	17.4109	23.0268	39.139	30.6836	41.4286	27.9646	34.6497	45.658	35.9803	34.3427	42.6191	32.5783	37.6272	70.9057	40.2402	39.1372	83.3922	45.4547	40.3286	66.0461	37.4531	42.5939	37.7556	43.2583	41.602	39.0406	39.7145	38.8748	55.0415	32.5798	29.2064	36.4164	35.4038	33.0809	33.9326
Cpa|evm.model.tig00020951.36	Specific	NR	NR	not assigned.unknown	326.527	231.737	216.686	296.85	373.317	77.3725	288.558	325.733	93.4777	281.477	354.473	106.409	291.561	305.294	43.0766	261.066	185.805	20.1439	265.416	241.141	122.964	308.805	291.628	175.082	209.127	234.815	147.328	296.257	394.795	137.223	377.414	435.656	153.716	369.02	396.412	148.647
Cpa|evm.model.tig00021357.22	Specific	2.60702e-05	17	not assigned.unknown	52.5566	49.9303	52.7919	68.5516	66.4091	62.3387	68.375	76.2424	77.1666	85.2456	83.1589	89.6662	80.1756	64.3817	107.105	82.6609	84.8881	118.782	93.2151	106.486	103.365	116.018	100.525	79.9352	145.659	146.822	106.728	125.853	115.205	117.248	102.545	110.43	101.519	97.3782	104.477	108.989
Cpa|evm.model.tig00021535.10	Specific	NE	NE	not assigned.unknown	0	0.143891	0	0	0	0	0	0.131001	0.131013	0	0.12696	0	0.149442	0	0	0	0	0	0.263506	0.151044	0.178987	0	0.3037	0	0	0	0.259837	0	0	0.126824	0	0	0	0.282665	0.279163	0
Cpa|evm.model.tig00020614.101	Archeaplastidia I	6.49519e-11	15	not assigned.unknown	4.61822	6.61901	6.52604	4.27961	7.63488	4.26038	7.83623	9.23555	6.35412	7.81879	8.82374	9.68616	13.0014	13.0107	15.7805	15.3957	21.1637	23.389	22.2003	31.4926	14.3189	20.689	22.1701	13.575	25.0763	25.3043	14.2261	16.6837	14.3775	9.89224	11.7337	12.9879	14.1832	10.4586	11.1665	10.6825
Cpa|evm.model.tig00000144.155	Specific	0.000141324	17	not assigned.unknown	1.82127	1.15113	2.17535	1.94528	2.66501	0.587639	3.45716	2.16151	0.851583	4.15157	4.38013	3.59772	6.94905	5.49748	2.61232	5.28607	4.97969	2.02052	4.28196	6.94801	3.75872	6.12022	6.75732	4.84823	7.84056	6.93366	6.88569	4.59407	8.45372	3.67788	3.99446	8.50479	5.74996	3.53332	7.32804	4.25903
Cpa|evm.model.tig00020796.2	Specific	0.0100886	21	not assigned.unknown	1.17082	0.287783	1.00809	0.311245	0.432163	0.24485	0.614607	0.196501	0.0655064	0.553543	0.380881	0.276748	0.597768	0.305416	0.21325	0.726834	0.0778076	0.244911	0.197629	0.377609	0.894934	0.79829	0.3037	0.606029	0.608319	0.571849	1.16927	0.664931	1.41924	0.507294	0.561721	1.71414	1.0861	0.353332	1.46561	0.558561
Cpa|evm.model.tig00000139.16	Specific	NR	NR	not assigned.unknown	38.1816	28.4905	41.756	30.2685	35.1493	26.9335	32.3437	35.2392	33.3428	39.4399	33.3271	33.6248	43.7118	35.5504	28.309	34.0291	35.7137	17.0825	33.3334	32.1723	36.6028	31.732	28.9274	34.3618	30.4836	29.0213	36.2473	34.516	40.6642	41.725	36.2622	41.4032	36.2886	37.1705	38.385	33.1646
Cpa|evm.model.tig00000158.42	Specific	NE	NE	not assigned.unknown	0.0650453	0	0	0.0778112	0	0.14691	0	0	0.0655064	0	0	0	0	0	0.159938	0	0	0	0.0658764	0	0	0	0	0	0	0	0	0	0	0	0	0	0	0	0	0
Cpa|evm.model.tig00000459.75	Specific	NE	NE	not assigned.unknown	0	0	0	0	0	0	0	0	0	0	0	0	0	0	0	0	0	0	0	0	0	0	0	0	0	0	0	0	0	0	0	0	0	0	0	0
Cpa|evm.model.tig00000383.47	Specific	2.81736e-12	12	not assigned.unknown	22.7008	18.562	26.7408	26.9227	22.1123	25.7092	34.0338	22.6631	30.0019	29.3378	29.3278	36.5999	42.0679	40.1316	45.4223	62.1113	60.6121	34.2263	53.1622	55.8106	38.2137	45.5025	43.7328	33.0286	30.4836	32.5239	27.9975	24.1793	22.2759	23.9063	22.9681	19.4489	21.0832	18.0906	18.2852	21.2951
Cpa|evm.model.tig00000144.32	Prokaryotic	0.0124674	12	not assigned.unknown	3.83767	4.46063	7.21578	4.82429	3.31325	4.50523	3.99494	3.53702	5.56805	6.08897	3.36445	6.50357	4.85686	4.45907	4.74482	5.94683	5.99119	2.75525	7.77341	6.5704	4.56416	6.65241	6.3777	7.21174	4.5286	4.86071	6.04122	3.6269	4.44283	3.29741	3.2455	3.42829	4.34441	2.40265	3.55933	3.28155
Cpa|evm.model.tig00020816.88	Specific	NE	NE	not assigned.unknown	0	0	0	0.155622	0	0	0	0	0	0	0.25392	0	0	0	0	0	0	0	0	0	0	0	0	0	0	0	0	0	0.061706	0	0	0.0659286	0	0	0	0.0698202
Cpa|evm.model.tig00020629.144	Archeaplastidia I	NR	NR	signalling.unspecified	3.83767	1.65475	7.74635	5.21335	7.27475	5.5336	6.06924	8.18755	8.64685	9.54861	13.2673	10.1705	14.197	10.2009	10.9291	10.9025	9.1813	5.75541	9.35445	7.47666	9.30731	5.65455	7.36472	11.6964	5.61006	6.93366	15.7851	6.40752	9.19419	10.7166	8.11374	8.70258	12.3305	6.2893	7.81657	7.9595
Cpa|evm.model.tig00001024.20	Specific	4.01435e-06	14	not assigned.unknown	0.0650453	0.0719457	0.3714	0.155622	0.216082	0	0.92191	1.04801	0.524051	3.11368	1.71396	1.5913	4.93158	3.54282	1.49275	4.55923	3.96819	1.04087	3.68908	1.81252	1.43189	2.32835	1.44257	2.36351	1.75737	1.21518	2.27358	1.39031	2.098	2.156	1.43551	1.78007	1.59721	0.847996	0.767699	0.977482
Cpa|evm.model.tig00000140.34	Specific	NE	NE	not assigned.unknown	0	0	0	0	0	0	0	0	0	0	0	0	0	0	0	0	0	0	0	0	0	0	0	0	0	0	0	0	0	0	0	0	0	0	0	0
Cpa|evm.model.tig00000480.70	Specific	NR	NR	not assigned.unknown	15.4157	12.8783	16.3947	19.2194	23.9851	24.8277	19.5138	26.7242	32.7532	19.9967	27.106	28.9893	21.8932	26.5712	43.6097	26.4964	32.757	52.7171	30.3031	27.8675	35.9763	24.8135	29.1552	23.3321	38.3917	33.0957	37.4166	32.5212	24.0653	50.7294	33.5784	25.7781	37.9497	35.5452	27.6372	41.6826
Cpa|evm.model.tig00020704.36	Specific	0.00049924	17	not assigned.unknown	15.4808	13.31	15.1744	7.23644	6.98664	4.94596	5.91559	6.87754	4.25792	7.26525	6.22105	6.36519	7.62154	8.00189	4.63819	14.2063	10.6596	4.46963	17.6549	17.219	11.8131	16.9637	16.0202	13.2114	11.2201	12.8666	10.1337	12.2106	12.5263	7.54601	9.54925	10.7464	8.62494	8.33863	8.58427	6.84238
Cpa|evm.model.tig00001339.22	Prokaryotic	4.12579e-07	13	protein.synthesis.ribosome biogenesis.Pre-rRNA processing and modifications.DExD-box helicases	80.4611	67.629	92.8501	132.512	129.937	176.977	141.744	145.28	154.792	126.9	142.894	170.892	163.191	178.852	209.625	187.854	163.863	183.989	157.247	166.072	225.434	159.924	169.996	181.203	162.692	163.692	192.28	154.748	164.138	200.825	132.129	131.066	141.96	101.194	110.758	113.109
Cpa|evm.model.tig00000882.22	Archeaplastidia I	0.0100886	16	RNA.regulation of transcription.unclassified	24.7823	19.7131	28.4387	21.1646	16.2781	31.2428	17.6699	17.0301	22.2722	16.6755	20.1867	33.0713	24.4338	27.7318	31.0812	32.5754	25.4431	22.3481	31.4889	29.378	32.7546	25.9444	31.4329	33.6346	27.3744	23.8032	34.9481	26.9599	22.5844	29.4231	21.595	21.5587	30.2192	22.6132	21.705	32.6758
Cpa|evm.model.tig00000101.18	Archeaplastidia I	NE	NE	not assigned.unknown	0	0	0	0	0	0	0	0	0	0	0	0	0	0	0	0	0.0778076	0	0	0	0	0	0	0	0	0	0	0	0	0	0	0	0	0	0	0
Cpa|evm.model.tig00000158.38	Archeaplastidia I	NE	NE	not assigned.unknown	0	0	0	0	0	0	0	0	0	0	0	0	0	0	0	0	0	0	0	0	0	0	0	0	0	0	0	0	0	0	0	0	0	0	0	0
Cpa|evm.model.tig00001333.2	Specific	NR	NR	not assigned.unknown	29.2053	3.38145	30.614	26.6892	17.1425	5.14184	18.0541	8.90805	10.4155	6.64251	10.0933	17.2275	10.4609	9.40681	2.23913	15.2635	5.44653	0.612278	13.9658	10.1954	12.3501	15.0345	12.9072	12.7266	4.59619	5.71849	22.0862	2.96197	4.31942	36.0179	15.7282	12.7902	7.60272	25.1572	9.98009	6.84238
Cpa|evm.model.tig00000806.10	Specific	0.049261	24	not assigned.unknown	6.56958	7.62625	8.17081	3.03464	4.96988	1.76292	3.99494	4.91253	2.35823	7.19606	6.28453	2.55991	7.09849	6.71915	1.2795	4.16278	4.90188	0.918416	5.40186	4.68235	2.05835	4.65669	4.78327	3.93919	5.54247	4.28886	4.35228	5.92393	7.09619	2.47306	6.24134	7.64772	4.53608	7.20796	7.32804	7.68022
Cpa|evm.model.tig00000342.58	Prokaryotic	4.2048e-05	16	lipid metabolism.FA synthesis and FA elongation.ketoacyl ACP synthase	5.98417	5.8276	6.26075	4.9021	3.67339	7.54137	12.2153	9.03905	14.1494	13.7694	12.9499	21.3787	23.3129	21.5624	23.5642	26.0339	22.0196	19.0418	25.3624	19.2581	18.9726	22.4186	18.9053	21.7564	26.4281	20.5865	26.0487	26.1741	28.3847	20.482	22.2192	22.7454	23.4471	18.2319	19.681	19.4798
Cpa|evm.model.tig00020603.51	Specific	NE	NE	not assigned.unknown	0	0	0	0	0	0	0	0	0	0	0	0	0	0	0	0	0	0	0	0	0	0	0	0	0	0	0	0	0	0	0.0624134	0	0	0	0	0
Cpa|evm.model.tig00020801.59	Specific	NE	NE	not assigned.unknown	0	0	0	0	0	0	0	0	0	0	0	0	0	0	0	0	0	0	0	0	0	0	0	0	0	0	0	0	0	0	0	0	0	0.141333	0	0
Cpa|evm.model.tig00020944.1	Specific	NR	NR	not assigned.unknown	0.650453	2.5181	2.01617	1.86747	0.936353	2.25262	1.22921	2.29251	1.0481	2.21417	2.60268	1.66049	1.56914	1.83249	2.77225	3.5681	4.66846	0.612278	2.10804	3.09639	0.447467	3.99145	2.88515	2.96954	2.36569	1.92999	1.03935	1.93434	0.987296	1.52188	0.998614	1.58229	1.34166	2.11999	0.907281	2.44371
Cpa|evm.model.tig00021116.7	Archeaplastidia I	NR	NR	not assigned.unknown	0	0	0	0	0	0	0	0	0	0	1.84092	0	0	0.122166	0	0	0	0	0	0	0	0	0	0	0	0	0	0	0.30853	0.317059	0	0	0	0	0	0
Cpa|evm.model.tig00000057.148	Specific	NE	NE	not assigned.unknown	0	0	0	0	0	0	0	0	0	0	0	0	0	0	0	0	0	0	0	0	0	0	0	0	0	0	0	0	0	0	0	0	0	0	0	0
Cpa|evm.model.tig00020780.18	Prokaryotic	5.44861e-12	14	protein.postranslational modification.kinase	1.56109	0.935294	2.17535	2.02309	1.5846	2.15468	10.7556	2.35801	16.0491	13.5618	4.69753	28.0207	16.065	7.87973	34.1734	15.1314	16.8843	34.4712	37.4178	42.1412	50.8322	38.6505	45.2513	21.6958	36.0936	36.0979	22.6058	14.2658	21.3503	24.477	8.8627	6.92251	7.21939	4.09865	3.8385	6.00453
Cpa|evm.model.tig00000980.29	Archeaplastidia I	1.60561e-06	20	not assigned.unknown	13.0741	13.5977	15.758	8.09236	10.66	5.48463	7.83623	14.5411	4.78197	7.7496	11.5534	6.8495	9.56428	10.9339	3.78519	6.27721	6.61365	4.89822	9.68383	15.8596	10.8287	17.4959	15.0331	13.7568	14.2617	12.6521	20.2673	21.6405	20.4247	9.19471	18.3495	19.7786	19.2943	15.3346	18.9133	17.7343
Cpa|evm.model.tig00000792.49	Specific	4.7971e-06	12	not assigned.unknown	0.390272	0.575566	1.22032	2.95682	3.60136	5.63154	2.53525	3.53702	8.38482	6.7809	3.74533	5.53495	4.25909	3.84824	5.75776	4.55923	3.96819	4.59208	6.06063	5.43757	4.74315	4.52364	3.56847	4.12099	5.20451	3.71702	4.74203	2.41793	3.20871	1.96577	1.43551	1.45043	1.91665	1.69599	1.39582	1.32658
Cpa|evm.model.tig00020830.81	Archeaplastidia I	NE	NE	not assigned.unknown	0	0	0	0	0.0720272	0	0	0	0	0	0	0	0	0	0	0	0	0	0	0	0	0	0.075925	0	0	0	0	0.0604483	0.123412	0	0	0	0	0	0	0
Cpa|evm.model.tig00000796.2	Specific	NE	NE	not assigned.unknown	0	0	0	0	0	0	0	0	0	0	0	0	0	0	0	0	0	0	0	0	0	0	0	0	0	0	0	0	0	0	0	0	0	0	0	0
Cpa|evm.model.tig00000900.40	Prokaryotic	NE	NE	not assigned.unknown	0	0	0	0	0	0	0	0	0	0	0	0	0	0	0	0	0	0	0	0	0	0	0	0	0	0	0	0	0	0.253647	0	0	0	0	0	0
Cpa|evm.model.tig00000498.59	Archeaplastidia I	5.03824e-07	19	not assigned.unknown	8.19571	8.41765	6.68521	4.66867	6.6265	7.19858	6.37654	6.87754	3.14431	5.05108	6.66541	4.98146	4.03493	7.2689	8.9032	8.72201	10.8931	9.4903	12.253	13.6694	7.87542	11.1761	10.4776	8.84802	16.1543	12.5807	11.108	16.9255	11.6007	12.6824	18.5992	13.845	17.2499	19.2919	14.6561	17.1059
Cpa|evm.model.tig00000525.27	Specific	NE	NE	not assigned.unknown	0	0	0	0	0	0	0	0	0	0	0	0	0	0	0	0	0	0	0	0	0	0	0	0	0	0	0	0	0	0	0	0	0	0	0	0
Cpa|evm.model.tig00001292.18	Archeaplastidia I	0.00180629	13	protein.postranslational modification	76.6884	47.0525	74.5984	69.4854	49.9869	71.9368	63.3813	52.4003	50.8985	42.7612	66.0193	70.709	54.3221	71.1008	75.4906	93.1009	87.378	30.7363	82.3455	96.0637	120.19	76.2367	90.8063	82.6017	65.6985	71.624	77.3666	70.1804	51.7096	98.2883	57.982	49.7761	55.3274	46.0038	39.0829	43.8471
Cpa|evm.model.tig00020912.55	Specific	2.79695e-06	17	not assigned.unknown	11.3179	8.3457	14.3785	7.78112	8.57123	7.44343	8.22036	9.10455	8.51583	10.9325	11.8708	10.3088	13.4498	11.8501	13.5947	12.3562	10.7375	12.7354	13.1094	16.0861	17.3617	12.8392	14.3498	13.8781	12.5719	15.3684	19.9425	13.6009	14.8094	14.775	13.1068	11.999	17.761	11.6599	12.5624	14.5226
Cpa|evm.model.tig00000792.67	Specific	0.000570794	16	not assigned.unknown	0.455317	0	1.00809	0	0	0.0489699	0.230477	0.524003	0.262026	0.276771	1.39656	1.31455	1.34498	1.34383	1.01294	1.9162	1.94519	1.04087	1.05402	1.35939	1.52139	1.86268	1.44257	1.45447	1.41941	0.64333	0.909431	1.45076	1.35753	1.20482	1.31068	1.3845	1.91665	1.05999	1.32603	2.0946
Cpa|evm.model.tig00020553.147	Specific	2.75043e-07	15	not assigned.unknown	13.8547	9.06516	14.9621	16.0291	11.8845	13.2708	17.7468	15.1306	18.2108	17.0906	20.631	22.0014	18.0078	23.7003	26.9229	25.9678	27.5439	18.4908	27.8657	31.3415	28.4589	29.7363	32.1922	19.4535	26.5633	26.591	23.5153	21.036	17.0308	28.2817	25.0278	18.0644	17.3777	26.1465	21.356	21.4348
Cpa|evm.model.tig00000852.23	Archeaplastidia I	NR	NR	signalling.G-proteins	27.0589	12.4466	29.6059	23.5768	20.4557	15.0827	23.0477	18.3401	24.1064	18.3361	21.7737	23.3852	23.3129	24.7387	12.8483	28.4126	21.5527	3.91858	25.56	27.4899	24.2527	25.6118	27.7885	22.9685	14.1265	15.6544	22.9306	15.8374	16.8457	27.8378	18.8488	17.4052	15.0777	18.7266	13.7488	17.2456
Cpa|evm.model.tig00000042.193	Specific	NE	NE	not assigned.unknown	0	0	0	0	0	0	0	0	0	0	0	0	0	0	0	0	0	0	0	0	0	0	0	0	0	0	0	0	0	0	0	0	0	0	0	0
Cpa|evm.model.tig00021105.27	Specific	NR	NR	not assigned.unknown	0.910634	0.359729	0.901972	1.01155	0.432163	0.342789	1.76699	0.851505	0.851583	0.48435	0.317401	0.89943	0.523047	0.855164	1.11956	0.396455	0.233423	0.183683	1.51516	0.453131	1.25291	0.665241	0.835175	1.03025	0.675911	1.5011	1.23423	0.544034	0.061706	0.824354	1.43551	0.857072	0.447219	0.918662	1.18644	0.977482
Cpa|evm.model.tig00020562.33	Specific	0.0308014	15	not assigned.unknown	0.520363	0.359729	0.901972	1.01155	1.51257	0.489699	0.768258	1.37551	0.589558	3.18287	2.28528	1.10699	3.28772	1.77141	0.746376	1.9162	1.63396	0.734733	2.5033	3.09639	1.07392	2.32835	1.5185	2.24231	2.09532	2.14443	3.05309	1.93434	3.02359	0.887765	1.62275	2.96679	2.2361	1.69599	2.65205	1.53604
Cpa|evm.model.tig00020538.24	Archeaplastidia I	NE	NE	not assigned.unknown	0	0.0719457	0	0	0	0	0	0	0	0	0	0	0	0.0610832	0	0	0	0	0	0	0	0	0	0	0	0	0	0	0	0.0634118	0	0	0.0638884	0	0	0
Cpa|evm.model.tig00000852.22	Archeaplastidia I	0.0153461	12	signalling.G-proteins	30.5063	33.3828	41.703	28.0898	29.3871	23.4566	33.3424	28.9512	27.7092	32.7282	29.0104	28.8509	41.6943	34.1455	25.5367	38.1918	36.3362	28.8995	35.3756	37.6099	30.5172	30.8007	33.3311	38.907	28.9966	27.0198	33.519	26.7786	29.9891	25.1111	24.4661	26.8989	26.322	23.3199	28.1955	27.8582
Cpa|evm.model.tig00000863.17	Archeaplastidia I	0.0308014	11	development.unspecified	21.9853	12.8783	21.1168	22.8765	18.3669	33.0547	22.049	20.4361	26.6611	16.9522	24.2494	28.2974	15.7661	20.0964	30.9746	20.3514	20.7746	24.6136	21.7392	21.2216	34.8129	20.2899	22.1701	23.4533	18.3172	18.1562	21.1118	17.6509	15.4265	29.9938	16.9764	14.5043	16.9943	14.7693	12.5624	16.4776
Cpa|evm.model.tig00021045.15	Specific	NR	NR	not assigned.unknown	0.455317	0.0719457	0.477515	0.233434	0.216082	0.14691	0.0768258	0.589503	0.196519	0.48435	0.571321	0.345934	0.373605	0.549748	0.479813	0.726834	0.389038	0.183683	0.461135	0	0	0.79829	0.227775	0.303014	0.0675911	0.357405	0.584634	0.664931	0.555354	0.0634118	1.12344	0.329643	0.447219	0.989328	1.25624	0.768022
Cpa|evm.model.tig00020904.174	Archeaplastidia I	NR	NR	not assigned.unknown	8.45589	7.19457	12.6276	5.83584	6.12231	3.37892	4.53272	5.17453	1.31013	6.08897	7.10977	3.94365	9.93789	10.6285	1.59938	10.9686	7.93638	1.1021	8.82743	9.13814	3.57974	6.51937	8.1999	7.45415	5.47488	5.43256	8.37975	6.16572	8.39201	3.48765	5.74203	6.65879	5.87774	4.59331	5.51348	4.74777
Cpa|evm.model.tig00001107.8	Archeaplastidia I	NR	NR	not assigned.unknown	22.0504	15.9719	22.9738	17.5853	14.6215	28.5984	15.5956	19.5846	26.7266	19.9967	21.1389	29.1277	20.0252	21.9899	38.6516	22.0033	20.1522	26.9402	23.8472	21.5237	37.3187	17.6954	22.246	26.241	21.2236	20.801	25.2692	21.6405	19.9927	31.8961	17.663	18.7897	22.4887	21.2706	19.4019	21.5046
Cpa|evm.model.tig00001065.41	Specific	0.0253621	22	not assigned.unknown	1.56109	2.30226	5.51795	1.08936	1.87271	2.20365	1.53652	1.17901	1.70317	1.66063	1.9044	0.276748	1.19554	0.610832	0.746376	1.05721	0.778076	0.857189	1.97629	0.906262	1.96885	1.86268	1.8222	2.96954	1.08146	1.1437	1.81886	1.57166	0.987296	1.90235	2.12206	2.70307	3.89719	0.989328	1.5354	2.23425
Cpa|evm.model.tig00020556.66	Specific	0.00038051	2	not assigned.unknown	6.8948	6.97873	7.37495	3.65713	3.4573	4.94596	2.53525	3.73352	4.0614	1.72982	2.15832	2.90585	1.34498	2.68766	3.41201	2.04835	1.32273	3.06139	1.97629	2.03909	3.13227	2.06225	1.59442	3.33316	2.16291	1.28666	1.42911	2.23659	1.41924	2.59988	2.8086	2.24157	3.25831	3.17998	1.67498	5.58561
Cpa|evm.model.tig00000117.15	Specific	NE	NE	not assigned.unknown	0	0	0	0	0	0	0	0	0	0	0	0	0	0	0	0	0	0	0	0	0	0	0	0	0	0	0	0	0	0	0	0	0	0	0	0
Cpa|evm.model.tig00020927.62	Specific	8.10513e-06	16	not assigned.unknown	1.10577	2.87783	3.60789	3.81275	2.52095	4.89699	8.37402	8.58055	5.56805	5.74301	11.6803	10.5856	12.4037	19.4855	35.133	28.4787	29.2557	50.3904	32.8064	29.4535	31.5017	23.4165	29.1552	27.5743	36.8371	36.8842	40.5996	43.6437	28.3847	59.3535	36.3246	26.1077	39.8664	27.4185	24.6362	35.6083
Cpa|evm.model.tig00000169.17	Archeaplastidia I	0.0338965	9	not assigned.unknown	23.4814	22.7348	29.0753	27.4673	24.9214	37.364	18.4382	16.0476	35.308	31.2752	16.7587	25.9451	25.7787	16.0649	23.7774	21.2764	17.5067	22.042	25.8235	24.6956	23.5368	25.5453	21.4108	35.0285	16.8978	19.1569	23.3854	11.4247	14.8711	12.936	9.86132	12.3287	12.2666	8.97462	10.1197	7.12166
Cpa|evm.model.tig00000989.42	Archeaplastidia I	2.60702e-05	12	transport.p- and v-ATPases.H+-transporting two-sector ATPase.subunit C	642.778	707.946	566.014	706.759	635.424	613.152	596.476	624.022	694.172	761.952	610.298	704.392	742.129	689.385	635.006	826.873	783.523	678.893	844.799	829.758	659.835	860.224	850.967	826.441	741.001	774.855	712.669	645.104	607.619	521.182	541.249	549.515	522.16	446.611	449.453	479.734
Cpa|evm.model.tig00020681.6	Specific	NE	NE	not assigned.unknown	0	0	0	0	0	0	0	0	0	0	0	0	0	0	0	0	0	0	0	0	0	0	0	0	0	0	0	0	0	0	0	0	0	0	0	0
Cpa|evm.model.tig00020904.82	Specific	NE	NE	not assigned.unknown	0	0	0	0	0	0	0	0	0	0	0	0	0	0	0	0	0	0	0	0	0	0	0	0	0	0	0	0	0	0	0	0	0	0	0	0
Cpa|evm.model.tig00022104.10	Specific	NE	NE	not assigned.unknown	0	0	0	0	0	0	0	0	0	0	0	0	0	0	0	0	0	0	0	0	0	0	0	0	0	0	0	0	0	0	0	0	0	0	0	0
Cpa|evm.model.tig00020592.15	Specific	3.06184e-05	19	not assigned.unknown	6.3094	5.0362	9.12584	6.38052	6.6265	4.84802	6.14607	5.43653	4.58545	7.12686	7.42717	5.05064	9.11596	8.12406	4.69151	9.18454	6.76926	4.22472	8.69568	8.45844	6.89099	8.31552	7.8962	10.4237	9.66552	7.36255	13.3167	10.1553	13.1434	9.19471	9.61166	12.7242	13.7999	9.32795	11.4457	9.63518
Cpa|evm.model.tig00000144.59	Archeaplastidia I	NR	NR	signalling.misc	13.0091	14.9647	16.3947	17.8966	22.3284	14.2502	23.5087	27.1172	16.7041	33.6277	29.8357	26.8445	35.5672	34.0233	21.3783	36.6721	29.5669	18.7357	35.0462	31.4171	24.0737	31.1998	28.32	25.9986	35.0798	37.3131	28.5821	38.566	28.5699	27.6475	36.6367	29.9975	32.3914	38.1598	30.4986	33.793
Cpa|evm.model.tig00020610.50	Specific	7.46985e-07	19	not assigned.unknown	2.92704	2.15837	5.88935	3.11245	3.88947	3.52583	2.76573	2.94752	2.62026	2.83691	3.68185	3.1826	3.28772	3.78716	2.50569	3.5681	2.95669	1.53069	4.21609	4.38026	4.83264	4.32407	4.70735	7.09053	6.62392	6.4333	10.4585	5.50079	7.96007	5.58024	5.05549	6.19729	7.53884	4.87598	5.79264	6.42345
Cpa|evm.model.tig00020629.25	Specific	0.0118441	21	not assigned.unknown	0.390272	0.359729	0.318343	0.622489	0.288109	0	0.384129	0.393002	0.524051	0	0.0634801	0.276748	0.298884	0.732998	0.266563	0.264303	1.47834	0.795961	0.263506	0.604174	0.447467	0.399145	0.379625	0.0606029	0.337955	0.64333	0.129919	1.6321	1.72777	1.39506	1.43551	2.3075	2.10832	0.423998	1.18644	0.768022
Cpa|evm.model.tig00021351.16	Specific	NR	NR	not assigned.unknown	2.60181	0.863349	2.81203	1.94528	1.08041	1.22425	2.3816	1.44101	0.393039	0.830314	2.98357	2.35235	4.18437	3.60391	2.34575	4.95569	3.89038	0.183683	3.49145	3.02087	1.96885	3.92492	5.23882	2.0605	1.68978	4.43183	1.62398	1.08807	3.64065	1.96577	1.93482	1.846	1.78888	1.27199	2.16352	1.95496
Cpa|evm.model.tig00021438.13	Specific	NE	NE	not assigned.unknown	0.0650453	0	0	0	0	0	0	0	0	0.0691928	0	0	0	0	0	0	0	0	0.0658764	0	0	0	0	0	0	0.0714811	0	0	0	0	0	0	0	0	0	0
Cpa|evm.model.tig00000430.62	Archeaplastidia I	1.03629e-11	12	DNA.unspecified	57.5001	61.2978	65.6848	63.883	66.6251	71.1043	79.6684	77.2249	69.1748	72.5833	77.7631	91.4651	79.1295	81.9736	94.0434	90.7882	99.905	101.761	103.294	109.129	97.2793	96.9257	105.308	80.9048	84.1509	95.3557	76.7819	63.0475	72.3194	62.1436	51.9904	55.8416	52.4524	50.3851	45.0849	53.203
Cpa|evm.model.tig00000093.224	Archeaplastidia I	0.00140974	19	not assigned.unknown	5.72399	4.38869	7.37495	5.6024	6.26636	3.5748	6.29972	6.74654	3.93039	8.57991	9.33158	7.26462	7.8457	8.55164	5.27795	8.32556	7.00269	1.65315	6.71939	8.45844	5.99606	8.51509	9.18692	7.63596	9.93589	9.00661	10.2636	9.18814	10.922	9.89224	9.61166	8.24108	10.1583	10.0346	8.72385	9.3559
Cpa|evm.model.tig00000073.68	Prokaryotic	0.00049924	13	Co-factor and vitamine metabolism	0.0650453	0.647511	0.901972	1.63403	1.87271	1.02837	2.91938	3.99552	2.88228	2.9061	2.98357	3.11341	3.28772	3.60391	1.38613	4.75746	5.29092	3.73489	4.7431	2.56774	1.96885	3.52578	3.41662	4.06039	2.97401	2.71628	3.8326	3.44555	2.59165	0.570706	2.93343	1.58229	4.15275	1.83732	2.51247	2.51353
Cpa|evm.model.tig00000828.8	Specific	NR	NR	not assigned.unknown	6.76471	3.38145	6.04852	6.14708	6.91461	2.4485	5.45463	5.76403	2.55475	6.29655	7.04629	4.63552	7.77098	7.39106	1.91925	6.60759	4.43503	0.55105	6.9829	7.02353	3.40075	7.11808	7.82027	5.21185	4.46101	4.93219	5.32667	6.40752	9.19419	4.312	7.48961	8.83444	5.94162	6.99597	7.39783	4.67795
Cpa|evm.model.tig00020996.17	Specific	NE	NE	not assigned.unknown	0	0	0	0	0	0	0	0	0	0	0	0	0	0	0	0	0	0	0	0	0	0	0	0	0	0	0	0	0	0	0	0	0	0	0	0
Cpa|evm.model.tig00021035.28	Prokaryotic	1.7669e-09	18	protein.synthesis.ribosome biogenesis	0.130091	0.0719457	0.159172	0.311245	0.216082	0.538669	0.230477	0.0655004	0.196519	0.276771	0.12696	0	0.074721	0.427582	0.639751	2.44481	1.24492	0.673505	3.03031	2.71878	1.61088	2.92706	2.4296	4.2422	3.51473	3.35961	5.26171	3.3851	5.30671	2.79012	3.49515	5.27429	3.89719	2.04932	3.21038	1.88514
Cpa|evm.model.tig00000139.22	Specific	0.00180629	15	not assigned.unknown	0.650453	0.863349	1.64477	2.25652	2.08879	1.9588	4.91685	4.12652	1.89969	4.08238	5.71321	3.59772	7.8457	7.08565	3.30538	10.3078	5.0575	1.34701	7.70754	8.08083	3.84822	5.92065	4.70735	6.06029	6.89429	5.647	7.6652	8.22097	8.33031	3.61447	5.42997	6.13136	5.87774	5.22931	4.11766	5.44597
Cpa|evm.model.tig00000403.34	Archeaplastidia I	NR	NR	not assigned.unknown	0.715498	1.15113	3.28955	1.55622	2.59298	1.27322	2.0743	2.55451	2.29272	10.2405	4.69753	2.83666	9.56428	5.19207	1.59938	4.42708	2.87888	1.16333	3.95258	3.09639	2.86379	4.1245	3.18885	7.51475	2.77123	3.43109	5.32667	3.506	5.80036	1.71212	2.93343	5.60393	5.11107	2.75599	3.28017	2.79281
Cpa|evm.model.tig00020812.13	Specific	NE	NE	not assigned.unknown	0	0	0	0	0	0	0	0	0	0	0	0	0	0	0	0	0	0	0	0	0	0	0	0	0	0	0	0	0	0	0	0	0	0	0	0
Cpa|evm.model.tig00020571.31	Specific	0.0449273	18	not assigned.unknown	2.47172	2.44615	3.07732	1.63403	1.51257	1.27322	1.84382	1.44101	1.70317	3.25206	3.11053	1.45292	2.39107	2.93199	1.59938	2.51088	3.50134	1.59192	2.30567	3.17192	3.93771	2.86054	2.1259	2.72713	3.51473	2.00147	3.24797	3.14331	3.64065	2.53647	2.93343	2.90086	4.72774	3.03865	3.97808	2.23425
Cpa|evm.model.tig00020553.71	Archeaplastidia I	0.00180629	24	not assigned.no ontology	35.4497	30.2891	30.9323	21.8649	26.578	15.8173	17.2858	16.5061	10.612	13.4234	17.2031	13.8374	16.3639	12.7664	8.4767	13.4134	11.8268	7.04119	14.8881	16.1617	14.6769	14.7684	17.0831	20.1202	11.8284	17.3699	20.4622	14.2053	19.2523	14.014	16.2275	14.7021	19.2943	16.8893	16.4706	21.7839
Cpa|evm.model.tig00020710.58	Prokaryotic	NR	NR	not assigned.unknown	3.38236	2.37421	4.35069	3.03464	2.59298	2.84026	1.84382	2.75102	2.68576	3.59803	3.74533	2.83666	3.51189	3.42066	2.559	2.44481	2.25642	1.28578	2.5033	2.56774	3.66923	2.99359	2.58145	3.21195	2.97401	2.43036	3.89756	2.35748	3.147	3.17059	2.62136	2.83493	3.64164	4.09865	2.09373	3.56083
Cpa|evm.model.tig00001669.7	Specific	NR	NR	not assigned.unknown	1.04073	1.22308	4.03235	1.01155	1.36852	0.979398	0.537781	1.17901	0.982596	3.66722	2.47572	1.10699	3.43716	1.89358	1.22619	2.31265	1.63396	0.612278	1.97629	2.71878	1.25291	1.72963	1.5185	3.33316	1.35182	1.57258	3.76764	1.32986	3.02359	1.39506	0.624134	2.3075	2.87498	0.77733	2.16352	0.768022
Cpa|evm.model.tig00000615.29	Specific	1.34974e-05	16	not assigned.unknown	1.49604	1.15113	2.91815	3.26807	3.24122	2.25262	3.30351	3.66802	1.76867	4.08238	4.95145	3.25178	5.52935	5.25315	2.93219	6.34328	6.06899	2.2042	5.79712	5.43757	3.22176	5.85413	6.22585	5.99968	6.35356	6.00441	5.78138	5.3799	6.29401	3.80471	5.42997	6.26322	5.36663	4.38131	4.18745	4.67795
Cpa|evm.model.tig00021589.26	Specific	NR	NR	not assigned.unknown	7.93553	6.25928	10.4523	6.30271	7.56285	7.10064	5.30098	4.71603	2.42374	4.56673	4.69753	6.8495	6.27656	7.20781	4.53157	6.54151	5.83557	3.79612	6.52176	5.81518	7.87542	7.38418	7.97212	9.33284	4.39342	7.29107	6.49593	4.65452	4.07259	6.84848	5.49238	5.80172	5.62218	5.93597	5.02494	12.9167
Cpa|evm.model.tig00000880.34	Archeaplastidia I	9.0634e-05	12	not assigned.unknown	5.13858	3.66923	8.75444	8.71485	7.49083	11.5079	9.29593	7.27054	7.99178	10.033	11.1725	11.485	12.329	14.9043	11.3023	16.0564	11.9824	7.34733	12.0554	9.81783	8.94934	13.1053	12.8313	10.7267	7.70538	7.29107	10.6533	9.67172	9.13248	7.16553	6.49099	8.37294	10.4138	5.65331	6.63013	7.33112
Cpa|evm.model.tig00021126.11	Prokaryotic	NR	NR	stress.abiotic.heat	50.9955	29.0661	58.8404	190.482	139.733	275.75	164.561	142.463	192.065	77.2192	102.901	143.909	80.1009	98.0996	109.984	126.139	91.1127	43.7166	127.734	130.351	191.695	130.387	178.651	173.082	78.8788	114.012	146.288	55.6124	67.6915	120.99	42.0666	59.7973	42.358	27.6305	34.7558	24.5069
Cpa|evm.model.tig00021374.54	Specific	NE	NE	not assigned.unknown	0	0	0	0	0	0	0	0	0	0	0	0	0	0	0	0	0	0	0	0	0	0	0	0	0.0675911	0	0	0	0	0	0	0	0	0	0	0
Cpa|evm.model.tig00000789.50	Archeaplastidia I	NR	NR	not assigned.unknown	2.92704	2.37421	6.95049	3.42369	4.60974	5.5336	4.14859	4.32303	3.79937	8.57991	7.61761	3.59772	8.44347	8.30731	5.17132	6.27721	5.60215	4.59208	6.06063	7.6277	5.3696	4.39059	4.78327	7.75717	5.74524	6.07589	10.3935	5.1381	8.94737	6.15095	5.74203	8.63665	10.2221	4.23998	6.97908	5.37615
Cpa|evm.model.tig00000402.10	Archeaplastidia I	0.000141324	11	not assigned.unknown	113.114	96.1914	109.775	97.4196	80.0222	146.665	97.7225	93.1415	151.451	95.4861	100.362	139.342	102.517	114.042	183.075	128.055	128.071	180.683	109.948	99.9153	157.419	101.915	108.041	106.843	101.725	103.004	98.3484	93.453	80.4646	138.111	88.9391	77.0046	92.2549	86.5662	73.2106	90.1378
Cpa|evm.model.tig00001384.11	Specific	9.0634e-05	16	not assigned.unknown	4.35804	3.3095	4.93432	2.95682	3.09717	1.56704	4.22542	3.60252	3.73387	8.57991	4.57057	5.2582	7.54682	4.15366	2.61232	7.33442	4.90188	1.22456	7.44403	5.96622	4.83264	7.78333	7.97212	7.02993	7.43502	7.00514	6.36601	6.8911	9.00907	4.69247	6.0541	6.98843	6.70829	5.08797	5.3041	4.95723
Cpa|evm.model.tig00001668.5	Specific	0.00109522	11	not assigned.unknown	21.2698	18.7059	25.6266	35.7931	38.2464	32.9078	47.7857	46.5053	61.314	56.1154	47.9275	49.8146	57.0868	44.3464	48.3545	54.9751	52.2867	39.247	52.24	40.4042	43.7623	57.0112	38.7217	48.1793	39.4056	40.6012	40.5346	41.528	34.5553	38.6812	40.1318	37.9749	38.8442	43.1065	37.8964	44.0565
Cpa|evm.model.tig00001466.6	Archeaplastidia I	7.46985e-07	10	not assigned.no ontology	44.2308	35.3973	50.5105	51.6666	43.8646	71.3981	48.5539	50.0423	60.8555	47.6739	50.4667	64.8973	68.0708	50.8212	73.8379	54.1822	58.3557	75.3714	46.4428	46.5214	51.9062	48.5626	45.4031	56.0576	45.3536	46.3197	52.2273	43.281	46.1561	45.276	30.957	44.37	43.5719	28.8319	31.9642	33.6533
Cpa|evm.model.tig00000383.113	Specific	NR	NR	not assigned.unknown	1.69118	2.5181	3.07732	2.48996	3.09717	0.734549	2.53525	2.68552	0.327532	8.16476	5.64973	1.66049	6.57544	4.64232	2.77225	4.62531	5.29092	1.71438	4.41372	5.58861	1.25291	4.52364	3.56847	4.3028	2.90642	3.71702	4.02748	4.59407	7.03448	1.5853	3.68239	7.44994	4.85552	1.97866	6.69992	3.70047
Cpa|evm.model.tig00001098.17	Specific	4.83298e-09	16	not assigned.unknown	4.42308	2.87783	5.83629	4.2018	5.11393	3.37892	4.68638	5.24003	4.1269	9.41023	8.9507	8.57917	16.4386	11.4836	8.53001	14.8671	9.57034	3.42875	15.0857	14.1981	15.1244	15.9658	14.4257	19.9383	17.1005	14.8681	17.7339	15.1725	19.931	13.5701	14.6671	14.3065	13.2888	12.2253	12.7717	9.14644
Cpa|evm.model.tig00020614.71	Specific	0.00415285	12	not assigned.unknown	88.2665	137.488	104.629	94.1515	91.1144	95.5893	61.3838	67.7274	84.4378	94.3099	74.9065	95.2703	92.7287	79.347	108.758	113.915	100.761	120.313	113.769	110.942	93.6996	103.379	99.9173	99.3281	98.8181	108.151	102.051	87.5291	70.715	62.9679	58.9807	76.2135	67.9773	61.7624	69.7908	67.8652
Cpa|evm.model.tig00000113.76	Specific	0.0145925	21	not assigned.unknown	0.195136	0.791403	1.00809	0	0.216082	0	0	0.196501	0	0	0.444361	0.761056	0	0.183249	0	0.198228	0	0	0.461135	0	1.3424	0.199572	0.227775	0.181809	0.202773	0.214443	0.194878	0.664931	0.678766	1.20482	0.18724	0.725215	0.702773	0.77733	0.209373	0.488741
Cpa|evm.model.tig00021070.4	Specific	NR	NR	not assigned.unknown	0.0650453	0.647511	0.742801	0.155622	0.648245	0.19588	0.384129	1.17901	0.0655064	1.17628	0.952202	0.484308	1.34498	1.03841	0.21325	0.264303	0.933691	0	1.18577	1.13283	0.178987	0.465669	0.9111	0.484823	1.14905	0.500367	0.324797	1.14852	2.59165	0.0634118	1.68516	1.64822	1.40555	2.61465	1.5354	3.07209
Cpa|evm.model.tig00001095.22	Archeaplastidia I	0.000846917	13	not assigned.unknown	12.7489	11.943	11.2481	15.3288	13.7572	14.7399	16.4407	15.6546	15.656	14.8765	14.6004	15.2903	18.0078	17.9585	16.0471	22.5319	20.7746	15.4906	19.9605	18.8049	18.7936	13.704	16.172	12.7266	18.9931	20.2291	17.0843	14.6889	20.6098	16.6773	15.104	18.46	11.1805	12.9319	15.4238	14.5226
Cpa|evm.model.tig00000037.38	Archeaplastidia I	0.00043612	12	transport.p- and v-ATPases	64.525	58.8516	76.4554	71.5863	68.1377	58.4211	68.2213	66.9414	58.2352	71.8914	67.2889	74.6527	85.1072	76.1096	58.2173	87.8148	74.5397	41.941	83.9924	81.8656	82.3339	83.9535	85.4915	88.2984	64.7522	74.3403	76.5871	64.6797	79.9709	59.4803	56.609	65.9286	55.8385	48.9011	55.2743	56.1354
Cpa|evm.model.tig00021590.6	Archeaplastidia I	2.93821e-09	15	not assigned.unknown	16.1312	14.605	14.7499	13.8504	12.1006	12.8301	15.2115	15.4581	23.9753	25.6705	17.3935	25.4608	28.6181	22.5397	31.721	25.9678	25.0541	27.0627	33.3993	34.2114	29.8013	35.4574	33.8625	23.0897	30.2808	35.1687	23.7102	21.3987	26.9655	20.4186	21.595	20.1742	20.6999	20.6346	22.8914	16.687
Cpa|evm.model.tig00000057.52	Specific	NE	NE	not assigned.unknown	0	0	0	0	0	0	0	0	0	0	0	0	0	0	0	0	0	0	0	0	0	0	0	0	0	0	0	0	0	0	0	0	0	0	0	0
Cpa|evm.model.tig00000144.66	Specific	0.00728847	19	not assigned.unknown	5.78903	1.87059	9.28501	10.5823	11.9565	6.0233	14.5969	15.4581	10.4155	11.6244	16.9492	13.4914	14.2717	15.7595	8.31676	18.9638	12.9939	1.77561	17.9843	16.6148	16.1983	18.8929	17.7664	15.2113	14.5997	13.9388	23.3204	18.5576	18.882	24.9843	21.595	17.4711	18.1443	18.3732	15.5634	16.8267
Cpa|evm.model.tig00000254.22	Specific	6.17382e-09	22	not assigned.unknown	29.0102	26.1882	41.8621	14.3951	16.5663	7.54137	13.5982	14.6066	8.51583	16.8831	16.3144	12.7996	15.3178	11.1782	5.9177	11.8276	7.54734	3.24507	13.7682	14.0471	15.7508	23.35	21.5627	28.6652	20.4801	22.2306	31.7002	30.8286	36.7151	23.716	35.8253	41.601	34.8831	34.7678	37.9662	34.2817
Cpa|evm.model.tig00021044.6	Archeaplastidia I	NE	NE	not assigned.unknown	0	0	0	0	0	0	0	0	0	0	0	0	0	0	0	0	0	0	0	0	0	0	0	0	0	0	0	0	0	0	0	0	0	0	0	0
Cpa|evm.model.tig00000555.14	Specific	NR	NR	not assigned.unknown	0.260181	0.0719457	0.583629	0.389056	0.216082	0.783519	0.230477	0.262002	1.70317	0.138386	0.317401	1.52211	0.373605	0.366499	1.38613	0.264303	0.233423	1.16333	0.395258	0.226565	1.96885	0.598717	0.6074	1.33326	0.743502	0.500367	1.36415	0.544034	0.431942	1.39506	0.499307	0.659286	1.40555	0.353332	0.0697908	1.0473
Cpa|evm.model.tig00001154.44	Archeaplastidia I	NR	NR	protein.synthesis.ribosomal protein.eukaryotic.40S subunit.S14	5586.94	5821.63	5311.34	5403.99	5275.41	5600.69	5483.52	5391.99	5873.17	5070.45	5292.72	4635.31	4451.58	5758.55	5829.94	5362.19	6370.65	5452.52	5338.09	5626.68	5406.3	5545.05	5530.75	4903.62	6223.38	5976.39	5254.04	6211.18	5895.45	5988.74	6320.85	5315.56	5674.32	6031.86	5568.19	5834.17
Cpa|evm.model.tig00000492.140	Archeaplastidia I	NE	NE	not assigned.unknown	0	0	0	0	0	0	0	0	0	0	0	0	0	0	0	0	0	0	0	0	0	0	0	0	0	0	0	0	0	0	0	0	0	0	0	0
Cpa|evm.model.tig00000241.148	Specific	NR	NR	not assigned.unknown	44.7512	37.052	81.1775	39.6837	36.4458	41.6244	29.4243	30.5887	29.8709	59.8518	50.9745	39.5057	51.408	32.4962	33.5336	35.0202	25.0541	36.553	44.0054	44.1047	35.6184	40.5797	37.1273	86.4197	44.0018	39.6005	81.2641	39.8959	58.6207	41.8518	34.9515	52.611	72.9606	32.0825	49.8307	32.7457
Cpa|evm.model.tig00020936.3	Specific	NE	NE	not assigned.unknown	0	0	0	0	0	0	0	0	0	0	0	0	0	0	0	0	0	0	0	0	0	0	0	0	0	0	0	0	0	0	0	0	0	0	0	0
Cpa|evm.model.tig00021257.30	Specific	NE	NE	not assigned.unknown	0	0	0	0	0	0.0979398	0	0	0	0	0	0	0	0	0	0	0	0	0	0	0	0	0	0	0	0	0	0	0	0	0.0624134	0	0	0	0	0
Cpa|evm.model.tig00021521.13	Archeaplastidia I	3.06184e-05	16	not assigned.unknown	2.86199	1.94253	4.82821	2.17871	1.51257	2.74232	3.38034	2.16151	2.16171	1.45305	2.47572	3.52853	3.73605	3.48174	2.87888	5.4843	2.80107	4.34717	6.06063	4.90892	4.83264	2.79401	4.47957	3.99979	6.96188	4.86071	6.10618	4.23138	3.82577	4.12177	4.11928	3.16457	3.44998	1.97866	1.67498	2.44371
Cpa|evm.model.tig00001420.3	Prokaryotic	9.0634e-05	11	not assigned.unknown	1.17082	1.43891	1.16726	2.87901	2.52095	2.64438	2.53525	3.27502	2.42374	2.83691	2.60268	4.01284	3.51189	3.05416	2.29244	3.30379	8.09199	3.67367	2.96444	4.22922	2.7743	2.72749	2.20182	1.75748	2.77123	2.6448	1.03935	1.753	0.370236	3.42424	1.80999	2.3075	1.85276	1.55466	1.74477	2.16442
Cpa|evm.model.tig00000204.61	Specific	NR	NR	not assigned.unknown	0.845589	0	0.848915	0.233434	0	0.29382	0	0.196501	0.196519	0	0.19044	0	0	0	0	0.858986	0	0.183683	0.197629	0	0	0.199572	0.227775	2.42411	0.405546	0.214443	0.844471	0	0.802178	0	0.811374	0.857072	1.6611	0	0.418745	0
Cpa|evm.model.tig00000093.45	Specific	3.02399e-15	16	not assigned.unknown	4.55317	3.59729	7.32189	6.38052	6.55447	5.5336	6.60702	6.35354	5.96108	8.44153	6.91933	10.1705	14.4959	10.5063	14.5543	16.9815	17.7401	20.3888	22.8591	27.7165	35.2604	28.4723	33.6348	28.2409	19.6014	31.8091	27.8026	19.5852	29.4337	22.7014	14.3551	15.4273	12.7138	9.53995	7.39783	13.5451
Cpa|evm.model.tig00020801.2	Specific	NE	NE	not assigned.unknown	0	0	0	0	0	0	0	0	0	0	0	0	0	0	0	0	0	0	0	0	0	0	0	0	0	0	0	0	0	0	0	0	0	0	0	0
Cpa|evm.model.tig00020703.30	Specific	NR	NR	not assigned.unknown	2.47172	2.01448	2.91815	1.47841	1.15243	0.783519	1.45969	1.70301	0.91709	1.31466	1.46004	1.45292	0.149442	0.977331	0.746376	2.51088	1.63396	0.122456	1.25165	1.43491	2.05835	1.86268	2.65737	1.27266	2.2305	2.35888	1.49406	3.14331	0.431942	2.40965	4.30652	0.593358	0.447219	2.19066	0.628118	0.977482
Cpa|evm.model.tig00021365.10	Prokaryotic	NR	NR	not assigned.unknown	2.86199	2.23032	3.28955	1.24498	1.72865	0.24485	1.69017	2.03051	0.393039	4.28996	3.80881	1.24536	5.23047	3.48174	1.33281	3.89848	2.64546	0.489822	3.09619	2.4167	1.3424	1.9292	2.04997	2.0605	1.21664	1.1437	1.03935	1.99479	2.83847	1.20482	2.55895	3.16457	2.7472	3.74531	3.62912	1.88514
Cpa|evm.model.tig00000339.15	Specific	NE	NE	not assigned.unknown	0	0	0	0	0	0	0	0	0	0	0	0	0	0	0	0	0	0	0	0	0	0	0	0	0	0	0	0	0	0	0	0	0	0	0	0
Cpa|evm.model.tig00001250.13	Specific	0.000188769	19	not assigned.unknown	1.30091	0.863349	2.9712	5.13554	3.74541	1.37116	6.5302	5.37103	1.37563	5.67381	9.5855	5.32739	8.74235	12.5831	1.91925	10.5721	6.92488	0.428594	11.8577	11.2527	5.99606	11.1095	11.6165	9.57525	12.6395	12.2947	15.98	18.7994	22.0907	15.5359	26.9002	29.536	15.3971	20.3519	15.5634	15.2208
Cpa|evm.model.tig00020943.88	Archeaplastidia I	0.00465711	15	not assigned.no ontology	1.75622	0.359729	2.28146	3.11245	2.73703	0.783519	4.22542	3.07852	1.89969	2.9061	4.63405	4.2204	6.0524	5.8029	1.33281	6.87189	3.81257	0.489822	6.45589	6.87248	2.59531	5.98717	7.13695	3.57557	3.51473	4.1459	6.49593	4.41272	5.43013	4.56565	5.42997	5.86765	3.51386	4.73464	4.39682	3.28155
Cpa|evm.model.tig00000079.2	Specific	NR	NR	not assigned.unknown	0.260181	0.575566	0.901972	0.155622	0.144054	0.24485	0.153652	0.327502	0.0655064	0.48435	0.380881	0.0691869	0.448326	0.427582	0.319875	0.264303	0.155615	0.122456	0.72464	0.528653	0.178987	0.266097	0.45555	1.03025	0.135182	0.285924	0.844471	0.36269	0.123412	0.126824	0.436894	0.527429	0.511107	0.141333	0.418745	0.349101
Cpa|evm.model.tig00021742.32	Specific	NE	NE	not assigned.unknown	0	0	0	0	0	0	0	0	0	0	0	0	0	0	0	0	0	0	0	0	0	0	0	0	0	0	0	0	0	0	0	0	0	0	0	0
Cpa|evm.model.tig00020553.240	Specific	NR	NR	not assigned.unknown	0	0.0719457	0.212229	0.233434	0.144054	0.29382	0	1.11351	0.393039	0.415157	0	0.207561	0.224163	0.183249	1.59938	0.198228	0.233423	0.306139	0.0658764	0.453131	0.53696	0.199572	0.379625	0.42422	0	0.0714811	0.389756	0.120897	0.185118	0.443883	0	0.197786	0.255554	0.211999	0	0.488741
Cpa|evm.model.tig00000828.22	Specific	NR	NR	not assigned.unknown	1.95136	1.79864	2.38757	2.41215	2.52095	1.02837	1.61334	2.75102	1.57215	3.94399	3.93577	1.93723	4.93158	2.74874	1.17288	2.37873	1.55615	0.795961	3.49145	3.54952	1.3424	3.5923	2.4296	4.3028	2.56846	2.93072	4.93691	3.08286	5.92377	1.64871	2.55895	5.34022	4.15275	2.68532	4.39682	2.58335
Cpa|evm.model.tig00020964.26	Archeaplastidia I	NR	NR	not assigned.unknown	1.56109	1.36697	3.3426	2.72339	3.4573	1.32219	2.3816	1.96501	1.11361	2.69852	2.5392	2.42154	3.58661	2.62658	2.34575	2.24658	2.17861	0.734733	2.2398	2.86983	2.50582	2.39487	2.27775	2.78773	2.50087	2.93072	3.63772	2.47838	3.33212	2.6633	2.18447	3.36236	3.96108	2.89732	2.44268	2.86263
Cpa|evm.model.tig00020563.129	Archeaplastidia I	0.0170009	14	not assigned.unknown	20.9446	10.576	23.6105	20.1531	19.9515	13.8095	21.5112	20.1741	24.3684	20.4811	24.4398	28.1591	24.1349	23.3949	19.2992	26.2982	17.8179	5.02068	28.3268	26.3571	35.9763	26.277	27.6367	24.1805	23.1161	18.9425	27.6727	21.58	20.3013	35.574	23.093	19.7127	21.8498	21.1999	17.3779	18.9911
Cpa|evm.model.tig00000383.43	Specific	1.93532e-06	13	not assigned.unknown	12.944	7.19457	12.097	11.9051	16.9984	10.2347	25.2757	16.8991	16.1146	20.1351	16.1239	28.7817	16.7375	19.9742	19.0326	23.1926	20.3856	3.12262	28.261	32.7009	28.7274	24.88	33.3311	23.6351	18.9255	24.8039	26.2436	15.1121	17.7096	19.9747	9.92373	14.768	13.9277	9.61062	7.53741	13.196
Cpa|evm.model.tig00000865.19	Specific	0.0029258	9	not assigned.unknown	19.4485	13.31	21.4882	18.4412	16.5663	18.5596	12.6763	14.2136	14.3459	13.5618	15.9335	15.2903	16.2892	16.7979	13.7013	15.4617	12.138	6.30646	12.3189	13.8205	15.3929	12.6396	14.4257	12.1206	9.25997	9.64994	13.1218	7.49559	8.57713	9.70201	7.48961	6.98843	8.49716	7.5613	7.18846	7.75004
Cpa|evm.model.tig00001085.29	Specific	0.00217257	19	not assigned.unknown	2.27659	1.43891	1.27337	1.24498	1.65663	0.342789	0.691432	0.786005	0	0.48435	1.07916	0.484308	0.896652	1.64925	0	2.1805	1.24492	0	2.63506	2.64326	1.16341	2.66097	2.4296	1.51507	1.41941	1.57258	1.55902	2.35748	2.0363	1.33165	3.05826	2.24157	1.0861	2.19066	1.88435	1.25676
Cpa|evm.model.tig00021275.9	Prokaryotic	6.17382e-09	13	not assigned.unknown	9.17139	6.90679	16.66	25.3664	21.3921	24.6319	29.5779	27.3792	34.5219	29.7529	36.5645	37.5685	27.3479	33.4736	43.8229	35.6149	34.9356	45.0024	42.1609	35.3442	51.3692	36.9209	34.6218	43.2098	39.9463	28.6639	44.3672	24.8442	22.1524	31.7693	24.154	19.5808	30.6026	20.4932	11.5155	22.7614
Cpa|evm.model.tig00000525.9	Archeaplastidia I	2.21646e-05	10	not assigned.unknown	25.3677	15.9719	28.0673	34.2369	30.6836	27.5701	36.0313	35.3047	33.3428	28.715	40.7542	36.0464	32.8772	43.0636	32.574	43.8744	39.215	21.4909	41.2386	41.8391	37.4977	31.9316	39.9365	30.5438	21.5615	27.3058	25.8538	22.6681	22.2141	34.6228	22.5936	22.2179	23.7026	25.9345	20.7279	22.901
Cpa|evm.model.tig00021178.7	Specific	NE	NE	not assigned.unknown	0	0	0	0	0	0	0	0	0	0	0	0	0	0	0	0	0	0	0	0	0	0	0	0	0	0	0	0	0	0	0	0	0	0	0.0697908	0
Cpa|evm.model.tig00001427.4	Specific	NE	NE	not assigned.unknown	0	0	0	0	0	0	0	0	0	0	0	0	0	0	0	0	0	0	0	0	0	0	0	0	0	0	0	0	0	0	0	0	0	0	0	0
Cpa|evm.model.tig00000076.145	Specific	NE	NE	not assigned.unknown	0	0	0	0	0	0.0979398	0	0	0	0	0	0	0	0.0610832	0	0	0	0	0	0	0.0894934	0	0	0	0	0	0	0	0	0.0634118	0	0	0.0638884	0	0	0
Cpa|evm.model.tig00000789.18	Archeaplastidia I	NR	NR	not assigned.unknown	20.3592	20.2887	23.1329	17.5075	22.1123	13.026	17.7468	22.9906	8.84337	19.7892	24.9477	12.7304	25.7787	23.7614	13.648	23.1265	23.3423	9.18416	25.4283	25.6019	13.3345	21.6203	21.5627	16.9688	26.3605	21.5873	19.163	22.8494	20.6715	12.8092	24.2164	20.9653	19.2304	24.5919	23.9383	25.4145
Cpa|evm.model.tig00000194.49	Archeaplastidia I	0.0253621	21	protein.synthesis.ribosomal protein.eukaryotic.60S subunit.L5	5185.54	5949.62	4985.84	4690.15	5057.46	5073.33	4732.24	5495.29	4770.24	4367.73	5200.23	4127.83	4566.42	5559.18	5036.71	4891.53	6270.52	5431.76	4765.63	5430.39	4638.89	4758.01	5282.78	4050.88	5650.41	5804.48	4513.7	6002.82	5630.79	5588.61	6076.07	6140.66	5295.01	5963.46	6461.58	5437.11
Cpa|evm.model.tig00000802.7	Specific	0.0188159	23	not assigned.unknown	70.314	52.6643	73.1659	42.6405	46.1694	33.7403	47.4784	44.8023	40.0244	50.9951	47.6101	41.1662	51.3333	40.6814	28.0424	48.2354	38.5148	22.2869	51.7788	47.3522	45.9101	53.685	48.7438	46.0582	40.6898	38.5283	44.5621	43.4019	54.8566	44.5785	56.1721	59.0061	50.0246	62.257	69.3721	61.7908
Cpa|evm.model.tig00021017.22	Specific	5.44861e-12	23	not assigned.unknown	2.27659	2.44615	6.79132	0.544678	1.44054	1.12631	0.768258	1.57201	0.720571	1.45305	0.634801	0.345934	0.298884	0.0610832	0.106625	0	0.0778076	0.122456	0.461135	0.755218	0.26848	0.997862	0.835175	1.87869	0.946275	0.786292	1.16927	1.69255	2.15971	0.887765	2.49654	3.49422	3.51386	3.74531	4.11766	3.90993
Cpa|evm.model.tig00021680.4	Archeaplastidia I	6.17382e-09	17	not assigned.unknown	1.49604	0.719457	1.91006	1.01155	0.576217	1.56704	3.30351	3.40602	5.24051	4.08238	4.95145	6.43438	5.82824	9.28464	12.955	13.7438	12.8383	18.4296	17.3914	14.1226	17.0037	12.5731	13.3628	13.2114	22.981	17.8703	21.0468	18.4367	15.9818	18.7699	15.6658	13.5813	15.2054	13.4266	12.5624	11.5203
Cpa|evm.model.tig00000190.22	Prokaryotic	8.93163e-09	20	not assigned.unknown	0.130091	0.143891	0.318343	0	0	0	0	0.0655004	0	0.138386	0	0	0	0	0	0	0.0778076	0	0.131753	0.302087	0.26848	0.731766	0.3037	0.606029	0.135182	0.142962	0.714553	1.14852	2.098	0.824354	0.686547	1.97786	1.34166	0.565331	1.18644	0.628381
Cpa|evm.model.tig00000157.70	Specific	NE	NE	not assigned.unknown	0.0650453	0	0.265286	0	0	0	0.230477	0.131001	0	0.48435	0.380881	0.0691869	0.523047	0.549748	0.0533126	0.396455	0.31123	0	0.131753	0.0755218	0.26848	0.199572	0.15185	0.181809	0.202773	0.0714811	0.779512	0.36269	0.370236	0.443883	0.312067	0.197786	0.255554	0.282665	0.139582	0.488741
Cpa|evm.model.tig00021348.96	Archeaplastidia I	NR	NR	not assigned.unknown	49.1092	31.2964	43.0294	38.2831	34.573	44.5626	33.4192	30.1302	40.8105	21.5882	32.3749	38.6063	23.9107	27.3653	35.0264	25.4392	23.1867	20.0827	26.7458	31.7947	52.8906	30.0689	34.0903	36.6041	25.2115	24.4465	35.9225	27.9271	20.5481	53.4562	23.7795	19.8445	34.1803	27.1359	19.8904	34.3515
Cpa|evm.model.tig00000147.5	Specific	NE	NE	not assigned.unknown	0	0	0	0	0	0	0	0	0	0	0	0	0	0	0	0	0	0	0	0	0	0	0	0	0	0	0	0	0	0	0	0	0	0	0	0
Cpa|evm.model.tig00000764.9	Specific	NR	NR	not assigned.unknown	0	0	0	0.389056	0	0.0979398	0	3.99552	0	0	0	0	0	2.38224	0	0	0	0	0	0	0.178987	0.133048	0	0	0	0	0.129919	0	20.8566	0	0	0	0	0	0	0.13964
Cpa|evm.model.tig00000219.31	Specific	0.0229815	19	not assigned.unknown	36.1652	27.3394	51.0941	20.7756	22.1844	22.2813	23.2782	24.5626	24.6959	33.005	37.6437	38.2604	51.9311	62.1216	39.5046	61.4505	61.7792	24.736	59.684	62.6831	38.4822	44.8373	46.4661	38.5434	44.6101	42.0309	47.5502	62.6244	54.363	58.3389	71.2761	60.5884	74.43	71.0197	57.5774	84.6919
Cpa|evm.model.tig00020616.3	Specific	NE	NE	not assigned.unknown	0	0	0	0	0	0	0	0	0	0	0	0	0	0	0	0	0	0	0	0	0	0	0	0	0	0	0	0	0	0	0	0	0	0	0	0
Cpa|evm.model.tig00000718.30	Archeaplastidia I	5.74117e-05	2	not assigned.no ontology	12.2285	10.648	10.7176	11.4382	12.3887	8.37386	7.91306	7.33604	8.1883	6.29655	9.39506	5.2582	4.78214	5.00882	4.15838	1.45367	2.80107	4.10226	5.99475	5.66413	5.3696	7.05156	6.60547	8.72681	4.5286	3.64553	5.13179	7.61648	3.57895	5.77047	7.67685	4.74686	6.38884	10.6706	7.18846	8.51806
Cpa|evm.model.tig00000215.58	Archeaplastidia I	7.52957e-12	23	transport.metabolite transporters at the mitochondrial membrane	1849.5	1809.08	1571.29	1161.33	1387.96	1131.89	851.614	1006.09	994.322	760.499	632.325	688.963	237.389	238.163	155.513	106.713	147.757	134.028	331.226	454.415	492.214	951.694	843.906	986.736	979.53	1045.05	976.858	986.697	1007.97	654.6	1238.72	1201.88	955.004	1538.69	1498.55	1202.09
Cpa|evm.model.tig00021489.15	Specific	0.00204116	15	cell.organisation	1.62613	0.863349	2.06923	4.27961	2.88109	2.88923	5.0705	4.65053	7.00919	6.7809	6.47497	8.57917	6.87433	8.12406	7.14389	10.7043	6.61365	2.75525	10.4743	6.64592	8.1439	7.9829	6.9851	7.27234	5.47488	6.07589	7.6652	7.61648	9.19419	11.9214	7.98891	7.51586	7.53884	7.06663	6.28118	5.09687
Cpa|evm.model.tig00021127.35	Specific	2.75043e-07	16	not assigned.unknown	0.715498	0.50362	1.06114	1.01155	1.5846	2.64438	3.99494	3.99552	8.58134	3.8748	7.10977	8.92511	6.426	10.0176	21.5383	12.9509	15.4059	28.2872	15.0198	16.0861	18.7041	11.5752	15.7165	12.1206	19.1959	20.5865	17.8638	15.4748	9.93466	22.7648	12.9196	10.2189	10.1583	10.3879	6.21138	10.1937
Cpa|evm.model.tig00000157.127	Specific	0.000250825	15	not assigned.unknown	0.325227	0.143891	0.424458	0.466867	0.864326	0.489699	2.0743	2.35801	0.982596	5.18946	3.30097	2.28317	3.88549	3.11524	0.959626	3.30379	2.023	0.734733	3.42557	3.62505	1.87936	4.1245	4.32772	4.60582	3.17678	3.57405	4.1574	3.6269	4.93648	2.156	3.30791	3.82386	3.38609	1.55466	2.37289	2.72299
Cpa|evm.model.tig00020603.29	Archeaplastidia I	4.91681e-05	14	not assigned.unknown	2.08145	0.935294	2.33452	2.87901	3.81744	1.56704	4.68638	2.22701	3.93039	6.08897	5.33233	2.6291	8.66763	4.03149	5.11801	5.41822	5.44653	5.5105	5.863	7.40114	3.75872	4.1245	8.8073	6.18149	6.48874	6.29033	6.49593	3.26421	9.2559	3.61447	2.87102	6.65879	3.83331	2.11999	2.09373	1.7455
Cpa|evm.model.tig00000169.38	Specific	NE	NE	not assigned.unknown	0	0	0.0530572	0	0	0.342789	0.153652	0	0	0	0	0.138374	0	0	0.21325	0	0	0.0612278	0	0	0.0894934	0.0665242	0	0.303014	0	0	0.0649593	0	0	0.126824	0.0624134	0	0	0.141333	0	0
Cpa|evm.model.tig00021537.39	Specific	7.75702e-08	15	not assigned.unknown	3.18722	1.58281	6.31381	5.68022	5.33001	3.72171	7.52893	7.33604	4.25792	13.7002	12.6325	11.3467	22.6405	18.3249	9.91614	23.3248	17.5067	5.14313	24.1766	27.4899	16.1088	20.4894	23.4608	19.0899	17.4385	18.5851	26.7632	16.0792	27.8294	14.5213	14.6671	21.0972	17.1221	11.5893	14.5863	11.3807
Cpa|evm.model.tig00000180.29	Specific	NE	NE	not assigned.unknown	0	0	0	0	0	0	0	0	0	0	0	0	0	0	0	0	0	0	0	0	0	0	0	0	0	0	0	0	0	0	0	0	0	0	0	0
Cpa|evm.model.tig00020614.130	Specific	NE	NE	not assigned.unknown	0	0	0	0	0	0	0	0	0	0	0	0	0	0	0	0	0	0	0	0	0	0	0	0	0	0	0	0	0	0	0	0	0	0	0	0
Cpa|evm.model.tig00021586.18	Specific	NE	NE	not assigned.unknown	0	0	0	0	0	0	0	0	0	0	0	0	0	0	0	0	0	0	0	0	0	0	0	0	0	0	0	0	0	0	0	0	0	0	0	0
Cpa|evm.model.tig00000792.9	Specific	0.0449273	17	not assigned.unknown	0.520363	0.575566	1.75089	0.0778112	0.216082	0.538669	0.230477	0.131001	0.131013	0.207579	0.12696	0	0.896652	0.244333	0.106625	1.9162	0.466846	0.795961	1.51516	1.66148	0.894934	0.465669	0.379625	0.84844	0.540728	0.500367	1.49406	0.36269	0.555354	0.634118	0.312067	0.923001	1.14999	0.494664	0.488536	0.418921
Cpa|evm.model.tig00021108.75	Specific	NE	NE	not assigned.unknown	0	0	0	0	0	0	0	0	0	0	0	0	0	0	0	0	0	0	0	0	0	0	0	0	0	0	0	0	0	0	0	0	0	0	0	0
Cpa|evm.model.tig00021339.55	Specific	0.0124674	13	not assigned.unknown	0.585408	0	1.22032	0.466867	0.216082	0	0.691432	0.851505	0.851583	0.415157	1.01568	0	0.448326	0.366499	1.22619	1.25544	0.700269	2.81648	0.856393	0.981783	0.53696	2.59444	1.44257	0.545426	1.28423	1.35814	0.844471	0.544034	0.802178	0.190235	0.37448	0	0.574996	0.211999	0.418745	0
Cpa|evm.model.tig00020965.60	Specific	0.0308014	7	not assigned.unknown	112.984	129.646	67.4357	93.6068	98.8933	60.233	88.8875	118.883	104.024	237.331	107.853	106.271	222.893	77.087	63.2287	107.439	60.4565	55.9009	118.709	41.537	25.6846	131.585	41.1513	69.7539	102.198	46.6771	37.8063	66.7953	68.8639	19.7211	87.7532	80.8944	34.947	85.5769	74.1179	37.9822
Cpa|evm.model.tig00001406.4	Specific	4.7121e-10	16	not assigned.unknown	1.82127	1.79864	2.65286	3.11245	4.2496	1.81189	4.60955	4.71603	1.89969	6.22736	5.20537	3.45934	7.8457	8.36839	6.29088	9.581	8.01418	10.225	9.61795	10.422	8.94934	10.5773	11.161	8.4844	13.721	10.2933	10.6533	10.8202	10.49	5.64365	10.1734	9.62558	7.41106	6.7133	8.44469	7.40094
Cpa|evm.model.tig00020961.110	Specific	NR	NR	not assigned.unknown	0.195136	0.50362	2.5998	0.233434	0.216082	0.14691	0	0.131001	0	0.622736	0.380881	0.138374	0.373605	0.122166	0	0	0.233423	0	0.0658764	0.302087	0.0894934	0.133048	0.075925	0.909043	0.0675911	0.214443	1.36415	0	0.92559	0.253647	0.18724	1.71414	1.6611	0.141333	1.18644	0
Cpa|evm.model.tig00000215.98	Specific	NR	NR	not assigned.unknown	11.0577	19.0656	100.543	23.8102	45.161	81.7308	48.6307	32.0297	114.309	97.7695	36.5645	137.267	91.1596	45.1405	55.8183	92.6383	36.1027	27.0014	91.9634	29.9822	93.6101	80.0286	33.6348	139.993	12.5043	23.3743	63.5952	27.5644	30.6062	54.2805	23.405	23.6024	92.5105	21.5532	21.007	138.314
Cpa|evm.model.tig00020539.23	Specific	NE	NE	not assigned.unknown	0	0	0	0	0	0	0	0	0	0	0	0	0	0	0	0.0660759	0	0	0	0	0	0	0	0	0	0	0	0	0	0	0.0624134	0	0.0638884	0	0	0
Cpa|evm.model.tig00000405.6	Specific	NE	NE	not assigned.unknown	0	0	0.159172	0	0	0	0	0	0	0	0	0.138374	0	0	0	0	0	0	0	0.226565	0	0	0	0	0	0	0	0.241793	0	0	0	0	0.0638884	0	0.0697908	0
Cpa|evm.model.tig00001333.23	Archeaplastidia I	NR	NR	not assigned.unknown	86.5103	107.559	84.414	124.42	111.354	128.742	135.982	108.665	126.427	73.552	82.2067	99.9059	55.8166	48.5	57.9508	43.0154	38.1257	58.2276	63.3731	54.3002	72.6686	105.042	106.067	122.721	84.286	87.6358	97.3091	80.0335	86.0181	82.4354	75.1457	88.674	83.2466	59.9957	70.2096	72.9621
Cpa|evm.model.tig00020951.56	Specific	NR	NR	not assigned.unknown	0.260181	0.287783	0.742801	0.389056	1.08041	0.19588	0.92191	1.37551	0.327532	2.49094	4.18969	0.484308	3.43716	2.44333	0.479813	1.78405	1.40054	0.0612278	2.30567	3.474	0.626454	1.86268	2.27775	2.66653	1.41941	2.14443	2.72829	2.59928	4.99818	1.33165	2.12206	4.54908	4.21664	1.83732	4.46661	1.46622
Cpa|evm.model.tig00000022.4	Specific	NE	NE	not assigned.unknown	0	0	0	0	0	0	0	0	0	0	0	0	0	0	0	0	0	0	0	0	0	0	0	0	0	0	0	0	0	0	0	0	0	0	0	0
Cpa|evm.model.tig00021072.29	Specific	NE	NE	not assigned.unknown	0	0	0	0	0	0	0	0	0	0	0	0	0	0	0	0	0	0	0	0	0	0	0	0	0	0	0	0	0	0	0	0	0	0	0	0
Cpa|evm.model.tig00000073.28	Archeaplastidia I	1.19287e-07	16	transport.metal	0.910634	0.575566	1.64477	0.155622	0.50419	0.19588	0.230477	1.17901	0.196519	0.48435	1.96788	0.761056	1.64386	3.48174	1.43944	4.42708	2.80107	0.489822	4.15021	3.02087	4.1167	4.72321	2.96107	4.12099	2.90642	2.07295	5.13179	1.81345	3.70236	1.90235	2.05964	3.42829	3.00276	1.76666	2.09373	0.628381
Cpa|evm.model.tig00021312.22	Archeaplastidia I	6.69427e-05	19	development.unspecified	3.31731	4.10091	4.50986	8.48142	6.33839	5.5336	6.68385	5.04353	3.79937	4.8435	7.10977	5.67333	9.11596	9.34572	7.78364	10.6382	11.9824	8.20452	10.3426	9.59127	6.62251	8.84771	6.9851	9.69646	14.8024	10.7936	14.7458	15.7166	17.216	10.0191	16.4771	14.0428	16.8027	15.1226	12.7717	15.9888
Cpa|evm.model.tig00000475.14	Specific	0.00521707	17	not assigned.unknown	0.715498	0.647511	1.59172	1.55622	2.08879	0.832489	1.84382	2.42351	0.458545	2.28336	3.30097	1.93723	5.67879	4.58124	1.17288	4.82354	3.50134	0.673505	4.08434	3.62505	3.13227	3.5923	3.56847	3.21195	3.58233	4.1459	4.67707	4.59407	4.50454	3.67788	4.55618	3.82386	3.38609	3.32132	4.25724	3.28155
Cpa|evm.model.tig00020956.14	Specific	NE	NE	not assigned.unknown	0	0	0	0	0	0	0	0	0	0	0	0	0	0	0	0	0	0	0	0	0	0	0	0	0	0	0	0	0	0	0	0	0	0	0	0
Cpa|evm.model.tig00021339.56	Specific	0.0029258	20	not assigned.unknown	5.65894	3.95701	1.91006	8.79266	13.325	2.10571	8.83497	8.18755	0.589558	6.43493	16.1239	2.55991	8.66763	18.8136	2.07919	14.7349	12.138	1.34701	13.834	16.7658	4.1167	12.0409	16.6276	5.75727	14.7349	19.5143	13.4466	22.1241	21.8439	12.936	22.4688	23.1409	18.3999	21.6239	22.0539	18.7816
Cpa|evm.model.tig00000880.44	Specific	0.0208046	1	not assigned.unknown	4.81335	3.88507	9.5503	3.19026	5.0419	2.79129	1.99747	3.93002	2.09621	4.35915	6.60193	2.21398	3.81077	2.74874	1.33281	2.11443	1.55615	2.08174	1.84454	3.17192	2.05835	1.79615	2.20182	4.3028	1.55459	2.35888	5.26171	2.53883	3.70236	1.5853	3.05826	4.1535	6.13329	3.17998	4.46661	2.37389
Cpa|evm.model.tig00000863.34	Specific	NE	NE	not assigned.unknown	0.390272	0.647511	0.95503	0.0778112	0.216082	0.0979398	0.153652	0.196501	0.196519	0.415157	0.380881	0.345934	0.298884	0.122166	0.0533126	0.660759	0.0778076	0.0612278	0.461135	0.377609	0.357974	0.399145	0.531475	0.242411	0.608319	0.357405	0.0649593	0.181345	0.370236	0.253647	0.18724	0.197786	0.383331	0.141333	0.279163	0.13964
Cpa|evm.model.tig00000692.50	Archeaplastidia I	2.02166e-08	23	cell.organisation.cytoskeleton.mikrotubuli	11.8382	12.5905	13.6357	10.1933	13.1089	9.74501	10.141	11.3316	5.30602	5.25866	8.56981	5.2582	4.78214	6.47482	3.14544	5.94683	5.36873	5.02068	8.3663	8.91157	9.30731	12.2404	10.1739	10.1813	9.53034	8.22032	8.83447	12.3314	10.5517	10.6532	13.5437	11.0101	12.3305	14.9813	12.2134	12.9865
Cpa|evm.model.tig00020629.120	Prokaryotic	2.54419e-08	13	hormone metabolism.cytokinin.signal transduction	0.195136	0.0719457	0.318343	0.233434	0.288109	0.14691	0.307303	0.327502	0	0.691928	0.444361	0.207561	2.01747	1.77141	0.319875	4.29493	2.41204	0.183683	2.63506	2.11461	1.3424	1.39701	1.8222	1.03025	0.811093	0.857773	0.844471	0.664931	0.555354	0.317059	0.249654	0.395572	0.191665	0.141333	0.209373	0.13964
Cpa|evm.model.tig00000526.10	Specific	NE	NE	not assigned.unknown	0	0	0	0	0	0	0	0	0	0	0	0	0	0	0	0	0	0	0	0	0	0	0	0	0	0	0	0	0	0	0	0	0	0	0	0
Cpa|evm.model.tig00021525.3	Specific	NR	NR	not assigned.unknown	5.39876	4.2448	9.39112	5.05773	8.71529	3.91759	6.8375	9.10455	5.56805	10.6557	10.9821	9.96291	15.0189	13.3161	7.30382	13.8759	10.3484	5.69418	12.5165	10.6486	7.51745	11.3756	9.03507	10.0601	10.8822	8.50625	12.1474	10.3971	11.4773	10.3995	11.921	11.6694	12.011	12.3666	10.7478	14.3131
Cpa|evm.model.tig00020710.98	Specific	NE	NE	not assigned.unknown	0	0	0	0	0	0	0	0	0	0	0	0	0	0	0	0	0	0	0	0	0	0	0	0	0	0	0	0	0	0	0	0	0	0	0	0
Cpa|evm.model.tig00020939.3	Specific	NE	NE	not assigned.unknown	0	0	0	0	0	0	0	0	0	0	0	0	0	0	0	0	0	0	0	0	0	0	0	0	0	0	0	0.0604483	0	0	0	0	0	0	0	0
Cpa|evm.model.tig00021339.12	Specific	NE	NE	not assigned.unknown	0	0	0	0	0	0	0	0	0	0	0	0	0	0	0	0	0	0	0	0	0	0	0	0	0	0	0	0	0	0	0	0	0	0	0	0
Cpa|evm.model.tig00021123.11	Archeaplastidia I	0.00043612	19	not assigned.unknown	13.7896	14.1014	17.9864	15.8735	17.7187	17.5802	20.4357	20.6326	19.3899	17.8518	20.2502	23.8695	20.7724	24.1278	23.5642	28.0162	26.9992	19.0418	25.4283	21.4482	24.7897	24.0817	24.4478	22.2413	28.1855	24.0176	30.0112	29.7405	28.8167	34.1156	29.3967	26.4374	32.5192	27.2065	22.5424	32.1871
Cpa|evm.model.tig00000526.14	Specific	NE	NE	not assigned.unknown	0	0	0	0	0	0	0	0	0.262026	0	0	0	0	0	0	0	0	0	0	0	0	0	0	0	0	0	0	0	0	0	0	0	0	0.423998	0	0
Cpa|evm.model.tig00000128.24	Specific	7.79468e-05	11	not assigned.unknown	0.97568	0.791403	2.70592	2.25652	0.936353	2.74232	1.61334	1.83401	2.35823	3.52884	3.04705	3.73609	5.45463	7.14673	3.46532	7.20227	7.23611	2.75525	4.7431	5.73966	2.23733	4.32407	5.23882	3.03014	0.608319	1.42962	1.42911	2.11569	2.40653	1.39506	2.87102	2.3075	2.29998	1.55466	1.04686	1.88514
Cpa|evm.model.tig00000241.80	Archeaplastidia I	1.47452e-07	17	RNA.regulation of transcription.C3H zinc finger family	0.650453	0.287783	0.583629	0.233434	0.50419	1.32219	1.15239	1.44101	0.589558	0.691928	2.41224	2.49073	2.54051	5.49748	4.79813	6.54151	9.64814	7.22488	8.89331	10.1954	7.87542	6.98504	8.04805	6.66631	12.0312	10.4362	9.4191	11.4852	9.81125	9.19471	9.2996	9.42779	9.9666	8.69196	8.58427	8.44824
Cpa|evm.model.tig00001049.31	Prokaryotic	1.15231e-13	13	not assigned.unknown	11.6431	10.1443	19.472	81.4683	53.1561	131.582	140.975	110.761	156.429	136.863	136.292	205.693	179.33	200.292	214.263	250.097	235.446	169.05	220.356	216.37	212.457	181.744	213.577	208.474	132.276	166.551	198.256	110.741	145.75	142.169	67.7185	87.0258	96.4076	33.9905	45.713	59.2075
Cpa|evm.model.tig00021352.14	Specific	0.000963665	14	not assigned.unknown	0.390272	0.863349	0.689744	1.16717	1.44054	0.391759	2.61208	0.655004	1.24462	3.32126	4.06273	1.0378	3.58661	2.19899	2.02588	3.43594	3.50134	2.75525	3.75495	5.05996	2.59531	2.52792	3.6444	2.48472	2.16291	3.71702	3.44284	3.6269	4.68965	1.71212	2.8086	4.08758	3.51386	1.55466	2.72184	1.0473
Cpa|evm.model.tig00021374.15	Archeaplastidia I	1.05061e-09	1	not assigned.unknown	27.8394	35.757	30.3487	20.3865	27.8025	14.4951	19.7442	21.8771	8.38482	15.2916	18.0918	10.1705	11.2829	13.3161	5.75776	9.44885	8.48103	4.65331	10.0791	11.6304	7.15947	13.3048	15.4887	13.6356	14.2617	12.6521	14.421	20.5524	15.4882	13.697	22.0943	19.7786	20.1887	23.1786	24.706	25.4844
Cpa|evm.model.tig00000492.19	Specific	NE	NE	not assigned.unknown	0	0	0	0	0	0	0	0	0	0	0	0	0	0	0	0	0	0	0	0	0	0	0	0	0	0	0	0	0	0	0	0	0	0	0	0
Cpa|evm.model.tig00020939.9	Specific	NR	NR	not assigned.unknown	0	0.215837	0	0	0	0	0	0	0	0	0	0	0	0	0	0	0	0	0	0	0	0	1.13887	0	0	0	0	0	0	0	0	0	0	0	0	0
Cpa|evm.model.tig00000523.7	Specific	0.00043612	17	not assigned.unknown	0.325227	0.287783	0.848915	1.71185	2.95311	0.342789	5.22416	7.07404	1.63766	7.88798	7.36369	4.01284	10.3115	8.97923	2.07919	11.5633	9.49253	0.795961	11.4625	9.74231	6.35403	11.1761	11.6165	4.60582	11.9636	11.8659	10.7183	15.5352	17.9564	12.8092	14.8544	18.1304	8.24161	11.7306	10.8874	8.86716
Cpa|evm.model.tig00021105.17	Specific	NE	NE	not assigned.unknown	0	0	0	0	0	0	0	0	0	0	0	0	0	0	0.159938	0	0	0	0	0	0	0	0	0	0	0	0	0	0	0	0	0	0	0.211999	0	0
Cpa|evm.model.tig00020571.8	Specific	NE	NE	not assigned.unknown	0	0	0	0	0	0	0.0768258	0	0	0	0	0	0	0	0	0	0	0	0.197629	0.377609	0	0.332621	0.379625	0	0.337955	0.0714811	0.0649593	0.0604483	0.185118	0.0634118	0	0.0659286	0	0	0.209373	0
Cpa|evm.model.tig00021098.33	Specific	5.03824e-07	18	not assigned.unknown	0.260181	0.143891	0.583629	3.42369	2.66501	0.19588	6.22289	5.43653	3.14431	7.12686	4.88797	4.56633	5.37991	4.15366	4.42494	5.35214	2.87888	2.51034	8.23455	7.09905	9.21782	9.24686	8.35175	8.66621	12.5043	11.7944	17.1493	11.4247	10.7368	12.3019	9.48684	10.6145	9.71104	6.64263	7.53741	8.3086
Cpa|evm.model.tig00000133.53	Specific	1.59485e-05	4	cell.organisation	15.4808	12.8783	12.999	14.7841	15.0537	10.8713	14.3664	14.4101	18.8003	21.0346	11.9977	18.6805	16.2892	8.85706	7.89026	12.5544	7.1583	3.9798	11.2649	7.55218	7.69643	9.44643	5.61845	10.5449	6.42115	6.4333	8.31479	7.79783	9.07078	8.11671	9.54925	11.2738	11.0527	10.4586	10.6082	10.3334
Cpa|evm.model.tig00000821.9	Archeaplastidia I	1.6026e-08	22	secondary metabolism.wax	169.963	166.77	144.528	107.535	70.1545	119.291	67.914	54.1033	67.0131	42.692	45.8961	55.9722	41.3207	48.8665	60.883	57.0895	71.2718	65.5137	80.6986	86.8501	98.0848	104.443	101.891	113.085	102.536	116.443	101.466	123.375	121.746	102.664	123.391	124.671	112.252	158.646	136.162	131.052
Cpa|evm.model.tig00000540.23	Specific	NE	NE	not assigned.unknown	0	0	0	0	0	0	0	0	0	0	0	0	0	0	0	0	0	0	0	0	0	0	0	0	0	0	0	0	0	0	0	0	0	0	0	0
Cpa|evm.model.tig00021366.22	Archeaplastidia I	NE	NE	not assigned.unknown	0	0	0	0	0	0	0	0	0	0	0	0	0	0	0	0	0	0	0	0	0	0	0	0	0	0	0	0	0	0	0	0	0	0	0	0
Cpa|evm.model.tig00021348.21	Archeaplastidia I	2.75043e-07	18	protein.degradation	5.78903	5.0362	10.1339	4.51305	6.19434	5.09287	6.76067	6.87754	4.91298	6.43493	8.50633	7.81812	7.17321	8.55164	8.0502	9.44885	8.94788	6.55137	10.0791	10.7241	13.6925	11.5752	9.03507	13.2114	10.9498	12.0088	17.4741	15.5957	15.4265	16.2334	14.6671	11.9331	21.0832	11.7306	11.7947	14.8019
Cpa|evm.model.tig00000269.110	Archeaplastidia I	0.0138389	16	development.unspecified	37.336	34.2462	38.4134	9.80421	3.02514	14.7889	3.14986	1.89951	1.89969	2.00659	2.03136	3.59772	4.03493	4.82557	6.07763	10.7704	12.6826	4.53085	13.5705	17.8231	13.782	12.8392	15.5646	18.3627	10.2738	8.00588	11.238	9.55083	8.76225	6.02412	5.42997	7.38401	6.89995	5.29997	6.00201	5.58561
Cpa|evm.model.tig00000282.7	Specific	0.000963665	21	not assigned.unknown	2.0164	2.08643	2.49369	1.94528	2.44892	1.42013	3.07303	2.68552	1.63766	2.56014	2.5392	1.72967	1.71858	2.44333	2.02588	1.98228	2.10081	1.22456	2.63506	2.49222	1.70037	2.92706	3.037	3.15135	2.2305	2.71628	2.72829	2.65972	3.27042	2.47306	3.18308	3.42829	3.64164	3.17998	4.04787	2.93245
Cpa|evm.model.tig00020510.27	Prokaryotic	1.47452e-07	19	hormone metabolism.ethylene.signal transduction	3.4474	3.38145	4.35069	3.96837	4.32163	1.9588	2.99621	3.34052	1.63766	3.39045	4.18969	2.55991	5.08103	4.7034	2.1325	4.69139	4.35723	1.1021	5.27011	5.211	3.57974	5.12236	5.31475	5.69667	5.67765	5.36108	8.31479	7.73738	10.7368	5.8973	7.55202	8.04329	8.49716	6.85463	8.23532	5.51579
Cpa|evm.model.tig00001001.13	Archeaplastidia I	5.72293e-06	13	protein.postranslational modification.kinase	0.845589	0.575566	2.44063	1.63403	1.5846	1.32219	1.92065	2.22701	1.83418	1.72982	1.9044	3.11341	2.91412	2.56549	1.81263	3.50202	3.96819	1.1021	4.67722	5.81518	2.41632	2.59444	4.02402	2.48472	2.90642	3.43109	3.11805	1.45076	1.85118	1.83894	1.62275	1.18672	2.55554	1.27199	1.39582	0.837842
Cpa|evm.model.tig00020510.148	Prokaryotic	NR	NR	not assigned.unknown	3.4474	1.79864	5.25266	3.96837	3.60136	3.28098	3.91812	3.47152	4.25792	4.35915	3.74533	4.08203	4.55798	3.66499	2.93219	3.76632	3.42354	1.1021	4.80898	4.38026	3.75872	3.92492	3.41662	4.48461	3.71751	2.93072	4.28732	3.80824	3.57895	3.7413	3.61998	3.88979	3.38609	3.32132	2.86142	2.65317
Cpa|evm.model.tig00000489.23	Specific	NE	NE	not assigned.unknown	0	0	0	0	0	0	0	0	0	0	0	0	0	0	0	0	0	0	0	0	0	0	0	0	0	0	0	0	0	0	0	0	0	0	0	0
Cpa|evm.model.tig00000663.6	Specific	NE	NE	not assigned.unknown	0	0	0	0	0	0	0	0	0	0	0	0	0	0	0	0	0	0	0	0	0	0	0	0	0	0	0	0	0	0	0	0	0	0	0	0
Cpa|evm.model.tig00021435.29	Archeaplastidia I	2.81736e-12	24	not assigned.unknown	373.165	229.795	355.377	82.013	77.0691	46.8642	49.7831	53.9068	13.5598	11.9012	32.3114	11.2083	4.40854	6.65806	2.45238	3.10557	3.26792	0.183683	5.66537	11.4038	9.12833	20.7555	32.344	21.514	8.38129	7.79144	9.15927	40.1377	23.51	40.3933	119.896	91.1134	85.2911	235.814	177.548	196.334
Cpa|evm.model.tig00020964.22	Prokaryotic	1.36443e-09	15	not assigned.unknown	27.254	28.1308	23.4513	25.0552	31.3318	26.6396	33.2656	37.5317	34.5219	36.603	34.7236	41.4429	35.1189	35.1228	47.5015	38.324	34.8578	50.7578	48.5509	50.9772	73.4741	56.5455	67.1177	45.2703	62.7245	63.1893	52.1623	53.2549	52.2033	54.661	37.3232	39.0297	38.8442	33.4958	34.8954	32.6758
Cpa|evm.model.tig00000632.10	Specific	6.17382e-09	17	not assigned.unknown	9.10634	6.83484	10.0278	6.14708	1.22446	7.63931	3.76447	2.88202	3.79937	1.86821	2.60268	4.35877	5.15575	6.9024	8.15683	10.9025	9.41472	13.1027	13.307	15.5575	21.2994	11.9743	13.135	15.1507	14.0589	12.2233	14.356	10.518	10.8603	13.697	8.55064	7.97736	9.3916	7.49063	6.8395	9.14644
Cpa|evm.model.tig00001472.2	Specific	NE	NE	not assigned.unknown	0	0	0	0	0	0	0	0.0655004	0.131013	0	0	0	0	0	0.0533126	0.0660759	0	0.0612278	0	0	0	0	0	0	0	0	0	0	0	0.0634118	0	0	0.127777	0	0	0
Cpa|evm.model.tig00000553.35	Prokaryotic	1.67693e-13	16	redox.thioredoxin	4.94344	8.77738	3.44872	10.1933	9.36353	9.1084	24.8916	22.7286	27.0542	24.0099	25.4555	23.2468	25.1062	26.6933	32.3074	40.7688	42.5608	45.4922	58.2347	48.636	56.3808	60.67	40.3162	61.8149	55.4247	57.4708	58.5933	46.6056	60.225	47.4954	35.638	41.0076	37.8858	28.5492	29.3819	29.7434
Cpa|evm.model.tig00000157.15	Archeaplastidia I	9.06976e-07	13	protein.targeting.secretory pathway.golgi	10.1471	11.0796	10.9298	16.3403	13.6131	12.8791	13.675	14.8686	11.8567	15.4992	17.7744	16.3973	13.9728	15.393	15.1941	18.7655	19.1407	12.368	18.7748	19.5601	15.7508	16.631	19.0572	16.0598	17.5737	18.0847	16.045	15.233	13.8838	12.7458	12.2954	11.999	14.8221	12.5786	11.3061	14.383
Cpa|evm.model.tig00020553.294	Specific	0.00159665	16	not assigned.unknown	5.13858	4.2448	5.35878	4.2018	3.60136	2.25262	2.84256	3.99552	3.60285	6.01978	4.12621	4.63552	6.35128	4.76449	3.09213	6.80581	5.91338	1.22456	9.61795	9.51575	4.65366	9.04728	8.73137	5.03004	6.42115	6.21885	5.13179	5.62169	6.2323	3.93153	7.23995	6.65879	3.83331	6.14797	5.51348	4.32885
Cpa|evm.model.tig00000507.6	Specific	NE	NE	not assigned.unknown	0	0	0	0	0	0	0	0	0	0	0	0	0	0	0	0	0	0	0	0	0	0	0	0	0	0	0	0	0	0	0	0	0	0	0	0
Cpa|evm.model.tig00000319.12	Archeaplastidia I	0.0308014	13	not assigned.unknown	8.71607	5.8276	10.5053	13.5391	16.7823	14.691	20.1284	17.0301	16.0491	15.7068	20.6945	21.8631	16.4386	20.0964	19.8856	22.9283	20.619	15.0008	20.6193	18.5028	20.0465	18.028	17.9183	17.5142	14.7349	18.4421	17.3441	18.0136	13.8221	19.7211	17.0389	14.6362	19.4221	20.8466	13.3301	23.1105
Cpa|evm.model.tig00000711.27	Archeaplastidia I	0.0409376	19	not assigned.unknown	2.0164	1.22308	2.75897	3.34588	5.0419	2.74232	8.75814	7.59804	3.0133	5.12027	10.0299	4.91227	4.70742	5.68073	4.63819	4.95569	4.51284	2.63279	5.73124	6.49487	6.62251	6.91851	4.8592	6.48451	9.66552	7.21959	9.22423	10.3367	8.88566	8.62401	8.67546	8.04329	8.3055	10.4586	5.58327	10.3334
Cpa|evm.model.tig00020849.23	Specific	NR	NR	not assigned.unknown	2.1465	0.935294	2.5998	1.86747	2.16082	0.881459	0.768258	1.96501	1.37563	3.25206	3.61837	0.691869	3.51189	2.26008	2.87888	3.30379	2.48984	0.918416	3.82083	2.79431	0.805441	1.72963	2.27775	1.93929	2.2305	4.07442	3.37789	2.65972	2.28312	2.09259	3.99446	3.82386	2.55554	5.29997	5.37389	3.07209
Cpa|evm.model.tig00000402.43	Specific	1.93973e-11	13	not assigned.unknown	10.082	3.95701	10.6114	21.7871	14.6215	35.8949	36.4923	22.2046	68.8472	33.351	28.7565	65.52	33.998	49.1719	119.207	65.6794	82.6317	82.535	86.0346	107.845	78.5752	61.6679	83.3656	43.331	47.6517	60.2585	37.0268	21.8823	25.6697	40.7104	19.9723	15.9547	19.2304	17.8786	14.2373	16.0586
Cpa|evm.model.tig00020746.4	Archeaplastidia I	NR	NR	not assigned.unknown	41.4989	42.8796	47.274	42.7183	51.7875	47.207	51.8574	59.7363	64.9169	61.3741	58.8461	67.9415	67.9214	55.9522	71.4389	64.1597	55.7103	63.5544	60.4745	51.808	56.7388	65.3932	48.8198	58.3	60.7644	48.1782	60.6071	60.811	56.461	60.368	58.3565	55.6438	61.9718	57.3811	52.9015	62.0701
Cpa|evm.model.tig00021332.39	Specific	NE	NE	not assigned.unknown	0	0	0	0	0	0	0	0	0	0	0	0	0	0	0	0	0	0	0	0	0	0.0665242	0	0	0	0	0	0	0	0	0	0	0	0	0	0
Cpa|evm.model.tig00000405.49	Specific	2.21646e-05	14	not assigned.unknown	1.56109	0.719457	1.96312	3.19026	3.09717	2.20365	3.68764	4.38853	1.89969	4.63592	5.39581	3.59772	5.30519	5.31424	2.29244	6.34328	4.59065	1.95929	6.71939	5.58861	4.74315	5.65455	5.54252	4.72702	6.08319	4.71775	5.97626	4.41272	6.66424	4.43883	4.86825	4.615	4.47219	4.73464	3.90829	4.25903
Cpa|evm.model.tig00020684.18	Specific	NR	NR	not assigned.unknown	1.88631	1.94253	0.636686	1.47841	3.1692	0.24485	1.38286	2.09601	0.196519	3.59803	4.31665	0.0691869	3.28772	3.66499	0.159938	2.90734	3.0345	0.122456	3.09619	4.22922	0.447467	3.12664	2.80922	1.39387	2.97401	2.6448	3.18301	2.78062	7.15789	0.887765	2.8086	7.18622	2.68331	1.90799	5.58327	1.25676
Cpa|evm.model.tig00020908.17	Specific	NE	NE	not assigned.unknown	0	0	0	0	0	0	0	0	0	0.0691928	0	0	0	0	0	0	0	0	0	0	0	0	0	0	0	0	0	0	0	0	0	0	0	0	0	0
Cpa|evm.model.tig00000241.160	Specific	NR	NR	not assigned.unknown	15.2856	10.9357	12.5215	17.0406	13.253	19.49	15.7493	12.8381	22.2722	10.7941	16.8857	17.4351	9.93789	11.2393	20.472	12.158	14.55	22.5318	16.4691	16.9169	21.1204	15.9658	15.185	14.6659	16.8978	15.2969	17.604	19.283	9.62613	24.5404	16.7268	12.922	16.8665	19.2919	14.1675	15.919
Cpa|evm.model.tig00000571.3	Specific	0.0449273	11	not assigned.unknown	8.26076	7.5543	15.758	9.49296	11.9565	9.79398	11.9848	10.6111	9.30191	21.3806	14.41	12.3845	18.9791	14.5989	9.3297	15.7261	14.8613	6.42891	16.4691	14.8778	6.44352	11.9078	11.0091	11.1509	10.6794	11.6514	11.6927	10.0344	13.02	6.53142	8.8627	8.96629	10.9249	7.91463	8.65406	11.7996
Cpa|evm.model.tig00000733.9	Archeaplastidia I	0.00159665	20	not assigned.unknown	1.56109	1.79864	1.91006	2.1009	3.1692	1.12631	2.15112	2.75102	1.0481	1.72982	2.79312	1.45292	2.98884	2.62658	1.06625	2.77519	2.10081	0.489822	2.37155	3.24744	1.16341	2.46139	2.65737	2.30291	3.85269	3.50257	2.66333	4.53362	5.36842	2.34624	3.68239	4.35129	4.15275	3.88665	4.46661	5.16669
Cpa|evm.model.tig00000144.83	Prokaryotic	1.36443e-09	13	Co-factor and vitamine metabolism.thiamine	59.4514	62.6647	70.1947	84.1917	89.8899	105.089	179.849	166.436	293.665	268.261	209.294	357.004	338.038	258.565	354.582	374.98	259.333	306.016	353.888	237.063	335.69	333.685	209.857	292.651	256.981	186.566	288.484	206.129	182.958	249.272	169.577	150.185	182.018	131.581	114.457	145.575
Cpa|evm.model.tig00001073.10	Specific	0.000651811	14	not assigned.unknown	0.260181	0.50362	0.901972	1.24498	1.94473	1.02837	3.30351	3.73352	1.31013	11.2092	7.93501	2.69829	10.984	8.06298	2.71894	9.05239	5.60215	2.14297	7.97104	10.9507	2.86379	6.91851	6.074	7.81777	6.35356	6.57626	9.7439	6.28662	9.3176	2.91694	4.1817	6.72472	6.6444	3.17998	4.95515	3.14191
Cpa|evm.model.tig00000405.64	Specific	6.69427e-05	23	not assigned.unknown	4.42308	2.23032	4.35069	4.35743	5.25798	0.930428	3.30351	3.99552	0.91709	3.45964	4.63405	1.5913	3.43716	2.99308	0.639751	2.24658	1.47834	0	1.84454	2.19013	0.984427	2.66097	2.1259	1.45447	2.63605	2.43036	4.22236	4.23138	5.24501	3.17059	6.0541	7.71365	5.23885	5.8653	7.53741	4.18921
Cpa|evm.model.tig00021719.14	Specific	0.00369925	17	not assigned.unknown	3.96776	3.16561	5.46489	7.46987	7.92299	8.71665	6.45337	7.66354	8.71235	12.4547	12.2517	8.9943	13.8981	12.2166	11.5688	14.9992	13.6941	10.4699	11.5284	11.7814	13.245	8.44857	10.098	16.2416	14.4645	12.5807	23.1905	12.3314	12.0327	14.6481	9.42442	11.6034	21.0832	10.2466	12.4228	12.9865
Cpa|evm.model.tig00000342.9	Archeaplastidia I	8.7076e-11	11	DNA.synthesis/chromatin structure	13.7896	5.25204	12.6276	30.2685	12.1726	41.7713	33.1119	17.8161	38.9108	25.8089	27.9312	59.3624	45.6545	65.4201	81.7282	81.9341	90.0234	44.0228	55.3362	63.1362	34.276	44.1055	60.4363	26.9683	12.4368	20.0147	7.92504	14.6285	12.5263	11.858	10.4855	6.72472	8.36939	7.1373	4.32703	5.51579
Cpa|evm.model.tig00000042.114	Specific	NR	NR	protein.degradation.cysteine protease	1.36595	2.01448	1.69783	2.33434	2.95311	0.440729	0.998736	2.22701	1.76867	2.49094	2.5392	1.0378	3.58661	2.44333	1.75932	2.70911	1.78958	0.918416	2.43743	2.03909	1.52139	2.1953	1.67035	2.72713	1.75737	1.71555	3.31293	2.72017	2.52994	2.53647	3.2455	3.09865	2.61943	1.83732	3.41975	3.14191
Cpa|evm.model.tig00020912.65	Specific	0.0029258	23	not assigned.unknown	3.57749	2.23032	5.62406	4.9021	4.2496	2.74232	2.91938	3.27502	2.22722	3.04449	4.12621	2.42154	4.25909	3.05416	1.17288	2.51088	1.47834	0.367367	2.89856	2.94535	1.61088	3.32621	2.88515	4.2422	3.71751	2.57332	6.75577	4.23138	4.19601	4.24859	3.55756	6.06543	4.91941	3.74531	6.00201	3.97975
Cpa|evm.model.tig00021589.35	Specific	NE	NE	not assigned.unknown	0	0	0	0	0	0	0	0	0	0	0	0	0	0	0	0	0	0	0	0	0	0	0	0	0	0	0	0	0	0	0	0	0	0	0	0
Cpa|evm.model.tig00020688.2	Specific	0.00583824	21	not assigned.no ontology.pentatricopeptide (PPR) repeat-containing protein	17.9525	17.1231	21.2229	8.55923	10.588	5.82742	6.91432	8.77705	3.73387	8.37233	11.4264	6.64194	11.3576	12.1555	4.74482	14.0742	9.33691	3.3063	13.1094	13.8205	6.44352	14.9679	14.122	13.9387	11.896	12.2947	12.732	17.4091	17.2777	6.84848	15.0416	16.614	12.8416	13.7093	16.9592	13.7546
Cpa|evm.model.tig00000057.111	Specific	NE	NE	not assigned.unknown	0	0	0	0	0	0	0	0	0	0	0	0	0	0	0	0	0	0	0	0	0	0	0	0	0	0	0	0	0	0	0	0	0	0	0	0
Cpa|evm.model.tig00021176.1	Archeaplastidia I	NE	NE	not assigned.unknown	0	0	0	0	0	0	0	0	0	0	0	0	0	0	0	0	0	0	0	0	0	0	0	0	0	0	0	0	0	0	0	0	0	0	0	0
Cpa|evm.model.tig00021571.41	Specific	NE	NE	not assigned.unknown	0	0	0	0	0	0	0	0	0	0	0	0	0	0	0	0	0	0	0	0	0	0	0	0	0	0	0	0	0	0	0	0	0	0	0	0
Cpa|evm.model.tig00000492.92	Specific	NE	NE	not assigned.unknown	0	0	0	0	0	0	0	0	0	0	0	0	0	0	0	0	0	0	0	0	0	0	0	0	0	0	0	0	0	0	0	0	0	0	0	0
Cpa|evm.model.tig00000691.33	Specific	NR	NR	not assigned.unknown	0.715498	0.431674	1.4856	1.86747	1.22446	1.17528	1.15239	1.11351	1.24462	2.35256	2.41224	1.17618	2.91412	2.56549	1.22619	2.64303	2.023	0.612278	2.37155	2.11461	1.52139	2.06225	2.04997	3.39376	1.96014	2.07295	3.11805	2.17614	2.52994	2.09259	2.3093	2.50529	2.93887	2.19066	2.72184	1.53604
Cpa|evm.model.tig00000605.21	Specific	NR	NR	not assigned.unknown	0.845589	2.59005	3.97929	2.25652	4.2496	0.979398	2.3816	2.94752	0.131013	3.11368	1.96788	0.761056	0.821931	0.549748	0.319875	0.594683	0.700269	0.122456	0.263506	0.679696	0.178987	0.864814	0.987025	2.72713	0.405546	0.428886	1.16927	1.08807	1.66606	0	0.561721	0.263715	1.40555	1.90799	1.25624	0.628381
Cpa|evm.model.tig00021583.3	Specific	NE	NE	not assigned.unknown	0	0	0	0	0	0	0	0	0	0	0	0	0	0	0	0	0	0	0	0	0	0	0	0	0	0	0	0	0	0	0	0	0.127777	0	0	0
Cpa|evm.model.tig00021105.57	Specific	NE	NE	not assigned.unknown	0	0	0.0530572	0	0	0.0489699	0	0	0	0	0	0	0	0	0	0	0	0	0	0	0	0	0	0	0	0	0	0	0	0	0	0	0	0	0	0
Cpa|evm.model.tig00000310.44	Prokaryotic	NR	NR	not assigned.unknown	10.9276	8.20181	14.4846	7.78112	15.1257	4.35832	5.53146	8.25305	4.32342	10.9325	12.0612	5.8117	16.1397	10.6285	2.77225	9.25062	5.60215	0.673505	9.4862	11.8569	4.38518	8.78119	8.73137	9.21163	5.47488	5.71849	11.3679	8.16052	10.3666	5.70706	9.2996	11.4057	8.56105	8.90396	11.027	8.51806
Cpa|evm.model.tig00020572.41	Specific	NR	NR	not assigned.unknown	1.10577	0.359729	2.06923	2.64558	2.73703	1.61601	3.45716	2.22701	2.42374	2.49094	3.99925	3.80528	4.78214	5.19207	0.693064	5.68252	2.56765	0	5.0066	2.71878	3.40075	5.18888	2.50552	3.87858	2.16291	2.07295	5.00187	3.32465	3.51724	4.12177	3.18308	4.28536	2.29998	2.82665	2.65205	2.44371
Cpa|evm.model.tig00000137.12	Specific	NR	NR	not assigned.unknown	4.42308	5.75566	2.17535	4.51305	3.02514	5.09287	1.99747	4.32303	3.60285	2.35256	3.17401	3.80528	1.71858	4.15366	5.81107	4.36101	3.0345	4.65331	2.56918	3.32296	2.50582	3.65883	3.18885	2.54532	3.58233	3.93146	3.76764	1.69255	4.50454	5.39	3.7448	1.71414	3.51386	3.74531	2.86142	4.18921
Cpa|evm.model.tig00020538.84	Specific	0.00465711	9	not assigned.unknown	1.431	1.29502	1.43254	0.855923	1.36852	1.9588	1.15239	1.76851	1.70317	1.66063	1.71396	2.14479	1.4197	1.83249	1.91925	1.51974	1.16711	1.1021	1.51516	0.981783	1.61088	1.26396	1.97405	1.21206	1.35182	1.57258	1.36415	1.14852	0.493648	1.39506	0.998614	1.18672	0.766661	0.706663	1.18644	1.11712
Cpa|evm.model.tig00001024.26	Specific	NR	NR	not assigned.unknown	17.8875	15.0367	23.9819	12.9167	10.516	17.2864	12.2921	8.90805	20.8965	11.9012	10.0933	14.806	13.0762	9.83439	15.0341	14.7349	11.8268	10.3475	11.5942	12.159	15.2139	12.307	12.2239	19.7565	10.2738	8.07736	11.6277	11.7874	10.1198	12.6824	12.7947	9.29594	13.4805	9.75195	9.49155	12.2883
Cpa|evm.model.tig00021070.82	Archeaplastidia I	NE	NE	not assigned.unknown	0	0	0.265286	0	0	0.0979398	0	0.0655004	0.327532	0	0	0.0691869	0.074721	0.122166	0.106625	0.0660759	0	0	0	0	0	0	0.075925	0.181809	0	0	0.129919	0	0	0.253647	0	0	0.0638884	0.0706663	0	0
Cpa|evm.model.tig00000448.22	Archeaplastidia I	0.00652655	14	cell.organisation.cytoskeleton.mikrotubuli	0.715498	0.50362	2.38757	2.8012	3.96149	2.30159	2.22795	2.48901	1.96519	5.25866	5.45929	2.69829	6.35128	6.29157	4.31832	6.47543	4.66846	1.95929	5.66537	7.70322	1.87936	5.18888	5.31475	5.09064	4.46101	4.43183	6.49593	3.86869	5.1833	3.36083	3.30791	3.49422	6.26107	4.80531	4.46661	5.02705
Cpa|evm.model.tig00021432.26	Specific	7.52957e-12	15	not assigned.unknown	0.650453	0.215837	1.32643	0.933734	0.50419	0.832489	1.76699	1.17901	2.0307	4.98188	2.66616	2.76748	6.35128	4.15366	3.51863	4.49316	5.60215	4.53085	9.09094	11.6304	3.57974	6.78546	8.42767	6.54511	5.33969	6.4333	6.49593	3.506	6.66424	2.156	1.68516	2.90086	3.64164	1.55466	2.51247	1.67568
Cpa|evm.model.tig00000248.69	Specific	NE	NE	not assigned.unknown	0	0	0.212229	0	0	0.19588	0	0.131001	0	0	0	0.138374	0	0	0	0.132152	0.155615	0.244911	0.131753	0.453131	0	0	0	0	0.135182	0	0.129919	0.120897	0.123412	0.126824	0.37448	0.131857	0	0.423998	0	0.279281
Cpa|evm.model.tig00000443.9	Specific	NE	NE	not assigned.unknown	0	0	0	0	0	0	0	0	0	0	0	0	0	0	0	0	0	0	0	0	0	0	0	0	0	0	0	0	0	0	0	0	0	0	0	0
Cpa|evm.model.tig00000488.7	Specific	NE	NE	not assigned.unknown	0	0	0	0	0	0	0	0	0	0	0	0	0	0	0	0	0	0	0	0	0	0	0	0	0	0	0	0	0	0	0	0	0	0	0	0
Cpa|evm.model.tig00020830.47	Specific	0.00049924	17	not assigned.unknown	6.63462	4.89231	7.21578	1.86747	6.6265	2.69335	11.908	17.0301	8.58134	28.2307	26.979	13.6298	36.3144	35.1839	27.0828	39.6455	35.169	45.5535	41.6339	28.4717	39.1086	32.996	31.2052	21.6352	45.0156	46.6057	28.712	42.4951	45.7858	35.6374	43.3773	40.2165	38.9719	39.3611	41.386	42.4507
Cpa|evm.model.tig00021441.19	Specific	NE	NE	not assigned.unknown	0	0	0	0	0	0	0	0	0	0	0	0	0	0	0	0	0	0	0	0	0	0	0	0	0	0	0	0	0	0	0	0	0	0	0	0
Cpa|evm.model.tig00020927.58	Specific	4.01435e-06	17	not assigned.unknown	1.95136	1.07919	2.91815	2.56777	3.60136	1.81189	2.53525	2.22701	2.48924	7.19606	4.95145	3.73609	8.44347	3.84824	3.94513	5.68252	4.59065	3.79612	8.03692	6.5704	4.20619	6.78546	6.22585	6.84812	7.16465	6.57626	7.60024	5.31945	10.1198	3.93153	4.11928	6.19729	6.26107	4.16931	5.09473	3.90993
Cpa|evm.model.tig00021108.8	Archeaplastidia I	0.000141324	21	transport.nitrate	24.1318	15.1805	33.0546	5.83584	6.33839	3.47686	3.61081	3.99552	2.0307	5.8122	4.76101	2.49073	6.27656	5.92507	1.86594	8.78809	5.0575	0.489822	12.0554	11.9324	4.65366	12.7061	10.3258	11.1509	7.84056	7.57699	9.54902	11.5456	17.833	5.70706	14.8544	21.9542	13.161	17.5959	23.031	12.7771
Cpa|evm.model.tig00000215.73	Specific	NE	NE	not assigned.unknown	0	0	0	0	0	0	0	0	0.131013	0	0	0	0	0	0	0	0	0	0.0658764	0	0	0	0	0	0	0	0	0	0	0	0	0	0	0	0	0
Cpa|evm.model.tig00000056.19	Specific	NE	NE	not assigned.unknown	0	0	0	0	0	0	0	0	0	0	0	0	0	0	0	0	0	0	0	0	0	0	0	0	0	0	0	0	0	0	0	0	0	0	0	0
Cpa|evm.model.tig00000140.8	Specific	0.00906165	14	not assigned.unknown	8.00057	6.83484	10.1339	9.10391	6.41042	14.9848	8.29719	6.41904	9.82596	5.67381	7.17325	10.0321	8.06986	10.8117	17.4332	13.1491	14.4722	12.3068	12.1213	16.4638	11.7236	9.77905	13.5906	11.0297	11.4229	10.9366	10.9781	9.49038	9.19419	15.0286	10.3606	8.24108	11.6916	9.25729	8.65406	12.5676
Cpa|evm.model.tig00020537.4	Specific	2.79695e-06	17	not assigned.unknown	10.9927	11.2235	12.3093	19.1415	22.4005	9.54913	19.5906	28.2307	9.49843	27.0544	33.8349	18.6805	34.2969	40.376	15.0341	44.2047	48.1629	22.1032	45.7841	45.3131	27.206	40.2471	47.9087	41.1493	57.52	65.1193	46.0562	58.5139	60.7804	30.8181	53.301	55.7756	42.0386	40.4918	42.2932	44.1962
Cpa|evm.model.tig00000553.12	Specific	NR	NR	not assigned.unknown	9.49662	12.4466	16.1824	4.04618	6.48245	4.94596	3.14986	4.84703	0.851583	5.88139	6.98281	4.15121	2.61523	3.48174	1.75932	2.1805	2.33423	1.83683	4.47959	7.25009	2.14784	4.52364	7.2888	8.96922	4.46101	3.71702	6.75577	2.11569	6.91107	1.39506	4.43135	7.38401	8.43327	6.00664	5.72285	4.39867
Cpa|evm.model.tig00000605.49	Specific	NR	NR	not assigned.unknown	2.0164	0	0	0	2.73703	0.440729	1.84382	0	0	0	0	0	0	1.77141	0.799689	0	0	1.59192	0	0	0	0	0	0	0	0	0	0	1.54265	0	1.8724	2.50529	0.127777	1.83732	0	0
Cpa|evm.model.tig00021521.4	Specific	NE	NE	not assigned.unknown	0	0	0	0	0	0	0	0	0	0	0	0	0	0	0	0	0	0	0	0	0	0	0	0	0	0	0	0	0	0	0	0	0	0	0	0
Cpa|evm.model.tig00001521.1	Specific	NE	NE	not assigned.unknown	0	0	0	0	0	0	0	0	0	0	0.0634801	0	0	0	0	0	0	0	0	0	0	0	0	0	0	0	0	0	0	0	0	0	0	0.0706663	0	0
Cpa|evm.model.tig00000217.45	Specific	NR	NR	not assigned.unknown	18.2777	13.6697	22.0187	21.5537	23.1207	13.1729	24.7379	24.4971	12.0532	24.6327	30.1531	19.7183	31.5322	29.7475	10.8225	32.6415	24.1982	6.36769	27.6022	28.3207	17.6302	26.2105	29.307	23.9381	19.6014	19.9432	25.7889	21.7614	24.8675	19.6577	22.2192	24.6573	18.6554	20.9879	21.7747	19.0609
Cpa|evm.model.tig00021572.32	Specific	NE	NE	not assigned.unknown	0	0.0719457	0	0	0.288109	0	0	0	0	0.138386	0.19044	0.0691869	0.224163	0.122166	0.0533126	0.132152	0.233423	0	0.263506	0.151044	0	0.133048	0.3037	0	0	0	0	0.120897	0.185118	0	0.18724	0.197786	0.191665	0	0	0
Cpa|evm.model.tig00021234.27	Archeaplastidia I	0.0253621	15	protein.degradation.serine protease	2.08145	1.87059	3.87318	5.68022	10.8041	3.86862	9.91053	13.4276	9.89147	17.1598	16.1874	11.485	17.3353	14.2935	5.22463	12.4883	9.57034	2.32665	13.6364	15.2554	9.03883	16.1654	15.9442	14.6659	12.1664	12.2947	15.915	11.4247	14.5009	11.7946	12.3579	14.2406	13.7999	12.1546	12.7019	11.7298
Cpa|evm.model.tig00001098.7	Specific	NE	NE	not assigned.unknown	0	0.0719457	0.265286	0.233434	0.144054	0.14691	0.230477	0.196501	0.131013	0.207579	0.507841	0.138374	0.373605	0.305416	0.106625	0.330379	0.31123	0.122456	0.197629	0.151044	0	0.133048	0.15185	0.42422	0.135182	0	0.259837	0.302241	0.061706	0.126824	0.18724	0.197786	0.319442	0.0706663	0.0697908	0.349101
Cpa|evm.model.tig00000451.2	Specific	NE	NE	not assigned.unknown	0	0	0	0	0	0	0	0	0	0	0	0	0	0	0	0	0	0	0	0	0	0	0	0	0	0	0	0	0	0	0	0	0	0	0	0
Cpa|evm.model.tig00000492.38	Specific	NE	NE	not assigned.unknown	0	0	0	0	0	0	0	0	0	0	0	0	0	0	0	0	0	0	0	0	0	0	0	0	0	0	0	0	0	0	0	0	0	0	0	0
Cpa|evm.model.tig00020734.19	Archeaplastidia I	1.7669e-09	14	not assigned.unknown	0.520363	0.359729	0.477515	2.87901	2.80906	2.59541	3.99494	3.86452	3.20981	5.8122	5.01493	4.91227	6.79961	8.18514	5.81107	11.5633	10.504	4.28594	12.7141	11.2527	4.56416	9.646	10.4017	7.09053	6.8267	7.36255	6.69081	6.04483	5.55354	4.62906	5.36755	5.27429	4.34441	4.80531	4.5364	6.00453
Cpa|evm.model.tig00000241.1	Specific	5.03824e-07	11	not assigned.unknown	0.455317	0.143891	1.27337	0.855923	0.432163	1.71395	0.845084	0.524003	0.786077	1.66063	1.84092	1.52211	3.66133	4.03149	1.33281	5.02176	3.19011	0.367367	2.70093	4.8334	0.894934	3.06011	2.80922	1.27266	0.337955	0.500367	0.519675	0.483586	0.61706	0.507294	0.37448	0.263715	0.638884	0.141333	0.209373	0.13964
Cpa|evm.model.tig00000488.10	Archeaplastidia I	0.00230398	21	protein.synthesis.ribosome biogenesis.Pre-rRNA processing and modifications.misc	48.7189	40.0738	45.8945	31.0467	45.2331	33.1526	31.2681	31.8987	22.6652	20.4811	29.1374	25.5991	20.6977	19.5466	27.2427	22.0693	22.5642	30.7976	23.9131	39.5734	51.4587	27.8736	35.0773	45.937	26.0226	31.1657	48.4597	31.7353	37.5789	59.1632	28.086	36.8541	49.3219	26.9945	36.7798	38.82
Cpa|evm.model.tig00020848.19	Archeaplastidia I	3.58503e-10	15	RNA.transcription	10.6024	7.05068	11.5134	9.7264	7.34677	15.8663	9.91053	10.3491	12.3152	7.61121	15.0448	14.0449	13.8981	18.3249	26.0699	28.4787	26.3768	31.5323	30.1055	30.5863	51.4587	24.8135	35.0014	29.6954	30.078	31.3802	29.8813	27.9271	22.8312	40.1397	20.5964	20.1742	21.9776	13.0026	15.7029	12.0091
Cpa|evm.model.tig00000215.45	Prokaryotic	0.00521707	23	nucleotide metabolism.degradation	6.76471	6.33122	5.57101	6.69176	5.97826	7.73725	6.45337	5.43653	9.10539	10.5865	6.09409	9.40942	9.11596	6.1694	6.13095	7.46657	5.1353	3.24507	7.11465	4.53131	5.63808	8.71466	5.01105	8.90862	6.28597	5.36108	7.53528	9.79262	9.81125	9.06789	13.6685	11.6034	12.1388	12.0839	12.1436	13.7546
Cpa|evm.model.tig00000441.11	Archeaplastidia I	1.59485e-05	19	protein.synthesis.ribosome biogenesis.Pre-rRNA processing and modifications.DExD-box helicases	35.1895	36.7643	33.7974	9.25953	5.8342	12.3404	6.22289	5.10903	0.786077	1.31466	6.09409	3.32097	2.39107	9.59006	6.45082	17.1136	20.4634	14.8171	32.8064	35.7218	42.8673	33.7277	41.2273	39.4525	34.0659	30.0935	26.5034	36.1481	32.0871	28.0914	32.5798	33.9532	21.9137	27.2065	28.9632	23.0407
Cpa|evm.model.tig00021680.11	Specific	0.049261	20	not assigned.unknown	14.4401	17.4109	13.954	12.1385	23.4088	12.0466	12.8299	27.4447	5.89558	9.61781	31.4227	6.64194	12.7773	33.1071	9.00983	18.8977	35.0912	9.79644	20.4217	34.9666	17.2722	16.8971	28.0922	16.181	20.9532	26.0906	21.9563	24.7838	18.0798	34.7497	23.2178	28.0197	34.4998	22.9666	28.8934	32.0475
Cpa|evm.model.tig00021332.5	Specific	NE	NE	not assigned.unknown	0	0	0	0	0	0	0	0	0	0	0	0	0	0	0	0	0	0	0	0	0	0	0	0	0	0	0	0	0	0	0	0	0	0	0	0
Cpa|evm.model.tig00021244.29	Specific	NR	NR	not assigned.unknown	0	0	0	0	0.576217	0	0.153652	0.131001	0.327532	0.553543	0.507841	0.761056	1.27026	0.488665	0.266563	0.726834	0.389038	1.77561	0	0.377609	0.984427	0.532193	0.835175	0	0.337955	0	0	0.120897	0	0.317059	0	0.131857	0.511107	0.565331	0.139582	0.349101
Cpa|evm.model.tig00021179.47	Specific	3.06184e-05	22	not assigned.unknown	8.71607	6.40317	8.96667	2.48996	2.66501	1.81189	4.53272	3.01302	2.0307	2.62933	2.28528	3.45934	2.09219	1.52708	2.50569	2.37873	2.33423	1.71438	5.27011	4.22922	5.10112	5.38846	5.7703	5.09064	3.7851	3.85998	4.1574	5.56124	3.51724	5.26318	6.61582	4.54908	5.49441	9.61062	7.46762	9.28608
Cpa|evm.model.tig00000057.139	Specific	NE	NE	not assigned.unknown	0	0	0	0	0	0	0	0	0	0	0	0	0	0	0	0	0	0	0	0	0	0	0	0	0	0	0	0	0	0	0	0	0	0	0.0697908	0
Cpa|evm.model.tig00021035.27	Specific	6.17444e-10	20	not assigned.unknown	0.715498	0.935294	1.59172	1.47841	0.720272	1.22425	0.845084	0.524003	0.655064	0.622736	0.825241	0.553495	1.34498	0.671915	0.586438	0.726834	1.24492	0.673505	1.18577	1.13283	0.984427	1.6631	1.97405	1.33326	2.2981	2.43036	3.05309	2.41793	3.147	1.71212	2.43412	2.57122	2.87498	1.48399	2.37289	2.23425
Cpa|evm.model.tig00000157.24	Specific	NE	NE	not assigned.unknown	0	0.143891	0	0	0	0	0	0	0	0	0	0	0.298884	0	0	0.0660759	0	0.122456	0	0	0	0.332621	0	0.121206	0.270364	0	0	0	0	0	0	0	0	0	0.279163	0
Cpa|evm.model.tig00000310.16	Specific	3.37198e-07	18	not assigned.unknown	7.93553	7.12263	7.10966	5.91365	6.6265	4.21141	7.75941	5.89503	9.95698	21.7957	6.47497	15.913	14.9442	7.14673	12.6351	13.4134	8.48103	13.7762	21.0146	16.5393	13.782	27.541	24.9793	23.9381	26.8336	24.3036	25.2042	26.1137	36.8385	16.6139	21.4078	27.8878	22.4887	19.7866	29.033	19.8987
Cpa|evm.model.tig00000367.34	Archeaplastidia I	NE	NE	not assigned.unknown	0	0	0	0	0.0720272	0	0	0	0.0655064	0	0	0.0691869	0	0	0	0.0660759	0	0	0	0	0	0	0	0	0	0	0	0	0	0	0	0	0.0638884	0	0	0
Cpa|evm.model.tig00020807.4	Archeaplastidia I	2.02166e-08	19	not assigned.unknown	0.0650453	0.215837	0	0	0.0720272	0.0489699	0.153652	0.196501	0	0.138386	0.12696	0	0.373605	1.22166	0.319875	3.10557	5.99119	1.34701	7.31228	5.66413	3.13227	1.72963	1.59442	0.606029	33.39	16.2262	37.2217	27.6853	30.0508	19.4674	24.2164	29.6679	17.4415	14.0626	13.7488	15.7794
Cpa|evm.model.tig00001231.1	Specific	NE	NE	not assigned.unknown	0.130091	0	0.3714	0.389056	0	0	0.153652	0.655004	0	0.138386	0	0.138374	0.373605	0	0	0	0.389038	0.306139	0.131753	0.377609	0	0	0	0.121206	0	0	0	0.302241	0	0	0.124827	0	0	0	0	0.13964
Cpa|evm.model.tig00000970.5	Archeaplastidia I	NR	NR	DNA.synthesis/chromatin structure.histone.core.H3	6.11426	3.81312	13.6357	4.9021	4.68177	4.16244	4.99368	6.15704	1.70317	3.18287	6.91933	6.22682	6.35128	4.27582	3.62526	6.87189	5.0575	3.9798	5.73124	4.38026	3.22176	3.99145	3.11292	4.2422	5.88042	4.64627	9.15927	5.98438	7.03448	6.78506	4.80583	6.06543	7.92217	6.5013	6.0718	7.6104
Cpa|evm.model.tig00000215.28	Specific	NR	NR	not assigned.unknown	0.910634	0.791403	1.06114	2.87901	0.864326	2.9382	2.0743	2.22701	2.0307	3.04449	2.98357	2.28317	2.16691	4.3369	2.07919	3.76632	4.1238	3.06139	3.6232	3.24744	2.14784	2.12877	2.20182	1.93929	3.64992	3.64553	3.96252	3.14331	3.88748	3.17059	3.61998	2.90086	5.30274	2.75599	3.48954	3.84011
Cpa|evm.model.tig00001471.17	Archeaplastidia I	2.21646e-05	19	protein.degradation	23.3513	22.6629	25.2552	23.888	25.4976	27.717	30.2694	28.5582	26.5301	27.8155	30.28	28.8509	34.9694	33.7179	34.9197	38.7865	31.4343	30.8588	36.232	33.8338	31.8596	40.7128	35.5329	41.2705	46.0971	37.0272	47.1605	60.4483	52.5118	51.3636	60.3538	54.9845	62.0996	49.6078	48.6442	54.6692
Cpa|evm.model.tig00021572.1	Specific	NR	NR	not assigned.unknown	0	0	0.212229	0	0	0.29382	0	0	0	0.415157	0.12696	0	0.821931	0.244333	0.319875	0.132152	0.622461	0.244911	0.131753	0.83074	0	0	0.45555	0.363617	0.270364	0.285924	0.259837	0.241793	1.049	0.126824	0.499307	1.12079	0.383331	0.282665	0.418745	0.279281
Cpa|evm.model.tig00021348.27	Specific	0.000141324	15	not assigned.unknown	5.91912	5.0362	7.42801	6.76957	7.20272	5.63154	5.99241	6.22254	3.79937	9.61781	8.06197	6.71113	7.62154	11.1782	8.10351	9.38277	8.94788	7.2861	7.31228	12.0835	8.05441	9.646	8.57952	10.6055	8.3137	10.4362	8.37975	6.77021	10.9837	8.24354	7.05271	8.10922	8.88049	6.7133	6.28118	9.28608
Cpa|evm.model.tig00020553.1	Specific	NE	NE	not assigned.unknown	0	0	0	0	0	0	0	0	0	0	0	0	0	0	0	0	0	0	0	0	0	0	0	0	0	0	0	0	0	0	0	0	0	0	0	0
Cpa|evm.model.tig00001384.7	Archeaplastidia I	NR	NR	stress.abiotic.heat	20.099	20.0009	15.3866	16.1069	13.1089	12.5853	9.44958	8.31855	12.3807	11.4168	6.72889	10.1013	6.94905	6.78023	6.66407	5.68252	6.1468	2.63279	9.22269	10.4975	10.8287	10.7104	9.4147	8.18139	5.74524	7.36255	7.73016	5.31945	3.45553	7.54601	5.80445	5.34022	6.19718	6.57197	4.25724	6.9122
Cpa|evm.model.tig00000215.35	Archeaplastidia I	0.00049924	19	DNA.synthesis/chromatin structure	0.780544	0.359729	1.69783	0.389056	0.50419	0.587639	1.30604	1.04801	0.327532	1.38386	2.60268	1.17618	2.24163	2.56549	1.38613	3.23772	2.41204	0.306139	3.68908	3.24744	1.52139	2.72749	2.58145	2.84833	2.56846	2.28739	5.19675	3.6269	4.1343	4.24859	4.43135	5.34022	4.72774	3.88665	4.39682	4.53831
Cpa|evm.model.tig00000334.1	Specific	NE	NE	not assigned.unknown	0	0	0	0	0	0	0	0	0	0	0	0	0	0	0	0	0	0	0	0	0	0	0	0	0	0	0	0	0	0	0	0	0	0	0	0
Cpa|evm.model.tig00001416.7	Specific	0.00728847	11	not assigned.unknown	0.455317	1.00724	2.75897	3.11245	5.76217	3.23201	3.38034	4.32303	4.58545	21.0346	7.04629	5.39658	11.6565	8.49056	5.38457	6.54151	3.81257	4.89822	7.44403	4.98444	0.984427	4.85626	3.9481	11.8782	3.64992	2.50184	4.74203	2.11569	4.07259	1.90235	2.18447	4.48315	6.13329	2.61465	5.23431	2.0946
Cpa|evm.model.tig00001154.11	Prokaryotic	4.7121e-10	18	C1-metabolism.dihydropteridine diphosphokinase	2.47172	0.935294	2.75897	1.4006	1.29649	1.76292	1.92065	1.76851	1.0481	0.899507	1.96788	2.6291	2.01747	2.50441	2.45238	2.97341	2.41204	1.95929	3.95258	4.30474	3.93771	4.45712	3.9481	6.12089	4.32583	4.78923	7.01561	4.17093	6.2323	4.50224	4.55618	5.27429	6.6444	4.16931	4.11766	3.77029
Cpa|evm.model.tig00021012.11	Archeaplastidia I	0.000570794	13	not assigned.unknown	1.431	1.07919	2.65286	4.82429	5.25798	2.00777	4.53272	4.58503	3.0133	6.7809	6.28453	4.91227	8.59291	7.87973	3.14544	10.3739	7.85857	0.918416	9.81558	10.3465	3.31126	7.18461	7.44065	5.03004	4.12305	5.07516	6.04122	4.59407	5.73866	3.29741	4.05687	6.19729	3.76942	4.09865	4.46661	3.56083
Cpa|evm.model.tig00021244.39	Prokaryotic	1.7669e-09	17	not assigned.unknown	32.7178	26.3321	32.0465	25.2886	23.769	22.0365	22.9709	23.5146	23.9753	27.4696	25.646	27.6748	28.1698	29.8697	31.1879	35.9453	29.3335	33.1242	35.0462	34.3624	39.4666	36.9209	31.7366	39.6343	39.338	30.7369	39.95	35.06	31.6552	38.491	31.8932	34.8762	34.372	31.5878	30.0799	29.5339
Cpa|evm.model.tig00000204.14	Specific	NR	NR	not assigned.unknown	0.130091	0.0719457	0.318343	1.08936	0.0720272	0.24485	0.691432	0.0655004	0.0655064	0.138386	0.19044	0.207561	0.074721	0.183249	0.319875	0.198228	0.0778076	0.122456	0.461135	0	0	0.0665242	0.075925	0.0606029	0.0675911	0.214443	0.324797	0.120897	0.370236	0	0.0624134	0.0659286	0.0638884	0.211999	0	0.13964
Cpa|evm.model.tig00000455.11	Archeaplastidia I	1.19287e-07	18	not assigned.unknown	0.585408	0.50362	1.4856	1.47841	1.22446	1.07734	0.614607	0.720504	0.458545	0.899507	1.71396	0.415121	1.04609	1.03841	0.853001	1.45367	0.778076	0.734733	1.97629	2.03909	2.7743	2.39487	1.44257	2.66653	3.92028	2.50184	3.5078	3.26421	3.33212	1.52188	3.05826	2.43936	1.98054	1.90799	2.02393	1.46622
Cpa|evm.model.tig00000025.13	Archeaplastidia I	NR	NR	not assigned.unknown	40.133	33.8145	33.8505	31.5135	29.027	60.5268	26.8122	32.4882	52.6017	22.7644	30.4705	35.908	23.836	29.6253	76.3969	33.0379	33.8463	88.4741	32.2135	35.4952	84.1238	32.8629	42.9735	37.5132	43.461	47.3919	40.8594	39.2309	36.0363	91.9471	32.5798	29.1405	43.4441	34.7678	33.4996	39.5182
Cpa|evm.model.tig00021312.8	Specific	NE	NE	not assigned.unknown	0	0	0	0	0	0	0	0	0	0	0	0	0	0	0	0	0	0	0	0	0	0	0	0	0	0	0	0	0	0	0	0	0	0	0	0
Cpa|evm.model.tig00021257.34	Specific	NE	NE	not assigned.unknown	0	0	0	0	0	0	0	0	0	0	0	0	0	0	0	0	0	0	0	0	0	0	0	0	0	0	0	0	0	0	0	0	0	0	0	0
Cpa|evm.model.tig00000681.70	Specific	NE	NE	not assigned.unknown	0	0	0	0	0	0	0	0	0	0	0	0	0	0	0	0	0	0	0	0	0	0	0	0	0	0	0	0	0	0	0	0	0	0	0	0
Cpa|evm.model.tig00021493.14	Specific	1.43159e-12	13	not assigned.unknown	0.195136	0	0.424458	0.466867	0.432163	0.538669	0.998736	0.786005	1.0481	2.28336	0.952202	1.31455	2.24163	2.19899	2.18582	3.03949	2.80107	2.75525	3.09619	3.62505	1.52139	2.12877	2.65737	1.99989	1.89255	1.64406	2.33854	1.14852	1.85118	0.760942	0.873788	1.12079	1.02221	0.635997	0.767699	0.488741
Cpa|evm.model.tig00000113.42	Specific	6.14058e-07	14	not assigned.unknown	1.95136	2.30226	3.44872	5.68022	3.67339	4.99493	5.99241	7.33604	4.84747	5.53543	7.87153	9.20186	11.9554	9.52897	9.06314	11.6954	10.0372	9.67399	10.2767	12.0835	11.9026	8.44857	7.82027	11.2115	12.5043	10.0073	11.238	10.0344	13.02	6.9753	7.98891	11.6694	8.24161	6.57197	6.28118	8.09914
Cpa|evm.model.tig00020921.11	Specific	NE	NE	not assigned.unknown	0	0	0	0	0	0	0	0	0	0	0	0	0	0	0	0	0	0	0	0	0	0	0	0	0	0	0	0	0	0	0	0	0	0	0	0
Cpa|evm.model.tig00020801.5	Specific	0.00652655	21	not assigned.unknown	76.4282	53.024	72.9537	65.4392	47.682	58.7639	50.8587	47.7498	53.4532	45.2521	51.7998	61.6455	43.8612	65.1147	51.5	74.8639	55.399	20.1439	78.1953	63.8159	66.3146	61.8009	65.4473	52.4821	61.3727	55.9697	75.7426	69.2133	61.3974	75.0162	72.5244	61.2477	84.6522	83.5983	71.8148	75.8945
Cpa|evm.model.tig00000681.79	Specific	NE	NE	not assigned.unknown	0	0	0	0	0	0	0	0	0	0	0	0	0	0	0	0	0	0	0	0	0	0	0	0	0	0	0	0	0	0	0	0	0	0	0	0
Cpa|evm.model.tig00000215.46	Prokaryotic	0.00159665	24	nucleotide metabolism.degradation	13.8547	9.20905	10.3462	11.0492	9.21948	7.9821	10.6788	9.23555	11.0706	11.486	9.52202	11.4158	10.6104	10.0787	4.85145	9.8453	5.36873	2.26543	9.7497	6.87248	7.33846	10.6439	8.1999	9.75706	5.88042	7.36255	9.48406	10.7598	11.3539	10.7166	13.2941	11.5375	9.90271	12.5079	12.004	12.6374
Cpa|evm.model.tig00000431.17	Specific	0.0229815	18	not assigned.unknown	0.130091	0.215837	1.22032	0.466867	0.648245	0.0979398	0.537781	0.851505	0.327532	1.79901	1.9044	0.761056	1.94275	1.58816	0.533126	1.51974	1.32273	0.489822	1.84454	1.51044	1.16341	1.26396	0.9111	2.36351	1.28423	1.64406	3.70268	1.81345	2.52994	1.45847	2.43412	3.42829	3.44998	1.90799	2.72184	2.0946
Cpa|evm.model.tig00020961.143	Specific	NR	NR	not assigned.unknown	14.7002	9.64073	23.6635	12.9945	14.4775	12.2914	11.8312	12.9036	16.1801	18.3361	16.1874	22.1398	18.3066	13.8048	12.8483	14.9331	11.2043	6.85751	17.5231	19.7867	16.0193	19.9572	19.6646	18.9081	16.695	16.6551	19.4878	16.3815	12.7114	18.5162	18.5992	14.7021	26.897	19.1506	13.2603	21.7839
Cpa|evm.model.tig00000391.34	Archeaplastidia I	NR	NR	nucleotide metabolism.salvage.NUDIX hydrolases	4.42308	5.97149	6.84438	4.51305	4.68177	3.47686	4.14859	6.09154	9.10539	10.5865	4.63405	5.11983	5.90296	3.05416	3.83851	3.23772	2.25642	3.42875	6.58764	5.58861	3.13227	7.91637	3.72032	9.09043	3.51473	3.50257	4.28732	5.07765	4.07259	3.80471	5.55479	5.60393	6.00551	4.52264	5.02494	5.65543
Cpa|evm.model.tig00020561.6	Specific	NE	NE	not assigned.unknown	0.0650453	0	0	0	0.0720272	0	0	0	0	0	0.0634801	0	0.074721	0	0	0	0	0	0	0	0.0894934	0	0	0	0	0	0.0649593	0	0	0	0.0624134	0	0.0638884	0	0	0
Cpa|evm.model.tig00000492.158	Specific	NE	NE	not assigned.unknown	0	0	0	0	0	0	0	0	0	0	0	0	0	0	0	0	0	0	0	0	0	0	0	0	0	0	0	0	0	0	0	0	0	0	0	0
Cpa|evm.model.tig00000944.26	Archeaplastidia I	NR	NR	not assigned.unknown	23.026	21.7996	25.6266	12.761	17.4306	13.6626	10.2178	9.03905	14.87	21.3114	20.5041	11.485	16.3639	11.7891	10.5559	11.299	4.1238	6.00032	16.1397	12.008	7.42795	10.1782	10.1739	16.6658	7.90815	9.93587	12.732	9.91352	9.62613	7.54601	7.73926	16.1525	16.4832	10.8119	16.9592	9.84464
Cpa|evm.model.tig00000821.46	Specific	NE	NE	not assigned.unknown	0.130091	0.143891	0.742801	0.311245	0.144054	0.0489699	0	0.131001	0.0655064	0.207579	0.380881	0.0691869	0.597768	0.427582	0.106625	0.198228	0.389038	0.244911	0.461135	0.302087	0.178987	0.532193	0.15185	0.363617	0.270364	0.142962	0.584634	0.544034	0.555354	0.126824	0.37448	0.791144	0.511107	0.211999	0.418745	0.13964
Cpa|evm.model.tig00021351.12	Specific	NE	NE	not assigned.unknown	0	0	0	0	0	0	0	0	0	0	0	0	0	0	0	0	0	0	0	0	0	0	0	0	0	0	0	0	0	0	0	0	0	0	0	0
Cpa|evm.model.tig00021247.12	Specific	NE	NE	not assigned.unknown	0	0.0719457	0	0	0	0	0	0	0	0	0	0	0	0.0610832	0	0	0.0778076	0	0	0	0	0	0	0	0	0	0	0	0	0	0	0	0	0	0	0
Cpa|evm.model.tig00000514.12	Specific	0.0100886	18	not assigned.unknown	5.33372	5.53982	9.86864	7.23644	12.0285	7.24755	11.6007	18.4056	13.5598	22.1417	30.28	17.8502	28.8423	33.2292	22.6578	31.7164	21.4749	19.1031	33.2017	31.266	18.8831	28.938	28.8515	23.5139	31.7002	33.5961	29.8163	41.528	35.2341	27.8378	45.749	39.2935	46.7663	37.5945	43.4099	44.8944
Cpa|evm.model.tig00000204.56	Specific	NR	NR	not assigned.unknown	1.75622	0.359729	6.26075	2.1009	2.73703	0.636609	2.91938	2.42351	1.0481	4.77431	5.77669	3.04422	5.23047	4.88665	0.266563	3.5681	0.855884	0.244911	3.16207	2.86983	1.61088	3.52578	3.87217	3.75738	1.01387	1.35814	4.48219	2.29703	4.81307	2.79012	4.36894	5.34022	4.15275	5.29997	4.25724	2.51353
Cpa|evm.model.tig00020554.152	Specific	0.00813098	14	not assigned.unknown	3.64254	2.15837	7.26884	6.61395	8.13907	6.95373	7.83623	8.05655	16.8351	12.5931	8.06197	12.5228	10.984	8.91814	8.26345	11.5633	9.80376	4.46963	11.5942	11.7814	9.03883	13.3048	9.33877	11.4539	7.90815	7.79144	9.67894	9.49038	9.74954	9.6386	10.111	9.49372	9.58327	9.18662	8.02595	6.98202
Cpa|evm.model.tig00000293.30	Specific	NR	NR	not assigned.unknown	4.68326	3.38145	4.24458	3.19026	3.67339	0.881459	1.99747	2.81652	1.17912	6.91928	9.52202	3.52853	8.14459	12.2777	3.83851	12.3562	7.78076	1.71438	5.79712	4.30474	1.25291	4.59017	3.72032	3.21195	3.58233	2.28739	3.8326	2.96197	5.67695	1.01459	6.36617	6.72472	2.87498	2.89732	4.39682	5.02705
Cpa|evm.model.tig00020610.90	Archeaplastidia I	3.77338e-09	13	not assigned.unknown	0.260181	0.287783	0.848915	1.08936	0.648245	1.02837	0.691432	0.458503	1.0481	0.48435	0.698281	2.07561	2.09219	1.71033	2.71894	3.8324	5.0575	2.69402	3.82083	5.66413	1.43189	4.52364	4.02402	2.96954	1.55459	1.00073	1.16927	0.846276	1.41924	0.69753	0.436894	0.4615	0.574996	0.635997	0.279163	0
Cpa|evm.model.tig00020539.7	Specific	NE	NE	not assigned.unknown	0	0	0	0	0	0	0	0	0	0	0	0	0	0	0	0	0	0	0	0	0	0	0	0	0	0	0	0	0	0	0	0	0	0	0	0
Cpa|evm.model.tig00000254.72	Specific	7.79468e-05	21	not assigned.unknown	7.08994	4.10091	10.5053	6.69176	5.18596	8.61871	4.99368	5.24003	6.0921	5.12027	5.58625	7.26462	5.23047	5.8029	4.85145	6.60759	4.82407	1.28578	6.39001	8.53396	8.85985	8.31552	6.90917	9.15103	7.43502	6.64774	12.3423	7.85828	7.40472	11.9214	8.73788	9.69151	10.4138	8.40929	9.63114	10.0541
Cpa|evm.model.tig00000882.15	Archeaplastidia I	NR	NR	not assigned.unknown	9.17139	7.12263	17.0314	16.3403	21.8242	15.8663	15.9798	23.7766	8.77786	13.5618	25.9634	13.2839	15.0189	19.5466	11.7821	17.444	12.4492	13.4701	15.8103	17.5211	11.8131	15.8327	15.6405	19.0899	19.1959	13.9388	26.0487	23.2121	15.9201	15.9798	19.5978	15.2954	23.8943	16.8893	15.2144	26.8109
Cpa|evm.model.tig00000382.6	Specific	0.0372682	17	not assigned.unknown	4.09785	3.66923	5.25266	4.27961	3.81744	2.79129	3.07303	4.19202	2.62026	2.56014	4.63405	3.1826	5.45463	4.7034	3.99844	4.75746	4.046	4.77577	5.0066	5.66413	3.22176	5.18888	4.70735	4.90883	4.05546	4.28886	5.71642	4.65452	5.1216	4.50224	4.05687	5.538	5.36663	4.09865	6.21138	5.30633
Cpa|evm.model.tig00021012.25	Specific	7.79468e-05	20	not assigned.unknown	3.64254	2.15837	4.82821	3.34588	4.89785	1.86086	4.30225	2.29251	3.99589	4.56673	3.99925	2.83666	3.73605	4.45907	1.38613	4.95569	4.35723	0.795961	5.0066	6.79696	4.0272	4.85626	4.78327	4.2422	4.12305	5.93293	7.21049	7.43514	9.74954	10.6532	8.42581	12.3946	7.66661	9.96395	10.1197	8.72752
Cpa|evm.model.tig00020553.80	Specific	NE	NE	not assigned.unknown	0	0	0	0	0	0.0489699	0	0	0	0.0691928	0	0	0	0.0610832	0	0	0.0778076	0	0	0	0	0.0665242	0	0	0	0	0.0649593	0	0	0	0	0	0	0	0	0
Cpa|evm.model.tig00000944.34	Archeaplastidia I	2.75043e-07	15	not assigned.unknown	7.22003	4.60453	8.8075	21.6315	23.2648	16.258	28.7329	28.2307	28.4298	29.1994	31.9305	36.0464	33.9233	37.5051	32.8939	40.5045	36.0249	19.348	43.2149	40.2531	49.0424	39.3823	43.5809	35.2709	34.539	40.3868	39.5602	39.8354	40.9728	52.1879	37.0111	37.843	36.7997	33.2838	35.8725	31.0002
Cpa|evm.model.tig00000808.5	Specific	NR	NR	not assigned.unknown	3.70758	3.66923	6.63215	3.65713	3.81744	3.5748	2.0743	2.75102	2.42374	4.22076	3.74533	1.66049	4.85686	3.72607	2.23913	2.77519	1.71177	2.08174	1.97629	3.32296	2.14784	2.32835	2.58145	4.06039	2.09532	2.14443	4.28732	2.23659	2.77677	2.156	1.56033	2.04379	3.06664	1.48399	2.37289	1.67568
Cpa|evm.model.tig00000157.13	Archeaplastidia I	0.0409376	24	not assigned.unknown	8.13066	4.60453	8.43609	5.44678	5.97826	3.86862	5.14733	5.10903	3.0133	3.25206	5.39581	3.52853	2.39107	3.66499	2.50569	3.17164	2.80107	1.28578	4.7431	5.73966	3.93771	3.32621	4.5555	2.72713	5.00174	4.28886	5.39162	5.3799	5.92377	4.43883	4.30652	5.0765	3.83331	5.29997	4.6062	3.00227
Cpa|evm.model.tig00000382.40	Archeaplastidia I	NR	NR	stress.abiotic.heat	116.561	94.8245	109.881	84.4251	66.6972	98.9192	59.8473	55.6098	75.6599	40.1319	47.991	59.0164	46.9995	44.5296	49.7406	53.9179	49.4856	40.2879	55.9949	65.704	74.6375	61.3353	77.3675	79.0867	39.2704	48.8931	62.361	39.8959	49.1797	60.8753	34.0777	43.9085	45.4886	33.9198	39.711	33.7231
Cpa|evm.model.tig00000133.52	Specific	0.000250825	17	not assigned.unknown	0.520363	0.431674	1.69783	1.08936	1.22446	0.734549	1.07556	0.917005	0.91709	2.00659	2.09484	1.38374	3.36244	2.44333	1.59938	2.04835	1.94519	0.857189	3.16207	3.85161	1.25291	2.32835	2.65737	2.1817	2.09532	2.85924	4.48219	2.17614	4.07259	1.96577	2.05964	3.16457	3.57775	1.41333	2.93122	2.16442
Cpa|evm.model.tig00021037.70	Specific	6.14058e-07	21	not assigned.unknown	15.806	5.46787	15.2274	10.8158	11.1642	3.42789	11.447	11.5936	3.20981	6.57332	13.0134	5.8117	7.32265	10.9339	1.91925	9.581	4.90188	0.367367	9.15682	8.38292	8.68086	12.9722	14.5017	10.9691	10.2738	13.081	18.9032	20.9756	23.4483	23.5258	26.7753	27.1626	15.0777	26.3585	20.7977	13.0564
Cpa|evm.model.tig00000269.94	Specific	3.06184e-05	16	not assigned.unknown	1.23586	1.87059	2.44063	5.21335	3.24122	6.70888	5.68511	4.97803	6.0921	5.25866	6.22105	7.95649	7.8457	8.42948	10.236	10.8364	8.40322	11.2047	9.4862	8.00531	9.39681	8.71466	6.45362	11.0903	10.747	8.07736	14.7458	11.6665	13.5136	11.3507	10.2982	9.29594	10.9888	7.06663	9.84051	8.02932
Cpa|evm.model.tig00020572.50	Archeaplastidia I	0.00521707	24	not assigned.unknown	16.7166	6.40317	24.4063	15.7957	16.2061	6.95373	12.5226	12.8381	9.76046	11.4168	14.1561	14.3909	15.9156	13.988	4.53157	13.6777	6.84707	1.34701	12.6483	13.0653	10.5602	14.6353	14.3498	13.0902	8.51647	9.22106	17.8638	11.9688	14.4392	19.1504	21.0957	19.5149	16.1638	22.3306	16.9592	18.2929
Cpa|evm.model.tig00001335.3	Archeaplastidia I	1.54896e-10	15	signalling.calcium	0.0650453	0.0719457	0.265286	0.0778112	0	0.0489699	0.691432	0.131001	0.458545	1.79901	0.444361	1.17618	1.64386	0.610832	1.33281	1.05721	1.16711	1.46947	2.70093	3.92713	1.87936	2.26182	3.49255	2.1211	2.2981	2.78776	2.85821	0.967172	2.59165	0.507294	0.499307	0.791144	0.319442	0.211999	0.279163	0.0698202
Cpa|evm.model.tig00000382.46	Specific	0.000250825	20	not assigned.unknown	0.0650453	0.359729	0.689744	1.32279	1.51257	0.0979398	1.99747	4.71603	0.524051	2.49094	4.12621	1.31455	2.54051	3.60391	0.799689	2.97341	3.65696	0.979644	4.08434	5.211	1.96885	3.8584	4.40365	3.87858	8.92202	8.43477	9.93878	9.00679	12.8348	4.43883	10.6103	13.9769	9.32771	7.41996	9.84051	6.00453
Cpa|evm.model.tig00000319.6	Specific	NE	NE	not assigned.unknown	0	0	0	0	0	0	0	0	0	0	0	0	0	0	0	0	0	0	0	0	0	0	0	0	0	0	0	0	0	0	0	0	0	0	0	0
Cpa|evm.model.tig00000431.15	Specific	NR	NR	not assigned.unknown	11.448	3.66923	17.9333	11.6717	10.2279	4.45626	9.98736	8.58055	10.0225	11.0709	9.83942	16.8124	19.9505	10.8728	5.0647	16.519	6.69146	1.28578	12.6483	10.271	13.245	11.9743	10.4776	13.575	5.33969	6.71922	14.6808	7.85828	9.81125	17.6285	12.4203	11.7353	9.00827	12.1546	8.16553	8.79734
Cpa|evm.model.tig00000383.69	Specific	0.000250825	22	not assigned.unknown	5.65894	6.11539	8.48915	7.31425	13.7572	7.63931	5.60829	8.51505	6.1576	4.8435	3.30097	8.4408	4.03493	2.99308	2.77225	3.10557	3.26792	4.59208	3.55732	3.02087	5.4591	7.84985	4.47957	8.545	6.35356	6.57626	7.92504	7.37469	9.74954	7.16553	7.48961	8.70258	7.09162	6.99597	9.35197	7.54058
Cpa|evm.model.tig00000586.8	Specific	NE	NE	not assigned.unknown	0	0	0	0	0	0	0	0	0	0	0	0	0	0	0	0	0	0	0	0	0	0	0	0	0	0	0	0	0	0.0634118	0	0	0	0	0	0
Cpa|evm.model.tig00000711.15	Archeaplastidia I	0.00049924	13	not assigned.unknown	2.7319	2.23032	4.29763	3.57931	6.91461	6.07227	5.22416	5.43653	10.6775	4.98188	5.26885	7.19544	5.97768	5.86398	10.0228	8.45771	8.09199	10.4699	8.56393	5.58861	9.4863	9.11381	9.4147	6.3027	6.75911	8.64921	4.80699	7.07245	5.36842	6.21436	6.36617	4.41722	6.77217	3.67465	2.72184	6.21399
Cpa|evm.model.tig00021603.12	Specific	NE	NE	not assigned.unknown	0.195136	0.0719457	0.0530572	0.311245	0.360136	0	0.153652	0	0	0.207579	0.19044	0	0.149442	0.122166	0	0.132152	0.155615	0	0.461135	0.604174	0	0.931338	0.531475	0.0606029	0.675911	0.714811	0.129919	0.544034	0.30853	0	0.249654	0.593358	0.0638884	0.77733	0.209373	0.13964
Cpa|evm.model.tig00000093.190	Specific	1.7669e-09	14	protein.postranslational modification.kinase	0.780544	0.50362	2.65286	4.66867	5.97826	4.5542	6.99115	9.56306	6.94368	11.0709	15.1083	16.2589	31.1586	26.8155	26.9762	40.8349	37.4255	26.4504	35.0462	35.1176	36.0658	31.3994	26.1941	24.6654	36.2964	26.7339	35.143	26.5368	33.568	29.4865	24.7781	24.7892	21.0832	13.4266	15.2842	16.2681
Cpa|evm.model.tig00001056.26	Specific	0.0253621	16	not assigned.unknown	4.61822	7.05068	10.3462	4.74648	4.75379	2.98716	6.76067	6.09154	4.19241	13.4926	11.8708	3.04422	18.2319	10.3841	5.22463	12.224	14.161	7.34733	9.09094	10.1954	5.4591	8.51509	11.6165	14.1811	11.6257	10.5792	15.8501	8.34186	13.0817	6.84848	10.2982	11.2079	17.8249	7.1373	9.77072	11.66
Cpa|evm.model.tig00001668.9	Specific	0.00415285	17	not assigned.unknown	10.9927	11.943	20.1087	18.5191	26.3619	12.7811	33.1119	45.5883	27.7747	42.0001	50.4032	41.9964	56.8627	53.2645	30.2815	50.6802	50.3415	14.7559	45.85	54.7533	34.455	41.7106	50.7938	47.5126	52.7886	57.8997	76.1973	54.4639	72.3811	72.0992	49.5562	58.5446	76.155	39.4318	48.0859	65.4215
Cpa|evm.model.tig00001181.15	Specific	NE	NE	not assigned.unknown	0.325227	0	0.265286	0.389056	0.216082	0.24485	0.230477	0.262002	0.393039	0	0.0634801	0	0.074721	0.427582	0.0533126	0.0660759	0.233423	0	0.131753	0.151044	0	0.399145	0.379625	0.303014	0.608319	0.357405	0.129919	0.241793	0.061706	0.317059	0.18724	0.593358	0.447219	0.211999	0.697908	0.20946
Cpa|evm.model.tig00000042.203	Archeaplastidia I	NE	NE	not assigned.unknown	0	0	0	0	0	0	0	0	0	0	0	0	0	0	0	0	0	0	0	0	0	0	0	0	0	0	0	0	0	0	0	0	0	0	0	0
Cpa|evm.model.tig00021432.59	Specific	1.42056e-11	15	not assigned.unknown	2.66686	3.59729	3.02426	3.42369	2.73703	3.86862	6.60702	4.65053	5.17501	8.37233	5.84017	5.95007	7.54682	6.29157	8.63664	8.92024	9.80376	6.184	9.15682	9.96888	9.66529	10.5773	11.9961	9.21163	11.3553	12.2947	10.1986	8.22097	11.0454	6.78506	5.99169	7.77958	6.13329	4.52264	4.81557	4.74777
Cpa|evm.model.tig00000241.38	Archeaplastidia I	8.06615e-10	11	DNA.synthesis/chromatin structure	21.1397	6.7629	25.5736	48.9432	28.5228	68.0682	56.9279	38.7762	76.184	47.4663	59.4809	97.346	77.7098	106.285	101.507	111.47	107.375	46.4106	70.2242	73.9358	66.4936	53.7515	75.5453	43.7553	18.2496	22.8025	21.8913	26.1137	20.5481	38.1105	18.7864	13.7791	21.9137	15.0519	10.5384	16.9663
Cpa|evm.model.tig00020563.15	Specific	NE	NE	not assigned.unknown	0	0	0	0	0	0	0	0	0	0	0	0	0	0	0	0	0	0	0	0	0	0	0	0	0	0	0	0	0	0.0634118	0	0	0	0	0	0
Cpa|evm.model.tig00020629.98	Archeaplastidia I	0.00140974	16	transport.ABC transporters and multidrug resistance systems	31.612	23.814	32.8424	16.7294	10.2279	21.106	14.0591	12.8381	8.77786	8.16476	13.3943	14.3217	15.9903	21.7456	17.5398	28.4787	25.5987	12.0006	29.0515	31.266	32.8441	27.0753	30.37	27.9985	22.2375	22.0877	25.0743	23.7562	23.4483	26.3793	17.7878	21.2949	17.2499	18.1612	16.0519	17.5947
Cpa|evm.model.tig00020563.7	Archeaplastidia I	0.00276178	18	signalling.in sugar and nutrient physiology	0.390272	0	0.901972	0.389056	0.144054	0.29382	0.460955	0.327502	0.196519	0.138386	0.952202	0.89943	0.448326	1.16058	0.479813	0.858986	0.933691	0	0.592887	0.377609	1.3424	0.731766	0.75925	1.33326	1.01387	0.857773	1.7539	0.967172	1.29583	2.40965	1.18585	0.593358	2.87498	1.13066	0.977072	1.3964
Cpa|evm.model.tig00000632.8	Archeaplastidia I	0.000570794	15	not assigned.no ontology	0.195136	0.0719457	0.530572	2.48996	5.76217	1.02837	8.98862	10.8076	9.43292	13.4234	11.236	9.68616	12.7773	12.2777	11.5688	14.801	11.0487	9.55153	11.3966	9.66679	10.8287	14.6353	11.6924	11.2721	14.6673	13.1525	15.4603	15.233	9.74954	13.1262	13.4189	10.6145	10.6055	11.8013	10.1895	9.98428
Cpa|evm.model.tig00000269.24	Archeaplastidia I	NR	NR	not assigned.unknown	6489.44	7388.32	5017.99	6230.73	5496.75	6861.22	6716.57	6331.99	6724.1	4841.01	5902.76	5426.4	3478.34	5837.35	8684.94	5430.84	7617.52	11247.1	5823.74	6201.85	6985.59	5282.02	6106.04	5817.03	7108.15	7141.1	5685.5	6408.54	3757.71	7812.34	6314.55	4350.1	6282.34	6434.38	4982.72	6538.24
Cpa|evm.model.tig00001187.22	Specific	1.14053e-05	13	not assigned.unknown	16.3264	9.71267	18.6231	15.0176	14.7656	10.7734	15.8261	15.4581	9.43292	19.028	18.8536	16.1897	24.8074	22.9062	13.2215	26.8268	22.0196	6.97996	25.1648	27.792	23.1788	23.2835	27.7885	19.7565	17.9116	20.4436	21.0468	15.4143	19.6225	12.4921	14.5423	15.5592	12.3305	11.5893	12.5624	10.6127
Cpa|evm.model.tig00000403.36	Specific	NE	NE	not assigned.unknown	0	0	0	0	0	0	0	0	0	0	0	0	0	0	0	0	0	0	0	0	0	0	0	0	0	0	0	0	0	0	0	0	0	0	0	0
Cpa|evm.model.tig00022075.49	Archeaplastidia I	9.99703e-09	16	protein.targeting.mitochondria	33.7585	35.4692	34.1158	57.5025	46.8897	64.9341	60.6156	55.0858	84.2413	62.5503	52.6885	75.6905	58.5065	60.5945	81.355	79.3571	80.9977	78.3103	103.558	97.4231	95.9369	108.168	108.345	108.419	88.1387	98.2865	90.2285	78.4014	84.2287	89.3472	82.1984	79.8396	79.6689	76.461	72.4429	82.2481
Cpa|evm.model.tig00021127.132	Archeaplastidia I	0.000288572	14	not assigned.unknown	0.455317	0.0719457	0.477515	3.96837	5.0419	1.90983	13.7518	17.4231	7.59874	11.6244	16.9492	10.8623	19.0538	22.051	11.5155	20.4174	26.6102	8.69434	20.5534	16.3127	17.0932	15.5001	15.0331	12.7266	19.669	21.5158	21.3716	18.4367	16.9074	17.3748	15.6033	16.2844	16.2277	15.9706	14.5165	15.5699
Cpa|evm.model.tig00000540.11	Specific	NE	NE	not assigned.unknown	0	0	0	0	0	0	0	0	0	0	0	0	0	0	0	0	0	0	0	0	0	0	0	0	0	0	0	0	0	0	0	0	0	0	0	0
Cpa|evm.model.tig00020825.4	Specific	NE	NE	not assigned.unknown	0.130091	0	0	0	0	0.19588	0	0	0	0	0	0	0	0	0	0	0	0	0	0	0	0	0	0	0	0	0	0	0	0	0	0	0	0	0	0
Cpa|evm.model.tig00021537.12	Specific	NR	NR	not assigned.unknown	4.48813	2.44615	8.06469	2.33434	3.38528	0.685579	1.45969	2.16151	0.589558	2.49094	3.49141	0.89943	3.06356	1.77141	0.479813	1.05721	1.0115	0.367367	1.51516	2.11461	0.805441	1.86268	2.1259	2.72713	1.21664	1.07222	2.53341	1.26941	2.65336	1.01459	1.8724	3.2305	3.13053	2.11999	3.28017	1.53604
Cpa|evm.model.tig00000403.93	Specific	0.000250825	11	not assigned.unknown	5.33372	3.88507	8.38304	6.84738	6.91461	10.1368	8.29719	6.28804	8.84337	10.7941	10.2838	15.0827	10.3862	17.4698	13.2215	17.3779	17.5067	6.55137	13.6364	14.5002	8.85985	9.51295	10.4017	8.84802	5.67765	5.14664	8.31479	7.97917	6.41742	9.1313	10.2358	5.60393	9.77493	6.85463	6.42076	6.56309
Cpa|evm.model.tig00021318.57	Archeaplastidia I	0.00038051	2	not assigned.no ontology	12.4237	13.8136	16.8722	14.8619	17.2145	9.64707	12.5994	11.7246	8.51583	9.47942	6.22105	6.64194	4.10965	2.38224	1.54606	2.04835	2.56765	0.489822	3.03031	4.98444	4.20619	7.25113	7.2888	6.4239	5.00174	5.36108	4.67707	4.47317	5.49183	3.55106	4.681	5.66986	5.11107	6.9253	4.81557	4.74777
Cpa|evm.model.tig00000344.5	Specific	NR	NR	not assigned.unknown	4.03281	3.74118	11.6726	2.56777	4.46569	2.69335	3.91812	4.19202	2.88228	8.7183	5.84017	3.32097	6.20184	4.82557	3.30538	5.15392	2.33423	2.08174	3.95258	3.77609	2.59531	3.65883	3.3407	5.03004	3.10919	2.50184	5.5865	3.3851	3.45553	2.6633	3.12067	3.56015	5.23885	3.74531	3.14059	3.49101
Cpa|evm.model.tig00001484.4	Specific	0.000250825	16	not assigned.unknown	0.0650453	0.0719457	0.3714	0.544678	0.576217	0.14691	0.691432	0.524003	0.327532	0.761121	1.01568	0.761056	1.34498	1.34383	0.159938	1.58582	0.855884	0.0612278	1.51516	1.58596	1.16341	1.33048	1.5185	1.27266	1.01387	0.857773	1.68894	1.14852	1.78947	1.64871	1.12344	1.58229	1.53332	1.13066	1.11665	1.18694
Cpa|evm.model.tig00021571.28	Specific	NE	NE	not assigned.unknown	0	0	0	0	0	0	0	0	0	0	0	0	0	0	0	0	0	0	0	0	0	0	0	0	0	0	0	0	0	0	0	0	0	0	0	0
Cpa|evm.model.tig00000248.5	Specific	NR	NR	not assigned.unknown	9.82184	5.10815	8.54221	4.35743	6.12231	1.42013	5.0705	6.15704	1.57215	5.95058	8.06197	3.39016	7.8457	7.08565	1.01294	5.02176	3.42354	0.122456	5.92887	5.66413	2.86379	5.98717	6.45362	3.45436	2.77123	1.42962	3.05309	4.53362	5.43013	3.42424	8.05133	8.24108	5.30274	11.1653	9.1426	7.54058
Cpa|evm.model.tig00001366.14	Archeaplastidia I	NR	NR	not assigned.no ontology	28.9452	31.4403	31.9935	19.1415	24.3452	17.7271	23.1246	21.6806	30.133	32.659	15.6161	27.1213	21.6691	14.4767	15.9938	20.021	17.8179	11.7557	27.2069	26.6592	19.5991	30.5346	26.5737	27.3319	16.2894	20.2291	19.8776	14.8098	18.882	15.853	17.0389	15.6251	16.8027	15.8293	15.9123	17.1059
Cpa|evm.model.tig00020848.1	Specific	NE	NE	not assigned.unknown	0	0	0	0	0	0	0	0	0	0	0	0	0	0	0	0	0	0	0	0	0	0	0	0	0	0	0	0	0	0.0634118	0	0.0659286	0	0	0.0697908	0
Cpa|evm.model.tig00000133.40	Specific	1.59485e-05	16	not assigned.unknown	1.62613	0.719457	2.28146	1.24498	1.94473	0.832489	1.99747	2.16151	1.63766	5.74301	4.18969	3.11341	7.54682	3.42066	2.07919	4.69139	3.89038	1.1021	6.06063	7.02353	4.38518	5.65455	6.30177	6.06029	4.73137	6.00441	8.89943	5.259	10.2432	4.37541	4.36894	8.04329	5.68607	4.45198	5.79264	3.63065
Cpa|evm.model.tig00000404.67	Specific	NE	NE	not assigned.unknown	0	0	0	0	0	0	0	0	0	0	0	0	0	0	0	0	0	0	0	0	0	0	0	0	0	0	0	0	0	0	0	0	0	0	0	0
Cpa|evm.model.tig00000792.48	Specific	8.06615e-10	16	not assigned.unknown	0.260181	0	0.424458	0	0.0720272	0	1.45969	1.37551	1.24462	3.18287	5.39581	3.39016	6.27656	9.04031	8.79658	11.299	11.4377	8.75557	12.4506	13.6694	15.5719	8.58162	10.3258	9.45405	15.3432	15.011	27.4128	9.79262	10.6751	16.2968	8.05133	10.6804	14.1832	6.9253	8.72385	6.56309
Cpa|evm.model.tig00020961.16	Specific	6.69427e-05	18	not assigned.unknown	2.47172	2.80588	2.70592	4.82429	5.11393	3.03613	4.37907	5.43653	1.96519	6.01978	7.49065	3.59772	6.12712	6.59698	4.15838	6.21113	5.67996	3.24507	8.82743	8.83605	4.29568	7.84985	8.1999	8.4238	12.7071	12.1518	12.2773	11.7874	14.2541	9.38495	12.6075	14.3724	13.0971	9.96395	12.6321	9.42572
Cpa|evm.model.tig00021612.49	Specific	0.00906165	16	not assigned.unknown	16.1312	10.4321	19.2598	10.1155	5.40204	8.86356	5.53146	5.50203	1.37563	4.56673	5.52277	6.22682	6.50072	9.77331	5.4912	17.1797	13.1495	3.48998	17.1279	16.0106	22.4628	12.2404	15.4128	15.2113	13.9238	14.5107	11.173	9.49038	9.13248	10.5264	8.67546	5.538	8.49716	4.87598	7.81657	7.6104
Cpa|evm.model.tig00000056.8	Specific	NR	NR	not assigned.unknown	0.650453	0	0.159172	0.778112	0	0.29382	0.230477	0.851505	1.31013	0.691928	1.71396	0.691869	0.224163	0.610832	0.159938	0	0.778076	0.183683	0.856393	0.755218	0.26848	0	0.227775	0.181809	1.62219	0.714811	0	0.36269	0.185118	1.078	0.37448	0.659286	1.0861	0.211999	0.418745	1.18694
Cpa|evm.model.tig00001077.2	Specific	NE	NE	not assigned.unknown	0	0	0	0	0	0	0	0	0	0	0	0	0	0	0	0	0	0	0	0	0	0	0	0	0	0	0	0	0	0	0	0	0.127777	0	0	0
Cpa|evm.model.tig00000383.70	Archeaplastidia I	0.00204116	23	not assigned.unknown	3.4474	2.23032	3.92623	4.51305	6.48245	3.81965	2.91938	3.60252	4.45444	4.70511	2.47572	2.6291	2.39107	1.03841	1.59938	1.78405	0.700269	0.673505	1.84454	1.35939	2.6848	2.86054	2.20182	6.48451	2.02773	2.35888	5.78138	3.98959	3.70236	4.56565	3.86963	5.60393	6.13329	3.03865	3.62912	3.56083
Cpa|evm.model.tig00020599.1	Specific	NE	NE	not assigned.unknown	0	0	0	0	0	0	0	0	0	0	0	0	0	0	0	0	0	0	0	0	0	0	0	0	0	0	0	0	0	0	0	0	0	0	0	0
Cpa|evm.model.tig00022104.9	Specific	NE	NE	not assigned.unknown	0	0	0	0	0	0	0	0.131001	0	0	0	0	0	0	0	0	0	0	0	0	0	0	0	0	0	0	0	0	0	0	0	0	0	0	0	0
Cpa|evm.model.tig00000262.4	Specific	NE	NE	not assigned.unknown	0	0	0	0	0	0	0	0	0	0	0	0	0	0	0	0	0	0	0	0	0	0	0	0	0	0	0	0	0	0	0	0	0	0	0	0
Cpa|evm.model.tig00020539.29	Specific	2.28165e-09	13	not assigned.unknown	1.82127	1.29502	2.5998	3.57931	1.80068	4.16244	3.30351	2.48901	7.07469	7.47283	2.72964	7.12625	4.40854	4.39799	13.4881	7.46657	5.36873	15.9192	14.9539	15.1799	17.5407	15.6332	14.8813	8.90862	11.6933	14.3677	9.67894	7.1329	6.84936	4.69247	2.68378	2.17564	3.44998	1.97866	1.04686	3.42119
Cpa|evm.model.tig00000792.19	Archeaplastidia I	4.64851e-15	14	cell.cycle.peptidylprolyl isomerase	159.166	186.124	158.641	230.944	204.413	252.734	309.454	295.669	269.69	390.109	347.173	359.979	416.719	439.188	410.24	501.516	530.259	553.376	571.543	551.385	405.942	502.79	526.843	470.581	446.304	532.105	374.685	356.524	411.517	293.28	295.777	312.436	308.453	238.004	247.897	280.328
Cpa|evm.model.tig00021017.19	Specific	1.14053e-05	15	not assigned.unknown	0.325227	0.215837	1.4856	1.71185	1.44054	0.979398	1.69017	1.83401	1.70317	3.32126	2.34876	2.76748	3.28772	2.50441	1.11956	3.70025	2.64546	0.795961	3.82083	4.00266	2.50582	3.99145	3.79625	2.54532	3.24437	3.43109	4.1574	2.23659	3.94918	2.02918	2.62136	2.96679	2.61943	2.40265	2.37289	2.0946
Cpa|evm.model.tig00000449.33	Specific	0.0100886	20	not assigned.unknown	5.33372	5.18009	7.00355	4.2018	6.55447	2.35056	5.83876	6.81204	2.62026	4.56673	6.98281	3.04422	8.06986	5.8029	2.71894	7.59872	7.08049	1.46947	6.9829	7.70322	3.22176	7.78333	7.97212	5.33305	7.77297	6.57626	6.95065	9.42993	9.50272	4.8193	9.61166	8.70258	7.09162	10.1759	8.72385	12.2883
Cpa|evm.model.tig00001413.3	Specific	7.46985e-07	21	not assigned.unknown	8.3258	6.18733	9.97475	6.61395	7.49083	3.86862	5.91559	6.22254	4.58545	8.51072	6.98281	5.32739	8.06986	6.5359	2.82557	6.67366	5.1353	1.65315	8.95919	8.60949	5.63808	8.84771	9.18692	9.57525	8.98961	7.86292	13.7714	11.062	14.9328	9.6386	12.233	15.8229	13.4805	10.3173	13.1905	9.28608
Cpa|evm.model.tig00020848.43	Specific	NE	NE	not assigned.unknown	0.390272	0.359729	0.477515	0.389056	0.360136	0.24485	0.460955	0.327502	0.458545	0.48435	0.444361	0.345934	0.523047	0.549748	0.266563	0.528607	0.466846	0.122456	0.72464	0.302087	0.26848	0.465669	0.3037	0.606029	0.473137	0.285924	0.97439	0.36269	0.802178	0.570706	0.436894	0.527429	0.447219	0.353332	0.558327	0.418921
Cpa|evm.model.tig00020563.132	Archeaplastidia I	0.00728847	12	not assigned.unknown	23.3513	14.1733	19.0475	24.1215	27.7305	25.5623	26.1208	25.0866	26.006	20.1351	26.6616	31.7568	24.9568	30.847	30.868	32.6415	25.9099	6.97996	28.1292	32.0212	31.0542	27.0753	27.4848	20.0595	28.8614	26.0191	24.0999	22.9703	24.6824	45.5931	26.9002	22.9432	22.1693	23.2492	21.007	21.5046
Cpa|evm.model.tig00000158.18	Archeaplastidia I	NR	NR	not assigned.unknown	17.7574	17.9864	30.7732	14.2394	12.2446	13.5647	11.0629	12.1176	9.49843	10.7249	14.5369	13.9066	23.836	14.1713	17.06	18.9638	13.8498	14.8171	20.3558	22.6565	13.8715	16.0323	16.7794	19.2111	12.3016	13.1525	15.2654	14.4471	16.3521	10.2093	11.7337	15.1636	14.4388	12.2253	18.0758	14.8019
Cpa|evm.model.tig00000246.8	Archeaplastidia I	NR	NR	not assigned.unknown	26.9288	46.1892	7.95858	17.4297	38.6066	2.30159	16.5176	37.2697	3.60285	45.4597	52.0537	3.94365	27.049	28.2815	2.50569	10.6382	8.87007	1.77561	13.3729	13.6694	3.40075	11.2426	14.6535	8.36319	6.42115	8.57773	7.53528	7.67693	16.0436	3.234	9.23718	20.5697	7.47495	8.62129	24.0778	4.18921
Cpa|evm.model.tig00020629.47	Specific	NR	NR	not assigned.unknown	2.08145	1.15113	3.55483	1.08936	0.864326	0.538669	0.460955	0.720504	0.524051	0.691928	0.507841	1.10699	1.04609	2.07683	0.0533126	1.6519	0.933691	0.367367	1.3834	1.58596	0.894934	1.39701	1.06295	1.39387	0.946275	1.00073	1.94878	1.26941	0.863884	1.39506	2.87102	0.988929	1.98054	2.11999	1.46561	1.32658
Cpa|evm.model.tig00001021.4	Specific	NR	NR	not assigned.unknown	181.541	200.441	163.416	150.409	168.688	230.697	163.869	185.104	225.342	192.149	213.293	224.719	129.118	218.494	310.599	154.155	179.424	265.3	112.385	115.775	131.197	104.642	129.528	95.0253	171.816	197.86	159.02	153.115	163.706	231.073	204.404	162.316	240.732	270.723	206.581	305.324
Cpa|evm.model.tig00000411.25	Prokaryotic	NE	NE	not assigned.unknown	0.325227	0.215837	0.95503	0.311245	0.0720272	0.0489699	0.0768258	0.131001	0.196519	0	0.19044	0.0691869	0.149442	0.366499	0.159938	0.0660759	0.0778076	0.122456	0.263506	0.302087	0.178987	0.266097	0.227775	0.42422	0.0675911	0	0.259837	0.120897	0.061706	0.0634118	0.312067	0	0.191665	0.989328	0.348954	0.628381
Cpa|evm.model.tig00001229.4	Archeaplastidia I	9.6223e-06	14	not assigned.no ontology	11.3179	9.281	12.3623	12.5276	12.2446	11.0672	13.0604	11.2006	11.0706	16.2603	16.5683	13.0071	20.0252	19.9742	11.3023	21.6729	18.6738	10.4087	19.9605	18.956	15.5719	17.8285	17.235	18.4839	14.6673	15.0825	16.8245	14.568	16.8457	13.0628	13.3565	14.8999	15.1416	10.6706	12.0738	12.428
Cpa|evm.model.tig00020961.96	Archeaplastidia I	1.07646e-14	14	signalling.MAP kinases	2.08145	1.43891	2.44063	6.53614	2.95311	7.78622	15.8261	8.64605	17.8833	15.776	11.9343	26.4986	21.3702	22.7229	40.7308	35.8792	40.9268	41.6961	44.7959	51.4303	38.4822	31.3329	41.531	19.8777	30.8891	33.4531	23.97	15.777	16.784	20.0381	13.2941	10.153	11.1805	8.26796	8.65406	10.6127
Cpa|evm.model.tig00021352.23	Specific	0.00493709	17	not assigned.unknown	0	0.143891	0.212229	0	0.144054	0.14691	0.153652	0.589503	0.0655064	0.0691928	0.571321	0	0.074721	0.244333	0.0533126	0.528607	0.155615	1.22456	0.790517	0.981783	0.357974	0.665241	0.75925	0.181809	1.01387	0.428886	0.649593	0.423138	1.72777	0.190235	0.748961	0.4615	0.447219	0.706663	0.488536	0.628381
Cpa|evm.model.tig00000492.117	Specific	NE	NE	not assigned.unknown	0	0	0	0	0	0.14691	0	0	0	0	0	0	0	0	0	0	0	0	0	0	0	0	0	0	0	0	0.0649593	0	0	0	0	0	0	0	0	0
Cpa|evm.model.tig00000903.3	Specific	NR	NR	not assigned.unknown	3.83767	6.04344	9.49724	9.7264	14.6935	5.72948	10.141	10.8076	5.69906	19.8583	14.9813	5.53495	20.1747	15.5151	4.90476	13.1491	10.4262	5.93909	9.4862	9.74231	3.93771	6.12022	7.13695	8.18139	7.63779	5.647	9.15927	7.73738	8.51542	2.34624	6.24134	7.44994	9.77493	5.44131	9.9103	7.12166
Cpa|evm.model.tig00021619.4	Specific	NE	NE	not assigned.unknown	0	0	0	0	0	0	0	0	0	0	0	0	0	0	0	0	0	0	0	0	0	0	0	0	0	0	0	0	0	0	0	0	0	0	0	0
Cpa|evm.model.tig00000204.101	Specific	NE	NE	not assigned.unknown	0	0	0	0	0	0	0	0	0	0	0	0	0	0	0	0	0	0	0	0	0	0	0	0	0	0	0	0	0	0	0	0	0	0	0	0
Cpa|evm.model.tig00000769.20	Prokaryotic	0.0372682	19	lipid metabolism.FA synthesis and FA elongation.acyl coa ligase	3.51245	2.08643	4.03235	2.33434	2.3769	2.00777	1.84382	1.24451	0.393039	1.17628	1.9044	1.5913	2.61523	2.26008	1.86594	2.44481	2.33423	2.57157	3.03031	3.09639	2.95328	2.1953	3.18885	3.15135	1.96014	1.64406	2.46845	2.35748	3.88748	2.09259	2.43412	3.03272	3.51386	2.61465	3.48954	2.30407
Cpa|evm.model.tig00020510.92	Specific	0.0208046	15	not assigned.unknown	20.9446	23.3824	17.4558	25.7555	18.2949	16.5518	19.8211	20.3051	16.3766	19.7892	19.6788	18.9572	24.1349	28.0372	21.5383	29.602	31.4343	23.2665	25.4283	30.2842	20.0465	26.144	28.2441	22.7867	27.7123	25.5187	26.5034	26.839	15.7967	17.0578	25.5895	19.1193	21.1471	22.8252	17.3081	24.7862
Cpa|evm.model.tig00000718.41	Specific	NR	NR	not assigned.unknown	7.67535	5.25204	8.38304	3.57931	6.91461	3.67274	4.91685	6.35354	3.34083	9.96377	9.14114	4.98146	10.2368	6.35265	3.14544	6.21113	6.06899	4.46963	6.32413	7.09905	4.65366	5.85413	6.9851	7.15114	5.40728	7.64847	9.54902	8.22097	9.2559	6.65824	6.86547	10.4167	8.24161	7.41996	11.5155	8.02932
Cpa|evm.model.tig00020554.41	Prokaryotic	NR	NR	Co-factor and vitamine metabolism.biotin	154.938	120.509	117.734	69.641	73.1076	99.8986	56.3902	57.7713	129.572	86.2143	44.0552	97.346	36.1649	36.1612	86.0465	46.6496	41.4715	60.7992	86.3639	56.1127	104.349	96.0609	73.7991	87.8741	55.2219	58.4	57.2941	60.9923	54.7949	102.917	59.1055	51.4243	65.0384	72.1503	56.8097	79.0364
Cpa|evm.model.tig00020545.18	Specific	NE	NE	not assigned.unknown	0	0	0	0	0	0	0	0	0	0	0	0	0	0	0	0	0	0	0	0	0	0	0	0	0	0	0	0	0	0	0	0	0	0	0	0
Cpa|evm.model.tig00000382.4	Specific	NE	NE	not assigned.unknown	0	0	0	0	0	0	0	0	0	0	0	0	0	0	0	0	0	0	0	0	0	0	0	0	0	0	0	0	0	0	0	0	0	0	0	0
Cpa|evm.model.tig00000950.13	Archeaplastidia I	1.81884e-07	17	not assigned.unknown	0.97568	0.50362	1.27337	1.78966	0.864326	1.66498	1.15239	1.57201	0.91709	0.9687	1.587	2.28317	3.06356	2.74874	2.39907	3.63417	1.63396	4.16349	3.16207	2.79431	4.0272	3.79188	4.2518	3.51497	4.39342	3.14517	3.96252	4.89631	6.78766	4.37541	3.93204	5.73579	3.00276	2.47332	3.48954	2.86263
Cpa|evm.model.tig00020553.191	Specific	0.0338965	5	transport.ABC transporters and multidrug resistance systems	8.06562	6.40317	10.24	7.39206	7.70691	4.70111	5.60829	7.86005	7.99178	8.09556	5.01493	7.54137	2.8394	2.93199	1.59938	3.03949	1.24492	0.183683	5.27011	5.58861	3.31126	6.25327	8.04805	5.39365	1.68978	2.00147	2.01374	2.59928	2.77677	2.47306	3.37032	2.3075	3.83331	4.87598	3.28017	3.21173
Cpa|evm.model.tig00020830.120	Specific	4.12579e-07	18	not assigned.unknown	0.0650453	0.0719457	0.583629	0	0.0720272	0.14691	0.0768258	0.0655004	0.262026	0.0691928	0.19044	0.207561	0.298884	0.244333	0.0533126	0.396455	1.47834	0.0612278	1.58103	2.19013	1.61088	0.266097	0.9111	0.484823	6.21838	3.35961	8.37975	2.65972	3.39383	2.47306	3.05826	3.09865	3.76942	1.20133	2.37289	2.51353
Cpa|evm.model.tig00001085.17	Archeaplastidia I	NR	NR	protein.postranslational modification	13.0741	15.2525	20.7454	13.5391	15.2698	14.2502	14.5201	13.6241	19.914	18.5437	10.8551	11.4158	17.0364	10.8728	6.61076	11.7615	8.24761	4.53085	15.4151	11.2527	8.59137	16.3649	13.5146	13.6962	10.8146	12.4377	11.108	13.1777	14.1307	6.78506	13.7934	11.7353	9.26382	12.0839	10.9572	14.2433
Cpa|evm.model.tig00021741.17	Specific	NE	NE	not assigned.unknown	0.130091	0	0	0	0	0	0	0	0	0	0	0	0	0	0	0.264303	0	0	0.72464	0.302087	0	0	0	0	0	0.285924	0.259837	0	0	0	0	0	0.255554	0	0.279163	0
Cpa|evm.model.tig00020781.2	Specific	NE	NE	not assigned.unknown	0	0	0	0	0	0	0	0	0	0	0	0	0	0	0	0	0	0	0	0	0	0	0	0	0	0	0	0	0	0	0	0	0	0	0	0
Cpa|evm.model.tig00000246.16	Specific	NE	NE	not assigned.unknown	0	0	0	0	0	0	0	0	0	0	0	0	0	0	0	0	0	0	0	0	0	0	0	0	0	0	0	0	0	0	0	0	0	0	0	0
Cpa|evm.model.tig00001292.12	Archeaplastidia I	1.47452e-07	15	not assigned.unknown	8.39085	6.90679	9.23195	15.8735	12.6768	10.9203	16.1334	13.1656	12.5772	15.43	15.6161	19.0956	19.7263	21.1959	18.1263	26.4964	22.0196	7.77593	23.2544	23.4118	26.2216	25.7448	23.3849	20.302	25.1439	24.0176	22.5409	22.3054	22.8312	25.3013	23.1554	21.1631	18.6554	19.7866	18.7039	15.2208
Cpa|evm.model.tig00020556.91	Prokaryotic	NR	NR	transport.ABC transporters and multidrug resistance systems	1.10577	2.5181	12.6276	2.56777	2.66501	2.20365	1.92065	3.07852	3.0788	3.80561	2.8566	5.18902	5.0063	2.80983	2.87888	3.30379	2.33423	2.57157	3.03031	2.49222	4.65366	3.19316	2.50552	5.87848	4.39342	3.93146	7.3404	5.50079	6.60254	4.37541	5.92927	6.13136	9.51938	4.02798	5.93222	8.23878
Cpa|evm.model.tig00020510.1	Archeaplastidia I	NE	NE	not assigned.unknown	0	0	0	0	0	0	0	0	0	0	0	0	0	0	0	0	0	0	0	0	0	0	0	0	0	0	0	0	0	0	0	0	0	0	0	0
Cpa|evm.model.tig00000663.46	Specific	0.000217737	13	not assigned.unknown	1.62613	0.863349	4.35069	5.13554	4.39366	3.32995	6.37654	6.22254	9.10539	6.43493	6.22105	7.403	5.23047	8.36839	3.09213	10.7704	6.53584	0.244911	10.0132	7.92979	7.24896	9.04728	6.3777	7.51475	5.54247	6.86218	10.4585	5.86348	4.87477	7.79965	6.61582	5.34022	4.79163	3.88665	1.81456	3.70047
Cpa|evm.model.tig00000663.4	Specific	NR	NR	not assigned.unknown	0.715498	0.287783	1.69783	0.311245	0	0.342789	0.537781	0	0.131013	0.48435	0.888722	0.138374	0.523047	0.244333	0.21325	0	0	0	0.461135	1.05731	0.178987	0.133048	1.06295	0.545426	0.135182	0.500367	1.03935	0.120897	0.123412	0.443883	0	0.593358	1.02221	0.494664	0.628118	0.13964
Cpa|evm.model.tig00020952.34	Specific	0.00583824	17	not assigned.unknown	44.8813	59.0674	38.944	36.1044	46.3855	19.8818	42.331	55.0203	20.6345	53.0709	57.7034	35.2853	68.5191	74.7047	25.59	82.0662	86.7555	32.0221	79.381	79.9776	37.7662	79.962	74.5583	52.5427	94.3571	80.1303	58.9181	91.5791	68.1851	38.9983	82.3233	79.8396	52.3885	72.2916	63.3003	81.2707
Cpa|evm.model.tig00000025.19	Archeaplastidia I	0.0449273	19	protein.degradation.ubiquitin.E3.RING	6.43949	3.45339	6.57909	6.76957	4.68177	6.26815	6.99115	4.51953	7.00919	7.88798	6.28453	10.3088	8.29403	7.75756	5.27795	9.71315	5.67996	1.40824	8.76156	6.64592	7.69643	9.18033	6.6814	12.4842	5.06933	4.93219	10.5234	10.6389	10.922	14.9018	11.8585	10.0871	13.8638	10.0346	8.58427	11.66
Cpa|evm.model.tig00001067.22	Specific	NR	NR	not assigned.unknown	0	0	0.212229	0.155622	0	0.0489699	0	0.131001	0.0655064	0.138386	0.634801	0	0.74721	0.549748	0.266563	0.330379	0.0778076	0.244911	0.790517	0.453131	0	0.0665242	0.15185	0.303014	0.270364	0.857773	1.55902	0.120897	0.246824	0.507294	0.37448	0.857072	0.574996	0.282665	0.697908	0.349101
Cpa|evm.model.tig00001314.1	Specific	0.00043612	12	not assigned.unknown	115	78.6367	118.105	160.447	146.287	148.624	161.488	136.503	155.447	126.692	152.352	160.168	142.418	215.013	142.878	176.489	168.376	71.2691	190.844	175.211	180.508	173.495	171.742	145.144	148.971	132.74	158.176	151.483	101.691	236.97	118.149	99.2885	134.293	100.134	96.102	86.2279
Cpa|evm.model.tig00021072.4	Specific	NE	NE	not assigned.unknown	0	0	0	0	0	0	0	0	0	0	0	0	0	0	0	0	0	0	0	0	0	0	0	0	0	0	0	0	0	0	0	0	0	0.0706663	0	0.0698202
Cpa|evm.model.tig00000158.131	Specific	NE	NE	not assigned.unknown	0	0	0	0	0	0	0	0	0	0	0	0	0	0	0	0	0	0	0	0	0	0	0	0	0	0	0	0	0	0	0	0	0	0	0	0
Cpa|evm.model.tig00000498.13	Archeaplastidia I	0.0138389	21	not assigned.unknown	4.55317	3.3095	6.47298	4.35743	5.54609	1.76292	3.99494	5.10903	1.76867	5.60462	6.79237	3.59772	7.24793	6.41373	2.29244	7.79695	4.97969	1.22456	7.18053	6.04174	3.66923	6.45284	6.45362	5.93908	6.62392	6.07589	7.79512	6.52841	9.2559	4.8193	8.55064	9.03222	7.21939	7.98529	8.09574	6.9122
Cpa|evm.model.tig00020554.149	Archeaplastidia I	0.00049924	17	not assigned.unknown	31.7421	32.6634	38.6787	21.7871	29.4591	24.6319	28.4256	35.8942	32.9497	35.3575	41.643	41.7197	39.7516	56.3798	71.9187	57.8824	57.5776	121.17	64.493	68.7248	71.1472	54.6163	64.9158	53.8759	82.1231	68.9792	55.4103	78.8245	67.6915	69.0555	77.7671	56.369	84.1411	78.2276	63.1607	75.2661
Cpa|evm.model.tig00021127.12	Specific	2.28165e-09	14	cell.organisation	0	0	0.106114	0	0	0.19588	0.384129	0.131001	0.458545	1.10709	0.25392	0.830243	1.12081	0.305416	1.22619	0.858986	0.622461	1.1021	1.71279	1.88804	1.3424	1.33048	1.67035	1.09085	1.21664	1.71555	1.81886	0.36269	1.35753	0.380471	0.124827	0.395572	0.255554	0.211999	0.139582	0.0698202
Cpa|evm.model.tig00021179.49	Specific	0.0253621	9	not assigned.unknown	0.195136	0.0719457	0.424458	0	0.288109	0.391759	0.230477	0.262002	0.327532	0.899507	0.698281	1.10699	0.821931	0.610832	0.906314	0.660759	0.233423	0.489822	0.395258	0	0.53696	0.0665242	0.075925	0.484823	0.0675911	0	0.324797	0.664931	0	0.443883	0.124827	0.197786	0.319442	0.423998	0	0.418921
Cpa|evm.model.tig00021493.69	Archeaplastidia I	NR	NR	protein.synthesis.ribosomal protein.eukaryotic.60S subunit.L36	2713.37	3648.73	2718.92	2644.8	2405.35	3448.66	2908.78	3096.46	2501.23	2554.67	2970.04	2779.65	3587.58	2707.21	3331.13	2499.39	3753.28	4809.93	2961.8	3121.01	2561.3	2447.42	2994.78	3272.13	3615.85	3711.37	3462.53	3120.94	3710.57	2713.84	3049.46	4750.49	3899.69	3271.85	4468.85	3198.67
Cpa|evm.model.tig00001250.11	Specific	NR	NR	not assigned.unknown	0.390272	0.431674	1.06114	2.02309	1.15243	1.61601	1.22921	1.57201	0.851583	2.69852	2.72964	1.52211	2.54051	2.26008	1.706	1.78405	1.55615	0.55105	1.64691	1.737	0.894934	1.6631	1.97405	3.03014	1.89255	1.5011	2.59837	1.6321	2.28312	1.39506	1.31068	1.97786	3.00276	0.918662	1.32603	1.18694
Cpa|evm.model.tig00001126.2	Prokaryotic	0.0029258	19	transport.misc	5.07353	3.59729	10.0809	4.66867	4.68177	4.45626	8.06671	7.20504	5.24051	6.57332	7.80805	4.91227	9.93789	7.57431	7.99689	9.581	9.25911	7.16365	10.0791	11.7059	8.32289	9.97862	11.3128	10.4237	8.58406	7.64847	10.5234	12.9359	11.2922	8.87765	12.4827	10.2189	13.736	13.7799	16.4706	13.964
Cpa|evm.model.tig00000842.57	Archeaplastidia I	2.28165e-09	14	cell.organisation	1.95136	0.863349	4.77515	2.87901	3.1692	2.20365	2.99621	1.96501	3.53735	5.8122	3.87229	4.49715	6.94905	4.76449	6.98395	6.27721	5.91338	4.4084	8.56393	10.4975	5.99606	7.05156	8.12397	6.12089	5.81283	5.647	7.79512	3.6269	6.29401	3.48765	3.18308	3.49422	3.96108	2.11999	2.65205	2.02478
Cpa|evm.model.tig00020510.2	Specific	NE	NE	not assigned.unknown	0	0	0	0	0	0	0	0	0	0	0	0	0	0	0	0	0	0	0	0	0	0	0	0	0	0	0	0	0	0	0	0	0	0	0	0
Cpa|evm.model.tig00001286.16	Archeaplastidia I	1.81884e-07	12	transport.p- and v-ATPases	7.28508	5.68371	7.85247	5.52459	5.47407	5.28875	6.29972	5.76403	5.89558	7.05767	7.55413	7.05706	7.99514	9.16247	7.57039	11.0347	9.41472	6.6126	9.02506	9.74231	7.60694	6.85199	8.5036	7.39355	6.35356	7.07663	6.82073	7.61648	5.98548	5.70706	6.0541	5.47208	5.68607	5.65331	4.6062	5.30633
Cpa|evm.model.tig00021127.192	Archeaplastidia I	0.00465711	16	not assigned.unknown	1.95136	2.37421	4.88126	3.65713	4.46569	3.47686	3.38034	3.47152	5.56805	6.57332	4.12621	4.35877	5.82824	3.84824	4.47826	6.21113	4.90188	3.9798	7.31228	3.92713	4.74315	6.78546	4.5555	9.33284	5.33969	6.14737	6.69081	5.44034	6.84936	4.12177	4.61859	7.12029	5.04719	3.10932	4.5364	4.74777
[truncated: 23,403 more rows]
