# Supplementary material for: Kingdom-wide comparison reveals the evolution of diurnal gene expression in Archaeplastida
Source: Nat Commun. 2019 Feb 13;10:737. doi: 10.1038/s41467-019-08703-2 (PMC6374488; doi:10.1038/s41467-019-08703-2)
Supplement: Supplementary file 7 — Supplementary Data 4 [file 41467_2019_8703_MOESM7_ESM.xlsx]

## Sheet: Sheet1
Supplementary Data 4. P. purpureum matrix.
GeneName	Phylostratum	pVal	phase	Annotation	L1	L1.1	L1.2	L3	L3.1	L3.2	L5	L5.1	L5.2	L7	L7.1	L7.2	L9	L9.1	L9.2	L11	L11.1	L11.2	D1	D1.1	D1.2	D3	D3.1	D3.2	D5	D5.1	D5.2	D7	D7.1	D7.2	D9	D9.1	D9.2	D11	D11.1	D11.2
Popu|evm.model.contig_2502.9	Archeaplastidia I	5.03824e-07	9	'RNA.processing.RNA helicase'	66.3096	68.2006	80.975	107.303	90.7644	90.0934	56.4312	55.9038	81.1432	78.4291	82.8028	73.8623	85.4249	87.4222	93.5619	120.604	103.423	115.963	58.6808	26.8283	64.9928	31.1036	21.8245	40.5133	27.3308	23.5426	26.1467	23.3632	20.8217	17.9986	13.8661	13.2015	13.6129	9.3174	11.9033	7.32647
Popu|evm.model.contig_2173.13	Specific	0.0449273	17	'protein.postranslational modification'	49.6554	51.6833	48.739	29.056	30.0834	26.8318	47.8631	48.8746	43.9342	46.2833	49.0147	50.3225	51.7223	63.304	55.0758	53.155	63.2995	50.3371	43.4322	60.748	30.2062	56.5672	75.6402	45.8032	57.107	51.0851	54.8772	52.4345	56.7391	54.607	76.7623	78.2268	72.7562	89.1306	60.5867	74.4675
Popu|evm.model.contig_3396.5	Archeaplastidia I	8.10513e-06	16	'protein.degradation.serine protease'	77.8017	77.1132	89.1165	101.696	99.5066	115.859	89.3248	83.8007	106.724	116.914	121.436	97.6816	111.961	98.4089	104.587	119.191	104.36	121.923	146.702	175.946	190.46	146.527	155.822	185.406	161.204	147.884	140.638	161.153	133.11	119.266	107.387	107.393	195.273	85.7318	136.019	137.453
Popu|evm.model.contig_4415.7	Archeaplastidia I	1.93532e-06	16	'redox.thioredoxin'	18.7437	22.4752	29.4305	12.773	20.6727	21.073	49.3404	51.5655	40.5402	54.9789	46.8125	54.0688	47.8795	61.1589	53.0665	38.9151	69.529	50.0132	116.994	100.023	83.9336	194.383	170.326	85.1553	116.611	120.741	122.736	88.3421	100.093	130.133	125.044	134.103	48.4529	146.266	92.418	57.8463
Popu|evm.model.contig_3405.8	Specific	NR	NR	'not assigned.unknown'	794.302	749.141	835.66	545.386	503.498	599.855	358.629	390.558	569.825	630.855	535.827	431.655	535.918	438.367	403.563	568.4	439.546	534.467	402.458	453.106	585.678	469.067	375.287	588.087	564.789	558.565	531.116	534.3	513.701	466.333	341.415	335.381	579.358	371.817	514.585	459.709
Popu|evm.model.contig_501.3	Specific	NR	NR	'not assigned.unknown'	31.7721	33.519	39.5523	19.9395	24.0667	30.5004	23.0944	19.8793	27.2153	32.2019	31.7746	23.3161	29.8078	21.6071	24.9876	32.7191	27.5303	35.4368	10.2534	10.2652	12.0082	14.7979	15.9278	18.9664	27.0911	21.4283	19.8099	18.6507	25.4322	19.6966	18.0558	13.8156	29.3794	18.9864	20.6637	18.5895
Popu|evm.model.contig_4414.1	Specific	0.0100886	12	'not assigned.unknown'	11.0618	10.172	11.6072	11.2129	10.3878	12.0295	13.6892	13.0149	10.5593	13.8008	13.0244	13.3634	11.113	13.027	14.5289	11.3049	14.3345	13.0864	15.196	16.7119	11.6987	17.1433	20.4012	13.1604	13.2339	9.02847	11.9352	11.8807	8.40304	8.89741	14.2152	14.6138	10.4597	9.7862	6.41978	11.0991
Popu|evm.model.contig_3478.1	Archeaplastidia I	0.000250825	23	'RNA.regulation of transcription.C2H2 zinc finger family'	161.564	171.083	178.508	93.7983	97.8096	117.992	64.1622	56.2333	94.1538	80.2804	71.9176	59.6601	75.4024	53.5729	58.3216	97.94	94.9827	109.42	69.1445	45.2263	72.2968	73.5429	60.5935	80.1879	116.276	108.056	108.524	101.418	146.049	111.795	101.701	91.981	113.826	114.094	125.587	119.629
Popu|evm.model.contig_4410.8	Archeaplastidia I	3.77338e-09	10	'protein.postranslational modification'	19.9728	19.5205	23.9294	19.1107	28.0264	35.1501	37.9655	28.7207	38.6546	65.3576	64.6189	51.5526	61.9525	52.0034	49.5631	43.5349	36.0372	46.1909	46.4294	54.2517	62.1455	33.1697	35.8545	43.8679	27.8103	27.8282	24.178	26.0181	24.3911	19.9003	19.9013	17.0699	30.8406	16.701	19.7274	22.3621
Popu|evm.model.contig_2064.3	Specific	0.000743431	21	'not assigned.unknown'	75.4664	83.7492	83.4505	60.4034	68.4462	70.94	76.0295	68.4794	88.7484	87.5735	87.3959	72.8558	81.5301	68.1695	59.4036	75.3301	80.4473	84.8021	57.4189	54.8963	64.8691	82.7009	76.318	87.0906	119.728	110.284	112.461	103.409	124.41	116.957	104.145	91.9196	112.595	120.13	144.846	105.687
Popu|evm.model.contig_3448.4	Archeaplastidia I	2.81736e-12	19	'protein.postranslational modification'	283.982	297.215	337.873	156.591	167.541	192.814	155.9	140.309	186.673	217.672	203.672	156.335	190.427	145.337	163.115	206.587	253.6	243.911	360.919	301.508	383.829	443.38	455.536	516.996	604.299	640.278	609.125	653.771	645.101	698.888	547.761	516.825	668.034	644.659	780.471	605.363
Popu|evm.model.contig_2237.1	Archeaplastidia I	NE	NE	'signalling.receptor kinases.DUF 26'	0.614547	0.581255	0.605112	0.438766	0.462822	0.511894	0.344693	0.439322	0.439971	0.561009	0.44044	0.559139	0.5193	0.627808	0.56673	0.652209	0.73682	0.647839	0.420651	0.495902	0.680877	0.558413	0.813336	0.451581	0.815129	0.399995	0.430651	0.331864	0.446179	0.543353	0.349146	0.368415	0.538365	0.5274	0.468109	0.437401
Popu|evm.model.contig_510.20	Specific	7.75702e-08	20	'not assigned.unknown'	34.9063	33.6644	36.9118	33.5412	36.6143	46.2838	23.4391	23.6136	33.0607	30.5189	27.7477	22.8688	28.7173	20.6653	23.0814	32.8822	32.2861	37.2507	16.826	20.5799	25.8114	37.8045	37.549	49.6739	51.0175	49.9994	51.0014	62.1249	54.062	46.5925	45.9875	49.3676	71.0642	35.1014	50.5557	62.111
Popu|evm.model.contig_4435.4	Prokaryotic	0.000217737	9	'protein.synthesis.ribosomal protein.prokaryotic.chloroplast.30S subunit.S2'	52.3594	56.2849	57.0456	39.7814	34.763	37.3256	33.0413	32.6197	34.9463	37.8681	40.0801	37.015	36.2471	42.7956	42.4532	47.0134	42.8025	47.2275	22.1368	20.9271	26.059	25.9662	25.0101	28.9012	26.2759	20.6855	19.1332	17.456	18.5164	16.0968	22.0461	14.8594	20.1502	11.0168	11.9033	14.7623
Popu|evm.model.contig_4516.6	Archeaplastidia I	3.19424e-08	20	'protein.degradation'	127.949	128.457	163.6	109.448	122.905	149.772	102.571	84.7892	126.523	131.669	122.82	88.0644	116.323	80.3594	103.042	107.125	126.13	127.883	102.797	125.513	141.499	130.166	151.009	177.278	198.364	177.198	171.953	203.366	202.342	191.057	154.722	152.278	267.567	157.4	202.557	223.949
Popu|evm.model.contig_2707.3	Specific	0.0449273	17	'not assigned.unknown'	45.2921	45.2895	53.3599	50.6531	56.6185	61.7259	38.9011	35.5851	61.973	72.819	70.2188	47.4709	95.4993	74.6568	68.9865	109.408	84.2654	106.505	38.1215	36.7463	57.0699	57.2373	53.4768	77.93	101.22	96.7989	88.5295	96.8378	110.578	95.2227	66.8366	62.8148	95.3675	72.664	91.8162	77.3106
Popu|evm.model.contig_444.20	Archeaplastidia I	0.0208046	11	'protein.degradation.ubiquitin.ubiquitin protease'	36.4426	33.7128	40.0474	32.0786	33.2203	35.534	30.53	27.2929	31.8665	38.8779	38.6958	32.5419	38.7917	33.797	35.6525	39.8391	36.573	40.8139	30.3395	36.2504	39.3052	30.5452	34.6345	37.4167	39.4139	30.8568	28.2999	32.058	30.712	27.5752	25.338	19.5874	41.2234	18.9278	20.5968	29.3059
Popu|evm.model.contig_2324.1	Archeaplastidia I	0.000743431	11	'N-metabolism.nitrate metabolism.NR'	50.0856	40.3004	32.511	11.2617	12.4448	12.968	16.5945	14.4427	16.9075	14.6984	16.2334	15.3204	18.6948	19.0958	19.6295	37.0128	41.9987	37.769	19.718	24.1008	20.9834	18.0367	18.1645	16.7085	10.3569	10.7999	11.7506	11.0179	8.92358	8.62573	11.4719	13.4472	15.7664	6.0944	9.22843	15.7464
Popu|evm.model.contig_2048.7	Specific	1.6026e-08	7	'not assigned.unknown'	16.224	17.8736	17.8233	23.4983	28.0264	28.0262	30.2345	24.8766	26.3982	22.9453	25.1051	27.7333	22.278	23.4905	25.2452	24.1861	24.9849	22.7392	16.4054	15.968	16.5268	16.4732	20.4689	15.2892	15.4395	9.94274	10.7663	9.29218	9.44412	6.3844	12.6191	8.90337	10.4597	4.0434	5.68418	7.54517
Popu|evm.model.contig_3397.5	Prokaryotic	1.26731e-08	1	'glycolysis.plastid branch.phosphoglucomutase (PGM)'	1193.7	1120.56	1028.86	97.8447	86.6505	72.1345	39.5412	42.779	50.2195	17.9523	20.0086	19.458	13.8134	17.6309	19.2688	41.2522	31.1474	35.1777	6.2046	4.36394	7.61345	13.3461	12.4034	17.6117	35.5301	35.0282	35.0673	55.3549	62.242	45.7775	59.8536	53.1746	59.0663	37.504	34.3057	53.4176
Popu|evm.model.contig_3385.21	Archeaplastidia I	0.00180629	9	'not assigned.unknown'	27.7161	26.3018	36.1967	22.5233	19.5414	23.8457	18.5149	17.6278	21.5586	33.8289	35.4869	29.4107	47.4121	37.8777	43.2775	56.5247	50.7066	57.3338	6.83558	5.45492	8.9133	9.71638	9.89558	13.4184	18.9877	15.4284	16.4263	14.5356	19.4832	13.8555	11.023	8.71916	14.2282	6.2702	7.42287	6.28764
Popu|evm.model.contig_667.2	Archeaplastidia I	8.06615e-10	19	'protein.degradation.ubiquitin.ubiquitin'	194.627	182.417	201.392	111.934	113.186	107.199	123.302	116.201	147.39	157.139	146.981	123.849	147.118	145.442	143.331	169.248	225.869	203.94	232.515	177.979	239.112	261.114	274.365	264.82	380.282	394.967	346.735	393.789	414.798	445.142	339.47	341.521	248.186	484.388	452.126	238.056
Popu|evm.model.contig_600.1	Specific	0.0188159	11	'development.unspecified'	49.3481	48.2926	58.9709	36.9538	37.7971	45.388	37.3253	36.5187	45.0656	53.6886	52.6012	41.2645	59.3041	42.7432	53.9939	61.525	56.0653	67.6992	36.5441	33.3742	50.323	48.0793	42.2257	58.1249	57.7783	49.9423	50.017	44.0715	53.6159	40.8873	30.7747	27.1399	48.2221	26.4872	34.4394	26.08
Popu|evm.model.contig_2033.28	Prokaryotic	NR	NR	'protein.aa activation.pseudouridylate synthase'	35.3365	34.8269	44.5033	33.9312	31.8833	39.5438	25.9012	25.261	34.8205	38.4291	31.7117	28.0688	38.1166	30.3964	35.6009	39.1869	36.707	38.8056	26.2907	26.5308	32.6821	25.4636	32.4656	33.3525	38.5508	28.7997	28.8536	32.8545	30.1171	23.6359	22.3952	18.0523	37.6086	11.9544	20.3293	21.4873
Popu|evm.model.contig_4485.2	Specific	NR	NR	'development.unspecified'	17.2688	18.5033	17.1632	13.0167	13.8846	15.4421	17.7271	16.9139	15.4618	18.1767	17.6805	17.1097	17.033	17.0554	15.3017	15.653	15.4062	15.4834	12.6721	15.9185	13.5557	19.2094	20.1978	18.2568	16.4464	17.5998	20.2406	16.5932	16.8804	15.3497	20.0011	20.7541	19.9964	15.529	14.8457	21.7607
Popu|evm.model.contig_3494.7	Archeaplastidia I	NR	NR	'protein.synthesis.ribosomal protein.eukaryotic.60S subunit.unknown'	78.6006	79.5835	82.5703	46.1679	40.8311	44.6628	44.17	46.6231	50.031	61.0378	55.6842	58.1505	70.7287	60.9497	66.8741	78.4281	72.6102	73.5945	30.7075	19.1418	26.059	49.5312	46.9701	53.8672	77.3414	73.6563	76.1637	63.5187	81.279	71.383	60.9011	59.9289	51.9907	51.5094	53.8994	41.2251
Popu|evm.model.contig_3426.13	Archeaplastidia I	0.00159665	9	'not assigned.unknown'	301.497	307.532	306.022	217.238	167.284	137.529	139.108	161.89	158.955	171.276	170.136	179.148	164.722	204.142	183.775	225.882	179.784	199.081	64.1493	41.6062	82.0148	89.7369	58.3568	99.2833	86.7394	107.999	111.908	68.6958	89.5333	87.0044	53.7186	58.578	26.8413	59.9478	48.5496	23.2916
Popu|evm.model.contig_462.7	Archeaplastidia I	0.0449273	21	'misc.short chain dehydrogenase/reductase (SDR)'	26.9786	34.6331	38.3971	57.4295	56.8242	62.4085	29.7421	27.1831	30.8608	27.3211	27.0556	29.4666	29.2366	23.3858	33.9007	37.1759	28.2671	36.0846	32.1272	33.8701	39.429	42.6069	41.4123	54.0607	46.5583	35.371	43.1881	44.5361	42.1639	29.409	46.3367	45.4379	54.298	26.1356	27.4847	48.0594
Popu|evm.model.contig_2089.9	Archeaplastidia I	0.000288572	17	'not assigned.no ontology'	15.4251	18.2127	21.0139	22.9621	25.0438	29.4766	21.9126	20.099	26.7754	33.4361	35.6757	26.2236	37.5973	28.7745	30.6549	27.9906	26.0566	30.6428	55.526	67.4923	55.7701	47.856	59.9157	58.0604	47.8529	52.628	49.1557	49.9123	48.7823	50.4639	41.9973	47.2185	70.8335	53.912	64.064	69.9295
Popu|evm.model.contig_2719.1	Archeaplastidia I	NR	NR	'signalling.receptor kinases.misc'	3.99456	4.89223	5.391	9.99411	7.91939	8.06234	5.90902	5.43661	5.71962	8.41514	7.92793	5.75913	11.0092	9.3648	6.74924	6.79384	7.43518	7.83885	5.3633	21.2742	7.79914	10.7215	21.5534	17.2246	19.1316	8.28562	10.4587	22.7658	7.58505	7.26735	10.2749	7.42971	49.145	4.2192	9.96403	21.1593
Popu|evm.model.contig_3447.3	Archeaplastidia I	NR	NR	'RNA.regulation of transcription.Nucleosome/chromatin assembly factor group'	130.653	149.528	136.04	166.438	192.174	185.092	457.506	381.716	291.764	226.479	241.613	276.271	140.055	166.421	173.11	113.158	177.239	114.279	543.692	483.405	354.799	300.649	346.074	183.6	134.065	136.741	146.175	143.166	130.805	167.896	290.839	338.144	152.665	485.677	246.56	250.029
Popu|evm.model.contig_435.6	Archeaplastidia I	NR	NR	'lipid metabolism.'exotics' (steroids, squalene etc).sphingolipids.serine C-palmitoyltransferase'	31.7721	30.9518	35.9767	15.3568	22.6268	22.6087	23.0452	21.1424	27.0268	29.0042	26.741	24.0989	23.9917	19.5667	23.2359	26.2514	33.3578	32.2624	14.565	12.1	13.4938	25.3519	23.7901	22.9016	29.2008	23.9997	26.5773	25.819	26.1758	20.987	23.3429	20.5084	20.1502	13.9468	20.3962	16.8946
Popu|evm.model.contig_2502.6	Archeaplastidia I	6.14058e-07	8	'not assigned.unknown'	117.932	126.132	116.787	198.663	183.483	179.078	175.646	170.237	234.567	180.757	161.956	160.641	162.022	158.417	177.644	206.804	419.317	271.509	94.962	92.2873	90.5567	57.0698	58.4246	63.1568	61.3744	47.1994	51.1244	40.0891	65.8114	47.2038	77.3608	46.6659	45.1458	52.2712	34.4394	47.3487
Popu|evm.model.contig_567.10	Prokaryotic	6.14058e-07	7	'amino acid metabolism.degradation.glutamate family.arginine'	116.948	117.414	112.331	74.7852	83.6164	76.4856	104.491	110.38	71.401	64.1234	73.6165	103.049	58.6809	93.7003	88.2038	63.2642	56.1323	50.7258	16.3002	17.4557	17.3933	13.5694	12.7423	12.7733	11.9392	7.54277	10.5817	5.64168	10.3365	6.79192	20.051	13.3243	7.84475	8.9072	5.1492	10.0602
Popu|evm.model.contig_3494.1	Specific	2.93821e-09	8	'not assigned.unknown'	15.6095	17.6798	17.9333	12.0904	13.5247	16.1247	16.0529	17.1885	17.8502	22.4965	22.1479	18.3398	17.2927	17.4217	17.9808	16.7944	18.4875	20.7309	8.04495	12.0504	11.4511	10.2189	10.98	12.5798	9.8295	8.97132	7.32107	6.50453	6.02342	5.22977	6.43427	4.54379	4.9222	3.1644	4.74796	3.06181
Popu|evm.model.contig_2032.11	Archeaplastidia II	0.000288572	16	'nucleotide metabolism.salvage.NUDIX hydrolases'	53.5271	61.6615	56.8805	37.2463	45.2022	46.753	93.4611	83.3614	59.5846	64.4039	66.0031	92.7053	60.6542	85.3295	88.9766	56.7965	71.4715	55.455	200.598	278.994	135.68	212.364	217.771	114.25	105.056	89.5418	114.122	88.3421	92.8053	82.318	204.4	207.663	113.057	145.973	95.1598	141.718
Popu|evm.model.contig_2112.6	Archeaplastidia I	1.59485e-05	12	'cell.vesicle transport'	287.485	297.167	308.002	245.124	233.776	229.585	255.221	246.68	259.646	307.265	315.167	279.234	318.331	306.004	283.777	289.037	267.599	294.767	343.357	305.724	362.227	302.66	304.865	326.816	286.446	289.654	276.909	252.283	251.794	258.297	210.884	198.33	238.111	210.784	212.588	185.021
Popu|evm.model.contig_634.3	Specific	1.47452e-07	5	'not assigned.unknown'	246.249	254.105	271.53	205.976	219.069	249.037	248.868	237.179	268.445	246.676	248.597	210.124	180.457	136.077	163.836	130.333	161.163	150.04	74.9811	106.817	101.575	105.652	108.174	125.798	82.9514	88.6847	88.345	130.754	90.8718	78.6504	103.547	110.525	155.203	61.237	88.0713	150.794
Popu|evm.model.contig_2025.55	Archeaplastidia I	9.6223e-06	8	'not assigned.no ontology'	18.8666	18.8424	18.5934	17.3556	14.9646	16.1673	13.0983	13.6739	12.822	14.8667	15.4783	14.3699	17.3446	17.474	20.7629	20.2728	20.229	17.2973	10.7792	10.0668	13.8651	9.32549	8.13336	10.4509	8.67873	6.85706	6.95194	6.70365	5.42851	6.31648	8.82841	5.95605	9.38293	5.5084	7.356	8.52932
Popu|evm.model.contig_2194.8	Archeaplastidia I	0.000743431	9	'protein.aa activation.cysteine-tRNA ligase'	30.1128	32.8893	41.7527	27.2522	24.1181	28.1969	19.3521	19.7695	21.4329	30.9116	31.5229	22.4215	30.1194	25.5308	24.5239	33.0996	26.7934	31.8737	11.5679	8.62869	16.2792	12.6201	11.2511	14.9667	16.9259	13.4284	12.6734	12.4781	15.0957	12.4971	8.47927	6.20166	11.3057	5.9186	7.75723	6.61569
Popu|evm.model.contig_3564.2	Prokaryotic	1.42056e-11	17	'not assigned.no ontology'	71.8406	64.4224	71.6233	54.8457	62.3266	68.6792	60.5675	59.4183	64.11	80.1121	74.6861	68.9419	84.9056	72.4072	75.5296	81.6348	86.0069	79.8786	81.5537	93.3287	99.9652	112.632	128.914	118.572	120.447	118.056	107.417	114.493	119.13	109.35	103.447	86.2706	120.055	87.5484	104.188	101.04
Popu|evm.model.contig_3384.23	Prokaryotic	NR	NR	'Co-factor and vitamine metabolism.riboflavin.GTP cyclohydrolase II'	139.195	144.733	163.765	118.369	118.482	124.092	105.525	109.336	113.324	126.059	118.604	120.271	121.205	120.382	134.212	142.399	161.363	147.319	171.626	164.739	163.906	143.344	145.519	127.991	143.415	122.284	124.766	124.781	130.359	118.247	149.235	136.129	164.278	149.723	147.722	157.574
Popu|evm.model.contig_3431.4	Specific	NR	NR	'development.unspecified'	5.89965	5.86099	6.9863	6.48398	7.0966	7.93436	4.72722	4.06373	6.411	6.78821	5.91448	5.53548	6.49125	4.86551	5.25513	6.73949	7.43518	8.74583	2.36616	2.92582	2.72351	3.62968	4.06668	4.70934	5.84975	4.7428	4.98325	5.24345	5.72597	4.75434	3.24207	3.13153	5.30674	2.5198	4.07923	3.38986
Popu|evm.model.contig_3425.4	Specific	1.88157e-05	16	'not assigned.unknown'	122.787	118.915	117.887	125.926	139.155	129.296	146.051	135.915	146.259	149.341	153.525	139.114	143.898	127.654	142.301	137.833	128.475	141.294	255.598	277.11	275.136	275.577	281.143	292.044	255.471	264.625	275.124	279.23	268.972	261.149	237.769	251.566	286.103	248.698	255.32	269.33
Popu|evm.model.contig_2122.10	Specific	1.60561e-06	14	'not assigned.unknown'	184.733	175.394	198.807	153.47	141.623	150.028	171.263	164.197	176.114	194.782	180.392	186.697	194.738	213.298	177.386	208.218	179.047	203.357	227.835	238.479	206.925	254.58	257.895	233.596	194.432	192.855	192.501	180.6	171.556	168.779	182.853	180.401	181.121	153.18	159.224	160.964
Popu|evm.model.contig_2025.26	Archeaplastidia II	2.21646e-05	10	'not assigned.unknown'	39.8227	38.4597	46.2636	29.8361	28.6435	33.4438	34.814	36.8482	36.4547	46.3394	46.5608	46.0731	49.0219	46.5101	50.1298	55.4921	56.4002	50.9202	28.2888	22.1668	29.2777	35.6826	28.0601	34.8362	44.4006	31.8282	32.5449	24.0269	34.802	24.5867	28.63	22.2277	19.2273	20.9202	20.2624	13.5048
Popu|evm.model.contig_3428.4	Specific	NR	NR	'not assigned.unknown'	12.3524	11.286	11.7172	11.5054	10.6963	11.347	10.2916	8.6217	10.4336	11.8934	13.6537	10.7355	13.6057	11.039	11.7468	12.1746	10.8513	13.2159	9.35949	13.1414	12.5653	11.7825	13.6234	13.5474	11.5077	11.7713	12.0582	10.2214	10.5596	10.1879	10.1751	8.47355	15.8433	6.9148	8.69345	11.3178
Popu|evm.model.contig_2085.5	Prokaryotic	0.0409376	4	'amino acid metabolism.synthesis.histidine.histidinol dehydrogenase'	109.205	105.982	114.861	95.4559	82.9479	83.0549	67.1659	70.1817	79.7604	75.3435	84.187	83.4236	98.7709	89.8811	103.969	118.648	98.3989	107.153	12.4092	7.19058	17.9504	23.2858	17.8256	30.2559	40.9962	39.6567	39.7429	36.7705	48.6335	33.0087	34.1166	30.8855	34.0708	23.0884	24.8766	25.4239
Popu|evm.model.contig_2051.24	Specific	0.000651811	11	'not assigned.unknown'	6.76002	4.84379	8.36155	16.8193	19.4899	15.9967	7.48476	5.49153	11.6907	17.1108	14.4716	8.94623	12.0478	9.62639	10.8194	16.6857	10.3155	14.5116	25.6071	24.5471	31.568	7.59441	6.7778	9.41869	12.131	8.45704	6.64433	6.90276	7.73377	5.84105	6.08512	3.31574	8.46002	2.1096	8.15847	4.81141
Popu|evm.model.contig_2070.10	Specific	4.2048e-05	9	'not assigned.unknown'	16.1011	15.6454	18.6485	11.3104	9.8221	11.9869	8.02643	7.24882	10.5593	13.6886	12.7098	11.1269	15.2674	12.3992	13.653	18.8053	18.1526	22.3504	7.41398	7.0914	11.0178	6.42174	6.57446	9.28967	9.01437	6.39993	7.01346	5.44256	6.61832	5.43353	4.13988	3.07013	6.46038	1.5236	2.34054	2.56973
Popu|evm.model.contig_2251.3	Specific	1.81884e-07	15	'not assigned.unknown'	381.511	422.427	516.931	280.274	355.91	413.141	619.364	601.707	627.273	1023.62	940.025	763.169	874.294	740.656	751.793	621.446	544.309	603.009	1573.24	1907.83	2064.48	1381.07	1433.23	1792.2	1012.01	1152.1	1009.08	968.378	903.438	946.25	745.976	707.112	1050.43	840.148	854.967	898.422
Popu|evm.model.contig_498.8	Specific	4.00107e-08	19	'development.unspecified'	55.9238	60.1599	62.3266	56.942	43.968	45.8572	28.6095	30.2034	39.8488	45.3295	40.4576	35.058	44.7637	42.0108	39.7741	46.796	47.6253	55.7789	39.5412	56.384	43.8237	53.1609	70.218	67.092	85.8763	76.5705	67.7352	89.4704	66.7781	68.2588	62.148	57.657	109.673	54.0878	69.8151	73.5927
Popu|evm.model.contig_3421.1	Archeaplastidia II	1.17959e-20	6	'PS.lightreaction.photosystem I.LHC-I'	5410.04	4915.67	3405.68	6075	6008.5	5302.29	6603.34	8180.02	6223.7	5625.86	6388.21	6678.69	5849.71	5991.12	4969.55	2890.32	2523.74	2743.73	427.066	223.701	293.706	95.8236	117.798	113.476	84.1981	68.3421	64.1055	139.914	87.8973	72.8773	215.972	200.418	278.565	238.912	261.673	492.131
Popu|evm.model.contig_2035.30	Specific	NE	NE	'not assigned.unknown'	0	0	0	0	0	0	0	0	0	0	0	0	0	0	0	0	0	0	0	0	0	0	0	0	0	0	0	0	0	0	0	0	0	0	0	0
Popu|evm.model.contig_4402.13	Specific	0.000163441	4	'not assigned.unknown'	5.1622	6.24849	6.93129	6.63024	7.55942	6.39868	6.20448	5.65628	6.47386	5.21739	6.292	6.65376	5.34879	3.9238	6.02794	4.56546	4.21997	8.35712	2.94456	5.20697	5.19943	4.41146	3.93112	3.16107	5.13052	4.79994	3.26064	4.04874	3.94125	3.32804	6.53402	4.60519	5.53747	4.395	3.74487	6.28764
Popu|evm.model.contig_2494.30	Specific	6.69427e-05	17	'not assigned.unknown'	55.7394	58.6099	70.5781	65.8636	72.4573	78.8317	78.1961	69.7973	98.8677	111.024	108.852	81.5225	107.132	92.5493	97.529	104.082	133.431	129.957	112.209	66.4509	114.449	140.832	128.914	125.023	180.431	161.084	166.539	140.312	139.431	173.533	89.0323	97.2002	58.7587	109.641	117.629	42.8106
Popu|evm.model.contig_3599.3	Specific	7.75702e-08	19	'not assigned.unknown'	171.151	166.626	203.318	113.689	137.458	159.327	154.029	162	229.162	218.625	193.92	169.196	200.917	174.688	148.947	198.434	213.611	220.201	343.882	414.227	365.322	672.72	602.411	601.312	823.664	950.56	880.066	825.345	888.863	987.273	650.11	740.699	654.267	988.524	975.271	672.012
Popu|evm.model.contig_570.3	Prokaryotic	3.35367e-06	23	'tetrapyrrole synthesis.uroporphyrinogen decarboxylase'	418.015	404.166	424.514	537.147	510.852	567.051	310.667	335.093	364.673	319.831	342.096	304.395	374.467	296.535	314.226	365.889	236.318	333.248	127.983	102.999	167.31	277.531	276.534	366.361	437.197	419.081	446.277	703.816	512.809	470.883	436.533	516.764	709.181	421.627	598.31	681.362
Popu|evm.model.contig_3401.15	Archeaplastidia I	NR	NR	'protein.synthesis.ribosome biogenesis'	91.9363	94.3086	114.751	49.873	56.0528	65.5225	54.1168	46.5133	70.4582	76.185	73.6165	60.1634	83.3996	67.7509	77.5389	91.744	88.8203	108.383	18.2457	17.9516	25.5639	43.3887	38.4301	48.5772	82.8555	75.3134	68.5965	58.408	78.8993	67.7833	48.681	48.815	55.8362	51.861	60.3192	55.5499
Popu|evm.model.contig_3470.7	Archeaplastidia I	0.000188769	22	'not assigned.no ontology'	122.049	130.443	139.286	56.3083	50.5504	53.9622	58.7456	55.1899	53.865	56.9985	46.7496	53.4537	49.6451	54.1484	60.9492	55.4921	77.2321	67.0513	31.8643	24.1008	25.3163	64.9434	60.5257	61.4795	75.9509	66.4564	71.4265	67.6338	80.0148	66.7645	99.4568	99.5949	82.9851	72.0194	65.2009	87.5349
Popu|evm.model.contig_3402.2	Prokaryotic	NR	NR	'DNA.unspecified'	40.8674	43.1098	43.9531	34.8087	33.4774	39.1173	21.2232	21.5817	28.4724	28.8359	28.1253	22.5892	28.8731	24.066	24.2148	35.3823	25.3868	32.975	16.7209	16.2656	24.2021	25.687	22.4345	28.7722	38.9824	35.7139	32.2373	32.9872	33.4634	26.1489	21.0485	18.7278	31.3021	18.4004	27.7522	21.7607
Popu|evm.model.contig_2347.12	Specific	0.00140974	16	'not assigned.unknown'	58.3205	66.6506	67.8826	41.0002	43.4024	52.8104	68.9879	64.1411	57.0076	65.6381	63.6122	71.7935	60.6023	68.0125	67.6469	57.9922	68.1223	64.2009	84.288	106.52	65.7356	89.011	104.378	76.7688	80.554	70.1135	72.0417	65.0453	68.7859	62.3498	91.7756	91.4284	93.2141	76.5316	74.4962	79.0056
Popu|evm.model.contig_669.9	Archeaplastidia II	NR	NR	'not assigned.unknown'	16.5928	16.6626	20.2438	14.0893	15.0674	15.9114	11.3749	11.038	12.1306	14.0252	12.6469	11.2946	14.3327	12.3992	12.9317	15.1095	16.21	17.8156	11.0947	13.9844	14.2365	12.7318	14.8434	15.4828	16.4464	10.857	12.6119	13.0754	12.7905	10.12	12.27	9.33318	16.3048	6.5046	8.15847	11.1537
Popu|evm.model.contig_510.10	Specific	0.00049924	22	'not assigned.unknown'	98.4505	105.11	123.168	79.0753	84.8506	99.9047	65.3932	69.4129	85.7943	80.1682	80.8523	75.9311	89.1638	77.325	71.7686	86.4176	80.1794	103.006	37.0699	37.1431	48.8994	73.2637	71.7769	83.607	101.508	112.17	101.08	104.471	127.979	123.749	96.7634	90.9985	113.441	110.051	127.392	102.899
Popu|evm.model.contig_2500.18	Prokaryotic	0.00521707	2	'minor CHO metabolism.trehalose.TPS'	37.9176	37.4425	38.7822	25.7897	27.615	29.8605	27.1815	26.1946	27.7182	27.8261	26.2377	23.5957	23.4724	18.5203	21.3812	22.6099	27.6642	28.181	18.0354	22.1172	19.1884	22.7274	25.6878	23.2242	23.1593	19.3712	22.5169	23.2968	23.0526	20.6474	23.8417	22.2277	28.6103	17.2284	20.0618	26.6268
Popu|evm.model.contig_2027.3	Archeaplastidia I	NR	NR	'not assigned.unknown'	27.7161	30.855	28.2752	24.3759	22.884	23.8884	41.1662	33.1139	28.1581	33.9972	25.7972	37.0709	23.1089	40.5459	38.4861	29.0233	37.9127	22.6744	38.8051	49.4414	31.8155	49.8662	56.459	31.2881	27.6665	22.2855	25.593	24.0269	24.5399	24.7226	52.0228	51.3325	30.6868	25.7254	18.39	38.4913
Popu|evm.model.contig_3476.10	Archeaplastidia I	2.93821e-09	9	'protein.targeting.secretory pathway.unspecified'	28.9452	32.0175	33.9413	23.0596	23.3982	32.0787	28.3633	25.316	35.072	42.1879	41.4643	32.2064	38.8436	29.8209	33.0764	33.2083	25.5877	36.279	18.9293	22.6131	24.5116	11.1683	9.76003	17.7407	12.179	8.62847	7.32107	7.16825	6.02342	5.97689	4.83817	2.02628	5.84511	1.4064	2.40742	2.95246
Popu|evm.model.contig_498.16	Specific	2.71898e-10	10	'not assigned.unknown'	26.8557	25.4783	30.3656	64.9861	60.9382	53.5356	39.7874	46.4034	47.7054	59.2987	60.4662	57.3677	60.7062	69.0065	63.3192	74.5148	60.4192	66.4035	64.8854	70.7156	91.1138	36.4643	32.059	44.3194	28.6734	21.314	19.7484	13.7392	16.2112	9.71244	12.4695	5.40342	10.9211	2.93	3.87862	4.81141
Popu|evm.model.contig_2121.11	Specific	1.16334e-10	14	'not assigned.unknown'	45.4765	46.2098	48.794	43.7791	50.9618	48.8006	47.8631	48.1058	51.8537	59.8036	48.5743	47.1354	51.6704	52.6835	52.2422	61.362	64.5722	64.7191	73.1407	78.6996	80.653	73.878	67.5746	70.3821	64.4432	55.9422	59.4913	50.3105	60.7547	49.8527	57.9084	48.508	50.4525	38.7932	38.7193	38.874
Popu|evm.model.contig_4437.1	Archeaplastidia I	2.02166e-08	18	'protein.degradation.AAA type'	94.0257	96.0524	114.476	96.3334	97.5525	108.906	94.0027	80.8902	118.729	129.986	115.144	93.0967	103.964	82.7137	94.7984	109.354	150.11	138.314	166.105	136.819	174.552	157.026	155.076	181.471	197.07	204.74	187.272	180.998	202.863	210.346	147.489	135.515	163.355	164.139	186.107	151.888
Popu|evm.model.contig_2056.11	Specific	2.60702e-05	9	'not assigned.unknown'	14.7491	13.6111	15.2378	22.8158	18.7186	22.1394	12.1627	12.2461	14.0791	16.9425	15.8559	14.0344	18.2274	14.3349	16.3321	18.5879	15.0043	19.6295	9.20174	8.23197	14.546	9.38133	6.91335	13.4829	9.25412	10.057	8.48997	6.5709	6.54396	5.02602	5.13744	3.37714	6.84493	2.8128	4.68109	3.93661
Popu|evm.model.contig_3555.1	Archeaplastidia I	0.0100886	22	'lipid metabolism.Phospholipid synthesis.1-acylglycerol-3-phosphate O-acyltransferase'	149.704	140.422	143.962	135.579	122.545	129.253	113.601	112.851	119.295	112.314	116.654	119.32	116.894	120.958	124.99	141.801	130.35	135.01	84.0251	83.1628	95.1371	127.988	131.625	137.668	127.448	123.713	138.3	156.706	140.249	124.224	154.971	169.287	145.666	115.852	116.559	143.194
Popu|evm.model.contig_3405.1	Specific	1.93973e-11	18	'signalling.G-proteins'	34.2303	38.0722	44.2832	32.8099	35.123	33.913	33.9769	31.6312	33.6892	45.4978	49.2035	36.4559	50.6837	36.6221	48.7903	44.0241	48.4291	55.5198	63.9916	53.1111	63.8787	77.5077	80.0458	78.8331	88.2258	86.2276	81.393	82.1694	95.7798	100.52	74.2185	70.6743	91.1375	77.2934	78.5754	74.4675
Popu|evm.model.contig_2273.20	Specific	0.00180629	15	'not assigned.unknown'	80.2599	84.6211	77.1243	59.5746	62.7895	62.9204	78.5408	77.3207	74.6065	65.1893	68.2683	82.6967	70.1574	91.9738	92.8406	84.5154	125.862	89.7257	177.252	221.321	128.191	109.393	128.981	89.6066	95.8976	76.5134	76.6559	74.8684	88.7896	61.0593	146.043	92.288	74.1406	90.7128	60.7873	84.0904
Popu|evm.model.contig_2181.3	Archeaplastidia I	6.23484e-08	6	'signalling.MAP kinases'	9.89421	8.57351	6.27116	16.6731	18.6671	18.2576	10.6362	10.1593	13.8905	6.90041	7.61333	6.54193	6.64704	4.13307	4.94601	5.59812	6.02852	7.45015	6.41493	8.13279	6.18979	2.45702	3.66001	2.64497	1.58231	1.14284	1.35347	0.663727	1.93344	0.475434	2.74329	0.921038	2.99946	1.8166	2.07305	2.67908
Popu|evm.model.contig_3702.2	Archeaplastidia I	5.00023e-08	15	'not assigned.no ontology'	47.1358	46.6457	46.5386	39.6839	39.0313	42.1033	54.0183	48.6	47.5168	49.5371	47.0642	55.0752	51.6184	60.4265	65.1224	54.5138	59.0125	54.3537	63.308	91.7419	58.1222	78.6245	82.8924	68.3823	68.0393	61.2564	57.9533	56.8814	52.7979	49.0376	71.4253	64.5341	61.8351	45.5908	46.8109	56.5341
Popu|evm.model.contig_4433.1	Specific	3.19424e-08	19	'not assigned.unknown'	84.193	81.2304	98.6333	75.3702	84.5935	85.8703	72.2378	69.358	87.4913	94.8667	92.2408	75.8193	92.9547	69.6867	84.8034	105.277	114.207	116.417	226.573	163.548	202.221	166.128	155.957	179.02	226.654	243.311	239.503	239.075	276.482	275.276	191.033	221.356	205.579	286.671	303.535	204.704
Popu|evm.model.contig_2077.1	Prokaryotic	0.0138389	2	'transport.sugars.sucrose'	55.678	56.8177	52.4797	31.4936	30.5976	32.6759	30.4315	26.1946	33.3121	31.5848	32.8443	28.572	29.3405	24.1706	27.1515	32.7735	28.2001	33.5581	15.827	18.4971	17.3314	23.2858	25.0101	26.1272	33.708	24.8569	26.5158	25.6862	29.8196	21.9379	30.3258	20.447	32.9941	18.6934	21.7336	28.5951
Popu|evm.model.contig_566.2	Specific	1.93532e-06	9	'not assigned.unknown'	5.46947	4.69848	6.9863	7.31276	9.15358	7.89171	8.4696	7.68814	8.548	7.62972	8.24253	10.4559	9.71091	8.31845	9.73745	11.8485	11.2532	9.71759	2.10326	2.23156	1.85694	2.06613	2.64334	3.61265	3.88385	2.62854	2.76847	2.25667	2.90016	1.15463	2.09488	0.98244	2.38419	0.879	1.27058	1.20285
Popu|evm.model.contig_510.23	Prokaryotic	NR	NR	'cell wall.precursor synthesis.RHM'	39.9456	44.0785	41.6427	35.9788	38.4656	35.7046	36.3897	36.6285	37.7118	36.129	34.6689	39.9225	33.5987	37.8777	39.8256	36.4693	42.4676	39.8421	55.0001	63.4754	45.9283	42.8302	43.7168	40.5133	42.9621	27.0854	31.1914	30.1996	33.3147	25.0622	42.0472	32.4819	38.8392	22.9712	27.7522	29.962
Popu|evm.model.contig_2306.2	Archeaplastidia I	NR	NR	'development.unspecified'	33.3085	38.8957	35.0415	24.6684	26.1751	25.4667	41.6094	36.958	31.6779	33.7728	39.0104	38.5247	36.2991	33.3261	40.0317	33.6431	42.6016	38.6112	31.5488	30.7955	26.3066	38.6421	44.3268	33.0944	36.5849	33.3139	35.1903	32.7218	40.0074	29.8844	43.344	41.2625	33.1479	32.1128	29.424	33.7892
Popu|evm.model.contig_3620.1	Specific	9.6223e-06	18	'not assigned.unknown'	79.8911	79.196	84.8257	64.596	70.606	82.4577	59.5334	58.4848	69.8297	84.4319	85.6971	60.0515	81.6859	57.1828	61.1553	77.7759	66.7157	86.7457	74.2975	82.4685	110.612	91.1329	88.518	131.217	124.955	133.484	114.615	111.307	119.055	113.493	75.665	64.9639	121.978	73.9532	104.99	94.2599
Popu|evm.model.contig_2322.1	Archeaplastidia II	NE	NE	'not assigned.unknown'	0	0	0	0	0	0	0	0	0	0	0	0	0	0	0	0	0	0	0	0	0	0	0	0	0	0	0	0	0	0	0	0	0	0	0	0
Popu|evm.model.contig_2126.5	Prokaryotic	NR	NR	'RNA.processing.3' end processing.CPSF73b'	4.97783	6.82975	7.42638	7.02025	6.42808	7.50778	7.53401	6.31526	5.71962	6.0028	7.10997	7.49246	7.2702	7.21979	7.41901	8.64176	9.64564	8.22756	6.15202	7.5873	5.19943	7.87362	8.47225	7.67688	6.85668	4.45709	5.65998	6.30541	5.50288	4.34683	7.68122	6.26306	11.2288	3.1644	3.20989	6.45167
Popu|evm.model.contig_2393.1	Prokaryotic	2.02166e-08	8	'glycolysis.plastid branch.glyceraldehyde 3-phosphate dehydrogenase (GAP-DH)'	885.931	777.283	663.643	455.341	339.505	205.995	982.474	1319.39	682.52	728.751	759.067	1151.55	651.254	1423.29	1117.49	777.704	789.067	653.022	231.306	124.471	210.267	54.7244	44.3268	66.834	39.1262	29.0854	26.5158	22.1021	30.4889	21.7341	56.9607	21.6751	23.6112	15.0016	11.9702	14.5983
Popu|evm.model.contig_4402.4	Specific	4.2048e-05	10	'transport.metabolite transporters at the envelope membrane'	42.2808	41.4629	40.7075	37.0513	35.2773	36.2165	34.8632	35.036	38.7174	35.6802	39.7655	38.0215	37.9608	38.9764	37.8163	41.9587	45.6828	42.8869	40.1196	40.6144	34.1058	33.1139	35.0412	31.8042	32.749	30.5139	29.7764	27.8765	27.6631	25.0622	27.2833	22.8417	31.2252	23.0298	25.9466	22.6902
Popu|evm.model.contig_653.1	Specific	9.6297e-08	22	'not assigned.unknown'	50.8231	56.4302	64.0869	66.3999	74.2057	83.5241	51.9502	43.8224	62.0359	53.6325	45.9946	51.8322	49.8528	36.936	44.3595	56.3073	56.3332	53.1876	44.1158	40.7135	47.0424	57.4048	58.4924	64.8341	84.1981	63.885	72.0417	78.6517	88.9384	69.6171	102.499	84.7969	124.439	70.0856	89.7431	131.111
Popu|evm.model.contig_431.16	Prokaryotic	9.99703e-09	3	'tetrapyrrole synthesis.magnesium chelatase'	650.805	624.074	579.037	684.621	686.621	683.72	559.338	518.291	502.824	436.409	497.131	464.141	503.981	398.449	434.115	438.502	403.442	441.049	193.5	159.432	217.2	267.312	290.971	304.172	305.769	315.311	341.383	532.442	407.138	398.957	390.645	495.518	554.285	301.79	380.974	485.461
Popu|evm.model.contig_697.2	Archeaplastidia I	0.00159665	9	'cell.vesicle transport'	28.2077	34.1487	37.2419	32.4687	31.6261	37.2403	22.8482	19.2753	30.4208	32.5946	32.7184	23.372	29.1327	28.7222	27.8213	37.1215	31.0804	38.7408	18.2457	18.8939	26.6161	21.443	21.4178	22.9661	20.9057	17.3712	18.4565	21.2393	22.8295	15.8252	16.3101	13.3243	18.2275	9.2002	11.3015	13.4501
Popu|evm.model.contig_4480.2	Archeaplastidia II	3.37198e-07	12	'development.unspecified'	23.1684	22.9596	26.2949	22.9133	22.9354	22.9073	23.2422	21.9661	24.0098	27.77	26.8039	23.5957	28.4576	24.3799	25.9665	30.2733	29.3388	30.1245	25.2917	25.2414	25.8733	24.1234	24.8745	27.9335	28.3857	25.5426	25.7775	23.2305	25.5066	23.5	18.9038	19.7716	23.5342	16.0564	19.9281	18.2615
Popu|evm.model.contig_2284.28	Specific	7.52957e-12	13	'not assigned.unknown'	38.2863	36.9581	32.181	44.9979	46.4364	43.4684	43.0374	43.3282	47.0769	51.9495	52.9787	49.8752	53.0725	52.7359	48.2751	58.3183	50.0367	57.0746	55.9466	60.748	65.7356	55.3387	53.8157	63.9955	52.9355	49.3137	50.6322	45.1335	45.9564	40.2761	39.7528	38.6836	47.9914	42.8366	41.3942	40.3502
Popu|evm.model.contig_787.2	Specific	NR	NR	'not assigned.unknown'	111.663	117.414	108.59	77.2715	88.2446	81.2206	113.207	106.755	99.8734	92.5104	92.052	109.368	92.747	97.938	100.826	95.3855	104.561	98.7955	108.002	102.999	89.9996	116.317	114.138	106.057	100.74	98.056	98.0654	90.8643	102.919	89.5854	123.797	124.647	94.5215	97.0416	80.381	102.297
Popu|evm.model.contig_4491.12	Prokaryotic	NR	NR	'secondary metabolism.phenylpropanoids.lignin biosynthesis.CCoAOMT'	59.9798	60.3052	62.8216	56.3083	62.2752	63.7735	55.3479	55.9038	62.4759	57.8961	52.2866	52.7827	48.5546	54.6193	54.8697	50.9266	60.9551	55.0663	49.2688	65.9054	61.2171	63.5473	68.3202	75.027	78.9237	63.085	57.3381	55.2221	64.3242	49.7168	75.3657	55.2623	81.9084	50.8062	49.6864	65.5008
Popu|evm.model.contig_2221.1	Archeaplastidia I	0.00259777	4	'transport.phosphate'	204.89	208.671	174.272	120.271	99.5581	96.9613	104.54	139.265	111.878	104.123	104.762	135.535	109.105	170.868	144.052	125.224	108.245	119.332	11.7257	6.94263	9.34659	22.0573	18.1645	29.9334	32.4613	34.3425	30.8223	41.5493	42.9076	25.4697	46.6858	39.4818	30.6099	23.5572	19.0587	23.5103
Popu|evm.model.contig_3416.10	Archeaplastidia I	2.02166e-08	19	'RNA.regulation of transcription.unclassified'	66.6169	67.474	77.9495	61.8172	66.2863	69.9589	55.988	45.5797	67.0641	72.4824	68.2053	55.0752	78.1027	54.567	56.9821	67.1775	68.5912	81.1742	62.0986	68.3849	76.5059	109.505	94.618	108.896	125.77	131.77	119.906	123.918	129.987	126.262	87.4362	97.2616	113.441	103.839	130.669	107.491
Popu|evm.model.contig_4407.6	Specific	1.26731e-08	11	'not assigned.unknown'	33.247	31.8722	34.6014	25.6922	29.5692	28.9647	51.1131	49.0943	38.0889	54.6423	59.019	64.6924	71.1441	90.2474	87.2764	76.3627	68.2563	73.7889	65.4113	74.6828	58.4317	57.4048	78.3513	60.6409	31.9339	29.4282	32.6679	34.2483	26.9195	23.8396	34.3161	38.4994	34.763	14.8844	16.2501	23.729
Popu|evm.model.contig_4476.17	Prokaryotic	0.00159665	16	'signalling.in sugar and nutrient physiology'	57.2758	60.499	66.6724	65.8636	66.1835	62.9204	70.5636	60.3519	63.7329	74.6703	72.9873	72.6322	64.7567	64.6642	73.6749	66.1448	79.3756	73.2058	201.597	148.324	136.918	106.992	131.218	104.38	108.796	101.713	101.88	118.542	110.429	113.697	125.194	131.831	137.283	127.455	137.29	131.166
Popu|evm.model.contig_3522.4	Specific	0.000217737	11	'not assigned.unknown'	32.8168	33.6644	33.8313	29.8848	29.4149	32.4626	31.3178	29.2149	32.055	37.9242	37.3116	34.6107	36.4549	31.1811	37.2496	40.0021	39.5203	38.676	22.9255	28.564	26.4304	28.7024	32.7368	33.0944	32.6531	28.2282	29.3458	24.5579	28.4811	20.3757	22.7943	20.9383	27.6104	12.7162	16.9857	17.9334
Popu|evm.model.contig_2149.18	Archeaplastidia I	8.06615e-10	11	'RNA.regulation of transcription.HDA'	16.4699	16.7111	16.5581	17.6481	15.3245	14.8023	15.7574	14.6075	14.0162	18.9621	18.2468	19.7376	20.045	22.9673	24.627	25.6535	21.5687	22.9983	21.611	23.8033	21.3548	16.194	17.9612	15.3538	13.8572	12.1141	10.7663	11.4161	12.0468	8.28614	13.5668	9.88581	13.9206	7.8524	8.15847	8.09192
Popu|evm.model.contig_2287.2	Archeaplastidia I	3.06184e-05	16	'protein.degradation.ubiquitin.E3.RING'	84.4388	93.0493	98.1932	69.2275	77.1883	85.6997	102.226	89.1824	109.427	127.742	119.863	106.628	113.779	94.1188	98.611	97.8313	108.982	110.457	182.352	197.22	175.481	161.325	164.836	156.828	143.319	155.198	144.76	138.055	137.423	153.09	142.202	143.436	166.124	163.728	176.811	175.07
Popu|evm.model.contig_2695.10	Archeaplastidia I	0.00465711	10	'DNA.repair'	22.8612	24.6549	25.3047	18.3794	19.6442	18.6841	28.0186	27.897	19.1073	20.589	19.1906	31.1441	20.3046	30.1348	31.9945	25.2731	32.8889	26.8205	29.9188	34.3164	18.3218	27.6414	35.3801	18.3213	17.789	13.8856	18.3949	16.2613	15.6163	14.3989	30.8745	26.4031	15.4588	16.1736	11.7027	17.7147
Popu|evm.model.contig_2422.1	Specific	1.81884e-07	10	'not assigned.unknown'	15.4866	14.0954	14.7427	14.723	13.3704	15.6128	14.5264	14.882	12.822	14.6984	14.8491	15.9355	17.033	18.7819	19.5264	16.0335	19.8941	18.0747	13.0928	17.9516	13.4319	11.95	12.1323	13.999	9.68565	8.68561	7.9978	9.22581	7.43632	5.50145	11.8211	8.53495	11.7671	3.516	4.88171	5.90491
Popu|evm.model.contig_641.1	Prokaryotic	2.79695e-06	19	'RNA.transcription'	0.245819	0.339065	0.495092	0.195007	0.308548	0.426579	0.0984837	0.439322	0.188559	0.448807	0.12584	0.335483	0.31158	0.0523173	0.206084	0.489156	0.535869	0.712623	0.315488	0.843033	1.23796	1.28435	0.542224	2.96753	1.29462	1.42855	1.78413	2.1903	3.19762	3.59972	0.199512	0.368415	1.53819	1.5236	2.67491	1.9683
Popu|evm.model.contig_2305.1	Specific	1.32969e-06	11	'not assigned.unknown'	1.41346	2.71252	1.65031	3.16886	2.82835	2.77276	2.60982	3.40475	2.137	5.44179	4.15272	6.54193	24.4071	35.785	25.0392	33.0452	12.7269	24.0996	4.46942	10.4635	4.82804	3.23879	3.59223	4.58032	5.08257	3.37139	2.21478	3.25226	2.45399	1.15463	4.68854	2.3947	5.22983	0.8204	2.87553	2.46038
Popu|evm.model.contig_493.31	Specific	0.00259777	15	'not assigned.unknown'	67.1086	67.0381	72.2834	77.4665	82.3822	83.8227	76.0787	71.2801	76.932	78.6535	77.7692	74.8687	74.5715	73.1919	71.9747	80.7108	87.6145	85.45	80.9228	88.3697	97.2417	89.6811	93.1947	103.348	101.46	77.6562	86.5608	84.1606	87.3767	63.9798	87.5858	68.341	105.058	47.759	58.3799	77.3653
Popu|evm.model.contig_2019.1	Archeaplastidia I	2.54419e-08	9	'cell.division'	10.8775	11.3829	14.5777	4.63141	5.14246	5.6735	9.4052	9.82984	9.42795	14.1374	14.3458	13.0839	14.7481	18.7296	18.393	17.7183	12.7269	16.5199	3.78586	3.76885	4.70424	3.35048	3.86334	3.67716	4.50719	2.68568	3.1376	2.65491	2.97453	2.10549	3.39171	2.08769	4.76838	1.8752	2.27367	3.00713
Popu|evm.model.contig_2051.11	Specific	2.60702e-05	15	'not assigned.unknown'	36.1968	33.7128	42.2478	75.6627	79.7082	88.3444	83.071	75.3987	106.787	118.373	117.409	80.0128	115.233	77.2727	82.1243	85.8198	84.4663	100.545	125.249	103.495	164.649	158.142	147.553	146.957	137.949	170.569	162.725	135.799	118.461	162.123	61.7989	74.9725	67.3725	75.7698	110.607	53.1442
Popu|evm.model.contig_494.11	Archeaplastidia II	1.16334e-10	1	'RNA.regulation of transcription.C2C2(Zn) CO-like, Constans-like zinc finger family'	624.134	731.316	701.71	188.474	217.732	217.982	316.97	272.874	250.532	204.039	214.117	229.918	127.54	135.293	132.46	154.519	162.368	151.724	41.8022	19.5881	44.1332	75.1623	44.6657	88.3163	136.798	198.055	137.562	168.122	310.912	179.035	573.398	379.836	158.202	557.228	309.687	490.819
Popu|evm.model.contig_467.1	Archeaplastidia I	NR	NR	'not assigned.unknown'	160.397	162.315	192.096	92.7258	88.5532	124.945	79.7226	90.6652	147.767	178.177	144.905	125.639	176.302	144.448	153.326	217.512	188.693	231.991	58.8912	53.8054	75.9488	121.846	123.153	138.7	237.586	223.826	215.941	185.18	230.749	199.343	143.748	135.822	188.966	133.96	186.174	130.291
Popu|evm.model.contig_3412.8	Archeaplastidia I	2.60702e-05	13	'not assigned.no ontology'	17.3917	16.4205	18.8135	25.9359	25.6609	28.7087	18.7612	17.1336	21.1186	26.7601	26.9927	21.3032	28.5096	24.7984	25.1937	29.6755	26.0566	32.5863	26.9217	31.341	35.0342	24.3468	26.9756	33.417	27.2829	20.7998	22.7015	21.9694	21.1191	18.4061	17.0084	12.8331	29.8408	9.2588	14.9126	18.1521
Popu|evm.model.contig_439.6	Specific	NR	NR	'signalling.calcium'	125.122	122.5	116.622	57.4783	52.1446	60.1903	63.2266	57.2217	66.5613	87.854	75.5041	60.6666	74.4157	58.1769	60.0218	64.3512	69.1271	65.6909	38.9102	44.1849	53.9131	60.141	53.0701	77.1558	84.294	81.5419	73.8259	71.3507	82.5431	78.0391	64.2429	52.929	68.68	89.2478	75.2986	61.8923
Popu|evm.model.contig_517.4	Specific	NR	NR	'not assigned.unknown'	86.0981	88.5445	105.73	71.3725	70.0918	78.3198	77.6052	81.6041	84.9144	87.293	85.005	81.8021	81.4782	73.4012	77.4359	82.1783	90.2269	84.2191	40.7506	51.3754	52.8608	65.1667	70.218	75.4785	80.4581	62.685	63.8594	66.24	67.0756	47.6792	72.1735	59.8675	100.597	41.606	52.0269	67.7425
Popu|evm.model.contig_3450.20	Archeaplastidia I	0.00180629	9	'RNA.processing.ribonucleases'	22.0622	22.0393	28.2752	20.8657	19.5414	24.6136	19.943	19.1654	23.0042	26.5357	27.3702	22.2537	26.692	20.7177	21.4842	26.197	22.7074	27.4684	15.4063	20.8775	18.8789	17.8134	18.2323	22.063	22.7277	17.9998	18.1489	19.049	16.2112	12.4971	12.27	10.2542	23.765	6.446	11.2346	13.0127
Popu|evm.model.contig_2110.4	Archeaplastidia I	2.54419e-08	9	'not assigned.unknown'	127.641	136.45	115.356	139.284	145.892	141.667	108.677	123.889	145.379	150.968	141.381	141.574	148.987	156.063	136.943	167.889	140.733	164.033	57.2611	73.1455	69.6971	59.6943	51.7824	63.6729	56.2919	37.371	45.4644	50.4433	43.5025	28.3902	35.6628	24.6838	54.3749	20.6858	30.6946	32.8598
Popu|evm.model.contig_2062.24	Archeaplastidia I	4.7971e-06	14	'not assigned.unknown'	255.529	252.119	295.295	72.9326	99.8666	130.704	125.616	112.686	171.589	210.491	176.365	155.608	213.64	243.537	266.775	386.651	240.672	328.584	403.562	463.569	485.156	326.169	396.772	481.321	250.532	243.311	208.435	231.176	192.154	183.789	177.566	170.208	279.411	111.75	163.972	188.629
Popu|evm.model.contig_2345.1	Specific	2.42959e-14	19	'cell.vesicle transport'	695.36	707.291	621.56	286.904	234.239	241.529	178.059	168.645	211.375	203.478	211.223	185.075	228.804	215.39	217.264	288.602	308.192	289.195	463.295	327.097	404.874	682.213	670.866	635.374	863.845	976.503	982.438	1005.35	915.857	1138.6	792.263	901.635	865.845	995.907	1124.87	856.377
Popu|evm.model.contig_519.1	Prokaryotic	2.21646e-05	9	'protein.aa activation.phenylalanine-tRNA ligase'	57.2758	54.202	70.138	117.248	104.701	110.228	61.5523	60.5716	81.646	90.3225	93.1217	83.0322	120.737	97.7811	105	130.822	97.6621	116.158	35.3347	41.4078	56.6366	49.587	41.4123	68.3177	61.1827	51.828	52.9701	53.0318	46.7744	36.8122	31.074	25.1136	58.528	13.0678	25.0104	29.7979
Popu|evm.model.contig_3705.1	Prokaryotic	0.0308014	6	'amino acid metabolism.degradation.serine-glycine-cysteine group.glycine'	155.112	137.612	132.19	293.68	211.664	205.824	100.059	121.692	111.564	71.7531	78.9017	94.3827	65.7434	63.8794	76.6631	90.2222	58.2757	74.5015	61.4677	45.0279	86.4095	73.3196	67.778	108.702	73.2657	53.2565	67.8583	87.1474	47.0719	34.9104	39.7528	36.5345	61.3736	11.6028	23.9404	30.0713
Popu|evm.model.contig_2343.7	Specific	NR	NR	'not assigned.unknown'	21.4477	22.5721	23.8744	23.3521	22.0612	27.3437	19.6475	19.8244	29.6038	26.2552	27.8107	21.0236	31.4177	21.9733	19.8871	24.8926	20.8319	27.7275	20.349	24.1008	28.3493	21.0522	22.6378	28.3206	24.5977	27.0854	21.471	23.8278	21.0448	19.0853	17.2578	17.4997	30.1484	14.1812	18.5237	18.8082
Popu|evm.model.contig_2491.1	Specific	6.14058e-07	18	'not assigned.unknown'	57.2143	64.8099	63.0967	39.8302	41.1397	41.3781	51.6547	51.236	53.7393	58.4572	54.8663	65.3075	56.8634	59.9556	68.3682	55.2747	68.1223	62.5165	81.8167	107.958	79.7865	104.702	118.95	86.7681	84.9653	93.4275	95.0508	77.1915	92.2847	82.4539	122.052	120.963	93.7524	100.089	80.5147	89.5032
Popu|evm.model.contig_4478.4	Archeaplastidia I	0.00728847	16	'RNA.RNA binding'	49.9012	53.088	62.6016	29.3485	32.3461	36.6005	45.3518	39.4292	49.3396	60.8134	54.3629	58.6537	63.822	80.2548	72.4899	99.2987	96.9253	104.561	57.4189	50.582	48.3423	61.7046	68.0491	57.3508	75.6152	77.3705	75.7946	72.479	83.956	80.1446	66.3877	70.8585	64.0654	77.7622	77.5723	58.6117
Popu|evm.model.contig_2350.8	Archeaplastidia II	1.05061e-09	9	'not assigned.unknown'	32.571	27.6096	40.8176	42.414	41.294	44.4922	57.5637	54.476	54.6192	53.0715	56.5651	59.1569	51.7742	57.2351	51.8815	54.7312	52.5151	45.0248	44.0106	55.0451	42.1525	42.1601	46.699	41.4164	36.6808	32.2282	29.4073	21.903	25.804	19.9003	32.5704	22.4733	30.3792	20.6272	17.855	21.8154
Popu|evm.model.contig_2285.1	Archeaplastidia I	NR	NR	'not assigned.unknown'	221.237	199.031	241.33	544.362	484.266	524.862	335.977	358.707	450.342	429.957	424.207	348.344	567.907	400.489	363.48	412.413	361.644	458.864	135.502	103.098	181.361	208.846	193.981	251.208	334.299	365.196	348.027	373.811	395.463	406.089	242.707	272.811	369.318	298.743	383.18	307.384
Popu|evm.model.contig_4456.24	Archeaplastidia I	1.54896e-10	7	'redox.dismutases and catalases'	1450.7	1385.52	1248.07	2479.76	2642.4	2651.83	3191.02	3737.53	2656.1	2449.48	2562.54	2979.99	2212.06	2632.5	2485.11	1888.14	1509.94	1595.17	1138.28	1284.63	1295.52	1251.07	1260.06	1603.24	885.422	716.277	839.831	1041.59	782.97	522.977	1073.62	986.309	964.981	389.456	410.598	833.96
Popu|evm.model.contig_2287.6	Archeaplastidia I	1.01357e-12	10	'cell.division'	6.63711	7.0235	9.62678	5.36269	6.37665	8.31828	7.48476	6.04068	8.73656	11.7251	12.2065	11.4624	13.5018	21.5024	20.7629	20.5446	16.8799	17.5564	8.57077	8.5791	9.47039	5.97501	6.57446	5.54799	5.8977	4.57138	4.06042	2.78765	3.6438	3.39596	3.14232	2.4561	3.46092	2.344	2.67491	2.29636
Popu|evm.model.contig_601.2	Prokaryotic	2.75043e-07	2	'cell.organisation'	414.082	405.619	393.103	223.429	227.4	201.9	221.293	218.178	218.1	159.046	149.561	184.907	126.034	157.266	174.089	183.216	201.219	171.418	135.607	97.048	122.558	154.513	143.757	141.409	155.45	150.17	172.876	163.41	183.231	158.252	248.891	232.163	159.587	183.125	160.963	195.682
Popu|evm.model.contig_2292.1	Archeaplastidia II	NE	NE	'signalling.receptor kinases.DUF 26'	0.0614547	0.145314	0.165031	0.146255	0.257123	0.255947	0.295451	0.0549153	0.062853	0.0561009	0.12584	0.0559139	0.10386	0.261587	0.206084	0.108701	0.0669836	0.0647839	0.157744	0.148771	0.247592	0.167524	0.271112	0.0645116	0.0958976	0.0571422	0.0615216	0.199118	0.0743632	0.0679192	0.049878	0.122805	0	0.0586	0.0668727	0.10935
Popu|evm.model.contig_4435.7	Specific	7.46985e-07	4	'not assigned.unknown'	969.633	950.497	831.534	1327.41	1291.22	1356.48	881.282	1023.51	848.201	703.506	784.235	876.898	837.06	846.337	854.422	701.015	521.333	623.48	238.982	272.002	325.459	383.574	406.397	493.965	363.548	379.138	389.924	578.106	392.638	355.964	410.396	463.651	540.365	250.456	339.646	462.661
Popu|evm.model.contig_785.1	Archeaplastidia I	NR	NR	'not assigned.no ontology'	31.219	30.1768	29.9806	24.4734	27.3579	27.9409	27.1323	26.3593	23.2556	22.1038	23.2804	27.3978	23.4724	23.5428	25.5544	23.3708	24.65	23.4518	21.4006	23.7537	22.5309	26.3012	30.5679	27.3529	25.7485	19.5998	22.3323	21.8366	23.0526	17.5911	26.585	24.1926	26.6875	16.0564	15.4476	20.5032
Popu|evm.model.contig_4432.13	Archeaplastidia I	4.7971e-06	8	'transport.p- and v-ATPases.H+-transporting two-sector ATPase.subunit C'	123.647	131.751	124.873	71.9088	74	65.1386	93.9535	95.8272	91.2625	88.6956	86.7038	104.95	93.0586	125.562	104.897	95.7659	89.1552	88.5596	63.5709	62.1861	72.5444	73.9338	68.2524	73.4142	62.0937	46.228	56.8459	40.6201	55.9955	36.2009	55.9632	42.7976	42.7616	28.4796	29.8252	29.9073
Popu|evm.model.contig_2223.3	Archeaplastidia I	NR	NR	'transport.amino acids'	22.8612	21.1674	25.0847	27.106	27.615	32.4626	20.7801	18.4515	30.4837	33.0995	27.3073	20.3527	32.9236	21.8163	22.3085	31.6321	27.6642	32.8454	22.1893	24.5471	34.0439	27.5297	26.2301	39.094	35.578	35.371	31.5606	33.651	30.0427	31.7862	20.1008	16.3945	37.4548	14.65	23.7398	25.6426
Popu|evm.model.contig_3524.10	Archeaplastidia I	NR	NR	'transport.potassium'	84.6232	83.7976	91.702	56.3083	56.0528	64.5414	56.9236	56.0136	65.1157	74.4459	65.1852	64.9161	70.6248	60.5311	64.4011	73.5365	77.1651	82.5347	55.4734	52.3672	57.1937	63.1006	67.9135	66.5114	73.7452	66.2849	61.6446	68.8285	65.0678	60.7197	60.6018	60.4201	69.9106	57.8968	66.9396	56.3154
Popu|evm.model.contig_3467.5	Archeaplastidia I	0.000846917	13	'cell.vesicle transport'	244.467	235.408	172.677	170.436	130.207	115.518	135.661	131.357	187.742	155.063	178.378	134.697	219.404	304.696	148.123	261.21	303.57	293.147	322.324	595.727	443.437	151.553	170.936	215.598	346.046	208.283	155.588	196.994	241.903	126.465	279.167	78.5952	127.285	87.4312	56.4405	86.2774
Popu|evm.model.contig_3432.4	Specific	NR	NR	'not assigned.unknown'	36.3812	36.4738	34.8765	27.7885	25.558	25.5947	24.5225	22.4054	21.4957	22.4404	20.2603	29.6903	30.1194	28.356	32.2521	32.0126	29.8747	28.7641	23.3461	32.1344	22.0976	38.0837	43.3779	34.8362	33.3244	25.5426	30.5147	30.266	27.2913	20.3757	33.518	34.3854	36.6088	18.6934	21.8674	28.3764
Popu|evm.model.contig_3440.8	Archeaplastidia I	0.00049924	18	'not assigned.no ontology'	38.5321	36.6191	42.2478	33.9312	36.2029	41.1222	36.636	34.981	42.9286	45.8906	49.7068	37.5182	43.1538	33.5354	38.4861	42.6653	46.6876	46.774	68.2507	55.4418	60.2886	42.216	45.3435	52.4479	65.4021	60.0564	51.6781	49.3813	55.2518	53.9278	47.5836	42.2449	58.9894	59.479	63.529	53.691
Popu|evm.model.contig_3527.1	Archeaplastidia I	NR	NR	'not assigned.unknown'	98.1432	102.931	104.244	93.0183	95.5469	88.5151	77.9991	83.9106	80.2004	75.2313	74.2457	80.0687	69.8459	76.9588	84.1851	85.7654	80.9832	72.558	78.2937	74.0382	84.8002	85.4371	78.758	81.8007	77.3414	64.285	74.7487	77.7888	71.0168	62.146	88.1844	88.6653	83.139	68.2104	70.2163	84.3637
Popu|evm.model.contig_2189.4	Prokaryotic	3.92636e-12	10	'TCA / org transformation.TCA.succinyl-CoA ligase'	25.0735	23.783	28.9354	57.1858	56.0014	44.9187	71.0068	76.7716	63.2301	73.38	74.4344	87.5612	70.5729	103.955	100.363	83.0479	69.529	66.4683	92.4907	101.908	94.3944	53.831	50.2235	57.0927	31.5983	25.0283	23.6858	19.7791	20.9704	14.6026	21.8965	12.0963	16.3048	6.9148	7.69036	8.47465
Popu|evm.model.contig_3471.8	Archeaplastidia I	6.49519e-11	14	'RNA.regulation of transcription.putative transcription regulator'	25.8724	27.2706	34.9865	29.4948	30.3405	33.5717	33.2383	31.9607	31.6779	46.7321	44.2957	37.3505	48.7103	41.8015	39.568	50.2744	50.1037	59.3421	71.9839	86.5349	77.3105	49.252	56.7302	59.0926	52.6478	43.8852	46.0796	52.169	43.1306	46.1171	37.2589	35.7363	62.758	28.8312	36.78	36.4136
Popu|evm.model.contig_2297.1	Prokaryotic	0.00109522	19	'PS.lightreaction.photosystem II.PSII polypeptide subunits'	7.12875	5.2313	6.21615	6.63024	7.71369	6.82526	2.60982	4.11865	8.67371	11.3324	11.6402	6.70967	9.91863	2.98209	6.33707	5.16332	6.43043	8.55148	8.04495	12.1496	21.1691	12.7876	8.81114	26.4497	19.1795	17.7141	15.9956	20.9074	25.1348	25.3338	11.2226	5.64903	17.3046	22.0336	28.2203	17.5507
Popu|evm.model.contig_4523.4	Archeaplastidia I	NR	NR	'not assigned.unknown'	27.4703	25.6237	28.6603	21.597	24.3753	23.1206	27.8217	25.4258	31.1751	28.7237	29.6983	28.5161	25.5496	27.0481	27.3576	29.3494	35.1664	31.7441	19.5077	22.266	23.3974	29.7634	31.3812	29.6753	35.7698	31.9996	29.961	28.142	34.5789	25.3338	34.8647	30.3943	25.6877	25.5496	24.2748	25.916
Popu|evm.model.contig_3507.2	Specific	NE	NE	'not assigned.unknown'	0	0	0	0.0975035	0	0.0853157	0	0.0549153	0	0	0	0	0.05193	0	0.0515209	0	0	0.0647839	0.0525814	0	0	0	0	0	0	0	0	0	0	0	0	0	0	0	0.0668727	0.0546751
Popu|evm.model.contig_448.3	Archeaplastidia I	3.35367e-06	10	'RNA.processing'	40.8059	37.055	52.0396	63.426	52.2474	66.6316	28.0679	30.4231	42.8657	52.9593	38.57	41.7118	56.3441	54.5146	44.6171	72.7212	51.2425	70.2905	37.0173	35.7049	53.6036	37.637	33.2112	42.1261	29.1529	29.5425	21.2865	24.9561	19.4088	17.7269	15.8113	15.5348	20.4579	9.2002	13.9095	17.7694
Popu|evm.model.contig_2117.2	Archeaplastidia I	3.06184e-05	16	'protein.synthesis.initiation'	57.8289	53.7661	58.2008	42.609	42.4767	47.1369	37.9162	33.9377	40.603	53.8008	47.6305	44.1161	55.7209	51.6372	52.3967	56.3617	53.118	57.4633	56.1044	56.632	69.14	58.0749	57.5435	63.8019	65.4021	53.028	58.2609	55.0894	60.0855	52.7053	50.6262	43.5958	56.7591	47.759	47.0115	42.6466
Popu|evm.model.contig_3573.4	Archeaplastidia I	5.00023e-08	16	'not assigned.unknown'	126.474	142.843	165.251	128.315	145.737	173.319	146.298	123.669	188.308	209.2	183.789	151.471	200.138	171.025	175.944	198.869	227.208	204.652	321.325	362.703	348.424	318.742	330.553	378.683	307.4	298.454	278.693	280.159	274.698	265.836	250.288	263.171	328.326	284.444	288.021	305.033
Popu|evm.model.contig_510.12	Prokaryotic	2.75043e-07	19	'mitochondrial electron transport / ATP synthesis.NADH-DH.localisation not clear'	162.179	174.958	202.768	139.284	150.16	170.12	185.593	166.503	198.175	166.956	179.951	175.793	181.443	165.218	176.871	192.293	223.055	195	245.608	213.734	223.761	361.628	310.694	307.462	331.902	390.338	383.895	316.532	373.229	407.311	357.226	411.09	245.494	462.706	370.542	329.254
Popu|evm.model.contig_3532.8	Archeaplastidia I	1.7669e-09	9	'development.unspecified'	28.7608	29.5956	31.0808	38.5139	37.9514	34.5529	32.1057	32.0705	31.9293	34.6143	34.2285	39.643	38.4801	41.1214	41.5258	37.9368	37.1089	38.9999	28.9723	32.2336	28.4731	29.7075	30.3645	30.901	28.9611	18.1141	21.9632	23.1641	18.8882	14.8064	22.495	21.2453	22.3037	12.9506	17.2532	16.7306
Popu|evm.model.contig_479.7	Archeaplastidia I	1.09919e-06	18	'protein.degradation.ubiquitin.E3.RING'	53.8958	50.8114	61.5564	54.5532	58.8298	61.342	46.0412	39.9783	56.002	67.2089	65.6885	50.1548	59.7195	49.3352	53.2211	69.5146	58.8116	75.4085	77.873	71.4595	97.2417	71.2534	71.438	90.3807	102.227	96.9703	88.7141	89.1386	96.3747	84.8989	59.7539	57.1658	90.5992	69.4996	89.7431	74.1395
Popu|evm.model.contig_2350.7	Prokaryotic	1.26731e-08	22	'development.unspecified'	44.0016	42.9644	49.8392	35.0525	36.4086	38.1361	39.8859	36.9031	42.4258	45.1612	44.2328	37.3505	34.5335	29.6116	33.6431	30.0016	36.707	34.9833	26.133	18.8443	26.6161	49.0286	47.7157	49.4804	66.9365	70.8563	68.9041	71.6162	74.0657	79.6012	73.1212	80.4987	82.6775	93.4084	99.5734	89.9953
Popu|evm.model.contig_494.4	Prokaryotic	0.0100886	16	'mitochondrial electron transport / ATP synthesis.NADH-DH.localisation not clear'	188.359	186.97	210.634	157.176	172.684	183.258	213.907	200.66	223.379	227.265	218.521	206.434	210.94	182.221	210.617	200.174	206.242	211.001	182.826	173.516	206.925	230.624	222.108	256.24	237.922	241.369	249.347	236.154	251.348	225.56	202.854	212.269	225.498	188.223	191.055	193.003
Popu|evm.model.contig_4461.6	Archeaplastidia I	0.00521707	17	'not assigned.no ontology'	46.2139	47.4692	62.3266	50.0193	58.4184	68.6792	68.9386	63.7017	76.9949	80.8975	83.9353	65.587	69.3266	52.0557	60.2279	54.9486	64.0363	62.7108	85.6025	106.024	101.389	95.0977	103.633	105.347	105.919	93.1989	99.4804	94.1829	96.0029	105.071	86.4885	88.5424	117.748	104.074	119.501	128.705
Popu|evm.model.contig_2150.10	Specific	6.17382e-09	19	'not assigned.unknown'	304.262	330.153	482.439	154.104	203.384	235.557	239.857	193.302	275.296	295.764	280.12	212.026	252.899	169.247	216.439	260.883	324	308.825	438.213	426.228	456.002	841.863	806.626	816.652	1365.2	1384.73	1346.65	1295.73	1620.82	1714.21	1205.4	1398.32	1149.18	2048.42	2015.34	1412.48
Popu|evm.model.contig_594.5	Archeaplastidia I	2.02166e-08	9	'RNA.processing'	6.32984	6.87819	7.26135	6.09397	5.50243	4.26579	5.36736	6.26034	5.53106	6.115	8.80881	9.2258	8.36073	14.178	11.4376	10.6527	9.98056	10.9485	4.10135	5.75246	5.50892	4.69067	5.08335	4.96739	3.97975	3.08568	4.12194	1.32745	2.45399	1.01879	2.74329	2.21049	2.15346	0.879	1.33745	0.929477
Popu|evm.model.contig_2432.1	Archeaplastidia I	0.049261	12	'protein.degradation.ubiquitin.E3.SCF.FBOX'	18.9281	19.5205	25.1397	17.0144	19.5414	20.5184	26.1474	25.4807	22.5014	26.3113	23.2175	32.9333	16.9811	24.6938	28.0274	20.8707	32.755	24.0996	24.24	32.0849	22.2833	32.2762	44.4623	24.837	23.5908	18.1141	20.6097	17.987	18.5164	18.474	30.4256	23.7628	26.2261	15.2946	16.2501	14.5983
Popu|evm.model.contig_2045.2	Archeaplastidia I	NR	NR	'not assigned.unknown'	430.429	397.046	311.193	184.525	209.298	236.239	267.383	221.089	394.088	286.788	288.74	198.494	287.173	329.965	188.979	271.373	348.248	323.92	162.003	229.503	212.743	170.763	171.885	183.471	305.05	252.511	205.297	225.335	306.376	256.259	383.063	168.673	206.963	417.76	282.738	211.155
Popu|evm.model.contig_2345.14	Archeaplastidia II	NR	NR	'not assigned.unknown'	39.5154	42.0926	44.2832	21.1095	21.4955	24.315	20.8293	19.3302	21.9985	29.9018	24.5388	21.2473	28.7692	24.5891	24.73	39.1325	28.468	37.4451	13.6712	15.2242	17.3314	25.1844	22.6378	25.8046	27.3788	22.9712	25.1008	26.8146	29.0016	27.2356	26.2358	28.061	38.8392	23.3228	25.746	32.3677
Popu|evm.model.contig_2622.8	Archeaplastidia II	NR	NR	'TCA / org transformation.TCA.pyruvate DH.E2'	62.6838	73.2381	65.9572	51.3356	56.9271	55.1993	61.6016	61.0658	63.4187	50.9957	52.8528	62.1763	54.3188	63.5655	65.3285	66.0361	81.854	64.6543	68.7239	90.2046	59.1744	93.925	92.8558	69.9951	67.9914	60.3422	66.3202	54.2929	61.424	52.1619	96.4142	87.253	75.2942	54.6738	57.9786	74.3035
Popu|evm.model.contig_493.8	Prokaryotic	0.00159665	7	'secondary metabolism.isoprenoids.carotenoids'	17.023	18.6486	20.1337	21.7433	23.7582	24.6989	18.8596	16.5295	20.8672	21.5989	19.9457	18.2279	18.7987	17.5786	18.9082	18.5879	17.3488	20.99	13.3031	16.7119	15.165	14.072	18.7067	17.5471	17.4054	11.5427	14.0884	15.3985	12.1212	9.84828	14.4148	9.8244	23.1497	7.2664	8.69345	11.9739
Popu|evm.model.contig_715.2	Prokaryotic	NR	NR	'not assigned.unknown'	16.1626	12.7392	18.3184	72.8351	81.1995	83.5241	46.4351	41.1316	56.8191	35.9046	47.253	31.8709	39.4668	23.909	26.4817	35.9802	26.2576	34.2707	19.35	20.9271	32.744	26.9713	24.1967	29.4818	39.366	27.5997	27.1925	33.651	33.8353	31.1749	23.5424	19.6488	55.0671	13.0092	32.2995	32.149
Popu|evm.model.contig_3524.7	Archeaplastidia II	4.12579e-07	19	'not assigned.unknown'	28.5764	32.6472	36.2517	27.886	32.0375	36.3872	30.2345	26.3593	34.0663	38.9901	39.6396	31.1441	38.9994	28.9838	34.519	36.7954	37.0419	38.1577	46.7974	62.4836	56.2652	61.7046	72.1835	68.3177	72.115	70.5706	70.5652	75.5985	76.1479	80.4842	64.4923	70.8585	108.98	70.2614	78.7091	98.3606
Popu|evm.model.contig_3480.3	Archeaplastidia II	4.7121e-10	18	'not assigned.unknown'	24.2132	24.1705	28.0552	29.3973	29.1578	34.2116	21.8634	20.2637	29.7923	30.4067	27.9994	23.5398	31.0541	22.1825	22.6177	33.7518	29.3388	37.3155	74.1924	30.0021	79.9103	175.342	130.947	173.665	185.514	250.054	269.464	256.331	183.826	281.321	81.2014	163.269	124.747	141.578	248.165	126.354
Popu|evm.model.contig_4407.12	Prokaryotic	3.06184e-05	16	'not assigned.unknown'	77.986	69.3631	65.0221	51.2381	51.1675	47.7768	79.2302	78.0895	67.3155	66.1991	69.4008	80.4601	66.6262	84.4401	73.881	69.732	73.548	73.4002	95.9085	97.5439	73.3491	149.152	137.047	110.057	121.215	102.685	109.939	90.5988	105.373	89.3816	157.615	158.541	97.9824	118.02	72.7575	105.687
Popu|evm.model.contig_3401.4	Archeaplastidia II	1.7669e-09	20	'not assigned.unknown'	24.5819	21.8939	26.79	17.4044	18.4614	20.9877	20.0907	17.4081	21.1186	22.8892	19.8198	13.3075	17.9159	16.1137	16.5897	23.0447	26.3915	25.0714	20.6119	20.1832	25.1925	34.2865	30.7712	36.062	62.4773	41.7709	45.0953	48.5185	60.2342	48.5622	51.3245	48.8764	40.1467	63.9326	68.0095	33.4612
Popu|evm.model.contig_3708.1	Archeaplastidia I	1.60561e-06	14	'RNA.regulation of transcription.putative transcription regulator'	60.9631	60.0146	69.6429	64.5473	66.6463	67.826	56.1357	54.0367	75.5493	88.3028	91.5487	77.5526	91.5526	75.3369	74.4477	97.8856	97.0592	117.842	129.666	140.687	151.65	83.4268	95.5669	113.798	111.865	102.456	93.1436	109.98	94.2182	91.0796	62.6967	57.4114	111.903	58.4242	92.7524	67.6331
Popu|evm.model.contig_2023.4	Archeaplastidia I	NR	NR	'not assigned.unknown'	112.155	112.957	120.252	72.2013	69.1661	78.1066	65.147	57.6061	70.4582	71.4165	74.4344	62.1763	69.8459	60.3742	66.4104	81.1456	89.0212	83.3769	52.4762	41.6558	65.4261	61.8721	54.3579	72.8336	94.1714	79.1419	78.1939	77.5233	100.39	76.2732	80.5031	61.4025	72.1409	82.5674	80.3141	58.8304
Popu|evm.model.contig_4584.1	Specific	2.28165e-09	18	'signalling.receptor kinases.DUF 26'	17.023	18.4064	19.6386	15.0643	17.1244	19.9639	13.2953	11.4773	18.5416	17.7279	16.6738	12.2451	16.2541	15.0674	13.653	19.4032	21.5017	20.9252	18.0354	18.5963	21.1691	24.0676	21.4856	24.837	27.3308	25.7711	23.8088	22.3676	24.3911	22.8208	20.2505	19.526	21.5346	19.1036	18.8581	21.7607
Popu|evm.model.contig_4461.1	Archeaplastidia I	NR	NR	'protein.postranslational modification'	55.1863	56.8661	68.9828	77.954	70.5546	80.0262	55.2986	54.2563	83.9087	82.2439	86.0746	63.2386	79.9203	61.8391	60.5886	82.5044	67.9214	91.7988	68.7765	69.5254	78.9818	58.6333	60.3902	66.8985	71.9711	77.4277	63.7979	70.6206	57.9289	67.1041	43.5934	40.8941	81.8315	45.1806	64.1309	58.393
Popu|evm.model.contig_4470.1	Archeaplastidia I	0.00180629	4	'lipid metabolism.FA synthesis and FA elongation.Acetyl CoA Carboxylation.homomeric Enzyme'	57.706	58.2708	65.6272	88.5331	76.777	76.8268	47.8139	48.3255	49.9681	48.359	50.7136	48.8128	50.3202	45.5161	47.9659	61.0902	54.1227	67.0513	27.763	27.225	33.6106	35.2917	39.4468	39.8036	42.8662	41.0852	43.7418	52.8327	44.9897	40.8873	38.6555	42.9818	55.4516	26.7802	37.1143	41.6078
Popu|evm.model.contig_674.1	Archeaplastidia II	1.32969e-06	19	'not assigned.unknown'	43.2641	43.2551	49.1791	39.6352	44.2766	46.1132	30.2838	26.8536	37.0204	37.3632	39.8284	30.0817	36.6626	32.3844	32.2006	40.3826	39.7883	44.4418	33.9676	38.7299	38.7481	45.2314	48.4612	49.1578	57.5865	55.8279	51.5551	47.5892	52.203	49.3093	45.8878	41.5081	53.6058	38.4416	44.0691	45.7084
Popu|evm.model.contig_571.3	Specific	NR	NR	'not assigned.unknown'	23.2299	24.3158	26.6799	25.3997	22.0097	27.8129	18.6627	18.0122	19.8615	25.4137	26.1118	18.5634	27.5229	19.9852	21.6903	28.5341	28.1331	34.9833	18.5612	20.4807	24.3259	21.7222	21.6212	26.8368	30.9749	25.9997	28.7921	28.5403	30.9351	27.0997	21.4476	21.6137	29.3794	18.752	22.6698	22.3621
Popu|evm.model.contig_588.6	Specific	0.000288572	18	'not assigned.unknown'	22.6768	22.5721	24.5896	27.3985	26.9979	32.6759	18.2195	17.0237	25.7697	33.1556	28.2511	22.0301	35.624	22.1825	21.8449	33.6431	28.736	36.9268	21.0326	24.6959	34.1058	31.7737	30.2967	48.7707	50.4901	45.9423	48.4175	57.877	52.7235	44.8266	30.5254	30.4557	76.3709	26.3114	47.6802	51.7227
Popu|evm.model.contig_516.3	Archeaplastidia I	0.000288572	9	'secondary metabolism.wax'	63.6671	62.4365	51.8196	37.7338	38.9799	35.406	35.3064	36.8482	34.8834	31.6409	33.033	38.2451	35.1047	44.9929	47.2447	47.8286	39.9892	40.7491	19.5077	21.8197	23.2736	22.7832	21.0789	25.4176	20.9057	14.2855	16.6108	15.0666	15.4675	7.94654	16.1605	11.7279	16.5355	5.7428	5.41669	9.13075
Popu|evm.model.contig_2506.2	Archeaplastidia II	0.000141324	20	'not assigned.unknown'	103.244	101.623	123.113	109.496	128.87	167.603	100.355	104.119	153.424	172.118	149.687	104.503	138.186	90.2997	92.1193	114.843	104.226	132.613	110.789	142.522	180.804	169.925	160.973	230.564	231.928	240.626	215.387	261.84	226.733	222.707	158.712	169.41	298.485	182.129	283.941	270.751
Popu|evm.model.contig_3606.3	Archeaplastidia I	0.00109522	17	'not assigned.no ontology'	46.9514	45.1926	54.4051	39.9277	37.6428	43.7243	34.814	29.3248	42.4258	50.5469	50.8394	38.0215	57.2788	41.2784	47.3992	58.1553	52.917	60.249	38.6999	38.4324	46.2378	47.2975	50.5624	57.6733	65.3542	59.085	60.7218	57.0142	61.4984	62.4856	42.3963	44.087	67.3725	47.1144	57.7111	48.3875
Popu|evm.model.contig_3588.2	Specific	0.00124329	16	'not assigned.unknown'	104.166	117.51	121.958	95.2121	98.7353	98.9663	134.135	128.831	114.644	124.6	125.085	125.974	100.329	98.1996	110.049	102.288	122.245	100.415	250.656	207.684	171.024	195.668	219.668	159.537	153.868	148.57	153.927	146.352	139.728	158.048	195.921	223.567	144.897	196.72	161.899	169.384
Popu|evm.model.contig_585.3	Prokaryotic	NR	NR	'protein.assembly and cofactor ligation'	351.951	365.706	409.386	445.883	430.733	471.412	398.318	427.735	417.658	436.858	414.832	437.191	412.065	344.196	354.824	324.039	306.115	338.237	630.504	727.736	728.291	564.946	597.259	722.142	443.814	483.823	494.018	626.559	430.34	416.548	450.548	505.22	765.094	376.095	592.893	741.942
Popu|evm.model.contig_660.2	Specific	7.75702e-08	21	'not assigned.unknown'	287.178	284.088	285.943	241.224	220.509	257.909	178.305	178.2	189.439	198.317	194.423	185.802	217.846	180.547	219.685	234.469	176.033	226.679	134.135	138.158	185.013	278.871	311.236	359.716	364.219	354.91	388.263	506.955	379.178	386.12	334.083	418.213	526.444	266.161	382.913	428.653
Popu|evm.model.contig_2019.21	Archeaplastidia I	NR	NR	'not assigned.unknown'	47.3816	42.6254	35.8667	22.0358	22.0097	20.9024	17.7271	15.8156	20.5529	15.5961	16.0446	16.1591	17.1888	19.3574	16.7958	19.9467	23.4443	25.2009	13.7237	12.5959	12.9367	18.4276	16.5378	19.9341	18.9398	18.3426	15.688	17.7879	19.5575	15.4856	21.5473	15.9647	16.4586	10.0206	11.9033	16.6212
Popu|evm.model.contig_461.3	Archeaplastidia I	0.000651811	11	'RNA.regulation of transcription.Histone acetyltransferases'	23.5986	22.6689	26.3499	24.3759	25.9694	27.8556	22.8482	20.5383	23.3813	29.1725	29.7612	24.6021	29.652	24.0136	26.1726	28.5341	29.8747	30.3189	23.0832	29.2086	25.0687	25.5753	32.5334	24.5789	27.6185	21.0283	21.2865	23.7614	23.127	19.7645	19.3527	19.9558	30.9944	14.65	17.1194	20.5032
Popu|evm.model.contig_3491.8	Prokaryotic	1.19287e-07	11	'Co-factor and vitamine metabolism.molybdenum cofactor'	31.4034	31.194	33.9413	46.8017	45.3565	43.3831	38.5071	45.6346	41.043	39.8878	36.7453	45.3462	44.2963	55.4564	51.3663	53.5898	47.2904	46.4501	51.2669	65.5582	59.422	50.5922	37.4812	41.997	32.6052	23.8283	28.1154	18.3852	20.3012	14.9422	26.585	24.254	24.7648	10.1378	12.7727	15.4184
Popu|evm.model.contig_2064.12	Archeaplastidia I	0.00140974	17	'amino acid metabolism.synthesis.aspartate family.methionine.cystathionine beta-lyase'	40.6216	44.9504	50.1693	39.1964	40.3683	39.0746	35.1095	33.9377	38.2775	38.373	36.997	34.3871	39.3629	35.6281	35.8585	38.6434	45.5488	44.0531	67.6723	84.9976	59.6077	49.9779	63.1691	47.545	57.107	42.1138	44.4186	44.0715	43.7256	35.7934	52.1724	42.3677	55.3747	32.1128	43.6679	45.8178
Popu|evm.model.contig_2085.3	Archeaplastidia I	7.79468e-05	10	'protein.synthesis.ribosomal protein.eukaryotic.60S subunit.L7'	989.605	992.348	1012.41	706.071	591.229	634.237	358.136	381.551	435.131	597.026	581.822	625.509	796.087	772.936	858.08	1163.11	956.392	1066.15	790.614	301.707	822.005	397.701	220.549	385.392	299.152	372.853	359.963	233.3	363.041	279.284	172.827	189.304	69.0645	226.899	186.04	74.0848
Popu|evm.model.contig_578.8	Specific	0.000141324	7	'not assigned.unknown'	467.363	521.967	447.673	550.602	636.688	554.638	1586.47	1753.39	742.734	625.525	693.19	1585.44	602.803	1224.17	1133.82	412.576	674.994	400.624	955.667	1392.99	415.645	835.832	1180.9	333.654	306.201	233.14	280.907	293.102	231.567	256.599	932.121	898.319	329.864	421.451	263.412	402.518
Popu|evm.model.contig_2060.7	Specific	0.000846917	14	'not assigned.unknown'	47.566	50.7145	46.6486	36.6613	30.1348	32.7186	26.6399	28.0617	30.4208	39.3267	43.6036	40.7053	53.2802	49.7538	49.6661	60.1119	50.1707	58.4351	46.4294	44.0857	53.6036	42.4952	46.8346	52.835	45.5513	51.028	50.7553	43.3414	47.295	41.6344	36.8599	37.7012	43.223	29.4172	33.0351	29.0872
Popu|evm.model.contig_3578.1	Archeaplastidia I	1.54896e-10	11	'RNA.regulation of transcription.MYB domain transcription factor family'	198.069	197.53	226.807	384.797	428.727	466.89	827.805	763.378	784.279	1048.75	1068.57	878.464	1024.42	823.579	834.432	711.451	774.598	769.568	927.01	1091.88	964.927	612.411	729.02	694.596	399.413	471.194	391.585	351.311	337.386	328.661	276.973	221.663	302.33	161.209	141.703	163.315
Popu|evm.model.contig_3384.19	Archeaplastidia I	3.19424e-08	11	'signalling.G-proteins'	11.6149	8.33132	13.7525	10.4816	12.9076	13.3093	13.4923	12.0264	17.096	25.4137	23.4692	16.886	24.9783	15.5906	18.6506	22.2838	21.1668	25.7192	9.56981	17.3566	17.5171	13.5136	14.5723	19.2244	18.1726	12.457	13.2271	11.748	12.0468	10.2558	8.6289	5.71044	15.305	3.5746	4.88171	7.87322
Popu|evm.model.contig_4501.4	Prokaryotic	0.000743431	10	'not assigned.unknown'	40.3758	41.9957	44.2832	44.7053	45.9736	48.7579	36.2913	36.0244	46.5112	45.3856	40.3317	40.2021	42.5826	36.4652	43.6897	50.2201	43.2044	46.774	36.6492	37.8373	48.528	36.3527	30.1612	48.1256	42.5785	33.4282	32.9756	29.1376	34.4302	25.9451	29.2285	21.7365	32.0712	14.8258	21.1318	20.3391
Popu|evm.model.contig_550.4	Archeaplastidia II	NR	NR	'not assigned.unknown'	36.8728	36.0863	41.3127	35.8813	33.9402	35.406	23.8331	25.6454	33.6263	33.0995	29.3837	26.6709	33.8064	37.9824	35.5494	34.5671	36.3721	33.1046	32.916	30.8451	32.9297	34.119	41.4123	38.5779	39.0783	29.5997	33.6523	30.5315	29.1504	31.2428	34.7151	22.4119	35.9166	18.2832	22.2686	26.1894
Popu|evm.model.contig_2032.28	Specific	1.05061e-09	21	'not assigned.unknown'	58.9965	57.6896	57.3756	45.5341	47.5163	47.6062	44.5147	41.1316	50.5338	44.4319	43.289	42.8301	42.6865	41.383	45.8536	48.8069	50.1707	54.7424	40.9083	38.8291	45.4331	67.5679	66.558	67.1565	81.417	77.7134	80.1626	81.5721	88.6409	77.6316	83.5956	86.8846	83.4466	76.1214	80.381	83.981
Popu|evm.model.contig_2059.36	Archeaplastidia I	2.42959e-14	9	'transport.p- and v-ATPases.H+-transporting two-sector ATPase.subunit E'	143.866	145.072	167.671	167.998	157.359	164.361	214.251	234.653	274.353	343.618	346.878	256.701	329.911	286.176	258.789	280.504	223.256	281.357	124.933	172.574	217.447	110.845	88.6536	159.408	85.6365	73.3134	60.1681	42.0139	51.5337	37.0159	36.9596	16.4559	34.6861	13.3608	11.2346	15.0903
Popu|evm.model.contig_429.13	Specific	NR	NR	'not assigned.unknown'	46.0296	46.4035	53.2499	24.0834	28.7978	34.5955	31.1701	27.0732	47.454	54.5301	47.5046	33.9397	42.4787	33.797	33.4886	41.5783	49.099	50.9849	25.0287	22.1172	32.744	29.0375	29.4834	35.7394	55.3808	42.2281	37.8358	30.9961	40.6767	37.0159	28.4804	18.0523	33.6863	29.4758	32.032	22.9636
Popu|evm.model.contig_2051.21	Archeaplastidia I	0.00259777	18	'protein.degradation.ubiquitin.E3.HECT'	26.6099	27.9002	33.7763	28.4223	27.8721	30.0311	22.4543	21.417	26.5868	29.7335	28.6915	23.8752	28.7692	23.0196	24.4209	29.7298	32.8889	36.0846	26.6062	30.3988	31.568	27.9765	32.059	33.546	36.6329	30.9711	33.2832	35.5094	33.3891	32.737	25.2882	26.6487	41.6079	23.3228	32.2326	29.1418
Popu|evm.model.contig_563.3	Prokaryotic	6.17382e-09	9	'fermentation.aldehyde dehydrogenase'	0.430183	1.30782	1.21022	5.16768	3.49687	4.99097	2.85603	2.74576	5.71962	6.2272	6.04032	6.54193	7.52985	6.90589	5.87338	5.21767	3.34918	5.2475	4.10135	9.57091	3.40439	3.07127	4.81224	2.45144	2.78103	0.857133	2.15325	1.32745	1.11545	0.81503	0.847927	0.614025	2.69183	0	1.80556	0.820127
Popu|evm.model.contig_2558.2	Specific	9.0634e-05	9	'not assigned.unknown'	9.27966	11.0438	12.9824	16.5268	17.6901	22.3954	13.5415	10.4888	13.0734	15.0911	16.7367	13.8107	18.0197	12.3992	13.0348	16.2509	13.1288	17.6212	11.1998	12.9926	14.8555	8.87876	11.9967	14.8377	12.0831	8.51419	9.65888	10.8188	8.62613	7.8107	7.23231	4.9122	14.6897	4.6294	7.69036	7.49049
Popu|evm.model.contig_2279.12	Specific	0.0138389	13	'not assigned.unknown'	23.6601	23.3471	26.9	18.0381	18.7186	20.0919	18.0225	16.4746	18.3531	19.8036	22.9029	20.129	21.2913	20.5607	20.6084	25.0557	26.2576	27.7275	21.7161	20.2824	23.3974	22.0573	21.8245	23.1597	26.3239	20.7998	23.9934	22.1685	21.0448	21.0549	17.7566	18.2366	18.3813	15.7048	16.2501	13.7235
Popu|evm.model.contig_2157.5	Specific	NR	NR	'not assigned.unknown'	26.3026	26.1565	29.5405	21.792	20.467	21.4996	15.6589	14.937	21.4957	23.2258	21.8333	17.2774	24.0436	17.9448	19.7325	25.4361	23.6452	26.7558	15.8796	17.9021	21.7262	20.9405	21.2823	26.2562	28.1939	26.8568	26.4543	25.4871	25.2091	23.1604	18.006	16.9471	25.8415	14.064	18.2562	21.4873
Popu|evm.model.contig_448.4	Archeaplastidia I	NR	NR	'not assigned.unknown'	108.836	107.096	127.294	66.7411	66.492	73.6275	47.8631	39.4292	62.0987	73.0995	70.9109	54.2924	71.3518	53.8345	53.4787	82.3957	70.1988	83.1178	19.2974	10.5627	21.1072	31.662	25.6201	43.2873	83.2391	74.7991	72.5954	73.01	93.772	77.0882	53.569	51.5167	74.5251	57.4866	68.4108	52.2694
Popu|evm.model.contig_437.2	Archeaplastidia I	7.87526e-14	14	'not assigned.unknown'	0.614547	0.968758	0.605112	0.780028	0.565671	1.1091	1.28029	0.823729	1.31991	1.73913	1.573	2.68387	3.68703	7.89991	8.24334	9.67443	4.68885	5.83055	12.3566	12.8934	11.6368	6.58927	10.5734	6.19311	1.72616	4.0571	3.26064	2.1903	2.2309	3.80347	1.89537	2.14909	2.38419	0.879	1.40433	1.5309
Popu|evm.model.contig_2034.1	Prokaryotic	NR	NR	'not assigned.no ontology'	544.55	545.508	542.511	509.504	540.01	598.831	459.821	471.832	520.988	467.826	466.867	431.767	474.952	420.997	439.216	453.557	413.825	441.114	446.311	608.769	577.136	469.457	563.032	603.635	544.794	423.538	426.775	578.704	446.328	366.016	470.599	348.889	736.407	263.466	360.912	486.827
Popu|evm.model.contig_2059.10	Prokaryotic	0.0372682	17	'not assigned.unknown'	56.7842	63.2115	71.9533	40.5127	43.7623	52.4265	41.9541	36.1892	52.9222	73.6605	63.6122	42.6623	57.4865	39.8658	43.7412	54.2964	62.3617	64.8487	62.5193	70.914	87.4618	53.4401	60.0513	72.382	75.1837	70.5135	60.6603	61.7266	71.5374	65.3382	50.3768	38.0082	76.8324	55.3184	60.5198	62.7671
Popu|evm.model.contig_3546.1	Archeaplastidia I	NR	NR	'stress.abiotic.touch/wounding'	106.009	111.988	127.899	74.0539	82.8451	98.9663	94.5936	80.9451	119.232	120.673	118.604	87.673	114.921	78.5283	79.4967	102.56	107.777	129.114	67.9877	69.6246	82.8814	94.1484	94.8214	113.347	115.461	120.399	109.693	122.524	119.353	118.587	97.1125	94.5599	137.36	99.1512	115.222	124.003
Popu|evm.model.contig_3387.4	Archeaplastidia II	1.14053e-05	6	'not assigned.unknown'	2833.92	2733.59	2278.19	1855.54	1915.41	1788.35	2107.4	2068.16	2136.75	2000.5	2030.3	1524.1	1816.1	1421.93	1261.9	1079.13	1105.23	1172.52	403.773	575.197	417.935	609.954	725.428	834.135	520.676	599.822	622.783	775.3	554.898	577.381	492.396	606.718	859.384	359.511	431.463	705.255
Popu|evm.model.contig_2036.4	Archeaplastidia I	0.000963665	18	'RNA.processing.RNA helicase'	22.6153	22.7174	26.1849	18.1844	18.9757	22.9926	15.5604	14.7722	18.6673	21.15	20.7007	15.7118	21.499	16.6369	17.6717	22.1207	21.5687	23.6461	15.7218	19.6377	21.0453	22.504	24.6034	26.7078	29.7762	26.3425	24.9162	26.6155	25.7297	24.1792	20.1008	19.5874	29.2255	14.357	18.2562	21.4873
Popu|evm.model.contig_4400.3	Specific	2.71898e-10	10	'not assigned.unknown'	11.1848	8.62195	12.6523	10.1891	13.2676	11.1337	18.0718	18.6163	13.6391	14.7545	17.0513	25.7204	20.045	25.6878	30.5519	26.7405	32.0851	23.9053	13.7237	17.8525	12.2558	12.1176	14.5045	8.58004	6.28129	5.8285	6.64433	6.30541	5.0567	3.05636	11.0729	9.763	4.84529	2.7542	2.87553	4.04596
Popu|evm.model.contig_2130.13	Prokaryotic	1.43159e-12	10	'TCA / org transformation.TCA.succinate dehydrogenase'	37.1801	37.2488	39.1123	50.0193	46.6421	45.26	60.0258	63.5919	61.0931	60.8134	60.592	62.7354	60.3946	61.4205	67.0802	57.34	70.7347	62.5165	55.9992	61.6902	63.074	53.0492	55.3068	53.8026	44.0649	34.3425	35.8671	28.4739	32.1993	23.7717	32.0716	20.3242	30.9944	13.8296	11.7027	19.0269
Popu|evm.model.contig_2695.4	Specific	NR	NR	'not assigned.unknown'	1851.75	2012.01	2093.03	314.449	620.747	880.202	941.505	669.088	735.82	694.024	841.115	1145.12	740.522	528.928	1090.59	1324.69	1325.54	1194.55	507.41	110.983	327.564	540.99	330.689	415.777	416.435	510.223	513.582	354.032	557.129	429.657	651.906	722.401	243.264	436.277	400.501	272.556
Popu|evm.model.contig_2018.1	Archeaplastidia I	NR	NR	'development.unspecified'	45.7838	44.9504	44.5583	46.6067	48.6477	49.1845	44.17	38.4407	41.9858	40.6732	41.6531	35.1699	36.8703	32.646	35.6009	36.2519	37.6448	36.3438	40.1722	46.1685	46.4235	46.5158	49.0035	48.8353	45.9829	40.9709	40.2966	46.9255	43.205	37.1518	42.0472	38.9906	48.9143	28.5968	31.8983	43.6308
Popu|evm.model.contig_2024.12	Specific	NR	NR	'not assigned.unknown'	17.8219	19.6174	14.7427	21.3045	20.9812	16.9352	21.0263	20.4285	17.2217	17.7279	16.1075	18.3398	16.2541	22.1302	19.3719	17.7183	22.8414	16.3255	29.6559	33.3246	22.7165	15.9706	20.1301	15.1602	17.0218	11.0284	11.1354	13.54	13.7572	8.28614	27.0339	17.1927	19.2273	9.669	9.83028	17.3867
Popu|evm.model.contig_2343.5	Specific	1.15231e-13	10	'not assigned.unknown'	38.2248	44.8051	59.7411	56.3083	76.1599	83.4814	246.111	262.44	183.719	266.031	274.961	326.873	290.808	365.227	327.158	251.155	220.979	238.47	134.503	217.602	167.743	114.307	126.135	126.83	72.0191	53.8279	54.0774	38.2971	48.7079	33.5521	66.238	37.7626	51.76	21.6234	17.7213	28.4857
Popu|evm.model.contig_468.5	Prokaryotic	1.60561e-06	9	'not assigned.unknown'	39.331	41.7535	38.2871	37.6363	37.0257	33.9983	32.3027	39.0997	30.9865	39.9439	38.0037	46.0172	52.1377	58.7	54.7152	61.362	63.0985	50.3371	20.5067	15.2738	19.0646	21.8898	20.5367	19.0309	20.0426	15.9427	20.4867	13.54	16.583	13.3122	17.3576	16.8243	15.0742	7.7352	9.83028	7.54517
Popu|evm.model.contig_779.1	Specific	NR	NR	'not assigned.unknown'	102.568	104.287	110.571	43.9253	49.6248	51.744	65.5409	62.5485	64.7386	65.6381	66.129	70.6193	69.742	72.7211	75.5296	84.8958	95.8535	92.2523	35.0192	30.25	35.777	71.1418	72.3191	64.4471	77.5811	75.9991	78.7476	71.5498	80.9815	74.6432	94.469	87.0074	75.9864	61.237	60.7873	70.6949
Popu|evm.model.contig_3397.17	Archeaplastidia I	8.7076e-11	9	'protein.degradation.AAA type'	20.0342	19.4236	24.2045	17.5019	16.353	15.954	18.2195	18.781	19.5473	26.0869	27.8736	25.7763	31.3657	37.0407	37.1981	35.328	31.3483	33.8172	17.3519	18.4476	17.579	13.5694	16.1989	15.6118	13.1859	12.5141	11.1969	10.0223	10.2621	9.98412	9.92573	8.96477	14.5359	6.153	8.82719	7.87322
Popu|evm.model.contig_3462.1	Archeaplastidia I	4.7971e-06	9	'protein.synthesis.ribosome biogenesis.Pre-rRNA processing and modifications.WD-repeat proteins'	25.4423	28.5299	32.346	25.5459	23.4496	21.8835	27.8217	24.7119	26.1468	32.8751	32.9701	32.486	40.7131	38.244	40.2378	48.7526	48.965	48.0697	14.9857	15.0754	16.2173	20.1587	21.0789	20.9017	24.1662	18.5141	19.9945	15.2657	20.9704	15.5535	16.1106	13.6314	16.997	8.7314	8.62658	9.34945
Popu|evm.model.contig_809.1	Specific	1.60561e-06	12	'not assigned.unknown'	42.0965	50.5692	45.8785	47.7279	47.1564	45.3453	55.4463	55.6292	44.877	49.0883	53.9854	66.9849	59.6156	66.286	71.2019	62.5577	69.395	64.1361	71.2478	84.9976	62.455	69.8574	91.0936	61.157	56.8673	49.5423	51.3705	50.8415	42.3127	37.6272	61.7989	55.7535	57.9127	31.5854	30.3602	39.1474
Popu|evm.model.contig_812.1	Archeaplastidia I	8.7076e-11	10	'development.unspecified'	19.6655	17.8736	19.4186	17.0144	15.8388	14.4184	17.2347	16.1451	15.5247	19.1865	20.8895	23.0365	21.9664	26.5249	25.3483	26.1427	27.5972	23.97	18.719	17.9021	19.2503	14.4629	15.9278	17.0311	12.4187	11.7713	11.1969	9.29218	9.14667	6.65608	8.13012	7.12269	9.22912	3.516	4.21298	5.08479
Popu|evm.model.contig_3444.4	Prokaryotic	2.02166e-08	9	'nucleotide metabolism.synthesis.purine.AIR synthase'	46.9514	45.7738	54.4051	29.2023	27.3065	28.4101	43.4806	45.1404	37.0833	50.5469	52.6012	57.4236	56.2402	66.5999	68.9865	70.819	67.9214	64.6543	10.1482	7.33935	13.9889	11.3916	9.76003	11.9992	9.9254	7.82848	8.05932	4.31423	8.62613	5.84105	5.53646	2.82452	4.84529	1.0548	1.80556	1.03883
Popu|evm.model.contig_3395.12	Specific	0.0153461	8	'development.unspecified'	31.7721	31.8237	38.7272	19.0619	23.1925	29.2206	18.5149	17.6278	31.9293	34.3338	34.9206	22.3656	33.9622	18.1541	22.9268	31.143	30.0087	37.186	5.46847	4.85984	8.41812	9.8839	8.47225	13.4829	21.9605	16.3427	15.4419	13.4073	17.9215	13.5838	8.42939	5.83324	14.5359	4.7466	9.16156	6.50634
Popu|evm.model.contig_527.24	Archeaplastidia II	0.00049924	12	'not assigned.no ontology'	18.6208	13.9501	16.6681	23.4008	21.4955	22.1394	13.5908	16.5295	19.0445	20.7012	16.1075	18.3957	15.7348	22.3918	19.5264	26.4144	19.8271	22.48	16.3528	19.0922	26.6161	29.6517	21.4856	30.7075	19.1795	19.5998	17.7182	15.5312	14.2034	10.12	13.9658	11.6051	14.2282	5.6256	8.62658	8.47465
Popu|evm.model.contig_4484.1	Specific	1.09919e-06	21	'not assigned.unknown'	325.218	343.183	363.617	239.127	241.85	251.937	269.304	243.494	263.165	294.698	283.706	254.352	243.292	227.58	223.91	233.817	250.653	247.086	442.63	507.456	417.564	416.743	485.222	422.293	416.819	459.709	432.497	486.379	453.987	516.661	454.139	500.185	585.741	601.002	607.405	607.167
Popu|evm.model.contig_4465.12	Specific	NR	NR	'not assigned.unknown'	113.876	121.434	147.262	80.6841	155.045	172.082	370.397	361.837	304.648	294.193	263.887	243.058	139.796	112.116	115.458	46.5786	70.2658	58.759	507.989	768.053	495.741	234.589	294.631	214.953	151.278	137.77	124.95	138.321	152.593	147.86	273.531	249.54	268.337	504.546	371.946	523.569
Popu|evm.model.contig_3581.1	Archeaplastidia I	1.93532e-06	11	'RNA.transcription'	85.4835	83.3132	97.258	85.6568	75.7999	79.301	64.7531	68.095	72.5323	85.7783	82.2994	77.7203	83.3996	85.4342	91.6557	110.604	118.628	122.766	87.0222	78.8484	98.1701	68.6847	70.0824	78.3816	80.6019	63.9993	66.5663	61.3284	68.0423	58.1388	60.5021	42.1835	61.2967	40.2582	42.7316	37.4525
Popu|evm.model.contig_441.9	Specific	9.06976e-07	16	'not assigned.unknown'	56.7227	59.3365	57.5407	56.4058	56.5671	54.3461	92.624	93.6855	57.4476	66.3113	66.884	106.796	72.0788	112.535	115.458	77.5585	93.3751	73.7241	386.368	445.221	185.694	307.35	383.759	171.988	133.01	116.113	153.496	110.179	88.864	105.275	197.068	232.654	132.361	134.018	111.009	118.426
Popu|evm.model.contig_2045.4	Archeaplastidia II	9.06976e-07	9	'protein.degradation'	41.9736	37.83	40.4325	48.3617	45.048	40.6529	34.3216	36.7932	32.8721	37.7559	37.6891	41.9354	42.998	45.7253	52.6543	52.231	45.9507	46.2557	32.916	29.7541	36.8293	25.0727	26.4334	25.9337	23.0154	15.3712	18.1489	15.5312	17.401	11.9538	21.8466	14.1226	16.8431	8.0868	9.96403	13.0127
Popu|evm.model.contig_2051.20	Archeaplastidia I	NR	NR	'misc.cytochrome P450'	51.1303	49.2614	50.7744	33.8337	38.4656	38.3068	34.5678	28.7207	43.0543	40.8415	45.1766	33.6043	37.7531	31.1288	31.0156	34.7301	34.0277	34.1411	22.3471	26.0349	31.8155	28.9816	29.8223	39.5456	35.7698	32.4568	29.2227	28.673	33.0173	27.9827	22.2955	19.2804	38.2239	18.4004	25.6122	25.9707
Popu|evm.model.contig_3523.2	Archeaplastidia I	1.32969e-06	11	'not assigned.unknown'	127.211	127.198	135.215	106.62	107.786	116.84	103.654	105.877	119.861	136.55	126.721	133.467	154.18	143.245	148.226	178.651	178.31	182.367	134.871	122.637	155.611	139.045	117.934	152.892	139.867	122.684	120.275	103.077	134.895	100.792	118.41	102.235	116.825	79.1686	76.703	89.1751
Popu|evm.model.contig_620.4	Specific	0.0112207	9	'not assigned.unknown'	6.82147	7.84694	7.42638	6.19147	5.29674	4.77768	4.43177	3.34983	4.46256	4.71248	5.09652	4.4172	7.21827	5.59795	5.46121	6.30468	5.49265	5.31228	2.52391	2.77705	4.27096	4.18809	4.27001	3.61265	4.36334	2.1714	3.50673	3.05315	3.42071	2.03757	2.84305	2.02628	6.15274	1.2306	2.87553	3.22583
Popu|evm.model.contig_2305.9	Archeaplastidia I	9.0634e-05	11	'RNA.processing.RNA helicase'	11.3691	10.947	14.3577	12.8705	15.3245	13.7785	12.6059	12.0814	10.245	14.3618	12.7728	13.9785	11.5804	12.3469	14.8895	15.49	19.4922	15.0947	14.4599	15.4225	15.0412	11.0007	13.2167	11.225	9.7336	5.65708	7.69019	5.37619	6.54396	5.29769	11.2724	7.49111	13.1515	3.6918	5.81792	7.65452
Popu|evm.model.contig_3510.9	Specific	2.79695e-06	18	'mitochondrial electron transport / ATP synthesis.F1-ATPase'	386.181	374.667	408.561	421.166	393.09	438.864	315.985	285.395	405.465	468.274	470.768	331.178	477.289	332.006	333.392	423.936	325.607	446.75	535.962	518.416	748.099	539.65	535.649	785.557	649.083	760.391	707.006	805.831	725.264	776.588	402.965	442.589	748.712	535.546	714.668	595.904
Popu|evm.model.contig_531.8	Archeaplastidia I	0.0253621	8	'protein.postranslational modification'	39.2696	39.1863	40.9826	27.301	28.0778	30.5004	28.1664	26.1397	31.615	37.7559	36.9341	29.1311	36.4029	27.7282	28.3365	32.393	31.4823	33.882	16.4054	19.8361	22.6546	22.7832	26.569	30.7075	30.8311	26.3997	24.301	24.226	25.7297	22.2096	19.3028	18.3594	30.0715	13.5366	20.5299	23.6197
Popu|evm.model.contig_2015.11	Archeaplastidia II	3.4959e-13	9	'not assigned.unknown'	9.15675	10.3657	12.2673	15.2105	18.6671	18.9401	22.996	25.0414	23.7584	27.9383	26.9927	28.9634	27.6268	30.344	29.6245	24.947	25.2528	27.5979	15.3012	21.423	17.579	15.6914	16.1312	23.0306	14.1449	12.1141	11.3815	8.49571	12.7905	6.65608	9.17756	8.90337	9.84439	4.1606	4.07923	3.93661
Popu|evm.model.contig_2085.4	Specific	NR	NR	'not assigned.unknown'	29.8055	31.969	37.572	21.4508	23.1411	27.2584	20.7308	19.5498	21.3072	23.2258	24.2242	23.4838	26.1208	21.6071	24.5239	26.9036	30.0756	27.5332	12.2515	6.44672	14.2365	15.0213	11.5223	15.6763	28.4336	22.7426	25.2238	23.0977	33.2403	25.198	24.54	26.5873	27.4566	25.1394	25.746	27.1735
Popu|evm.model.contig_2070.15	Archeaplastidia I	NR	NR	'protein.degradation.ubiquitin.E3.APC'	34.4146	35.9409	39.1123	25.4972	23.7067	26.4905	24.424	23.7234	26.3982	32.3141	30.5791	32.2064	32.612	33.8493	38.7952	38.2085	45.2809	43.2109	19.9809	22.266	19.3741	27.6973	29.5512	28.127	33.8039	24.514	28.0538	23.0313	26.6964	22.3454	30.8745	24.6838	29.9177	17.8144	17.1863	18.8629
Popu|evm.model.contig_477.9	Specific	2.32862e-06	17	'not assigned.unknown'	73.254	73.5288	90.9319	74.9802	71.3774	79.0024	68.003	67.8753	94.8451	105.021	102.308	78.2795	110.144	94.1188	97.5806	117.669	99.4037	119.915	119.097	100.023	118.225	102.525	103.904	119.282	141.065	130.056	119.106	119.936	123.815	127.824	94.8181	91.06	137.206	96.4556	125.654	104.211
Popu|evm.model.contig_3670.1	Archeaplastidia I	6.8162e-06	11	'not assigned.unknown'	17.699	21.1189	19.8037	15.9906	19.1814	23.0352	16.5945	17.518	20.6158	21.9355	14.975	18.843	22.1741	23.7521	24.3179	24.947	32.554	24.4883	17.7199	20.5303	18.3837	20.6054	24.4001	19.418	19.1795	10.7999	13.5347	13.4073	15.0214	9.16909	12.5693	11.2981	15.5357	5.274	4.48047	11.3178
Popu|evm.model.contig_584.1	Specific	0.0153461	5	'not assigned.unknown'	66.1253	69.5084	70.138	54.992	60.2182	61.6833	53.8214	51.3458	53.1736	52.5666	53.2933	45.0107	48.3468	43.7373	45.0293	46.959	57.7399	54.3537	47.5862	53.359	53.2322	40.3732	43.9201	49.5449	48.716	35.7139	38.1434	42.2131	46.0308	34.7067	46.1372	35.3065	52.8367	29.7688	41.8623	50.3011
Popu|evm.model.contig_2277.9	Specific	0.00180629	9	'not assigned.unknown'	26.1183	24.3643	28.0002	36.4175	37.18	37.4963	27.7724	25.0963	35.0091	33.5483	30.8937	29.1871	31.2099	30.6056	28.9547	33.2626	29.0039	39.3886	19.8232	20.4807	31.8774	21.443	22.1634	32.2558	29.7762	22.7426	22.0862	22.8986	23.127	19.357	17.1082	14.0612	23.2266	11.0754	15.1132	15.4731
Popu|evm.model.contig_2548.1	Specific	0.00415285	3	'not assigned.unknown'	753.496	836.862	862.395	1013.69	1207.3	1312.58	1585.74	1690.46	1655.86	1707.6	1733.95	1341.54	1001.05	646.328	723.405	572.041	461.718	557.53	690.341	588.338	958.614	795.068	491.458	1040.06	668.022	787.991	696.547	679.325	688.454	676.543	920.948	1148.6	1037.97	2096.36	2548.25	2912.38
Popu|evm.model.contig_2282.6	Specific	1.36443e-09	19	'not assigned.unknown'	83.3941	85.5898	99.7885	58.7946	67.1605	72.689	57.2683	47.2821	67.9441	83.5343	80.0343	60.8343	76.389	55.1424	60.6401	74.8953	80.6483	87.0696	87.4954	78.0054	102.008	120.505	117.459	136.377	175.013	194.969	182.042	204.561	219.297	235.408	145.394	171.804	193.35	276.299	271.102	221.598
Popu|evm.model.contig_3512.2	Archeaplastidia I	1.36443e-09	11	'cell.vesicle transport'	96.4839	96.2946	95.6077	100.575	89.5303	86.2969	85.8778	84.5696	82.5888	103.45	104.007	100.981	106.249	114.104	111.491	115.006	117.489	116.352	101.482	113.909	114.264	78.7362	85.7391	90.1872	75.7111	51.6565	54.9388	56.2841	49.8233	36.8122	47.7333	30.8855	54.298	19.5138	22.9373	22.6902
Popu|evm.model.contig_2262.10	Archeaplastidia II	NR	NR	'RNA.regulation of transcription.General Transcription'	255.59	282.199	310.148	204.27	215.726	252.663	203.861	183.801	234.944	261.767	218.836	200.451	226.363	202.52	198.458	226.045	219.237	235.813	173.256	214.378	209.834	249.275	218.787	251.402	235.285	221.312	211.327	233.831	223.908	195.471	238.816	201.585	283.411	164.725	212.388	217.88
Popu|evm.model.contig_431.12	Specific	0.000846917	1	'not assigned.unknown'	296.273	288.593	292.654	179.845	204.31	221.266	228.088	228.008	259.96	268.667	260.929	222.705	262.87	226.272	202.013	201.043	200.817	233.481	160.741	178.723	175.109	195.277	207.943	231.984	226.079	247.94	221.416	244.783	246.217	248.448	215.722	232.961	324.019	259.188	291.966	284.748
Popu|evm.model.contig_2086.7	Archeaplastidia I	8.10513e-06	19	'protein.targeting.peroxisomes'	23.783	23.1533	27.2851	23.5471	24.4267	26.1919	27.9694	22.1309	27.4667	28.7237	27.7477	24.9935	25.4976	25.06	25.3483	26.5231	27.1953	27.5979	29.5507	33.4734	30.0205	36.7435	38.769	37.2877	35.3862	35.0282	34.1445	37.9652	33.0916	37.6272	34.2163	38.8678	38.7623	31.1752	35.2419	34.7187
Popu|evm.model.contig_504.3	Archeaplastidia I	8.10513e-06	8	'not assigned.no ontology'	44.6161	36.1831	48.8491	22.5233	24.8381	24.2723	34.7648	34.6516	36.8947	52.8471	47.3159	45.4021	44.5559	42.0108	45.6475	51.4158	55.1945	48.264	11.5153	5.35574	10.8321	10.9449	7.18446	12.1927	14.96	9.25703	10.7663	5.50894	15.0957	9.71244	5.03768	6.07885	6.38347	3.6332	2.87553	3.88193
Popu|evm.model.contig_548.2	Archeaplastidia I	0.00159665	10	'protein.synthesis.ribosomal protein.eukaryotic.60S subunit.L23'	367.499	369.049	376.38	286.124	198.55	217.214	93.4118	118.068	94.0909	181.374	164.473	213.535	253.938	337.447	334.268	503.125	390.246	460.419	402.09	158.54	387.543	164.452	89.0602	163.73	109.131	180.626	160.94	91.9262	162.335	136.789	80.5031	89.0337	27.4566	143.57	120.839	38.2726
Popu|evm.model.contig_538.3	Archeaplastidia I	2.28165e-09	17	'protein.postranslational modification'	82.4108	80.2616	91.3719	76.784	77.6512	88.7284	71.7454	65.2394	89.3141	96.3253	92.6183	77.8322	96.6417	81.5627	87.5855	114.136	141.67	140.646	166.525	139.497	194.793	137.425	130.744	159.537	157.895	167.369	160.694	146.949	170.589	175.639	125.842	106.963	141.667	140.992	135.484	120.285
Popu|evm.model.contig_2276.5	Specific	5.00925e-13	19	'not assigned.unknown'	64.5889	61.9521	60.2362	45.7779	44.7394	46.3264	34.7155	32.6746	40.3516	39.5511	36.3678	39.4193	37.9089	40.8598	46.4718	50.4375	54.7256	53.9002	65.3061	55.1939	64.5596	72.4261	72.7935	80.5104	97.5278	80.3419	81.4545	78.4526	97.7876	73.081	101.602	83.8145	101.136	78.817	80.7153	83.3796
Popu|evm.model.contig_2113.3	Specific	2.32862e-06	8	'not assigned.unknown'	33.1855	30.1768	28.6603	17.9406	17.6386	16.4233	26.0982	26.3593	17.6617	19.5792	21.3299	29.243	23.3166	22.1825	28.5426	19.5663	21.0328	20.083	5.41588	5.70287	6.25169	7.70609	6.43891	7.03176	5.41821	4.79994	4.5526	2.72128	4.90797	3.1922	4.63866	3.49994	2.38419	2.2854	1.87244	1.69493
Popu|evm.model.contig_3732.1	Archeaplastidia II	NE	NE	'signalling.receptor kinases.DUF 26'	0	0	0	0	0	0	0	0	0	0	0	0	0	0	0	0	0	0	0	0	0	0	0	0	0	0	0	0	0	0	0	0	0	0	0	0
Popu|evm.model.contig_2314.1	Archeaplastidia I	0.00204116	10	'protein.synthesis.elongation'	472.341	450.182	490.251	372.073	309.37	300.823	278.364	286.109	314.328	423.674	448.179	384.129	507.875	450.504	508.563	572.911	572.844	560.964	391.679	162.953	425.115	258.489	219.126	311.526	359.28	352.282	351.165	315.337	398.735	345.505	206.345	201.216	183.89	237.271	240.006	122.418
Popu|evm.model.contig_3508.3	Specific	NR	NR	'not assigned.unknown'	27.7161	28.2877	32.126	91.3607	58.007	44.4495	33.6322	49.4787	33.8149	30.575	29.8241	43.501	28.4576	73.6105	54.5091	40.9804	44.812	40.8139	64.2545	112.421	49.5184	56.9022	92.9914	50.19	46.5103	41.8852	35.4364	33.0536	28.4811	23.0925	64.0434	45.0081	54.298	33.0504	34.5063	46.6926
Popu|evm.model.contig_2492.6	Archeaplastidia I	0.000250825	18	'not assigned.unknown'	26.487	25.6237	29.8155	17.5994	19.0271	20.5184	24.1778	18.122	20.113	25.1893	24.2242	24.4903	21.1874	19.1481	21.6388	24.4578	29.4728	26.4966	26.9743	22.6627	21.5405	29.7634	28.4667	24.5789	29.92	27.5425	31.0069	24.226	29.894	25.198	30.8745	33.1574	29.9946	25.3738	25.746	25.8613
Popu|evm.model.contig_582.2	Specific	0.000250825	4	'not assigned.unknown'	55.8623	66.6021	61.7214	36.4663	31.6261	36.7284	26.9353	24.9865	39.5345	40.2805	34.2285	23.7634	30.0675	28.4606	22.3601	30.9799	30.1426	36.6029	11.6205	14.4803	14.3603	12.8435	13.6911	18.8374	23.1113	19.3141	14.396	18.5844	20.8961	16.3685	22.096	11.1753	33.7632	12.306	15.5145	22.2528
Popu|evm.model.contig_2112.12	Specific	0.00038051	9	'not assigned.unknown'	11.0004	11.6735	11.6622	16.3318	12.8562	14.1624	7.97718	7.85289	8.86227	8.75174	10.5076	9.67311	14.125	12.9224	12.1589	16.9574	12.124	11.985	10.8318	10.2156	11.0178	9.77222	8.94669	10.5154	9.35001	7.37134	7.19802	6.50453	4.68488	4.9581	7.33207	4.23677	8.92148	1.6994	5.61731	6.61569
Popu|evm.model.contig_2025.32	Archeaplastidia I	2.63853e-11	20	'protein.degradation.ubiquitin.E3.RING'	77.9246	73.0928	77.6194	42.804	49.2648	53.3223	50.7191	43.9322	61.5959	48.8639	47.0013	41.4322	39.6226	33.0122	40.4954	46.1981	67.7874	51.9567	70.5117	61.7398	61.4028	90.9654	85.0613	85.6068	95.7537	100.913	97.7578	85.0235	112.735	108.331	125.593	105.551	94.2139	135.366	105.726	118.973
Popu|evm.model.contig_4456.7	Archeaplastidia I	3.19424e-08	19	'lipid metabolism.lipid degradation.lipases.triacylglycerol lipase'	49.9012	47.7598	56.1104	56.1132	60.1668	67.7407	38.3594	35.2007	59.3961	60.028	59.774	39.6989	64.2893	39.081	44.2564	65.71	62.1608	76.3802	68.0929	82.766	91.0519	84.7112	89.2636	103.928	124.859	120.741	122.059	129.427	123.74	136.246	80.0542	86.0863	167.355	102.902	146.719	136.688
Popu|evm.model.contig_3436.4	Archeaplastidia I	NR	NR	'protein.targeting.secretory pathway.plasma membrane'	108.836	105.788	103.639	111.154	106.809	105.962	129.999	132.071	99.9991	102.496	101.427	126.477	99.8095	121.01	125.866	97.3421	104.026	92.641	167.051	206.791	150.288	173.443	192.693	148.441	125.53	102.399	118.983	109.183	104.852	90.5362	154.422	155.655	110.211	122.122	100.911	131.712
Popu|evm.model.contig_2154.2	Archeaplastidia I	3.19424e-08	18	'RNA.RNA binding'	22.9841	25.4299	26.2399	19.4519	22.7297	23.1206	20.8293	18.6163	24.9526	24.5722	20.1973	20.9118	22.3299	21.9733	21.8964	23.9687	26.8604	25.7192	21.1377	26.0349	25.3163	28.6466	26.3656	27.5464	31.6941	30.2282	29.5919	27.2128	30.1915	26.2847	27.4828	26.2803	30.3792	23.9088	29.2234	24.0571
Popu|evm.model.contig_2667.2	Archeaplastidia I	9.6297e-08	18	'lipid metabolism.lipid degradation.lipases.triacylglycerol lipase'	101.892	105.062	130.374	99.356	124.396	142.392	124.139	96.7058	129.917	168.471	157.552	123.458	159.477	113.842	135.912	155.171	145.823	164.681	243.189	238.083	253.596	247.935	270.57	273.723	274.938	275.597	271.925	302.925	270.682	322.276	206.994	245.733	331.941	268.271	313.299	268.4
Popu|evm.model.contig_2262.7	Archeaplastidia II	1.16334e-10	20	'redox.thioredoxin.PDIL'	39.331	38.0238	39.6624	44.9003	43.0424	45.9425	28.2648	27.0732	36.0148	38.7096	33.9768	29.1871	34.3777	29.4546	32.0975	39.7304	38.6495	41.3969	44.0632	47.2099	55.832	55.227	52.5279	68.5758	83.335	78.4562	76.2252	85.289	93.2514	82.1822	75.7149	73.069	81.1393	88.193	84.6608	76.7639
Popu|evm.model.contig_2020.17	Archeaplastidia I	2.63853e-11	9	'not assigned.unknown'	10.2015	12.061	15.4029	18.1844	16.4559	21.7129	14.871	17.7926	16.4046	21.4306	26.6781	22.8129	23.2646	21.6071	22.5146	20.3815	21.3008	23.3222	14.7228	16.7615	18.3218	15.8031	14.7078	16.0634	12.5146	8.05705	9.10519	8.62845	7.73377	6.31648	7.63134	6.50867	13.6129	2.8714	6.08541	6.50634
Popu|evm.model.contig_926.1	Archeaplastidia I	0.0372682	16	'RNA.regulation of transcription.Polycomb Group (PcG)'	61.2089	65.8756	66.5623	63.231	62.2752	71.4519	52.4918	46.0739	64.0472	77.9242	70.03	59.4924	78.7259	62.7808	60.4855	82.0152	70.2658	83.7008	57.4189	68.6328	79.2913	70.0249	79.5036	91.5419	85.9722	80.3991	76.0406	83.4969	71.3143	62.6894	61.35	56.9815	92.5988	36.2734	50.1545	57.8463
Popu|evm.model.contig_3690.7	Archeaplastidia I	NR	NR	'not assigned.unknown'	14.4419	13.9501	17.5483	16.3806	15.3245	17.1058	12.5074	11.0929	14.3933	15.8766	15.73	11.9097	16.8773	12.033	12.6226	18.2618	18.2865	21.6378	7.51914	9.42214	9.28469	8.48787	9.15003	9.67674	13.4257	9.99988	11.0739	13.2082	12.5674	12.9046	8.13012	8.47355	17.3815	8.4384	11.9702	10.3883
Popu|evm.model.contig_4424.2	Archeaplastidia II	NR	NR	'RNA.regulation of transcription.unclassified'	47.8732	44.0301	51.1595	61.0372	54.3044	49.0565	29.2989	32.7295	36.6433	39.4389	38.3183	38.5247	44.7637	44.6267	46.9871	66.0905	65.242	61.8039	69.0394	45.2263	48.3423	40.9875	40.3279	39.9972	58.018	46.628	48.602	52.6336	50.0464	37.4914	46.636	41.0783	60.5276	30.0032	46.0084	36.523
Popu|evm.model.contig_2501.2	Archeaplastidia II	1.81884e-07	19	'protein.postranslational modification'	380.712	396.949	388.207	213.581	197.779	209.365	222.376	213.181	244.875	273.099	273.451	238.193	267.128	241.235	247.97	298.494	291.111	304.16	362.496	266.349	357.275	344.485	346.888	382.618	435.375	424.281	420.069	428.237	443.8	461.035	348.747	349.319	357.244	398.246	394.816	311.594
Popu|evm.model.contig_2404.4	Archeaplastidia I	7.79468e-05	9	'not assigned.unknown'	26.4255	28.9174	36.5818	23.1571	22.2669	26.4905	21.6172	19.2204	20.2387	26.9284	24.0984	23.2043	25.7054	25.06	27.7182	30.7082	25.6547	31.2906	15.3538	16.4639	20.8596	18.9302	18.5034	22.3855	17.4054	14.1713	14.7037	14.8675	15.6163	11.8859	15.113	10.3156	14.3051	5.9772	9.16156	11.3724
Popu|evm.model.contig_4472.2	Archeaplastidia I	8.10513e-06	14	'DNA.synthesis/chromatin structure'	9.70985	10.2688	11.3871	5.26519	6.83947	7.67842	10.4885	7.41356	7.66806	8.92005	8.87173	11.015	10.6976	15.7998	15.5593	14.0225	12.5929	11.2076	23.0307	27.3738	20.3644	18.8743	24.9423	19.7405	10.5008	8.91418	10.5202	9.42493	9.2954	8.48989	10.8734	12.2805	13.6129	5.4498	6.21916	8.85737
Popu|evm.model.contig_3491.1	Archeaplastidia I	3.06184e-05	9	'not assigned.no ontology'	91.0144	94.2118	90.9869	96.3822	99.3009	98.1984	74.1583	81.2197	115.649	111.977	113.885	83.759	115.804	94.2758	86.8127	110.821	81.653	103.719	63.4657	72.6496	96.0037	84.9904	63.5757	105.605	85.8283	69.0849	73.8874	61.3284	67.0756	47.9509	46.2369	33.2188	67.0649	28.1866	38.7193	45.1617
Popu|evm.model.contig_2127.6	Archeaplastidia I	1.88157e-05	11	'protein.degradation.ubiquitin.proteasom'	82.2264	84.8148	84.0556	107.449	89.8388	87.0221	75.7832	80.6157	85.2915	85.8344	81.5444	86.4988	86.4115	101.914	94.5408	100.766	93.777	101.516	95.4878	105.131	112.592	97.1079	94.3469	95.9287	98.3909	83.3133	70.8728	82.0367	80.2379	71.383	75.1163	52.5606	56.9129	57.4866	60.2523	37.6165
Popu|evm.model.contig_2059.1	Specific	7.46985e-07	7	'RNA.regulation of transcription.unclassified'	95.6235	87.9148	88.3464	127.681	113.34	122.172	110.942	100.824	107.667	105.414	107.908	97.7375	117.206	92.5493	99.1262	104.027	106.035	103.006	27.2372	46.4164	37.5102	33.6164	42.6323	44.771	40.6606	26.9711	31.5606	41.0183	25.3578	23.9755	48.4814	27.3855	69.7567	20.0998	18.1225	45.9818
Popu|evm.model.contig_2494.5	Specific	8.06615e-10	9	'not assigned.unknown'	11.3077	11.4798	13.4225	14.2355	16.1988	18.9401	14.7233	18.0122	21.5586	30.7994	25.2309	24.2107	25.3938	21.1362	22.7722	24.6752	17.4827	20.0182	47.2707	31.8369	49.3946	8.65539	7.25224	12.7088	7.19232	5.71422	4.30651	4.84521	5.13106	2.98844	3.54134	1.90348	4.69147	1.5822	2.67491	2.18701
Popu|evm.model.contig_2181.13	Specific	5.03824e-07	21	'not assigned.unknown'	111.786	131.073	163.545	447.248	437.675	415.445	94.9876	67.4909	125.58	96.4936	92.8071	88.6795	95.4993	106.518	89.6979	192.51	147.297	175.176	155.904	148.076	162.915	186.231	229.767	242.176	326.819	237.94	230.829	426.843	344.153	280.642	505.464	422.941	1167.48	459.366	629.205	1102.47
Popu|evm.model.contig_496.15	Specific	5.74117e-05	5	'not assigned.unknown'	29.9284	27.7549	25.8548	19.3544	20.0042	20.0492	26.6399	22.1858	16.9703	18.8499	19.1906	24.0989	17.3446	23.8044	22.8753	19.2402	22.3055	20.083	5.20556	4.71107	6.1279	7.42689	7.72669	7.93492	7.62386	6.05707	5.7215	4.97795	6.32087	5.63729	12.1204	9.88581	11.3826	6.2702	6.21916	9.13075
Popu|evm.model.contig_2033.22	Archeaplastidia I	0.000217737	18	'misc.UDP glucosyl and glucoronyl transferases'	26.1183	26.9315	34.3814	32.6637	39.2884	44.7481	36.4882	34.2671	45.3798	49.9859	49.0776	36.0645	46.5293	31.0765	37.2496	44.5676	36.4391	49.8188	69.9333	66.9468	90.4948	70.1366	64.1857	81.4136	87.075	98.1703	85.8841	85.6872	93.8463	85.2385	65.839	68.5252	88.5995	106.652	117.696	92.6744
Popu|evm.model.contig_465.3	Prokaryotic	0.0372682	11	'not assigned.unknown'	101.769	94.9383	101.274	168.974	160.291	170.29	98.533	110.654	106.661	104.965	100.106	119.6	123.438	129.119	135.551	149.301	104.695	125.616	102.218	100.966	126.767	109.672	109.665	147.28	109.083	99.256	109.57	135.599	105.447	83.8802	96.115	98.6739	126.823	41.2544	66.0033	86.0587
Popu|evm.model.contig_4417.2	Archeaplastidia I	1.88157e-05	18	'cell.organisation'	35.275	35.1175	38.3971	32.1761	33.426	34.6382	37.2269	32.1804	37.9632	39.3828	38.4441	36.9591	38.6359	32.0705	38.6407	40.1108	42.2666	42.1743	36.7018	42.5484	38.5005	48.4144	53.0024	48.3837	49.9626	50.228	51.1244	49.1822	51.6824	48.2905	44.7406	50.4729	55.7592	53.2674	51.1576	53.4176
Popu|evm.model.contig_3482.2	Archeaplastidia I	1.05061e-09	10	'RNA.regulation of transcription.putative transcription regulator'	12.168	10.3657	11.5521	12.968	10.4392	10.3659	14.3294	12.9051	10.9993	14.3057	13.2132	14.258	15.3713	17.7356	17.3625	14.2399	15.9421	15.0947	10.8843	15.4225	11.8225	12.3968	16.7412	12.8378	11.7475	9.37132	9.16671	7.63286	7.80813	5.90897	9.57658	7.73672	8.92148	5.0396	3.74487	5.95959
Popu|evm.model.contig_4473.5	Archeaplastidia I	1.54896e-10	11	'development.unspecified'	15.7939	15.9845	15.6779	19.3057	18.4614	19.196	19.6475	20.8678	20.4272	20.8134	19.0019	21.0236	21.499	24.5891	23.8542	21.9033	20.0281	21.3139	18.9819	23.9521	23.0879	20.9963	21.4178	23.3532	18.5082	16.457	17.4106	15.1994	16.7317	13.7876	16.6094	11.7893	13.9206	8.6142	9.89716	8.52932
Popu|evm.model.contig_3573.9	Specific	0.00043612	8	'not assigned.unknown'	53.7729	44.0785	50.3343	249.999	192.688	155.317	199.627	229.491	165.806	160.729	168.752	214.542	158.49	246.572	216.748	166.585	171.478	156.842	175.096	222.561	144.965	149.375	200.284	123.54	113.207	94.7989	93.0821	96.5723	85.2202	67.0362	150.582	122.13	138.129	90.83	94.1567	126.901
Popu|evm.model.contig_433.9	Specific	5.72293e-06	9	'RNA.RNA binding'	202.432	200.194	276.426	94.0421	82.1765	83.2255	300.572	333.995	263.731	547.377	548.285	559.419	669.378	676.254	712.328	597.858	613.771	586.035	55.0001	32.7791	45.4331	83.4268	75.3691	80.1879	106.926	97.3131	103.11	59.4036	96.9696	83.5406	36.81	44.6396	25.3032	29.3586	23.0042	7.43582
Popu|evm.model.contig_4424.5	Archeaplastidia I	4.91681e-05	20	'not assigned.unknown'	36.627	40.4457	41.6427	27.3985	28.9006	32.6759	25.6058	20.7031	28.661	31.8653	33.5993	23.5398	31.9889	26.211	24.5755	35.2736	32.2861	44.377	24.0823	24.7455	31.3204	29.3725	30.6356	39.223	42.3388	45.0852	46.3873	51.5716	46.5514	46.2529	32.7699	32.9732	51.2985	32.9332	44.9384	39.1474
Popu|evm.model.contig_2282.19	Specific	0.0338965	2	'not assigned.unknown'	73.9915	73.8678	91.0419	57.0395	53.5845	70.2575	48.9957	43.9322	66.0585	72.5946	71.603	55.0193	72.2346	53.416	56.2093	61.7968	69.7969	68.5414	23.5039	22.8115	33.0535	42.9978	39.5823	51.6093	66.7447	64.0564	61.2139	66.9037	73.1734	67.6475	44.2917	48.7536	73.5253	52.0368	73.2256	59.4865
Popu|evm.model.contig_3451.1	Specific	NR	NR	'signalling.calcium'	6.20693	9.34852	7.31636	5.26519	4.47394	5.88679	6.59841	6.26034	7.22809	9.20055	7.17289	8.89031	9.29547	11.7714	10.6133	11.6854	9.17675	10.5598	6.52009	7.53771	6.18979	5.63997	7.72669	7.16078	8.34309	7.59991	5.65998	6.50453	6.61832	5.16186	10.1252	7.3683	12.4593	7.5594	8.62658	9.8962
Popu|evm.model.contig_4530.1	Archeaplastidia I	NR	NR	'protein.synthesis.ribosome biogenesis.Pre-rRNA processing and modifications.DExD-box helicases'	35.1521	39.3316	41.0376	35.1012	31.1119	30.6283	32.6966	32.1254	32.6835	35.0631	37.6891	35.4494	40.2977	41.1737	42.9169	45.7633	48.6301	45.5431	30.7601	33.4734	30.0824	37.8604	43.5135	33.0944	37.3521	33.771	34.1445	30.7306	31.9762	32.805	36.411	39.4818	36.9165	33.2262	32.2326	32.0396
Popu|evm.model.contig_2291.4	Specific	0.00038051	7	'not assigned.unknown'	57.5216	62.824	51.4895	63.5235	55.6414	50.5922	56.8251	59.6929	49.0882	39.6633	41.9048	58.486	38.3243	59.851	56.6215	40.3826	49.4339	40.8139	31.4437	42.2013	21.231	35.2917	50.1557	37.3522	33.3724	20.3426	25.4699	27.8765	25.0604	18.5419	46.7856	32.8504	32.7634	14.0054	12.9064	25.6426
Popu|evm.model.contig_3838.1	Archeaplastidia II	NE	NE	'not assigned.unknown'	0	0.0484379	0	0	0	0.0853157	0	0	0	0	0	0	0	0	0	0	0	0	0	0	0	0	0	0	0	0	0	0	0	0	0	0	0	0	0	0
Popu|evm.model.contig_4438.9	Specific	7.46985e-07	7	'not assigned.unknown'	35.3979	32.5987	31.4108	70.2512	71.4288	85.3584	40.5261	40.4177	55.562	51.8933	51.8461	45.0666	47.516	39.1857	43.0199	45.7633	27.9991	39.7773	8.93884	5.5541	18.0123	7.65025	7.45558	16.1279	8.19924	8.7999	7.69019	8.23022	6.54396	4.07515	4.9878	3.80696	7.99857	2.5198	4.81483	4.37401
Popu|evm.model.contig_2059.31	Specific	NR	NR	'not assigned.unknown'	133.172	124.098	134.005	110.325	97.6553	100.587	118.082	117.519	93.1481	101.374	109.355	123.402	114.038	123.73	134.47	119.572	123.786	106.44	123.04	115.694	110.612	129.775	150.399	123.411	111.337	83.999	107.909	114.161	99.7954	89.1779	124.097	139.507	144.666	85.9076	81.4509	108.639
Popu|evm.model.contig_2262.1	Archeaplastidia II	2.63853e-11	10	'transport.Major Intrinsic Proteins.unspecified'	0.553092	0.629693	0.825153	1.85257	3.03405	3.15668	84.0066	93.6306	78.0634	228.667	210.845	166.568	212.601	187.087	136.015	82.1239	66.8496	105.857	13.7237	55.3922	32.9297	8.71124	9.35336	22.192	4.07565	4.85709	3.19912	1.52657	2.60271	0.882949	2.24451	0.552623	1.53819	0.2344	0.334363	0.820127
Popu|evm.model.contig_2292.6	Archeaplastidia I	NR	NR	'signalling.phosphinositides.phosphatidylinositol 4-kinase'	23.2299	24.6065	24.2045	20.8657	21.2384	22.9499	27.6739	24.3824	24.1984	24.9649	24.3501	25.4408	25.4457	25.2693	26.5333	24.1317	28.602	25.7192	17.457	27.0762	18.3218	27.083	33.0756	25.2885	24.7416	23.1426	23.7473	25.3544	24.6142	20.0362	29.5278	26.8329	29.7639	20.2756	19.5268	27.1735
Popu|evm.model.contig_491.7	Archeaplastidia II	7.87526e-14	5	'PS.lightreaction.photosystem I.LHC-I'	8296.26	7629.31	5295.61	9569.23	10378.1	10709.3	9635.85	10669.5	10435.8	9451.38	9990.95	9067.45	9519.19	8283.14	7612.21	5363.71	4526.22	5369.29	587.282	203.121	427.343	70.1925	72.048	90.3162	90.7191	95.656	84.1	387.749	165.532	165.451	287.647	352.144	483.298	244.479	306.544	583.602
Popu|evm.model.contig_4495.4	Archeaplastidia I	0.000846917	10	'not assigned.unknown'	136.429	131.993	111.231	98.4298	87.319	81.4339	85.4839	92.8618	84.3487	87.0125	83.3691	100.701	89.1119	112.43	114.685	97.5595	92.5713	92.1875	95.6456	118.421	105.845	79.9088	88.6536	89.9936	61.9978	48.3423	55.9231	48.1866	55.3262	35.25	62.5471	43.8414	58.9894	34.5154	31.6308	48.7702
Popu|evm.model.contig_4566.2	Specific	NR	NR	'not assigned.unknown'	74.5446	78.1304	98.0282	56.1132	90.4559	107.157	169.441	143.603	198.364	205.61	170.828	129.944	117.466	89.7242	93.0467	95.1681	112.532	106.116	277.262	339.544	246.292	154.569	194.455	148.893	139.675	150.913	99.7264	113.63	109.537	135.906	133.823	132.2	159.279	349.842	249.703	213.014
Popu|evm.model.contig_493.9	Specific	0.00728847	8	'transport.metabolite transporters at the envelope membrane'	16.347	16.0814	18.8135	14.8205	15.8388	18.1723	14.0339	13.3993	16.0904	15.9888	17.8064	14.9849	14.3846	15.0151	14.5804	16.5226	14.7364	17.686	10.2534	11.257	11.6368	10.554	13.2167	14.4506	13.7134	9.8856	10.3356	10.7524	11.4519	8.48989	9.82597	7.79812	16.6893	5.3912	7.69036	8.85737
Popu|evm.model.contig_3488.15	Prokaryotic	2.02166e-08	9	'redox.ascorbate and glutathione.glutathione'	12.3524	13.1751	14.9078	15.8443	15.0674	15.4848	14.0339	14.1132	13.4505	14.9228	15.3525	15.7118	17.2927	17.1078	17.1565	17.9357	19.2913	18.3338	10.9369	12.1	12.0082	11.2799	13.42	11.096	10.8844	7.82848	7.87476	9.09306	7.73377	6.65608	8.77853	6.63147	9.15221	3.3988	5.01545	4.86609
Popu|evm.model.contig_2275.13	Archeaplastidia I	0.00415285	8	'transport.metabolite transporters at the mitochondrial membrane'	26.7328	28.4815	25.3597	24.6196	18.6671	19.8359	20.0907	22.5702	17.0332	19.0743	23.6579	29.2989	25.238	32.1751	33.9007	33.6431	25.7217	29.6062	14.3021	16.0176	13.4938	14.7979	20.4012	13.4829	19.4672	10.2285	13.9039	16.8587	13.0879	11.75	17.7067	14.2454	34.6092	11.8958	15.3138	18.0428
Popu|evm.model.contig_4413.10	Prokaryotic	NR	NR	'lipid metabolism.FA desaturation.desaturase'	73.8071	66.36	72.1734	66.6924	67.9319	68.4659	64.0637	57.057	74.6065	66.3113	64.2414	62.3999	63.5623	61.4205	67.1317	81.363	91.9015	83.8304	57.7344	44.1353	64.8072	59.7501	53.0701	74.7689	79.6909	70.6277	71.4265	70.7533	81.0559	60.8556	89.8303	67.0516	85.6	69.148	63.9972	84.9652
Popu|evm.model.contig_2139.7	Archeaplastidia I	7.46985e-07	19	'not assigned.no ontology'	144.05	153.306	163.93	97.796	107.632	120.295	113.749	112.082	137.208	131.22	120.303	112.946	120.426	111.384	116.798	134.572	135.642	144.662	192.816	273.738	205.996	271.947	289.48	273.594	291.816	256.054	279.862	258.588	253.43	259.859	268.693	264.645	343.631	253.972	290.696	297.651
Popu|evm.model.contig_2204.3	Specific	NR	NR	'not assigned.unknown'	4.6091	4.69848	4.8409	3.90014	3.44545	4.30844	7.23856	2.30644	4.21115	3.98317	3.71228	6.09462	3.89475	3.9238	5.61578	3.6415	6.49741	5.96012	3.52295	5.20697	3.34249	4.69067	5.69335	6.25762	5.41821	5.25708	5.4139	5.8408	2.15653	3.66763	5.03768	5.15781	4.1531	3.4574	2.80865	5.52219
Popu|evm.model.contig_4431.1	Prokaryotic	0.000141324	6	'RNA.regulation of transcription.unclassified'	1299.09	1310.34	1235.69	1307.13	1230.95	1135.3	1059.78	962.94	945.372	654.025	637.695	777.874	619.058	601.021	629.122	651.882	716.791	692.216	1226.67	1552.87	961.337	586.557	663.207	471.515	355.444	374.51	365.069	348.789	367.726	381.366	503.619	509.211	406.312	597.369	430.058	486.937
Popu|evm.model.contig_2190.15	Specific	0.00259777	18	'not assigned.unknown'	1.65928	2.37346	1.15521	1.95007	1.28562	1.621	0.78787	1.20814	1.50847	2.41234	1.76176	0.726881	2.0772	1.15098	0.824334	2.60883	1.07174	2.397	2.8394	21.5717	4.95184	2.5687	7.45558	6.1286	2.49334	2.22855	2.33782	5.30982	2.2309	2.17341	4.63866	2.94732	12.4593	1.758	3.74487	13.4501
Popu|evm.model.contig_3404.16	Archeaplastidia I	NR	NR	'nucleotide metabolism.salvage.nucleoside kinases.uridine kinase'	61.4547	61.613	52.0396	47.3867	36.8714	36.8137	29.5451	28.556	38.6546	32.6507	35.8015	32.5419	38.9475	32.7506	35.3949	41.1978	33.1569	41.9152	32.2324	33.3742	32.1869	31.1036	34.1601	36.32	37.496	35.3139	30.8838	35.9076	31.6044	24.7905	28.231	28.5522	51.2985	23.0884	32.2995	34.7734
Popu|evm.model.contig_3450.4	Specific	3.77338e-09	21	'not assigned.unknown'	52.8511	79.9226	58.0908	34.9062	38.2085	49.1845	23.3899	21.0326	33.0607	32.5385	31.1454	23.9312	44.5559	28.7745	30.6549	36.8498	37.0419	48.3288	24.4503	32.5312	28.3493	36.9111	42.2257	52.5769	66.5529	65.7707	60.9679	115.555	126.864	89.042	323.01	154.489	235.727	981.902	423.17	1130.96
Popu|evm.model.contig_3427.14	Prokaryotic	NR	NR	'tetrapyrrole synthesis.uroporphyrinogen decarboxylase'	48.6107	45.7254	43.7331	99.8436	93.8499	86.3395	53.8706	65.6238	44.7513	40.3366	52.9787	57.9827	68.7553	64.0887	81.7637	78.1563	49.5679	58.4351	35.7028	30.4484	33.6725	50.2571	61.6779	59.2216	54.8055	57.6565	57.7072	79.8464	58.97	54.8108	66.6371	83.3846	83.7542	43.95	53.8994	80.9192
Popu|evm.model.contig_4464.6	Archeaplastidia I	0.0188159	9	'RNA.RNA binding'	63.2369	59.8208	66.2873	51.4818	47.3106	53.2797	49.2911	47.5017	61.0931	62.0476	66.3806	58.2064	74.0003	58.2292	66.6165	82.287	67.2515	77.6111	23.3461	20.1832	27.916	37.6928	35.5157	44.642	51.3052	55.4279	55.554	46.4609	54.5826	50.3281	31.9718	36.5959	37.7625	29.8274	35.9775	31.8756
Popu|evm.model.contig_2093.2	Specific	0.00204116	10	'not assigned.unknown'	87.7573	83.5554	86.311	281.688	262.368	250.615	375.469	367.823	251.098	232.426	259.168	414.658	314.073	426.386	414.537	313.495	334.918	294.896	132.663	129.182	104.484	273.901	259.522	158.505	160.293	126.056	184.38	167.259	156.832	108.059	285.153	320.583	129.669	95.9282	78.7091	125.261
Popu|evm.model.contig_4601.4	Specific	6.17382e-09	16	'not assigned.no ontology'	93.2268	91.0633	104.189	103.646	108.403	126.267	101.389	84.3499	151.161	179.86	177.497	118.817	192.245	132.729	141.94	197.347	217.228	241.644	235.249	274.184	283.926	217.558	246.441	279.593	261.896	283.997	254.023	262.836	247.332	259.044	146.392	140.305	242.88	167.303	172.866	155.605
Popu|evm.model.contig_3385.1	Archeaplastidia I	NR	NR	'not assigned.unknown'	45.0463	47.0332	52.9198	126.023	118.328	95.2124	56.5297	59.4183	66.3727	70.2945	70.848	61.1698	61.5371	47.6088	62.1342	71.0364	68.1223	68.5414	217.266	177.731	185.88	51.3181	57.6113	63.9955	82.3281	57.6565	52.2933	68.7621	63.878	45.9133	59.305	40.2801	81.6777	34.2224	57.778	50.9025
Popu|evm.model.contig_604.1	Prokaryotic	4.83298e-09	4	'not assigned.unknown'	2485.66	2428.1	2094.02	2979.8	3131.76	3417.54	2545.12	2634.18	2684.2	2329.48	2801.39	2498.9	3174.38	2351.09	2507.32	2214.95	1730.66	2206.15	1616.72	816.85	1458.01	970.298	948.214	1274.23	1070.89	1157.42	1338.09	2222.82	1473.95	1427.52	1490.61	1948.43	2492.86	1432.42	1785.77	2819.54
Popu|evm.model.contig_3835.2	Archeaplastidia I	0.000105242	3	'redox.thioredoxin'	37.979	32.8409	28.3853	48.4592	44.7394	43.767	27.28	34.377	29.4152	16.2132	18.0581	19.0666	21.8106	17.2124	17.6201	19.675	11.7221	15.2242	8.4656	10.4139	7.98484	17.7017	20.8756	18.1278	14.7682	19.1426	19.5023	27.7438	16.1368	13.9913	16.3101	24.1312	34.0708	12.9506	17.2532	34.2266
Popu|evm.model.contig_2343.13	Specific	2.75043e-07	8	'not assigned.unknown'	91.3217	88.7383	89.2265	79.6116	78.5254	78.1492	108.48	113.62	83.0916	80.2804	93.1846	116.86	90.9294	109.5	110.718	80.0586	91.0307	83.8304	59.1541	72.7984	59.7934	76.8934	82.418	67.7371	57.0111	44.7423	53.4007	47.0583	47.2206	37.0159	76.064	64.1656	58.1434	31.9956	29.3571	42.8653
Popu|evm.model.contig_3464.2	Archeaplastidia I	0.000217737	9	'protein.aa activation.asparagine-tRNA ligase'	72.5166	66.9896	72.9435	95.3584	88.9646	89.0696	65.0978	66.5573	75.7378	79.3828	84.1241	70.0601	82.6726	73.1396	80.9393	86.7981	71.2036	83.2473	65.9897	66.6492	95.1371	68.1822	62.3557	88.8324	71.8273	60.7421	61.7061	61.5939	58.4495	50.2602	44.0423	37.7626	60.0662	22.0922	31.2295	35.8122
Popu|evm.model.contig_3397.1	Archeaplastidia II	9.06976e-07	21	'transport.misc'	193.89	186.147	188.19	78.6853	74.6171	81.2632	60.9122	55.4095	88.057	79.1023	77.6433	59.5483	82.4648	71.3085	70.9958	104.462	108.781	107.671	80.9754	70.4181	91.1138	115.759	111.427	134.378	189.206	202.798	185.426	181.795	232.385	225.288	169.535	169.962	192.735	260.477	255.922	217.279
Popu|evm.model.contig_4422.3	Prokaryotic	6.23484e-08	4	'signalling.light'	322.945	280.359	319.994	1154.59	946.11	811.054	611.289	813.845	720.798	490.827	502.354	573.174	471.836	587.105	539.424	459.698	499.497	473.7	175.306	127.1	144.594	96.5495	90.0091	77.0268	119.392	143.827	125.996	270.336	241.68	273.85	595.444	664.682	795.781	952.778	1100.52	1151.73
Popu|evm.model.contig_2015.13	Archeaplastidia I	2.23893e-07	17	'lipid metabolism.Phospholipid synthesis.phosphatidate cytidylyltransferase'	72.0864	71.2522	73.0535	61.7684	68.189	58.9532	93.5596	85.0638	91.5139	115.848	115.27	91.3074	96.7456	79.3654	89.0281	74.6235	78.3038	78.3237	155.168	161.763	175.852	168.752	175.138	210.05	185.945	194.855	188.502	168.786	187.841	183.925	140.955	148.349	159.664	174.628	163.972	158.23
Popu|evm.model.contig_2146.17	Specific	0.00124329	16	'not assigned.unknown'	80.3213	100.993	146.547	627.581	595.24	429.394	204.009	201.319	196.227	264.852	280.246	379.991	301.246	605.416	436.691	428.936	485.765	351.064	1335.41	1313.99	919.804	702.036	1036.73	526.801	669.749	465.309	484.667	501.512	480.832	421.982	962.147	661.06	948.138	407.446	405.315	594.92
Popu|evm.model.contig_3468.6	Archeaplastidia I	NR	NR	'protein.postranslational modification'	61.1474	63.9381	58.2008	41.9752	49.6762	48.4167	63.1773	58.1553	60.4646	60.8695	67.1986	64.1333	60.083	61.9437	61.722	55.9269	60.5532	58.1112	67.0413	64.5664	61.6504	66.7303	62.2879	60.6409	63.2924	64.685	61.9522	57.6779	63.6549	59.9047	67.2356	67.727	64.6038	61.8816	62.0579	63.8606
Popu|evm.model.contig_4452.3	Specific	0.000141324	16	'not assigned.unknown'	26.3641	26.108	34.4914	26.716	25.6095	30.0738	28.2156	25.261	26.2725	30.2384	33.5364	23.8752	30.7945	22.5488	27.9243	31.0343	29.4728	33.4285	33.5995	34.4652	43.3905	34.0073	38.9046	39.223	38.6467	32.6282	35.621	39.359	37.8509	34.1633	27.4828	27.3855	41.4541	21.5062	25.746	30.5634
Popu|evm.model.contig_527.5	Archeaplastidia I	2.54419e-08	19	'RNA.regulation of transcription.C2H2 zinc finger family'	33.9845	37.4425	46.3736	34.8575	33.2203	38.3921	27.1815	21.6915	33.1864	39.6072	41.5902	27.1742	43.8809	27.3096	29.573	41.4696	44.6781	51.8919	39.699	32.432	43.4524	48.9728	50.6301	61.6085	76.3824	80.7419	80.5932	89.6032	91.3924	102.762	53.5191	62.1394	92.2142	87.314	103.786	72.6086
Popu|evm.model.contig_2077.2	Archeaplastidia I	2.63853e-11	9	'not assigned.unknown'	13.8888	15.5486	12.3223	15.7468	15.2217	13.7358	17.4809	17.518	16.0904	17.3913	17.0513	19.2903	16.2541	22.8627	19.7325	17.6096	20.6309	20.1478	13.6186	13.4389	15.165	13.9603	12.2	11.2895	9.06232	6.28564	6.82889	4.44697	5.72597	5.02602	6.28463	4.11397	4.9222	2.5784	2.2068	2.40571
Popu|evm.model.contig_2412.1	Archeaplastidia I	NE	NE	'cell.organisation'	0.245819	0.24219	0.550102	0.29251	0.359972	0.213289	0.0984837	0.164746	0.314265	0.280505	0.25168	0.391397	0.25965	0.209269	0.206084	0.380455	0.133967	0.32392	0.157744	0.247951	0.371388	0.223365	0.135556	0.0645116	0.287693	0.171427	0	0	0.148726	0.135838	0.0997561	0	0.230728	0	0	0
Popu|evm.model.contig_4434.6	Archeaplastidia I	1.62226e-14	8	'transport.p- and v-ATPases.H+-transporting two-sector ATPase.subunit B'	103.06	96.8758	113.321	126.803	134.938	119.698	210.312	218.233	184.662	211.893	217.389	212.249	175.939	196.242	197.016	153.758	162.837	146.541	115.416	119.463	148.246	78.1778	67.1002	97.477	54.3739	35.0282	34.9442	25.288	32.1249	21.0549	30.1263	14.798	17.2277	8.4384	8.15847	8.74802
Popu|evm.model.contig_3840.4	Prokaryotic	NR	NR	'not assigned.unknown'	15.4251	18.6486	19.5836	16.6243	17.3815	22.4807	18.2195	13.9485	22.0614	20.8695	19.3165	15.2086	17.812	15.7475	19.3203	22.7729	20.0281	18.8521	17.7725	20.7783	22.9022	20.9405	24.8745	22.6436	17.5972	17.0855	20.7943	15.133	13.6085	16.1648	11.3722	19.6488	30.8406	8.5556	17.7213	21.7607
Popu|evm.model.contig_3415.3	Specific	NR	NR	'not assigned.unknown'	7.12875	6.82975	8.6366	12.0417	11.3134	11.6456	11.7688	9.11594	9.86792	11.3885	7.67625	9.44945	8.93196	9.78334	9.32528	8.64176	8.9758	8.8754	10.674	12.7447	10.7083	11.95	14.5045	13.0958	13.4257	8.3999	8.98215	10.5533	9.22104	5.70521	9.87585	8.78056	18.5351	4.2778	7.02163	11.0991
Popu|evm.model.contig_431.7	Archeaplastidia I	3.77338e-09	16	'not assigned.unknown'	28.6379	32.2112	37.957	29.4948	27.4093	32.548	29.5451	28.8305	30.9865	33.5483	35.9903	32.4301	40.817	34.4248	34.6736	34.8388	40.0562	36.279	38.9628	48.6976	42.9572	47.8001	53.0024	52.4479	50.0585	45.7138	42.5729	38.4962	37.3303	34.1633	43.7929	39.2362	41.3772	31.2338	29.0227	37.0151
Popu|evm.model.contig_2017.2	Archeaplastidia I	0.0029258	20	'not assigned.unknown'	18.9281	20.3924	22.3341	17.4531	17.6386	23.5471	15.0188	11.9715	18.4159	22.3843	20.8265	14.258	19.5776	15.329	15.4563	21.0337	20.7649	22.2209	15.827	15.2738	19.2503	16.6407	15.3856	22.7726	26.4677	30.1711	24.9778	23.8278	28.4811	25.4697	19.4026	17.9295	27.8412	22.6196	25.4785	25.916
Popu|evm.model.contig_2025.39	Specific	6.8162e-06	8	'not assigned.unknown'	18.6208	14.7251	16.008	14.723	16.1473	15.6128	15.8066	15.9254	16.9075	16.9425	18.6873	14.4817	17.033	15.1197	17.7747	18.2075	15.8751	18.7873	9.14916	10.0172	12.6891	12.6201	12.3356	13.741	11.8434	8.05705	8.42845	10.0887	10.039	6.11272	8.32963	6.81568	12.3824	3.4574	4.34672	6.77972
Popu|evm.model.contig_2187.5	Archeaplastidia I	NR	NR	'protein.degradation'	45.9067	44.6113	45.9335	38.2701	38.2599	36.8564	65.2947	59.1987	40.8544	44.3197	44.1699	69.6687	49.5412	68.1695	73.3657	51.6875	65.175	51.5032	64.8329	80.7824	42.8953	74.3805	98.8203	51.3512	48.716	40.3424	47.6177	42.3458	45.8077	37.0839	80.5031	82.218	44.6843	43.1296	34.4394	43.6308
Popu|evm.model.contig_629.4	Archeaplastidia I	9.6223e-06	10	'signalling.receptor kinases.misc'	18.6208	20.3924	21.564	13.8942	14.0903	17.1058	12.9014	14.6075	17.096	21.7111	25.0422	17.557	29.6001	20.1945	20.1447	22.5555	23.0424	25.9783	8.99142	18.1004	11.3273	12.7876	16.5378	16.7085	12.3228	9.25703	10.3971	11.0179	8.55177	8.35406	6.98292	6.57007	16.7662	3.1058	5.68418	7.98257
Popu|evm.model.contig_3440.3	Archeaplastidia I	2.05556e-10	21	'not assigned.unknown'	63.4827	64.6646	65.3521	38.8551	44.2766	42.7432	45.0071	43.8224	45.5684	44.1514	42.2194	41.7677	42.6865	39.5519	41.8865	43.3719	48.831	44.1826	61.5728	71.9554	57.8746	97.1079	104.581	87.6712	91.1027	98.856	101.08	96.8378	105.893	115.802	105.991	125.077	108.75	134.077	110.407	122.964
Popu|evm.model.contig_3427.6	Archeaplastidia I	2.32862e-06	21	'RNA.regulation of transcription.unclassified'	69.1366	65.2943	69.8079	63.816	65.4635	79.3863	42.7912	37.1777	59.5218	55.5399	53.2304	40.4258	49.8009	32.4891	38.8468	54.079	45.4819	57.9816	34.8615	37.639	50.6944	54.1102	54.0868	76.7043	77.4852	83.3705	78.9322	94.9794	88.9384	76.8845	61.3001	64.1656	100.136	55.7872	78.0404	90.6514
Popu|evm.model.contig_2157.19	Specific	NR	NR	'not assigned.unknown'	46.091	46.8395	52.9748	40.2202	40.214	45.9852	36.1435	31.5214	46.0712	44.7685	47.19	33.6043	48.0353	36.2036	39.6196	46.959	46.6206	52.7989	31.654	37.4902	40.1718	42.2718	43.2423	51.3512	55.6206	50.8565	48.2944	43.2086	50.0464	51.211	35.5132	39.2362	53.8365	41.899	54.5681	44.1228
Popu|evm.model.contig_3463.1	Specific	0.00652655	4	'not assigned.unknown'	245.573	240.349	231.813	96.5772	101.204	97.2173	80.8552	78.3641	93.3367	93.1836	92.87	71.0107	79.6606	72.1456	74.0355	88.0481	91.0977	97.6941	39.068	39.8705	56.8223	61.7046	64.5924	78.8331	90.2396	66.6278	71.1804	87.5456	80.461	67.3079	69.53	60.6657	117.364	49.8686	69.6145	67.4144
Popu|evm.model.contig_2149.9	Specific	4.01435e-06	17	'not assigned.unknown'	29.8055	23.0565	27.8902	15.4055	15.016	17.1058	13.8862	15.1566	21.5586	21.7672	18.2468	17.1656	17.5523	30.6579	18.1354	18.914	19.6932	20.1478	33.7573	132.654	35.6532	120.226	127.151	90.8323	92.2055	36.971	65.0898	86.0854	34.2814	26.896	94.2695	63.0604	312.713	39.6136	82.2534	130.838
Popu|evm.model.contig_3593.3	Archeaplastidia II	0.000122038	11	'lipid metabolism.lipid degradation.lipases'	35.8896	36.9097	39.8824	31.4936	38.3113	37.1977	59.9766	58.2651	57.9504	69.0041	69.0862	58.3741	61.6409	53.259	57.3943	45.4915	51.2425	52.3454	41.9074	58.0701	49.3327	55.0595	60.2546	59.6087	55.285	47.7709	47.3101	42.5449	46.9232	42.6532	42.4462	36.9029	44.2228	29.1242	31.5639	31.8209
Popu|evm.model.contig_3565.4	Specific	0.00415285	17	'not assigned.unknown'	0.184364	0.339065	0.605112	1.65756	1.90271	1.621	0.246209	0.604068	0.754236	0.729312	0.692121	0.670967	0.83088	0.627808	0.978897	0.815261	1.07174	1.55481	2.68165	3.025	3.28059	0.670095	1.55889	1.41925	2.1577	1.94283	1.84565	1.26108	2.75144	1.90174	0.897805	1.16665	2.61492	1.172	1.33745	1.42155
Popu|evm.model.contig_3427.12	Specific	6.14058e-07	12	'not assigned.unknown'	4.05601	4.45629	4.18078	13.358	10.1821	8.95815	12.2612	11.5871	8.98798	8.52734	12.3323	12.4688	17.3966	16.8462	17.0019	17.5553	15.1383	18.9817	15.4063	24.0512	14.2984	14.6862	16.9445	13.3539	11.4118	7.54277	9.28976	9.09306	6.24651	7.06359	9.97561	9.94721	17.3046	4.9224	5.41669	9.07607
Popu|evm.model.contig_2079.5	Specific	NR	NR	'not assigned.unknown'	42.8954	43.0129	52.8648	27.8372	34.7116	41.7621	25.3596	23.6136	29.8552	41.9635	33.9768	27.957	37.9089	24.903	33.0764	40.6	42.4006	48.5232	24.24	21.2246	34.7866	31.8854	25.349	38.7715	43.1539	55.6565	44.0494	43.9387	51.3106	41.2269	30.4755	33.71	35.3783	28.714	47.3459	33.0785
Popu|evm.model.contig_816.1	Archeaplastidia I	0.0449273	10	'DNA.repair'	24.7663	26.7862	25.8548	17.4531	19.0271	19.3667	28.0186	23.2841	19.1702	22.3843	22.6512	26.615	21.6029	25.06	28.2334	24.1317	26.1906	24.9418	24.7133	30.1012	16.96	25.5195	30.839	19.6115	18.9398	12.7427	16.1802	17.2569	16.5086	15.5535	25.5376	24.3768	17.0739	16.115	14.1101	17.4414
Popu|evm.model.contig_2130.15	Specific	4.12579e-07	18	'not assigned.unknown'	89.1093	85.2992	96.3779	78.0515	86.0848	91.7144	100.207	89.4021	101.13	121.963	109.858	89.4623	102.562	86.1143	94.5924	103.212	120.637	108.383	136.554	129.43	146.76	165.625	157.787	174.504	164.944	153.027	169.738	154.317	181.074	158.727	151.43	163.208	134.514	172.929	161.899	147.951
Popu|evm.model.contig_4528.1	Archeaplastidia I	1.32969e-06	9	'not assigned.unknown'	37.7947	42.6254	46.3736	23.7908	25.8666	27.2584	29.8898	27.4576	28.4724	36.4656	34.1027	34.7225	34.6892	37.3022	37.095	42.9914	47.3574	43.47	22.5574	19.6377	22.9022	18.3159	18.9778	19.8696	22.9195	16.9141	18.7026	15.9958	18.1446	15.0101	16.36	12.3419	15.305	9.4346	10.6328	8.31062
Popu|evm.model.contig_4518.3	Archeaplastidia I	NE	NE	'not assigned.unknown'	0	0	0	0	0	0	0	0	0	0	0	0	0	0.104635	0	0	0	0	0	0	0	0	0	0	0	0	0	0	0	0.135838	0	0	0	0	0	0
Popu|evm.model.contig_469.1	Specific	1.36443e-09	6	'not assigned.unknown'	3698.41	3547.69	2497.68	6699.56	6189.31	5678.79	4475.54	5265.99	4303.98	3560.67	4485.13	4554.08	4917.25	4460	4100.39	2988.2	2250.45	2630.94	690.078	770.086	821.138	673.334	708.144	879.099	586.126	548.736	633.98	1188.47	647.108	563.865	833.362	862.706	1380.06	522.712	655.486	1327.29
Popu|evm.model.contig_2283.1	Archeaplastidia I	0.000288572	16	'not assigned.no ontology'	31.4648	33.9065	32.6761	36.9051	40.6769	42.9565	43.8253	39.2644	47.2654	53.0154	44.862	39.2516	41.2324	36.1513	38.6407	38.4803	77.634	54.6776	97.6437	90.5517	100.894	73.878	72.048	77.4784	61.7101	66.3992	61.2755	46.4609	74.5119	64.1836	89.1819	54.464	58.7587	87.314	54.635	73.1553
Popu|evm.model.contig_3443.9	Archeaplastidia I	1.59485e-05	9	'transport.unspecified cations'	28.9452	29.5471	32.566	27.1547	24.9409	26.6612	23.7838	23.7234	22.6899	28.331	27.7477	26.1118	26.4843	28.9315	26.6878	30.8169	29.7407	32.6511	16.1951	18.4971	19.6835	14.8538	14.7078	16.902	15.7272	10.2856	11.3815	10.8851	10.2621	8.01446	10.225	7.1841	13.6899	4.2778	5.95167	6.12362
Popu|evm.model.contig_3412.2	Archeaplastidia I	4.91681e-05	13	'cell.organisation.cytoskeleton.mikrotubuli'	13.5815	13.1751	17.4932	12.7242	14.7589	17.1485	13.0491	12.5207	15.3361	19.4109	14.9121	15.2086	20.3046	16.48	19.0112	24.4578	15.2723	20.7956	24.0823	26.3324	30.33	19.7678	22.5701	25.4821	17.3575	15.4284	16.1802	17.1905	14.2034	13.7197	11.5717	13.6928	24.611	11.9544	15.8488	16.4572
Popu|evm.model.contig_3448.5	Specific	4.00107e-08	18	'not assigned.unknown'	87.9417	93.3399	103.419	88.1431	89.7874	96.1082	55.2001	53.5424	98.4906	101.767	91.0453	66.8171	88.1771	61.6821	69.5017	104.353	93.4421	119.397	196.707	114.107	210.453	118.272	114.748	169.343	226.702	255.826	206.405	223.477	243.242	245.867	135.519	111.998	232.497	187.696	275.047	184.146
Popu|evm.model.contig_460.9	Archeaplastidia I	0.00124329	9	'amino acid metabolism.synthesis.aspartate family.asparagine.asparagine synthetase'	77.5559	71.3006	73.9887	78.4415	59.1383	61.5553	49.4388	49.3139	57.0705	66.5357	73.6165	60.2193	83.6073	69.3728	70.9443	78.4824	65.376	83.1825	27.0268	30.0517	34.7247	31.4945	36.4645	42.5131	47.2775	40.171	39.5584	48.9167	36.1405	37.0839	30.7249	25.2364	44.6843	25.5496	37.4487	26.2987
Popu|evm.model.contig_3627.2	Prokaryotic	0.0138389	12	'DNA.synthesis/chromatin structure'	42.4652	43.9332	48.1339	40.5614	38.7742	44.4068	29.4959	27.5675	35.8262	46.1711	45.0508	37.015	54.0072	41.0691	46.9355	59.0792	54.1897	63.0995	36.807	36.9943	48.5899	39.3122	42.7001	51.9963	47.8049	40.2852	43.4342	43.2086	44.4692	36.2688	29.7772	25.5435	47.0685	19.8068	27.8859	25.3146
Popu|evm.model.contig_4508.4	Archeaplastidia I	NE	NE	'signalling.receptor kinases.DUF 26'	0	0	0	0	0	0	0	0	0	0	0.06292	0	0	0	0	0	0	0	0	0	0	0	0	0	0	0	0	0	0	0	0	0	0	0	0	0
Popu|evm.model.contig_3579.5	Specific	7.46985e-07	9	'not assigned.unknown'	29.6212	33.2284	33.6662	30.4211	29.9806	34.5529	28.4126	32.0156	38.7174	43.8148	36.3049	34.2193	39.8303	34.4248	30.3458	37.0672	36.1711	40.4899	24.8184	24.6959	33.7963	25.7428	25.4167	32.8364	30.5434	20.1141	21.1019	20.5755	25.3578	15.0781	13.0182	13.6314	16.6893	8.3798	10.5659	11.8645
Popu|evm.model.contig_500.4	Specific	5.44861e-12	15	'not assigned.unknown'	86.4053	102.059	123.058	66.2049	80.171	90.7333	88.3399	79.1879	105.467	158.429	129.427	126.757	190.843	214.03	209.948	237.35	184.54	194.935	272.95	331.362	308.314	276.749	325.673	358.039	201.864	194.226	186.656	201.839	178.249	167.285	171.83	187.278	250.186	129.33	153.072	166.486
Popu|evm.model.contig_3446.8	Specific	8.10513e-06	22	'protein.degradation.ubiquitin.E3.RING'	87.7573	85.0086	83.2304	43.7303	41.5511	41.6767	17.6286	14.3329	22.3128	19.9719	17.303	15.3204	21.7587	18.5203	18.6506	34.4583	32.3531	34.9833	18.088	15.6705	21.231	30.266	30.9068	35.8684	56.9632	47.1423	46.0796	53.961	59.8624	48.5622	47.1846	42.0607	72.8331	38.7932	47.5465	52.7068
Popu|evm.model.contig_3573.11	Archeaplastidia I	NR	NR	'protein.degradation.ubiquitin.ubiquitin protease'	28.1463	25.3815	32.9511	22.6696	22.8325	29.1353	16.5453	16.6393	23.8213	26.4796	24.2242	18.1161	25.1341	16.5323	20.0416	23.5882	23.5782	27.4684	10.7266	12.1496	15.5364	15.0213	15.9956	19.7405	22.9675	18.6855	18.7026	20.1773	22.2346	19.289	13.9658	12.2805	25.5339	11.1926	16.3169	17.1133
Popu|evm.model.contig_4448.8	Archeaplastidia I	NR	NR	'cell.organisation'	31.0346	31.5815	29.5405	25.6434	28.7464	31.1829	26.8861	31.3566	28.8495	27.2089	23.2175	29.2989	24.6148	26.9957	30.1397	26.5231	27.9991	26.9501	29.2878	30.5476	28.7825	32.4996	34.8379	32.9009	30.9749	26.5711	26.4543	25.9517	28.4811	23.0925	35.6628	31.7451	27.3028	21.5648	22.068	25.588
Popu|evm.model.contig_2025.34	Specific	6.69427e-05	11	'not assigned.unknown'	9.52548	11.6735	11.7172	16.4293	12.9076	15.4421	9.15899	8.6217	9.23939	14.3618	13.7166	11.5183	21.9145	17.1078	18.0838	26.7405	15.4732	25.5249	14.8805	15.9185	18.2599	13.1785	16.47	17.3536	13.3298	12.2856	12.7965	14.2038	11.1545	10.1879	8.52914	9.33318	21.227	6.153	10.9002	9.73217
Popu|evm.model.contig_3443.1	Specific	NR	NR	'signalling.calcium'	20.5873	23.444	25.1397	10.5304	15.6331	17.959	12.5567	10.7085	18.5416	14.474	15.2896	13.0279	15.1116	10.1496	14.3743	17.664	23.3773	21.573	8.88626	6.14918	9.34659	9.26965	9.55669	13.1604	22.2962	18.0569	17.9028	16.1286	17.6241	19.8324	14.7639	16.3945	15.7664	17.9902	18.8581	14.3796
Popu|evm.model.contig_4398.8	Prokaryotic	6.8162e-06	9	'secondary metabolism.sulfur-containing.glucosinolates.synthesis.aliphatic.methylthioalkylmalate synthase (MAM)'	68.6449	68.7334	81.1951	48.898	49.0077	57.7161	66.4765	65.6238	76.6806	100.196	107.593	81.858	106.872	81.0395	91.192	102.342	94.7818	107.282	25.8175	24.1504	36.7674	36.4085	35.5834	43.2873	50.4421	43.9995	38.6971	31.527	42.387	32.2616	28.3806	20.7541	37.1472	18.4004	21.5999	19.5737
Popu|evm.model.contig_2098.1	Specific	2.05556e-10	3	'Co-factor and vitamine metabolism.folate & vitamine K'	343.225	356.116	229.613	72.8351	74.4114	74.2673	108.578	120.704	82.3374	32.4263	40.7722	62.0644	27.471	30.344	33.9007	34.2409	19.2913	23.9053	7.09849	3.47131	3.89957	7.92946	9.35336	7.54785	10.9803	10.5142	10.028	19.3808	15.4675	11.2067	45.9377	41.8765	34.5323	17.2284	24.4085	29.0872
Popu|evm.model.contig_2369.3	Specific	NR	NR	'not assigned.unknown'	13.3357	16.7595	12.9824	16.9169	14.5017	15.5275	13.5908	10.4339	12.1935	11.2763	13.2132	21.8623	18.4352	22.758	24.3179	19.2945	20.6979	20.0182	18.9293	21.5221	15.4745	23.5092	22.5701	18.5148	19.8028	15.7712	15.7495	18.5844	20.3755	11.4104	27.9317	19.219	17.1508	12.4232	14.0433	20.3938
Popu|evm.model.contig_516.5	Specific	NR	NR	'not assigned.unknown'	0.737457	0.678131	0.495092	2.04757	1.79986	2.09024	0.738628	0.878645	1.50847	1.06592	0.817961	0.670967	0.98667	1.2033	0.669772	1.30442	1.00475	1.03654	0.841302	1.5373	0.804673	0.725936	1.35556	1.03219	1.91795	1.37141	1.53804	1.26108	1.48726	1.15463	1.24695	0.859635	2.38419	0.879	1.33745	0.874802
Popu|evm.model.contig_2173.11	Archeaplastidia I	0.00259777	10	'not assigned.unknown'	16.8386	18.6002	19.8037	12.3829	13.2676	14.2051	15.1173	13.3444	15.5247	15.3717	16.9884	14.314	16.306	16.323	17.3625	17.3379	21.3678	18.593	9.93788	11.0586	11.513	14.5187	15.1145	13.0958	14.3367	9.14275	12.0582	11.8807	13.311	10.1879	12.0705	11.2981	12.3055	6.6218	8.49283	8.03724
Popu|evm.model.contig_618.3	Prokaryotic	1.93973e-11	17	'protein.degradation'	38.9008	37.83	44.9433	34.76	36.2544	37.5389	32.9428	34.7065	41.8601	55.4277	55.055	42.4946	66.2627	50.3816	55.2304	68.0471	63.8354	72.4284	61.0996	48.0529	72.2968	100.403	94.7536	95.9287	111.96	123.656	127.719	107.457	107.901	127.213	66.3877	73.683	75.448	54.0878	74.8974	46.8019
Popu|evm.model.contig_469.5	Specific	8.10513e-06	11	'not assigned.unknown'	75.5279	87.4789	91.482	102.964	100.381	93.5487	159.691	148.107	132.18	156.802	156.797	158.46	124.944	143.873	140.394	112.778	134.704	122.83	258.438	320.154	234.717	200.973	216.212	201.276	109.851	83.999	91.9747	65.3771	81.6508	58.5463	95.6661	77.5514	65.2191	75.8284	50.8901	65.6648
Popu|evm.model.contig_3505.5	Archeaplastidia I	3.06184e-05	10	'not assigned.no ontology'	30.0514	24.5096	25.9648	25.1071	30.032	27.0877	26.8861	30.6427	29.918	30.6872	26.9298	30.9763	29.3405	33.1169	36.6314	33.9148	31.6832	33.3637	23.9245	31.6385	26.678	28.1998	32.2623	26.9658	28.5775	23.0854	26.0851	23.0313	25.804	21.5304	29.428	23.8856	29.3024	15.3532	20.1956	23.0182
Popu|evm.model.contig_525.6	Specific	1.60561e-06	19	'not assigned.unknown'	232.36	222.33	210.359	221.967	221.692	234.917	182.146	204.999	227.842	196.241	205.371	206.937	218.002	214.501	211.236	236.426	192.846	213.852	291.984	337.213	301.691	303.05	317.675	326.558	285.967	308.854	310.991	334.519	287.934	302.58	269.89	297.679	358.013	276.592	329.883	346.476
Popu|evm.model.contig_2127.4	Specific	0.000122038	9	'not assigned.unknown'	88.0646	90.6758	99.6785	91.312	87.5761	97.6012	72.681	73.8611	94.028	107.153	106.209	90.0773	114.35	97.8857	92.8406	126.8	103.624	127.041	65.4638	68.7816	87.7713	71.7002	67.3713	93.2192	85.8283	78.2848	76.1637	77.6561	70.0501	67.9192	58.8062	53.4816	78.832	48.931	57.1761	57.901
Popu|evm.model.contig_560.5	Archeaplastidia I	NR	NR	'protein.targeting.secretory pathway.ER'	43.2641	50.5208	50.8294	43.5353	43.9166	41.7194	25.5565	22.68	37.0833	31.6409	37.5003	29.4107	39.1033	35.7327	33.9523	50.6549	36.5061	48.1344	27.6578	27.7209	37.2626	29.7075	35.3801	36.32	45.4554	33.0282	29.4073	34.3147	30.1915	27.0997	25.1385	20.5698	41.6848	15.2946	28.889	23.0729
Popu|evm.model.contig_4402.11	Specific	2.79695e-06	21	'not assigned.unknown'	82.1035	82.6835	83.2304	62.9385	81.868	90.52	87.5028	75.3438	94.4052	88.0784	88.2139	77.5526	78.4143	62.8854	68.0591	71.2538	69.0601	71.7806	197.285	210.61	182.908	177.408	211.264	196.373	181.294	206.226	195.7	215.313	196.839	211.025	207.892	243.4	263.261	259.071	279.595	301.424
Popu|evm.model.contig_2182.1	Archeaplastidia I	NE	NE	'not assigned.unknown'	0	0	0	0	0	0	0	0	0	0	0	0	0	0	0	0	0	0	0	0	0	0	0	0	0	0	0	0	0	0	0	0	0	0	0	0
Popu|evm.model.contig_566.3	Specific	NR	NR	'not assigned.unknown'	35.8281	38.3144	39.9924	26.1309	25.3523	30.3297	23.9808	21.0875	27.2782	32.0897	29.4466	25.8322	34.5335	27.4143	28.4395	38.4803	32.0182	40.9434	27.3949	31.8369	35.9008	27.9765	29.4834	34.1266	35.0506	33.371	31.5606	30.266	27.8862	25.2659	25.338	23.333	33.6094	25.198	29.6915	26.1894
Popu|evm.model.contig_3405.13	Specific	3.58503e-10	10	'not assigned.unknown'	21.5092	22.233	24.4245	29.6411	28.2321	29.7325	28.4618	26.7987	25.0155	32.8751	31.3971	30.3053	30.1713	29.7686	30.1397	33.5887	33.4918	32.9102	26.4484	24.9935	34.8485	23.9559	22.9767	28.5141	24.5018	18.2855	18.0258	14.3365	14.3521	11.4783	12.1204	8.28934	11.4595	4.3364	6.08541	4.92076
Popu|evm.model.contig_4495.9	Archeaplastidia I	3.19424e-08	18	'not assigned.unknown'	61.2089	61.1771	65.5722	81.5617	79.9653	75.7177	56.9728	50.9065	62.5387	72.819	72.1064	62.1763	68.8073	58.9616	65.277	79.4607	70.1318	81.5629	133.662	112.719	144.408	100.626	98.8203	110.444	113.543	116.627	116.337	118.608	113.85	108.127	86.4386	81.5426	101.366	78.6998	99.774	85.7853
Popu|evm.model.contig_3463.5	Specific	0.000188769	10	'not assigned.unknown'	20.8946	20.2955	21.674	13.553	11.9819	12.3281	12.2612	10.7085	9.11368	12.6788	10.5706	15.3763	13.5018	18.8866	19.6295	16.9031	17.9516	15.5481	20.0335	13.191	16.0316	9.21381	8.40447	8.32199	9.15822	6.34278	6.76737	6.10629	6.84141	4.89018	8.67878	5.09641	7.22947	3.1644	3.74487	2.95246
Popu|evm.model.contig_448.15	Specific	NR	NR	'not assigned.unknown'	7.00584	7.26569	11.1121	6.43523	5.45101	7.46513	2.85603	2.41627	2.95409	6.0589	6.6066	5.03225	14.852	10.5681	12.9317	19.1858	13.5307	17.9451	0.630977	0.446312	0.804673	1.67524	2.37223	3.3546	7.33616	6.34278	7.9978	10.8188	11.6007	10.3237	7.58146	8.16654	11.7671	3.1644	5.41669	6.88907
Popu|evm.model.contig_537.3	Prokaryotic	1.47452e-07	3	'protein.synthesis.ribosomal protein.prokaryotic.unknown organellar.50S subunit.L7/L12'	490.654	438.121	451.799	428.43	407.077	435.921	299.834	281.551	468.82	267.938	275.275	227.29	329.392	242.648	239.469	378.172	439.278	412.35	5.31072	2.33074	5.01373	5.97501	6.71002	6.25762	17.4054	24.2854	19.9945	26.2172	56.0698	51.7544	89.4812	119.489	95.9059	324.527	309.086	251.615
Popu|evm.model.contig_2118.1	Archeaplastidia I	1.09919e-06	23	'protein.synthesis.ribosome biogenesis.Pre-rRNA processing and modifications.misc'	250.981	246.888	275.766	80.0503	96.164	102.677	63.6205	56.2882	104.713	88.4711	77.6433	56.4731	71.7673	52.0034	54.8697	83.4827	77.3661	99.3785	43.6426	42.2013	64.8691	63.8266	62.3557	94.0579	158.71	151.427	131.349	147.48	196.393	177.948	131.678	114.946	196.811	237.33	272.506	228.487
Popu|evm.model.contig_3587.2	Archeaplastidia I	0.00180629	9	'RNA.processing.ribonucleases'	27.7775	25.9143	23.7644	8.43405	7.86797	8.65955	8.37112	9.72001	12.9477	17.3913	12.6469	16.1591	21.8106	15.9045	18.3414	19.0771	19.5592	19.4352	4.89007	3.86803	5.88031	8.26451	7.11669	9.74125	8.0554	7.65705	7.81324	9.62405	6.69269	3.73555	4.5389	4.9736	5.99893	1.3478	2.74178	3.71791
Popu|evm.model.contig_4404.25	Archeaplastidia I	1.19287e-07	19	'RNA.regulation of transcription.Global transcription factor group'	34.3532	35.8925	39.1673	41.634	47.5678	49.4405	31.8595	32.2353	38.3403	39.2145	36.7453	34.2752	42.7903	36.2559	38.9498	46.0351	48.5631	50.661	36.0183	41.3086	49.3327	52.9375	52.8668	65.4792	63.7239	57.3136	61.7061	69.625	62.4651	52.9769	54.816	56.2447	75.2173	42.8952	52.8294	65.4461
Popu|evm.model.contig_3401.16	Archeaplastidia II	6.23484e-08	9	'misc.nitrilases, *nitrile lyases, berberine bridge enzymes, reticuline oxidases, troponine reductases'	42.035	42.5769	38.8922	38.6114	35.9972	34.8515	50.0297	54.0367	40.2888	42.9733	37.3745	64.0773	41.8037	68.7973	76.4055	60.438	68.3903	49.1062	21.611	15.125	17.4552	21.5547	20.6723	15.6763	15.2477	13.0856	13.5963	9.75679	13.311	9.37284	17.4074	11.6051	5.99893	4.3364	2.9424	4.15531
Popu|evm.model.contig_2025.4	Archeaplastidia I	9.99703e-09	8	'misc.nitrilases, *nitrile lyases, berberine bridge enzymes, reticuline oxidases, troponine reductases'	47.3201	42.141	37.1319	76.8815	60.0125	53.7489	54.9539	63.7567	41.5458	43.1416	52.6641	64.2451	58.3693	74.6568	70.9443	55.7095	39.4533	40.6843	36.7544	38.6803	37.2007	27.3622	30.1612	30.4495	21.8646	17.1427	19.4408	20.9738	15.6906	9.98412	20.5996	15.105	22.3037	5.8014	8.76032	11.1537
Popu|evm.model.contig_2357.3	Specific	7.79468e-05	19	'not assigned.unknown'	17.2073	18.7939	22.2791	11.5054	13.3704	18.3429	9.65141	7.9078	13.5762	15.7644	14.0941	9.28171	15.6829	10.3588	13.653	15.0008	13.9326	17.5564	10.5163	12.6455	15.2269	14.9655	17.4867	20.9017	22.3921	24.3426	23.3167	24.757	21.3422	20.7153	15.0632	14.7366	25.3801	15.5876	18.39	19.5737
Popu|evm.model.contig_2132.3	Archeaplastidia I	NR	NR	'signalling.calcium'	88.6792	88.8352	92.2521	64.3523	59.7554	68.9351	51.2608	45.0305	69.5782	62.833	64.7447	51.4408	61.8486	57.0782	55.6941	74.4605	64.5722	77.5463	62.6244	50.6812	76.444	60.141	56.6624	73.4787	85.3009	80.2848	71.1804	67.1692	74.8094	67.5796	55.7636	48.0168	65.6036	53.9706	61.5229	48.2781
Popu|evm.model.contig_536.1	Prokaryotic	0.00049924	22	'TCA / org transformation.other organic acid transformatons.malic'	81.9806	94.4539	90.5468	24.6684	34.5059	36.2165	78.7378	74.7397	55.1849	69.0041	70.9738	78.1677	59.0444	71.0469	71.2534	48.7526	68.8591	55.6494	59.4696	94.7173	52.3657	87.1682	105.598	77.801	88.7532	76.0563	76.9635	92.5236	99.8698	82.9293	143.25	139.507	121.978	104.074	62.1916	103.063
Popu|evm.model.contig_797.1	Prokaryotic	0.0170009	18	'nucleotide metabolism.phosphotransfer and pyrophosphatases.thymidylate kinase'	36.7499	38.9925	38.6172	24.4246	29.6206	32.164	32.6474	35.3655	39.4088	41.3464	31.1454	32.3742	37.805	36.3605	33.334	37.9911	41.5968	42.7574	31.9695	34.9611	31.8155	46.9625	44.9368	53.222	48.2365	35.6567	46.9409	33.0536	53.8389	38.4422	40.6506	47.0343	47.9914	36.3906	31.3633	42.4279
Popu|evm.model.contig_651.5	Specific	6.17444e-10	22	'not assigned.unknown'	44.9849	44.7566	54.5151	35.2963	36.6143	40.3543	31.5148	26.9085	38.906	30.7433	31.6488	26.5032	30.2233	23.1243	24.3694	28.8059	32.4201	31.9385	28.1836	35.0107	23.3974	32.7788	40.5312	34.3202	44.6883	38.171	39.5584	45.0007	39.8587	38.3064	49.2296	40.8327	77.9091	44.3602	53.8325	75.8344
Popu|evm.model.contig_4410.16	Specific	NR	NR	'not assigned.unknown'	22.0008	22.0393	29.1554	90.532	93.3871	99.0089	57.613	47.1173	81.0175	67.9943	73.994	49.3161	62.9392	43.8419	47.9144	54.8942	59.2135	73.6593	78.3989	52.6152	94.8277	59.806	55.5102	60.1893	55.1891	52.8565	59.1837	66.4391	54.88	62.6894	45.0399	49.6746	68.9107	58.6586	78.9766	62.9311
Popu|evm.model.contig_4491.14	Prokaryotic	4.83298e-09	9	'amino acid metabolism.synthesis.aspartate family.lysine.dihydrodipicolinate synthase'	81.8577	75.7569	86.256	64.0598	60.7325	58.9532	72.878	73.1472	71.8409	84.2636	89.1577	91.5311	95.8109	100.868	106.185	105.06	97.1262	93.4184	22.3997	17.1086	28.7206	24.7935	22.0278	29.7398	24.1662	17.7712	20.4252	16.3277	18.3677	12.633	10.7737	9.39459	12.5362	2.637	6.55352	6.34232
Popu|evm.model.contig_3597.1	Archeaplastidia I	0.0279628	11	'signalling.G-proteins'	214.477	213.805	220.811	195.446	162.45	150.796	146.889	156.234	169.954	209.2	198.953	192.679	217.171	209.322	232.462	255.774	253.466	262.958	175.306	120.703	202.468	168.976	163.277	203.469	225.407	213.94	196.684	174.096	219.594	193.57	163.5	128.761	121.671	165.779	155.211	99.2354
Popu|evm.model.contig_3502.2	Specific	1.19287e-07	16	'not assigned.unknown'	25.811	26.3502	27.6151	28.471	30.1348	27.1731	29.0527	28.501	27.9696	28.1066	29.3207	29.9699	27.6268	30.1871	32.7158	34.4583	41.9317	34.3355	38.7525	42.4492	37.4483	45.3431	46.7668	39.0295	39.8454	34.2853	40.7888	35.6422	39.2638	34.6388	42.7455	43.2274	36.2243	33.3434	31.7645	34.8281
Popu|evm.model.contig_477.3	Prokaryotic	0.000743431	9	'protein.aa activation.cysteine-tRNA ligase'	86.5282	83.9429	89.8317	74.6389	75.1828	85.3157	79.5749	89.9513	94.5937	96.3253	109.04	98.5762	117.362	94.1188	102.939	111.473	102.15	110.521	24.5555	24.2496	28.1636	51.6532	52.5957	51.8028	60.5593	55.4279	68.2889	64.1161	64.696	59.633	45.2394	57.1658	65.5267	45.2978	53.0969	51.504
Popu|evm.model.contig_2077.21	Archeaplastidia I	2.23893e-07	9	'RNA.processing.ribonucleases'	22.4924	25.1877	23.3793	16.6243	17.7415	13.2239	18.9581	18.177	14.519	19.467	19.5052	26.1677	21.1874	26.1587	35.1888	23.5339	23.8462	18.9817	12.3566	8.13279	9.77988	8.9346	11.2511	8.70906	9.25412	5.42851	6.89041	4.3806	7.8825	3.1922	7.23231	7.12269	6.07583	2.1682	1.93931	4.20999
Popu|evm.model.contig_3426.2	Specific	0.00043612	10	'not assigned.unknown'	31.7106	28.0456	28.2202	38.1239	40.1112	37.283	27.5754	26.5241	34.2549	35.8485	34.1027	26.1677	35.4163	29.2454	31.5308	36.8498	31.8172	35.3072	33.0737	31.2418	50.5087	26.5804	24.5356	37.4167	32.8929	25.5997	22.9475	20.1773	24.0193	15.3497	14.0157	9.14898	24.2264	8.497	12.5052	13.4501
Popu|evm.model.contig_2194.11	Archeaplastidia II	NR	NR	'protein.targeting.secretory pathway.unspecified'	41.5434	44.3691	49.6192	49.9705	47.0021	50.2936	37.6208	41.1865	54.4935	53.8008	51.2169	42.3827	54.163	42.377	45.0293	55.2203	50.8406	58.3703	39.9093	37.9365	51.6229	52.6025	46.5635	65.5438	66.1214	52.1708	50.3862	54.4256	52.1286	47.883	41.8477	33.9556	57.2205	33.402	44.0691	41.7171
Popu|evm.model.contig_2341.2	Archeaplastidia I	0.0208046	11	'not assigned.unknown'	39.0237	41.3175	45.7685	43.7303	43.0938	41.5488	32.8936	33.4434	41.9229	45.8345	42.0935	41.6559	43.8809	36.6221	43.0199	46.4699	37.9127	45.6727	48.0068	45.7222	52.18	39.2564	40.8023	41.868	42.7703	43.8852	42.7575	40.421	38.6689	38.3064	32.4207	30.21	43.6076	25.7254	33.0351	34.0626
Popu|evm.model.contig_2095.8	Specific	1.19287e-07	16	'not assigned.unknown'	32.0179	29.7409	35.4266	43.8766	32.8603	39.4585	38.8518	41.7905	49.7796	69.509	62.7942	50.3225	69.0669	118.708	68.9865	71.5255	74.2848	77.0281	141.654	625.332	126.148	178.413	419.546	203.405	224.256	81.9419	124.95	228.189	84.1048	74.779	94.3692	72.762	496.988	37.9728	97.9685	128.76
Popu|evm.model.contig_2030.7	Archeaplastidia II	0.00259777	14	'not assigned.unknown'	26.6713	27.7065	24.4795	28.5198	33.6317	39.2879	30.7269	25.9749	32.935	36.2973	31.9005	29.9699	31.2099	29.1931	32.2521	35.8715	30.9464	34.5298	71.7736	109.049	91.0519	42.1601	51.1046	51.5447	37.7836	29.9425	32.4219	32.8545	23.4988	22.2775	25.6373	19.7716	48.9912	18.5762	28.2203	36.3043
Popu|evm.model.contig_771.1	Specific	0.00728847	16	'not assigned.unknown'	2.88837	3.24534	3.52065	1.12129	0.719945	1.19442	1.28029	0.988475	1.31991	3.42216	2.26512	3.69032	11.5285	34.3202	23.8027	41.6326	15.5402	28.1162	2.89198	4.16558	2.47592	4.91403	7.11669	4.83837	5.51411	3.88567	4.06042	5.1107	5.50288	3.87139	9.57658	6.14025	11.844	3.4574	3.47738	7.81854
Popu|evm.model.contig_481.3	Archeaplastidia II	0.0124674	4	'not assigned.unknown'	71.5333	66.7475	66.3973	42.804	36.5629	33.1452	32.5489	32.3451	35.7005	35.1192	34.2285	30.0817	34.3777	28.9838	30.7064	39.1325	35.3004	39.7125	15.6167	12.5959	16.2792	16.0823	13.8267	18.1923	20.4741	17.3141	18.1489	16.925	18.2933	15.4176	16.36	11.7279	24.9955	8.8486	12.2377	12.2472
Popu|evm.model.contig_2179.5	Specific	NR	NR	'not assigned.unknown'	20.3415	20.7314	21.674	18.0381	17.3301	17.1485	18.4165	15.9254	17.536	18.7938	19.0648	19.0666	19.4738	17.9972	20.0416	22.3381	24.315	23.7109	14.6702	21.0262	17.3314	20.1587	21.6889	20.5147	20.7618	18.4569	18.1489	18.8499	18.4421	14.6705	19.6021	17.6839	24.1495	14.357	14.3776	17.7694
Popu|evm.model.contig_2264.1	Specific	NE	NE	'not assigned.unknown'	0	0	0	0	0	0	0	0	0	0	0	0	0	0	0.154563	0	0	0	0	0	0	0	0	0	0	0	0	0	0	0	0	0	0	0	0	0
Popu|evm.model.contig_2039.12	Archeaplastidia I	1.16334e-10	8	'signalling.calcium'	56.1696	55.8974	62.8216	66.2536	60.064	57.0762	71.4007	72.9824	53.425	64.3478	77.2658	75.5397	73.2732	78.5283	78.7239	65.1121	62.0938	63.553	46.0087	46.5156	54.4083	44.5613	44.5979	53.7381	38.7906	28.2854	32.1758	27.2128	36.2149	25.3338	29.5278	24.8066	28.9179	19.5138	17.5875	22.3075
Popu|evm.model.contig_3423.37	Archeaplastidia I	2.81736e-12	19	'cell.vesicle transport'	24.2746	26.0112	27.5601	19.4032	17.9986	18.4282	16.9884	15.7058	14.0162	17.2791	16.6738	17.1097	18.0197	18.6773	18.2384	21.0337	23.9801	25.9136	28.4465	31.589	25.502	32.3879	37.549	29.9334	35.9136	29.1425	32.3603	33.9828	34.0583	32.9408	37.608	40.4643	36.6088	35.2772	30.4939	32.477
Popu|evm.model.contig_2059.3	Archeaplastidia I	0.000217737	9	'RNA.regulation of transcription.SET-domain transcriptional regulator family'	21.3248	22.4752	24.5345	15.0643	14.8103	18.1296	15.7082	13.9485	17.536	22.9453	22.7141	18.172	23.1089	16.48	19.5264	22.936	20.296	25.5249	5.67879	5.60369	8.23243	7.48273	7.52335	9.41869	9.54181	8.22848	8.92063	7.96473	7.58505	5.97689	5.23719	4.8508	10.998	2.7542	4.4136	5.41284
Popu|evm.model.contig_2378.1	Specific	NR	NR	'not assigned.unknown'	22.1852	14.6767	9.79182	20.8657	9.56498	15.7408	4.28404	7.02916	8.29659	10.4348	6.98413	7.04515	4.31019	6.3304	6.69772	6.14163	3.6841	4.47009	6.83558	20.2328	14.8555	6.75679	9.89558	11.6121	19.2754	12.7999	7.75172	16.5932	9.66721	5.63729	11.1727	4.48238	21.3039	4.395	11.7696	7.54517
Popu|evm.model.contig_2300.2	Prokaryotic	3.77338e-09	1	'amino acid metabolism.synthesis.serine-glycine-cysteine group.glycine.serine glyoxylate aminotransferase'	1122.1	1100.61	1175.79	1312.45	1283.71	1246.68	874.24	750.253	905.774	621.486	624.796	562.214	603.738	432.141	534.684	604.217	664.276	653.475	269.164	175.648	252.977	273.566	269.621	222.629	251.443	309.368	312.837	586.801	580.107	672.875	1084.55	1570.8	1165.33	2716.99	2726.73	2753.06
Popu|evm.model.contig_989.1	Archeaplastidia I	4.7121e-10	10	'protein.degradation.ubiquitin.E3.SCF.FBOX'	1.47491	1.35626	1.1002	2.58384	2.36553	2.21821	3.54541	4.50305	1.88559	4.60028	5.85156	4.97634	9.19161	9.46943	5.87338	5.48942	5.69361	6.73753	2.94456	16.4639	4.76614	3.62968	7.86224	4.38679	1.91795	1.82855	2.82999	3.18589	0.966721	1.22254	1.24695	1.10525	2.53801	0.5274	0.936218	1.7496
Popu|evm.model.contig_3649.1	Specific	0.000846917	10	'not assigned.unknown'	15.1793	17.3892	18.2634	13.7967	14.5532	17.4044	13.2461	13.7837	13.6391	17.0547	16.2334	15.3204	17.1369	17.6833	18.0323	17.9901	20.1621	21.897	11.8834	14.5299	12.6272	13.5694	16.8767	14.8377	15.871	11.0284	11.6276	12.0798	13.5341	10.935	11.0729	8.96477	16.2279	5.9186	8.09159	10.8804
Popu|evm.model.contig_2514.3	Specific	4.12579e-07	10	'not assigned.unknown'	63.79	62.9693	65.1871	70.5925	73.8457	77.3814	66.9689	60.6814	70.7724	76.9705	76.3849	71.6257	77.3757	76.174	71.2534	76.6345	83.9974	86.033	59.6273	70.6164	72.173	61.5371	71.0313	71.1563	67.6078	52.6851	58.63	57.8106	52.7235	44.555	52.7211	45.6835	68.4493	30.9408	40.9261	50.6292
Popu|evm.model.contig_2090.16	Archeaplastidia I	0.00906165	19	'protein.synthesis.ribosome biogenesis'	159.967	149.479	159.365	41.7315	35.0716	36.1739	33.386	27.8421	34.8834	43.8709	43.6036	32.5419	53.5398	44.6267	46.5749	70.2211	68.7922	75.0198	15.8796	41.3582	17.0219	46.4041	70.4891	52.1253	83.5268	63.1421	68.8426	89.4041	74.2888	68.3946	71.9241	65.3323	163.586	52.74	67.742	101.805
Popu|evm.model.contig_2142.9	Specific	2.79695e-06	11	'not assigned.unknown'	20.3415	19.6658	24.2045	29.0073	26.278	30.2018	20.1399	19.2753	23.947	26.9845	26.8039	23.5957	31.4177	25.0077	27.5122	35.0562	30.0756	38.6112	36.3863	30.8947	35.5294	22.169	25.6201	25.8691	26.8034	21.1998	23.6243	24.226	22.309	18.4061	18.5048	15.5348	25.0724	12.4818	18.7244	16.8399
Popu|evm.model.contig_3416.18	Prokaryotic	6.17444e-10	19	'not assigned.unknown'	49.471	48.2442	58.4758	44.9979	48.1334	52.7251	46.5336	42.12	48.8368	52.791	49.5181	45.9053	51.4626	43.9989	49.0994	57.9379	58.1418	58.759	72.1943	75.8234	77.3105	86.4423	86.078	89.2195	99.254	95.5989	93.1436	98.8954	94.5156	104.46	81.9995	96.7704	99.3668	95.225	109.671	89.8312
Popu|evm.model.contig_527.12	Specific	5.03697e-16	11	'not assigned.unknown'	72.9468	75.9507	88.0713	141.575	143.526	159.327	136.548	125.481	154.807	172.566	157.615	166.847	186.688	184.471	194.028	214.903	188.09	206.337	171.941	185.219	200.611	162.666	141.52	167.278	133.25	114.284	107.601	102.944	105.67	85.5781	102.001	72.3322	97.8286	60.2408	60.1854	70.2575
Popu|evm.model.contig_527.14	Archeaplastidia I	NR	NR	'transport.metal'	42.5267	47.9051	54.9002	20.427	23.4496	29.4766	29.4466	26.7987	30.5465	41.9635	42.2823	34.3311	42.6865	33.1692	44.0504	43.9697	45.1469	43.2109	5.52105	4.61189	7.55155	14.3512	14.4367	19.3535	26.2759	24.2283	23.8704	21.903	28.258	21.4625	19.4026	18.2366	25.3032	11.7786	16.0494	14.1609
Popu|evm.model.contig_4398.10	Archeaplastidia I	0.00043612	16	'not assigned.no ontology'	17.9448	15.1611	17.5483	22.9133	25.9694	30.2018	24.4732	24.1627	26.0211	28.2749	24.3501	23.4279	24.459	24.0136	27.9758	28.8059	28.2001	27.6627	53.4753	41.6558	54.594	43.612	43.1068	41.0939	32.9408	31.1425	34.6366	30.9961	31.7531	35.0463	37.8075	34.017	39.3776	47.1144	40.2574	51.1213
Popu|evm.model.contig_3396.6	Prokaryotic	6.14058e-07	16	'Co-factor and vitamine metabolism.lipoic acid'	69.3824	77.3554	76.7942	79.6603	73.2801	67.9966	89.8172	96.4313	83.783	82.8611	82.9915	105.062	90.7217	109.343	107.421	93.3745	126.867	98.2124	162.371	167.664	128.933	176.123	180.56	143.861	134.976	113.599	121.936	110.179	126.566	115.055	185.447	177.822	110.519	158.923	107.999	136.196
Popu|evm.model.contig_3497.8	Archeaplastidia I	0.0153461	9	'signalling.calcium'	90.3384	91.0149	72.3384	50.0193	44.5851	44.5348	58.1054	50.1926	52.1051	46.9004	56.691	47.1913	59.6156	77.6389	48.6357	63.4273	80.6483	64.7839	38.1741	76.9144	50.4468	36.576	43.1068	44.3194	59.5044	39.5995	33.5908	42.1467	49.6002	30.2919	71.7745	30.21	36.2243	31.2338	16.9188	31.7663
Popu|evm.model.contig_3460.3	Archeaplastidia II	0.000651811	10	'cell.organisation'	19.727	18.697	20.3538	16.9169	15.8388	17.1058	20.6323	20.2088	19.233	21.0939	23.8467	24.2666	24.6148	25.8448	24.73	25.4905	23.1093	23.8405	15.6167	19.6873	16.8981	21.3872	24.6712	17.9987	19.659	22.514	20.4252	17.2569	18.5908	15.0781	21.1483	21.1839	15.6895	11.427	12.9064	15.145
Popu|evm.model.contig_3635.2	Specific	1.09919e-06	18	'not assigned.unknown'	11.6149	12.5939	12.2123	21.6458	17.9472	19.58	12.9014	13.1248	11.125	18.1767	14.0941	17.0537	20.4085	43.3711	22.5661	24.6752	17.5497	22.0913	25.8175	73.4927	25.2544	50.0338	87.2302	53.6091	51.0175	35.4282	38.0818	52.2353	35.62	35.7255	44.9401	41.8765	67.6802	27.249	27.3509	45.435
Popu|evm.model.contig_2186.6	Archeaplastidia I	2.63853e-11	3	'RNA.regulation of transcription.MYB-related transcription factor family'	188.359	213.127	167.726	151.667	117.3	114.536	83.5142	88.2489	92.331	41.3464	43.5407	47.6387	34.3777	29.1931	33.4371	45.9263	44.0752	36.6677	0.262907	0.148771	0.123796	2.01029	0.67778	1.74181	4.69898	11.9427	10.8278	24.4915	26.8451	25.5376	43.6433	60.7885	38.9161	29.007	38.0506	54.5111
Popu|evm.model.contig_2514.1	Specific	9.6223e-06	10	'not assigned.unknown'	27.2244	24.7033	27.8902	73.4201	72.1487	78.1492	47.1245	43.8224	63.1044	61.2622	66.066	48.9806	75.9736	58.4908	59.6097	71.3625	54.7926	72.7523	40.4877	51.2763	62.5788	40.1499	41.6157	54.9639	51.2093	41.4281	40.5427	39.359	37.0329	32.6012	26.0363	18.5436	45.0688	17.0526	29.0227	27.2829
Popu|evm.model.contig_3512.5	Specific	3.77338e-09	9	'not assigned.unknown'	42.8339	40.3488	43.293	74.3464	60.4753	58.228	44.3177	48.8746	52.8594	57.7839	58.5786	53.6774	62.2121	60.9497	56.0547	58.6444	45.7498	49.4301	27.132	37.8869	39.6766	24.8494	25.4845	29.1592	25.3649	19.7141	20.2406	18.9162	15.9881	12.3613	12.6191	8.04373	22.073	7.6766	11.3015	13.0674
Popu|evm.model.contig_4432.5	Prokaryotic	NR	NR	'Co-factor and vitamine metabolism.thiamine.hydroxymethylpyrimidine kinase'	33.3085	31.4846	31.0258	46.2166	48.442	48.502	40.4276	39.7038	38.0889	35.1192	36.3678	36.2881	35.7278	32.2275	32.6127	34.7301	36.3051	36.0199	31.0756	37.4406	34.7866	33.3931	39.4468	39.5456	33.8998	28.8568	30.4532	35.974	29.8196	25.1301	32.8696	34.8766	47.0685	25.9012	29.8252	40.5689
Popu|evm.model.contig_2317.2	Specific	7.46985e-07	20	'not assigned.unknown'	17.9448	20.2955	24.2045	17.0144	17.3301	22.1394	14.5264	12.4109	16.8446	22.4404	19.2535	12.8043	20.7201	14.9628	15.0441	21.3055	19.2913	27.1445	15.7744	18.398	20.7358	22.169	25.0101	29.2237	33.66	25.9426	27.8693	47.191	44.0974	39.1214	30.1762	24.868	79.9857	52.447	36.6462	142.265
Popu|evm.model.contig_2316.5	Specific	2.63853e-11	9	'not assigned.unknown'	21.6935	24.6549	25.1397	26.2772	21.6498	26.1493	30.136	29.9288	26.9639	26.8162	29.6353	38.0215	30.8464	43.1618	39.8772	36.1432	34.1616	30.1245	24.2926	22.6131	21.9119	27.6414	25.2134	21.4178	19.9467	13.9998	15.0113	12.7436	13.9803	8.28614	19.2529	11.7893	11.7671	3.6332	4.21298	7.27179
Popu|evm.model.contig_606.4	Archeaplastidia I	0.00049924	19	'stress.abiotic.heat'	434.178	420.49	396.789	157.858	121.979	117.565	101.537	99.1221	114.392	103.17	108.663	110.654	128.579	145.913	155.49	188.217	196.932	181.33	57.8395	24.8943	49.2089	218.786	191.744	179.149	286.734	334.51	354.61	271.133	290.165	380.347	220.91	301.364	144.743	312.221	262.208	148.334
Popu|evm.model.contig_3385.14	Specific	NR	NR	'not assigned.unknown'	961.275	858.272	885.719	4686.26	3101.78	2261.72	1519.95	2341.59	2379.55	1383	1293.95	1546.75	1490.24	2525.78	1662.27	1609.49	1942.86	1635.73	1752.85	2209.74	1680.34	1543.95	1580.31	1369.32	1871.63	1096.56	1185.27	1414.07	1291.24	885.122	1754.61	1153.75	1977.11	988.524	1208.86	1482.13
Popu|evm.model.contig_3542.6	Archeaplastidia I	NR	NR	'DNA.unspecified'	152.285	138.387	133.95	81.2691	64.2293	56.6496	32.2534	33.2787	42.3001	41.6269	40.5205	35.6731	49.9567	54.3577	58.5277	83.374	60.9551	73.9832	38.8051	38.5316	59.422	46.6274	47.5124	64.5116	81.5609	58.7422	59.8605	69.5586	64.696	48.9697	61.35	41.9993	104.52	39.4378	52.4951	57.7916
Popu|evm.model.contig_4419.5	Archeaplastidia I	0.000141324	9	'DNA.synthesis/chromatin structure'	7.55893	7.21725	11.1121	6.43523	7.45657	9.55536	9.0605	7.13899	10.3079	16.3254	13.2761	13.3634	36.1952	39.6042	35.3433	47.0677	22.5735	38.2225	2.78681	3.22336	2.53782	4.02057	5.2189	5.09641	6.23334	4.97137	5.59846	4.24785	5.87469	5.29769	4.18975	3.37714	6.69111	3.6332	4.48047	3.22583
Popu|evm.model.contig_611.2	Archeaplastidia I	2.21646e-05	9	'not assigned.no ontology'	27.5317	25.0424	28.8804	21.4508	18.6157	20.6464	19.6475	18.6163	19.673	26.2552	27.4331	23.7634	31.1061	25.0077	28.0274	32.0126	31.2144	30.3837	10.4111	10.7611	12.1939	12.4526	13.9623	15.3538	16.2067	13.1427	13.8424	10.4205	11.3776	7.67486	8.92817	7.73672	10.8442	4.981	4.88171	6.06894
Popu|evm.model.contig_4493.1	Specific	7.86623e-09	2	'not assigned.no ontology.late embryogenesis abundant domain-containing protein'	5592.07	5735.97	5696.14	4620.15	7883.39	9513.09	6645.39	6740.58	9007.71	5294.69	4559.88	3048.76	1454.4	765.402	795.483	438.012	408.265	539.391	766.058	901.798	1499.23	905.522	657.107	1376.81	1322.24	1516.95	1218.68	2004.59	2614.91	1645.07	4101.37	2923.62	3589.97	6328.51	6056.06	10591.1
Popu|evm.model.contig_3727.5	Archeaplastidia I	0.00583824	11	'protein.synthesis.ribosomal protein.eukaryotic.40S subunit.S11'	549.467	590.458	635.918	418.29	336.78	348.813	222.426	255.191	261.72	382.496	372.172	406.382	488.713	559.743	566.06	757.214	691.405	701.934	791.403	280.333	655.375	466.777	259.657	406.294	313.825	399.081	432.189	253.411	398.958	332.804	230.586	285.583	81.37	346.736	265.284	100.821
Popu|evm.model.contig_3385.10	Specific	8.06615e-10	24	'not assigned.unknown'	125.122	121.095	123.993	36.2225	46.1279	50.6349	24.6702	21.5817	33.0607	23.5624	22.4625	17.3892	19.1102	17.8925	18.496	22.6099	24.315	26.8205	11.5679	10.3644	17.8885	19.2652	14.2334	24.966	43.969	35.6567	37.4051	42.744	70.9425	44.1475	68.6322	53.1132	57.9127	83.6808	73.8943	101.258
Popu|evm.model.contig_2201.3	Prokaryotic	0.0029258	7	'not assigned.no ontology'	39.8227	38.8957	36.3617	45.8266	38.7742	39.5012	28.4126	30.3132	29.478	26.2552	23.7209	29.6903	31.2619	36.6221	39.8256	38.426	36.5061	36.0199	24.3452	34.9115	25.3163	25.5753	27.179	21.6114	22.6798	15.4284	16.4263	15.664	19.7062	11.6142	24.54	15.7805	25.9184	10.1964	12.7727	19.191
Popu|evm.model.contig_2032.22	Prokaryotic	0.0372682	22	'protein.targeting.chloroplast'	65.4493	64.3256	64.802	58.8921	48.8534	48.6726	41.8063	43.4929	45.6941	48.2468	53.7966	49.5956	59.2002	51.6372	57.7034	64.2425	62.5627	56.1677	40.9609	45.2758	45.3093	58.745	56.6624	61.8021	63.3403	58.8565	58.9992	56.3504	58.5238	54.8108	61.4996	60.5429	71.218	59.0102	71.8213	68.2346
Popu|evm.model.contig_2444.3	Specific	0.0372682	11	'not assigned.unknown'	49.1638	49.6489	54.2401	37.2951	41.8596	39.7571	46.5336	47.5017	43.18	48.359	45.68	51.7204	43.1538	48.0796	54.9728	49.133	63.0985	51.568	47.1129	48.6976	46.7948	54.2777	56.1202	48.1901	56.148	36.2281	40.2351	40.0228	40.1561	35.5896	57.4096	44.0256	40.9157	36.9766	32.567	36.4683
Popu|evm.model.contig_2292.2	Specific	NE	NE	'not assigned.unknown'	0	0	0	0	0	0	0	0	0	0	0	0	0	0.0523173	0	0	0	0	0	0	0	0	0	0	0	0	0	0	0	0	0	0	0	0	0	0
Popu|evm.model.contig_462.10	Archeaplastidia I	0.00728847	8	'DNA.synthesis/chromatin structure'	15.8553	16.4205	21.1239	10.9691	11.8277	12.8827	9.55292	9.44543	12.6334	13.5203	13.8424	10.5677	13.3979	11.9283	12.7257	15.2725	14.7364	17.9451	4.83749	4.90943	6.0041	4.13225	4.94779	5.93506	8.0554	4.91423	4.98325	4.64609	6.32087	5.02602	5.08756	3.62275	7.4602	3.2816	4.61422	4.97544
Popu|evm.model.contig_2185.4	Archeaplastidia I	1.05061e-09	16	'not assigned.unknown'	88.6792	87.1398	109.195	120.222	97.6553	97.3026	100.552	91.6536	97.4221	116.97	124.204	132.74	211.771	150.203	175.635	216.044	208.319	230.501	340.675	336.866	224.009	274.571	374.948	240.564	262.136	220.683	237.904	246.442	228.221	259.927	222.905	237.075	377.778	221.567	217.938	207.656
Popu|evm.model.contig_2820.1	Specific	0.000188769	18	'not assigned.unknown'	1.10618	1.06563	0	1.60881	1.13134	2.51681	0.689386	0.768814	2.32556	1.23422	0.692121	3.91397	1.92141	0.732442	8.96463	2.01098	1.47364	0.906975	29.0775	28.9111	8.9133	23.4533	31.7201	13.1604	22.6318	7.19992	12.3043	23.6287	6.32087	13.3801	19.8016	20.9997	52.2983	9.3174	16.1163	13.9968
Popu|evm.model.contig_2359.5	Archeaplastidia I	0.0188159	9	'not assigned.unknown'	24.3975	31.5815	28.9904	23.4983	23.861	22.9499	18.318	18.3966	21.5586	19.1304	22.0849	21.3591	24.511	21.6071	22.2055	27.8819	28.8029	27.274	14.4599	16.7119	17.3933	17.3108	19.5878	19.9986	17.7411	14.857	16.3032	15.9958	17.6241	14.263	16.4598	16.0875	19.7657	10.0792	10.7665	15.6918
Popu|evm.model.contig_482.8	Specific	6.23484e-08	21	'not assigned.unknown'	32.9397	33.18	40.0474	26.3747	28.7464	35.3207	19.943	18.0671	27.0268	29.5091	31.0825	21.5828	29.2885	18.0495	23.8027	31.5234	25.8557	30.3189	24.6081	28.7127	33.1773	31.1594	29.7545	43.0292	48.2365	50.228	45.2183	51.3061	54.1364	57.5275	36.7102	40.4029	62.4504	64.8702	83.4571	64.1886
Popu|evm.model.contig_3450.10	Archeaplastidia I	1.26731e-08	9	'RNA.regulation of transcription.Nucleosome/chromatin assembly factor group'	28.2692	28.5784	31.8509	15.9906	21.3926	21.4569	22.4051	23.5587	25.9583	31.1921	28.1253	29.8021	32.7159	33.4308	34.622	34.5127	29.2048	32.1328	16.5106	17.4062	19.1265	16.5849	17.2834	18.1278	19.0357	13.5998	13.6578	13.1418	14.6495	12.9726	13.2177	9.51739	13.0746	7.325	8.49283	8.31062
Popu|evm.model.contig_2090.22	Specific	0.00465711	14	'not assigned.unknown'	127.088	121.095	119.702	153.665	124.036	116.968	70.0712	70.7858	108.987	91.4445	91.9891	68.8859	103.445	134.769	83.1547	140.605	150.914	153.279	173.939	169.301	222.771	111.906	123.559	159.279	143.319	123.884	112.031	118.608	116.601	102.898	81.6503	60.7885	79.3704	42.8366	55.2368	52.5975
Popu|evm.model.contig_2020.21	Archeaplastidia II	0.000570794	15	'misc.acid and other phosphatases'	29.5597	30.419	33.4462	51.1406	53.4816	56.735	38.7534	40.0333	47.7683	50.9396	44.4216	41.7677	48.3988	48.2366	44.0504	48.9156	50.1037	58.5647	50.5307	40.9615	61.6504	62.3747	49.5457	59.8022	72.5465	61.5993	61.2139	52.0362	58.5238	53.4524	46.7856	45.4379	49.6065	40.5512	48.2152	41.5531
Popu|evm.model.contig_2211.2	Archeaplastidia I	2.23893e-07	3	'lipid metabolism.FA synthesis and FA elongation.acyl coa ligase'	49.2252	50.4723	52.3147	34.2237	45.3565	50.0803	46.3366	38.0014	45.8198	38.373	37.5003	34.6107	30.7426	29.1931	32.149	28.0993	31.5493	31.0315	19.2448	26.6795	26.8637	25.2961	25.8234	27.8045	27.2349	21.5426	21.7786	23.9606	27.3657	18.9494	37.4085	25.5435	37.0703	29.2414	28.6215	53.6363
Popu|evm.model.contig_2073.5	Archeaplastidia I	7.09727e-15	10	'cell.organisation.cytoskeleton.mikrotubuli'	4.48619	4.06879	6.71124	39.0989	19.0271	18.3002	17.7271	24.3275	17.2846	73.941	80.286	147.836	645.594	789.102	712.637	884.993	279.523	625.359	31.7592	14.3316	23.0879	15.6356	11.1156	28.8367	9.8295	10.457	9.72041	5.1107	5.80033	4.82226	3.89049	1.96488	1.99964	1.2306	1.40433	1.47623
Popu|evm.model.contig_2289.1	Archeaplastidia II	6.49519e-11	18	'RNA.RNA binding'	132.435	131.509	149.133	133.336	136.789	150.156	121.037	110.819	144.813	143.338	131.692	127.036	136.991	129.747	142.816	163.215	170.004	172.714	276.21	214.626	258.053	328.905	324.589	295.657	378.316	407.024	411.087	375.139	391.82	432.917	291.387	364.178	271.721	430.593	428.855	261.949
Popu|evm.model.contig_2156.5	Archeaplastidia II	4.7121e-10	8	'not assigned.unknown'	30.7274	27.319	30.9157	73.1276	53.1731	54.0902	44.2192	52.499	41.4201	43.0855	44.5474	54.9634	50.3202	61.3682	58.7853	51.4158	41.9987	44.96	33.915	30.7459	29.8967	23.7325	22.2312	22.192	14.3846	13.3141	14.5191	11.6152	12.0468	8.28614	17.7566	13.3243	11.6902	10.0206	6.95476	13.5048
Popu|evm.model.contig_725.2	Prokaryotic	2.28165e-09	7	'not assigned.unknown'	1055.98	1049.84	896.721	1354.32	1495.68	1494.31	2145.71	2153.23	1407.22	1284.32	1547.58	2092.97	1622.03	1931.08	1957.23	1082.61	1179.25	1062.59	1141.96	960.413	737.143	742.298	929.846	645.954	589.434	499.994	586.177	769.194	629.707	540.908	1207.2	1159.4	869.306	607.038	589.55	955.721
Popu|evm.model.contig_4449.9	Specific	3.35367e-06	12	'amino acid metabolism.synthesis.aromatic aa.chorismate.3-deoxy-D-arabino-heptulosonate 7-phosphate synthase'	39.7612	37.4425	49.1241	78.344	76.417	85.657	62.1925	60.5716	71.4638	80.3926	76.1333	74.7569	84.6459	82.5567	87.6886	94.4615	79.1076	89.2074	81.7115	115.744	99.3462	74.4922	87.0947	93.7353	73.2178	50.2851	66.5048	66.1736	50.8644	38.9177	50.5264	42.7976	108.211	23.7916	44.0691	56.1514
Popu|evm.model.contig_550.8	Specific	NR	NR	'not assigned.unknown'	33.7386	43.9816	39.4423	21.987	21.1869	18.4282	28.0186	26.0298	25.8326	25.8625	24.8534	31.7032	26.2247	33.0122	33.1795	28.4254	34.6305	29.5415	29.9714	31.8369	26.4923	33.9515	41.4801	28.1916	33.7559	19.3712	25.1623	21.2393	20.8961	16.0968	43.743	35.4907	36.6088	22.1508	17.9888	28.0483
Popu|evm.model.contig_448.8	Specific	1.14053e-05	8	'not assigned.no ontology'	79.2766	76.871	80.975	118.759	120.899	118.717	106.658	118.288	131.488	117.195	105.517	114.064	111.13	113.319	113.501	118.485	116.953	115.445	105.321	124.422	123.796	69.8574	68.5913	73.9303	39.6536	34.7996	31.7451	30.5978	30.1171	21.87	36.8599	21.1839	45.0688	16.2322	19.6606	32.0396
Popu|evm.model.contig_4476.24	Specific	2.60702e-05	8	'redox.thioredoxin.PDIL'	41.359	39.5738	46.0435	40.9027	42.6824	47.8195	45.8442	40.5275	46.0712	55.8765	54.8034	39.643	44.1924	39.8658	41.2682	43.2088	42.8695	43.7291	28.1836	32.0849	43.4524	30.0426	31.7879	43.2228	37.6877	29.6568	27.1925	27.2128	31.4556	22.685	23.6422	19.4032	30.3023	15.4704	20.3962	22.0888
Popu|evm.model.contig_2058.8	Prokaryotic	2.54419e-08	4	'not assigned.unknown'	183.934	158.44	157.714	458.559	445.08	339.727	259.997	203.022	162.349	89.5371	92.8071	136.542	97.213	91.0321	108.761	101.038	104.159	87.9118	26.0278	27.0267	18.6313	45.3989	46.9024	39.3521	40.229	36.4567	41.0349	52.9654	44.2461	37.4235	67.9339	82.4022	59.374	30.765	40.5917	53.4723
Popu|evm.model.contig_2292.7	Prokaryotic	0.000163441	20	'fermentation.aldehyde dehydrogenase'	26.0568	31.1456	30.8607	23.8883	25.1466	23.5898	34.4201	31.796	25.9583	19.6914	20.1344	29.1871	21.551	25.7924	31.2217	27.4471	37.3099	28.0514	30.024	36.4984	25.1925	49.8662	58.0857	34.9653	41.236	32.1139	38.9431	30.3987	36.8841	32.1258	69.4801	70.7357	45.2996	61.53	44.9384	53.0349
Popu|evm.model.contig_3690.3	Archeaplastidia I	0.00049924	9	'RNA.RNA binding'	39.1467	40.2519	47.2538	24.3759	26.638	28.1542	29.7913	25.8102	35.6376	46.7882	48.2597	37.686	54.5784	41.383	43.8958	52.8289	49.2999	56.2972	7.20365	7.33935	9.65608	14.9096	13.8945	17.6762	23.1113	20.1712	20.6097	17.1905	21.6397	16.9119	11.3223	10.9911	16.6124	6.7976	9.83028	8.14659
Popu|evm.model.contig_2036.1	Archeaplastidia I	3.35367e-06	9	'not assigned.unknown'	56.2925	58.6583	62.1065	54.2119	55.7957	60.6595	53.3782	48.4902	54.2421	58.6255	57.0685	56.1935	60.2388	57.549	58.9914	60.438	61.6919	63.9417	49.4265	45.4742	53.4798	45.008	45.0046	43.3518	39.7495	38.171	38.451	35.0448	39.7099	37.4235	35.2638	39.2976	39.9928	36.918	34.4394	39.5301
Popu|evm.model.contig_2655.2	Archeaplastidia II	4.7971e-06	11	'Co-factor and vitamine metabolism.folate & vitamine K.vitamine K.2-phytyl-1,4-naphthoquinone methyltransferase.PHYLLO'	18.8666	20.8283	24.0945	19.9395	20.2099	20.2625	16.7422	14.4976	19.9244	22.9453	20.2603	22.5892	23.9397	25.3739	27.203	34.0235	34.9654	34.4003	26.3433	16.7119	23.3974	15.5239	15.7923	18.3858	21.7208	15.5427	14.7652	15.3985	18.2933	10.6633	16.3101	11.4209	14.9973	7.9696	11.6358	9.29477
Popu|evm.model.contig_2175.1	Archeaplastidia I	0.00259777	6	'RNA.regulation of transcription.NIN-like bZIP-related family'	11.0004	10.7532	9.6818	6.92275	7.81654	7.33715	8.66657	8.18238	8.10803	8.02243	7.23581	9.11397	6.33546	7.01052	7.98574	6.84819	8.50692	7.83885	6.25719	6.34754	5.38512	6.31006	7.11669	6.64469	6.85668	4.34281	5.59846	5.90717	4.16434	3.46388	8.03036	8.59635	7.92166	4.3364	4.88171	6.56102
Popu|evm.model.contig_4443.22	Specific	3.57565e-11	16	'not assigned.unknown'	63.79	64.5678	75.9141	60.8909	59.704	63.1763	77.8022	77.4306	70.0811	79.3828	87.8993	88.4558	85.5806	87.213	92.377	86.3633	92.6383	83.5065	89.3884	96.1554	93.5278	120.896	124.305	117.798	102.515	109.884	110.677	95.975	103.439	92.5738	103.447	103.402	90.5222	72.5468	71.4869	86.8241
Popu|evm.model.contig_611.11	Specific	NR	NR	'not assigned.unknown'	4.67056	5.18286	8.25153	7.80028	12.0848	14.6743	12.3597	11.1478	11.6278	17.2791	15.73	10.7914	9.45126	6.12113	9.99505	7.6091	6.76534	9.00496	16.9838	39.0275	22.8403	20.6054	21.2823	24.5789	16.9739	14.9141	19.2562	26.7482	13.311	18.7457	10.624	15.412	57.682	13.0678	24.6091	33.9533
Popu|evm.model.contig_3644.2	Archeaplastidia I	NE	NE	'not assigned.unknown'	0.122909	0	0	0	0	0.0853157	0.0984837	0.0549153	0	0	0	0.0559139	0	0.0523173	0	0	0	0.129568	0	0.198361	0	0.111683	0	0	0	0	0	0.0663727	0.0743632	0	0	0	0	0	0	0
Popu|evm.model.contig_4516.5	Archeaplastidia I	1.34974e-05	20	'not assigned.unknown'	25.6266	29.4018	37.2419	41.439	46.4364	46.7957	25.5073	22.2407	30.798	33.7167	30.2645	26.8946	29.9117	20.8746	32.0975	35.7628	36.1042	38.7408	171.783	126.455	132.647	63.9382	73.2002	70.3821	86.8353	71.2563	77.6402	102.612	90.2769	81.9784	94.7184	102.112	120.671	88.9548	104.388	117.989
Popu|evm.model.contig_3488.14	Specific	7.46985e-07	21	'not assigned.unknown'	103.121	108.21	115.631	89.7032	111.797	113.683	132.608	112.137	111.313	107.489	102.811	107.075	93.8375	90.6659	98.0958	81.2	114.073	98.342	118.045	133.15	114.511	174.113	183.746	160.698	162.738	157.027	165.37	150.069	172.374	156.689	225.05	229.584	156.203	181.543	184.368	210.062
Popu|evm.model.contig_3693.5	Archeaplastidia I	1.15231e-13	9	'DNA.synthesis/chromatin structure'	4.97783	4.98911	6.43619	3.70513	5.91383	5.46021	7.92794	10.1593	6.91383	14.8667	13.402	19.1785	21.499	36.5175	29.4184	26.7405	14.5354	19.7591	5.15298	3.91763	4.45665	2.28949	2.64334	2.90302	2.20564	1.19999	1.66108	1.52657	1.4129	1.01879	0.74817	0.73683	0.461456	0.1758	0.334363	0.546751
Popu|evm.model.contig_457.4	Specific	0.00415285	21	'not assigned.unknown'	97.1599	107.823	112.716	42.4628	49.2648	57.7161	59.238	58.8143	68.5097	66.5918	70.4705	71.1225	57.5384	61.6821	66.2043	66.7427	87.6815	74.6959	49.2162	62.0869	47.1043	77.731	77.1313	63.0923	99.4458	84.9704	81.1469	74.072	97.9363	86.9365	102.898	88.1126	92.9833	96.1626	87.0014	76.2171
Popu|evm.model.contig_4488.8	Archeaplastidia I	1.05061e-09	8	'PS.lightreaction.photosystem II.PSII polypeptide subunits'	37.7947	38.3144	38.5071	68.0574	64.5379	65.6505	57.2683	67.6556	55.2478	54.474	56.628	70.787	49.7489	76.331	78.2602	77.7759	49.166	54.0946	31.2333	23.1586	39.8004	16.2498	11.8611	17.2246	8.19924	5.54279	5.04477	3.84962	4.08998	1.29046	3.84061	1.96488	2.4611	1.1134	0.802472	1.47623
Popu|evm.model.contig_790.1	Archeaplastidia I	0.000743431	11	'lipid metabolism.lipid degradation.beta-oxidation.acyl CoA DH'	26.9172	28.869	32.0159	26.1309	24.5295	29.2206	22.3066	21.362	23.947	26.8162	27.9994	24.6021	31.1061	28.3037	28.0274	32.9365	32.822	34.3355	24.7658	24.9439	31.3823	26.6921	26.1623	29.4818	32.1736	24.6283	24.2395	23.2305	27.3657	22.685	18.804	19.4646	25.9953	13.5366	17.4538	19.9017
Popu|evm.model.contig_3557.2	Archeaplastidia I	0.0308014	11	'not assigned.no ontology'	22.0008	21.2642	24.0945	17.5994	16.353	16.3806	16.693	16.0902	20.0501	26.4235	29.1949	26.2236	34.9489	30.501	37.7648	42.1762	39.7213	40.9434	9.72756	11.3066	9.65608	17.59	16.1312	18.1923	21.1454	24.6283	21.8402	17.7879	23.35	19.7645	15.2627	16.3945	18.3813	12.1302	12.7727	9.95087
Popu|evm.model.contig_2122.21	Prokaryotic	4.82785e-11	9	'not assigned.no ontology'	28.3921	22.1361	26.4599	41.8777	34.0431	34.4676	30.4807	35.8048	29.0381	39.2706	38.5071	44.0043	42.4787	50.4339	50.6966	52.3941	39.8552	46.2557	19.35	15.1746	24.9449	15.6914	13.1489	15.4828	9.39796	6.57135	8.42845	6.63727	5.42851	3.12428	4.48902	2.70171	3.23019	1.2306	1.13684	1.20285
Popu|evm.model.contig_2098.3	Prokaryotic	0.00159665	9	'protein.postranslational modification.kinase'	25.1964	27.9002	27.6701	17.4044	18.2043	18.6415	14.3294	13.2895	17.6617	20.9817	23.6579	19.8494	58.2135	69.1112	55.4365	80.439	38.1137	65.95	5.04781	6.84345	6.62308	9.10212	8.74336	11.7411	12.179	9.14275	9.22823	9.15944	9.2954	6.85983	9.42695	5.95605	13.6899	4.9224	6.68727	7.16244
Popu|evm.model.contig_4499.2	Archeaplastidia I	2.93821e-09	8	'transport.p- and v-ATPases.H+-transporting two-sector ATPase.subunit D'	199.175	194.43	211.294	151.52	156.279	168.968	206.619	226.141	264.422	320.168	305.666	242.219	295.17	257.14	238.542	248.437	220.912	274.684	117.572	137.414	180.371	126.09	132.167	179.536	139.051	143.37	118.983	100.09	110.95	96.9886	74.9168	58.0868	112.134	45.122	49.6195	57.901
Popu|evm.model.contig_2248.1	Archeaplastidia I	1.32969e-06	12	'not assigned.unknown'	11.3077	12.7392	17.4932	5.21644	7.40514	9.12878	8.42036	6.64475	8.79942	14.1374	13.6537	12.8602	19.6295	20.9269	23.7511	27.0123	19.8271	25.784	19.6654	24.0017	21.4786	15.468	17.9612	19.3535	16.1587	11.657	12.6734	13.2082	11.8981	11.9538	10.4245	9.27178	20.381	6.0944	9.16156	10.7163
Popu|evm.model.contig_444.4	Specific	NR	NR	'not assigned.unknown'	16.2855	18.1158	18.9235	21.8408	23.861	24.3576	21.371	12.4109	20.93	22.9453	23.0287	20.9118	29.3405	40.4413	32.2006	42.611	27.7982	37.1212	16.3528	17.6045	18.7551	27.7531	32.9401	29.2237	36.9206	18.5712	26.0236	21.1729	24.986	22.6171	30.2261	20.6312	44.915	19.6896	20.998	32.3677
Popu|evm.model.contig_2421.5	Prokaryotic	7.86623e-09	2	'not assigned.unknown'	410.456	387.891	368.128	113.055	105.163	102.08	68.397	60.4068	91.2625	64.2356	63.2976	54.7397	58.8367	50.1723	53.3756	72.2321	80.2463	79.4251	12.4092	7.88484	11.0797	21.5547	18.7745	22.45	57.4426	50.4566	42.5729	53.2973	72.8016	65.3382	75.665	58.5166	64.1424	82.7432	66.1371	75.5064
Popu|evm.model.contig_444.1	Archeaplastidia II	0.000163441	8	'RNA.regulation of transcription.MYB domain transcription factor family'	9.89421	7.45944	8.91165	11.0179	9.25643	7.42247	19.4013	22.7349	12.3192	15.8766	15.0379	26.9505	21.7067	37.5115	28.5941	20.5989	22.5065	17.103	9.044	9.32296	5.50892	11.5033	15.5212	7.67688	7.38411	6.34278	5.78303	6.37178	7.28759	6.24856	18.006	12.6489	9.0753	10.3136	6.41978	11.7552
Popu|evm.model.contig_2354.2	Prokaryotic	1.32969e-06	5	'glycolysis.cytosolic branch.phospho-enol-pyruvate carboxylase (PEPC)'	151.179	135.626	160.41	585.752	485.191	377.352	520.782	464.528	400.751	305.021	356.694	334.645	280.526	217.012	237.254	199.739	185.411	189.428	24.0297	12.6951	27.9779	27.6973	21.4178	33.9976	40.277	33.4853	34.0214	36.9696	44.9897	30.2919	42.3963	33.1574	40.9157	22.4438	23.9404	27.6656
Popu|evm.model.contig_3981.1	Archeaplastidia I	6.8162e-06	5	'transport.nitrate'	1258.78	1044.08	513.685	94.6271	96.524	113.726	144.574	98.518	177.371	61.3744	88.5914	99.5268	79.2971	67.3847	84.5458	101.147	93.911	99.6377	4.522	9.07501	7.36586	25.8545	22.7734	26.8368	22.7757	17.5998	20.7943	20.4428	26.0271	19.7645	29.9268	29.6574	22.3806	22.4438	25.8129	27.6109
Popu|evm.model.contig_510.26	Prokaryotic	0.00465711	19	'not assigned.unknown'	53.65	60.1599	67.7176	42.5115	49.8819	41.7621	38.4579	35.3655	42.4886	42.4123	39.9542	39.1397	35.0008	35.2619	43.1745	42.774	51.6444	45.5431	142.496	73.8398	87.2142	49.252	57.069	47.545	66.505	51.7708	46.0796	52.3017	51.1619	43.4003	62.1979	47.4028	71.1411	41.02	49.6195	46.7472
Popu|evm.model.contig_2194.1	Specific	0.0308014	20	'not assigned.unknown'	25.6266	26.544	29.3204	21.9383	24.9924	28.3675	17.0377	14.4427	23.3185	26.8162	26.9298	15.6559	25.0822	17.5786	18.8051	28.6972	25.7887	32.7807	15.3012	13.6869	17.9504	20.1587	18.3678	26.9013	32.2216	31.3711	29.1612	34.3147	33.7609	29.5448	20.1008	20.8769	32.9941	20.803	31.1627	28.7591
Popu|evm.model.contig_3580.1	Specific	0.0253621	17	'not assigned.unknown'	27.9004	30.3706	31.2458	23.0108	26.0723	22.5234	20.0414	19.7146	19.1073	27.3211	24.0984	23.2602	27.2633	33.0122	31.0156	32.3387	40.793	35.6959	24.24	40.2176	24.3878	32.4996	40.8701	33.675	37.4001	27.1425	26.9464	24.4915	30.0427	22.4812	35.8124	26.4031	39.7621	18.4004	16.4507	24.6038
Popu|evm.model.contig_479.3	Archeaplastidia I	2.79695e-06	15	'not assigned.unknown'	78.1704	68.5397	94.7826	83.9017	88.0904	94.8284	102.571	106.261	133.06	148.219	132.887	110.877	110.455	102.856	107.936	132.67	142.139	148.226	448.309	269.969	373.368	173.89	145.655	150.054	215.961	187.598	165.616	121.396	166.648	173.33	127.937	95.2967	142.282	159.04	195.937	105.632
Popu|evm.model.contig_3415.10	Archeaplastidia I	8.06615e-10	8	'not assigned.unknown'	12.6597	14.9189	14.1926	15.9906	14.8617	16.5086	18.5149	15.0468	14.8962	16.8303	18.0581	17.7806	18.6948	14.9104	16.4867	16.0335	17.3488	16.5847	5.88912	7.43853	6.99447	7.14768	8.13336	7.16078	5.84975	3.82853	4.42955	3.71687	5.80033	3.5318	5.98536	4.35958	6.30656	2.4612	2.54116	4.48336
Popu|evm.model.contig_2135.1	Specific	9.0634e-05	11	'not assigned.unknown'	7.12875	8.18601	8.36155	8.58031	7.40514	6.14273	17.2347	18.8359	8.79942	7.23702	9.56385	32.8774	12.8786	32.7506	28.0789	15.4356	20.6979	13.9933	22.7677	34.3164	12.6891	29.3725	31.1779	9.93478	8.63078	6.9142	8.05932	5.90717	8.4774	5.16186	27.6324	19.7716	4.53765	6.7976	1.93931	4.86609
Popu|evm.model.contig_4432.20	Specific	NR	NR	'not assigned.unknown'	18.3135	21.2158	23.6544	17.0631	19.5928	22.4807	18.3672	16.9139	20.7415	25.0771	23.2175	18.5075	24.0436	16.48	18.7021	22.0664	23.2433	27.7275	17.6148	17.6541	23.3355	20.2145	19.9267	24.7079	23.6388	24.114	22.4554	21.6375	23.5731	23.2284	16.2104	14.5524	19.7657	13.8296	17.9888	16.4572
Popu|evm.model.contig_2025.14	Specific	NR	NR	'not assigned.unknown'	37.3645	39.8644	42.908	29.446	30.7005	35.662	34.9125	29.5444	35.7005	40.8976	38.1925	29.4666	33.391	26.7865	30.1397	33.0452	37.8457	35.6312	37.5957	43.1931	43.2048	31.5503	34.8379	34.4492	36.8247	26.6283	27.9308	28.8721	30.3402	27.4393	28.7796	24.254	43.0692	27.3076	28.2203	32.9691
Popu|evm.model.contig_2284.21	Specific	7.09727e-15	21	'not assigned.unknown'	142.206	104.965	154.854	48.6055	47.7735	51.3174	21.0755	20.8678	26.2725	19.4109	21.5816	19.6817	27.6268	17.5263	23.9057	41.0348	35.8362	43.2757	64.1493	45.9701	66.726	76.2233	52.6635	73.8012	167.149	204.626	166.908	304.651	555.047	375.729	718.942	573.438	979.824	894.178	1134.23	1139.54
Popu|evm.model.contig_108.1	Specific	0.00038051	24	'not assigned.unknown'	36.1354	42.8191	44.3932	10.8229	12.8047	12.7547	13.0983	11.3675	16.4675	15.035	17.2401	11.9097	14.2808	10.882	10.6133	18.5336	17.8846	20.7956	3.47037	8.18238	3.59008	8.48787	12.5389	12.3217	19.3234	18.4569	16.1802	25.288	26.4733	20.2399	24.5899	22.4733	50.7601	22.6196	20.5299	46.7472
Popu|evm.model.contig_2142.6	Specific	2.60702e-05	20	'not assigned.unknown'	40.5601	38.9441	43.8431	19.5982	24.1181	27.8556	20.1892	19.1654	25.7697	31.136	31.7117	22.3097	33.3391	24.1706	25.3998	37.3389	31.5493	38.8703	18.2983	22.9603	25.9971	31.5503	32.2623	41.0294	51.5449	50.1137	49.4633	46.7264	52.203	49.5131	32.72	34.2626	53.9903	41.7232	50.7564	44.6696
Popu|evm.model.contig_2287.3	Specific	0.00813098	15	'not assigned.unknown'	140.055	170.453	245.125	61.9147	115.037	145.975	281.417	180.836	262.788	600.28	449.564	307.191	357.538	227.266	260.696	166.313	216.96	222.857	681.981	1186.35	713.374	529.543	555.102	458.032	323.271	334.625	289.951	262.77	262.502	366.152	193.477	255.066	404.466	545.449	522.677	410.938
Popu|evm.model.contig_2141.5	Archeaplastidia I	6.17444e-10	9	'DNA.synthesis/chromatin structure'	52.4209	51.102	56.0554	50.7018	48.442	47.8195	61.0599	67.2712	59.8989	71.3043	69.7783	72.4644	74.3638	75.8601	76.6116	79.4607	85.806	82.146	36.9121	43.7881	47.6614	36.4085	37.8879	37.6102	34.8108	29.6568	28.2384	22.3012	28.1836	21.4625	32.5205	18.4822	24.7648	15.9978	13.7089	16.2385
Popu|evm.model.contig_2062.2	Archeaplastidia II	4.2048e-05	9	'not assigned.unknown'	11.5535	11.0438	10.837	18.5744	18.9243	19.8359	8.76505	7.41356	13.7648	14.474	11.9548	11.9097	16.7734	12.9224	14.1167	20.925	17.5497	21.4435	8.09754	7.14099	11.0178	8.20866	8.47225	10.9025	10.309	7.59991	8.18237	6.37178	7.36196	5.97689	6.23475	3.56135	8.38311	1.6408	3.678	3.82726
Popu|evm.model.contig_2446.3	Specific	9.6297e-08	14	'not assigned.unknown'	22.0622	23.4924	26.5699	25.7409	26.5865	26.4905	31.4656	27.238	27.781	33.3239	34.8577	29.4107	35.3643	27.9374	30.1912	32.9365	33.8937	31.2258	39.8041	40.9119	37.6959	34.9008	39.7179	38.1263	34.619	30.1711	34.329	38.0979	34.7276	34.1633	31.9219	30.5171	41.0696	26.7802	29.2234	29.4699
Popu|evm.model.contig_2083.18	Specific	NR	NR	'not assigned.unknown'	17.023	18.358	16.118	21.6945	14.6046	14.3757	9.70065	10.2692	10.8107	11.669	12.7728	14.3699	24.0955	22.2872	24.9876	27.7189	26.9944	30.578	10.9895	20.6295	11.7606	14.4629	30.1612	18.9664	21.8167	18.5141	15.0113	20.841	13.8316	9.64452	21.3478	13.7542	31.2252	6.0358	12.7058	14.9263
Popu|evm.model.contig_3624.4	Archeaplastidia II	0.000105242	16	'not assigned.no ontology'	58.5663	67.1834	69.6979	63.1335	55.6929	56.0951	76.9158	73.257	56.7562	70.6311	66.9469	75.0365	73.8445	73.872	74.6538	63.4273	66.7826	62.5165	90.3874	92.8824	73.7824	96.8846	109.19	80.833	73.4575	85.3133	83.7308	82.7004	85.7408	86.2573	92.3242	95.2353	82.5237	75.8284	69.7482	78.6775
Popu|evm.model.contig_4448.16	Archeaplastidia I	NR	NR	'DNA.repair'	10.5702	9.97821	10.947	11.2617	12.5476	14.8023	13.3445	11.1478	12.6963	14.0252	13.4649	11.3505	13.8134	11.039	11.077	12.1202	12.7269	13.9285	8.2027	7.24017	8.23243	11.0007	10.7089	11.1605	12.5146	8.28562	10.0895	11.1506	12.4187	10.7991	10.7238	10.4998	14.6897	8.497	8.22534	10.2243
Popu|evm.model.contig_3419.9	Archeaplastidia II	1.26731e-08	11	'nucleotide metabolism.degradation'	17.8219	20.4892	18.9235	31.5424	29.5177	29.2206	34.3216	31.0271	33.0607	29.8457	35.3611	33.9397	34.5335	34.5294	35.6009	33.3713	31.9512	38.8703	30.3395	35.9033	37.6959	30.9361	34.9057	39.5456	31.1667	24.6854	26.7004	23.3632	28.258	18.6098	24.9889	17.3155	26.2261	12.4232	18.1894	18.3708
Popu|evm.model.contig_2020.32	Archeaplastidia I	0.000570794	8	'lipid metabolism.Phospholipid synthesis.diacylglycerol kinase'	88.1875	88.0601	90.3267	69.4712	58.984	64.0295	48.8972	47.5017	67.4412	70.8555	69.4008	59.8279	74.5715	61.8391	57.3427	67.1775	60.8881	72.4932	37.3854	44.9287	42.6477	37.8045	42.9035	46.3193	48.1885	41.3709	40.4812	39.7573	33.0916	30.7674	31.6227	26.8943	51.0678	17.9316	34.9075	27.8843
Popu|evm.model.contig_671.1	Specific	0.000331576	5	'protein.synthesis.elongation'	9.52548	10.4626	9.07668	9.40908	9.92495	8.06234	8.96202	8.6217	7.16524	7.18092	6.66952	8.72257	7.47792	9.0509	8.08878	8.58741	9.57865	9.45845	4.94265	4.95902	5.44702	5.1374	5.96446	5.28995	5.03462	2.45711	3.75281	3.78325	3.71816	2.37717	6.98292	5.52623	8.22929	2.6956	3.14302	6.50634
Popu|evm.model.contig_547.1	Archeaplastidia I	2.05556e-10	17	'protein.degradation.metalloprotease'	59.058	59.5302	65.7372	59.1359	59.0869	59.3371	61.6508	56.6177	64.3614	69.6773	67.5761	66.1462	72.5462	67.594	75.7872	78.102	86.0739	82.146	87.8635	83.2619	84.6145	100.57	107.97	94.5094	104.193	105.599	99.1728	102.878	98.4569	105.411	98.1101	105.674	93.9063	95.8696	103.987	80.3724
Popu|evm.model.contig_2030.4	Archeaplastidia I	3.58503e-10	19	'lipid metabolism.Phospholipid synthesis'	55.5551	52.1192	59.521	51.4331	54.2015	57.5028	41.0677	31.4115	57.0076	57.5034	50.5248	37.2946	53.3321	42.4293	41.4743	62.449	68.5242	72.3636	64.57	60.5496	78.5485	83.7619	84.7902	104.315	120.447	128.398	126.611	124.449	145.975	136.585	101.602	109.481	124.516	141.226	141.302	134.556
Popu|evm.model.contig_510.2	Archeaplastidia I	NR	NR	'development.unspecified'	30.1128	29.8862	29.9806	30.6161	30.6491	33.4438	35.8481	28.2265	30.1694	28.892	30.3275	32.2064	29.4962	25.5832	28.9547	26.3057	30.4775	26.6262	34.4408	44.4824	34.9723	31.6061	39.989	33.1589	27.4747	24.0569	27.7462	27.7438	24.0193	20.5795	29.0789	27.4469	35.3783	17.5214	21.4661	30.9461
Popu|evm.model.contig_2089.3	Archeaplastidia I	0.000217737	8	'not assigned.unknown'	67.7846	70.6709	76.5742	66.2536	71.2231	74.0967	74.6507	72.4882	87.2399	95.5399	92.6183	82.6408	90.9294	79.5223	82.8456	85.9285	88.1504	89.9201	34.2831	41.3086	41.4716	51.9324	50.9013	49.6739	65.0665	56.9136	58.0764	53.0318	61.8702	53.9957	55.215	57.1658	61.8351	41.4888	49.1514	48.6062
Popu|evm.model.contig_2019.18	Archeaplastidia I	4.64851e-15	7	'not assigned.unknown'	20.1571	23.2986	24.9196	27.4472	29.1063	27.3437	40.6738	40.6922	34.7577	38.8779	39.325	45.2903	40.2458	44.0512	47.7083	35.0019	38.7835	31.6793	16.3002	19.7865	21.2929	14.6862	11.5223	13.6765	10.4049	7.88562	7.93628	6.50453	6.99014	6.3844	15.7615	12.5875	15.3819	13.3022	13.5083	18.5349
Popu|evm.model.contig_2059.33	Archeaplastidia I	7.79468e-05	9	'protein.synthesis.ribosomal protein.eukaryotic.60S subunit.L3'	783.794	782.951	874.442	542.997	404.146	419.924	225.183	241.408	250.218	408.415	411.686	447.032	603.011	605.207	694.811	904.939	787.459	803.385	479.122	141.035	468.01	183.997	101.192	192.954	178.322	216.055	210.711	122.524	221.677	182.703	84.1442	100.823	28.7641	129.799	124.249	31.3835
Popu|evm.model.contig_4467.2	Archeaplastidia I	9.0634e-05	21	'not assigned.unknown'	63.2369	63.9865	69.863	58.5508	57.4413	65.9917	67.8061	62.0543	65.3042	68.948	64.493	66.9849	66.782	59.0662	62.907	64.2425	63.0316	64.2009	58.0499	73.3935	54.4083	83.9852	87.908	79.7363	72.5465	75.9991	80.4087	84.227	76.5197	82.9293	95.4167	101.805	91.0606	84.3254	77.9067	93.8225
Popu|evm.model.contig_2494.12	Prokaryotic	2.71898e-10	9	'transport.ABC transporters and multidrug resistance systems'	19.051	19.4236	23.2693	27.1547	27.6664	29.7752	25.3103	23.2841	28.7238	34.3899	33.6622	27.5656	30.7426	29.507	28.8517	31.5234	25.3868	31.6145	20.2964	23.7041	26.9256	19.4886	20.5367	24.1918	22.2962	18.6284	18.4565	17.1242	18.1446	15.8252	13.9658	11.4209	19.3811	8.8486	11.2346	12.2472
Popu|evm.model.contig_3401.26	Archeaplastidia II	NR	NR	'not assigned.unknown'	20.6488	20.0533	21.564	34.6625	31.3176	32.7612	16.0529	15.9804	11.8792	12.3983	13.9053	17.7806	18.8506	19.3574	29.573	29.0776	23.1763	24.3588	18.1406	19.0426	18.9408	23.6208	26.3656	25.5466	24.0223	16.3427	23.0706	28.0757	23.2013	15.146	42.5958	43.78	39.6083	21.0374	21.3993	41.3344
Popu|evm.model.contig_3470.2	Prokaryotic	0.0170009	9	'protein.degradation'	26.9786	29.7409	38.1221	15.6981	16.1988	18.4709	17.4809	16.4746	20.4901	30.4067	30.7679	26	35.8317	29.1931	38.4861	42.0674	40.5921	45.5431	5.52105	3.42172	8.78951	12.2292	11.9289	15.6763	18.8918	17.4855	19.1332	16.3277	19.7062	16.9798	10.7737	10.1314	14.6897	6.7976	7.42287	7.27179
Popu|evm.model.contig_2199.2	Prokaryotic	2.28165e-09	9	'not assigned.unknown'	37.2416	38.3628	40.1574	46.2654	44.0709	46.6677	47.026	47.337	56.6934	55.035	56.628	49.1483	52.8647	45.3068	49.357	47.8286	55.8643	50.7906	35.2821	47.4578	42.3382	37.4695	42.2934	47.9321	38.0234	32.2853	35.3749	30.266	32.5711	26.6922	27.5327	26.1575	41.6079	18.3418	22.5361	30.8368
Popu|evm.model.contig_3408.3	Prokaryotic	0.00583824	7	'transport.misc'	41.359	38.605	44.6133	33.785	38.3628	39.2452	38.3102	35.2556	39.5345	40.1683	36.8711	38.1892	34.7931	36.4652	38.0739	38.9151	43.5393	41.1378	28.9723	34.5644	30.1443	35.9618	38.9046	35.6104	36.2972	25.0854	29.0997	26.4163	30.5633	23.5	33.4682	33.6486	30.7637	25.0808	24.4085	27.9937
Popu|evm.model.contig_2190.12	Specific	1.81884e-07	11	'development.unspecified'	38.7779	41.9472	42.7979	37.9776	39.7512	43.9376	38.8026	36.2441	41.1058	45.3295	44.2328	43.2215	47.516	45.5684	47.9659	52.6658	53.185	55.2607	36.1234	39.5234	40.8526	44.0587	46.0212	46.2548	44.2088	39.371	38.574	32.7218	37.6278	32.3295	37.2589	31.8065	37.0703	23.2056	23.8067	27.8296
Popu|evm.model.contig_3389.5	Specific	4.2048e-05	11	'not assigned.unknown'	19.3582	20.9736	21.454	29.8361	37.3343	36.6858	38.3594	37.8916	34.5063	32.7068	38.8217	34.9462	40.9728	35.6804	33.0764	34.6758	38.4486	37.7042	22.2419	34.3164	24.6354	31.2711	39.8534	27.74	28.4816	22.914	27.131	27.4119	22.9039	27.3035	21.3478	24.0698	29.2255	16.7596	19.46	20.2845
Popu|evm.model.contig_2050.16	Archeaplastidia I	0.00109522	7	'not assigned.unknown'	236.969	245.29	247.271	198.127	222.617	241.785	259.111	288.141	245.881	260.589	284.147	304.843	266.764	302.342	270.897	252.948	198.405	225.513	181.721	228.412	195.474	244.976	253.828	264.046	204.981	171.998	188.256	231.176	178.249	154.041	220.561	209.137	279.411	138.179	160.896	242.156
Popu|evm.model.contig_2148.2	Archeaplastidia II	0.00583824	4	'PS.lightreaction.other electron carrier (ox/red).ferredoxin oxireductase'	175.883	163.187	162.775	189.693	169.238	178.353	121.037	127.349	145.693	159.944	146.1	131.454	153.09	120.068	133.697	136.909	113.001	137.148	89.7039	98.5853	134.133	96.1028	108.038	129.539	128.167	107.542	101.141	150.002	119.204	99.4336	95.267	83.7531	162.432	69.4996	96.1629	119.575
Popu|evm.model.contig_2275.1	Archeaplastidia I	5.74117e-05	9	'redox.ascorbate and glutathione.glutathione'	47.0743	44.2723	42.4679	59.9646	49.2648	41.9753	42.0033	44.5363	39.7231	44.488	44.1699	45.6817	49.3335	59.7464	52.0361	46.7416	41.3289	41.073	41.4341	41.8045	49.0851	44.3938	47.919	42.4486	40.6126	25.8283	31.6221	24.5579	20.0781	18.2023	21.2979	14.2454	23.1497	7.8524	9.49592	9.73217
Popu|evm.model.contig_2489.2	Specific	0.000963665	15	'not assigned.unknown'	39.6997	38.1206	39.8824	32.1761	32.5004	33.1878	30.333	28.4461	34.632	37.1388	37.1857	32.5978	40.038	38.4532	34.3644	43.1001	42.5346	45.6727	35.8079	44.532	45.6807	36.2968	40.4634	42.9002	46.846	40.6852	38.7586	42.1467	42.9076	36.5405	33.4682	29.903	40.9157	28.0694	30.3602	32.7504
Popu|evm.model.contig_2275.3	Specific	NR	NR	'not assigned.unknown'	41.6048	42.6738	38.4521	33.2974	30.4948	33.5291	33.2383	32.4549	33.5006	34.5021	37.5633	41.2086	35.624	42.6909	35.807	41.85	48.0272	44.7009	31.0756	37.1926	34.0439	42.4952	48.3935	37.2232	44.5924	37.771	37.036	38.1643	40.4536	36.2009	42.0472	35.7363	33.6094	23.5572	30.1596	30.9461
Popu|evm.model.contig_2364.1	Prokaryotic	1.47452e-07	10	'protein.glycosylation'	23.1684	21.1674	23.1593	15.7956	20.2099	19.2814	19.1058	18.3966	21.9357	24.6844	25.4826	24.2107	23.4724	24.2752	26.3272	24.1861	28.401	22.8687	20.4542	19.5881	20.4263	20.7729	21.4178	21.9339	20.3303	16.1141	16.7954	13.1418	19.037	15.5535	14.3649	12.7103	11.9209	8.6142	8.02472	10.3883
Popu|evm.model.contig_4432.3	Archeaplastidia I	4.91681e-05	15	'stress.abiotic.drought/salt'	34.6605	32.5018	39.1123	33.3462	38.4142	42.3593	37.7193	33.0041	47.1397	54.1374	53.7337	35.9526	50.5279	36.6744	37.7648	47.6656	44.812	55.1311	56.5776	73.0959	88.3284	50.4805	55.9168	77.801	70.3409	62.1136	53.5238	61.1293	64.1754	52.5015	39.9523	34.4468	75.5249	42.3092	47.279	52.8709
Popu|evm.model.contig_3806.1	Prokaryotic	0.00259777	9	'protein.postranslational modification'	32.7554	31.63	31.6309	30.6648	30.1348	31.3109	29.3974	30.0936	29.6038	29.2847	27.6219	30.6408	29.1327	31.495	32.3036	35.5997	33.5588	30.3189	24.1874	28.6631	24.883	27.5856	31.7201	25.224	26.1321	22.514	23.4397	19.7127	19.9293	17.9986	21.5473	19.526	27.7643	13.5366	16.1832	18.6442
Popu|evm.model.contig_2149.14	Archeaplastidia I	0.00140974	9	'DNA.synthesis/chromatin structure'	110.065	107.145	111.451	50.263	41.8082	47.7342	49.0449	48.3255	63.4815	89.3127	86.7667	71.7376	109.52	82.4521	83.773	112.615	96.6573	111.623	32.6005	26.382	47.7852	38.1396	37.7523	56.3831	52.6957	53.5994	50.8168	33.9165	47.4437	38.0347	26.7346	21.3067	34.0708	15.4118	16.9188	16.1292
Popu|evm.model.contig_2085.18	Specific	1.09919e-06	10	'not assigned.unknown'	16.9615	18.1642	19.0885	25.9359	23.6553	25.808	25.5565	23.5037	24.4498	29.5091	29.4466	25.2731	31.0022	26.8388	26.7909	28.208	27.5303	29.8006	15.827	20.2824	21.4167	20.1587	21.2823	24.3209	22.2962	19.7712	19.6869	18.5844	23.5731	19.6286	19.5522	18.0523	22.073	15.1774	14.9795	14.1062
Popu|evm.model.contig_2070.5	Specific	7.46985e-07	19	'not assigned.unknown'	875.914	885.639	851.283	291.584	305.205	316.777	458.787	456.017	657.065	496.493	436.225	377.531	380.283	597.673	337.668	437.36	860.94	566.211	992.632	980.299	1050.28	911.329	831.974	881.099	2067.31	1370.33	920.547	1044.18	1825.17	1228.39	2885.49	1043.11	884.226	2753.38	1335.31	1259.39
Popu|evm.model.contig_2461.1	Specific	0.00043612	9	'not assigned.unknown'	10.14	8.86414	10.4519	8.58031	7.55942	11.219	9.10975	8.56679	10.245	13.5203	10.5076	8.72257	13.8134	8.89394	8.75855	10.9245	10.9183	12.1146	3.99619	7.28976	7.30396	7.20352	7.72669	10.967	9.7336	7.37134	7.25954	8.29659	8.62613	4.21099	4.88805	2.82452	6.99875	4.0434	6.82101	6.83439
Popu|evm.model.contig_2190.4	Prokaryotic	1.34974e-05	20	'not assigned.unknown'	66.4326	65.1006	76.6292	79.4653	85.3649	101.44	55.0524	46.6231	73.2866	78.934	74.8119	49.6516	71.5595	47.2425	52.8089	67.5036	54.6586	65.7557	57.524	55.2931	80.7768	91.1888	70.2857	124.249	125.194	119.199	122.428	118.674	131.177	124.02	82.1491	78.1654	120.594	95.518	124.249	116.677
Popu|evm.model.contig_2501.9	Specific	1.6026e-08	20	'not assigned.unknown'	87.8803	105.159	96.5429	30.4698	26.278	30.5004	21.3217	18.5065	24.3241	29.5091	29.2578	23.4838	37.078	26.3679	31.7369	40.1652	45.8838	48.3936	36.2286	43.1435	40.2956	71.9235	75.8435	78.7686	92.4932	92.2846	87.2376	119.936	117.419	107.041	147.24	106.718	160.74	281.104	164.975	340.462
Popu|evm.model.contig_4483.3	Archeaplastidia II	NR	NR	'not assigned.no ontology'	44.9849	51.9255	51.4345	30.7623	36.1001	36.4298	26.7383	22.7349	32.1807	38.8779	35.2981	28.3484	36.7145	28.4606	28.7487	39.3499	38.8505	43.7939	22.7677	25.6381	31.9393	31.6061	29.009	34.9008	41.3319	33.5425	38.6971	32.4563	35.0994	27.0997	21.8466	19.833	42.2232	17.5214	22.0011	25.1506
Popu|evm.model.contig_2062.5	Specific	0.00043612	4	'not assigned.unknown'	139.687	134.561	139.231	153.032	153.348	171.741	94.052	79.737	116.592	115.119	98.2811	83.4795	101.004	77.5343	85.6792	130.17	171.143	163.515	74.5078	52.0697	104.793	44.673	40.8701	62.7698	79.4032	72.5134	58.9992	53.4964	89.6076	63.4365	75.8645	38.3766	65.8344	62.0574	76.8367	66.7037
Popu|evm.model.contig_2175.2	Specific	0.00230398	9	'not assigned.unknown'	19.6655	19.908	19.2536	21.7433	16.6616	14.461	19.0566	19.1105	16.0275	14.9228	14.157	20.7441	17.3966	24.4322	24.0087	22.2838	23.7792	19.6943	12.8299	10.0668	9.71798	16.194	16.1989	15.5473	13.9051	13.4284	13.2887	11.1506	14.8726	10.7312	15.2627	14.3682	9.69057	12.8334	7.48974	9.6775
Popu|evm.model.contig_4440.1	Prokaryotic	0.000122038	22	'transport.potassium'	56.7227	54.4927	57.3756	55.2357	52.8131	59.1238	46.0904	41.9004	49.8424	43.9831	45.8687	42.6623	45.3349	37.6685	41.5258	45.4915	43.2714	50.2723	34.546	46.1685	38.8719	48.9169	53.8157	58.3185	50.7778	52.228	58.63	62.0585	52.203	52.2298	49.878	58.0254	78.0629	39.555	52.5619	64.462
Popu|evm.model.contig_3420.10	Prokaryotic	0.00465711	8	'RNA.processing'	51.0074	53.3302	62.3266	45.7779	49.0591	53.3223	50.0297	42.4495	57.3219	60.7573	59.1448	53.4537	59.7714	50.9571	51.2118	62.5577	57.137	68.4766	39.699	45.7222	48.3423	49.3637	49.9524	55.9315	56.2439	46.0566	52.1703	42.4785	48.2617	42.042	45.5386	37.6398	48.299	42.6022	45.5403	46.5832
Popu|evm.model.contig_2092.3	Specific	0.000141324	7	'protein.postranslational modification'	35.0292	39.6707	44.5033	24.0346	26.1237	28.7941	39.7382	36.7383	41.5458	45.4417	43.1002	32.7096	35.9356	31.9659	33.1279	31.4147	36.841	35.372	19.8232	27.6217	20.0549	24.0117	25.2134	26.1917	29.3447	20.0569	22.1478	20.6419	26.3989	19.0174	24.0412	18.7278	35.0706	19.4552	20.6637	27.9937
Popu|evm.model.contig_636.3	Prokaryotic	0.00124329	16	'not assigned.no ontology'	28.515	30.8065	29.4855	20.4757	22.4726	21.9688	25.9505	22.3505	21.5586	23.7307	22.5883	28.3484	26.4843	33.5877	31.8399	27.3384	31.2144	27.4684	33.3892	41.2094	26.1209	35.515	41.7512	33.0299	34.8108	30.3996	31.499	23.6287	27.44	20.5795	41.1494	36.7801	35.0706	28.9484	22.6698	27.1735
Popu|evm.model.contig_2056.12	Specific	4.7971e-06	6	'not assigned.unknown'	68.5835	61.9521	73.7137	261.602	292.246	292.42	194.998	153.269	210.746	148.667	156.23	130.559	152.778	100.083	115.252	130.713	141.536	145.31	94.331	80.1377	103.06	88.7317	87.3658	73.4142	65.2104	67.4278	71.9187	92.9218	72.4297	72.6735	68.3329	74.6041	102.751	57.9554	88.5394	96.0095
Popu|evm.model.contig_2090.6	Archeaplastidia I	9.6297e-08	21	'RNA.regulation of transcription.MYB domain transcription factor family'	70.0584	72.1241	74.3738	43.4378	34.3002	39.4585	28.3141	23.9431	30.1694	21.7111	23.2804	32.7096	49.697	47.1902	62.1857	60.601	68.1893	58.4351	23.6616	23.8529	15.8459	70.4717	90.0091	57.6733	91.1027	85.4276	90.2521	109.648	113.255	95.8339	171.231	195.383	156.049	154.001	157.151	167.47
Popu|evm.model.contig_453.2	Archeaplastidia II	NR	NR	'transport.ABC transporters and multidrug resistance systems'	1021.07	949.432	909.209	182.965	103.261	95.9375	54.1661	57.057	72.7209	87.0125	99.4766	102.826	213.64	191.272	241.942	451.872	412.15	424.335	23.1358	5.10779	14.8555	66.2277	43.7846	72.3175	230.202	261.711	262.143	260.845	355.679	324.857	200.26	232.102	181.967	199.064	210.181	129.963
Popu|evm.model.contig_4443.3	Archeaplastidia I	0.0100886	11	'RNA.processing'	126.781	136.111	131.089	132.556	131.39	148.193	109.908	107.579	119.484	136.55	115.458	122.507	143.067	131.055	116.798	161.259	128.542	157.166	97.5911	110.189	127.386	146.918	121.458	153.086	130.133	110.913	110.739	99.36	94.59	83.4726	95.8157	86.5162	113.98	57.9554	68.2101	84.5824
Popu|evm.model.contig_3748.1	Archeaplastidia I	1.19287e-07	9	'transport.p- and v-ATPases'	115.043	98.9587	119.977	93.8471	105.935	91.9277	230.501	212.577	147.202	198.485	204.238	179.931	164.774	156.376	175.377	114.734	142.072	128.272	146.439	158.738	171.829	138.263	131.964	154.312	105.631	80.0562	81.0854	66.1736	88.7896	64.2515	89.1819	67.9726	66.5265	66.1594	45.8747	55.0579
Popu|evm.model.contig_2035.23	Specific	NE	NE	'not assigned.unknown'	0	0	0	0	0	0	0	0	0	0	0	0	0	0	0	0	0	0	0	0	0	0	0	0	0	0	0	0	0	0	0	0	0	0	0	0
Popu|evm.model.contig_720.1	Archeaplastidia I	1.32969e-06	7	'protein.degradation.serine protease'	115.289	112.279	113.211	88.5331	99.0438	104.896	120.002	109.446	112.884	125.386	122.82	114.288	114.35	86.1143	105.412	99.7336	117.69	108.837	72.1417	93.0312	79.7246	89.1226	104.31	90.3162	75.855	74.9134	79.0552	70.4215	78.7506	73.1489	77.71	77.4286	87.9073	61.0612	68.1433	83.5436
Popu|evm.model.contig_2088.9	Prokaryotic	NR	NR	'protein.synthesis.ribosome biogenesis'	3.74874	4.02035	4.78589	3.55888	2.98263	3.19934	2.85603	2.74576	2.82838	4.15147	4.27856	3.96989	5.40072	4.49929	4.89448	6.14163	5.96154	7.06145	1.73519	1.93402	1.54745	2.06613	2.91445	2.70949	4.17154	2.79997	3.1376	3.31864	3.49507	3.05636	2.79317	2.88592	4.61456	2.2854	2.80865	2.29636
Popu|evm.model.contig_2126.7	Archeaplastidia I	1.20869e-16	10	'development.unspecified'	45.2307	48.2442	53.8	43.0965	40.4712	42.3593	74.4045	79.3526	58.3904	110.407	114.011	132.684	140.782	158.469	165.124	149.519	142.407	146.8	129.613	96.8992	104.855	61.0345	63.5757	51.4157	45.2637	34.571	37.0975	31.3279	33.6865	26.9639	29.2784	25.2978	25.6108	19.8654	19.8612	13.2314
Popu|evm.model.contig_2350.1	Archeaplastidia II	3.57565e-11	9	'not assigned.unknown'	5.89965	6.24849	8.14151	14.7718	15.016	17.6604	19.2536	19.5498	18.793	23.7868	25.986	21.0236	23.5762	21.0839	19.0627	19.8924	14.6024	19.3056	9.6224	15.1746	14.0508	9.38133	11.1156	13.87	10.0692	6.62849	7.75172	9.29218	6.54396	4.41475	5.53646	4.05257	11.7671	2.2854	4.68109	6.23297
Popu|evm.model.contig_2449.3	Archeaplastidia I	NE	NE	'signalling.receptor kinases.DUF 26'	0	0	0	0	0	0	0.0492419	0	0	0	0	0	0	0	0	0	0	0	0	0	0	0	0	0	0	0	0	0	0	0	0	0	0	0	0	0
Popu|evm.model.contig_3436.5	Prokaryotic	2.81736e-12	11	'DNA.repair'	9.95566	10.4142	10.947	6.14272	7.45657	7.67842	8.02643	6.97424	9.11368	11.7251	11.766	11.3505	14.6443	18.9912	20.1447	20.3272	14.1335	18.0099	16.826	16.4144	17.2076	10.7774	10.7767	11.0315	6.47309	4.7428	4.79868	5.17707	4.2387	4.14307	3.84061	3.31574	4.46074	1.1134	2.13993	2.40571
Popu|evm.model.contig_2326.1	Archeaplastidia I	0.000217737	11	'not assigned.unknown'	9.7713	11.6735	11.6072	9.36033	10.0278	9.81131	12.5074	13.0698	13.9534	11.2202	12.2694	13.5871	12.0997	15.5906	12.5196	13.2072	16.8799	12.7624	15.196	14.8771	10.3989	12.8435	18.9101	14.4506	11.0282	8.17133	9.65888	8.7612	12.2699	8.21822	11.871	12.7717	9.99821	4.395	3.94549	6.94374
Popu|evm.model.contig_2036.17	Archeaplastidia I	0.000743431	10	'protein.synthesis.ribosomal protein.eukaryotic.40S subunit.S24'	945.358	1006.88	1025.17	645.327	466.936	504.003	259.849	338.608	326.27	482.524	447.865	531.014	647.931	754.468	786.982	1143.38	947.55	958.478	870.064	315.691	815.444	451.756	245.221	399.714	296.132	350.339	379.65	222.017	348.317	298.573	200.26	236.891	86.3691	277.412	228.638	91.0888
Popu|evm.model.contig_3442.10	Specific	0.000163441	12	'not assigned.unknown'	21.1404	23.008	24.7546	16.4293	12.8562	15.4848	39.9352	36.0793	21.4957	41.0098	39.7655	53.3419	53.6956	69.6343	65.3285	42.7197	63.9024	55.8437	38.0689	63.9218	26.1209	64.4408	64.4568	51.8673	49.4831	35.9424	35.3134	29.4031	40.1561	35.8613	70.8268	46.4203	22.6113	27.1904	13.5083	19.683
Popu|evm.model.contig_456.5	Specific	NR	NR	'not assigned.unknown'	13.7044	13.8532	14.7977	12.2854	11.1591	10.7924	11.3256	10.5987	11.3135	12.4544	12.8986	13.0279	14.6962	14.3873	14.8895	16.2509	15.8751	16.2608	9.78014	13.5381	10.2751	13.1785	17.6223	12.1927	13.7613	11.0856	12.5504	12.6108	11.675	10.5954	13.068	12.8331	18.9197	9.7276	10.6996	12.5206
Popu|evm.model.contig_2140.4	Archeaplastidia I	1.60561e-06	9	'RNA.processing.splicing'	22.3081	23.9768	27.065	25.5459	25.7637	27.3864	16.2991	15.3763	19.233	25.3015	25.7343	25.7763	29.3924	35.2096	33.7977	35.7628	42.4006	39.2591	15.2486	13.3894	19.0646	14.1837	12.3356	20.6437	15.871	13.5998	15.0113	9.95591	12.2699	10.3916	9.22744	6.75428	13.9975	3.516	5.34981	7.43582
Popu|evm.model.contig_2284.1	Archeaplastidia I	NR	NR	'not assigned.unknown'	73.3155	92.8071	91.702	45.8266	48.5963	47.9901	60.5183	55.9587	57.8876	48.9761	51.2169	53.3978	44.6079	50.7478	57.1882	60.8184	81.653	61.7391	33.284	39.2754	32.0012	66.1719	64.2535	57.6733	63.2924	46.3995	50.0785	46.4609	53.021	36.5405	94.3194	66.7445	75.0635	35.0428	35.2419	58.5024
Popu|evm.model.contig_4404.16	Specific	NR	NR	'not assigned.unknown'	26.1797	26.3987	26.1298	26.2284	28.7464	31.6521	18.4657	18.0122	23.7584	22.9453	22.5254	15.7118	21.6548	16.323	16.2291	19.4032	19.9611	24.8122	11.5679	15.3234	19.993	14.9655	15.1145	23.4822	22.7277	15.5427	17.2876	19.3808	17.401	12.4971	14.8637	10.5612	26.6875	6.739	12.3046	16.4572
Popu|evm.model.contig_2290.3	Specific	1.88157e-05	7	'not assigned.unknown'	8.17348	8.57351	9.46175	11.3592	11.5705	11.8162	10.9809	9.99458	7.41665	6.84431	8.49421	9.16988	9.60705	9.26016	10.3557	10.9245	10.8513	11.2724	5.3633	5.70287	6.74688	3.12711	4.33779	4.64483	2.73308	1.77141	1.7226	1.72569	1.4129	0.950868	1.49634	0.73683	2.15346	0.6446	0.601854	0.656102
Popu|evm.model.contig_468.6	Prokaryotic	4.00107e-08	21	'not assigned.unknown'	166.972	179.075	198.862	161.271	154.48	167.944	150.926	151.182	158.578	153.717	149.058	159.914	148.935	139.269	151.935	167.291	158.081	167.531	76.4008	74.782	84.6764	150.436	159.278	166.504	205.413	187.655	202.837	225.8	213.125	195.675	223.204	244.443	218.192	190.216	212.722	234.119
Popu|evm.model.contig_2163.4	Specific	0.00038051	10	'not assigned.unknown'	5.89965	6.636	5.61104	9.16533	5.03961	6.52665	3.29921	5.10712	3.95974	7.68583	9.31217	5.19999	13.1902	9.52175	8.75855	8.91352	8.64088	9.58802	4.15393	6.79386	7.30396	4.18809	6.71002	7.41883	6.56898	3.88567	4.61412	6.37178	4.01561	4.41475	2.84305	2.64031	11.3057	1.5236	2.9424	4.48336
Popu|evm.model.contig_2296.5	Archeaplastidia I	6.14058e-07	19	'not assigned.unknown'	14.196	14.9189	16.5581	18.8669	21.0327	26.4905	17.8256	15.9804	21.1186	23.6746	22.7141	18.4516	25.2899	23.909	25.812	33.7518	29.4728	37.9634	25.1865	37.1431	31.568	40.5407	47.8512	51.4802	55.9083	47.5994	58.63	102.811	66.5551	51.8902	57.8585	72.148	114.595	37.0938	70.2163	70.2575
Popu|evm.model.contig_4574.1	Archeaplastidia I	NR	NR	'hormone metabolism.salicylic acid.synthesis-degradation'	51.4991	58.1255	60.2912	39.0014	34.3516	44.9614	40.6738	45.1404	43.4943	59.5792	57.6977	47.9741	48.97	41.5923	43.8958	53.2093	56.2662	56.8803	25.87	32.5312	34.1058	40.4849	47.919	44.9001	49.579	40.7424	53.6468	46.66	52.1286	40.7515	43.9924	37.2099	56.2207	36.5664	41.7286	38.6553
Popu|evm.model.contig_3659.1	Specific	0.00465711	10	'not assigned.unknown'	56.9685	60.3052	69.6429	59.3309	68.189	70.2575	61.2569	55.0251	72.0295	82.5245	77.3917	63.8537	83.2438	61.5775	69.141	87.6133	83.0597	103.266	46.7449	55.1443	51.3134	62.1513	59.4413	70.8982	69.286	61.085	61.337	67.9657	54.8057	52.3657	42.7455	45.0695	63.5271	39.1448	64.6659	52.0507
Popu|evm.model.contig_3416.9	Specific	1.93532e-06	19	'not assigned.unknown'	24.7048	24.558	30.1456	21.207	24.7352	23.8457	20.5339	19.7146	27.9067	20.3085	22.3995	20.0731	23.9397	18.7819	19.7325	24.8383	25.1858	27.7275	19.7706	22.5635	25.9352	30.4335	23.9256	31.3526	36.5849	37.8853	35.6825	31.1952	36.438	30.4278	29.5777	25.2978	30.0715	23.4986	31.2295	29.1418
Popu|evm.model.contig_448.24	Archeaplastidia II	0.00259777	9	'protein.synthesis.initiation'	127.764	107.629	126.028	109.155	91.073	106.559	77.0143	73.4767	113.45	133.296	126.469	90.2451	145.975	120.748	119.992	178.488	174.023	196.878	75.244	42.6972	93.404	57.9074	47.919	82.8329	90.9588	98.3417	80.7163	67.5011	112.363	88.6345	61.35	37.0871	50.7601	62.8192	53.6988	38.1632
Popu|evm.model.contig_3649.2	Specific	NR	NR	'not assigned.unknown'	36.8114	38.9441	45.2734	39.1964	37.9514	42.2313	26.6399	27.1282	34.5691	39.3267	38.57	32.7096	40.6612	33.64	34.8281	45.7089	44.879	49.9484	26.3433	27.7705	34.5391	30.0426	31.9234	38.3199	42.099	40.4567	41.6501	40.1555	40.0074	36.8801	26.4852	26.9557	39.3776	22.3266	33.1689	28.0483
Popu|evm.model.contig_2074.2	Specific	NE	NE	'not assigned.unknown'	0	0	0	0	0	0	0	0	0	0	0	0	0	0	0	0	0	0	0	0	0	0	0	0	0	0	0	0	0	0	0	0	0	0	0	0
Popu|evm.model.contig_3542.3	Specific	2.60702e-05	11	'not assigned.unknown'	16.9615	18.4548	19.5286	17.5019	16.9187	19.1534	12.8521	12.96	15.2733	19.9158	19.8827	16.9978	22.5896	22.3918	22.2055	30.0016	23.1763	25.6544	18.9819	14.5299	24.5116	17.925	15.7923	23.5467	18.7	15.8284	16.0571	14.0046	16.5086	13.8555	12.6191	11.7279	17.6891	8.1454	9.76341	9.8962
Popu|evm.model.contig_4462.7	Specific	0.000217737	11	'not assigned.unknown'	26.8557	29.0628	26.4049	30.9574	29.1578	28.2822	14.9203	16.2549	18.4159	24.2356	18.6243	19.9054	21.3952	23.7521	24.9876	30.4907	25.9227	29.088	26.2381	19.4889	33.6725	16.529	14.2334	18.5793	15.8231	14.3998	15.4419	10.4869	12.7905	9.64452	8.03036	8.04373	11.7671	7.2664	7.95785	6.17829
Popu|evm.model.contig_475.2	Archeaplastidia I	4.12579e-07	18	'RNA.processing'	65.0191	70.4772	89.7766	37.1001	41.0368	50.123	42.4957	37.0678	60.0246	64.9649	50.0214	46.2408	46.0619	42.9002	56.3639	68.0471	121.642	98.2772	76.6637	45.7717	82.3243	102.189	75.9113	106.573	129.414	143.713	131.779	81.9703	140.026	127.62	88.8328	81.7268	64.2962	103.546	101.446	57.0808
Popu|evm.model.contig_4429.12	Specific	0.000570794	9	'not assigned.unknown'	66.9856	68.9756	66.9474	72.6888	70.9145	70.4708	63.1773	61.9445	66.6242	67.4894	68.7716	65.6988	77.9469	69.8959	70.2745	74.2974	70.0648	76.0563	48.6378	62.5332	52.8608	60.141	64.6602	59.1571	61.6142	50.0566	54.6927	59.47	50.4926	46.3888	56.0629	50.9027	67.6802	37.4454	46.6771	49.3716
Popu|evm.model.contig_4425.8	Archeaplastidia I	2.81736e-12	9	'N-metabolism.N-degradation.glutamate dehydrogenase'	397.858	347.687	401.629	160.198	201.893	179.846	849.373	811.813	806.215	1200.28	1256.64	990.124	1001.37	951.547	925.727	753.518	696.897	762.118	188.715	224.892	384.51	89.4018	62.6268	169.601	53.1752	45.9423	34.206	17.0578	27.5144	18.0665	16.2104	7.79812	9.15221	6.6218	5.8848	6.94374
Popu|evm.model.contig_2350.9	Archeaplastidia II	7.09727e-15	8	'not assigned.unknown'	218.717	218.455	214.87	218.067	244.884	235.599	418.113	489.24	375.609	526.283	515.756	530.288	457.867	546.193	461.009	317.462	295.8	322.43	143.021	222.908	185.446	133.07	141.114	155.473	92.0617	62.3993	73.0261	64.5143	55.9955	44.1475	77.7599	48.508	72.064	26.956	22.8705	44.3962
Popu|evm.model.contig_2480.1	Archeaplastidia I	0.000331576	16	'not assigned.unknown'	26.6099	29.1596	31.9609	26.0822	27.3065	29.9032	29.2004	27.6224	27.4667	31.0799	29.6983	32.486	30.3791	30.1871	32.046	32.5017	39.0514	38.4169	26.501	31.0931	28.8444	39.759	42.8357	34.9653	41.0442	35.3139	38.451	30.1332	40.6023	33.4841	38.7552	38.8678	28.1488	30.765	30.4939	26.5174
Popu|evm.model.contig_3661.2	Archeaplastidia I	0.0029258	21	'hormone metabolism.abscisic acid.synthesis-degradation'	72.5166	73.4319	87.0811	39.7814	46.2822	51.4027	57.8592	50.577	63.5444	69.6773	66.6952	55.7462	57.2269	45.0452	50.4905	60.1119	75.1556	71.3271	27.0268	34.8619	31.3823	53.831	56.7979	58.4475	83.1911	74.6277	71.8572	76.6605	83.2124	78.107	69.4302	68.7708	89.3686	72.5468	75.0312	74.0301
Popu|evm.model.contig_429.1	Specific	0.00043612	16	'not assigned.unknown'	33.8616	37.0066	40.7075	34.2237	38.6713	40.0984	45.7457	38.6055	38.6546	46.7321	46.8754	41.6	41.0766	39.8135	40.9076	41.3065	45.2139	45.8022	79.6608	94.7669	73.2872	60.6436	75.3013	62.9633	54.0862	49.8851	55.4924	59.0717	55.2518	55.5579	62.6967	69.9989	75.9864	75.3596	69.6145	77.9121
Popu|evm.model.contig_3404.2	Archeaplastidia I	NR	NR	'not assigned.unknown'	682.639	714.702	610.283	310.89	273.579	217.257	420.476	422.738	286.924	287.349	289.432	483.264	335.312	530.916	530.717	377.194	543.371	388.444	548.739	676.509	298.658	503.465	663.207	317.139	313.585	231.14	297.149	266.42	243.614	210.549	622.727	544.149	369.626	279.229	235.124	341.173
Popu|evm.model.contig_436.10	Archeaplastidia I	0.0138389	4	'protein.degradation.ubiquitin.proteasom'	105.886	97.4087	107.49	90.727	87.0105	87.0647	58.3516	56.2333	63.4815	66.7601	66.2548	70.116	79.4529	69.582	82.2789	90.1135	90.5618	90.827	14.3021	7.5873	16.5887	26.022	21.8923	27.2239	43.8731	38.2281	44.2955	30.9961	40.4536	32.9408	29.7772	29.3504	27.3028	29.3	25.4785	17.7147
Popu|evm.model.contig_4404.6	Archeaplastidia I	1.16334e-10	17	'not assigned.no ontology'	18.2521	23.0565	26.5699	18.2819	21.2898	28.7087	21.371	18.5065	32.1807	35.568	32.4667	32.4301	33.8584	42.0631	50.1813	42.611	72.4093	57.2042	154.116	57.6734	79.6627	570.642	477.496	210.695	608.278	539.251	754.993	718.817	310.169	668.257	226.396	485.203	81.7546	302.845	557.584	50.4651
Popu|evm.model.contig_448.5	Archeaplastidia I	0.0338965	15	'DNA.synthesis/chromatin structure'	34.1688	32.5018	38.7272	34.6137	34.1974	37.4536	31.8595	29.4346	40.5402	43.8709	44.862	34.2752	40.5054	29.5593	31.3247	39.0782	34.4296	40.4899	55.8414	44.4328	63.6311	34.6216	38.2945	45.4161	49.2434	43.3709	42.8805	42.744	44.1717	37.831	30.9743	28.4294	48.9912	28.6554	36.78	36.1403
Popu|evm.model.contig_2035.35	Specific	NE	NE	'hormone metabolism.brassinosteroid.synthesis-degradation.sterols.other'	0	0	0	0	0	0	0	0	0	0	0	0	0	0	0	0	0	0	0	0	0	0	0	0	0	0	0	0	0	0	0	0	0	0	0	0
Popu|evm.model.contig_2045.12	Prokaryotic	0.000288572	18	'not assigned.unknown'	31.0346	32.8409	32.0159	27.3985	27.4093	30.799	33.2383	29.4895	37.6489	40.5049	37.2487	32.7096	42.7903	33.1692	36.7344	38.9695	37.9797	40.1012	30.4446	36.2008	32.9916	42.1043	43.3101	48.3192	52.6957	59.3136	51.2475	51.3725	60.6804	56.1012	45.9875	50.5957	59.1433	61.3542	60.5198	53.7457
Popu|evm.model.contig_3526.4	Specific	9.6223e-06	8	'not assigned.unknown'	3.13419	5.18286	3.35562	3.85139	3.1369	2.98605	4.77646	3.51458	3.64547	5.44179	4.02688	4.4172	4.41405	4.60392	5.15209	4.45676	2.61236	3.95182	3.52295	3.17377	3.59008	5.4166	3.93112	3.09656	2.92488	1.02856	1.29195	1.19471	1.78472	2.03757	3.34183	2.21049	2.76873	1.5822	1.60494	1.3122
Popu|evm.model.contig_3427.1	Prokaryotic	1.14053e-05	8	'cell.cycle.peptidylprolyl isomerase'	68.0304	54.2505	60.4562	136.164	124.396	137.913	62.3402	53.7072	74.6693	76.1289	68.3312	58.43	85.5287	70.9946	70.326	75.8192	68.7252	72.7523	51.004	56.384	74.3394	40.82	37.6845	61.0279	38.2631	31.1425	31.8682	49.9123	27.5144	25.1301	28.1312	26.0347	58.0665	16.0564	30.1596	52.4335
Popu|evm.model.contig_481.9	Archeaplastidia I	2.60702e-05	8	'RNA.transcription'	25.6266	25.333	28.6603	27.5447	26.3808	31.2256	20.4846	18.0671	29.5409	32.5385	31.6488	24.0989	29.1847	25.0077	21.4327	28.8059	23.9131	33.1046	17.9303	18.2988	23.8307	18.0926	16.7412	24.7724	18.3164	21.3712	15.8726	15.3985	14.5752	11.6821	10.0255	7.55251	17.9968	5.6256	8.62658	8.63867
Popu|evm.model.contig_2404.2	Archeaplastidia I	0.000217737	24	'not assigned.no ontology'	196.717	189.731	213.55	94.4809	99.1981	115.944	96.2679	84.7892	126.837	138.962	128.609	94.4386	115.077	78.5283	90.9344	117.941	119.432	136.564	77.1369	59.9545	88.6998	101.631	96.7869	123.153	176.883	186.055	164.078	166.396	196.468	205.523	132.077	135.024	170.123	223.969	253.046	170.75
Popu|evm.model.contig_2036.15	Prokaryotic	5.72293e-06	6	'protein.degradation'	132.251	135.723	131.639	107.595	107.786	113.299	95.0368	98.518	106.159	93.2397	91.1711	80.0128	84.1266	63.6179	74.087	73.917	87.2126	79.4251	74.8759	92.8328	90.4329	41.4901	43.3101	51.8673	37.496	28.2854	29.4688	33.0536	29.4478	23.9075	41.5484	26.0347	58.6818	25.6668	37.315	57.0262
Popu|evm.model.contig_533.1	Specific	0.0124674	19	'not assigned.unknown'	34.7834	35.2144	35.5366	20.1832	24.6838	21.4569	41.3632	35.8597	32.1807	27.9944	30.0129	37.6301	27.2633	33.7447	32.3036	24.5122	37.7787	28.6993	30.0766	35.5066	22.6546	67.4562	56.8657	41.997	42.7224	65.1421	66.8124	36.9032	44.9897	70.2284	52.1724	63.7972	20.6117	59.6548	34.3726	30.5634
Popu|evm.model.contig_2500.4	Specific	1.88157e-05	8	'signalling.calcium'	3.19565	2.4219	3.30061	3.21761	2.26268	2.09024	3.29921	2.63593	4.02259	2.41234	3.20892	2.90752	2.5965	6.85357	2.2154	2.88059	3.34918	2.98006	0.946465	3.47131	1.29986	2.01029	1.89778	2.51595	1.77411	1.19999	1.10739	0.398236	0.892358	0.882949	1.89537	0.429818	0.999821	0.5274	0.668727	0.765452
Popu|evm.model.contig_493.30	Archeaplastidia I	0.000288572	6	'not assigned.unknown'	36.5041	36.9097	38.2321	41.439	45.5622	47.2223	43.5791	39.7038	45.1913	44.3197	46.8754	37.4623	42.4787	28.9838	35.3433	35.0019	35.9702	35.8903	26.6062	30.7955	30.949	30.4335	33.6856	35.2878	35.2424	29.5425	32.6064	30.4651	30.1915	30.4278	27.2833	24.9294	50.5294	22.2094	25.8797	32.477
Popu|evm.model.contig_4457.2	Specific	0.000105242	9	'not assigned.unknown'	7.1902	7.84694	9.1867	7.89778	7.81654	8.83018	6.69689	6.15051	5.71962	7.96633	8.43129	5.87096	8.8281	6.3304	7.98574	8.09826	7.43518	8.68104	5.52105	6.00041	7.79914	5.02571	5.55779	7.35432	4.31539	3.37139	4.30651	5.64168	3.86689	3.5318	2.34427	1.96488	5.53747	0.9962	1.80556	2.29636
Popu|evm.model.contig_3455.1	Prokaryotic	1.26731e-08	11	'stress.abiotic.heat'	36.627	35.6987	43.238	36.0275	37.0771	39.2026	30.5792	29.4895	38.6546	52.9032	43.6665	41.4322	44.6079	50.2246	54.2515	70.819	59.2135	69.5779	44.589	29.4566	59.7934	31.3828	32.5334	40.8358	33.5162	26.6854	27.5001	24.2924	27.0682	23.5	17.8563	16.6401	25.6877	12.7162	19.1925	14.2155
Popu|evm.model.contig_2062.21	Archeaplastidia I	0.000122038	5	'DNA.unspecified'	51.4376	48.4864	50.6644	53.1881	61.1953	62.0672	60.666	52.6638	64.11	55.8204	58.0752	51.4408	49.6451	42.4293	43.1745	41.85	43.7403	48.7823	27.6578	32.3824	34.9104	37.637	42.9712	45.9322	50.2983	39.0281	39.866	45.1335	45.2872	34.8425	41.7479	36.2889	52.9905	26.077	35.175	42.92
Popu|evm.model.contig_3456.1	Specific	1.36443e-09	18	'not assigned.unknown'	81.8577	80.2132	94.6175	74.6389	84.7478	100.331	78.4915	61.4502	103.707	108.331	104.825	80.4601	123.282	93.7526	89.2342	120.224	110.657	123.802	214.9	167.268	228.342	305.787	273.62	349.782	376.206	461.366	418.224	433.348	399.776	468.982	259.615	319.662	362.627	396.429	424.708	325.918
Popu|evm.model.contig_4404.7	Archeaplastidia II	0.00728847	18	'not assigned.unknown'	115.904	115.815	120.967	91.897	106.398	116.243	122.465	117.464	143.368	162.244	161.579	130.559	152.155	123.678	137.561	148.106	137.651	152.89	107.108	103.445	119.154	149.152	140.436	157.279	185.082	206.169	205.667	184.583	186.8	205.999	125.294	152.954	169.277	159.861	188.113	142.429
Popu|evm.model.contig_3433.1	Prokaryotic	3.57565e-11	19	'secondary metabolism.isoprenoids.non-mevalonate pathway.DXS'	245.635	247.663	244.74	139.235	137.818	138.425	137.582	128.172	134.82	146.536	154.091	143.531	165.085	155.644	181.508	193.271	225.199	201.996	235.459	191.468	251.801	267.87	272.806	292.624	295.844	267.425	279.369	321.908	327.124	296.195	358.324	319.6	325.249	275.479	225.027	303.392
Popu|evm.model.contig_493.25	Archeaplastidia II	0.0153461	16	'transport.metabolite transporters at the envelope membrane'	26.3641	27.1252	28.2202	22.3283	26.3808	27.5996	35.1587	30.0936	33.752	38.5974	38.1925	34.4989	29.9117	33.2738	35.8585	31.4691	36.3721	29.9302	37.438	44.3832	38.81	37.302	39.9212	37.8038	48.1406	34.1139	34.8827	31.1952	42.3127	32.9408	52.1225	37.0871	34.5323	46.7042	35.9106	42.3186
Popu|evm.model.contig_2663.5	Prokaryotic	0.0153461	4	'amino acid metabolism.synthesis.branched chain group.isoleucine specific.threonine ammonia-lyase'	88.0646	94.7446	91.2619	54.7482	52.8645	56.0951	52.8858	50.6868	54.1164	49.2566	52.1607	52.615	52.7609	51.7418	55.2819	56.6878	58.4097	59.0829	28.0259	30.25	29.7729	40.82	44.869	43.6098	44.7842	40.7424	41.4655	42.4785	43.1306	37.9668	45.4888	41.9993	54.4518	30.6478	32.1658	41.4984
Popu|evm.model.contig_2023.5	Archeaplastidia I	1.54896e-10	8	'not assigned.unknown'	261.428	235.747	267.35	97.211	147.486	118.461	632.512	709.89	607.725	704.403	692.75	478.791	322.07	296.482	245.446	153.541	163.842	178.933	71.8788	48.7967	82.7576	23.1183	18.6389	41.2874	17.9328	14.6855	15.1343	12.7436	14.6495	11.8859	12.0206	7.67532	11.0749	6.5632	8.96094	9.8962
Popu|evm.model.contig_496.20	Archeaplastidia I	0.000570794	9	'signalling.G-proteins'	25.9953	24.994	31.1908	27.0085	27.615	29.9885	25.5565	23.4488	31.0494	37.4754	36.3049	29.5785	34.4815	28.6699	29.4184	34.5127	34.2956	39.8421	21.4532	21.5221	27.7303	20.4937	20.9434	25.6111	32.3654	25.1997	24.9162	25.4208	28.1836	23.2963	21.4974	16.1489	23.0728	18.6348	23.0042	17.5507
Popu|evm.model.contig_2305.4	Specific	4.01435e-06	11	'not assigned.unknown'	29.191	28.3362	31.9059	24.1809	24.8895	23.9311	28.4618	26.9634	28.0953	35.3997	38.0666	38.0215	48.0353	46.0916	50.5935	56.5791	55.7973	53.9002	18.7716	26.6795	23.026	24.2909	27.2467	25.6111	29.5365	25.0854	24.9162	21.5711	24.6886	20.3757	23.1933	18.3594	23.6112	12.013	12.9064	15.4731
Popu|evm.model.contig_4520.1	Archeaplastidia II	NE	NE	'not assigned.unknown'	0	0	0	0	0	0	0	0	0	0	0	0	0	0	0	0	0	0	0	0	0	0	0	0	0	0	0	0	0	0	0	0	0	0	0	0
Popu|evm.model.contig_2277.7	Prokaryotic	1.60561e-06	9	'not assigned.no ontology'	13.8273	16.1783	15.1278	17.4531	18.4614	17.2338	19.0566	17.7926	18.1645	14.6984	12.9615	22.4215	15.9944	22.758	20.969	20.3272	21.0998	16.5847	13.1453	14.5795	14.2984	16.6965	20.8756	13.5474	11.5557	10.1713	9.96649	7.50012	8.55177	5.56937	12.8685	7.92093	6.69111	4.5708	4.27985	3.99128
Popu|evm.model.contig_583.6	Prokaryotic	0.00521707	20	'protein.aa activation.threonine-tRNA ligase'	160.827	166.869	187.97	196.226	171.604	183.471	120.987	124.768	147.013	146.199	153.084	129.72	164.618	123.94	145.753	179.575	147.029	174.01	95.0146	89.2128	130.543	146.36	147.417	188.954	184.699	183.084	199.576	234.163	191.262	195.811	141.803	173.217	237.265	132.846	176.143	193.386
Popu|evm.model.contig_2015.18	Prokaryotic	NR	NR	'not assigned.unknown'	245.204	236.377	190.115	179.553	150.211	150.54	206.816	182.264	208.043	208.752	215.312	208.056	260.065	254.158	256.059	271.862	335.521	272.675	164.527	134.885	146.946	187.459	202.453	191.148	212.605	227.026	186.718	229.384	249.86	226.103	287.497	193.848	207.809	160.154	138.293	162.987
Popu|evm.model.contig_498.2	Archeaplastidia I	1.88157e-05	13	'cell.division'	19.4197	18.6002	24.0945	18.2819	20.5698	22.694	19.8445	18.6712	21.4329	24.7405	24.5388	21.4709	22.4338	20.613	22.0509	23.0447	24.2481	25.5249	24.5555	30.2004	30.2681	22.8391	23.7223	24.5144	23.0634	20.3426	20.7943	20.841	22.2346	20.7833	18.7043	19.0348	25.3801	16.994	17.0525	19.519
Popu|evm.model.contig_2181.6	Specific	NR	NR	'not assigned.unknown'	13.7659	15.4517	17.2732	15.6006	15.9931	18.8974	11.7196	9.3356	13.8905	19.6353	18.4356	10.3441	16.4618	11.8237	12.4165	16.6857	16.7459	20.5365	10.0956	11.5049	14.0508	12.2851	12.3356	16.515	21.7687	16.9712	19.0102	16.0622	20.2268	20.987	11.3722	10.6226	19.3042	16.9354	16.1163	14.3249
Popu|evm.model.contig_438.3	Specific	0.0124674	8	'not assigned.unknown'	73.1311	80.3101	83.9456	39.0501	38.4142	44.4495	40.6738	35.9695	61.0302	65.3576	58.4527	51.1612	54.6823	53.7822	41.5258	65.0034	55.6634	65.6909	24.2926	20.9271	32.9297	35.3475	32.059	45.1581	42.9621	29.5997	32.1758	33.0536	32.8685	25.0622	26.7845	24.1926	40.685	18.5176	23.0042	22.4715
Popu|evm.model.contig_2033.32	Prokaryotic	NR	NR	'protein.aa activation.pseudouridylate synthase'	45.1078	45.0473	52.2597	42.1702	43.8652	53.6209	31.4656	27.0183	45.1913	49.8176	44.4845	32.8215	47.3602	35.6281	36.6829	46.959	45.6158	49.6893	26.7639	27.3242	38.3767	29.0375	30.6356	45.0936	51.7847	49.3709	44.2955	41.2838	53.021	41.3628	29.2784	27.2627	41.531	30.7064	37.5824	29.0872
Popu|evm.model.contig_2177.3	Prokaryotic	9.0634e-05	4	'lipid metabolism.'exotics' (steroids, squalene etc).squalene synthase'	730.82	733.302	683.997	152.544	137.767	140.046	163.778	144.372	173.16	150.294	155.601	136.598	136.212	121.481	131.533	181.151	130.35	158.138	31.7066	20.5303	46.733	49.5312	41.209	65.6728	76.9099	93.4846	77.7017	79.1163	103.662	83.133	88.334	71.1655	74.2175	75.3596	64.5321	76.5452
Popu|evm.model.contig_3456.9	Archeaplastidia I	4.12579e-07	19	'development.unspecified'	26.5484	28.3846	31.9059	37.7826	30.6491	30.7137	20.5831	19.6048	23.6327	28.4432	25.6085	21.3591	24.7187	24.7461	22.8753	30.1646	30.9464	33.1694	65.569	50.2845	54.0369	32.9463	39.1757	36.2555	50.1065	42.1138	44.111	60.7974	53.9877	52.0261	43.9924	49.9203	69.4491	51.3336	66.4046	57.1355
Popu|evm.model.contig_445.3	Archeaplastidia I	2.54419e-08	8	'misc.acid and other phosphatases'	230.64	235.408	281.102	509.699	695.261	800.048	853.263	861.786	920.545	989.957	946.506	806.614	667.404	588.361	594.706	425.62	357.023	412.22	695.494	845.662	902.658	481.296	458.992	543.639	244.731	239.997	241.534	220.756	152.221	168.304	174.074	161.243	213.577	207.21	246.56	285.076
Popu|evm.model.contig_529.1	Prokaryotic	2.79695e-06	6	'PS.lightreaction.cytochrome b6/f'	2850.88	2889.66	2741.38	3316.97	3003.25	2833.89	3561.71	3774.05	2802.87	2490.6	2483.77	3424.89	2620.23	3416.9	3381.26	2489.21	2812.64	2290.63	1369.8	1543.89	1094.48	1906.42	2266.7	1595.37	1556.8	1253.7	1407	1428.27	1365.09	1103.01	2386.56	2025.3	1603.56	1066.05	971.058	1443.75
Popu|evm.model.contig_3392.14	Archeaplastidia I	4.00107e-08	15	'RNA.regulation of transcription.putative transcription regulator'	16.224	19.2299	20.6288	18.6719	19.9528	21.8835	15.4127	16.859	20.2387	18.6816	18.0581	22.2537	19.1102	28.356	26.4817	28.045	22.9084	26.0431	32.7582	34.366	35.7151	35.4034	35.109	29.8689	29.7282	24.7426	30.6377	22.3012	25.6553	23.9075	31.2236	20.9997	23.8419	20.3928	16.1832	22.3621
Popu|evm.model.contig_2129.4	Specific	NE	NE	'not assigned.unknown'	0	0	0	0	0	0	0	0.0549153	0	0	0	0	0	0	0	0	0	0	0	0	0	0.0558413	0	0	0	0	0	0	0	0	0	0.0614025	0	0	0	0
Popu|evm.model.contig_2032.25	Archeaplastidia I	2.75043e-07	18	'RNA.regulation of transcription.C2H2 zinc finger family'	51.2532	51.1989	60.7313	44.2178	43.6595	45.7719	50.1282	47.4468	54.9964	54.5301	60.2145	56.4171	58.9406	48.6028	54.3545	55.2747	70.2658	57.5281	65.569	57.1775	61.9598	83.2035	79.0969	73.9948	94.2194	92.2275	91.8517	86.4837	98.3825	104.731	94.0201	92.902	67.9878	113.801	103.385	67.5238
Popu|evm.model.contig_594.3	Archeaplastidia I	0.0138389	8	'RNA.processing.RNA helicase'	12.4139	13.8048	17.1082	11.6029	11.9819	13.4799	12.8029	9.93967	13.262	15.0911	15.2896	13.0279	14.1769	11.6668	14.6319	15.3269	19.2913	17.6212	6.52009	7.43853	8.9752	10.9449	11.8611	10.3219	13.1859	10.5142	11.6276	11.8807	9.81594	9.16909	10.4744	9.45599	11.2288	6.6218	9.22843	7.32647
Popu|evm.model.contig_3698.1	Archeaplastidia I	0.000163441	9	'lipid metabolism.Phospholipid synthesis.(S)-coclaurine-N-methyltransferase'	66.0024	58.9005	66.7824	59.6234	60.681	56.2231	46.3858	44.3716	63.5444	60.2524	60.2774	49.8193	62.1602	50.5385	57.0851	67.9384	56.4002	60.249	49.5317	42.5484	77.0629	39.3681	35.3801	59.8667	44.4485	41.1995	36.7284	30.5315	36.1405	28.3223	19.7517	12.6489	25.3801	13.478	16.2501	15.2544
Popu|evm.model.contig_2062.18	Archeaplastidia I	0.000846917	2	'protein.targeting.secretory pathway.golgi'	61.9464	66.5053	70.9632	61.5734	66.3892	69.447	43.6775	38.221	55.1221	47.798	47.253	38.1333	45.3349	34.6341	37.8163	46.0894	47.1565	51.2441	24.9762	24.1008	30.0205	39.2006	37.549	42.4486	51.5929	43.8852	46.0796	56.1513	48.6335	42.7211	42.2467	40.2187	70.6027	33.2262	49.8201	51.1759
Popu|evm.model.contig_2015.14	Archeaplastidia I	2.75043e-07	18	'not assigned.no ontology'	14.0731	13.9986	19.1435	8.87282	10.0792	12.3708	9.79913	7.79797	9.05083	15.2033	12.584	10.9032	15.8387	13.9687	14.7865	23.2078	20.497	27.274	27.5527	27.1754	24.8211	25.7428	31.2456	26.5788	28.05	20.1712	25.3469	28.2084	25.0604	35.0463	18.3052	25.9119	41.2234	29.8274	31.497	24.6585
Popu|evm.model.contig_2096.8	Archeaplastidia I	0.0170009	18	'protein.degradation.ubiquitin.proteasom'	120.021	118.915	119.812	120.368	115.86	108.479	102.226	98.4631	117.409	107.321	107.153	102.658	101.212	115.987	113.913	123.267	115.145	121.016	118.729	108.85	147.503	113.19	106.411	131.797	152.477	144.97	126.55	133.476	138.39	139.913	114.171	100.946	74.7558	142.046	144.512	60.3067
Popu|evm.model.contig_2042.6	Archeaplastidia I	1.59485e-05	18	'transport.misc'	523.287	495.472	496.907	122.708	121.002	117.181	186.331	184.131	190.256	307.489	300.443	287.621	430.811	376.161	444.213	525.952	646.66	546.971	383.739	193.699	329.111	448.294	437.303	458.871	595.764	651.135	652.621	608.439	759.992	753.971	567.562	655.226	452.842	719.96	632.549	450.414
Popu|evm.model.contig_496.21	Prokaryotic	1.81884e-07	23	'minor CHO metabolism.trehalose.TPS'	54.7562	55.1224	65.8472	49.678	56.0528	64.1574	49.2911	42.779	57.7619	56.2692	56.5022	38.1333	42.4787	29.9255	30.5519	41.4152	41.3289	47.8105	32.653	30.8947	49.8278	40.094	38.7012	58.77	59.2168	63.0278	54.3851	69.1604	75.3299	66.2891	59.9035	57.35	90.0608	69.5582	82.3871	111.975
Popu|evm.model.contig_2040.2	Archeaplastidia I	0.00583824	21	'not assigned.unknown'	63.8515	63.4537	76.4092	64.206	76.9312	76.7415	77.4575	71.1702	69.5782	72.6507	75.8187	74.0859	73.5329	65.8152	72.3868	76.4171	75.2226	81.3686	128.614	143.514	117.359	94.0925	112.105	97.348	86.2599	89.5418	89.1447	96.5059	98.3081	92.0305	100.754	112.735	112.518	112.219	105.592	121.871
Popu|evm.model.contig_3633.1	Archeaplastidia I	4.7971e-06	10	'cell.organisation.cytoskeleton.actin.actin depolymerizing factors'	268.619	293.098	412.852	2998.82	2821.41	2205.41	2491.93	2853.62	2749.88	3653.29	3115.42	3086.73	1978.9	2361.76	2581.3	2431.16	1993.3	2159.9	8745.55	6130.39	7662.41	822.095	672.9	1085.28	673.489	443.709	343.352	394.055	374.79	201.312	429.35	176.594	285.257	115.852	298.854	142.811
Popu|evm.model.contig_496.1	Specific	1.88157e-05	11	'not assigned.unknown'	42.2808	41.6082	46.5386	48.703	47.5163	56.1804	51.1623	49.6983	49.6538	59.2987	53.2304	55.9698	55.3574	44.2604	51.7785	55.2747	46.2857	54.9368	53.8959	54.1029	67.2831	48.0793	50.0201	65.8018	49.4831	43.5423	47.2486	49.1158	44.023	32.3295	40.1518	37.4555	53.5289	26.077	29.5577	37.0697
Popu|evm.model.contig_2549.3	Specific	NE	NE	'not assigned.unknown'	0	0.0484379	0	0.0487517	0	0	0	0.0549153	0	0	0	0.0559139	0	0	0	0	0.133967	0	0.0525814	0	0	0	0	0	0	0	0.0615216	0	0	0	0.049878	0.0614025	0	0	0	0
Popu|evm.model.contig_704.2	Archeaplastidia I	0.00369925	16	'transport.H+ transporting pyrophosphatase'	48.795	55.3645	71.5133	32.6637	57.5956	75.7177	75.0939	55.8489	68.824	83.4782	72.1064	57.8709	51.5665	38.4532	46.9871	41.7413	51.0415	51.4384	695.547	1011.19	681.558	506.592	621.931	454.871	282.658	256.168	297.457	232.504	190.444	251.776	186.943	234.251	356.859	301.028	381.174	368.62
Popu|evm.model.contig_2141.6	Prokaryotic	0.000846917	9	'lipid metabolism.FA desaturation.omega 3 desaturase'	56.4769	50.6661	35.4266	95.6021	48.8534	39.5438	30.136	50.4672	32.055	31.136	36.1161	50.9935	64.3413	100.815	83.6699	78.4824	61.357	62.4517	7.3614	6.49632	8.9752	12.5084	15.25	14.7086	16.9739	11.9427	13.9654	14.071	10.1878	6.85983	17.4573	11.7279	16.3817	4.5708	7.0885	8.91205
Popu|evm.model.contig_3403.2	Specific	0.0100886	11	'not assigned.unknown'	47.1358	41.0269	43.293	24.8146	29.672	30.8416	36.636	32.0156	36.4547	44.2636	46.3721	41.544	47.2563	43.4234	40.2893	47.2851	50.0367	46.4501	21.5058	25.6381	29.092	33.2255	33.6179	38.5134	39.0303	32.3425	31.8066	32.3899	38.8919	28.0506	33.518	25.1136	34.6092	16.408	14.4445	23.6197
Popu|evm.model.contig_493.26	Archeaplastidia I	0.0229815	16	'not assigned.unknown'	99.4952	109.47	93.4073	87.1681	90.3531	82.0311	172.74	173.203	95.9765	94.8106	96.1418	167.015	101.004	148.372	159.869	103.756	135.24	95.5563	272.635	327.543	146.327	271.388	352.717	169.343	134.976	131.941	158.233	148.741	130.284	133.597	345.455	385.976	153.203	231.997	134.882	185.021
Popu|evm.model.contig_2305.6	Archeaplastidia I	1.93973e-11	9	'transport.p- and v-ATPases.H+-transporting two-sector ATPase'	77.8631	73.1897	75.749	85.1205	79.8624	73.1582	81.3476	84.0204	93.0224	107.041	107.153	91.8106	110.559	103.484	101.187	103.212	91.9685	94.0662	79.3453	85.4439	107.579	70.4158	68.4557	91.4774	73.6014	62.0564	59.2453	47.5229	63.4318	45.9133	49.9778	35.3679	51.9907	35.9804	36.8468	33.2972
Popu|evm.model.contig_2016.19	Specific	4.12579e-07	19	'not assigned.unknown'	20.8946	20.4408	25.4147	29.8848	36.2029	41.5914	24.4732	23.1193	25.7069	31.7531	31.0196	25.4967	33.7545	24.066	28.6971	33.3713	35.9032	35.3072	40.1196	41.1103	49.5803	43.7795	49.0035	53.093	58.7852	59.1993	57.092	63.5851	58.2264	72.4018	52.2722	49.6746	72.91	60.1236	70.0826	60.8534
Popu|evm.model.contig_2049.2	Archeaplastidia II	7.46985e-07	11	'misc.nitrilases, *nitrile lyases, berberine bridge enzymes, reticuline oxidases, troponine reductases'	27.3474	25.8659	26.2399	29.3973	31.5747	25.4241	30.9239	33.3336	25.3926	27.77	26.1747	36.6795	29.3405	45.3068	44.5656	39.0238	41.5298	35.372	34.2305	40.6144	33.1773	36.1851	41.8868	34.9008	27.8582	17.9426	20.2406	16.6596	18.9626	11.2746	33.1689	22.0435	15.4588	9.8448	8.62658	13.5594
Popu|evm.model.contig_2284.22	Specific	4.83298e-09	17	'not assigned.unknown'	10.8775	17.0986	17.3832	19.3544	13.8332	20.6038	14.4279	16.6393	19.673	23.1136	19.0648	19.7376	31.3657	22.9673	27.203	47.0677	38.1807	54.8072	43.3271	40.2672	48.5899	42.551	37.6168	51.7383	48.6201	50.628	49.3403	43.5405	56.8878	46.9321	39.653	35.9205	60.3738	26.3114	37.1143	33.1878
Popu|evm.model.contig_2027.1	Specific	0.000570794	18	'not assigned.unknown'	2.64255	1.84064	1.54029	3.12011	3.85685	5.1616	3.15148	1.97695	5.27965	5.9467	4.34148	3.74623	4.46598	3.60989	3.1943	3.47845	3.75108	4.47009	6.25719	5.35574	10.1513	6.3659	9.35336	13.6765	7.43206	10.2285	12.4889	14.2038	8.62613	9.98412	4.73841	10.3156	16.92	10.4894	13.8426	11.4271
Popu|evm.model.contig_2684.1	Archeaplastidia I	0.000288572	5	'transport.nitrate'	1191.36	987.698	500.813	368.758	286.229	291.822	356.462	290.502	282.21	191.472	249.981	332.8	309.607	266.871	322.83	292.461	227.007	219.423	17.089	18.9435	18.5694	48.4702	57.8824	49.6739	56.8193	42.8566	38.7586	43.7396	43.1306	33.4162	63.9935	51.0255	52.2214	31.1166	26.4816	43.3027
Popu|evm.model.contig_2284.14	Archeaplastidia I	0.049261	9	'not assigned.unknown'	34.9677	34.1487	36.0867	32.0786	30.2377	33.2731	22.996	22.7898	28.7867	33.4922	30.7679	24.4344	32.0927	25.6355	28.0274	33.317	31.6163	36.4086	17.7199	21.0262	26.4304	19.8236	21.6889	28.127	25.8923	22.114	22.763	23.7614	23.35	18.2703	16.4598	13.877	26.6106	10.255	15.0464	17.0586
Popu|evm.model.contig_3385.6	Archeaplastidia I	0.000250825	10	'RNA.processing.RNA helicase'	166.972	157.714	169.046	91.8483	84.8506	85.1878	116.26	109.062	103.519	128.639	134.208	129.161	136.057	132.938	149.204	149.573	181.124	152.89	83.6044	48.2017	78.7342	86.7773	82.4858	95.7997	88.4176	73.542	84.8997	73.1427	89.1615	74.9827	70.4777	63.306	64.2193	47.466	39.9899	40.7876
Popu|evm.model.contig_2025.64	Archeaplastidia I	4.7971e-06	10	'transport.phosphate'	51.8678	48.5832	48.519	84.5843	78.3711	81.6898	62.2417	68.699	69.4525	69.2285	66.884	75.2601	68.288	81.4581	76.354	77.178	60.1513	71.7158	59.3118	69.1783	84.6145	56.9022	60.5935	80.3169	55.3329	51.6565	47.8023	54.1601	43.6512	32.1937	39.3039	35.1222	49.222	18.9864	25.5454	37.0151
Popu|evm.model.contig_2276.4	Specific	0.00329165	9	'not assigned.unknown'	15.4866	15.9845	23.1043	20.1345	32.0375	33.2731	41.7079	31.1919	42.8029	56.718	57.5718	40.7612	46.5812	28.3037	30.6549	31.2517	32.688	32.7807	28.3414	38.0357	37.3245	24.3468	30.839	36.191	36.2972	25.5997	23.3782	26.1509	27.5144	23.0246	23.0935	17.4997	37.4548	20.9788	25.4116	28.5951
Popu|evm.model.contig_2062.15	Prokaryotic	0.000651811	9	'nucleotide metabolism.synthesis.PRS-PP'	27.0401	26.3987	30.3106	6.77649	5.50243	6.18539	8.51884	8.95119	8.29659	23.3941	21.7074	31.7591	45.6984	51.0094	66.5135	75.8192	69.395	63.8122	1.84035	1.5373	1.60935	2.45702	2.7789	2.19339	6.37719	4.97137	7.19802	3.05315	7.65941	4.89018	2.64354	3.74555	0.846002	1.6408	1.33745	0.656102
Popu|evm.model.contig_472.5	Prokaryotic	NR	NR	'Co-factor and vitamine metabolism.folate & vitamine K.vitamine K.DHNA Phytyltransferase'	45.2921	43.7879	48.2439	151.082	130.927	127.035	62.094	64.4706	73.3494	56.3253	60.2774	64.5806	67.9244	66.1814	65.9983	83.7544	60.6202	75.862	44.3261	50.8795	66.4784	56.6789	60.3902	87.5422	61.2306	59.085	62.0137	74.8021	61.424	44.2833	44.99	43.9642	66.5265	19.045	30.0927	46.4192
Popu|evm.model.contig_2173.10	Archeaplastidia I	0.0188159	12	'redox.ascorbate and glutathione'	53.5885	59.0943	51.6546	52.7006	49.779	47.5209	71.7454	67.9851	55.562	51.7811	53.6079	80.7397	55.617	77.5343	80.7848	71.1994	82.5908	66.6626	72.1417	85.2951	52.3038	92.9198	99.5658	61.7376	58.7373	47.0852	60.3526	49.7795	50.1952	39.7327	103.746	89.2793	58.0665	38.2658	32.7007	50.1918
Popu|evm.model.contig_4448.6	Prokaryotic	0.000331576	8	'development.unspecified'	68.3376	66.36	68.1026	54.4069	56.2071	53.9195	77.9991	72.598	57.0076	60.8695	68.8345	67.8795	59.7714	64.8735	79.033	59.0249	66.7157	57.3338	53.4227	77.3111	50.942	61.8721	80.3169	63.9955	49.6749	38.0567	40.3581	42.8104	40.4536	34.6388	55.2649	43.3502	49.6065	22.3852	24.8766	41.3891
Popu|evm.model.contig_3800.3	Specific	1.03629e-11	19	'not assigned.unknown'	12.2909	12.7876	16.5031	9.65284	9.97638	14.333	4.08708	3.78916	6.97668	9.76156	7.86501	6.48601	12.4632	9.88797	12.5711	16.6857	17.4157	18.3986	13.1979	14.6291	20.9215	25.0169	27.5179	35.2233	46.3665	48.5709	44.111	44.8016	54.9544	41.0232	41.5983	37.7626	52.9136	37.6212	48.2152	45.1617
Popu|evm.model.contig_3452.11	Archeaplastidia II	2.23893e-07	19	'not assigned.unknown'	24.2746	23.5408	25.4697	25.3021	32.9118	29.8179	27.7232	26.5241	37.0204	29.2847	31.5229	26.0559	33.391	30.7103	25.812	37.0128	45.2139	44.8953	66.3577	55.8386	60.7838	67.5121	82.1469	68.6403	96.8565	100.627	91.0519	97.5015	98.6799	111.931	73.8195	89.6477	87.0613	125.111	128.396	90.7607
Popu|evm.model.contig_2714.5	Archeaplastidia I	0.0100886	11	'development.unspecified'	35.0292	36.5222	44.4482	32.3712	36.5115	38.1361	33.4845	28.9404	34.192	40.3927	37.8779	31.815	32.7678	27.9898	33.0249	38.3716	44.1422	43.47	42.0651	46.7636	47.5376	28.6466	31.5168	33.546	35.6259	23.9997	26.6388	26.4827	27.2913	21.4625	27.2833	20.5698	35.8397	15.0016	20.9311	24.6038
Popu|evm.model.contig_2284.19	Archeaplastidia I	2.75043e-07	9	'protein.degradation.metalloprotease'	29.7441	26.8346	29.7055	24.9609	24.6838	23.8884	20.0414	20.5932	25.5183	30.2945	32.5926	24.4903	30.5868	26.054	26.7393	33.7518	26.4585	32.975	9.78014	8.47992	17.579	6.53343	5.89668	9.4832	6.85668	5.1428	4.5526	2.98677	3.94125	2.10549	1.99512	1.10525	2.38419	0.4688	0.534981	0.437401
Popu|evm.model.contig_627.1	Specific	NR	NR	'transport.Major Intrinsic Proteins.unspecified'	127.519	140.954	131.584	64.9373	68.7033	56.6923	111.927	119.331	79.3833	117.868	117.849	138.778	124.788	147.901	161.312	118.974	140.13	114.603	80.5547	115.099	67.5926	117.211	164.633	102.896	120.016	88.7418	94.8047	91.4616	96.6721	84.5593	123.648	114.884	109.75	92.1192	77.3048	83.817
Popu|evm.model.contig_2340.3	Archeaplastidia I	5.74117e-05	18	'not assigned.no ontology'	92.0592	89.0773	106.005	75.0777	71.5831	80.0688	63.2758	55.2448	68.0069	78.5974	70.848	68.6064	83.9708	66.0245	73.5203	100.929	100.475	102.747	96.2765	66.1037	99.0367	92.0822	81.4691	102.638	100.788	98.6274	110.862	95.6431	118.535	105.139	84.8924	105.612	89.8301	109.816	102.583	94.424
Popu|evm.model.contig_2024.27	Archeaplastidia I	0.00180629	8	'protein.targeting.secretory pathway.unspecified'	80.6286	90.5789	89.7216	44.3153	42.8881	41.9327	46.5828	43.9322	42.9914	46.115	43.1002	46.4645	42.8942	43.2141	43.5352	47.3395	49.7688	48.4584	23.609	23.0594	26.6161	35.7384	33.9568	36.1265	32.797	29.0282	30.2071	28.3412	28.4067	21.9379	25.1884	24.1312	28.841	9.3174	15.247	16.2385
Popu|evm.model.contig_3488.11	Archeaplastidia I	8.06615e-10	17	'not assigned.unknown'	23.107	25.6721	28.1652	22.8646	26.4323	26.9171	30.4315	26.0848	29.1009	33.8289	33.6622	31.0881	31.9889	26.9957	29.7791	34.0235	36.573	36.0846	31.7592	31.7377	36.3341	40.4849	43.039	42.0615	46.2226	38.7424	45.8951	36.7705	40.8254	36.5405	36.6604	38.0082	38.0701	34.9256	34.0382	31.6022
Popu|evm.model.contig_479.21	Specific	0.000570794	9	'not assigned.unknown'	38.4707	33.5675	38.6172	108.473	95.8041	96.8334	62.1925	58.8692	74.2922	70.7994	73.8681	69.8924	98.0958	64.6119	83.0517	113.919	78.4378	109.55	28.7094	19.6377	26.678	22.2807	28.8734	30.4495	35.7218	26.1711	29.838	31.2616	30.3402	22.8208	23.8916	19.8944	46.2994	13.8296	24.8098	28.5951
Popu|evm.model.contig_4503.5	Archeaplastidia I	0.00124329	4	'not assigned.unknown'	24.459	26.3018	30.0906	19.1107	19.5414	23.1206	18.7119	18.5614	21.4957	23.8429	22.9658	18.8989	21.499	14.8581	16.6928	18.8597	20.564	24.0996	5.78395	6.34754	8.17053	9.66054	9.8278	13.4184	16.1587	12.1713	13.2887	14.8011	15.3932	13.1763	12.4196	10.1928	20.2271	9.7862	11.5021	14.0515
Popu|evm.model.contig_3426.9	Prokaryotic	4.2048e-05	3	'transport.ABC transporters and multidrug resistance systems'	101.216	102.592	111.231	112.47	102.644	111.38	80.7567	73.5865	101.13	91.0518	85.8229	73.8064	87.9175	60.9497	73.0566	85.6024	87.6145	88.754	52.003	54.7476	68.8924	60.867	68.1169	75.3495	75.0399	69.1992	69.7039	88.7403	73.6196	74.3715	71.8742	72.762	118.44	74.6564	105.793	116.349
Popu|evm.model.contig_2050.15	Archeaplastidia II	6.8162e-06	9	'not assigned.unknown'	121.25	128.942	153.864	145.134	160.445	164.873	168.949	162.934	170.457	191.529	176.554	179.148	147.481	151.459	167.494	159.085	173.086	158.461	355.766	342.916	334.373	156.914	166.802	157.602	134.353	106.227	104.464	115.09	102.175	81.3671	122.899	99.8405	122.978	92.9982	122.778	113.724
Popu|evm.model.contig_4419.2	Archeaplastidia I	1.05061e-09	20	'not assigned.unknown'	110.127	100.218	102.979	55.577	57.287	74.6513	52.8858	54.9702	79.069	81.178	74.1827	51.0494	71.4557	55.7179	49.2024	74.7866	65.0411	90.827	79.7134	63.6738	87.957	150.66	129.524	140.958	181.103	241.826	207.205	216.508	179.438	222.571	105.243	136.436	166.432	171.932	194.198	143.85
Popu|evm.model.contig_558.2	Archeaplastidia I	1.93532e-06	13	'not assigned.unknown'	22.3695	21.8939	25.9098	23.7421	24.6838	25.1681	20.6323	19.0007	22.3757	28.7237	24.9793	22.5333	30.6387	26.8388	29.676	32.0126	31.9512	32.1976	29.2353	33.1262	35.8389	28.3674	28.6023	34.5137	32.8449	20.7998	25.0393	23.0313	23.127	21.1908	17.6568	16.8243	26.7644	11.8372	16.1163	18.0428
Popu|evm.model.contig_3743.3	Archeaplastidia I	4.91681e-05	17	'not assigned.unknown'	34.7834	32.4534	33.5562	31.0061	33.8888	35.9179	25.3596	21.6366	33.6892	36.4656	31.9005	28.0129	33.4949	28.8792	28.1819	37.5563	37.3099	36.0199	36.807	35.209	57.008	46.2366	38.3623	53.8672	53.1273	46.6852	44.111	42.0139	41.1972	37.2876	26.9341	25.9119	37.9932	26.37	36.9137	27.775
Popu|evm.model.contig_456.7	Specific	NR	NR	'not assigned.unknown'	206.611	182.514	193.196	105.596	113.751	116.115	75.8817	66.9967	121.243	107.714	105.517	80.3483	97.4726	74.7614	78.4148	117.506	112.198	128.726	107.424	75.9226	97.8607	84.8787	88.3825	96.8964	133.537	128.398	135.594	130.754	127.607	124.767	89.0323	89.6477	156.664	99.0926	147.12	118.536
Popu|evm.model.contig_4422.10	Archeaplastidia I	2.32862e-06	9	'RNA.transcription'	61.5776	59.6271	67.0574	46.1679	37.4371	39.2026	42.9389	43.8773	48.0825	55.1472	50.2731	62.7354	60.6023	79.9932	83.0517	78.2107	68.1893	70.744	18.719	11.4553	16.5268	27.0272	13.0811	23.2887	24.6936	20.1141	23.5012	12.5444	19.4832	10.5954	18.8539	9.27178	5.99893	5.3912	7.55661	2.67908
Popu|evm.model.contig_2030.17	Specific	8.10513e-06	7	'not assigned.unknown'	15.1179	12.7392	15.4029	14.7718	13.2161	15.1862	12.5074	12.5756	19.7987	14.8106	18.0581	12.5806	15.4751	11.3529	11.4892	15.8161	13.1958	14.4468	7.93979	8.5791	9.47039	7.53857	6.64224	9.61222	7.71975	7.48563	5.90607	7.16825	6.91578	4.00723	7.38195	4.35958	8.15239	2.8714	3.678	5.35816
Popu|evm.model.contig_2494.3	Archeaplastidia I	0.000217737	19	'stress.abiotic.heat'	177.85	168.709	166.846	79.0753	71.2745	61.1287	70.2189	68.3695	70.3325	84.8807	78.6501	75.0924	80.2838	95.3221	92.583	114.952	127.135	115.769	48.6378	27.225	46.3616	151.33	125.796	124.249	192.418	253.254	276.293	190.158	238.26	325.74	147.14	218.716	77.2169	250.163	204.497	84.7465
Popu|evm.model.contig_455.3	Specific	0.00652655	12	'not assigned.unknown'	33.923	34.6331	40.8176	36.515	39.4941	38.9893	37.3253	34.7614	38.6546	43.0855	41.4014	35.7849	43.5693	36.4652	37.1466	42.3392	42.6686	46.6444	34.4934	39.1267	43.081	37.9162	39.989	45.1581	44.2088	37.1424	39.0047	40.421	41.1972	36.2009	33.0691	29.9644	43.0692	26.37	31.497	29.6339
Popu|evm.model.contig_532.8	Archeaplastidia II	0.00906165	15	'mitochondrial electron transport / ATP synthesis.NADH-DH.localisation not clear'	164.33	180.044	189.4	151.033	166.204	157.066	216.467	235.861	210.872	211.444	215.312	220.524	200.709	209.74	217.418	213.816	219.572	205.041	233.935	244.876	206.801	266.865	268.13	247.853	218.359	214.112	213.91	207.614	215.43	201.041	259.216	274.899	224.498	217.523	204.029	231.057
Popu|evm.model.contig_4458.3	Archeaplastidia I	3.35367e-06	8	'cell.division'	21.6935	22.0877	21.8941	16.6243	16.4559	18.4282	20.7308	19.3851	18.8559	26.4235	26.8669	27.3419	44.6079	44.1035	43.6382	49.2417	28.9369	41.5265	13.0928	12.5463	12.0701	12.4526	13.2167	16.7085	14.8162	12.1713	11.9967	12.5444	11.7494	9.50868	16.1605	11.9735	17.3046	15.4704	12.5721	19.9564
Popu|evm.model.contig_3421.2	Prokaryotic	0.00813098	5	'not assigned.unknown'	52.7282	62.6787	56.3304	41.3415	44.8423	49.5684	41.4124	41.461	45.0656	48.1346	39.8913	45.8494	45.9581	45.6207	46.6779	50.1114	49.099	43.9883	19.1396	22.8115	21.1691	33.3931	29.4156	31.8687	30.7352	28.8568	28.669	22.3676	24.3168	18.9494	36.411	32.4205	33.6094	19.5138	21.1986	27.6656
Popu|evm.model.contig_4410.12	Archeaplastidia I	NR	NR	'stress.abiotic.heat'	40.2528	40.9785	43.4581	27.7885	30.1862	33.3158	34.617	35.5302	37.0204	38.4291	36.1161	31.7591	29.1847	31.9136	29.2123	34.1322	36.5061	32.7807	20.6119	23.6545	25.5639	30.4335	30.9068	30.7075	34.8588	36.7996	31.3145	29.4031	36.6611	30.5636	34.6154	32.3591	32.9172	29.0656	30.7614	26.4081
Popu|evm.model.contig_865.3	Specific	2.02166e-08	19	'not assigned.unknown'	68.1533	67.0381	77.3443	49.5805	53.9958	59.8063	58.1054	46.2936	66.4356	73.4922	71.0367	55.2989	64.6009	48.3935	51.8815	61.8511	67.3185	78.6477	67.2516	82.5677	82.7576	99.565	106.073	109.734	132.626	131.827	123.72	121.993	131.846	132.918	90.2294	96.7704	144.128	121.419	145.047	121.379
Popu|evm.model.contig_2090.29	Archeaplastidia I	1.88157e-05	12	'RNA.regulation of transcription.SNF7'	365.164	382.03	414.447	395.328	405.997	423.209	664.421	622.135	639.529	759.719	777.755	700.881	758.386	682.009	639.374	626.175	679.817	658.269	522.922	724.86	514.124	733.475	848.987	739.819	624.101	499.48	552.71	543.261	485.071	475.977	513.195	488.703	633.502	374.454	325.937	462.278
Popu|evm.model.contig_2082.9	Archeaplastidia II	0.00415285	19	'protein.postranslational modification'	129.731	128.603	131.584	53.5782	52.2474	56.8629	56.2342	57.1119	65.8071	68.8919	63.4863	58.5978	61.7448	58.0199	62.2888	68.6449	76.5623	73.5297	42.6961	46.6644	53.8512	75.8324	76.1824	80.6395	98.1032	83.8276	84.9613	78.6517	94.6643	78.99	84.3936	75.4637	82.6006	70.8474	70.885	66.3756
Popu|evm.model.contig_4484.2	Specific	1.93532e-06	20	'signalling.calcium'	41.1747	43.691	48.629	31.0061	32.1404	36.3872	34.6663	30.5878	34.9463	43.6465	41.6531	34.4989	42.323	30.4487	34.3129	35.7084	38.5826	41.2674	35.4924	44.7304	36.3341	45.4548	52.1213	48.1256	53.2232	47.028	48.602	55.9522	49.749	53.8599	42.7455	48.2624	73.3715	48.5794	56.9755	55.6593
Popu|evm.model.contig_4432.21	Specific	1.26731e-08	15	'not assigned.unknown'	37.7947	42.3347	46.8687	68.4474	81.868	111.337	160.676	139.924	112.444	129.257	125.4	228.241	240.696	194.987	333.855	289.744	365.931	297.941	1388.99	1078.09	662.432	870.677	818.622	437.259	278.007	307.139	450.461	246.774	224.056	319.356	365.955	589.71	141.898	417.525	276.251	197.76
Popu|evm.model.contig_607.1	Archeaplastidia II	7.14256e-13	15	'not assigned.unknown'	48.6721	51.0051	55.8904	55.382	54.8186	67.9113	60.3705	49.6434	65.9956	91.8372	78.3355	79.7332	96.4859	101.129	84.9064	113.756	106.236	111.947	100.536	105.23	108.569	122.683	117.256	124.378	112.632	111.199	100.711	83.696	106.042	86.3932	82.8474	81.3584	71.9871	67.6244	65.4015	58.7211
Popu|evm.model.contig_3407.11	Prokaryotic	0.000846917	3	'TCA / org transformation.TCA.pyruvate DH.E3'	121.988	123.856	140.166	67.0824	85.9305	92.4823	97.9913	82.0984	98.6792	103.338	102.056	88.0085	95.8109	77.5343	90.9344	97.7769	102.485	100.545	62.3615	65.4591	71.9873	64.8875	65.1346	69.3499	81.3691	65.3135	69.3348	67.3019	83.3611	69.9567	84.5433	74.3585	94.3677	90.4784	91.3481	103.555
Popu|evm.model.contig_444.5	Archeaplastidia I	0.00259777	22	'signalling.in sugar and nutrient physiology'	21.3862	23.0565	22.6092	15.2593	14.9646	19.452	16.693	13.7288	18.6673	21.2622	20.1344	17.6129	19.9931	15.4336	16.2806	19.3489	19.5592	22.7392	9.20174	12.1496	9.53228	18.3159	19.3845	20.8372	24.5498	21.6569	19.8715	20.3764	24.4655	23.2284	21.9962	19.4646	27.8412	21.0374	24.0073	27.9937
Popu|evm.model.contig_746.2	Specific	4.12579e-07	7	'not assigned.unknown'	130.223	135.045	124.103	184.769	175.975	155.915	188.892	242.671	152.921	133.857	160.132	226.451	193.595	258.709	233.647	160.063	154.799	142.849	53.6856	66.9963	51.7467	81.4165	106.547	74.6399	65.4501	57.3136	61.0294	71.1516	57.7802	46.0492	98.2597	95.8493	81.4469	41.606	42.1967	69.2187
Popu|evm.model.contig_2051.10	Archeaplastidia II	1.26731e-08	19	'misc.short chain dehydrogenase/reductase (SDR)'	91.6904	103.124	109.085	64.4498	73.2287	77.1681	61.0599	63.3173	81.7089	90.6591	75.4411	66.9849	71.5595	64.5072	71.0473	80.1129	95.0497	89.7905	83.7622	86.5845	93.5278	121.846	121.729	138.506	145.86	120.284	128.58	117.148	131.325	109.282	119.358	112.735	128.592	93.3498	92.3512	121.051
Popu|evm.model.contig_2025.2	Prokaryotic	3.19424e-08	9	'protein.aa activation.threonine-tRNA ligase'	40.3758	37.9269	41.6977	43.8766	39.237	38.8613	37.3746	38.276	40.9801	53.0715	56.9426	50.7698	69.5343	64.7688	66.3074	76.1997	61.8928	69.0597	14.5125	11.0586	18.0742	15.7472	14.5723	20.0631	17.3095	16.6284	16.1186	11.748	12.493	10.3916	7.43183	5.83324	6.92184	2.5784	3.74487	1.47623
Popu|evm.model.contig_440.7	Archeaplastidia I	0.000331576	1	'misc.cytochrome P450'	299.1	280.262	241.33	56.5033	54.3558	42.1033	63.522	57.8258	51.9166	45.8906	47.9451	50.2107	46.4774	56.555	56.3639	58.6444	61.5579	54.7424	25.3442	21.5221	21.5405	45.7898	49.4779	38.5134	57.8262	52.7994	53.5853	53.6292	65.2909	56.5087	78.2088	75.5865	60.0662	78.0552	55.4375	64.6807
Popu|evm.model.contig_518.2	Specific	NR	NR	'not assigned.unknown'	31.0961	30.855	38.4521	21.2558	23.3982	28.0262	25.1134	20.8129	29.0381	33.9972	31.8375	24.2666	32.8717	24.5368	31.1186	31.2517	33.4918	35.5664	16.3528	17.9516	19.6835	22.169	25.5523	27.2884	32.9888	28.2282	28.423	26.6155	30.9351	29.4769	24.1908	23.8856	39.9159	21.2718	25.8797	28.3217
Popu|evm.model.contig_2121.19	Archeaplastidia I	NR	NR	'protein.synthesis.ribosomal protein.eukaryotic.60S subunit.L22'	1099.49	1131.36	1186.96	739.564	547.106	658.808	172.1	204.614	313.071	501.711	435.092	378.649	686.722	588.674	549.11	1172.56	784.914	1061.81	1003.31	331.114	1262.59	424.784	210.247	594.732	432.69	646.678	519.303	358.612	600.483	526.034	185.147	243.584	107.904	446.532	414.076	137.016
Popu|evm.model.contig_2030.15	Archeaplastidia I	NR	NR	'not assigned.unknown'	29.6212	32.2112	38.6722	43.0965	49.0591	51.2321	45.8442	38.1661	44.6885	48.5273	45.8058	41.0967	47.4121	37.7731	41.1652	46.5786	49.5679	48.3288	38.1215	38.6803	38.6862	47.0742	47.309	42.1906	47.0857	43.1424	47.2486	43.275	54.6569	38.1706	40.0022	37.4555	45.6072	30.1204	40.0567	39.9675
Popu|evm.model.contig_2318.2	Specific	NR	NR	'not assigned.unknown'	23.3528	32.1628	34.8765	4.82642	4.06254	4.0525	9.45444	5.54644	10.5593	14.4179	17.8064	18.172	50.9953	26.1587	34.8281	62.9381	61.357	71.4567	7.04591	11.2074	5.75651	9.04628	12.0645	7.54785	12.9941	15.8284	9.10519	11.5489	19.4088	14.8064	24.7395	14.2454	20.0733	23.5572	23.6061	15.3637
Popu|evm.model.contig_2063.2	Archeaplastidia II	8.06615e-10	9	'signalling.G-proteins'	10.0786	8.23445	8.74662	13.4555	10.0792	9.89663	8.66657	9.44543	11.1878	12.9032	11.011	14.0344	28.9769	52.4743	36.6314	65.0578	28.736	47.2923	8.78109	8.38074	7.92294	6.75679	6.30335	8.3865	5.56206	3.6571	6.33672	4.51335	3.94125	2.58093	3.09244	3.19293	5.69129	1.1134	2.34054	2.35103
Popu|evm.model.contig_2100.14	Archeaplastidia I	0.0124674	9	'cell.organisation'	16.7157	15.6454	17.8783	15.0155	14.7589	15.5701	10.4393	9.72001	13.9534	16.3254	16.9255	16.886	42.323	46.9286	39.5165	58.1009	28.602	49.3653	9.41207	12.8439	12.0082	10.6657	12.9456	13.6765	14.4326	12.3427	12.6119	14.4693	13.8316	10.3237	9.92573	9.45599	21.3039	7.7938	10.5659	11.2631
Popu|evm.model.contig_2024.16	Archeaplastidia I	6.17382e-09	17	'signalling.calcium'	25.2579	31.0003	29.4305	20.7195	22.8325	27.1304	23.7346	22.6251	27.9696	29.9018	31.2713	28.0688	31.6254	27.9898	29.1608	33.317	30.4775	36.2142	58.5231	59.7562	55.0273	71.1418	61.1357	61.7376	56.8673	69.4849	62.2598	59.0717	54.6569	62.4856	54.4668	56.1219	57.3743	72.2538	62.3922	58.9398
Popu|evm.model.contig_3516.2	Prokaryotic	8.10513e-06	18	'stress.abiotic.heat'	30.1743	29.2565	40.1574	22.182	30.2891	33.8703	32.7951	24.2176	39.4717	49.1444	41.9677	30.0817	40.5573	27.7805	30.2943	42.2849	52.5821	52.9285	31.3385	24.8943	33.1773	78.6803	55.5779	78.3816	103.857	146.113	149.682	90.1342	122.699	186.574	48.7807	74.3585	44.6843	116.79	106.996	47.7861
Popu|evm.model.contig_3411.3	Specific	NR	NR	'not assigned.unknown'	17.4531	17.0017	21.1789	17.9406	19.2842	21.4142	12.7044	13.5641	18.6673	20.3085	18.9389	13.3634	17.5004	13.027	12.8287	19.4576	16.21	22.2857	10.2534	11.5545	14.546	11.0007	10.2345	16.9665	16.1587	15.5427	13.2887	16.2613	15.8394	14.0593	8.42939	8.78056	14.2282	7.325	11.4352	9.8962
Popu|evm.model.contig_543.2	Prokaryotic	1.14053e-05	21	'protein.postranslational modification'	51.6834	50.9567	57.2656	27.1547	31.0605	31.9934	30.9731	23.2292	30.6723	34.2777	32.5297	28.1247	26.7959	25.2169	27.7698	34.1866	41.5298	40.2308	28.4991	34.4652	36.0246	38.0837	40.5312	38.9005	54.278	42.6281	43.4957	42.3458	52.3517	41.7703	43.7929	39.9116	63.1425	37.3868	45.2728	48.1141
Popu|evm.model.contig_3537.6	Specific	5.03824e-07	20	'transport.metabolite transporters at the mitochondrial membrane'	240.227	247.566	244.96	83.073	100.587	118.589	98.8284	83.5811	137.082	115.961	100.672	87.2257	108.17	94.5374	99.9505	142.562	188.291	168.827	126.511	82.0222	115.997	268.708	230.174	209.598	309.126	364.053	349.135	275.712	315.746	402.217	297.074	350.056	239.649	517.907	509.436	347.515
Popu|evm.model.contig_2064.9	Prokaryotic	1.93532e-06	11	'not assigned.unknown'	27.7775	27.319	33.0611	32.2249	27.9236	31.6095	29.2004	27.897	27.5296	32.5385	28.5657	29.5785	33.4949	30.9195	30.6034	34.8388	35.8362	35.1129	28.0785	30.1012	26.4304	32.4996	32.8045	28.7722	26.9472	25.7711	23.9319	25.8854	20.1524	21.3945	23.9913	20.3242	25.9953	15.1774	18.5237	18.6442
Popu|evm.model.contig_2346.2	Specific	0.00728847	7	'not assigned.unknown'	90.6457	83.4101	84.3306	167.852	143.166	144.312	73.9613	85.4482	71.5267	55.8765	57.0685	78.0558	67.0936	81.3011	85.8338	106.799	88.7533	91.9932	59.6273	47.1603	74.9584	63.1565	59.9157	70.3176	50.9696	44.6852	59.3683	58.8062	43.7999	37.4235	43.6932	52.4992	54.6056	20.8616	26.281	33.8986
Popu|evm.model.contig_2020.5	Archeaplastidia I	NR	NR	'RNA.regulation of transcription.General Transcription'	33.6772	38.9441	40.8726	33.6874	34.4031	37.155	22.799	23.5587	34.3806	33.7728	37.0599	27.0064	35.9356	31.495	33.8492	45.7633	36.2381	40.6195	16.6157	19.4394	20.612	19.2652	21.7567	25.9337	28.5295	27.314	25.4084	22.3012	28.8529	24.7905	20.3502	19.3418	30.7637	16.7596	22.8036	21.1593
Popu|evm.model.contig_2154.13	Archeaplastidia I	1.42056e-11	20	'RNA.regulation of transcription.CCAAT box binding factor family, HAP5'	61.8849	67.2318	58.4758	32.3224	27.9236	29.1353	26.4921	22.0759	25.8954	21.0378	21.1411	23.7634	24.9783	22.5488	26.1211	31.4691	29.8747	28.6345	80.1866	56.7312	67.345	89.2343	88.518	91.3484	79.2114	81.999	91.4826	83.0323	77.7095	94.8151	91.6758	114.639	85.4462	108	89.6094	104.32
Popu|evm.model.contig_2281.3	Archeaplastidia I	3.58503e-10	19	'not assigned.no ontology'	44.1245	47.7114	51.7096	38.0264	39.6484	44.2789	32.5489	27.1282	37.9632	43.5904	41.2126	32.5978	43.3616	33.6924	35.2918	46.4699	48.831	53.5115	37.5957	49.4414	48.7137	56.623	63.8468	63.2858	79.0675	71.7706	73.5183	78.3862	83.2868	82.3859	66.1882	62.999	91.0606	77.5278	80.9159	78.5135
Popu|evm.model.contig_2086.6	Archeaplastidia II	0.0138389	13	'not assigned.unknown'	86.0366	83.071	77.7844	92.9696	78.5254	79.5996	109.859	136.684	94.7194	84.9929	82.2365	122.34	94.5126	138.432	112.419	89.6243	100.743	87.4583	136.081	173.615	118.039	148.538	161.04	115.734	84.6296	80.4562	81.27	78.8508	76.2966	60.3801	127.488	123.849	93.5986	70.4372	72.2894	90.7607
Popu|evm.model.contig_3587.13	Archeaplastidia I	0.0138389	9	'RNA.processing.splicing'	7.98911	8.62195	11.4971	6.09397	5.60528	7.20918	5.1704	4.39322	4.46256	6.3955	5.53696	4.47311	6.64704	5.441	5.35817	7.88085	7.3682	10.2359	3.57553	3.76885	5.63271	3.90889	3.86334	5.54799	5.32232	2.79997	3.50673	3.98236	3.49507	2.98844	2.69341	2.14909	5.07601	1.2306	2.07305	2.29636
Popu|evm.model.contig_2060.5	Archeaplastidia II	0.00204116	10	'not assigned.unknown'	49.471	52.2645	61.9415	45.8754	47.0021	50.8055	37.4731	36.5736	45.1913	52.3983	56.691	43.1096	59.5118	51.3756	53.7878	71.0907	51.8453	65.8205	40.0144	41.5566	52.4276	37.1344	41.6834	52.964	48.4283	44.0566	41.1579	43.4741	42.387	36.2688	30.0765	26.5259	45.8379	24.319	32.3664	33.7346
Popu|evm.model.contig_3450.2	Archeaplastidia I	2.02166e-08	8	'not assigned.unknown'	31.2805	25.8174	46.4836	446.176	365.012	340.452	251.774	251.896	265.931	265.75	291.446	257.819	313.45	223.238	259.768	274.145	200.482	245.79	41.2764	26.9771	67.7164	28.0323	20.3334	25.4176	15.4875	9.08561	11.0124	7.301	9.51849	7.13151	5.58634	4.42098	9.15221	2.1096	4.01236	2.62441
Popu|evm.model.contig_4522.2	Archeaplastidia I	0.0372682	2	'not assigned.unknown'	33.7386	32.9378	36.9669	18.5744	20.467	21.7129	18.3672	16.2	19.7987	19.6353	18.4356	16.4946	19.0064	15.3813	19.7325	22.2838	27.1284	24.6179	9.46465	10.7611	11.4511	14.407	16.8089	16.4504	21.8167	15.5427	18.5795	16.925	19.4832	15.7572	21.8466	18.605	24.6879	14.943	17.1194	20.5579
Popu|evm.model.contig_2053.6	Specific	NR	NR	'not assigned.unknown'	38.655	43.4488	42.2478	29.5923	30.0834	28.1115	21.7157	22.0759	25.5812	25.4137	21.0153	31.3118	27.6787	38.3486	37.9709	43.698	52.3812	43.2757	35.1244	22.6131	31.9393	37.5253	32.4656	28.7722	33.7559	26.6283	26.9464	21.2393	32.1249	22.8208	30.675	32.2977	12.9208	23.3228	17.2532	15.0903
Popu|evm.model.contig_2020.6	Specific	NR	NR	'not assigned.unknown'	117.44	121.531	124.378	88.0944	97.2954	110.782	77.6544	73.5865	102.325	101.935	88.5285	81.1311	88.6964	66.8615	73.8294	98.103	94.112	96.3337	59.5747	59.5082	75.8869	84.432	74.3524	85.0908	94.8906	84.2847	81.27	81.0411	84.5509	83.201	74.9667	60.2359	93.4448	81.2196	83.1896	91.5808
Popu|evm.model.contig_2067.5	Prokaryotic	0.00204116	17	'not assigned.unknown'	248.646	218.068	232.913	112.763	135.195	146.828	118.033	111.094	231.927	173.969	120.492	88.5117	78.0508	83.8647	95.3136	150.225	418.179	252.074	419.126	303.442	478.285	259.606	244.882	343.395	231.88	263.197	226.892	226.995	288.827	258.229	233.978	142.331	213.731	220.746	170.86	240.899
Popu|evm.model.contig_4446.9	Archeaplastidia I	2.23893e-07	1	'major CHO metabolism.degradation.starch.starch cleavage.beta amylase'	190.387	199.08	199.632	24.4734	25.1466	24.443	24.8179	18.8359	35.5748	27.9944	24.1613	15.9914	16.4618	13.5502	14.3743	21.3055	25.4538	23.387	8.30786	6.99222	10.2132	12.3968	11.7256	15.8053	34.0916	24.9711	21.4095	26.6818	39.115	24.6547	42.4961	26.4031	39.7621	32.6988	28.6884	43.9588
Popu|evm.model.contig_3515.8	Specific	0.000570794	10	'not assigned.unknown'	8.54221	9.10633	10.3969	6.77649	6.2738	6.73994	5.46585	5.98577	4.90253	7.62972	7.80209	7.60429	9.81477	10.1496	10.3042	12.2289	10.6504	12.4385	4.62716	6.34754	5.88031	5.1374	6.98113	6.58018	6.66488	3.94281	4.49107	5.1107	4.31306	3.93931	4.68854	3.62275	7.99857	2.637	3.678	3.93661
Popu|evm.model.contig_3693.4	Specific	0.00043612	8	'not assigned.unknown'	55.1863	56.2849	57.8707	40.3177	38.9799	42.6152	49.5373	46.6231	50.0938	56.2692	53.0416	51.5526	50.424	48.2366	51.6239	51.4158	47.4244	50.7258	28.8146	34.7131	33.8582	44.5055	40.5312	39.5456	44.8321	36.0567	37.8358	31.6598	39.7099	34.1633	38.2066	34.3854	40.3005	31.2924	31.8983	33.1331
Popu|evm.model.contig_3466.4	Prokaryotic	2.81736e-12	6	'not assigned.unknown'	1267.2	1231.92	1029.41	1317.27	1548.24	1419.01	2176.93	2278.27	1433.8	1327.35	1597.85	2096.32	1597.63	1762.2	1987.99	1056.74	1017.95	894.407	337.204	282.714	268.39	348.394	400.636	324.171	274.699	226.34	272.91	417.684	291.132	239.755	589.907	652.218	484.682	394.32	372.815	620.016
Popu|evm.model.contig_693.14	Archeaplastidia I	0.0170009	5	'protein.targeting.peroxisomes'	592.546	561.008	785.326	2095.5	2333.29	2314.53	1937.72	1734.17	2122.86	1616.66	1616.67	1518.06	1677.7	1201.36	1504.93	1548.78	1584.97	1579.43	1425.01	1386.59	1445.69	1594.04	1523.58	1389.19	1234.92	1340.9	1376.3	1473.14	1433.65	1518.06	1491.95	1716.88	1486.43	1305.49	1679.37	1889.57
Popu|evm.model.contig_544.3	Specific	0.000963665	18	'not assigned.unknown'	19.2353	18.697	23.8744	19.2569	20.2613	24.2297	17.3331	15.1566	19.6101	22.8892	21.2041	15.5441	24.3032	21.764	21.1751	25.8709	21.5687	27.1445	18.0354	30.1508	25.4401	23.4533	27.7212	27.869	31.0229	23.3712	25.4084	28.5403	27.0682	25.9451	23.3429	21.2453	43.9921	20.9788	29.3571	32.9144
Popu|evm.model.contig_2077.20	Specific	0.0338965	13	'redox.ascorbate and glutathione.ascorbate'	4.05601	4.69848	4.8409	8.77531	9.05073	9.93928	4.2348	3.67932	5.84533	5.21739	4.59316	6.20644	6.54318	6.85357	7.77965	8.58741	8.37295	9.39367	6.46751	8.82705	7.67535	7.59441	8.40447	8.19297	7.71975	7.02849	7.01346	6.10629	7.43632	4.9581	7.83085	5.83324	8.38311	3.809	3.678	6.56102
Popu|evm.model.contig_2114.16	Archeaplastidia I	1.19287e-07	9	'not assigned.no ontology.armadillo/beta-catenin repeat family protein'	57.3373	55.5583	57.9808	44.0228	46.0765	47.009	53.2305	52.8285	58.8304	62.7769	61.9762	57.1999	64.0816	57.0259	55.8486	61.0358	53.8548	59.2125	20.2964	19.9848	26.8637	27.3622	23.1123	31.0301	26.7554	22.6283	23.8704	17.1242	20.4499	16.2327	15.961	10.7454	17.0739	8.8486	10.8334	9.0214
Popu|evm.model.contig_2059.8	Specific	0.000141324	9	'not assigned.unknown'	44.6776	45.8707	51.5996	31.3474	35.9458	43.2977	47.8631	41.8455	48.5225	62.7769	61.347	53.5096	56.4998	50.2246	54.8182	50.6549	50.3717	51.2441	29.9714	30.498	32.3726	43.3328	48.3257	42.2551	42.4826	34.7996	42.2038	37.6333	31.53	33.5521	29.428	32.1135	44.4536	23.9088	35.7769	31.6569
Popu|evm.model.contig_2656.2	Archeaplastidia I	3.57565e-11	5	'not assigned.unknown'	4883.19	3919.11	5342.1	21359.9	25835.8	25042.9	21776.7	17502.4	20235.1	13919.1	14258	13094.3	10826.8	7025.27	9758.57	9163.42	8922.75	9128.38	674.146	148.423	707.122	849.178	615.763	393.133	529.115	687.421	631.642	1017.36	824.539	1102.67	880.946	1280.3	1139.41	710.232	1754.87	1307.45
Popu|evm.model.contig_3396.15	Specific	0.00906165	11	'not assigned.unknown'	24.0903	28.1909	31.6309	35.6375	34.0945	39.4585	23.4391	24.1078	30.798	32.9312	33.0959	28.9075	36.0914	30.6056	31.4793	37.0672	33.1569	35.3072	25.7123	27.2746	36.9531	31.5503	27.5179	35.9329	37.8316	31.1425	33.5292	25.8854	31.0838	26.2168	23.6422	17.4997	27.5335	13.3608	20.998	21.706
Popu|evm.model.contig_2091.3	Specific	NE	NE	'not assigned.unknown'	0	0	0	0	0	0	0	0	0	0	0	0	0	0	0	0	0	0	0	0	0	0	0	0	0	0	0	0	0	0	0	0	0	0	0	0
Popu|evm.model.contig_2343.11	Archeaplastidia I	6.17444e-10	19	'protein.degradation.AAA type'	28.9452	28.9659	35.0415	23.3521	24.0667	28.4101	25.6058	21.5817	27.341	32.4263	28.6915	25.1053	31.158	23.3335	27.0485	33.5887	36.3721	35.1129	29.4456	34.1181	34.601	38.2513	41.6834	46.3838	52.5039	49.5994	44.9723	43.6069	51.0131	53.7241	43.4438	42.3063	43.3768	45.7666	45.8747	40.3502
Popu|evm.model.contig_4606.1	Specific	NR	NR	'not assigned.unknown'	20.6488	22.1846	24.4795	20.7195	20.9298	19.8786	19.4013	18.781	16.1532	22.4965	21.8333	18.9548	20.3566	19.6713	18.3414	20.4359	19.6932	22.6096	16.5631	24.6959	17.5171	22.4482	30.2967	25.4821	23.6388	18.9712	19.8099	25.3544	21.0448	20.9191	21.5473	20.0172	34.5323	16.1736	20.5299	23.2369
Popu|evm.model.contig_2121.16	Archeaplastidia I	0.000250825	8	'not assigned.unknown'	23.5372	24.6065	27.9452	25.4972	25.9694	23.5045	28.511	25.4807	21.6214	28.6115	28.3769	25.329	25.7573	26.4202	25.0907	29.1863	29.7407	30.7076	12.9876	15.4225	17.3314	20.1029	17.69	23.2887	20.3782	15.1998	13.3502	14.4029	18.1446	13.5838	21.8965	19.0962	24.6879	11.3098	13.9095	19.519
Popu|evm.model.contig_2045.14	Archeaplastidia I	0.00906165	16	'RNA.regulation of transcription.putative transcription regulator'	36.3197	37.0066	39.3323	35.3938	37.2314	33.7424	34.5186	33.059	34.0663	34.446	36.9341	36.8473	34.6373	39.3426	36.7859	35.9802	44.946	37.1212	47.5336	61.6902	49.0851	44.338	57.8824	44.2549	44.3526	35.2567	36.5438	38.828	35.9174	33.9596	43.4438	36.5345	45.1458	34.6912	35.1082	38.6006
Popu|evm.model.contig_2081.3	Specific	NR	NR	'protein.degradation.ubiquitin.E3.HECT'	14.3189	15.1126	17.3282	16.1856	14.9131	16.8499	11.8673	9.50035	12.6334	14.1374	14.3458	12.1892	15.1116	12.7654	13.653	17.0118	17.7507	19.9534	11.8308	14.034	15.165	13.6811	15.9278	17.0956	19.659	14.9713	16.7954	18.8499	16.4343	16.3685	13.3673	13.877	21.227	11.134	13.7089	12.958
Popu|evm.model.contig_2502.11	Archeaplastidia I	NR	NR	'Biodegradation of Xenobiotics.3-hydroxybutyryl-CoA dehydrogenase'	55.1863	52.9426	59.081	43.7791	50.4475	47.009	35.3064	33.8278	46.1969	43.0855	43.5407	34.7225	43.2577	34.4771	34.7251	44.6763	39.3194	46.6444	34.9666	35.3578	49.5184	37.4136	42.9035	53.0285	51.9765	48.5137	49.5249	43.4741	48.1873	38.5781	37.5083	28.2452	52.1445	31.5854	45.4734	49.809
Popu|evm.model.contig_538.2	Archeaplastidia I	0.000141324	21	'protein.degradation.serine protease'	139.256	147.251	153.698	84.0967	93.0271	104.768	106.904	99.5614	114.832	120.729	121.876	112.89	112.532	106.466	115.304	121.256	151.383	134.103	111.578	115.446	113.026	122.181	131.625	132.12	174.534	146.913	144.699	130.754	169.622	130.201	206.096	152.708	178.583	180.078	173.267	182.396
Popu|evm.model.contig_4486.2	Archeaplastidia I	NR	NR	'RNA.regulation of transcription.unclassified'	44.739	41.9472	41.0926	32.2736	32.1404	35.1927	31.6625	30.478	33.9406	35.568	35.2352	30.6967	36.1433	32.5414	32.5097	34.5127	35.9702	38.0282	28.9198	36.2504	38.6862	38.0837	33.2112	39.5456	37.2083	30.7425	32.4219	30.6642	31.3813	32.6691	33.4682	32.9732	43.223	33.8122	37.9837	42.8653
Popu|evm.model.contig_2336.1	Specific	NE	NE	'not assigned.unknown'	0	0.0484379	0	0.0487517	0	0.255947	0	0.0549153	0	0.280505	0	0.111828	0.25965	0.261587	0	0.217403	0.133967	0.129568	0.105163	0.396722	0	0.111683	0.135556	0	0.38359	0.0571422	0.123043	0.265491	0	0.0679192	0.24939	0.122805	0	0.0586	0.133745	0.273376
Popu|evm.model.contig_472.13	Archeaplastidia II	NR	NR	'not assigned.unknown'	13.7044	12.0126	12.1022	12.1392	11.3648	11.5603	6.49993	5.93085	7.66806	9.25665	7.80209	8.77848	10.386	10.6204	11.5922	13.4246	10.1815	14.9651	8.30786	9.22378	11.7606	9.43717	10.4378	12.1282	12.2269	9.54275	9.35128	9.02669	11.675	6.79192	11.5717	8.10513	13.3822	6.0944	6.68727	10.8804
Popu|evm.model.contig_447.1	Specific	5.44861e-12	18	'protein.postranslational modification'	72.1478	73.5772	83.3955	110.959	112.62	116.456	75.6848	72.6529	96.605	99.0181	95.198	95.8924	114.09	123.887	115.149	117.126	132.628	144.922	267.692	228.164	216.829	248.605	274.84	214.178	310.852	302.111	303.793	303.987	257.148	306.723	203.752	218.347	234.65	178.32	259.332	140.023
Popu|evm.model.contig_4473.8	Specific	NE	NE	'not assigned.unknown'	0	0	0	0	0	0	0	0	0	0	0	0	0	0	0	0	0	0	0	0	0	0	0	0	0	0	0	0	0	0	0	0	0	0	0	0
Popu|evm.model.contig_2190.8	Prokaryotic	2.02166e-08	9	'transport.calcium'	25.1964	26.3502	29.7055	27.5447	31.1633	37.4536	28.2648	25.7553	31.4893	41.0098	38.3183	33.8279	42.0114	38.1393	44.2049	44.6763	47.4244	46.3205	21.9264	24.5967	27.7922	22.3365	24.8067	27.611	28.098	17.9998	20.9173	20.3101	19.4832	13.7876	15.5619	9.763	19.535	6.0944	9.56279	9.62282
Popu|evm.model.contig_583.5	Archeaplastidia II	4.7971e-06	19	'hormone metabolism.abscisic acid.synthesis-degradation'	36.1354	41.4629	56.0554	18.8182	32.7061	39.2452	42.7912	34.4319	58.9561	57.9522	50.336	34.7785	44.6598	26.054	33.7462	35.1649	50.2377	47.7457	163.37	156.16	166.32	176.626	164.633	166.375	202.104	218.226	198.899	174.826	210.522	248.584	146.592	165.848	184.736	308.881	307.748	246.202
Popu|evm.model.contig_818.1	Archeaplastidia I	6.17444e-10	13	'protein.postranslational modification'	22.1852	22.1846	40.4325	34.3212	64.0751	91.2452	194.555	166.613	174.668	334.081	315.922	292.038	287.536	240.032	294.751	205.011	241.208	239.636	955.351	764.135	832.156	528.984	520.806	420.035	241.278	248.054	237.781	144.361	133.333	168.304	101.103	108.56	77.2938	172.87	143.174	73.1553
Popu|evm.model.contig_4400.6	Specific	0.000122038	15	'development.unspecified'	38.2248	38.1691	37.3519	38.5626	30.9062	30.4151	50.1282	49.8631	33.5006	40.5049	41.716	59.4365	47.7756	62.3622	62.9585	48.1547	52.3812	45.0248	94.2784	98.8333	62.7026	80.4672	99.9725	64.06	45.9349	46.3423	53.8314	48.253	40.4536	40.4119	71.2757	80.4987	57.4512	44.9462	37.1812	58.393
Popu|evm.model.contig_3634.1	Specific	1.88157e-05	15	'lipid metabolism.FA synthesis and FA elongation.acyl coa ligase'	307.888	296.828	321.205	342.627	299.24	299.202	304.561	293.962	278.564	316.914	347.004	311.217	340.817	320.496	329.734	366.432	274.566	333.508	592.803	613.927	677.287	504.079	551.442	600.151	374.48	393.024	407.58	408.458	325.711	342.584	278.07	296.943	363.55	211.253	257.861	336.088
Popu|evm.model.contig_3397.4	Specific	1.59485e-05	19	'not assigned.unknown'	59.2424	60.1599	60.1261	20.2807	19.6956	24.1444	13.1968	10.8732	19.233	17.1669	16.9884	14.5935	18.0716	14.7535	16.2291	22.7729	22.7074	22.7392	15.2486	14.3812	19.1884	25.1286	22.7056	28.9012	37.8795	34.0567	33.2832	31.527	38.5201	30.4278	25.2383	23.5172	30.7637	22.561	29.8252	26.4081
Popu|evm.model.contig_2187.1	Specific	5.03824e-07	9	'RNA.transcription'	17.9448	16.5658	18.7585	19.4032	16.6616	20.1772	14.871	15.7058	14.7704	18.1767	17.4289	17.557	18.2794	20.5607	19.2173	24.3491	22.6405	25.5249	13.0928	12.8439	17.1457	11.8942	11.3867	15.1602	12.9462	9.59989	10.6432	8.7612	10.4852	6.92775	7.98049	5.71044	7.69093	4.2778	5.48356	4.42869
Popu|evm.model.contig_584.2	Specific	0.000846917	20	'cell.organisation'	46.0296	49.8426	38.8372	30.6648	30.0834	32.2493	28.905	25.4807	34.632	25.8064	20.449	20.6881	19.3699	22.4441	26.018	31.7952	72.0744	38.2873	105.005	97.6431	96.5608	61.1462	57.8146	57.1572	45.887	42.1138	43.6188	35.1112	53.4671	45.9133	104.644	54.8325	51.2216	71.4334	42.7985	79.4976
Popu|evm.model.contig_2056.6	Specific	1.7669e-09	19	'not assigned.unknown'	36.0739	37.491	44.6133	30.9574	36.2029	40.1837	28.905	25.4258	38.026	39.5511	37.0599	29.9699	37.9089	30.2917	31.1701	41.9044	42.5346	46.5148	40.2774	39.1267	55.213	52.1557	44.5301	56.7702	65.8337	68.6278	66.0742	58.0761	71.6861	69.9567	45.389	45.8063	54.9901	57.5452	65.4015	50.9025
Popu|evm.model.contig_2032.3	Archeaplastidia II	2.28165e-09	10	'secondary metabolism.isoprenoids.mevalonate pathway.HMG-CoA synthase'	10.2629	10.6563	12.5423	15.6981	12.5476	14.0771	11.1779	9.55526	9.93077	15.2033	15.3525	11.7978	16.7215	16.323	17.208	21.7403	16.6789	18.7873	10.6214	12.1	14.7317	9.66054	9.55669	15.2892	9.35001	8.51419	8.12085	6.43815	6.4696	6.3844	5.28707	4.66659	6.76802	2.051	3.00927	3.60856
Popu|evm.model.contig_577.1	Specific	NE	NE	'not assigned.unknown'	0	0	0	0.29251	0.257123	0.170631	0	0.109831	0.62853	0.168303	0.12584	0.111828	0.41544	0.889394	0.309125	0.489156	0.803803	0.777407	0.210326	0.148771	0.185694	0.167524	0.067778	0.193535	0.239744	0.285711	0.246086	0	0.0743632	0.0679192	0.199512	0.122805	0	0	0.0668727	0.0546751
Popu|evm.model.contig_452.9	Prokaryotic	0.0100886	21	'protein.folding'	167.157	167.111	209.754	450.222	469.095	540.39	359.712	353.16	370.518	383.113	342.474	330.339	310.178	254.524	312.423	291.265	256.547	287.835	408.557	549.509	547.302	497.825	582.348	644.148	446.979	420.624	480.237	679.325	443.874	424.495	450.249	542.798	785.782	319.546	521.741	733.959
Popu|evm.model.contig_2342.3	Archeaplastidia I	6.69427e-05	10	'protein.synthesis.ribosomal protein.eukaryotic.40S subunit.S21'	1070.11	1088.21	1143.28	998.582	728.481	766.988	326.129	343.77	398.865	628.499	604.41	630.485	887.12	928.789	945.048	1555.52	1125.32	1408.6	686.871	249.092	804.054	318.072	161.989	338.041	260.985	330.853	292.597	147.746	278.341	216.187	105.043	103.77	41.7617	172.87	137.758	53.5816
Popu|evm.model.contig_690.1	Archeaplastidia I	0.0253621	16	'cell.vesicle transport'	13.6429	12.2064	15.0178	13.8455	13.0619	14.2904	19.1551	19.1105	13.5762	17.3913	16.1705	16.4946	12.7229	14.8058	16.9504	14.4573	18.0856	14.1877	16.3002	19.7369	19.0646	21.443	27.1112	19.4825	20.5221	13.1998	16.7339	18.2525	18.7395	16.5044	22.4451	22.3505	20.6117	18.6348	14.4445	17.332
Popu|evm.model.contig_4443.8	Specific	1.59485e-05	3	'not assigned.unknown'	79.2766	79.4866	84.2206	66.0586	66.1835	74.2673	90.9497	78.9133	82.7145	76.185	62.165	62.344	38.7398	38.5579	35.704	37.0672	45.4819	42.0448	51.3194	53.8549	46.0521	46.6833	42.0223	36.7716	46.7021	35.371	34.2675	33.5846	42.8332	44.2833	52.0228	51.3325	55.0671	82.333	75.6999	75.1783
Popu|evm.model.contig_2132.6	Prokaryotic	0.000141324	20	'secondary metabolism.isoprenoids.non-mevalonate pathway.HDS'	464.168	450.909	425.119	293.485	275.739	270.067	317.709	305.109	273.913	258.064	268.794	300.202	266.868	294.599	327.982	286.537	316.698	278.765	460.508	429.401	400.48	489.225	538.767	437.388	420.367	401.881	427.944	440.516	412.27	413.016	522.073	554.772	449.612	454.267	404.379	453.148
Popu|evm.model.contig_3522.5	Archeaplastidia I	NR	NR	'transport.metabolite transporters at the mitochondrial membrane'	22.431	24.5096	18.5934	10.3841	9.8221	9.68334	10.4393	10.9831	12.0049	8.24684	9.37509	11.1269	11.165	16.5323	14.5289	17.7727	21.8367	17.4917	16.1951	17.4557	9.34659	15.5797	19.5878	14.9667	15.7752	16.6855	15.6265	12.8763	16.583	15.6893	23.8417	17.8067	12.3824	13.9468	9.56279	13.3954
Popu|evm.model.contig_2372.1	Specific	NE	NE	'not assigned.unknown'	0	0	0	0	0	0	0	0	0	0	0	0	0	0	0	0	0	0	0	0	0	0	0	0	0	0	0	0	0	0	0	0	0	0	0	0
Popu|evm.model.contig_4416.7	Archeaplastidia I	0.000217737	10	'protein.folding'	107.484	108.501	106.5	59.4771	56.2585	52.8958	70.0712	69.2482	79.3205	78.4291	65.3739	78.7827	63.5623	90.2474	96.7047	102.777	186.348	113.696	112.104	67.9882	109.559	69.3548	47.1735	73.2206	52.6957	50.3423	44.9723	24.226	58.152	42.9928	82.997	23.2716	19.535	36.8008	16.5844	22.8542
Popu|evm.model.contig_3714.1	Archeaplastidia I	1.16334e-10	11	'not assigned.unknown'	55.3707	57.6411	63.0417	62.4997	58.5726	55.4126	72.8287	72.4333	70.7096	87.9662	96.0789	89.7418	90.5659	102.804	84.8034	84.8415	83.5955	97.1759	90.8081	121.248	84.1812	78.0102	92.8558	82.7038	75.3275	68.9706	61.0909	62.2576	54.88	52.8411	54.7661	52.1922	80.524	44.829	40.6586	41.9905
Popu|evm.model.contig_2051.37	Prokaryotic	0.0153461	13	'lipid metabolism.glyceral metabolism.Glycerol-3-phosphate dehydrogenase (NAD+)'	27.7161	26.8346	26.79	25.0584	23.2954	23.8884	21.2232	20.5932	23.0042	24.9649	24.6017	22.2537	28.3019	28.9315	30.7064	29.1863	34.0277	34.2059	23.9245	27.2746	23.5831	30.7685	33.1434	30.5785	28.9611	27.9997	24.2395	27.1464	21.7884	23.6359	23.0935	24.8066	31.1483	16.6424	20.7305	18.8629
Popu|evm.model.contig_3404.5	Specific	1.93973e-11	19	'not assigned.unknown'	105.886	121.579	144.402	77.5153	83.6679	97.0467	72.7795	63.9763	95.4737	107.658	95.3868	81.5784	94.253	65.1351	76.457	99.4618	99.4706	115.898	131.453	138.257	160.006	216.943	190.456	249.337	252.354	304.282	297.149	267.017	300.204	308.828	198.914	227.435	235.573	258.133	321.591	281.632
Popu|evm.model.contig_3514.3	Specific	4.12579e-07	9	'not assigned.unknown'	37.6717	41.7051	44.6683	34.0287	30.1348	30.2444	36.8329	37.3424	32.6835	37.6437	40.0171	40.4817	37.9608	45.3591	45.9051	48.3178	53.5199	45.9966	21.979	21.7205	23.5212	19.0977	19.5201	18.1278	19.8987	13.9427	13.2887	11.4825	16.4343	10.3237	16.5096	12.0963	14.382	9.2002	9.02781	9.07607
Popu|evm.model.contig_4400.12	Archeaplastidia I	0.00204116	8	'protein.synthesis.ribosome biogenesis.Pre-rRNA processing and modifications.methylotransferases'	25.135	26.6893	26.845	17.0144	18.7186	20.945	16.89	16.4197	22.0614	22.3282	20.9524	15.4322	21.499	17.3693	20.5053	19.2402	20.0281	20.99	10.4111	10.8603	11.8844	11.7267	14.0978	16.5795	12.8982	16.2284	11.5661	10.3541	12.1956	7.74278	10.3746	10.3156	17.4584	6.2702	7.15538	10.0602
Popu|evm.model.contig_3403.7	Specific	0.000288572	9	'not assigned.unknown'	59.1194	62.4849	65.6272	71.1288	68.2919	72.0065	63.916	60.8461	61.5959	71.9214	75.3153	75.0924	80.0241	79.7839	86.0914	83.6457	77.8349	82.0164	78.6618	92.4857	96.1275	55.9529	56.9335	68.1887	45.9829	38.5138	37.5897	35.9076	36.8841	26.4206	64.8414	47.894	63.6809	67.8588	69.882	89.5032
Popu|evm.model.contig_3569.4	Archeaplastidia II	0.00038051	20	'not assigned.unknown'	2.02801	1.74377	2.64049	1.5113	1.07992	1.45037	2.56058	3.67932	3.89688	4.31977	3.33476	3.91397	3.79089	5.28405	3.40038	4.45676	4.75584	4.85879	1.52486	2.23156	2.04263	16.3056	14.5045	21.6759	30.4475	25.9426	32.914	87.7447	48.8566	31.7862	38.6555	47.587	84.9848	11.5442	53.0969	36.9057
Popu|evm.model.contig_853.1	Archeaplastidia II	2.93821e-09	11	'not assigned.unknown'	0.921821	1.16251	1.1002	1.26755	0.771369	1.15176	1.08332	0.93356	0.817089	1.45862	1.13256	1.67742	1.5579	1.5172	1.33954	1.90227	1.94252	2.0083	2.47133	1.38853	2.22833	1.22851	1.22	1.03219	0.623334	0.799991	0.861302	0.464609	0.669269	0.747111	0.598536	0.552623	0.384546	0.7032	0.534981	0.437401
Popu|evm.model.contig_3408.5	Archeaplastidia I	3.35367e-06	20	'not assigned.unknown'	102.506	107.581	111.451	43.194	51.9903	61.8966	59.9766	52.9383	67.6927	76.6339	72.8614	63.9096	80.8031	73.1396	73.2627	75.004	84.9352	87.1344	58.3654	60.1033	68.8305	125.252	148.976	158.44	250.868	181.255	174.967	287.195	303.402	212.519	409.549	300.504	295.024	770.942	402.44	612.854
Popu|evm.model.contig_4759.1	Specific	0.000743431	1	'not assigned.unknown'	254.177	246.21	211.184	79.0266	79.1425	74.4806	82.3324	87.4801	96.605	71.1921	64.7447	71.5139	37.9089	51.4802	58.6308	58.2096	69.596	68.0879	45.0623	56.7312	37.5721	81.3049	87.0947	71.0272	91.5822	51.6565	58.1994	87.0146	58.3751	44.8266	96.0651	85.5951	138.667	56.4904	89.9438	76.4358
Popu|evm.model.contig_531.2	Archeaplastidia I	3.57565e-11	19	'not assigned.no ontology.ABC1 family protein'	13.3357	13.272	16.6681	18.6719	17.6901	19.452	12.8521	11.8068	16.1532	16.6059	17.4918	13.6989	19.318	15.6429	18.3414	20.2728	24.0471	23.3222	24.7133	30.1508	28.9063	28.3115	32.6012	34.3202	50.3462	39.0281	38.1434	50.045	43.1306	40.7515	40.9	34.938	53.2212	31.2338	39.1205	31.985
Popu|evm.model.contig_2279.15	Archeaplastidia I	1.93973e-11	19	'signalling.calcium'	54.5718	57.5927	66.7824	33.7362	36.3058	40.2264	34.9617	29.8739	37.5232	44.3197	39.0733	33.8838	40.6612	35.5235	36.2707	48.046	52.2472	55.7789	67.5671	54.8963	62.0836	60.867	61.8813	68.7048	82.2322	82.9133	83.6078	86.8155	88.7153	102.15	73.4205	82.5864	76.5248	107.883	106.729	77.3653
Popu|evm.model.contig_4405.9	Specific	5.03824e-07	16	'not assigned.unknown'	23.2913	23.2018	25.7448	17.9894	21.2898	24.1444	20.977	18.5614	23.947	26.0869	25.3568	22.757	27.9903	22.758	23.2874	25.2187	27.4633	28.3106	31.4963	33.7709	35.9627	30.0426	30.9068	32.2558	33.5642	27.9425	29.4688	26.7482	31.3069	29.1373	27.1337	22.4733	35.5321	24.4948	26.0135	28.267
Popu|evm.model.contig_2041.4	Specific	NR	NR	'not assigned.unknown'	9.52548	12.061	11.9922	9.84785	13.2161	10.7498	9.25747	7.9078	9.74221	10.0982	10.256	13.3075	13.7615	13.6025	14.3743	10.6527	20.0281	13.2159	5.9417	10.1164	4.76614	15.133	14.9789	11.225	13.3777	9.14275	11.0739	7.16825	10.4852	7.47111	15.4622	9.8244	13.6129	5.6256	6.6204	7.87322
Popu|evm.model.contig_3452.1	Specific	2.75043e-07	2	'not assigned.unknown'	144.173	148.704	140.331	26.6184	28.335	34.0836	28.0679	21.6366	35.7633	32.0336	31.0825	23.9871	33.0275	19.7759	20.5568	38.7521	22.1716	34.7242	4.99523	2.62828	3.1568	4.91403	2.91445	5.61251	7.81565	12.3427	10.2126	17.5224	26.1015	23.9755	40.6007	41.1397	47.9914	157.634	151.868	141.609
Popu|evm.model.contig_2150.11	Archeaplastidia II	4.82785e-11	11	'not assigned.unknown'	21.5706	21.2158	26.9	25.1559	26.638	27.7276	24.3255	21.5817	22.1871	27.9383	28.9432	29.4666	33.7545	28.5129	38.5376	37.2846	33.8267	36.7973	33.8624	32.4816	38.6862	27.5856	30.4323	34.4492	25.1731	21.9997	25.8391	21.8366	22.4577	13.6518	17.158	16.2103	20.6886	11.9544	11.8365	15.6371
Popu|evm.model.contig_4467.18	Specific	0.000122038	12	'not assigned.unknown'	22.6768	25.5752	29.1004	21.987	24.0667	24.7416	25.458	21.1973	20.8672	28.7798	25.9231	25.8322	28.7692	25.2693	31.3762	29.7298	31.8842	31.1611	26.0804	27.3242	30.33	30.266	28.5345	30.514	33.2285	23.9426	25.2238	25.4208	27.6631	22.7529	25.0388	24.7452	27.0721	19.7482	21.1986	19.4097
Popu|evm.model.contig_2031.3	Archeaplastidia I	1.62226e-14	9	'misc.alcohol dehydrogenases.cinnamyl alcohol dehydrogenase'	130.345	133.882	197.707	222.21	325.209	338.149	791.76	689.901	789.873	987.657	998.541	762.498	745.871	546.454	571.933	445.35	428.025	444.353	257.281	269.027	333.506	188.297	160.837	191.148	163.266	133.827	117.383	69.7577	100.836	99.0261	69.2806	46.7887	65.4498	78.524	90.1444	58.1743
Popu|evm.model.contig_503.9	Specific	0.0279628	20	'not assigned.unknown'	25.5037	23.783	28.9354	21.4508	24.581	29.4339	17.6286	16.9688	25.2669	27.2089	25.4197	16.886	23.5762	16.6369	20.0416	23.9687	23.3773	28.5049	15.8796	17.1582	26.9875	23.0066	24.9423	31.7397	33.6121	29.3139	32.791	28.8058	32.1249	31.9899	21.0485	18.6664	34.9937	21.2132	30.2933	26.1894
Popu|evm.model.contig_3407.7	Archeaplastidia I	0.0188159	10	'protein.degradation.ubiquitin.E2'	209.929	205.328	242.76	191.058	181.323	207.189	174.759	169.524	245.441	269.902	256.588	199.221	253.315	201.683	170.998	242.622	217.831	271.898	166.788	200.84	224.194	176.849	170.123	236.37	220.756	181.255	200.806	176.22	188.882	152.207	131.927	114.454	220.268	104.66	146.652	152.161
Popu|evm.model.contig_592.4	Prokaryotic	7.79468e-05	4	'OPP.non-reductive PP.ribose 5-phosphate isomerase'	669.488	685.493	705.341	528.03	490.694	498.201	496.457	543.442	486.482	475.287	453.905	506.636	433.823	497.642	496.095	480.841	402.906	448.564	200.23	176.293	227.846	360.902	356.648	409.455	369.35	342.282	377.25	489.233	360.29	331.649	400.97	479.431	423.001	254.148	340.181	397.926
Popu|evm.model.contig_4398.14	Archeaplastidia II	0.000963665	9	'RNA.regulation of transcription.Global transcription factor group'	55.3092	53.3302	67.3875	42.8528	44.6366	53.237	52.4426	47.4468	61.8473	81.3463	82.3623	59.6042	84.8536	66.5476	67.853	80.6565	66.3138	84.3487	31.4437	34.3164	44.6903	31.8854	34.2279	46.7709	55.9083	43.0852	42.5114	43.2086	47.9643	46.3888	31.5229	26.4031	55.7592	33.7536	41.8623	38.4366
Popu|evm.model.contig_2185.6	Archeaplastidia I	4.7971e-06	16	'lipid metabolism.Phospholipid synthesis.CDP-diacylglycerol-inositol 3-phosphatidyltransferase'	37.6103	36.4253	35.4816	33.6874	38.9284	40.4397	31.0224	33.0041	38.3403	38.5413	37.2487	33.8838	36.1433	36.0466	35.807	41.6326	43.0705	43.1461	44.8519	39.4738	47.9709	47.5767	47.6479	50.8996	50.8257	48.628	48.479	41.1511	46.7001	43.0607	35.9122	37.2713	37.6856	30.179	38.0506	31.6022
Popu|evm.model.contig_2031.15	Archeaplastidia I	4.2048e-05	10	'protein.synthesis.ribosomal protein.eukaryotic.60S subunit.L17'	712.445	760.136	787.581	503.557	382.702	409.004	222.918	255.082	238.276	383.057	356.505	446.696	512.809	631.889	653.697	862.328	760.8	781.294	620.46	243.885	571.504	257.652	146.062	257.337	199.371	205.826	208.127	124.781	221.974	168.983	125.244	135.577	48.5298	185.293	124.517	49.3716
Popu|evm.model.contig_611.8	Specific	NR	NR	'development.unspecified'	33.7386	39.6707	44.7783	20.037	23.6553	25.808	18.6627	16.5295	24.5755	30.2945	29.0061	24.7699	50.9953	49.126	48.8933	67.1775	41.1949	61.2856	19.718	20.332	21.6024	30.4893	30.5679	34.6427	50.6339	45.3138	42.5729	47.191	56.1442	49.4451	46.3367	45.4379	52.9905	50.2202	52.1607	53.2536
Popu|evm.model.contig_2346.4	Prokaryotic	NR	NR	'not assigned.unknown'	29.0066	30.2737	40.5425	176.823	104.855	112.83	18.8596	40.4726	63.4815	48.3029	36.9341	34.2193	37.7012	40.8075	44.7717	65.4383	71.0026	70.3553	67.8826	54.5988	56.8842	42.7744	35.719	35.8684	63.1965	46.6852	45.9566	52.5672	56.9622	47.3397	53.0702	47.4028	125.901	102.257	140.366	124.277
Popu|evm.model.contig_2612.5	Archeaplastidia II	1.09919e-06	22	'not assigned.no ontology'	47.566	55.3161	50.9945	23.3033	25.558	18.2149	21.8634	18.0671	18.4159	13.0715	10.6335	14.5376	12.5151	12.3992	18.5475	17.3379	29.8077	20.7309	10.7266	7.93443	6.68498	21.443	23.1801	18.5148	25.9882	19.3712	24.6086	25.288	31.1582	23.5	78.4083	64.0428	30.533	43.4226	22.8705	48.8249
Popu|evm.model.contig_2181.2	Archeaplastidia I	1.19287e-07	9	'protein.synthesis.initiation'	80.9359	75.9991	90.3267	75.1264	65.6178	68.5085	58.3516	67.1065	65.7442	74.9508	86.7667	87.8967	101.627	101.025	109.018	124.083	101.078	103.33	21.0851	12.5463	35.0342	20.5496	15.25	26.4497	19.1795	18.3426	18.4565	13.54	14.7239	8.76157	8.67878	7.55251	6.69111	3.7504	3.678	2.95246
Popu|evm.model.contig_558.4	Specific	8.06615e-10	18	'not assigned.no ontology'	54.0187	58.4161	65.5171	66.0586	67.212	69.1911	51.5562	47.0624	56.442	65.6381	68.8975	67.5999	80.5434	66.4953	78.1572	84.7328	88.6193	90.244	145.703	121.546	120.453	120.17	132.709	113.992	127.304	123.941	122.982	133.276	121.733	121.372	111.577	123.603	140.052	96.8658	120.705	113.232
Popu|evm.model.contig_4406.12	Specific	NR	NR	'signalling.calcium'	86.897	69.4115	55.7253	111.154	110.871	110.313	134.923	157.772	150.533	117.027	147.925	181.273	187.571	225.958	204.589	152.236	175.497	145.181	97.0127	54.1525	83.8717	148.147	118.747	119.088	170.698	115.656	136.086	158.564	138.836	113.697	237.07	230.566	159.587	139.351	161.631	174.851
Popu|evm.model.contig_4487.4	Archeaplastidia I	NR	NR	'not assigned.unknown'	0.430183	0.0968758	0.0550102	0.390014	0.308548	0.426579	0.0492419	0.164746	0.502824	0.0561009	0.37752	0.167742	0.31158	0.104635	0.103042	0.108701	0.535869	0.0647839	0.105163	0.595082	0.804673	0.279206	0.203334	0.387069	0.335642	0.285711	0.0615216	0.199118	0.371816	0	0.798049	0.184208	0.153819	0.0586	0.468109	1.20285
Popu|evm.model.contig_481.7	Prokaryotic	0.0308014	12	'transport.calcium'	96.4225	108.259	104.189	72.7863	82.0223	82.6283	102.078	93.8502	96.2908	93.2958	87.0184	101.875	103.393	104.739	115.664	116.419	122.714	114.214	112.419	113.958	86.4095	115.033	113.393	96.1222	90.6712	92.9132	97.3271	74.7357	87.5998	84.9669	111.378	105.735	87.5997	97.4518	92.418	88.9564
Popu|evm.model.contig_2032.7	Prokaryotic	1.67693e-13	1	'not assigned.unknown'	257.495	269.605	305.362	166.438	205.698	230.438	152.354	142.286	191.324	116.353	109.103	90.8042	70.469	44.1558	54.5606	48.97	69.529	56.7507	44.3787	44.3336	63.6311	50.2571	35.2445	58.5765	98.6307	81.4848	82.1313	143.431	173.638	133.054	373.038	256.171	337.478	473.312	499.806	777.262
Popu|evm.model.contig_2340.5	Archeaplastidia I	0.000651811	15	'development.unspecified'	104.657	100.702	122.508	143.525	151.24	154.123	156.786	154.971	142.928	177.223	184.922	158.963	161.918	131.526	149.771	154.628	128.542	156.518	294.561	279.887	305.776	174.392	207.604	230.951	191.747	181.369	194.101	250.756	195.055	169.39	170.982	187.155	291.409	109.23	159.358	208.859
Popu|evm.model.contig_532.3	Specific	1.32969e-06	14	'not assigned.unknown'	336.772	341.972	320.819	248.195	211.869	212.436	192.733	210.765	211.877	253.688	259.671	256.03	288.056	307.678	295.936	377.357	256.815	328.195	398.041	399.945	452.845	364.588	361.731	451.452	317.661	337.767	319.481	286.465	281.688	262.1	240.013	199.067	242.187	145.152	185.505	198.635
Popu|evm.model.contig_2055.8	Specific	0.0449273	15	'not assigned.unknown'	119.099	157.811	129.714	113.982	97.2954	85.0598	223.952	224.823	114.204	132.454	126.595	264.361	142.444	279.95	235.657	124.3	185.812	125.551	334.313	437.385	153.136	313.828	443.336	178.633	147.778	128.17	141.5	130.688	116.676	121.372	389.148	349.994	130.515	164.666	102.516	146.912
Popu|evm.model.contig_3485.2	Specific	NR	NR	'not assigned.unknown'	10.0786	10.1235	12.2673	14.6743	11.9819	13.4372	7.97718	7.08407	10.1822	11.7251	12.0806	7.99569	13.5537	9.83566	9.58289	14.1312	12.5259	15.5481	7.6243	7.24017	10.3989	7.9853	8.06558	12.8378	14.3846	11.8284	10.6432	12.8099	13.3854	10.3237	8.67878	7.06129	17.2277	6.6804	9.89716	10.2243
Popu|evm.model.contig_2179.8	Specific	0.049261	10	'not assigned.unknown'	13.8888	15.5001	18.4284	14.5768	12.959	15.5701	13.837	13.8936	11.1878	15.3717	14.157	12.8043	14.8001	13.5502	15.3017	16.4683	16.7459	17.8156	10.1482	11.8521	14.0508	12.4526	13.6911	13.999	12.179	10.457	11.5045	12.6108	12.3443	13.3122	10.5243	10.684	15.5357	8.6728	10.9002	11.1537
Popu|evm.model.contig_3385.22	Archeaplastidia I	9.06976e-07	16	'protein.degradation.metalloprotease'	15.4251	14.4345	13.5875	13.7967	13.4732	13.3519	14.6248	14.3878	17.4731	16.2693	13.402	16.3269	17.3446	19.462	17.9808	18.914	19.8941	21.3787	18.4561	18.993	19.0646	21.8339	24.9423	26.3207	20.6659	17.5427	20.3021	19.2481	19.6319	17.1835	22.6446	20.3242	25.1493	13.478	14.1101	16.6212
Popu|evm.model.contig_436.4	Specific	4.2048e-05	11	'development.unspecified'	55.3707	58.3677	68.5427	84.9743	83.4107	90.3494	82.7756	72.598	85.7943	109.06	105.265	90.916	102.614	108.663	109.327	130.224	108.513	118.49	123.671	88.8656	118.596	72.3703	74.1491	83.0909	89.0888	74.7991	68.2274	70.8861	72.4297	66.2212	74.7173	69.0164	76.6017	76.2386	87.8038	75.2877
Popu|evm.model.contig_2130.10	Prokaryotic	0.0208046	9	'signalling.G-proteins'	73.0697	73.6741	83.2304	49.7755	41.9111	48.502	57.3175	66.8319	70.2696	90.6591	92.3666	103.217	124.476	129.852	137.355	149.519	152.656	144.339	21.2955	29.9525	25.7495	44.5613	49.4779	41.997	61.3265	61.085	58.507	53.3637	57.334	44.8266	52.6712	48.1396	53.452	27.0146	32.6339	27.0095
Popu|evm.model.contig_3383.4	Specific	8.7076e-11	10	'not assigned.unknown'	23.5372	22.6689	27.3401	17.4044	19.1814	20.3051	25.9012	24.2176	22.8156	35.2875	36.7453	33.3806	41.2324	42.9525	43.4321	42.5566	42.1997	42.0448	18.9293	22.3652	23.1498	21.7781	21.8245	21.4824	18.5082	17.1998	15.688	12.6108	15.9137	12.633	13.4671	11.4209	18.3044	6.6804	9.49592	10.2243
Popu|evm.model.contig_2494.11	Archeaplastidia I	2.93821e-09	15	'RNA.processing.RNA helicase'	28.6994	29.4987	33.0611	27.4472	29.4663	28.4101	33.386	31.0821	34.5063	39.3267	35.7386	31.7032	33.2352	28.9315	32.2521	33.5887	45.08	39.0647	51.1617	48.9455	51.1277	46.795	48.8001	46.6419	49.1475	43.1424	46.2642	37.8988	46.1052	40.4798	42.546	33.9556	37.4548	37.4454	33.0351	35.4842
Popu|evm.model.contig_3470.12	Archeaplastidia I	2.42959e-14	9	'not assigned.unknown'	115.043	108.113	106.555	121.831	115.088	113.47	144.131	161.231	137.837	151.753	173.659	173.892	175.471	175.368	179.344	148.704	129.278	143.756	89.9142	75.9226	115.192	62.4305	56.8657	76.7688	55.3808	49.9423	47.5562	32.6554	39.6356	24.9263	31.9718	17.7453	23.3035	11.4856	10.3653	11.8098
Popu|evm.model.contig_2102.9	Archeaplastidia I	3.61671e-14	9	'signalling.calcium'	54.4489	53.9598	66.7274	85.3643	87.1647	93.634	141.226	142.45	153.236	187.489	190.081	157.565	167.422	145.128	133.748	116.854	107.643	126.653	118.361	110.685	143.479	69.4107	67.9135	90.5097	49.0996	43.5995	43.1266	38.1643	29.076	27.3714	21.0984	17.9909	28.4564	9.2002	12.9064	14.981
Popu|evm.model.contig_2079.2	Archeaplastidia II	0.00109522	10	'not assigned.unknown'	81.4275	73.4319	77.6194	92.677	91.2787	96.8334	55.5941	59.3634	79.6976	85.9466	78.2096	64.5247	76.7525	78.5283	74.3962	98.1574	75.4905	94.0015	76.243	79.3939	112.469	61.9279	56.8657	90.5097	68.0873	68.5706	58.7531	55.6867	54.8057	42.857	36.1616	25.6663	53.6827	20.803	30.7614	32.313
Popu|evm.model.contig_3490.7	Prokaryotic	0.000141324	2	'glycolysis.unclear/dually targeted.aldolase'	4941.27	4836.14	4315.5	2804.78	2407.85	2267.95	1855.34	1992.93	1411.87	995.399	1045.61	1557.87	1134.67	1522.49	1664.59	1657.91	1495.14	1394.15	1154.85	816.552	907.053	1187.24	1281.14	1263.39	1093.18	971.931	1198.01	1655.2	1316.23	978.172	2197.58	2229.1	1685.85	994.56	934.546	1718.49
Popu|evm.model.contig_2519.1	Specific	NE	NE	'not assigned.unknown'	0	0	0	0	0	0.0853157	0.0492419	0	0	0	0	0	0	0	0	0	0	0	0	0	0	0.0558413	0.067778	0.129023	0	0.0571422	0	0	0	0.0679192	0	0.0614025	0.0769093	0	0.133745	0.0546751
Popu|evm.model.contig_2092.8	Archeaplastidia I	1.32969e-06	10	'signalling.G-proteins'	65.6336	68.249	73.3286	96.4309	90.9701	103.573	64.5561	70.7309	91.2625	99.523	84.0612	70.6752	93.6298	93.648	81.403	107.397	83.3946	103.589	70.9323	67.1451	90.3091	69.0198	56.2557	73.5432	73.2178	58.4565	53.9544	43.275	49.0053	37.5593	36.81	30.0872	52.0676	20.217	33.102	29.2512
Popu|evm.model.contig_2159.4	Prokaryotic	1.32969e-06	18	'not assigned.unknown'	13.8888	14.4829	16.7231	15.308	15.6845	15.6128	17.3331	14.4976	14.0791	18.1206	17.4918	15.2645	18.5909	14.2303	17.311	20.3815	20.7649	22.5448	18.0354	17.9516	18.7551	21.7781	25.6201	24.4499	27.6185	23.8854	24.4241	25.1553	25.3578	28.7298	20.5996	24.3768	29.5332	24.2604	27.0834	24.6038
Popu|evm.model.contig_4435.1	Archeaplastidia I	NR	NR	'DNA.synthesis/chromatin structure'	17.7604	17.2439	21.399	12.8705	16.353	16.8925	11.4734	9.06102	13.3877	14.9228	13.8424	11.1828	12.1516	10.2542	10.7163	12.9898	14.4685	15.1594	9.8853	11.5049	13.7413	10.8332	12.4711	15.3538	17.1657	13.1998	13.4117	13.0091	15.3932	11.3425	11.6715	10.3156	21.3808	9.4932	13.2408	14.4342
Popu|evm.model.contig_3450.16	Specific	1.60561e-06	18	'not assigned.unknown'	30.8503	32.8893	33.3362	22.9621	26.3808	30.1165	30.5792	28.3912	33.9406	35.5119	30.5791	33.8838	28.6134	29.4023	31.0156	28.9689	39.7213	37.8338	37.7009	38.3828	33.5487	48.5819	49.4779	47.8031	47.4693	43.8852	48.7251	46.129	51.0131	51.6865	45.1396	48.201	42.5308	53.1502	44.8047	48.4968
Popu|evm.model.contig_4434.4	Archeaplastidia I	0.00521707	9	'protein.synthesis.ribosomal protein.eukaryotic.40S subunit.S23'	1252.94	1227.76	1295.71	857.25	676.131	719.596	441.601	450.086	514.389	797.194	742.394	680.528	947.515	786.643	867.818	1214.19	1063.77	1174.92	941.733	370.637	975.759	465.549	304.526	525.898	444.341	560.165	523.61	371.555	535.935	523.657	262.807	279.627	178.737	413.658	379.971	189.067
Popu|evm.model.contig_2082.10	Archeaplastidia II	NR	NR	'transport.ABC transporters and multidrug resistance systems'	179.632	183.87	199.797	70.885	69.1661	78.6611	62.9311	62.1092	79.0062	84.488	84.6275	68.215	79.5048	67.3324	75.6842	94.8963	97.863	103.719	13.0402	6.79386	16.5887	34.3982	29.9579	41.8035	66.7927	66.8564	63.1826	57.9434	73.3221	63.1648	48.4814	46.2975	55.5285	42.7194	46.5434	37.3978
Popu|evm.model.contig_3416.13	Prokaryotic	0.000217737	17	'not assigned.no ontology'	31.5877	26.9315	34.7114	28.1785	32.1918	33.1878	27.6739	24.4373	35.5119	41.0098	40.961	29.9139	42.6345	27.0481	32.4066	41.1978	36.1042	47.4218	29.9714	35.2586	45.1236	38.0279	40.8023	50.319	55.7165	52.1708	48.8481	51.2397	56.0698	48.5622	33.8173	29.5346	60.5276	31.9956	43.7347	44.0135
Popu|evm.model.contig_772.1	Archeaplastidia I	5.44861e-12	17	'not assigned.unknown'	93.2268	94.3086	103.034	84.4868	92.5643	85.7423	94.6429	99.3418	96.7936	104.292	107.53	112.834	107.755	111.802	108.864	118.756	123.25	121.275	142.601	146.589	128.067	164.117	170.529	161.537	165.279	163.884	162.109	154.516	158.914	144.464	150.582	162.532	159.125	127.631	147.454	131.275
Popu|evm.model.contig_3493.1	Archeaplastidia I	NE	NE	'not assigned.unknown'	0.184364	0.0484379	0.0550102	0.0487517	0.102849	0.170631	0.0492419	0	0.062853	0.112202	0.06292	0.27957	0	0.0523173	0.103042	0.326104	0.133967	0.0647839	0.210326	0.198361	0.123796	0	0.067778	0.258046	0.335642	0.342853	0.123043	0.132745	0.148726	0.135838	0.149634	0.0614025	0.0769093	0.0586	0.267491	0.273376
Popu|evm.model.contig_2284.5	Specific	NR	NR	'not assigned.unknown'	23.5372	24.558	28.6053	25.2046	25.3523	27.8129	20.7308	20.8129	22.9413	27.4895	26.6781	21.3591	28.0422	24.0136	22.8753	28.7515	27.1284	32.0033	19.718	23.2082	27.6684	24.7377	23.519	31.5462	31.5503	31.1425	30.084	28.9385	32.4967	27.1677	22.6446	20.8155	29.4563	21.975	28.6215	23.565
Popu|evm.model.contig_4597.1	Specific	4.2048e-05	18	'not assigned.unknown'	140.608	149.286	184.779	116.468	141.726	168.84	157.377	137.233	193.461	250.827	232.804	151.303	211.511	128.648	143.846	171.857	166.454	195.907	222.945	280.581	330.968	252.402	282.16	358.104	389.296	348.853	316.774	356.422	384.829	371.722	257.52	237.812	534.212	360.507	424.976	416.132
Popu|evm.model.contig_3423.22	Specific	NR	NR	'not assigned.unknown'	26.7328	36.4253	36.6368	19.842	15.8902	24.4003	14.4771	13.3444	14.2676	16.8864	18.4985	16.8301	19.1102	16.5846	17.3625	22.9903	22.0376	27.1445	12.567	11.6537	14.2984	20.3262	11.3867	28.8367	18.2205	15.4284	20.4867	18.4516	19.7806	16.9798	17.7566	17.3155	22.6113	16.2908	20.3962	23.7837
Popu|evm.model.contig_2149.20	Archeaplastidia I	2.54419e-08	10	'DNA.synthesis/chromatin structure'	10.5702	11.286	10.0119	8.4828	8.79361	7.25184	8.61733	8.34712	5.97103	9.76156	11.2627	17.8925	20.3046	37.6685	35.3949	25.4905	19.7602	21.1843	9.35949	9.52132	7.05637	7.53857	8.67558	6.25762	6.23334	5.02851	5.4139	4.71246	3.56943	2.98844	5.93549	4.60519	4.9222	2.1096	2.2068	3.17116
Popu|evm.model.contig_3468.10	Archeaplastidia I	7.46985e-07	10	'DNA.unspecified'	61.4547	63.8412	69.3679	34.565	41.1397	45.388	72.7302	71.4997	59.8989	84.2636	85.005	88.7354	91.5526	90.9275	97.8897	82.0152	92.2364	86.8104	38.1215	47.4082	37.3864	55.2828	62.8979	51.2867	49.4352	44.1138	47.4331	43.1423	40.9741	34.8425	38.7552	36.7187	41.3772	24.2018	30.4939	22.6355
Popu|evm.model.contig_3497.5	Specific	9.0634e-05	17	'not assigned.unknown'	10.3858	12.3032	17.2732	10.0916	13.0104	14.8876	13.1968	13.0149	12.5706	17.1108	12.584	13.7548	13.2941	14.1257	14.1682	16.0878	14.3345	15.2242	23.8194	23.9521	24.264	20.8288	22.7734	24.2563	23.7346	15.5427	18.641	20.4428	21.6397	18.9494	23.9913	20.14	27.2259	17.3456	21.4661	26.5174
Popu|evm.model.contig_444.15	Archeaplastidia II	2.60702e-05	9	'protein.synthesis.ribosome biogenesis.Pre-rRNA processing and modifications.snoRNPs'	158.492	175.2	187.86	175.555	134.013	140.558	122.12	131.687	156.567	175.035	187.376	160.361	200.865	172.386	184.96	229.577	178.243	216.249	97.0653	83.1628	122.744	124.191	85.8747	131.797	108.7	100.513	104.156	101.152	122.253	89.042	72.4728	72.455	95.7521	55.0254	82.1865	66.3209
Popu|evm.model.contig_2121.15	Prokaryotic	0.00140974	11	'signalling.in sugar and nutrient physiology'	28.2692	27.9002	32.566	34.4187	34.9173	35.8753	31.9087	28.1166	31.8036	33.2117	34.5431	32.4301	33.0275	31.0242	33.5916	36.0345	36.3051	38.9351	28.4991	32.3328	35.3437	31.0477	32.6012	35.4169	37.1603	27.714	32.1758	29.0713	31.1582	23.6359	30.4256	23.333	33.4555	16.5252	19.5937	25.0959
Popu|evm.model.contig_3699.6	Archeaplastidia I	6.49519e-11	8	'not assigned.unknown'	30.6045	37.9753	41.3677	42.609	56.7214	62.5791	73.4689	79.0231	88.3084	88.8639	87.1443	74.03	68.7553	57.6537	44.7717	51.6875	48.5631	53.3819	60.3634	83.0636	75.2679	34.5099	40.3957	39.6101	24.7416	19.3141	17.7182	19.7127	15.1701	13.7197	18.2055	14.7366	29.7639	20.9788	22.7367	30.7274
Popu|evm.model.contig_2141.8	Specific	1.60561e-06	8	'not assigned.unknown'	28.1463	31.1456	35.7566	34.8575	35.7401	38.2215	34.0754	35.7499	39.7231	44.7685	45.5541	36.4	43.6731	32.8553	37.3011	40.5456	44.2762	42.563	24.2926	24.3488	27.1113	24.9052	24.8067	27.6755	32.5093	24.3426	24.4856	24.6907	26.4733	23.0246	23.4427	19.0348	31.5328	17.9902	25.4116	21.9247
Popu|evm.model.contig_2286.25	Archeaplastidia I	7.79468e-05	9	'not assigned.unknown'	80.6286	94.4539	87.8513	30.6648	25.7123	29.1353	61.1092	58.32	38.0889	47.2931	47.0013	83.144	62.1602	99.2459	91.4496	81.9609	96.5234	70.8088	31.9695	26.7291	17.3933	36.6319	41.3446	24.5789	25.1731	19.4855	20.9789	14.4693	20.0781	14.5347	40.9997	34.5082	14.6897	15.1188	10.9671	10.771
Popu|evm.model.contig_4413.5	Prokaryotic	9.6297e-08	9	'protein.degradation.serine protease'	473.078	460.112	508.679	672.969	639.311	683.976	595.679	586.88	634.626	605.946	540.735	602.249	554.301	623.099	671.523	675.525	877.82	733.678	594.59	561.609	593.354	508.546	518.027	537.317	435.039	352.453	371.406	334.319	361.926	277.178	436.682	334.153	356.552	228.188	248.165	297.323
Popu|evm.model.contig_3397.11	Specific	NR	NR	'not assigned.unknown'	43.6329	48.0504	49.5642	56.4545	61.7095	62.7497	44.7116	41.461	56.6305	59.4109	47.5046	47.3032	47.464	45.3591	38.4861	63.6447	47.4244	60.1843	42.1703	41.5566	55.3987	45.7898	45.3435	54.0607	48.9078	45.1995	42.8805	42.4785	44.0974	38.3743	36.0618	33.096	51.6061	21.5062	31.8314	32.313
Popu|evm.model.contig_4413.1	Specific	NR	NR	'not assigned.unknown'	61.5162	55.2677	57.8707	53.6757	52.6588	56.9909	46.9275	46.8977	50.5338	61.711	56.691	59.5483	55.7728	61.3159	68.7289	71.0364	71.9404	73.4002	45.7458	50.3836	59.1744	53.105	52.9346	62.3182	59.2647	50.3994	48.7251	46.2618	46.9232	39.1894	50.6761	40.2801	62.6042	44.4188	51.6926	56.042
Popu|evm.model.contig_462.4	Archeaplastidia I	0.000163441	18	'protein.targeting.nucleus'	26.4255	25.6237	27.5601	21.3533	20.6213	21.4142	16.5453	15.7058	19.0445	20.6451	22.5254	17.3892	22.3818	20.8746	24.8331	27.9906	26.6595	29.088	19.5077	22.3156	21.3548	24.7377	24.8067	27.2884	30.8311	25.3711	28.669	30.7969	25.2835	24.9942	23.3928	25.175	32.9172	18.6934	23.1379	23.3463
Popu|evm.model.contig_3423.7	Specific	0.0279628	11	'transport.potassium'	25.3193	25.1877	29.5405	18.1844	17.1244	23.6325	21.0755	20.6482	30.2323	33.2678	28.6915	24.4903	24.7187	20.1422	24.627	25.4361	31.2144	25.3305	22.4523	22.6131	24.4497	21.7222	21.6212	29.8043	32.3654	20.8569	19.1332	19.9118	24.8373	10.7991	21.3478	18.3594	22.7652	11.134	14.9126	17.6601
Popu|evm.model.contig_3534.3	Specific	8.10513e-06	11	'not assigned.unknown'	29.9284	26.4471	29.7055	24.5709	29.2092	30.0738	33.6322	30.2583	32.5578	30.4628	30.0758	33.6602	27.6268	33.9539	36.3222	30.4364	34.4966	29.3471	31.8117	47.2099	25.1306	31.7178	40.599	33.0299	31.0229	25.5997	29.5919	22.6331	24.5399	17.4552	23.7419	22.8417	24.7648	14.8844	14.7789	17.8788
Popu|evm.model.contig_3552.4	Archeaplastidia I	1.09919e-06	19	'not assigned.unknown'	78.8464	94.1633	98.1932	78.3928	82.4337	92.2263	87.749	86.0523	102.136	99.0181	76.7625	94.7182	98.8228	86.0097	96.9108	108.538	157.211	140.257	232.883	191.914	168.424	317.011	267.723	247.724	227.949	268.511	262.328	218.499	298.419	301.425	329.594	356.38	207.809	394.027	265.953	255.278
Popu|evm.model.contig_2245.1	Specific	NE	NE	'not assigned.unknown'	0	0.0484379	0	0	0	0	0	0	0	0.0561009	0	0	0	0	0	0	0	0	0	0	0.123796	0.0558413	0	0.0645116	0	0.171427	0	0	0	0.135838	0	0	0	0	0.0668727	0
Popu|evm.model.contig_2297.2	Prokaryotic	0.00116925	19	'lipid metabolism.FA synthesis and FA elongation.pyruvate DH'	0.368728	0	0.440082	0.341262	0.205698	0.213289	0	0.0549153	0.377118	0.336606	0.6292	0.111828	0.46737	0	0.154563	0.271754	0.133967	0.518271	0.578395	1.23975	0.680877	1.11683	0.406668	1.93535	0.335642	0.628564	1.35347	1.32745	1.93344	2.30925	0.399024	0.122805	1.07673	1.5822	1.20371	2.35103
Popu|evm.model.contig_3409.5	Archeaplastidia I	1.05061e-09	18	'misc.acid and other phosphatases'	156.648	146.67	154.854	142.696	153.348	171.698	141.521	139.155	175.8	180.533	190.899	148.787	190.947	149.209	154.46	171.857	151.316	189.882	339.571	263.621	366.683	474.651	468.075	505.9	501.544	597.136	624.874	605.054	526.64	649.647	322.412	416.862	447.843	427.311	548.557	410.556
Popu|evm.model.contig_2187.7	Specific	NR	NR	'not assigned.unknown'	17.1459	16.9048	17.7133	9.45784	11.5191	9.2141	28.3141	26.9634	10.8107	14.474	15.4154	31.2559	14.2808	28.0944	25.915	12.8268	23.0424	14.6412	10.7266	10.5627	5.07563	20.8288	25.349	8.9026	8.48694	10.9713	14.273	11.8143	11.6007	12.2934	42.6956	63.5516	12.6131	39.0276	15.4476	21.3233
Popu|evm.model.contig_2025.48	Prokaryotic	4.7971e-06	7	'transport.sugars.sucrose'	15.6095	13.1751	14.7427	10.6279	13.3704	12.4988	16.5453	12.96	14.519	13.913	15.4783	13.3075	11.3727	11.039	13.447	10.0005	10.2485	10.1711	4.41684	7.68648	6.43739	7.53857	8.26891	11.096	8.39104	5.65708	5.65998	6.90276	5.87469	3.87139	7.23231	5.03501	9.76748	1.8752	2.87553	6.67037
Popu|evm.model.contig_2343.15	Archeaplastidia II	3.02399e-15	9	'major CHO metabolism.degradation.starch.starch cleavage.alpha amylase'	24.0288	21.5064	37.0219	94.8709	122.339	121.959	309.14	333.995	354.868	473.828	453.779	353.152	349.281	377.208	292.948	259.579	220.108	247.151	108.475	145.547	221.718	37.5812	31.2456	70.0596	23.1113	16.057	9.16671	4.24785	10.5596	6.0448	7.98049	0.675428	3.3071	1.1134	0.936218	1.9683
Popu|evm.model.contig_2187.4	Archeaplastidia I	1.01357e-12	8	'not assigned.unknown'	17.2688	16.1298	15.6779	24.2296	25.1466	21.7982	41.8556	43.8224	34.3177	37.9242	40.5834	42.9419	31.8331	41.6446	39.7226	28.3167	34.3626	29.995	19.6129	29.9029	20.0549	16.1381	20.8078	15.4183	11.0762	9.4856	8.79758	9.15944	6.4696	5.02602	9.57658	8.71916	6.69111	4.102	4.27985	4.97544
Popu|evm.model.contig_2080.4	Archeaplastidia I	6.17382e-09	18	'not assigned.unknown'	99.4952	99.9759	112.221	87.7044	87.3704	92.6955	92.5255	87.0407	89.6912	98.2888	101.805	102.49	104.068	100.972	102.269	108.375	111.126	117.194	141.339	114.801	125.343	155.071	156.025	142.893	142.6	162.798	169.615	160.755	164.789	176.046	150.332	183.778	151.281	182.832	179.687	163.971
Popu|evm.model.contig_4432.6	Prokaryotic	NR	NR	'not assigned.unknown'	24.0288	27.0768	23.5444	61.866	61.2467	73.2009	43.8745	45.4699	55.6249	38.5974	39.8284	42.215	43.9847	35.2096	39.2074	43.5349	42.6686	42.6926	30.6024	45.1767	36.7055	32.4438	37.7523	42.5131	31.7421	32.3425	32.0527	41.2838	33.5378	25.8093	34.4657	38.0696	57.6051	21.682	31.3633	57.2995
Popu|evm.model.contig_4455.4	Prokaryotic	1.47452e-07	10	'lipid metabolism.FA synthesis and FA elongation.pyruvate DH'	64.2816	61.7099	61.9965	121.246	98.7353	90.3494	92.1808	103.955	67.6298	84.1514	91.1082	115.462	112.117	131.369	139.622	115.387	109.853	101.516	94.1733	111.875	92.1041	91.0212	108.038	97.4125	69.6696	56.2851	65.6435	71.0852	56.516	42.7211	76.1139	57.4728	65.8344	20.1584	23.4723	38.4913
Popu|evm.model.contig_4458.9	Archeaplastidia II	NR	NR	'not assigned.unknown'	106.808	101.284	124.488	92.3358	91.2787	96.0229	70.3174	69.8523	79.7604	92.6787	85.76	82.0257	88.4887	72.5641	85.7823	103.429	94.2459	98.8603	57.156	44.3832	63.8787	71.5885	73.2002	90.3162	100.597	86.4561	94.1895	108.652	115.263	87.2082	84.1442	93.1476	141.436	72.0194	97.5004	104.047
Popu|evm.model.contig_3587.5	Prokaryotic	2.28165e-09	8	'protein.targeting.chloroplast'	48.795	49.2614	42.4129	81.4154	87.4733	87.4913	66.9689	71.8841	72.0295	71.3043	77.0141	79.901	69.0669	90.7182	83.8245	80.7652	58.1418	64.0065	44.3787	40.5648	56.389	21.4989	15.6567	32.7074	12.6105	10.2856	8.98215	6.03992	6.4696	5.09394	6.48414	2.4561	5.61438	2.1096	1.73869	2.24168
Popu|evm.model.contig_2284.17	Prokaryotic	0.0253621	4	'protein.aa activation.tyrosine-tRNA ligase'	75.6508	70.5256	71.7333	107.595	81.4052	87.2353	53.2797	57.8807	44.0599	40.8415	47.3159	67.1526	74.0003	79.9932	91.1405	95.005	74.0169	81.6277	15.5115	16.216	17.2695	35.2917	45.5468	39.3521	39.366	36.8567	43.6188	53.0982	43.4281	32.805	50.6262	54.2184	67.9878	19.1622	27.0166	41.7171
Popu|evm.model.contig_2681.2	Archeaplastidia I	1.7669e-09	8	'major CHO metabolism.degradation.starch.glucan water dikinase'	41.8507	40.155	51.8196	41.9265	60.0125	66.7596	81.84	74.1906	84.8515	97.279	101.49	77.1053	84.4901	64.4549	68.3167	62.0685	64.5722	68.6709	34.7563	53.2103	54.6559	37.5812	40.2601	56.2541	43.5375	39.371	36.0516	35.9076	46.8488	33.1445	36.1616	26.6487	41.6079	29.4758	31.7645	37.5618
Popu|evm.model.contig_507.2	Archeaplastidia II	0.000141324	18	'not assigned.unknown'	32.9397	36.9097	32.7311	31.4449	27.3065	28.0689	25.9012	27.5126	21.1186	23.5624	22.7771	32.7096	25.1341	32.646	35.8585	32.1756	36.0372	26.9501	39.6464	44.7799	29.6491	50.0338	59.4413	36.1265	42.4347	36.2281	37.3436	35.7085	35.3969	28.7977	54.6663	52.8676	40.7619	27.7764	25.3447	38.1632
Popu|evm.model.contig_493.19	Archeaplastidia I	0.00159665	9	'amino acid metabolism.synthesis.aromatic aa.chorismate.shikimate kinase'	12.9055	16.033	12.5423	18.7694	14.8617	10.0246	18.9089	19.1654	15.7761	9.64936	13.7795	22.2537	16.2541	24.3276	22.4631	20.762	16.9469	16.6495	13.7763	25.1422	15.1031	20.6054	27.7212	14.3216	10.5008	12.3999	10.4587	8.0311	6.54396	7.74278	16.4099	14.5524	12.6131	3.809	6.01854	10.5523
Popu|evm.model.contig_569.7	Archeaplastidia I	0.00140974	24	'not assigned.unknown'	389.377	372.391	352.945	232.887	203.282	234.149	187.956	216.147	191.513	175.708	193.165	226.507	237.839	316.415	280.686	275.939	283.274	261.014	159.953	136.671	137.537	185.728	204.147	184.116	188.103	203.54	207.512	240.004	229.262	219.243	359.371	410.722	323.25	405.336	379.502	432.808
Popu|evm.model.contig_2253.4	Specific	7.79468e-05	8	'not assigned.unknown'	102.015	98.5712	127.569	97.1135	97.0383	110.527	124.73	107.14	134.065	177.279	176.994	128.378	159.165	121.062	123.805	139.627	118.427	146.865	107.529	108.999	150.845	98.6715	98.9558	129.41	115.125	98.5131	87.6682	79.249	105.893	81.2313	86.7878	67.8498	114.902	107.824	115.222	120.941
Popu|evm.model.contig_2106.6	Specific	1.59485e-05	1	'not assigned.unknown'	132.251	135.917	126.799	63.426	55.1786	61.8966	66.8212	63.7017	57.8247	53.9691	60.4662	60.1075	57.6942	58.3861	59.7127	59.514	62.9646	65.95	40.8032	41.8045	33.7963	50.8714	68.5235	48.8353	60.4634	51.5994	54.2005	64.7798	58.0033	55.2862	76.5628	77.1216	90.2915	68.9722	70.885	85.3479
Popu|evm.model.contig_2282.8	Archeaplastidia I	9.6297e-08	10	'nucleotide metabolism.degradation'	63.9744	58.0286	66.6724	75.6139	67.7776	68.6792	56.6774	60.1872	65.0528	77.251	69.275	69.8365	69.6381	71.7794	73.5203	76.9606	65.309	75.0846	69.6704	64.4177	86.719	54.4452	49.5457	69.8015	56.6755	43.5423	45.8336	39.7573	41.4947	28.2544	37.6579	21.4295	41.9925	16.2908	22.9373	20.7766
Popu|evm.model.contig_2695.6	Specific	0.00329165	13	'not assigned.unknown'	15.3022	17.1955	21.784	8.87282	13.4732	15.1435	15.1173	12.1912	13.7019	20.0841	18.6873	16.9419	21.499	27.3096	27.4606	29.6211	21.8367	27.7923	25.5546	24.9935	26.7399	19.3769	22.7734	21.6114	19.1316	14.057	16.7339	17.2569	19.4832	17.1835	19.8515	16.1489	28.3026	14.8258	18.5906	22.5262
Popu|evm.model.contig_2019.16	Specific	7.46985e-07	4	'not assigned.unknown'	68.7064	76.3866	80.755	63.0847	59.0869	52.8104	72.878	81.3296	69.8297	70.07	58.4527	70.3956	42.0633	56.8166	54.5606	41.4152	46.3526	43.2109	49.1636	22.1172	29.4015	23.8442	20.7401	25.0305	33.4203	26.114	24.7317	27.4783	33.2403	22.8208	69.6796	52.8062	82.9851	60.4752	79.0435	106.179
Popu|evm.model.contig_4650.2	Archeaplastidia I	NE	NE	'not assigned.unknown'	0	0	0	0	0	0	0.0492419	0	0	0	0	0	0	0.0523173	0	0	0	0	0	0	0	0	0	0	0	0	0	0	0	0	0	0	0.0769093	0	0	0.0546751
Popu|evm.model.contig_2090.39	Archeaplastidia I	1.26731e-08	17	'transport.phosphate'	118.055	115.718	121.022	89.9469	96.7811	105.28	107.446	94.9485	125.957	135.035	140.06	107.075	131.85	98.1996	102.32	121.746	129.479	142.913	250.182	279.094	301.195	247.433	262.097	298.689	265.253	280.568	265.835	259.186	250.009	247.973	201.607	183.962	286.795	174.862	209.245	244.999
Popu|evm.model.contig_3693.1	Archeaplastidia II	NR	NR	'not assigned.no ontology'	19.8499	26.108	24.7546	30.3236	29.6206	34.041	14.7726	14.9919	28.0324	22.8892	22.3366	16.6064	21.6548	13.2886	16.0745	24.4035	26.3915	25.3305	23.9771	12.3975	24.3878	11.7267	11.9967	17.9987	22.2003	22.6283	16.6723	19.4472	21.2679	15.961	17.6568	13.2015	27.5335	12.9506	19.46	22.7995
Popu|evm.model.contig_2016.7	Archeaplastidia I	0.00204116	20	'not assigned.unknown'	26.7328	26.7377	31.3558	27.0085	26.4323	31.3962	21.1248	20.8678	29.0381	26.3113	24.413	20.5763	25.3938	17.7356	19.1142	24.3491	20.8989	26.2375	16.9838	20.7783	23.3355	30.2101	27.5856	39.0295	30.879	34.6282	34.0829	32.2571	33.0173	29.1373	24.6397	24.6838	43.3768	17.7558	27.0834	32.9691
Popu|evm.model.contig_2025.29	Archeaplastidia I	4.83298e-09	9	'signalling.14-3-3 proteins'	1031.33	1003.92	1031.94	1231.08	1156.39	1044.39	1326.28	1408.36	1277.05	1519.16	1371.03	1460.3	1266.99	1437.58	1461.44	1366.32	1294.99	1192.22	1871.48	1859.48	1867.4	844.152	794.29	910.645	572.269	495.88	470.025	413.9	427.588	313.515	523.57	348.521	345.553	302.317	309.086	293.441
Popu|evm.model.contig_2116.9	Specific	3.06184e-05	16	'RNA.regulation of transcription.Histone acetyltransferases'	58.8736	65.0037	75.309	54.7482	64.0751	69.9589	86.6657	75.7831	86.8	116.578	103.818	92.5375	94.5645	88.207	93.3559	81.7978	122.714	109.031	194.761	242.546	173.129	135.638	166.192	126.636	125.146	104.684	109.078	105.002	110.95	113.357	136.865	118.568	157.433	128.158	121.976	144.397
Popu|evm.model.contig_2088.5	Specific	0.00124329	15	'not assigned.unknown'	13.4586	16.4689	26.1298	152.447	146.714	118.333	55.6433	54.6407	57.3219	70.1822	75.7557	120.606	93.0586	200.009	123.702	115.441	134.838	106.699	329.265	387.151	231.498	226.827	287.379	157.086	182.877	126.113	128.949	129.36	121.286	103.033	291.836	184.822	224.96	125.756	110.541	179.881
Popu|evm.model.contig_3490.1	Prokaryotic	0.000188769	5	'amino acid metabolism.synthesis.aspartate family.lysine.diaminopimelate decarboxylase'	60.7787	55.1708	46.3736	133.287	107.426	95.5536	58.2531	56.9472	54.6192	42.6367	46.8125	55.9139	65.5357	52.8928	74.6022	79.0803	65.175	61.5447	11.5153	11.1082	13.3081	16.0823	16.5378	15.6118	16.1587	16.057	14.7037	17.456	18.2933	10.935	23.8916	19.833	28.3795	9.2002	11.3015	20.9406
Popu|evm.model.contig_3399.10	Specific	0.00813098	7	'not assigned.unknown'	85.545	88.9805	70.4681	13.1142	14.5017	12.0295	16.0036	13.4542	14.6447	17.6157	15.2267	14.4817	14.8001	12.7131	15.0956	15.3269	14.5354	16.1312	8.25528	9.17419	8.66571	12.1176	10.0311	12.6443	11.0282	10.1142	11.0739	8.96032	12.5674	8.48989	11.6216	11.7893	12.7669	7.1492	7.42287	9.56815
Popu|evm.model.contig_2721.1	Archeaplastidia I	1.32969e-06	4	'not assigned.unknown'	38.655	35.3112	39.2223	30.7623	32.4489	33.6997	29.8898	30.0936	36.8318	32.258	30.0129	27.0064	30.2233	24.2752	27.9758	26.7405	25.6547	29.2175	9.6224	11.5545	15.1031	14.9096	14.2334	19.547	19.1316	18.3998	15.4419	18.9162	20.9704	12.8367	21.0485	19.219	27.3797	12.7162	16.9857	20.5579
Popu|evm.model.contig_3396.10	Specific	0.0409376	4	'not assigned.unknown'	24.3975	21.9908	25.8548	16.6731	15.8388	19.9639	16.0529	13.9485	20.1758	20.028	20.7636	16.7183	21.2913	16.1661	18.2899	21.6859	21.8367	22.8687	3.31263	3.47131	4.64235	6.98016	7.25224	8.12846	10.7885	9.8856	9.96649	10.0223	12.7905	8.35406	8.22988	7.3069	12.9977	4.2778	4.34672	5.90491
Popu|evm.model.contig_724.3	Specific	2.60702e-05	22	'transport.metabolite transporters at the mitochondrial membrane'	41.2361	38.5566	38.7272	39.9764	34.3002	38.3921	26.8368	27.4027	31.7408	26.3113	23.2804	25.8881	27.471	26.054	30.6549	32.1756	31.2144	33.7524	26.4484	19.4889	24.0783	29.9309	32.4656	27.8045	39.8454	32.7996	33.9599	36.3059	41.8665	31.922	42.2966	40.7713	38.6085	37.8556	37.9837	29.7433
Popu|evm.model.contig_668.2	Prokaryotic	NR	NR	'not assigned.no ontology.ABC1 family protein'	16.1626	16.1298	15.3478	15.4055	17.4329	18.3002	9.35596	8.07255	13.4505	11.2763	10.5706	8.89031	11.165	8.05687	8.86159	13.0442	10.9183	14.0581	7.3614	7.04181	11.3273	8.15282	7.32002	11.7411	10.2131	10.9142	9.10519	9.35855	11.0058	6.724	7.43183	6.01745	9.45984	4.0434	4.68109	5.57686
Popu|evm.model.contig_4582.2	Specific	0.00369925	9	'not assigned.unknown'	80.3828	82.5382	89.8867	118.857	98.3753	81.4339	77.9991	82.977	64.4872	92.847	88.2139	115.127	115.388	157.318	164.712	168.976	166.923	151.724	36.5441	27.0267	33.7344	68.0146	57.069	49.4159	70.9642	80.4562	71.1804	53.2309	78.3044	65.8137	68.5823	72.0866	42.5308	57.6624	46.3428	34.664
Popu|evm.model.contig_2090.40	Prokaryotic	7.75702e-08	18	'not assigned.unknown'	67.17	68.0068	77.6744	86.9731	90.6102	96.4921	75.6355	69.9621	98.742	94.0251	85.1308	83.0322	99.6017	85.1726	77.0237	104.897	99.3367	109.55	125.249	140.985	133.947	168.529	162.938	165.15	156.793	152.798	170.046	151.463	161.071	149.083	135.718	160.936	172.046	132.202	136.019	165.775
Popu|evm.model.contig_2268.5	Archeaplastidia II	NR	NR	'not assigned.no ontology'	46.3369	46.9848	51.0495	51.3356	53.9958	59.6784	49.6358	44.5363	50.6595	51.1079	53.1674	43.9483	47.8795	37.7208	43.7928	45.5459	43.3384	46.7092	41.0135	50.8299	52.18	54.2219	61.8135	58.5765	60.4634	53.9994	56.4768	57.2133	51.7568	50.8035	41.9474	48.0782	68.1416	40.8442	53.7656	56.206
Popu|evm.model.contig_2275.10	Specific	3.35367e-06	17	'not assigned.unknown'	20.8946	22.8143	28.4953	22.182	23.7582	24.6136	25.458	20.3736	23.067	30.014	29.132	22.9247	24.2513	20.1945	23.3905	27.9906	25.3868	22.9335	35.8079	41.2094	49.6422	41.7693	38.6334	48.3192	44.3526	40.2281	40.2966	34.0492	46.4026	38.1706	33.0193	33.6486	35.0706	43.7742	38.0506	36.851
Popu|evm.model.contig_2011.1	Specific	NE	NE	'not assigned.unknown'	0	0	0	0.0487517	0	0	0	0	0	0	0	0.0559139	0.05193	0.156952	0	0	0.0669836	0.129568	0.105163	0.347131	0.123796	0.502571	0.203334	0.0645116	0.143846	0.114284	0.184565	0	0	0.271677	0.24939	0.307013	0.0769093	0.0586	0	0.10935
Popu|evm.model.contig_468.4	Archeaplastidia I	0.0253621	9	'cell.cycle'	9.0953	9.44539	11.1671	9.31158	8.22794	9.42739	5.31812	5.3817	6.2853	6.84431	6.92121	5.70322	7.06248	5.59795	6.49163	9.56572	8.50692	11.3372	4.67974	5.0582	5.63271	3.57384	4.33779	5.48348	5.8018	3.88567	4.73716	5.37619	4.46179	3.66763	3.24207	3.07013	7.99857	1.9924	3.678	3.77258
Popu|evm.model.contig_3490.10	Archeaplastidia II	0.000331576	20	'PS.calvin cycle.FBPase'	75.0362	73.4319	81.4701	65.5711	74.36	84.9318	64.7038	58.0455	76.4921	76.185	71.1626	64.972	75.8178	60.9497	61.8251	79.6781	79.7775	79.9433	56.4198	61.2439	76.7535	77.0051	69.5402	91.6709	102.515	89.7132	96.5273	93.3201	105.67	83.133	81.0019	76.0777	104.289	72.371	86.3326	86.5507
Popu|evm.model.contig_2033.20	Archeaplastidia I	NR	NR	'signalling.calcium'	407.199	385.081	393.708	277.836	293.429	334.139	216.861	212.138	356.879	358.373	328.065	241.213	315.059	186.511	193.306	273.819	238.997	309.473	149.962	173.169	223.018	192.876	170.868	284.69	301.742	265.311	239.196	229.583	259.974	219.718	146.342	109.726	268.106	136.831	185.973	180.647
Popu|evm.model.contig_625.3	Archeaplastidia I	1.19287e-07	15	'development.unspecified'	69.4438	66.699	80.3149	57.2345	60.2697	74.182	67.9538	60.4617	74.6693	81.0097	76.5108	72.9677	84.594	75.7555	80.9393	88.8091	90.1599	94.8436	81.0805	80.7824	96.3132	109.951	97.7358	111.863	114.022	94.456	103.11	79.9128	96.1516	71.9943	83.8949	70.8585	88.6764	51.9782	57.0424	63.1498
Popu|evm.model.contig_2139.11	Archeaplastidia I	NR	NR	'transport.phosphate'	20.5259	18.6002	25.3597	15.9418	17.5358	21.3716	14.0832	11.8617	20.7415	21.9916	22.7141	16.1032	23.2127	16.0091	17.8777	25.3274	24.2481	27.7275	12.0411	12.7447	18.6932	14.5746	14.9112	21.2243	21.9126	22.0569	19.5639	21.8366	18.9626	15.6214	12.9184	11.3595	22.7652	9.2002	15.1132	15.7464
Popu|evm.model.contig_2105.3	Specific	0.000250825	11	'protein.degradation.ubiquitin.E3.RING'	11.6149	13.9986	15.6229	22.6208	23.2954	23.9737	18.2195	16.5295	21.9357	23.5624	25.1051	18.3957	17.8639	17.9972	16.2291	21.5772	22.5065	24.1644	31.5488	27.5721	30.949	14.9655	13.6911	19.7405	21.2413	15.1427	13.5963	12.8099	17.1779	12.4292	16.0108	10.0086	16.151	8.8486	9.76341	13.5594
Popu|evm.model.contig_750.2	Archeaplastidia II	0.000122038	9	'not assigned.unknown'	69.6282	67.91	74.4838	57.4783	54.3558	52.1706	56.5297	58.2102	53.6764	71.9214	72.2322	71.7935	83.3996	80.8303	92.5315	96.5269	95.9205	95.1676	46.1139	38.7795	43.081	53.0492	55.6457	52.0608	62.6211	48.1137	52.4164	49.0494	53.9133	44.1475	42.5958	44.4554	45.0688	30.9994	34.4394	25.4239
Popu|evm.model.contig_505.5	Specific	NR	NR	'not assigned.unknown'	242.377	235.796	211.074	83.073	73.6401	80.3674	42.9882	39.4292	63.6072	67.6016	57.7606	45.7935	64.0297	49.2306	54.8182	78.6455	68.1223	82.2108	48.8481	47.0115	69.3876	58.8567	51.0368	78.8331	89.904	80.7991	80.9008	83.7624	80.461	74.6432	66.9862	51.6395	120.748	54.4394	75.4324	82.4501
Popu|evm.model.contig_2034.8	Specific	1.34974e-05	18	'not assigned.unknown'	28.7608	27.1737	31.8509	27.1547	31.6776	29.6046	23.8823	22.021	27.7182	30.1823	26.4893	24.714	24.9264	28.2513	29.3154	33.317	33.2908	37.7042	25.0287	30.7955	29.9586	37.302	38.769	39.6101	42.9621	36.0567	40.5427	40.8856	41.1972	29.8165	35.8623	36.4117	42.8385	24.319	25.8129	27.6656
Popu|evm.model.contig_2454.1	Specific	0.049261	9	'not assigned.unknown'	2.70401	5.42505	2.91554	5.46019	4.57679	2.85808	11.0302	10.8183	3.33121	4.76858	6.16616	11.7419	6.95862	6.53966	7.36749	6.30468	5.09075	3.75747	10.8318	15.5217	4.14716	12.0059	17.2834	7.8059	2.78103	1.99998	1.35347	1.72569	1.93344	0.271677	14.5145	8.53495	3.38401	2.051	0.869345	3.66323
Popu|evm.model.contig_3491.3	Archeaplastidia I	3.59072e-05	9	'protein.degradation'	29.4368	28.4331	25.1947	39.9277	33.8888	35.7473	25.2611	27.0183	28.4724	31.3043	30.3275	28.0129	31.3138	33.1169	31.1701	35.328	28.0661	32.1328	23.1884	31.341	36.396	21.8898	23.6545	29.3528	21.3372	17.7141	18.2104	18.2525	13.9059	9.78036	13.068	8.59635	26.1492	5.2154	8.49283	10.3883
Popu|evm.model.contig_2284.13	Specific	NR	NR	'not assigned.unknown'	138.335	142.214	154.084	117.54	112.568	119.741	73.2227	77.9797	114.581	115.68	117.786	92.9848	124.736	100.188	89.1827	128.974	103.557	127.624	62.5193	69.9718	97.9845	90.9654	85.3325	114.637	130.612	126.284	115.599	119.272	123.443	107.312	69.53	66.4375	132.822	58.5414	95.3604	89.8859
Popu|evm.model.contig_522.2	Archeaplastidia I	2.02166e-08	19	'amino acid metabolism.synthesis.aspartate family.methionine.homocysteine S-methyltransferase'	53.65	50.2786	55.1202	45.7779	53.2759	56.607	35.9958	31.4665	48.2711	47.1809	38.9475	38.1333	47.9833	45.4637	51.6239	55.9812	71.0026	63.6826	50.8462	54.5988	59.1125	64.1058	58.7635	69.608	78.0606	69.7706	66.0126	67.8329	76.1479	65.542	63.5446	65.8849	66.988	62.8778	69.4138	70.7496
Popu|evm.model.contig_504.15	Archeaplastidia II	1.09919e-06	20	'not assigned.unknown'	71.8406	72.9959	87.6312	57.0883	54.9729	68.8498	54.363	48.6	77.3092	69.2846	57.9494	54.6279	67.9244	49.1783	55.0758	67.721	63.3665	65.367	58.155	64.0209	64.7453	73.878	72.7935	93.5418	87.5065	105.142	94.6817	92.5236	90.4256	98.2111	70.0288	77.4286	96.3674	86.5522	101.245	95.5175
Popu|evm.model.contig_2347.15	Specific	2.23893e-07	9	'not assigned.no ontology.pentatricopeptide (PPR) repeat-containing protein'	18.0677	17.5345	18.5384	18.8669	19.2842	19.2814	16.9392	16.9688	19.4216	18.7938	19.8827	17.6129	19.9411	17.7879	18.6506	20.3272	21.0998	23.3222	12.6721	15.5217	14.8555	11.3916	11.9289	13.741	10.309	7.88562	9.59736	8.29659	8.25431	6.3844	7.08268	5.15781	9.45984	2.93	4.61422	6.28764
Popu|evm.model.contig_497.9	Archeaplastidia I	9.6223e-06	16	'protein.postranslational modification'	65.0805	67.5225	72.7235	95.9922	86.4962	86.3822	64.1622	61.3404	66.1213	75.7923	76.8883	72.2408	80.8031	78.5806	80.4756	89.1895	81.9879	91.9284	123.882	111.479	121.072	90.3511	106.615	104.38	106.59	96.456	96.7734	111.042	96.3747	89.7891	86.0396	91.7354	121.901	78.4654	100.175	96.3923
Popu|evm.model.contig_2160.1	Specific	7.79468e-05	10	'not assigned.unknown'	12.844	12.8845	12.3223	93.5546	74.1543	64.1148	29.4466	21.1973	32.1807	31.136	32.8443	21.5828	43.3096	25.4262	25.3483	42.6653	38.3146	40.4899	21.8213	22.5635	25.9352	15.4122	18.0289	17.7407	22.6318	16.7427	18.2104	16.3941	17.9215	15.5535	15.1629	10.9911	26.2261	5.0396	12.104	13.0127
Popu|evm.model.contig_2244.5	Specific	1.34974e-05	15	'not assigned.unknown'	7.8662	8.28288	8.14151	10.1891	7.14802	7.20918	11.0794	12.3559	9.4908	8.35904	8.43129	13.4193	9.29547	17.8402	15.92	12.7181	16.344	12.3737	44.3787	61.7398	23.8307	24.7935	44.869	20.8372	16.83	9.54275	14.8267	16.2613	10.857	7.87862	31.074	16.9471	20.381	5.6842	8.29221	15.5824
Popu|evm.model.contig_545.4	Archeaplastidia II	0.00049924	16	'lipid metabolism.lipid degradation.beta-oxidation.acyl CoA DH'	54.0187	61.1771	83.8906	39.1964	72.9201	83.6521	136.548	106.81	110.307	152.426	140.438	119.824	105.989	87.7361	110.512	74.5692	95.9875	86.4865	646.962	878.788	582.15	342.809	445.301	275.529	201.577	136.456	164.016	139.449	107.529	128.367	125.593	121.393	214.039	155.817	167.048	182.506
Popu|evm.model.contig_3423.39	Prokaryotic	0.0229815	15	'protein.synthesis.elongation'	275.502	298.039	282.917	204.806	190.477	172.679	271.963	298.794	175.36	221.655	223.24	377.028	300.831	421.259	465.028	334.366	411.279	311.092	427.487	368.802	248.025	482.301	562.422	290.496	277.288	266.511	339.23	284.474	273.954	264.953	500.426	559.438	264.107	313.92	235.392	270.369
Popu|evm.model.contig_3573.12	Specific	0.0308014	7	'not assigned.unknown'	10.0786	11.0923	11.1121	12.6755	16.1988	14.2051	9.89762	10.7634	15.5875	13.6886	10.3189	8.0516	11.2688	8.26614	9.84049	15.2725	10.8513	13.6694	2.94456	5.40533	7.05637	7.59441	5.49002	12.7088	10.0213	8.85704	7.01346	6.63727	7.28759	6.724	5.63622	4.48238	9.76748	6.5632	5.41669	4.92076
Popu|evm.model.contig_2062.23	Specific	NR	NR	'not assigned.unknown'	27.1015	25.9627	33.3912	19.4519	24.2724	27.0024	21.9126	19.7695	27.9067	27.0967	28.8803	24.2107	23.3166	20.77	23.9572	30.1646	32.755	31.1611	16.9312	17.5053	22.2833	21.0522	19.1812	25.353	30.7831	23.3712	23.6858	20.5092	27.44	20.0362	17.6069	14.6752	24.3802	12.1888	16.5176	14.817
Popu|evm.model.contig_2016.17	Archeaplastidia I	1.14053e-05	18	'not assigned.unknown'	60.5329	61.2255	63.4818	45.7291	58.7783	59.0385	52.1964	50.1926	62.1616	54.9789	53.2933	58.2623	58.7848	56.2934	55.9517	65.1665	69.1271	67.9583	48.1646	54.4996	54.8416	75.5532	68.2524	77.0913	79.1155	69.7706	78.8091	72.2799	75.6274	60.1764	73.5701	70.3673	73.9098	56.1388	68.2101	75.2877
Popu|evm.model.contig_2025.69	Archeaplastidia I	4.83298e-09	20	'transport.ABC transporters and multidrug resistance systems'	101.953	99.879	107.27	73.6639	78.3197	79.6849	76.6204	72.5431	91.3254	93.8568	89.9757	71.6257	86.5154	68.3787	74.1386	83.7001	88.8203	92.3819	93.1217	95.2628	103.431	99.8442	114.545	108.702	135.551	120.741	112.092	132.148	120.989	117.84	102.998	103.893	151.742	116.38	129.867	124.003
Popu|evm.model.contig_784.1	Specific	NR	NR	'not assigned.unknown'	810.649	697.894	554.008	3409.94	2191.51	1569.08	789.347	1218.9	1370.63	872.706	915.738	852.687	1311.86	1608.02	982.503	1119.95	1164.91	1180.56	1101.74	1250.42	1243.59	849.736	868.575	1012.51	1574.35	981.874	945.955	1220.46	1248.78	901.287	1237.03	827.645	1915.58	917.266	1353.17	1532.54
Popu|evm.model.contig_2274.1	Specific	0.0100886	16	'RNA.processing.RNA helicase'	40.4372	45.241	59.081	53.8219	79.1425	87.3633	99.961	82.0984	93.7138	118.373	109.544	86.2193	89.2677	70.0006	88.0492	71.7429	85.2031	78.0646	300.871	327.642	294.015	141.39	174.393	154.441	114.166	93.4275	97.6347	115.223	98.6799	97.3961	111.577	101.621	165.355	132.729	126.122	169.493
Popu|evm.model.contig_2034.17	Archeaplastidia I	NR	NR	'transport.metal'	17.3917	20.3924	20.6288	16.3806	14.7589	17.7457	13.8862	13.8936	13.4505	18.2328	20.0086	15.8796	16.8773	18.1541	19.2688	21.9033	18.2195	22.4152	13.7763	19.0426	18.0123	17.2549	20.4012	19.7405	18.5082	14.5141	15.0113	13.8719	15.9137	13.9913	14.3649	10.8068	21.1501	7.5008	9.36218	12.958
Popu|evm.model.contig_3472.1	Specific	NE	NE	'not assigned.unknown'	0	0	0	0	0	0	0	0	0	0	0	0	0	0	0	0	0	0	0	0.0991804	0	0	0	0	0	0	0	0	0	0	0	0	0	0.1172	0	0
Popu|evm.model.contig_2149.8	Prokaryotic	1.14053e-05	9	'not assigned.unknown'	12.844	11.8673	9.6818	8.43405	8.74218	9.34207	9.30671	8.34712	7.73092	7.12482	9.06049	9.67311	9.45126	11.039	10.1496	9.67443	9.10977	8.68104	8.67593	6.74427	9.53228	5.75165	5.8289	5.61251	4.26744	3.77138	3.07608	2.38942	3.56943	1.49422	2.79317	2.3333	3.07637	1.6408	1.87244	2.07766
Popu|evm.model.contig_2480.3	Specific	0.00038051	10	'not assigned.unknown'	26.487	24.994	29.5955	26.9597	26.8951	28.7941	19.943	21.5268	25.0783	30.2945	27.6219	26.3914	30.3271	23.8567	26.6363	31.6321	29.2718	33.6229	21.0326	26.382	26.1828	22.6715	25.4167	27.0949	26.7075	21.1998	22.9475	21.4384	20.5242	16.6402	17.9062	14.6752	24.1495	10.3722	16.6513	15.0357
Popu|evm.model.contig_452.3	Specific	6.49519e-11	10	'not assigned.unknown'	84.7461	88.7867	92.3621	133.824	114.78	130.405	104.885	115.048	97.3593	111.585	114.829	143.643	121.776	155.33	149.308	147.725	124.991	136.888	113.891	121.694	121.691	100.068	88.6536	99.2188	70.6765	60.3993	61.5831	57.4124	51.6081	44.8266	57.7588	39.973	49.222	16.4666	26.281	26.7908
Popu|evm.model.contig_2433.1	Specific	0.00230398	15	'not assigned.unknown'	13.9502	13.5626	12.4873	11.3104	10.8506	18.7268	10.39	13.3444	12.6334	14.8106	18.9389	11.7978	13.4499	14.9104	15.5078	17.827	18.4205	21.573	11.6731	16.5135	18.6313	19.7678	16.1312	21.4824	17.7411	17.4855	18.2104	12.6108	17.2523	17.1835	15.2627	13.2629	24.7648	9.6104	14.1101	11.5365
Popu|evm.model.contig_2503.3	Archeaplastidia I	NR	NR	'cell.cycle.peptidylprolyl isomerase'	29.8055	33.0347	36.4168	34.37	28.2835	30.6283	22.8482	21.0326	25.7069	32.8751	31.9634	29.4666	36.2991	32.5414	36.6829	40.6	32.755	33.7524	40.5928	34.2172	43.3905	30.8802	31.449	30.4495	35.6739	44.1709	38.7586	29.4031	35.3225	41.8382	21.9962	21.1839	27.3028	30.0618	32.0989	16.1838
Popu|evm.model.contig_2147.3	Specific	0.000743431	20	'not assigned.unknown'	265.73	262.049	246.721	114.079	98.1182	102.933	84.7453	81.4943	87.1142	97.84	106.838	102.49	104.275	82.8183	116.18	166.639	143.211	170.835	205.961	145.051	196.712	171.6	196.285	210.824	311.427	141.484	177.305	273.124	165.458	125.922	202.605	151.787	443.305	105.773	256.657	216.459
Popu|evm.model.contig_2093.6	Archeaplastidia I	9.06976e-07	17	'transport.misc'	189.772	194.672	227.467	149.083	158.953	190.041	178.157	160.243	226.334	260.869	235.006	186.976	232.387	179.501	189.236	231.208	246.165	262.764	203.49	246.017	269.07	248.773	246.915	302.043	321.832	293.825	297.703	233.101	325.711	254.697	241.41	202.26	270.105	202.17	209.245	233.682
Popu|evm.model.contig_2273.4	Archeaplastidia I	0.000963665	15	'not assigned.no ontology'	33.9845	35.2144	38.6722	32.7612	34.763	37.027	30.333	30.5329	36.1405	39.2145	37.2487	36.5677	37.7531	32.5937	34.1068	38.4803	42.3336	41.2026	41.2238	38.8291	45.6807	41.0433	37.8201	44.8355	43.4895	34.8567	39.989	38.6289	33.6122	36.6084	35.8124	34.8152	41.3003	31.7026	34.2388	34.2813
Popu|evm.model.contig_175.1	Specific	3.19424e-08	18	'not assigned.unknown'	93.9028	110.003	91.922	87.3631	83.1536	80.3248	82.7756	92.3126	80.8289	70.7433	73.4277	97.8493	85.3729	92.8632	94.7469	92.9941	97.7291	94.0015	147.964	137.712	117.977	166.686	162.667	137.603	113.159	141.084	143.345	134.67	125.897	130.269	154.422	182.488	137.283	114.153	104.656	137.672
Popu|evm.model.contig_2092.14	Specific	NR	NR	'not assigned.unknown'	10.9389	11.0438	10.562	17.6969	17.073	17.1911	19.549	15.9804	14.959	15.7083	14.2199	16.7183	19.266	14.7535	18.4445	18.1531	17.2148	18.2043	12.3566	19.8857	16.5268	19.3211	24.1967	21.6114	20.0905	15.7141	16.1802	18.7835	17.6984	15.0101	17.158	17.1927	25.9953	11.1926	12.2377	19.4643
Popu|evm.model.contig_2094.8	Archeaplastidia I	NR	NR	'protein.degradation.ubiquitin.ubiquitin protease'	39.5154	39.816	47.0337	36.3688	40.574	44.3215	34.2723	28.2265	45.6313	46.9004	48.8889	36.7354	52.657	38.0347	38.3315	53.2093	39.9222	54.3537	24.3452	30.3988	34.9104	38.9214	40.8701	58.77	55.7644	63.0278	54.6927	52.5008	54.9544	48.0188	41.3988	35.1836	65.0653	33.0504	45.4066	48.3328
Popu|evm.model.contig_2089.5	Specific	3.35367e-06	9	'not assigned.unknown'	25.9339	26.9315	32.7311	35.345	36.5629	37.2403	32.4012	29.3248	32.2436	44.5441	45.3024	45.1784	55.5132	62.99	65.3285	60.2749	55.1945	55.455	12.935	14.7283	15.6602	14.8538	17.5545	17.7407	20.2344	12.1141	13.2887	15.1994	16.0624	11.1387	18.2055	13.0173	23.5342	9.7862	9.83028	14.1609
Popu|evm.model.contig_545.5	Prokaryotic	2.32862e-06	13	'transport.ABC transporters and multidrug resistance systems'	9.95566	10.8017	12.7624	15.7956	16.1988	15.1435	14.6248	13.7837	8.48515	12.6227	14.0941	23.1484	17.2927	26.7865	29.2123	20.2728	24.65	21.2491	68.6713	82.7164	45.3712	41.4901	42.9035	33.9331	24.6936	14.6284	21.1634	13.4737	12.6417	9.16909	30.8745	16.8243	14.2282	11.2512	8.15847	11.4271
Popu|evm.model.contig_2313.1	Archeaplastidia I	0.0029258	8	'transport.metabolite transporters at the mitochondrial membrane'	723.568	642.384	549.112	247.756	197.471	166.536	160.43	186.822	184.662	160.224	162.019	168.077	131.643	181.07	166.773	211.424	159.689	183.598	69.9858	34.2172	107.579	43.8912	23.6545	63.5439	42.1949	40.571	35.621	29.0713	40.2305	20.2399	27.2334	12.7103	13.9206	5.6256	6.55352	9.40412
Popu|evm.model.contig_4428.8	Specific	0.0229815	18	'cell.organisation'	34.1688	33.0347	42.0278	26.7647	27.255	32.1214	21.9126	21.2522	32.3064	40.2244	35.9273	26.4473	34.2738	26.6295	29.1608	35.2736	35.9702	38.0282	25.3442	27.473	31.2585	33.3931	31.3134	47.0934	49.627	43.4852	39.3123	38.6953	44.4692	45.3021	31.8721	26.1575	40.4543	27.1904	33.8376	29.1965
Popu|evm.model.contig_4603.1	Archeaplastidia I	0.00415285	23	'not assigned.no ontology.ABC1 family protein'	42.711	43.691	46.6486	19.3544	19.7471	21.3716	12.9506	10.6536	16.0904	10.3787	10.1301	8.72257	10.5937	8.99858	11.4376	15.8161	26.1906	18.6578	12.7247	23.5058	9.96557	10.9449	14.7078	11.1605	21.0975	13.0284	13.3502	14.3365	22.3833	20.1041	30.5254	13.5086	21.6115	19.3966	18.8581	22.1981
Popu|evm.model.contig_2350.6	Archeaplastidia II	NR	NR	'not assigned.unknown'	59.3038	56.6239	69.2578	42.6578	51.476	67.0582	51.5562	43.438	65.7442	60.7573	57.5718	47.8064	48.5546	41.4876	47.7599	50.981	55.9313	54.5481	28.1836	38.5812	44.3189	44.1704	42.0901	47.8676	63.4362	49.7708	49.5249	49.3149	56.9622	42.1099	54.1177	39.7274	68.2955	44.8876	50.2883	72.6086
Popu|evm.model.contig_2110.6	Archeaplastidia I	0.000331576	19	'signalling.G-proteins'	233.282	251.296	308.552	247.805	320.067	374.024	286.538	260.903	351.788	333.576	331.589	294.554	315.682	264.673	299.749	347.953	427.757	418.18	310.388	212.147	265.542	504.861	491.797	370.103	793.504	736.849	742.873	711.051	690.388	966.286	528.907	610.218	372.472	853.626	850.219	377.04
Popu|evm.model.contig_3420.2	Archeaplastidia I	1.60561e-06	12	'not assigned.unknown'	11.4306	12.497	16.7231	70.9338	69.3718	56.1378	67.4614	81.6041	87.1771	113.099	108.348	108.193	97.8361	117.609	105.566	103.701	90.0929	102.294	194.393	227.173	232.179	69.4665	66.3546	76.2527	69.5737	67.0278	66.3202	58.0761	67.6705	76.7486	69.8791	43.473	67.2956	61.1198	60.5867	58.7211
Popu|evm.model.contig_525.7	Specific	1.14053e-05	16	'not assigned.unknown'	35.8281	49.6489	45.1084	38.1726	41.7054	44.8334	84.5975	87.4251	56.442	51.725	62.6684	96.8988	77.2718	115.464	99.3838	71.9603	79.7105	66.9218	200.283	259.505	103.37	231.406	264.402	125.669	97.0963	101.77	113.015	102.944	95.1105	96.7169	189.786	194.646	129.746	115.559	79.2441	118.208
Popu|evm.model.contig_481.11	Archeaplastidia I	NR	NR	'RNA.regulation of transcription.unclassified'	37.5488	43.1582	38.1771	27.886	32.089	37.027	35.9466	31.0821	38.3403	39.0462	37.4374	35.6172	43.2577	35.2096	35.704	40.3282	39.3864	42.8869	19.0345	23.0594	19.0646	34.0632	37.549	34.9008	40.229	40.5138	38.0818	43.5405	45.0641	43.5362	41.8477	46.1747	47.6069	35.0428	35.7769	51.6133
Popu|evm.model.contig_685.1	Specific	0.000570794	21	'not assigned.unknown'	112.216	116.881	129.219	151.813	161.319	168.072	128.029	120.869	155.121	169.93	163.026	121.445	139.328	115.883	113.552	147.725	156.608	179.128	126.511	124.422	137.352	149.543	160.634	177.149	195.967	212.055	199.268	221.287	211.191	228.14	166.044	188.322	265.952	221.918	262.141	224.988
Popu|evm.model.contig_4408.22	Archeaplastidia I	6.49519e-11	18	'signalling.calcium'	120.328	122.064	131.419	130.265	116.888	115.262	114.044	109.007	125.015	133.464	138.802	124.464	139.017	136.705	140.24	152.997	142.407	153.473	240.297	193.65	266.471	275.8	243.662	287.915	295.508	351.253	336.707	296.62	336.196	348.697	261.959	289.697	209.962	340.408	312.83	255.606
Popu|evm.model.contig_2120.2	Prokaryotic	NR	NR	'secondary metabolism.isoprenoids.tocopherol biosynthesis.tocopherol cyclase'	81.7962	83.3617	92.6372	83.3655	93.5414	96.5348	69.9235	70.7858	98.5535	86.7881	78.6501	72.073	77.3757	73.1396	73.8294	98.5922	101.279	105.209	63.4132	61.1943	80.653	77.6752	67.7102	91.6709	89.7601	74.2277	76.2867	75.6649	75.6274	60.5839	69.9789	56.7973	84.2157	37.9142	54.1	60.4707
Popu|evm.model.contig_3420.7	Specific	3.37198e-07	21	'not assigned.unknown'	6.20693	8.71883	9.35173	12.7242	15.5817	18.1723	10.6855	9.28068	13.1363	8.63954	8.30545	8.66666	7.7895	6.6443	4.94601	11.7941	10.0475	9.91194	8.62335	10.2652	11.3892	13.9603	13.5556	18.2568	16.4944	15.8284	17.5336	32.589	19.1857	15.8252	16.36	19.7102	27.6873	10.4894	18.7244	17.332
Popu|evm.model.contig_2500.12	Prokaryotic	2.05556e-10	3	'amino acid metabolism.synthesis.glutamate family.proline.delta 1-pyrroline-5-carboxylate synthetase'	196.778	181.836	177.903	95.9434	77.8054	78.7891	68.003	71.2251	68.0698	54.1374	60.2145	63.9096	53.6437	56.9736	60.331	57.5574	53.8548	52.5398	29.6033	24.3984	33.0535	39.2006	37.6168	43.2873	40.3729	43.5995	41.5886	42.6777	47.7412	38.7139	60.5021	57.2272	63.9885	48.7552	52.0938	70.5309
Popu|evm.model.contig_2260.1	Prokaryotic	9.99703e-09	6	'not assigned.unknown'	2440.12	2447.23	1747.62	2876.74	2906.31	2319.35	3942.4	4686.8	2253.09	1807.85	2173.32	3920.35	2339.5	3814.66	3925.12	1846.78	2055.66	1501.76	1384.52	1235.74	765.987	1180.65	1380.23	799.943	645.63	457.252	647.391	675.741	556.088	420.216	1392.45	1489.99	758.018	543.339	432.198	803.943
Popu|evm.model.contig_3508.4	Prokaryotic	1.19287e-07	8	'not assigned.unknown'	22.0622	21.1189	22.5542	36.9538	29.7234	29.6472	25.0641	25.5356	22.25	23.2819	24.1613	25.6645	25.6015	28.2513	28.1304	24.8926	21.6357	25.2009	13.3557	15.0258	16.5268	11.7825	13.2167	14.0635	10.2131	7.3142	9.47432	8.23022	8.25431	6.0448	7.98049	6.26306	9.9213	3.2816	3.94549	6.12362
Popu|evm.model.contig_666.5	Specific	6.69427e-05	20	'not assigned.unknown'	93.4112	86.7039	107.27	198.517	165.124	138.211	119.756	141.132	132.808	117.195	108.537	110.933	116.894	129.485	130.193	148.921	164.579	168.568	299.504	260.894	234.903	239.391	241.357	199.018	214.667	177.998	214.649	227.327	203.532	280.914	223.952	308.241	314.405	492.123	480.079	394.536
Popu|evm.model.contig_2445.1	Archeaplastidia I	4.12579e-07	19	'protein.degradation.ubiquitin.ubiquitin'	371.002	374.135	386.942	193.642	224.366	247.074	217.698	221.858	263.794	255.315	256.148	268.89	285.615	297.319	288.053	336.974	320.316	321.911	269.48	224.842	293.272	377.543	327.774	376.038	487.783	472.452	450.522	476.291	499.498	464.092	470.599	531.316	445.997	599.713	582.26	475.674
Popu|evm.model.contig_2158.2	Specific	1.19287e-07	17	'not assigned.unknown'	11.0004	10.7532	10.617	11.0666	11.7762	9.42739	6.99235	7.41356	7.79377	9.76156	9.18633	10.6796	11.0092	9.78334	13.8076	17.0661	20.363	16.8438	83.1312	65.5582	53.8512	20.5496	29.8901	22.579	32.9408	18.5712	20.1791	26.0845	23.4244	17.3873	32.0716	18.6664	36.455	5.8014	13.3077	12.3019
Popu|evm.model.contig_452.8	Specific	0.00583824	12	'signalling.calcium'	21.3248	20.7799	28.8804	63.3773	65.155	74.1394	60.5183	56.2882	71.2753	76.9144	72.0435	58.486	69.4304	62.4146	59.249	63.5903	59.4145	70.3553	55.9466	63.1779	75.206	62.263	56.2557	77.5429	66.6488	67.0849	62.5059	60.2001	64.8447	52.5015	42.7455	39.2976	55.8362	29.1828	38.4518	43.1387
Popu|evm.model.contig_4431.2	Specific	2.79695e-06	21	'not assigned.unknown'	28.1463	27.4159	36.5818	19.3544	21.4441	21.6702	20.9278	19.0007	27.1525	23.1136	21.9591	16.9419	22.7453	17.317	19.0112	20.8707	29.6737	27.0149	16.826	16.0176	15.4126	25.8545	26.7045	25.095	33.6121	32.5139	29.8995	28.4739	39.3381	33.6879	34.9645	27.8153	41.3003	33.3434	33.7038	34.0079
Popu|evm.model.contig_2051.3	Archeaplastidia I	NR	NR	'not assigned.unknown'	69.5053	76.0475	83.7255	68.4962	64.5893	80.5381	44.1207	44.6461	66.0585	81.0097	63.2346	51.7204	81.5301	59.6417	71.9747	99.8423	101.614	105.339	50.6885	42.7963	65.7356	55.1712	48.1901	70.9627	70.2929	72.8563	65.3974	56.085	76.4454	63.029	46.0873	42.552	56.6052	47.6418	52.7625	52.2148
Popu|evm.model.contig_510.24	Specific	NR	NR	'not assigned.unknown'	13.9502	16.6626	17.3832	15.8443	18.41	17.575	14.4279	15.6509	14.8333	19.467	17.5547	14.7613	14.4885	14.1257	14.1167	14.1312	15.2053	15.3538	17.1415	21.9189	18.6932	16.9757	17.1478	17.8697	20.0426	14.6855	15.1958	15.9295	13.8316	12.2254	13.9658	12.8945	17.5353	11.6028	13.5752	13.5594
Popu|evm.model.contig_4407.7	Prokaryotic	2.54419e-08	13	'nucleotide metabolism.degradation'	5.8382	4.02035	4.12576	12.3342	10.2849	9.2141	5.46585	6.37017	8.79942	9.81766	8.49421	9.78493	8.8281	11.039	10.6133	17.827	13.4637	18.0099	13.7237	20.5799	16.7743	14.6862	17.69	16.1279	12.4667	9.31418	10.028	9.82316	7.51068	6.11272	8.72866	4.29818	12.9208	4.2778	5.68418	5.19414
Popu|evm.model.contig_3423.13	Archeaplastidia II	8.7076e-11	19	'protein.degradation.aspartate protease'	84.8075	85.6382	91.0969	52.4081	62.738	65.1812	60.0258	52.1146	66.1213	75.7362	74.6861	56.1376	74.1041	60.3742	63.2677	72.6125	78.3038	82.4699	89.5461	100.767	105.598	118.272	134.675	138.571	167.437	168.112	159.895	178.609	192.526	205.388	151.38	154.12	198.58	210.491	224.826	184.037
Popu|evm.model.contig_2090.42	Prokaryotic	2.54419e-08	16	'protein.degradation'	262.535	249.891	283.743	287.586	270.545	286.448	251.675	263.374	291.072	290.434	302.897	289.243	303.115	286.437	303.097	322.735	317.368	332.795	338.94	337.908	384.015	326.28	342.685	386.102	371.843	395.824	358.794	368.701	364.826	339.324	288.894	290.066	341.708	241.959	291.03	285.35
Popu|evm.model.contig_2031.9	Archeaplastidia I	1.6026e-08	11	'protein.degradation.ubiquitin.proteasom'	94.6403	91.693	95.3327	95.7484	88.8617	91.5011	94.6921	92.2577	91.891	103.17	102.56	97.9612	94.3049	103.274	102.527	101.255	121.843	111.623	114.259	126.852	116.863	99.0624	115.561	97.606	101.939	81.2562	81.2085	89.7359	82.915	74.5752	88.4836	72.148	77.14	65.046	67.6752	58.5024
Popu|evm.model.contig_3800.1	Specific	0.00049924	23	'not assigned.unknown'	116.149	112.667	114.641	224.794	222.977	237.092	175.449	183.856	200.815	160.673	161.327	160.529	172.356	120.068	141.734	146.04	133.632	149.521	141.181	158.689	179.318	174.56	196.149	217.727	181.438	208.683	216.31	269.407	208.663	226.646	158.911	229.216	260.953	196.427	269.698	285.295
Popu|evm.model.contig_2511.1	Specific	NR	NR	'not assigned.unknown'	131.82	135.19	140.551	61.5247	55.5386	56.1378	53.3782	54.6407	58.3276	73.4361	70.9109	74.1978	87.3463	79.9409	81.403	106.201	111.327	112.724	48.9007	41.7054	52.9846	79.5179	79.8424	83.6715	92.733	94.6275	102.31	85.9527	103.067	95.1547	83.6455	89.7705	91.2913	82.5088	79.4447	73.5381
Popu|evm.model.contig_2082.6	Archeaplastidia I	1.6026e-08	10	'not assigned.unknown'	25.6881	26.108	27.7802	50.3605	40.6769	41.2928	33.6814	40.4177	41.8601	37.9242	38.57	42.9978	42.5307	48.7597	46.3688	48.3721	43.2714	44.8305	38.1741	43.441	44.1951	44.8405	37.8879	33.9976	35.4821	26.9711	23.0706	21.4384	19.855	16.0289	26.0862	16.1489	25.9184	8.5556	12.4383	19.191
Popu|evm.model.contig_4425.5	Specific	0.0153461	9	'not assigned.unknown'	16.347	15.6454	18.8685	15.1618	14.5532	17.2764	11.1779	10.379	14.8962	17.1669	15.1008	14.1462	18.9025	15.0674	14.8895	18.2075	15.2053	19.0465	8.93884	10.166	11.4511	13.0669	12.2	15.3538	13.1859	14.7427	11.7506	10.5533	11.0058	7.60695	9.42695	5.83324	13.6899	4.3364	6.3529	7.76387
Popu|evm.model.contig_431.2	Specific	9.06976e-07	10	'not assigned.unknown'	20.8332	19.0845	18.6485	39.0989	33.1175	31.7801	18.8596	19.0007	25.9583	29.0042	25.6085	32.3182	26.8478	35.8374	35.6525	47.883	28.602	41.7208	20.5593	14.1332	28.3493	23.6208	18.7745	26.3207	25.9403	20.2283	21.0404	13.8055	18.6652	11.9538	14.2152	8.90337	8.69075	3.3402	6.28603	5.41284
Popu|evm.model.contig_2016.10	Archeaplastidia I	0.0253621	4	'protein.postranslational modification'	88.3104	87.0914	86.311	51.1893	51.2703	57.3748	42.2003	48.0509	54.7449	60.0841	57.8864	52.2795	59.8753	49.3352	51.5209	62.5033	48.4961	61.0912	25.1339	27.0267	40.1099	29.8192	30.0256	47.674	43.7772	45.3709	40.0505	36.1731	45.8821	34.6388	30.7747	27.9382	47.5299	25.784	30.8952	36.2496
Popu|evm.model.contig_2094.16	Archeaplastidia I	NR	NR	'cell.cycle.peptidylprolyl isomerase'	51.4376	55.3161	62.8767	62.9385	56.3614	62.7924	39.492	37.7817	52.5451	54.9789	54.4888	43.2774	59.4079	49.3352	51.7785	64.9491	54.8596	66.2092	41.5393	35.6553	47.909	53.6076	45.0046	68.8338	64.8268	83.599	89.76	53.3637	63.9523	85.1706	33.5679	43.78	39.7621	49.224	48.2821	30.3994
Popu|evm.model.contig_688.2	Specific	1.34974e-05	12	'not assigned.unknown'	43.6329	44.1269	45.1084	26.2284	27.975	30.7563	36.3897	33.1688	32.8093	37.6998	40.898	38.8602	39.9861	41.9062	47.2447	44.785	46.4196	47.0979	40.0144	48.7967	36.4579	41.0433	43.3101	39.5456	35.8177	33.9425	33.4062	28.142	29.2991	26.2847	33.8672	31.6223	29.4563	22.3852	21.3324	23.6743
Popu|evm.model.contig_3397.12	Archeaplastidia I	1.93532e-06	8	'RNA.regulation of transcription.MYB domain transcription factor family'	62.9296	67.6678	67.9376	50.6531	51.1675	55.5832	64.0144	51.6753	65.6185	62.2159	63.6122	60.1075	59.6676	51.8465	58.7338	59.8945	64.5052	60.9617	37.1225	50.1853	39.9861	35.2917	43.7168	35.9975	33.1806	31.4282	29.4688	28.142	28.4811	23.5	36.0119	29.4732	31.5328	21.6234	22.9373	25.2599
Popu|evm.model.contig_2299.1	Archeaplastidia I	0.000250825	9	'protein.synthesis.ribosome biogenesis.BRIX'	61.1474	67.8615	66.0122	40.7564	37.6428	38.0508	42.0033	39.2644	44.6885	51.5567	51.6574	47.2473	53.6956	46.1962	51.6239	56.7965	52.7161	55.9085	20.98	22.6131	27.7922	28.9816	25.7556	32.0622	30.8311	29.5425	27.7462	25.288	27.6631	23.7717	25.1385	19.219	27.6104	15.2946	20.0618	22.4168
Popu|evm.model.contig_578.2	Archeaplastidia I	0.0153461	9	'RNA.regulation of transcription.unclassified'	50.1471	65.6334	68.4327	24.9121	26.1237	28.5381	58.9425	59.1438	40.4773	46.3955	50.4619	91.4752	50.476	80.7779	76.56	46.3068	67.1176	42.9517	62.3615	80.2865	32.9916	73.3196	88.4502	33.675	33.8039	24.2854	31.9297	24.0933	27.8862	22.0737	63.8439	57.2886	27.7643	33.3434	23.5392	27.775
Popu|evm.model.contig_3537.5	Specific	3.37198e-07	18	'not assigned.unknown'	22.431	22.3299	22.7742	16.2343	24.6838	24.6989	20.1399	19.7695	21.37	20.9256	20.0086	25.6086	31.4177	25.9494	28.8002	33.3713	35.3004	28.6345	41.4867	38.8787	40.4194	52.2674	52.1213	43.5453	41.4757	56.5708	47.8638	48.6512	41.7177	46.5925	58.7064	63.7972	54.9901	50.2788	55.9056	57.6276
Popu|evm.model.contig_2421.9	Archeaplastidia II	6.17444e-10	20	'not assigned.no ontology.pentatricopeptide (PPR) repeat-containing protein'	66.2482	67.91	73.4386	48.7517	47.2592	55.9671	36.5375	33.9926	46.0712	44.7685	46.8754	32.9892	43.6212	34.1632	37.0435	45.2198	53.5869	53.4467	44.221	82.3197	49.9516	65.9485	90.2125	81.0265	96.2812	81.8848	81.3315	102.546	85.0715	87.412	86.5384	84.0601	183.044	87.6656	104.255	139.75
Popu|evm.model.contig_3400.5	Archeaplastidia II	0.0188159	10	'cell.organisation'	20.8946	24.219	25.9098	19.5007	22.164	23.8884	20.0414	19.2753	24.5127	24.7966	24.0984	21.6387	25.3418	21.9733	21.1236	24.4035	25.6547	28.3754	16.0899	18.1996	17.8885	22.3923	23.0445	19.9986	21.3852	21.3712	23.1936	18.4516	20.7473	16.9798	16.8588	16.5787	21.1501	13.9468	14.0433	14.1609
Popu|evm.model.contig_3620.2	Specific	0.0208046	21	'not assigned.unknown'	96.1152	101.429	117.612	71.7138	80.5309	88.1312	65.2455	65.459	91.1997	97.6717	83.3691	78.559	101.419	82.609	80.1665	112.289	103.892	120.045	61.3099	71.0627	76.6297	93.4783	84.4513	97.0899	129.797	109.713	116.706	100.555	123.145	88.7703	108.834	113.779	134.822	89.365	101.446	113.232
Popu|evm.model.contig_474.2	Specific	0.0188159	21	'not assigned.unknown'	38.5321	37.6363	43.073	40.7564	44.4823	60.6595	30.0375	28.556	45.2541	45.4417	46.8754	31.0322	43.9847	25.3216	31.8914	38.426	35.9032	45.9318	27.9207	27.1258	39.1195	37.0227	34.5668	48.0611	58.8811	58.7993	51.309	59.0054	65.3652	57.8671	36.0618	34.0784	65.3729	49.6928	69.347	54.8392
Popu|evm.model.contig_2523.1	Specific	NR	NR	'not assigned.unknown'	50.1471	51.9255	42.963	7.41026	5.70813	5.6735	8.02643	6.97424	7.3538	7.51752	7.10997	7.66021	6.95862	9.26016	9.1192	14.566	14.5354	12.5681	3.57553	2.42992	4.58045	4.80235	5.2189	5.99958	6.76078	4.85709	6.39824	5.90717	7.58505	5.22977	8.97805	6.81568	6.46038	6.3874	5.1492	6.06894
Popu|evm.model.contig_3384.5	Archeaplastidia I	0.000217737	8	'not assigned.unknown'	58.1362	50.9567	57.2656	61.9635	67.1091	81.6045	51.8517	49.3139	79.3833	63.2257	55.3696	53.5096	56.1363	48.969	51.9331	67.3949	82.5908	69.7723	33.6521	28.6631	51.8705	39.9823	33.4823	53.6736	39.6057	39.9424	39.866	32.9209	37.256	27.3035	28.63	23.3944	30.2254	15.529	21.4661	28.0483
Popu|evm.model.contig_2185.3	Specific	0.00906165	20	'not assigned.unknown'	60.6558	67.8131	71.6783	35.4425	46.4879	51.0615	55.3971	52.4441	58.3276	57.0546	49.7698	55.8021	51.6184	49.4922	55.1789	51.4701	66.7157	59.7308	53.0546	58.3677	53.9131	81.8633	81.198	70.5757	80.554	63.6564	67.7352	55.1557	64.5472	53.9278	89.4812	80.2531	65.3729	61.7644	56.708	64.1886
Popu|evm.model.contig_2502.19	Prokaryotic	1.67693e-13	5	'secondary metabolism.isoprenoids.non-mevalonate pathway'	802.844	737.806	708.036	1463.38	1342.18	1172.84	1183.04	1189.63	947.634	790.799	853.699	923.027	722.035	739.505	789.867	681.558	606.336	589.404	268.06	289.805	310.109	254.134	297.952	264.949	195.679	158.798	186.595	309.164	211.489	179.239	313.234	318.925	427.077	201.057	260.402	375.618
Popu|evm.model.contig_2413.1	Archeaplastidia I	NR	NR	'signalling.receptor kinases.misc'	22.0622	20.2955	26.79	16.1856	15.376	18.6841	18.2195	19.4949	21.37	26.5357	26.6781	18.3398	34.845	25.6878	22.6692	23.6426	21.6357	25.0066	10.043	23.9521	13.8032	16.6407	26.9756	28.5141	25.7485	11.657	17.7797	28.2748	15.1701	14.6705	13.4671	14.2454	50.2987	7.911	16.5176	17.7694
Popu|evm.model.contig_782.2	Archeaplastidia I	4.12579e-07	9	'signalling.G-proteins'	89.7239	92.1774	110.626	72.9326	62.1209	60.4035	146.889	140.913	119.546	171.108	190.144	192.232	220.754	205.607	218.242	199.576	221.381	203.033	25.9226	37.1431	29.4015	53.6076	57.0013	48.7062	61.5662	49.2566	51.6166	32.6554	52.7979	43.9437	37.7577	30.8241	30.1484	21.4476	15.0464	13.5048
Popu|evm.model.contig_3789.1	Specific	NE	NE	'not assigned.unknown'	0	0	0	0	0	0	0	0	0	0	0	0	0	0	0	0	0	0	0	0	0	0	0	0	0	0	0	0	0	0	0	0	0	0	0	0
Popu|evm.model.contig_2359.1	Specific	NR	NR	'not assigned.unknown'	18.6208	17.7767	19.1435	16.2831	17.7415	19.58	18.5642	15.7607	16.5303	19.0182	18.8131	17.4451	20.772	17.4217	19.681	22.936	26.2576	20.6013	16.4054	18.9435	17.2076	18.4276	22.5701	21.2888	22.2962	16.3998	18.8256	16.0622	20.673	11.8179	20.5497	18.4208	21.227	9.669	12.2377	17.0586
Popu|evm.model.contig_2025.50	Specific	5.03824e-07	9	'not assigned.unknown'	88.3719	89.8523	91.757	82.9755	80.6852	80.3674	96.3663	94.7838	89.1255	100.14	107.593	107.634	101.264	103.798	98.5595	103.212	98.5329	90.8918	76.1379	76.0714	82.9433	90.2953	94.008	90.7033	83.8145	79.5419	78.9937	69.1604	72.6528	70.2963	86.9374	80.8057	73.2177	73.3086	66.6052	70.5309
Popu|evm.model.contig_2504.7	Specific	0.00728847	18	'not assigned.unknown'	43.9401	41.9957	49.6742	110.228	95.8555	108.65	37.67	35.1458	55.2478	52.9593	51.4057	40.0903	52.8647	33.4831	44.5656	69.1341	43.9412	62.9052	67.6197	68.9304	97.1798	67.7354	65.2024	110.895	100.836	89.8275	91.8517	138.852	85.4433	74.9827	56.2125	64.3499	165.74	34.8084	87.737	90.9794
Popu|evm.model.contig_3616.1	Archeaplastidia I	0.00204116	12	'amino acid metabolism.synthesis.aromatic aa.chorismate.3-deoxy-D-arabino-heptulosonate 7-phosphate synthase'	243.975	228.143	240.395	229.864	219.377	201.814	275.705	267.547	222.625	301.991	314.223	350.636	421.775	451.185	484.245	482.254	484.023	452.516	266.851	187.352	226.485	322.874	327.706	263.594	283.042	279.025	304.347	288.257	290.463	292.12	278.768	345.88	233.881	248.64	251.107	184.255
Popu|evm.model.contig_2142.7	Archeaplastidia I	5.74117e-05	9	'PS.lightreaction.other electron carrier (ox/red).ferredoxin reductase'	50.0241	47.7114	56.8255	94.7734	101.358	108.351	95.8739	80.7255	104.776	104.292	97.1486	81.8021	87.8656	75.3892	78.6209	85.6024	95.4516	95.945	61.4677	56.4336	69.9447	62.9331	63.0335	56.9637	61.0868	55.5422	56.6614	52.9654	60.6804	65.9495	47.2844	47.4642	62.5273	51.861	56.3068	48.7155
Popu|evm.model.contig_2581.1	Archeaplastidia I	NR	NR	'signalling.receptor kinases.legume-lectin'	24.5819	25.9143	26.0198	18.6232	16.2502	19.6226	21.2232	23.7783	23.6327	34.3338	31.46	24.0989	37.2857	30.3964	24.3694	29.4037	29.1379	30.3837	12.8299	32.3328	18.198	18.986	26.0945	31.2236	28.2898	15.0284	19.3178	36.8369	15.9881	17.8627	19.9512	18.2366	52.5291	9.6104	17.5875	23.3463
Popu|evm.model.contig_2349.5	Archeaplastidia I	0.00230398	9	'cell.organisation'	55.0634	55.6067	56.3855	49.5805	50.499	53.3223	58.4993	57.5512	50.7224	53.4642	55.873	71.0107	71.4038	69.2681	79.8059	72.1777	66.9836	62.5813	15.2486	10.7611	14.0508	29.9868	29.1445	31.8687	30.3995	34.1139	36.5438	38.2971	35.8431	33.6879	36.1117	41.8765	33.3786	23.0298	24.4085	24.4945
Popu|evm.model.contig_3487.5	Specific	0.000651811	11	'not assigned.unknown'	37.2416	37.9269	41.3127	39.4402	35.0202	38.1361	30.333	30.5878	37.5232	38.9901	38.9475	33.2688	39.2072	35.2619	35.2918	42.2849	34.4296	37.8986	37.2802	40.7631	44.876	32.5554	34.0923	38.5134	33.4683	31.0282	30.3301	27.5447	25.9528	22.1416	22.894	19.2804	30.4561	10.4308	16.785	19.9017
Popu|evm.model.contig_4467.11	Specific	4.00107e-08	4	'not assigned.unknown'	11.1233	7.89538	7.75644	68.7399	104.752	121.362	71.5977	40.4726	65.1785	24.3478	32.0263	31.3118	28.9769	11.039	14.735	13.9138	11.0523	14.382	2.31358	1.63648	2.29022	4.02057	2.64334	3.67716	4.31539	3.99995	5.53694	8.89395	8.99795	4.48266	14.2651	8.22794	18.8428	9.9034	7.75723	18.0975
Popu|evm.model.contig_488.5	Archeaplastidia I	NR	NR	'protein.targeting.nucleus'	57.4602	56.963	66.8924	50.7018	48.2877	51.3601	31.564	31.5763	48.0197	51.4445	48.2597	39.4752	49.0219	43.4234	45.0293	63.9164	57.4049	70.0314	49.0059	41.7549	65.4261	48.0793	44.0557	57.6088	62.2855	63.2564	62.2598	60.2001	62.0189	61.8064	39.9024	38.8064	56.2207	46.7628	51.6257	46.0365
Popu|evm.model.contig_2280.1	Archeaplastidia I	4.7121e-10	9	'RNA.RNA binding'	26.3026	26.5924	37.4619	10.0429	14.0903	13.096	54.8554	52.3343	61.4074	86.5076	90.2903	68.6064	91.9161	75.7032	72.2838	71.6886	76.3613	78.6477	6.94074	9.71968	12.9367	8.9346	8.6078	13.2894	10.9323	7.7142	6.39824	3.11952	7.58505	4.68642	4.13988	1.59647	2.61492	1.1134	1.27058	0.929477
Popu|evm.model.contig_2036.7	Archeaplastidia II	0.00180629	13	'not assigned.unknown'	24.2132	22.6205	25.7998	28.8123	23.9124	22.9073	19.1058	18.3417	20.9929	23.8429	24.7276	22.086	29.6001	25.5308	25.7604	27.8276	24.315	27.0149	23.7142	32.3824	32.3726	27.6414	29.8901	33.7395	32.0298	27.8854	23.9934	24.4252	23.5731	20.2399	19.3527	18.5436	31.4559	13.3022	16.1163	18.9176
Popu|evm.model.contig_3385.15	Archeaplastidia I	5.03824e-07	19	'not assigned.unknown'	124.446	127.392	150.838	44.1691	76.5713	90.4347	84.6468	64.2509	96.0393	117.531	99.162	78.615	74.9869	60.845	79.033	90.3309	110.724	104.626	310.809	215.37	297.791	240.285	204.147	239.015	298.002	294.111	250.516	246.907	309.574	303.191	244.303	213.865	234.573	431.999	375.089	255.005
Popu|evm.model.contig_693.13	Specific	1.14053e-05	18	'not assigned.unknown'	269.786	269.605	301.786	234.447	261.751	272.072	261.819	250.469	279.507	309.34	291.571	269.058	267.18	251.803	272.597	260.883	292.584	293.082	478.123	422.409	446.222	404.737	461.907	453.516	423.915	498.108	445.232	438.989	462.39	464.703	435.335	453.089	416.541	509.762	495.593	427.067
Popu|evm.model.contig_2146.16	Prokaryotic	4.82785e-11	7	'not assigned.unknown'	635.933	610.173	478.699	1124.07	1164.61	1080.74	1501.63	1685.73	932.11	874.613	1103.62	1597.07	1217.24	1488.48	1549.7	767.215	732.131	646.543	277.998	315.939	246.787	237.214	308.661	212.888	161.06	137.656	147.898	220.623	155.642	124.496	285.502	262.005	239.265	109.816	116.158	206.891
Popu|evm.model.contig_3509.11	Archeaplastidia I	0.00049924	17	'protein.folding'	23.3528	25.2846	30.4206	19.842	21.0841	21.5422	20.977	20.4285	25.7697	27.3211	24.2871	22.4215	25.4976	19.7236	21.5873	26.2514	25.4538	25.0714	20.5593	22.2164	24.264	27.0272	26.4334	32.4493	33.9477	27.9997	31.7451	25.6199	28.1836	27.9148	26.6349	24.8066	29.5332	24.3776	26.2141	23.2916
Popu|evm.model.contig_699.7	Archeaplastidia II	NR	NR	'not assigned.unknown'	23.7215	22.4268	26.1298	21.5483	23.6039	25.1681	17.6778	17.2434	22.3128	20.028	19.2535	18.0602	18.7987	19.3051	19.1142	24.2948	24.8509	27.9219	20.1913	23.3074	23.8307	23.1183	20.4012	21.6114	19.8987	17.4855	20.3021	18.518	16.2855	15.2818	16.6094	17.4997	22.5344	12.1302	16.9188	17.9881
Popu|evm.model.contig_2663.10	Archeaplastidia II	NR	NR	'not assigned.unknown'	24.9506	25.1393	28.7703	13.9917	12.0334	12.4988	7.8787	6.37017	8.29659	13.9691	13.402	13.3634	20.2527	19.0435	18.9597	27.9906	26.7265	30.2541	10.674	8.23197	12.8129	8.32035	8.81114	12.7088	16.83	16.6284	15.5034	17.3233	24.3168	18.474	25.2383	22.4733	26.6875	39.9066	40.3242	33.4612
Popu|evm.model.contig_2085.19	Archeaplastidia I	8.10513e-06	4	'signalling.MAP kinases'	133.725	141.632	144.622	115.347	107.683	110.868	105.575	102.362	99.9362	110.799	109.355	110.039	112.065	95.6361	106.288	113.593	110.523	112.983	36.7018	28.068	39.4909	58.0749	55.9846	58.2539	62.1416	59.5993	66.997	73.8065	75.7017	72.9452	82.8474	90.9371	101.828	91.0058	92.6855	110.991
Popu|evm.model.contig_2086.3	Prokaryotic	0.00180629	11	'not assigned.no ontology'	19.2353	24.0252	21.839	24.1321	21.7012	21.0303	17.3824	17.6827	16.5932	21.0378	20.5119	21.8623	25.965	24.9554	27.9758	30.219	25.5877	27.5332	18.2457	20.6295	21.6643	23.9559	23.0445	25.4176	22.8716	22.2855	21.7171	19.6463	18.8882	17.9986	18.804	16.9471	24.7648	10.6066	12.5052	16.8946
Popu|evm.model.contig_2200.1	Archeaplastidia I	2.54419e-08	20	'signalling.calcium'	230.148	232.163	233.958	132.751	146.612	159.498	185.445	159.584	173.349	171.276	179.7	170.817	171.421	127.497	163.321	194.467	188.76	206.661	243.82	166.474	220.109	276.526	283.786	289.528	274.603	334.91	343.413	342.749	339.245	350.123	343.061	416.432	390.93	396.195	358.103	438.768
Popu|evm.model.contig_2622.7	Prokaryotic	9.06976e-07	18	'not assigned.unknown'	36.5041	44.0301	44.6683	35.3938	36.4086	36.5578	36.3405	36.958	38.5917	33.2117	38.8846	43.2774	39.6226	39.6565	42.8654	38.7521	48.0942	47.681	55.9466	69.575	46.114	70.695	67.8457	53.4156	53.0314	48.2851	57.5227	55.9522	56.3673	45.2342	74.817	62.0166	61.2198	45.8838	42.1298	59.6506
Popu|evm.model.contig_2068.18	Archeaplastidia I	5.00023e-08	10	'not assigned.unknown'	43.6943	42.5769	45.7135	38.4164	38.1571	37.411	36.4882	36.3539	40.2888	51.164	49.7068	45.3462	51.8261	52.4743	55.488	59.4597	51.3094	55.8437	35.0192	35.8041	46.2378	32.723	35.5157	43.2873	37.2562	30.9139	31.376	29.6022	33.4634	23.4321	26.0363	22.9645	28.841	11.8958	17.0525	20.2298
Popu|evm.model.contig_3529.2	Prokaryotic	1.42056e-11	8	'not assigned.unknown'	248.093	272.657	282.917	280.956	267.511	271.475	436.529	484.298	337.772	356.746	346.815	542.98	361.173	487.074	477.959	333.279	351.329	319.514	151.54	146.341	122.929	147.644	155.957	113.992	96.1373	78.9134	84.7767	73.8728	72.3554	62.0781	114.221	98.9809	74.602	61.1784	56.9755	61.4549
Popu|evm.model.contig_494.3	Specific	NR	NR	'RNA.regulation of transcription.MYB domain transcription factor family'	10.6317	9.78446	15.1278	119.442	79.811	58.6119	52.738	71.2801	50.4709	60.2524	48.8889	54.2924	50.2163	63.2516	53.3756	43.7523	47.6923	43.0813	108.791	305.823	88.3903	71.8677	153.449	65.4147	60.0319	54.3422	44.2955	56.8151	40.5279	55.1504	83.4958	56.2447	127.669	106.769	54.3675	97.2124
Popu|evm.model.contig_3426.5	Prokaryotic	0.00109522	8	'not assigned.unknown'	46.7056	48.8254	55.2853	68.935	59.1383	55.7112	58.844	61.2306	61.0302	60.5329	69.2121	61.3935	66.1069	52.7882	52.7574	52.9376	45.8168	52.9932	37.175	51.425	60.9695	49.0845	51.0368	70.2531	47.4214	52.2851	50.017	51.5052	43.5025	37.4914	41.1494	34.9994	53.9134	20.51	31.2964	39.9128
Popu|evm.model.contig_4410.3	Specific	0.0138389	9	'not assigned.unknown'	46.3369	53.427	61.3364	41.7802	45.2537	48.8859	32.7951	32.2902	38.5917	49.4249	48.1968	44.6193	61.0178	48.0273	57.858	71.9603	69.596	76.445	30.9179	27.225	38.8719	34.4541	29.7545	40.3197	52.3121	39.6567	43.4342	39.359	36.438	29.6128	30.2261	25.175	37.1472	18.8106	26.8159	20.0111
Popu|evm.model.contig_2059.13	Archeaplastidia I	0.0229815	16	'not assigned.unknown'	30.1743	32.3081	33.9413	33.0049	30.4948	30.0311	29.7421	26.579	30.1066	32.1458	30.8937	33.3806	28.6654	33.8493	30.5519	31.9039	34.2956	36.7325	29.0249	31.4898	30.5776	37.5253	38.5657	37.0296	37.5439	30.7996	37.2205	34.0492	36.0661	29.8165	32.6202	28.7364	33.6094	22.7368	24.7429	25.4786
Popu|evm.model.contig_511.2	Archeaplastidia I	0.000570794	9	'protein.synthesis.ribosome biogenesis'	46.2754	42.916	49.6742	24.3271	24.0153	25.2535	30.7762	31.0271	33.4378	45.7222	43.4778	37.686	49.5932	46.6147	48.7903	54.1333	54.1227	52.7989	6.62526	6.69468	8.35622	12.7318	13.8267	14.5796	18.1246	15.657	16.1802	13.2745	17.1035	13.7197	11.7712	10.4384	14.6128	6.0944	8.76032	6.88907
Popu|evm.model.contig_504.14	Archeaplastidia II	0.0124674	18	'not assigned.no ontology'	30.4201	33.8581	35.4266	27.106	32.5518	34.6382	22.0111	22.8448	30.9237	29.1164	30.3275	24.4344	30.1194	23.5428	24.1633	33.0996	30.6785	36.6677	25.3442	30.5476	33.6106	29.3725	32.6012	39.6101	38.2631	39.7138	33.8369	36.6377	34.802	31.5145	27.1835	24.561	40.1467	23.9088	33.4363	30.8915
Popu|evm.model.contig_545.11	Prokaryotic	NR	NR	'not assigned.no ontology'	40.3758	41.8504	49.0141	29.9336	32.9632	35.2781	30.53	29.4346	36.1405	37.8681	39.1363	29.243	34.5335	32.0182	30.5004	41.3609	37.0419	44.3122	26.2381	30.8947	35.8389	37.8604	36.1934	44.4485	55.8603	41.1424	39.2508	39.2263	44.9897	33.5521	34.3161	30.4557	41.8387	30.0618	40.1905	34.8827
Popu|evm.model.contig_457.3	Archeaplastidia I	0.00038051	8	'not assigned.no ontology'	17.023	17.1955	19.8037	17.5994	18.77	20.3051	18.3672	18.2868	18.9187	20.589	21.4557	18.2279	17.033	16.7415	18.599	18.751	22.3725	23.0631	14.0392	17.6045	15.165	15.3563	16.0634	19.2244	17.5972	11.1999	14.9497	13.6728	12.493	10.5275	13.4172	10.2542	18.3813	7.2078	7.8241	11.4271
Popu|evm.model.contig_2108.6	Archeaplastidia I	3.77338e-09	16	'RNA.regulation of transcription.SET-domain transcriptional regulator family'	21.6321	23.3955	29.3754	23.7908	25.9694	29.3913	30.2345	26.9634	30.4208	37.6437	34.8577	29.9139	33.2352	29.2977	31.3247	36.5237	40.994	43.4052	48.5852	50.7804	53.1084	41.8251	44.3268	47.3515	45.1198	40.9138	43.1881	40.421	43.5768	43.4003	35.7127	33.2802	41.6848	39.3792	36.4456	35.4295
Popu|evm.model.contig_451.4	Specific	NR	NR	'not assigned.unknown'	86.3439	79.5835	83.1204	71.0313	72.2516	74.8646	52.3934	46.2387	68.9497	86.3954	75.2524	62.2322	73.429	64.1933	61.1038	74.0257	65.7109	88.1061	57.8921	53.8549	79.7865	64.1616	57.8146	86.381	79.8827	75.3134	67.3661	69.2268	76.8172	73.3527	48.8306	40.1573	75.2942	42.5436	55.2368	55.9873
Popu|evm.model.contig_4445.7	Archeaplastidia I	4.83298e-09	11	'RNA.regulation of transcription.C3H zinc finger family'	47.3201	48.2442	60.1812	48.0692	51.5275	55.5832	63.2758	63.5919	75.2979	85.7783	89.4723	72.0171	83.1399	69.582	69.3471	73.5365	73.2131	85.1908	47.6387	63.3267	68.0877	59.6385	60.3902	78.4461	63.1486	61.0279	59.4913	50.7751	60.0855	51.0752	43.9924	37.3941	51.4523	32.523	35.7769	36.0309
Popu|evm.model.contig_2282.5	Archeaplastidia II	6.23484e-08	19	'RNA.regulation of transcription.unclassified'	73.4998	74.2069	98.1382	61.8172	68.7547	88.0885	61.9463	49.6434	80.7661	104.628	99.6024	63.1827	98.9786	58.7	67.1317	96.7986	96.2554	115.38	119.991	111.528	153.94	129.608	128.643	169.923	211.071	239.769	220.924	230.114	244.581	284.853	128.536	148.717	251.57	242.838	290.562	219.357
Popu|evm.model.contig_2069.3	Archeaplastidia I	3.02399e-15	9	'TCA / org transformation.TCA.pyruvate DH.E1'	98.6348	85.4445	92.9672	85.023	82.0737	76.9975	130.737	131.248	115.461	133.464	141.822	144.873	142.029	145.39	149.926	134.192	122.178	132.483	89.9142	115.297	115.068	71.1976	73.2002	82.8974	45.887	34.971	35.9286	26.6818	28.0349	20.3757	24.2407	15.8419	20.0733	5.9772	6.68727	9.2401
Popu|evm.model.contig_460.1	Prokaryotic	NR	NR	'transport.ABC transporters and multidrug resistance systems'	182.152	187.697	225.707	247.659	237.273	278.428	167.964	161.121	223.002	233.716	229.721	190.611	273.827	200.218	224.013	283.222	244.825	290.75	159.006	164.689	221.099	174.448	176.019	224.887	206.803	194.512	201.483	222.083	192.006	180.801	143.15	136.743	270.721	140.406	206.703	214.873
Popu|evm.model.contig_2068.13	Archeaplastidia I	NR	NR	'mitochondrial electron transport / ATP synthesis.NADH-DH.localisation not clear'	162.056	166.772	148.968	87.0218	95.3412	92.6529	153.241	154.147	105.97	93.4641	85.8229	147.11	87.6578	170.345	161.003	118.267	113.537	104.626	155.536	200.642	125.653	167.133	185.169	118.185	99.6855	87.8847	91.1134	82.634	70.7194	58.1388	167.889	140.121	97.0595	79.2858	64.599	104.594
Popu|evm.model.contig_2044.13	Archeaplastidia I	0.00813098	6	'signalling.G-proteins'	6.26838	5.81255	5.72106	9.40908	8.02224	8.36094	5.85978	7.02916	6.15959	6.0589	5.78864	5.53548	6.59511	7.06284	6.02794	8.31566	8.172	8.03321	4.36426	3.71926	4.08526	4.80235	5.15113	4.32228	4.89078	2.79997	3.44521	4.57972	4.2387	2.98844	7.28219	4.23677	6.6142	2.5784	3.34363	6.01426
Popu|evm.model.contig_2192.2	Archeaplastidia I	4.01435e-06	9	'transport.amino acids'	22.6153	24.4612	24.2595	22.7671	22.524	22.822	22.8975	20.8129	21.0557	25.4137	27.0556	23.8752	27.8864	26.4726	27.1	28.8059	25.2528	26.2375	14.2496	16.7119	17.6409	19.4328	21.6889	24.9015	20.618	20.1712	19.0102	18.6507	18.1446	14.9422	16.0108	15.2278	18.2275	9.8448	10.0309	14.817
Popu|evm.model.contig_2538.4	Specific	1.09919e-06	15	'signalling.calcium'	14.9335	14.6283	17.6033	13.9917	13.8332	14.589	16.7915	15.7058	15.9647	18.6255	17.5547	16.5505	18.0197	17.7879	17.311	18.4792	20.6979	20.6661	16.9838	22.9603	17.7028	22.3365	26.9079	21.4824	21.3852	16.1712	20.6712	19.7127	17.9959	16.5044	17.9561	17.3155	19.9964	12.0716	13.3745	12.6846
Popu|evm.model.contig_2504.6	Prokaryotic	0.0124674	9	'RNA.processing.3' end processing.CPSF73a'	63.114	63.9381	69.2028	38.2214	39.4941	46.881	34.3216	32.8393	45.2541	49.7054	47.19	38.3569	50.3721	31.8089	37.4042	49.2417	45.08	50.9202	20.0861	19.5385	30.6395	24.8494	24.8067	35.6749	38.6467	31.1425	32.1143	29.4031	30.7864	24.7226	18.6544	13.2629	30.3023	10.4308	15.8488	14.3796
Popu|evm.model.contig_2323.2	Archeaplastidia I	2.02166e-08	10	'protein.synthesis.initiation'	37.8561	38.7019	47.6938	34.7112	32.8603	38.5201	29.6928	30.2583	38.0889	50.9396	42.534	43.9483	58.9406	51.6895	54.3545	67.3949	58.6106	72.9467	33.8624	26.2332	48.6518	31.0477	25.349	33.6105	28.3857	24.9711	27.008	17.9206	22.9782	16.1648	13.6666	9.21038	14.9204	6.0944	6.95476	4.97544
Popu|evm.model.contig_2059.20	Archeaplastidia II	7.75702e-08	9	'not assigned.no ontology.pentatricopeptide (PPR) repeat-containing protein'	18.5593	18.9392	20.9589	22.6696	21.4441	23.9737	21.7649	19.9343	24.4498	31.8092	32.8443	27.7892	37.7531	27.6235	32.2006	36.0345	33.4918	39.1943	14.2496	17.1086	17.2076	13.2902	15.7245	17.4826	16.1108	14.3998	14.5191	14.6684	13.9059	10.5275	11.5218	9.39459	20.1502	6.2116	8.76032	11.1537
Popu|evm.model.contig_3514.1	Prokaryotic	3.59072e-05	18	'signalling.in sugar and nutrient physiology'	37.6717	37.6847	43.9531	40.2202	38.5685	43.2977	31.2686	27.5675	40.8544	49.2566	42.471	32.9892	41.0766	27.2573	31.2217	43.5893	46.5536	55.8437	46.0613	53.6566	59.4839	46.1249	50.6301	63.2858	60.9429	57.1993	53.0931	54.7575	59.1187	55.422	44.2917	34.938	82.4468	39.848	52.8963	56.6981
Popu|evm.model.contig_3412.9	Specific	1.42056e-11	19	'not assigned.unknown'	124.815	119.787	112.056	92.8721	99.5581	104.597	79.3779	73.3119	84.0344	84.7124	92.9958	88.4558	102.146	92.8109	87.8431	104.734	104.36	107.347	208.275	242.248	194.607	206.836	245.831	219.791	208.337	219.94	233.966	250.623	220.636	249.399	208.54	246.9	348.861	230.532	232.717	292.676
Popu|evm.model.contig_611.3	Prokaryotic	NR	NR	'cell.organisation'	21.8779	21.458	20.7939	16.7706	21.3412	24.1017	15.8559	12.4658	20.9929	22.7209	20.8265	14.4817	24.1475	15.4336	17.8777	24.8926	21.0998	25.3305	12.7773	11.7529	19.8073	14.5746	14.3012	21.4178	20.2344	20.5712	15.7495	16.925	17.9959	17.3873	11.6715	11.5437	18.8428	9.8448	16.7182	13.122
Popu|evm.model.contig_2303.8	Specific	0.049261	17	'not assigned.unknown'	20.3415	21.7486	21.729	27.5447	25.4552	23.8457	17.7763	16.3098	20.8672	20.4207	18.8131	19.1785	18.6429	17.1078	21.5873	25.0557	27.0614	25.3953	32.7056	33.9197	27.6684	23.1741	26.0267	22.8371	25.9882	21.3712	24.6086	24.0269	26.1015	21.7341	27.1835	27.2627	26.9952	20.2756	21.3993	22.9089
Popu|evm.model.contig_2385.1	Specific	8.10513e-06	20	'not assigned.unknown'	21.6321	21.6033	21.1789	20.9145	24.9409	24.443	19.6967	15.7058	24.0098	20.9817	21.1411	22.6451	24.5629	20.613	24.5755	25.8709	25.4538	26.8853	17.4044	14.5795	17.2695	25.1844	24.4678	27.2239	30.5913	31.5996	33.1601	38.5626	36.2149	34.3671	33.6178	34.1398	34.0708	31.937	31.0958	43.9041
Popu|evm.model.contig_3488.12	Archeaplastidia II	0.00159665	14	'not assigned.unknown'	31.8335	34.0519	34.1613	38.8551	38.4656	42.2313	31.4163	35.4204	41.2316	39.9439	43.4148	37.1268	45.8542	38.8194	35.6009	48.3721	37.3099	49.0414	36.9647	40.416	43.081	49.587	41.0734	52.5124	45.0719	40.0567	42.4499	40.8192	43.5025	38.7139	31.9718	34.6924	43.6076	24.3776	27.0166	30.5634
Popu|evm.model.contig_3462.3	Specific	1.05061e-09	7	'not assigned.unknown'	11.6149	9.59071	6.71124	33.4437	35.3801	30.927	29.0527	31.796	63.7958	28.331	29.0061	23.7075	31.3138	20.613	16.3836	21.6316	27.9991	30.7076	2.94456	5.35574	4.39475	1.78692	1.01667	2.51595	1.9659	0.971417	0.79978	1.26108	1.26417	0.407515	0.74817	0.49122	1.6151	2.1682	0.401236	1.42155
Popu|evm.model.contig_3690.5	Prokaryotic	0.000331576	8	'cell wall.precursor synthesis.NDP sugar pyrophosphorylase.GDP mannose'	91.0144	91.7414	95.9928	90.4345	81.3537	81.7751	62.4879	66.0082	71.6524	75.4557	75.7557	70.4515	75.2985	68.745	74.1386	79.0803	73.615	77.0929	50.6885	52.2185	66.1689	41.9926	34.0923	51.6093	39.6536	30.7996	30.7608	27.3456	26.8451	20.0362	24.2407	13.9998	33.7632	13.6538	14.177	28.1577
Popu|evm.model.contig_3416.8	Archeaplastidia I	1.93532e-06	19	'signalling.misc'	26.5484	30.6612	29.9255	27.8372	29.9291	33.1878	28.6588	25.0414	33.2492	33.4361	30.5162	26.4473	31.8331	25.3216	26.8424	29.4037	29.4058	33.2341	28.762	30.2004	31.0728	43.1094	44.869	49.0288	52.5998	55.0279	49.5864	52.169	54.5082	49.7847	44.591	53.7272	56.9898	41.606	47.7471	53.1989
Popu|evm.model.contig_2029.4	Archeaplastidia I	7.52957e-12	18	'not assigned.unknown'	75.0362	68.5397	76.7942	59.7209	63.7665	62.2805	62.7341	59.0889	66.4356	72.4824	68.2683	69.1655	67.8206	63.9318	72.799	75.9823	87.4806	84.8669	82.8683	83.7578	86.6571	101.464	102.074	105.347	124.811	109.256	110.8	93.3864	115.04	97.7357	109.383	102.788	109.519	92.7638	99.1722	93.8225
Popu|evm.model.contig_2166.3	Specific	NE	NE	'not assigned.unknown'	0.0614547	0.145314	0.11002	0.195007	0.102849	0.0853157	0.0984837	0.274576	0.251412	0.168303	0.12584	0.167742	0	0	0.154563	0.163052	0.334918	0.129568	0.105163	0.0991804	0.123796	0.111683	0.203334	0.129023	0.143846	0.114284	0	0.132745	0	0	0.0997561	0.0614025	0.230728	0.0586	0	0.218701
Popu|evm.model.contig_528.3	Specific	2.28165e-09	19	'not assigned.unknown'	37.5488	38.4597	40.4325	35.8813	34.1459	33.785	28.3633	25.92	32.8721	36.69	31.7117	25.0494	35.9875	28.6176	29.7276	30.5994	37.9797	38.8056	48.7955	88.1714	51.561	66.7861	91.568	73.6077	101.987	69.4278	71.0574	96.0413	84.6253	88.9062	88.6333	83.8759	163.586	90.1268	114.954	120.504
Popu|evm.model.contig_4535.1	Specific	6.69427e-05	17	'not assigned.unknown'	76.9413	72.9959	91.537	56.747	77.1369	84.4199	111.336	100.111	122.375	135.484	109.355	98.2407	96.3821	104.164	95.3652	99.027	119.968	107.477	290.197	311.079	276.436	417.413	346.278	381.199	463.473	494.508	475.869	325.558	501.728	513.469	483.218	475.01	246.34	739.415	548.222	369.167
Popu|evm.model.contig_3511.3	Archeaplastidia I	1.60561e-06	18	'protein.postranslational modification'	70.7958	79.1476	77.1243	93.7983	92.0501	98.4544	77.5559	74.9045	78.9433	76.8583	78.4613	77.3849	81.8417	75.7032	87.4825	89.9504	101.949	93.7423	172.888	152.738	170.096	157.64	163.955	159.279	151.806	147.941	159.587	165.733	152.073	156.486	156.717	161.98	160.587	137.769	137.825	150.521
Popu|evm.model.contig_2096.12	Archeaplastidia I	4.00107e-08	20	'not assigned.unknown'	48.4263	49.1161	49.4542	48.1667	49.3162	62.2378	40.6738	40.5824	52.4194	49.7054	48.7001	47.0236	45.8023	38.4532	43.3291	48.3721	47.2234	55.3902	45.4303	49.4414	54.4702	62.9889	70.828	73.2206	78.0127	78.2277	78.2554	88.5412	84.2535	78.7862	66.7867	76.3233	91.2144	60.7096	84.6608	83.0515
Popu|evm.model.contig_2175.3	Archeaplastidia II	NR	NR	'not assigned.no ontology'	27.9619	31.8722	27.5601	12.2367	13.1647	11.6456	20.9278	18.6163	14.519	14.2496	14.2199	21.6946	15.9944	26.3679	26.2241	20.0011	29.6068	20.3421	16.458	10.9098	9.59418	28.479	32.2623	17.1601	18.2685	18.7426	22.0862	15.1994	21.1935	18.4061	43.3939	39.4818	16.6893	27.3662	13.7089	18.8082
Popu|evm.model.contig_2036.14	Specific	NR	NR	'not assigned.unknown'	19.1739	13.6111	19.0335	184.379	59.6526	44.2789	16.0036	41.1865	31.8665	63.0574	34.0397	41.6559	22.9531	113.842	65.1224	32.6648	43.2714	33.2989	21.1377	40.7631	19.8073	42.3277	48.6646	42.9002	90.9588	24.1711	29.5919	57.4124	25.6553	16.3006	34.6652	19.833	72.3716	16.701	46.8109	26.3534
Popu|evm.model.contig_2025.38	Specific	4.7971e-06	9	'not assigned.unknown'	49.4096	54.7349	64.1969	47.8255	42.6824	50.0803	49.7343	48.8746	57.7619	73.6605	69.4008	59.4365	72.8578	64.141	62.4948	79.6238	74.6867	89.7257	23.8194	23.2578	27.4208	31.1594	31.0423	37.0942	38.8385	30.6854	35.8055	25.4208	34.1327	26.8281	21.0984	20.3242	25.1493	9.962	16.5844	15.0357
Popu|evm.model.contig_469.8	Archeaplastidia I	0.0308014	9	'not assigned.no ontology'	50.1471	50.1817	48.464	46.6554	47.4135	48.7579	36.1435	35.036	42.3629	35.5119	37.3745	40.7053	39.4668	37.8777	43.1745	43.4806	43.7403	39.7125	37.5957	26.134	39.0576	27.5856	24.9423	28.4496	33.8518	28.7425	30.2686	23.6287	32.5711	21.5983	29.5777	24.3768	24.1495	21.7406	17.0525	23.0182
Popu|evm.model.contig_2090.18	Archeaplastidia II	1.05061e-09	17	'not assigned.unknown'	97.5286	98.4743	110.46	83.6092	96.2669	102.251	72.5825	61.3953	88.1199	111.865	106.02	90.0773	128.734	98.5135	104.742	142.345	147.699	162.996	306.865	278.598	297.42	211.694	251.456	247.402	259.355	264.511	256.914	281.089	238.408	266.447	171.73	188.813	284.487	182.363	250.171	203.337
Popu|evm.model.contig_2291.5	Prokaryotic	4.2048e-05	9	'protein.aa activation.pseudouridylate synthase'	54.2031	53.2333	53.5249	57.332	58.2641	55.7965	52.4918	49.1492	52.6708	49.9298	48.008	54.3483	52.2416	56.2411	61.8251	59.7858	58.5437	55.0663	45.1674	52.5656	47.4138	48.9169	54.0868	46.2548	44.928	36.3996	42.0192	38.828	34.4302	27.7789	35.6628	32.1749	42.6847	19.2208	24.4085	30.7821
Popu|evm.model.contig_4531.1	Archeaplastidia I	1.43159e-12	16	'cell.vesicle transport'	75.282	74.7397	80.0949	73.8101	70.8631	71.9638	66.7227	69.4678	73.2866	81.6829	81.4815	80.4042	84.1266	80.4117	82.1758	91.5809	88.2174	86.8752	109.685	98.3869	111.478	106.098	106.411	111.863	103.473	102.456	108.893	107.325	106.637	108.399	90.5286	98.4283	92.1373	87.8414	92.8193	78.8962
Popu|evm.model.contig_2165.4	Archeaplastidia I	3.06184e-05	8	'protein.postranslational modification'	158.43	162.994	151.223	72.3963	69.5775	64.0295	110.45	117.738	95.8508	124.881	122.002	128.77	116.271	116.144	112.985	92.831	97.93	94.5197	61.5202	54.7476	55.7701	60.8111	60.5935	72.4465	66.6488	64.4564	54.5081	54.2265	69.4552	54.0636	71.974	56.9815	55.2978	49.0482	36.245	49.3716
Popu|evm.model.contig_2497.1	Specific	NE	NE	'not assigned.unknown'	0.122909	0.145314	0	0	0	0.127974	0	0	0.062853	0.112202	0.3146	0	0	0.104635	0	0.163052	0.133967	0.32392	0	0.148771	0.185694	0.111683	0	0	0.143846	0.0571422	0.184565	0.199118	0.371816	0.135838	0.049878	0.0614025	0.153819	0	0.0668727	0.0546751
Popu|evm.model.contig_2165.11	Archeaplastidia I	2.71898e-10	10	'protein.targeting.secretory pathway.unspecified'	8.35784	10.0267	9.24171	24.7659	22.7297	19.324	18.8596	17.6827	18.5416	20.7012	24.3501	21.6387	25.9131	30.1871	27.0485	22.936	16.7459	19.5647	18.8241	21.5717	24.0164	12.2851	13.8267	20.0631	10.1172	9.82846	13.7808	7.83198	7.43632	7.60695	6.68366	5.71044	10.152	2.9886	3.81174	5.95959
Popu|evm.model.contig_4416.19	Archeaplastidia I	0.00728847	22	'RNA.regulation of transcription.HB,Homeobox transcription factor family'	136.737	145.508	137.966	88.4844	104.649	123.281	112.764	93.9052	143.87	146.704	140.312	114.735	173.654	110.703	129.008	163.922	159.488	176.666	80.8176	50.1357	83.6241	94.2042	102.006	121.798	184.891	155.598	159.648	287.925	244.581	218.971	247.146	248.742	362.704	485.208	332.223	712.198
Popu|evm.model.contig_527.15	Specific	NR	NR	'not assigned.unknown'	46.767	45.5316	48.354	22.1333	21.2384	23.0352	28.3141	25.92	27.0896	35.6241	32.2151	32.7656	35.0528	33.0122	37.5587	35.8715	42.4676	39.1295	20.8748	22.1668	21.5405	28.7582	31.3134	31.4171	32.8449	25.8854	29.3458	33.7173	31.0838	27.4393	27.4329	26.0961	36.7626	18.3418	22.3355	21.706
Popu|evm.model.contig_2300.1	Prokaryotic	4.2048e-05	17	'development.unspecified'	15.7324	17.7767	19.2536	13.9917	14.0389	13.9491	16.693	13.5092	11.125	15.035	14.2199	14.9849	16.1502	16.6892	18.2384	18.8053	19.9611	20.1478	19.2974	24.3984	16.96	24.961	30.5001	20.4502	25.5088	14.2855	17.7182	19.9118	18.9626	17.1835	27.8818	22.7189	21.8422	12.8334	12.104	17.1133
Popu|evm.model.contig_2349.6	Specific	5.03824e-07	8	'not assigned.unknown'	9.40257	8.91258	7.92147	10.8716	10.6963	11.1764	9.84837	8.18238	9.4908	8.58344	11.6402	11.8537	11.4246	9.73102	11.2316	10.2723	7.97105	10.6893	5.3633	4.5623	7.79914	5.58413	6.10002	7.99943	7.52796	4.79994	7.9978	4.91158	4.90797	2.92052	3.6411	3.62275	5.46056	2.1096	4.01236	3.06181
Popu|evm.model.contig_505.1	Archeaplastidia II	0.00465711	3	'not assigned.unknown'	82.2879	81.957	86.531	133.287	123.162	136.505	82.4309	78.0895	98.1135	87.0125	98.9103	78.9504	101.264	72.878	75.272	89.0808	63.6344	89.5962	29.1827	29.6549	46.6711	52.4908	55.7135	83.6715	73.5534	68.0563	77.4556	100.488	77.6352	65.2703	65.44	66.3147	138.591	43.4812	73.1587	96.7203
Popu|evm.model.contig_2121.3	Archeaplastidia I	1.54896e-10	10	'cell.cycle'	130.653	121.87	111.066	67.6187	59.2926	62.2378	144.377	139.924	117.095	199.944	234.818	228.297	319.577	356.856	297.379	246.263	207.85	230.631	97.5911	141.53	119.525	135.973	180.086	161.021	111.529	113.084	100.403	77.457	74.8837	55.5579	58.0082	45.8063	58.8356	18.1074	16.4507	25.2599
Popu|evm.model.contig_4398.4	Specific	2.02166e-08	19	'not assigned.unknown'	156.464	159.167	185.054	117.102	137.458	149.601	137.286	119.99	181.457	201.739	194.297	137.157	175.42	124.777	140.704	168.27	194.855	208.021	236.196	241.851	304.352	347.388	319.776	427.776	599.935	660.735	581.563	547.442	743.037	724.697	455.287	477.896	538.288	807.977	800.533	621.766
Popu|evm.model.contig_2626.1	Archeaplastidia I	NR	NR	'not assigned.no ontology'	107.546	116.057	117.392	88.7282	86.8048	84.1213	107.298	111.313	75.4236	91.3323	87.333	118.985	93.7337	115.517	132.254	107.614	105.901	97.7589	103.638	103.594	79.1675	138.151	160.363	112.573	95.3701	92.3418	108.093	90.997	87.1537	89.4495	150.682	180.462	126.9	104.542	95.6948	122.363
Popu|evm.model.contig_611.19	Archeaplastidia I	1.93532e-06	9	'cell.organisation'	8.91093	7.89538	10.727	14.0893	11.5705	14.0771	9.89762	9.72001	10.685	16.4937	15.3525	10.5118	15.0597	12.1899	10.5618	13.7507	12.325	15.8073	7.15107	9.96763	11.6368	7.14768	8.47225	11.6766	9.8295	6.2285	5.90607	7.50012	6.54396	4.68642	4.18975	2.70171	9.38293	1.6994	3.07614	3.11648
Popu|evm.model.contig_2112.4	Archeaplastidia I	7.86623e-09	9	'cell.organisation'	37.4259	37.5394	39.7174	36.3688	32.4489	33.7424	37.67	39.2095	36.5176	43.366	41.4643	51.2171	49.8009	58.1245	60.0218	62.2859	55.4624	56.0381	16.0373	17.2078	18.198	20.6054	18.7745	17.4826	17.0218	10.1713	11.3815	8.7612	11.1545	6.0448	13.7165	7.98233	9.9213	5.3326	4.88171	6.45167
Popu|evm.model.contig_623.6	Specific	4.83298e-09	19	'not assigned.unknown'	44.2474	44.5145	46.5936	41.0977	43.7623	45.5586	33.6814	31.6861	43.4943	49.0322	43.5407	34.0516	44.9714	36.7268	36.5283	40.4913	42.4676	50.7906	49.111	54.9459	57.5651	61.6487	61.0002	74.2528	79.8827	81.2562	71.6726	71.8153	76.8172	74.8469	56.3622	55.5693	78.7551	64.167	79.9129	76.3265
Popu|evm.model.contig_465.1	Prokaryotic	4.83298e-09	10	'lipid metabolism.FA synthesis and FA elongation.ACP oxoacyl reductase'	6.32984	6.05474	6.9863	7.99528	7.45657	6.65463	11.818	13.2895	7.41665	10.8275	12.2065	14.5376	8.77617	16.1137	15.5593	10.7071	19.4922	11.5315	25.2917	32.5808	19.0646	8.37619	10.6411	6.7092	4.55513	2.91425	3.07608	2.58854	1.85908	2.51301	6.5839	3.99116	2.38419	0.586	1.40433	1.36688
Popu|evm.model.contig_3391.4	Archeaplastidia II	1.47452e-07	1	'protein.degradation'	743.172	751.466	733.616	411.903	361.258	414.762	207.358	189.458	248.584	195.063	186.117	167.35	176.354	125.352	153.069	225.99	204.769	221.172	137.08	87.9234	166.629	167.245	147.282	237.209	209.728	215.312	233.536	299.142	259.081	222.775	243.056	286.811	338.016	230.532	245.088	383.382
Popu|evm.model.contig_4547.1	Prokaryotic	0.00049924	16	'DNA.unspecified'	14.6262	14.5314	17.3282	18.2331	18.5129	21.4569	13.443	12.5207	18.9816	21.4306	18.1839	14.6494	18.9025	12.3992	14.6319	20.6533	30.6785	26.5614	38.2267	46.8131	45.0617	22.169	28.1279	30.9656	24.358	25.0283	23.9319	26.5491	26.9938	23.1604	23.9415	16.8857	34.5323	21.4476	23.6061	31.6569
Popu|evm.model.contig_4462.4	Archeaplastidia I	0.000163441	5	'RNA.regulation of transcription.MYB-related transcription factor family'	15.7324	14.2407	10.562	7.069	6.63378	4.64971	5.1704	5.82102	5.27965	2.91725	3.20892	3.07527	2.54457	3.40063	3.14277	3.8589	6.69836	3.6279	0.420651	0.247951	0.618979	0.558413	0.474446	0.387069	0.863078	0.342853	0.0615216	0.265491	0.520542	0.271677	0.798049	0.307013	0.461456	0.293	0.267491	0.382726
Popu|evm.model.contig_2070.19	Specific	6.17444e-10	11	'not assigned.unknown'	18.9281	21.8455	15.3478	31.4449	32.2432	33.5291	25.7535	33.4434	32.1807	29.9579	28.8174	32.2623	32.9236	35.5235	32.4066	39.1325	35.7692	36.0846	32.6005	32.8783	34.601	23.6767	23.1801	28.1916	18.1726	10.3999	14.0884	9.4913	11.3032	8.21822	9.72622	6.99989	11.844	4.2778	6.08541	7.43582
Popu|evm.model.contig_2035.31	Specific	NE	NE	'not assigned.unknown'	0	0	0	0	0	0	0	0	0	0	0	0	0	0	0	0	0	0	0	0	0	0	0	0	0	0	0	0	0	0	0	0	0	0	0	0
Popu|evm.model.contig_2033.14	Archeaplastidia II	0.0253621	9	'not assigned.unknown'	92.7966	83.0226	95.1676	63.9135	64.0751	68.7645	57.416	57.4414	65.9956	71.136	73.0502	61.3376	77.9989	67.3847	75.1175	92.2332	81.9879	89.5962	31.4963	23.7537	39.0576	39.1447	36.8712	49.7384	63.8198	44.1709	47.3101	46.7928	60.0111	40.4119	40.5508	32.5433	46.0687	27.6592	32.7676	27.2829
Popu|evm.model.contig_2186.3	Prokaryotic	2.75043e-07	10	'OPP.oxidative PP.G6PD'	180.615	149.964	146.382	44.0716	61.4524	62.5791	222.179	203.132	233.813	331.052	304.722	220.133	222.208	222.035	188.412	167.781	220.711	200.895	202.649	239.57	287.454	131.562	129.591	142.313	113.687	85.1419	67.4276	42.2131	73.0246	59.9726	61.1006	27.8153	28.5333	67.3314	34.5063	24.2211
Popu|evm.model.contig_458.7	Archeaplastidia I	5.74117e-05	9	'misc.acyl transferases'	9.27966	9.49383	8.91165	11.2129	11.4163	11.3897	7.43552	7.63323	11.3135	8.30294	9.81553	9.11397	10.6976	9.41712	9.42832	11.1419	10.7174	9.91194	6.36235	5.95082	8.54192	5.63997	5.55779	9.35418	6.0895	4.34281	4.79868	5.1107	3.42071	2.71677	4.28951	2.02628	4.9222	1.2892	2.2068	3.11648
Popu|evm.model.contig_4447.9	Specific	0.00109522	22	'not assigned.unknown'	26.9172	27.5127	26.5699	20.7682	22.3697	23.8884	18.3672	14.937	14.0791	14.7545	14.7862	18.6193	19.6815	21.3978	28.5426	27.1754	26.1236	22.7392	14.2496	10.6619	13.1224	19.1535	21.7567	19.3535	27.4267	22.1712	23.8088	22.5004	36.1405	19.4249	59.1553	41.5695	34.6092	35.1014	25.2779	47.8407
Popu|evm.model.contig_2019.4	Specific	2.32862e-06	19	'not assigned.unknown'	32.8168	31.7268	34.3264	28.1785	33.9917	36.3018	33.7799	28.1715	39.5345	32.6507	31.7746	30.6408	31.937	33.9016	35.9616	38.0998	43.0705	44.8305	39.3835	26.134	31.1347	55.2828	50.4946	48.3192	75.0399	76.3991	75.1793	64.8462	87.3024	88.2949	71.7246	79.7619	45.0688	104.308	79.2441	50.9572
Popu|evm.model.contig_4448.11	Specific	1.47452e-07	6	'not assigned.unknown'	944.559	1022.04	936.934	1482.88	1445.65	1449.73	1365.23	1606.71	1403.38	1308.05	1538.71	1627.77	1640.99	1514.22	1414.97	1185.33	1059.28	1184.31	493.424	530.318	493.822	645.972	600.445	687.177	563.206	613.536	625.428	740.985	669.938	613.921	730.115	731.059	782.937	651.163	612.353	833.577
Popu|evm.model.contig_614.6	Specific	9.06976e-07	21	'not assigned.unknown'	107.238	113.006	119.537	78.5878	84.0278	85.8703	103.162	92.038	96.605	97.0546	92.87	98.1289	88.8003	87.7361	92.0163	87.8851	110.523	101.063	164.843	153.63	138.59	235.929	222.718	182.826	214.859	216.34	236.92	207.348	232.98	250.486	261.61	311.618	190.966	323.296	277.923	254.677
Popu|evm.model.contig_3441.10	Archeaplastidia I	3.19424e-08	10	'cell wall.precursor synthesis.KDO pathway.CMP-KDO Synthetase'	18.8051	15.4517	14.6327	37.3438	31.5233	32.292	28.1664	31.2468	27.781	29.5652	24.9793	32.8215	29.3405	37.7208	34.6736	35.8715	29.8077	33.0398	31.3911	34.3164	38.1291	18.8185	18.6389	22.8371	16.9259	11.9427	14.273	12.2126	10.6339	7.60695	12.5194	8.16654	13.536	3.2816	6.88789	8.41997
Popu|evm.model.contig_1318.1	Specific	0.0279628	13	'RNA.regulation of transcription.SET-domain transcriptional regulator family'	34.2303	36.3769	39.4973	27.9835	24.6324	25.1681	29.4959	29.819	28.2838	29.7896	28.6915	30.3613	32.5601	37.0407	33.8492	37.0128	44.3431	37.7042	31.7592	41.6062	29.0301	33.9515	42.429	36.062	32.3654	26.1711	31.376	30.0005	27.3657	23.3642	34.5655	31.4381	32.9172	20.9788	20.6637	26.9548
Popu|evm.model.contig_2197.1	Prokaryotic	4.7971e-06	6	'transport.ABC transporters and multidrug resistance systems'	82.0421	87.2367	84.3856	41.4877	31.2662	36.2165	69.5295	73.3119	53.8021	62.1598	72.5468	65.9784	69.8978	70.1052	55.6426	39.2956	39.7213	38.2873	6.62526	15.373	7.79914	9.43717	23.4512	11.9992	13.5695	10.5713	12.3043	14.3365	12.3443	8.42198	23.8417	19.7102	30.3792	14.2398	14.177	19.5737
Popu|evm.model.contig_2054.4	Prokaryotic	0.000331576	9	'not assigned.unknown'	54.8791	54.2989	53.965	42.609	35.6373	39.7145	37.4731	35.036	35.2605	40.0561	35.1094	35.8408	41.7517	34.5817	36.0646	45.7089	47.2904	43.7939	15.3012	14.2324	20.1168	12.676	15.7923	14.6441	15.5354	8.97132	9.65888	9.4913	8.25431	8.89741	7.53158	3.80696	9.45984	2.5784	3.07614	5.52219
Popu|evm.model.contig_429.4	Specific	5.72293e-06	18	'not assigned.unknown'	24.9506	25.0424	29.2654	27.9347	31.729	34.1263	27.28	25.0414	29.7295	32.7068	30.5162	30.0258	30.5348	29.2977	33.9007	33.48	38.1807	36.862	47.0078	54.7972	49.8897	66.7303	66.8291	56.5121	60.4634	56.3422	59.0607	47.4565	59.5649	54.4032	61.8986	70.1831	62.6811	65.7492	57.1093	63.4232
Popu|evm.model.contig_4476.26	Archeaplastidia II	9.6223e-06	2	'transport.metabolite transporters at the envelope membrane'	537.36	510.1	484.42	471.381	467.501	463.734	382.905	405.165	351.222	322.412	358.33	380.326	369.742	335.929	362.552	341.594	258.892	309.732	124.67	137.712	166.258	251.788	277.144	342.427	273.212	277.197	326.31	454.852	303.551	261.489	295.228	358.038	431.077	160.74	231.981	375.071
Popu|evm.model.contig_4398.3	Specific	0.0100886	17	'not assigned.unknown'	18.8051	23.8315	24.8096	17.5019	18.9243	26.2772	16.9884	15.3763	16.4675	20.6451	19.8198	19.458	15.7348	21.2931	21.3812	22.8816	20.8989	22.8687	13.1453	15.3234	20.2406	22.0573	22.3667	27.5464	30.9749	27.0854	24.4856	20.5092	24.7629	21.5983	25.2882	22.2277	24.6879	18.8106	20.8643	22.0888
Popu|evm.model.contig_2446.4	Archeaplastidia I	0.000217737	1	'nucleotide metabolism.degradation'	218.287	212.449	186.705	46.4117	43.6595	36.6858	35.8481	38.9899	40.1002	32.5385	31.9005	32.0946	29.9117	33.5354	36.889	40.7087	58.0748	47.0331	13.9341	9.6205	13.8032	24.0117	20.6723	23.2887	44.6883	38.3996	34.2675	38.6289	57.1853	39.3252	67.5349	51.7623	43.9921	38.8518	39.1874	42.0452
Popu|evm.model.contig_4412.1	Specific	2.21646e-05	10	'not assigned.unknown'	43.0183	40.2035	49.9493	31.3961	31.5747	32.9319	34.814	30.7526	32.2436	45.1051	46.9384	40.8172	59.4079	54.567	62.8555	62.8838	51.1085	60.3786	29.1827	32.3328	32.3726	33.3372	39.1757	39.3521	34.5711	29.7139	29.5303	29.3367	32.6454	26.8281	27.2334	24.3154	38.147	18.166	21.2655	24.9319
Popu|evm.model.contig_2056.8	Specific	NR	NR	'not assigned.unknown'	40.8674	45.8707	46.7037	33.1024	39.6484	35.534	40.7723	34.4319	41.6715	49.2566	48.1968	34.9462	44.4002	31.2858	35.6525	38.5347	32.9559	41.5265	37.6483	56.0369	43.0191	40.8758	51.3757	57.5443	43.6334	45.4852	38.1434	44.0051	42.0152	37.3555	42.7954	35.1222	75.3711	39.3792	38.9199	61.4549
Popu|evm.model.contig_4527.1	Prokaryotic	1.16334e-10	18	'DNA.synthesis/chromatin structure'	31.3419	34.0034	42.8529	29.7873	28.9521	33.5717	29.5451	26.579	29.3523	36.9144	38.0037	32.5978	39.8822	35.3142	35.8585	42.3936	45.4149	50.4019	42.3806	51.4746	44.3189	52.8258	61.8135	59.6732	63.1965	57.1422	60.2296	61.262	60.3085	65.4061	55.7138	59.9903	68.2955	58.1898	59.8511	55.1125
Popu|evm.model.contig_444.8	Archeaplastidia I	0.00259777	9	'not assigned.unknown'	172.503	164.834	161.84	126.364	101.975	105.322	81.8892	86.3818	101.13	98.5132	88.2768	88.7354	95.8109	124.724	106.494	139.899	127.135	124.191	40.4877	61.9381	44.0094	34.0632	27.1112	42.5776	44.6883	39.1995	31.376	30.7306	46.2539	28.9336	44.6907	25.0522	24.9955	21.2132	17.9888	24.9319
Popu|evm.model.contig_2093.3	Archeaplastidia I	6.14058e-07	9	'cell.organisation.cytoskeleton.actin.actin depolymerizing factors'	482.112	451.054	452.844	304.698	293.275	285.936	316.478	352.666	359.142	407.91	401.241	389.161	474.848	515.796	442.719	481.384	350.458	454.07	164.001	229.801	297.11	231.406	199.403	303.72	215.578	212.798	184.811	174.029	205.465	138.148	174.024	111.077	177.507	99.3856	76.3686	134.446
Popu|evm.model.contig_2130.17	Specific	0.000846917	18	'protein.postranslational modification'	45.2921	42.916	48.409	41.5365	40.4712	47.9048	20.977	30.478	34.7577	41.122	39.3879	32.9333	45.5945	38.9764	43.4836	62.0142	56.5342	59.7956	44.2735	30.8451	52.3657	51.8765	36.8034	58.2539	82.9994	65.5421	66.8124	54.8239	74.9581	55.9654	47.035	40.5257	30.3792	57.3694	68.3439	18.6442
Popu|evm.model.contig_3436.1	Specific	NR	NR	'not assigned.unknown'	49.0409	50.4723	48.8491	31.9811	40.1626	39.7998	35.1587	31.4115	37.7746	41.0659	42.471	36.4	45.1272	34.8956	40.1348	46.3612	45.8168	49.6245	30.4972	34.3164	38.5624	40.4291	37.8201	47.4805	53.2232	51.3137	46.8179	48.253	47.6668	44.8946	40.6506	34.8152	56.6822	34.4568	42.1967	38.2179
Popu|evm.model.contig_2190.5	Archeaplastidia I	0.000141324	9	'C1-metabolism'	147.123	135.045	144.292	216.263	204.001	200.236	144.525	146.404	181.079	177.335	177.497	147.333	173.29	152.453	154.408	177.075	146.292	176.536	151.224	130.621	191.76	116.597	109.394	159.086	133.537	117.884	124.335	136.13	114.817	96.4452	79.9545	69.8761	133.438	47.6418	74.0949	75.6157
Popu|evm.model.contig_472.4	Archeaplastidia I	1.67693e-13	9	'minor CHO metabolism.myo-inositol.InsP-Kinases'	20.8946	22.2814	29.2654	24.8634	32.9632	30.2871	37.2761	34.7065	43.18	54.7545	56.3764	42.4946	49.2296	42.9002	41.938	37.9911	40.2571	40.7491	27.4475	35.9529	41.5335	27.083	26.5012	32.9009	25.0772	20.4569	20.6097	18.3852	18.5908	13.7197	16.4099	10.684	20.8424	7.5008	12.8396	12.63
Popu|evm.model.contig_474.6	Prokaryotic	9.06976e-07	13	'Co-factor and vitamine metabolism.thiamine'	445.67	435.457	539.595	200.516	281.91	335.248	456.965	385.725	542.17	1303	1186.17	813.715	1403.51	957.668	1093.99	926.571	1058.21	1080.14	849.715	860.191	1171.23	836.502	714.99	1063.47	815.897	837.819	784.584	565.695	763.636	680.074	462.619	356.135	575.974	462.237	471.586	490.381
Popu|evm.model.contig_600.3	Specific	8.06615e-10	18	'not assigned.unknown'	78.2933	72.56	86.8061	51.6281	51.1161	70.4281	53.9198	49.259	64.55	74.7825	62.2279	52.5032	67.8725	53.9392	59.3005	76.1997	67.9884	84.4134	77.3998	80.1377	82.51	91.1888	95.2958	105.218	112.68	112.57	100.588	93.1873	101.803	90.0608	82.0494	74.1743	102.136	71.9022	88.8069	85.2932
Popu|evm.model.contig_3399.6	Archeaplastidia I	1.88157e-05	16	'not assigned.unknown'	38.0405	44.5145	65.1871	48.118	76.9312	97.1746	109.071	91.3791	108.359	147.77	117.912	95.7246	77.8431	70.2098	80.6817	80.1129	126.264	107.671	670.045	866.341	623.746	363.471	395.688	375.328	279.206	229.712	236.55	219.229	225.915	217.953	220.76	174.69	286.256	249.636	257.861	274.633
Popu|evm.model.contig_3506.5	Prokaryotic	7.79468e-05	5	'nucleotide metabolism.phosphotransfer and pyrophosphatases.adenylate kinase'	286.748	271.688	256.568	174.385	145.994	131.557	117.836	141.681	147.39	124.095	118.793	113.393	95.0319	114.993	102.269	110.006	100.274	103.006	24.2926	14.3316	31.8155	27.4739	18.7067	32.9654	30.3995	30.0568	26.7619	24.3588	34.802	19.0853	32.3708	17.1927	24.6879	19.338	15.9157	21.1593
Popu|evm.model.contig_4443.25	Prokaryotic	0.000163441	9	'transport.ABC transporters and multidrug resistance systems'	42.0965	38.3144	45.4934	45.8754	51.836	57.6308	39.7874	37.7817	46.9512	51.1079	54.3	47.9741	64.7567	52.108	59.4036	69.3515	59.6824	71.8454	26.9743	34.0685	40.3575	31.8854	34.7023	41.2874	43.6334	36.9139	36.6053	38.0979	36.8098	27.9827	32.0716	24.0698	48.1452	16.3494	22.9373	23.8384
Popu|evm.model.contig_4516.4	Specific	NR	NR	'not assigned.unknown'	40.3143	43.9332	40.7626	22.9621	23.5525	30.927	11.9658	10.5437	20.3015	19.5231	17.3659	12.8602	17.033	9.52175	15.0441	19.3489	16.8129	22.0913	12.0937	13.8357	17.8885	19.3211	18.9101	23.4822	34.9067	12.2856	16.2417	19.7127	14.4265	9.71244	11.3722	8.47355	34.3015	5.0982	17.2532	18.4802
Popu|evm.model.contig_2117.4	Archeaplastidia I	1.54896e-10	4	'lipid metabolism.FA synthesis and FA elongation.ACP oxoacyl reductase'	507.493	498.668	416.757	127.973	90.4559	81.05	31.1209	37.3424	41.4201	27.9944	29.1949	29.243	33.1313	27.7805	27.4606	34.8932	25.1188	29.1528	9.35949	9.71968	17.7028	7.09184	4.74446	9.93478	10.9803	9.71417	9.22823	13.8055	15.5419	9.9162	25.6373	13.0787	24.2264	19.1622	20.9311	41.3344
Popu|evm.model.contig_3808.1	Specific	NE	NE	'not assigned.unknown'	0	0	0	0	0	0	0	0	0	0	0	0	0	0	0	0	0	0	0.157744	0	0	0	0.203334	0	0	0	0	0	0	0	0	0	0	0	0	0
Popu|evm.model.contig_2139.10	Archeaplastidia I	4.12579e-07	18	'not assigned.unknown'	81.0588	86.0258	94.8926	75.3702	74.1029	70.4281	68.7417	68.9736	71.9667	83.2538	79.2793	73.0795	70.8845	72.8257	72.5929	84.7328	98.3989	97.4998	121.516	112.917	112.283	92.864	101.599	96.7674	117.57	93.8275	100.096	109.05	101.803	103.645	101.153	95.5423	99.5975	97.1002	100.978	75.7797
Popu|evm.model.contig_2203.2	Archeaplastidia I	8.10513e-06	11	'protein.glycosylation.alpha-1,3-mannosyl-glycoprotein-beta-1,2-N-acetylglucosaminyltransferase(GnTI)'	21.5092	23.2986	23.2143	32.6149	29.7234	26.9171	33.9769	33.0041	25.7069	27.4333	29.3837	36.1204	33.391	38.8718	42.6078	36.7411	42.9365	36.6677	37.6483	53.3095	31.0109	40.5407	48.7324	31.7397	31.1188	21.714	21.5325	20.9074	19.4088	16.7081	34.2163	26.7715	30.7637	13.478	15.782	21.4327
Popu|evm.model.contig_479.1	Archeaplastidia I	7.87526e-14	9	'fermentation.PDC'	84.8075	85.4929	107.6	87.8019	102.489	88.2591	218.634	221.309	237.961	352.538	345.242	252.116	261.468	240.189	223.704	198.217	227.543	219.877	122.147	156.507	205.934	33.6723	32.669	64.4471	44.6883	36.0567	25.1623	12.5444	33.2403	17.3194	21.3977	4.05257	10.3828	6.3288	3.34363	5.52219
Popu|evm.model.contig_3531.1	Specific	9.0634e-05	20	'signalling.calcium'	103.121	106.467	113.266	53.2856	58.9326	65.9491	54.1168	52.6089	76.2407	81.178	72.0435	53.6774	72.9617	49.963	60.0218	75.3301	75.4235	86.94	59.1541	54.698	67.345	70.0249	71.7769	85.4133	110.33	120.856	107.909	113.099	120.468	118.043	78.7574	81.6654	113.21	97.862	122.243	87.3709
Popu|evm.model.contig_2281.15	Prokaryotic	4.7971e-06	18	'signalling.G-proteins'	16.4084	18.2611	26.845	21.012	21.804	26.3199	25.7535	19.2753	21.9357	28.8359	26.8669	17.5011	25.4457	16.2184	22.4631	25.4905	28.2001	31.5498	28.9723	28.5144	33.7963	31.1036	29.4834	36.32	38.2152	29.5425	33.5292	34.5802	37.8509	35.9292	27.6324	27.9382	44.5305	29.6516	30.8283	29.7979
Popu|evm.model.contig_2110.10	Archeaplastidia I	2.63853e-11	9	'misc.misc2'	5.28511	4.35941	3.7957	18.0381	15.1188	19.3667	13.9847	12.0814	11.1878	19.3548	17.6805	20.3527	21.1355	20.613	24.6785	29.1863	17.8846	20.8604	7.25623	3.81844	7.55155	2.5687	2.37223	3.16107	1.15077	1.02856	1.16891	0.331864	0.594905	0.543353	0.798049	0.49122	0.615274	0	0.0668727	0.218701
Popu|evm.model.contig_3410.14	Archeaplastidia I	0.00259777	8	'cell.vesicle transport'	20.5873	20.6346	22.6642	14.9668	16.6616	17.5324	17.8748	16.8041	20.6786	20.9256	21.0153	18.2279	18.2274	18.0495	18.0323	18.0444	18.8224	20.1478	10.3585	12.1992	14.9793	15.0771	15.9956	17.2891	19.659	16.5141	16.2417	13.8055	16.8804	12.7009	12.0705	12.2805	14.5359	8.79	9.62967	9.2401
Popu|evm.model.contig_444.3	Prokaryotic	0.0170009	17	'signalling.light'	351.951	347.784	345.024	338.776	342.899	332.987	335.583	330.261	286.232	323.31	320.892	350.86	354.37	366.744	417.165	372.194	371.424	345.752	377.324	389.184	367.674	420.596	450.791	403.004	371.459	305.996	353.011	420.604	363.859	302.919	452.494	468.747	473.838	319.956	323.463	425.701
Popu|evm.model.contig_517.6	Archeaplastidia I	7.75702e-08	18	'not assigned.no ontology'	38.2248	41.0754	41.6427	35.2475	38.2085	43.2551	35.9958	30.1485	41.3573	42.9172	42.4081	38.1892	41.544	34.1632	39.4135	42.1762	46.5536	49.171	42.328	41.7549	50.0754	46.6833	44.5979	51.2867	55.5247	57.9422	55.2464	51.3061	56.3673	53.5882	43.4438	39.1748	51.0678	42.0162	46.8778	41.9358
[truncated: 7,279 more rows]
