# Supplementary material for: Kingdom-wide comparison reveals the evolution of diurnal gene expression in Archaeplastida
Source: Nat Commun. 2019 Feb 13;10:737. doi: 10.1038/s41467-019-08703-2 (PMC6374488; doi:10.1038/s41467-019-08703-2)
Supplement: Supplementary file 8 — Supplementary Data 5 [file 41467_2019_8703_MOESM8_ESM.xlsx]

## Sheet: Sheet1
Supplementary Data 5. C. reinhardtii matrix.
GeneName	Phylostratum	pVal	phase	Annotation	L1	L1.1	L3	L3.1	L5	L5.1	L7	L7.1	L9	L9.1	L11	L11.1	D1	D1.1	D3	D3.1	D5	D5.1	D7	D7.1	D9	D9.1	D11	D11.1
Cre03.g154200.t1.1	Archeaplastidia I	NR	NR	'not assigned.unknown'	8.60958	6.40829	7.25499	6.96919	7.35365	8.78609	7.72385	8.63879	7.95401	9.73116	14.775	11.9043	7.49246	10.6707	9.20475	8.57086	10.9371	8.26843	10.1911	9.14355	11.3012	10.0168	10.2246	7.89109
Cre10.g450500.t1.1	Specific	0.000138924	7	'major CHO metabolism.degradation.starch.glucan water dikinase'	36.8489	39.6373	23.9792	19.5445	24.8667	36.6823	36.1514	37.3626	18.1507	23.596	14.5081	15.2055	1.71371	1.98922	2.17848	2.49545	0.953734	1.25036	2.01673	1.09963	1.5379	0.567578	0.460698	1.75989
Cre06.g284800.t1.2	Archeaplastidia I	1.31354e-09	23	'RNA.regulation of transcription.C3H zinc finger family'	16.0352	15.7779	9.70509	8.34142	4.37795	7.06003	3.75038	4.47222	1.73762	1.96877	2.40394	1.73904	1.92745	3.14623	5.87176	4.91171	7.18317	6.09128	10.5891	9.35513	12.4443	12.7674	12.4682	11.9213
Cre16.g685573.t1.1	Specific	0.000919932	16	'RNA.regulation of transcription.unclassified'	7.09205	10.2084	20.7295	15.7987	21.025	24.4458	41.195	33.5992	37.5317	40.5435	51.8945	42.8487	71.5529	67.002	48.8451	71.3075	62.3824	57.4231	63.3454	66.9548	56.4668	64.1299	73.5807	59.2966
Cre06.g276850.t1.2	Specific	NE	NE	'DNA.synthesis/chromatin structure.histone.core.H3'	0	0	0	0	0	0	0	0	0	0	0.290315	0.338077	0.404288	0.506613	0.433346	0.873867	0.190847	0.162923	0	0.157979	0	0	0	0.112052
Cre02.g147550.t1.1	Specific	0.000103608	15	'not assigned.unknown'	1.07776	1.07401	2.10281	2.07769	2.62695	3.54309	5.84491	4.05521	5.76939	8.05862	11.4816	11.5345	11.598	18.8097	9.65199	12.6686	8.42643	9.57852	8.11278	8.61642	9.67525	9.08181	14.8231	8.54552
Cre18.g748147.t1.1	Specific	NE	NE	'not assigned.unknown'	0	0	0	0	0	0	0	0	0	0	0	0	0	0	0	0	0	0	0	0	0	0	0	0
Cre51.g761547.t1.1	Specific	NE	NE	'signalling.calcium'	0	0	0	0	0	0	0	0	0	0	0	0	0	0	0	0	0	0	0	0	0	0	0	0
Cre12.g551352.t1.1	Specific	NE	NE	'not assigned.unknown'	0	0	0	0	0	0	0	0	0	0	0	0	0	0	0	0	0	0	0	0	0	0	0	0.0870804
Cre02.g085850.t1.1	Specific	3.41398e-07	11	'not assigned.unknown'	1.55966	1.10696	3.72325	2.37587	2.3785	2.62559	3.27475	2.92118	2.62362	2.76762	7.5666	6.64722	4.01414	5.56787	3.21756	3.24229	1.54584	2.51161	0.753174	0.639806	0.350226	0.237406	0.216788	0.204944
Cre05.g234637.t1.1	Archeaplastidia I	5.53451e-08	19	'protein.synthesis.ribosomal protein.eukaryotic.40S subunit.S15A'	4019.65	4113.08	3352.32	3771.74	3993.34	3252.62	2438.41	2844.48	3666.61	2639.99	3636.04	3508.75	5646.47	5455.6	6829.87	7331.79	7384.55	7568.24	6313.13	6229.53	6231.94	5938.74	5163.09	5905.08
Cre16.g690000.t1.2	Viridiplantae	5.09863e-12	11	'not assigned.unknown'	7.39404	5.9476	12.6518	15.4991	15.8264	21.4741	28.5052	25.7322	32.4924	35.5691	43.6859	40.0457	40.4392	38.8948	16.2019	22.0823	11.7775	14.4858	10.3192	9.05608	5.99241	5.18196	3.26247	6.09563
Cre10.g462816.t1.1	Specific	NE	NE	'not assigned.unknown'	0	0.0389405	0	0.0426877	0.0551992	0.233985	0.0679744	0.141482	0.0647871	0	0.316877	0.110702	0.132383	0.373251	0.0945989	0.228917	0.0833233	0.177829	0	0.068973	0.125402	0.165289	0.181121	0.0733824
Cre13.g564100.t1.1	Specific	0.00071381	21	'signalling.MAP kinases'	8.83621	9.19299	6.40353	4.79014	4.67096	5.70322	8.10698	7.80798	7.41566	8.92728	8.31627	8.41731	5.77701	8.74804	6.65147	8.77307	8.6347	10.2937	16.6689	17.0443	18.3266	20.2301	13.9567	17.7139
Cre09.g397803.t1.1	Specific	0.00474194	19	'not assigned.unknown'	0.243638	0.304281	0.456121	0.576665	0.701819	0.821211	0.576164	0.815102	0.812281	0.748584	0.62951	0.996981	1.37341	1.81988	2.44728	2.77913	4.21551	4.57847	6.81381	8.65067	8.72488	12.5041	8.78483	9.07736
Cre07.g341800.t1.2	Archeaplastidia I	1.54982e-05	16	'RNA.regulation of transcription.CCAAT box binding factor family, HAP3'	0.684633	1.56516	1.73652	1.62045	1.10933	0.914345	0.91071	1.89556	5.25627	4.97202	41.0395	29.4163	25.8657	41.4569	19.5042	30.1587	14.2335	20.0927	11.1285	13.1683	8.77393	12.5489	9.75145	7.91995
Cre04.g222800.t1.2	Archeaplastidia I	2.42225e-11	2	'not assigned.unknown'	29.5092	26.0326	18.423	15.0461	13.4254	23.9658	14.9412	13.9852	5.87038	7.79698	4.45109	4.84741	2.46793	2.28346	3.11696	3.9698	4.93095	4.90334	7.72596	7.8046	9.24239	9.71704	9.76308	14.4119
Cre14.g615500.t1.1	Prokaryotic	7.75784e-06	21	'protein.degradation'	8.86663	12.13	5.64533	5.36121	1.36827	3.47999	1.20754	2.3088	1.92712	2.12282	4.18916	4.23806	3.42733	7.68721	7.39946	6.24177	6.43716	7.28789	6.90467	9.03285	10.4305	10.2429	8.19764	6.54836
Cre02.g108700.t1.1	Specific	NE	NE	'not assigned.unknown'	0	0	0.0395501	0	0	0	0	0	0	0	0	0	0	0.00984276	0.0224515	0	0	0	0	0	0	0.0235371	0.0286573	0.0174161
Cre01.g052000.t1.2	Prokaryotic	0.0134079	19	'not assigned.no ontology'	35.8149	28.1484	22.6755	21.8224	16.9866	25.8629	26.5956	24.7015	27.3151	27.3222	39.4829	34.9937	34.3644	44.8505	23.4473	32.2034	33.7522	35.6933	40.0879	42.3204	42.1604	47.9165	68.6786	45.7172
Cre07.g343800.t1.2	Viridiplantae	3.75778e-06	17	'not assigned.unknown'	7.40359	10.5314	11.8037	14.8434	26.3916	31.0756	23.6361	27.6729	39.528	29.7788	58.6121	48.8298	310.612	226.66	201.324	206.921	208.446	215.048	154.38	168.55	124.556	151.668	148.313	149.792
Cre09.g401950.t1.1	Specific	0.00895623	19	'not assigned.unknown'	0.0806187	0.075087	0.194746	0.374148	0.483808	0.574232	0.40513	0.42162	0.370992	0.180147	1.27758	1.1514	2.19685	4.81752	3.12308	2.98285	2.27857	3.51628	2.92972	3.44584	3.10684	3.62759	3.19613	2.70993
Cre07.g318400.t1.1	Archeaplastidia I	0.000103608	19	'not assigned.unknown'	2.20399	2.4882	2.30709	2.72763	2.46896	2.80332	2.17169	1.58206	2.13886	6.01938	3.64457	1.7684	10.3622	7.02243	8.31136	8.53252	9.58346	10.7947	11.419	9.03475	9.48188	6.44253	8.48697	9.92494
Cre06.g270250.t1.1	Archeaplastidia I	6.59008e-06	15	'cell.division'	0.669437	0.906914	0.215616	0.207122	0	0.0567651	0	0.0686475	3.58358	1.99453	32.1029	24.4932	22.3958	36.5156	12.9284	23.8062	9.01559	17.6708	4.25001	7.02783	1.46029	2.21348	1.26938	2.27874
Cre10.g463200.t1.2	Specific	0.000919932	21	'not assigned.unknown'	11.8989	15.6128	14.0481	12.4634	7.94468	10.5842	11.1461	9.81796	14.764	12.502	20.6536	20.0302	6.21509	10.1899	16.306	13.4535	26.2122	21.6456	40.6259	41.3393	52.0406	53.9003	22.1373	44.3593
Cre17.g699975.t1.1	Specific	NE	NE	'not assigned.unknown'	0	0	0.0887341	0	0	0	0	0	0.0344978	0	0	0	0	0	0	0	0	0	0	0	0	0.0528076	0	0
Cre01.g012222.t1.1	Specific	NE	NE	'not assigned.unknown'	0	0	0	0	0	0.461306	0	0	0.170305	0	0	0	0	0	0	0	0	0.280475	0	0.271963	0	0	0.158703	0
Cre08.g374200.t1.1	Specific	0.00303752	22	'cell.cycle'	2.90187	3.01922	1.9179	1.81002	1.13683	1.75395	1.82197	1.79972	1.67441	2.20469	1.90984	2.39168	1.5971	4.14501	1.38002	2.28794	2.04411	2.92992	4.81791	6.0058	5.08935	7.429	16.1276	8.09738
Cre09.g392050.t1.1	Specific	0.00191087	21	'not assigned.unknown'	54.541	21.356	13.0313	15.121	24.2696	35.08	31.7874	32.6416	32.9811	34.3273	29.3906	32.6779	37.6381	62.9286	46.1242	44.219	59.4834	56.195	93.8519	103.193	120.273	147.4	172.368	118.036
Cre08.g376000.t1.1	Archeaplastidia I	NR	NR	'signalling.G-proteins'	20.049	15.093	66.3067	73.2869	70.6158	75.6683	80.1703	76.8732	77.4382	86.7505	85.7471	88.798	61.4887	55.4219	42.3643	52.8002	62.4113	66.1343	69.1883	64.6193	62.222	70.746	83.3605	75.2647
Cre10.g439300.t1.2	Specific	NR	NR	'not assigned.unknown'	7.08183	7.55781	7.30617	7.39495	5.52492	7.46879	6.8254	6.3997	5.55623	6.09913	6.89222	8.04978	3.65233	5.71204	4.0767	4.45519	5.1055	5.7961	7.84862	8.54093	8.93091	9.45968	7.65683	6.67004
Cre03.g144544.t1.1	Specific	0.00241479	18	'not assigned.unknown'	0.864497	1.15026	1.61098	1.8341	0.948665	1.47658	1.89836	1.82366	1.67017	1.83978	2.26346	2.04128	2.31071	4.53637	2.65039	2.86869	2.84165	3.07531	3.64991	3.53763	4.93896	4.36755	3.664	3.87545
Cre07.g345000.t1.1	Specific	1.10086e-05	21	'not assigned.unknown'	7.85866	7.65759	4.88596	4.16136	2.53589	3.96549	2.39921	3.44806	3.08525	3.02273	5.7875	6.55358	3.95562	7.93085	4.69043	5.40791	5.92861	5.9379	7.98156	9.15821	11.8031	12.5755	13.4847	9.86703
Cre07.g315400.t1.1	Archeaplastidia II	0.00150497	19	'not assigned.unknown'	15.9394	21.7315	8.43941	7.64499	2.20203	5.06431	1.702	2.34168	3.07942	3.12562	9.19832	10.5863	9.64452	19.9822	14.8274	11.8198	10.6791	14.3088	10.3401	14.2258	13.8014	14.0012	13.255	9.36352
Cre02.g087950.t1.2	Archeaplastidia I	NR	NR	'protein.aa activation.methionine-tRNA ligase'	273.273	170.987	56.5319	53.5972	24.1463	37.1146	23.0378	24.968	19.7474	19.8779	44.6354	38.4016	29.9818	40.0737	33.9415	29.7297	32.6233	33.6559	40.3503	41.4528	43.2075	45.5113	32.7363	32.6306
Cre12.g505050.t1.2	Specific	NR	NR	'not assigned.unknown'	267.215	59.745	3.00014	2.33237	4.26397	7.49437	5.99788	6.08652	4.66554	7.6911	6.52741	6.76699	1.51037	3.47275	1.97044	2.53985	3.84618	3.48445	6.10171	4.72152	6.5367	7.55702	6.28143	8.51053
Cre21.g751897.t1.1	Specific	NE	NE	'not assigned.unknown'	0	0	0	0	0	0	0	0	0	0	0	0	0	0	0	0	0	0	0	0	0	0	0	0
Cre13.g564812.t1.1	Specific	1.18453e-06	18	'not assigned.unknown'	1.15415	1.09939	0.731855	0.321383	0.311684	0.220201	0.959548	1.06518	0.853585	0.483567	1.66997	1.25017	2.11793	1.7433	2.49272	2.58517	5.17536	4.01647	3.69524	4.34895	5.42865	3.3599	7.95435	4.09752
Cre13.g589940.t1.1	Specific	NE	NE	'not assigned.unknown'	0	0.144864	0.247975	0.338782	0.219039	0.232122	0.252874	0.245623	0.235661	0.169916	0.471531	0.256249	0.284546	0.130283	0.0625638	0.227094	0.227315	0.317544	0.199759	0.256589	0.331742	0.18037	0.389304	0.206261
Cre16.g657550.t1.1	Archeaplastidia I	0.00380362	15	'development.unspecified'	91.7768	28.9348	4.34782	3.8379	6.01371	7.17727	10.4612	10.4754	22.7509	20.3813	74.0052	54.9165	37.2933	53.4291	20.0119	30.5488	17.4504	25.2799	14.2168	17.2902	13.0872	13.0423	9.91937	12.2378
Cre05.g246550.t1.2	Specific	0.0238555	17	'not assigned.unknown'	0.788006	1.50123	8.96566	8.16264	6.072	9.02059	13.4871	11.527	11.6558	11.7096	14.4314	13.012	10.5475	11.0142	15.8036	11.3747	14.9906	12.3585	19.7178	16.557	17.705	14.9195	13.1996	13.2776
Cre01.g022550.t1.1	Specific	1.18453e-06	15	'not assigned.unknown'	0.341094	0.368231	0.185391	0	0	0	0.113432	0.118049	1.89799	1.52439	19.5299	15.5998	10.7266	16.3482	5.17436	8.48899	3.75423	5.18328	1.90413	1.87995	0.558038	0.772311	0.492548	0.653103
Cre12.g524400.t1.2	Viridiplantae	NR	NR	'cell.organisation.cytoskeleton.actin.actin binding'	58.5951	50.8407	44.229	39.281	33.8627	48.25	49.1	45.2522	49.1487	61.6561	71.1094	63.3963	34.3644	44.7538	29.668	33.7741	29.332	29.5622	39.8428	40.0653	40.1256	43.7118	49.6705	41.6742
Cre35.g759347.t1.1	Specific	NE	NE	'not assigned.unknown'	0	0	0	0	0	0	0	0	0	0	0	0	0	0.0887878	0	0	0	0	0.323321	0	0	0.212319	0	0
Cre13.g580800.t1.1	Specific	0.000121266	16	'not assigned.unknown'	0	0.0379062	0.0540724	0	0.053733	0	0.595519	0.378741	2.73287	2.08413	3.11544	2.37076	4.53181	5.43659	4.25131	3.75107	3.6905	3.53136	3.92027	3.02134	3.7842	3.7972	4.01594	3.2383
Cre03.g174600.t1.1	Archeaplastidia I	8.88801e-08	14	'protein.folding'	2.45788	3.16628	6.48868	6.55083	3.91935	6.56513	6.77257	6.64316	7.71634	9.02304	27.0719	19.3549	11.6738	16.8449	10.0753	11.4477	8.49269	9.12369	9.10887	7.26701	6.89341	6.96594	4.42503	8.06775
Cre12.g507200.t1.1	Archeaplastidia I	0.0163087	22	'protein.degradation.ubiquitin.E3.RING'	21.0844	4.66639	1.62631	2.87743	2.21744	3.38543	2.61493	3.87735	2.72023	2.79888	3.3226	4.19585	1.89286	5.17686	5.07765	2.67566	3.23376	3.34179	5.41555	6.05809	7.82677	9.18333	11.6469	6.04567
Cre01.g020500.t1.2	Specific	NE	NE	'not assigned.unknown'	0	0	0	0	0	0	0	0	0.124575	0	0.548373	0.212863	0.763654	0.318978	0.272848	0.220085	0.480652	0.410325	0.290391	0	0	0	0	0
Cre12.g544802.t1.1	Specific	NE	NE	'not assigned.unknown'	0	0	0	0	0	0	0	0	0.126926	0.503336	0.55872	0.216879	0.129677	0	0.0926652	0.672713	0	0	0.29587	0	0	0.194292	0.473116	0
Cre05.g248000.t1.2	Viridiplantae	NR	NR	'not assigned.unknown'	1.57353	1.39025	5.80077	12.84	22.2692	34.8769	18.7775	19.1314	5.9175	8.02597	13.0384	9.94662	8.50741	10.9568	5.23492	9.16033	10.2631	11.5232	17.2537	17.1142	21.602	22.2768	44.2946	27.9237
Cre09.g388500.t1.2	Specific	3.0027e-05	20	'not assigned.unknown'	50.6126	72.0971	34.7306	32.8688	7.28967	15.6684	5.42663	8.20737	11.7945	10.2234	26.7159	26.706	24.0016	32.3662	29.6558	29.8324	35.1872	36.0093	35.2308	43.8965	41.4485	40.4253	33.3034	28.8721
Cre06.g305250.t1.1	Archeaplastidia I	7.67819e-05	17	'DNA.synthesis/chromatin structure'	0.18581	0.542781	0.605947	0.310441	0.200715	0.779913	0.659113	0.385842	1.33494	1.45321	5.185	4.29371	3.23587	4.70834	3.78377	4.11567	3.98922	4.56945	3.35587	3.00958	4.35719	2.76469	2.78071	2.9648
Cre16.g688078.t1.1	Specific	5.42231e-06	23	'not assigned.unknown'	5.74422	7.2604	7.37265	8.94189	5.63184	9.55974	7.05801	7.72852	3.70476	5.25804	3.34746	3.43172	3.14758	4.98022	5.01091	3.92708	6.959	7.99598	13.5903	14.23	16.078	20.1472	23.676	16.9397
Cre09.g400738.t1.1	Archeaplastidia I	0.000245257	21	'protein.degradation.ubiquitin.E3.RING'	55.0883	41.3332	39.0541	40.6836	43.8758	46.725	48.2555	46.6967	40.1937	41.8132	39.8542	35.8891	70.237	55.3192	59.4893	73.6919	77.4588	81.5453	86.6147	87.5568	78.2886	96.0668	120.424	90.7179
Cre02.g093300.t1.1	Archeaplastidia I	0.00727581	5	'not assigned.no ontology'	22.1555	23.6081	31.5675	27.5355	16.6312	21.4934	25.9194	22.007	30.6465	35.2428	53.5062	49.2626	11.656	14.9447	7.42804	12.1182	10.5113	10.5706	14.0575	14.2201	15.5295	15.4395	15.0517	12.3431
Cre16.g682923.t1.1	Specific	NR	NR	'not assigned.unknown'	20.3946	18.3213	13.3378	16.0675	20.7768	18.6012	33.9667	33.7424	53.1158	49.4632	33.3137	34.4838	17.4686	13.9952	17.1894	24.2644	27.5774	28.1585	36.2625	31.3324	37.4351	35.3976	26.9035	30.3194
Cre03.g155700.t1.1	Specific	3.39976e-08	16	'not assigned.unknown'	0.258311	0.227464	0.0374392	0.115086	0.0744085	0.0657108	0.19853	0.174825	0.334776	0.346327	8.84199	6.21778	9.71573	14.0227	7.17295	10.0117	4.07159	6.31246	1.36849	2.35538	0.554081	0.898662	0.55612	0.79685
Cre06.g293200.t1.1	Specific	NR	NR	'not assigned.unknown'	14.0767	16.082	13.2763	18.3423	14.6481	27.2424	38.9435	32.2302	40.7988	55.1597	20.2426	30.7063	6.90197	9.7907	7.7167	13.2088	18.121	21.5637	44.8537	57.3946	56.381	91.2975	100.159	89.3281
Cre12.g499250.t1.1	Archeaplastidia I	0.00380362	19	'not assigned.unknown'	0.0781557	0.436758	0.906221	1.34931	2.98302	2.26652	7.06956	5.37372	14.423	13.0983	15.6381	17.4959	23.667	28.3463	17.6516	19.6067	22.6842	24.9862	34.0313	35.0232	34.1825	39.8416	47.77	32.6231
Cre03.g195950.t1.2	Specific	0.00474194	19	'not assigned.unknown'	0.375025	1.19077	0.634147	2.33223	0.495131	1.47872	0.526579	1.26908	0.545913	1.46653	1.13694	1.5948	1.79919	3.0662	1.77422	5.04006	2.00439	4.26329	2.33985	3.96518	1.43162	4.63656	3.2985	4.02918
Cre16.g652450.t1.1	Specific	0.000423037	19	'not assigned.unknown'	4.93998	3.04743	1.70474	1.96511	0.677618	1.97475	0	0.108551	0	0	0.194497	1.58546	103.127	65.5052	53.6126	63.8138	33.371	43.1144	16.9943	27.6237	13.8547	24.3487	10.623	11.7108
Cre10.g428850.t1.2	Archeaplastidia I	1.40898e-07	16	'not assigned.unknown'	5.66563	9.04608	12.0242	23.2138	20.1089	31.8106	34.0938	36.6019	38.9942	43.4063	71.6045	67.7987	349.003	197.502	194.869	229.836	161.01	169.749	117.209	136.74	84.9668	118.683	76.6067	93.3716
Cre01.g008800.t1.1	Specific	NR	NR	'not assigned.unknown'	16.3568	10.0107	12.0525	10.2709	7.23357	8.79663	13.7996	11.6258	15.5109	16.1287	16.3377	18.6028	11.202	16.0666	11.4935	12.349	9.48707	12.1994	19.5022	20.6701	27.9276	33.4254	57.7737	25.8188
Cre10.g441100.t1.2	Archeaplastidia I	3.75778e-06	17	'not assigned.no ontology'	2.6149	2.86248	2.8425	2.66984	4.25941	6.17681	5.60407	6.95264	10.9633	9.7386	11.0933	11.5096	10.6812	12.6884	16.3026	13.2946	13.3329	14.5598	14.5157	12.8574	13.9546	13.7479	12.8482	11.1462
Cre04.g222650.t1.1	Specific	NR	NR	'not assigned.unknown'	3.14578	6.03437	2.09629	2.06741	0.737777	1.24175	1.53915	1.59068	1.93221	2.28928	2.94975	3.348	1.43286	2.76284	1.55445	1.81178	1.57225	1.83434	2.58845	3.28079	2.57657	3.45675	4.02519	1.75392
Cre09.g414550.t1.2	Specific	1.18453e-06	15	'not assigned.unknown'	5.20084	5.06817	5.7563	6.37213	8.51216	7.79379	8.09225	8.29072	11.5359	6.76165	20.6796	17.4809	19.4891	19.2372	17.8945	20.851	17.4748	19.1739	15.029	15.7415	15.1094	15.538	15.0203	15.2994
Cre05.g233502.t1.1	Specific	NE	NE	'not assigned.unknown'	0	0	0.461417	0	0	0.485909	0	0.293811	0	0	0	0.613046	0	0.114832	0.130967	0	0	0	0	0	0	0	0	0
Cre06.g277000.t1.2	Archeaplastidia I	0.00303752	19	'RNA.regulation of transcription.unclassified'	15.5271	13.023	12.8447	11.4209	7.9116	15.3151	16.5625	11.8967	16.178	16.8571	25.3126	20.8736	21.0403	22.2707	17.6564	21.7277	23.0094	19.7107	24.628	25.6371	25.243	22.3639	28.5749	27.2527
Cre16.g669549.t1.1	Specific	NE	NE	'not assigned.unknown'	0.238766	0	0	0	0.171946	0	0	0	0	0	0	0	0	0.0430621	0	0	0	0	0	0.107425	0	0	0	0.0761954
Cre10.g441300.t1.1	Archeaplastidia I	4.13437e-05	21	'development.unspecified'	9.59954	9.69155	7.33335	6.98061	5.23983	7.79259	7.2523	7.30766	5.37476	7.13886	10.351	8.74238	9.73292	14.887	9.23769	10.9259	9.85367	11.7171	14.637	17.3586	16.2719	17.9316	19.2318	16.1171
Cre12.g523150.t1.2	Archeaplastidia I	7.75784e-06	12	'RNA.regulation of transcription.unclassified'	72.2664	95.0181	100.358	93.7897	85.5142	72.6434	85.1195	83.2955	168.715	131.961	299.806	261.464	242.842	197.167	110.667	152.598	136.524	115.219	89.9049	81.9298	80.9031	71.3959	72.3	71.3189
Cre03.g169700.t1.2	Archeaplastidia I	1.18453e-06	22	'RNA.processing'	25.9102	29.9997	21.6153	21.2252	13.1264	14.3703	6.01155	7.36846	1.57036	0.673232	6.91261	3.04589	9.66974	8.77542	22.1859	17.1708	27.7565	20.6897	25.9208	25.8905	29.5743	21.0497	21.476	22.9307
Cre07.g350450.t1.1	Specific	8.88801e-08	14	'protein.degradation.ubiquitin.E3.RING'	0.306765	0.142858	0.0370517	0.0569474	0.0736383	0.195092	0.680108	0.377488	3.84609	3.3703	8.77162	7.95023	4.53287	7.41368	3.40738	4.83527	1.94525	2.94169	0.973772	0.851122	0.250938	0.418955	0.120812	0.326319
Cre05.g236907.t1.2	Specific	0.00150497	21	'not assigned.unknown'	0.0293324	0.0968609	0.212569	0.147021	0.126741	0.246238	0.33816	0.51435	0.140491	0.229407	0.121262	0.155333	0.810562	1.43893	1.84625	2.00023	1.84939	2.654	3.00522	4.3023	4.191	5.24994	3.61187	2.80818
Cre12.g552950.t1.1	Specific	NR	NR	'not assigned.unknown'	3.482	3.03249	4.50603	4.98645	11.8213	12.7172	12.4618	13.6576	8.12853	12.5048	3.5987	3.59206	4.00918	3.99221	5.47401	5.07571	9.32765	7.73206	14.8644	11.9735	16.8187	16.6261	12.407	22.0649
Cre07.g333350.t1.2	Specific	0.00303752	5	'not assigned.unknown'	106.062	43.2848	9.10692	9.79795	11.5837	10.7412	12.7044	12.5256	4.24867	10.1091	3.53268	5.08183	1.15754	2.35708	2.0679	3.25262	2.1857	3.49856	3.30128	4.74934	3.56361	1.9511	1.58369	3.68946
Cre09.g393395.t1.1	Archeaplastidia I	NR	NR	'not assigned.no ontology'	0.952034	0.65404	0.925135	0.939903	1.0284	1.71731	1.69814	1.6774	1.93856	2.68339	2.71925	3.1562	1.74391	4.39791	1.86481	1.77703	1.70526	2.38944	2.99838	3.32936	3.91748	5.26305	5.61265	3.5353
Cre16.g691353.t1.1	Specific	0.000103608	16	'not assigned.unknown'	212.923	58.3666	28.4993	33.4777	33.9845	30.012	35.8713	40.183	45.5857	45.8213	105.21	81.1384	76.4912	79.8421	83.2025	83.0523	80.0031	75.0749	74.5313	56.114	73.5297	70.0229	63.2779	55.3985
Cre06.g271350.t1.2	Specific	NE	NE	'DNA.synthesis/chromatin structure.histone.core.H2A'	0	0	0	0	0	0	0	0	0	0	0	0	0.209859	0.394462	0.149962	0.181444	0.198131	0	0	0	0.198792	0	0.0957067	0
Cre01.g014800.t1.1	Prokaryotic	2.58131e-06	23	'DNA.repair'	8.01385	10.8248	9.77039	9.34612	5.43165	9.53351	6.417	6.41715	2.60317	4.42419	4.93048	5.03811	3.65016	5.09263	4.81914	4.50512	5.71373	5.7089	11.3003	11.9409	12.751	14.9024	16.3372	11.2977
Cre13.g605650.t1.2	Prokaryotic	0.00117956	21	'secondary metabolism.N misc.betaine.betaine-aldehyde dehydrogenase'	3.78243	5.7167	19.6673	18.5371	13.8237	20.0618	13.4591	14.8797	6.39404	8.13511	18.3732	15.6145	18.8358	32.0279	25.0523	25.6048	25.7496	31.2399	27.077	33.738	29.7547	30.7497	36.3217	29.9953
Cre07.g346800.t1.2	Prokaryotic	0.00727581	19	'not assigned.no ontology'	0.348563	0.287755	1.19985	5.43536	5.08306	6.91623	4.63665	4.70474	17.5787	14.7015	22.2992	25.0029	32.8594	48.2169	31.726	22.5981	27.2814	26.3222	36.1695	36.4227	38.8726	50.7358	54.4515	36.4014
Cre12.g520050.t1.2	Specific	3.16955e-06	16	'not assigned.unknown'	0	0	0	0.096707	0	0	0	0.0801304	0.0489241	0.194013	9.83482	3.92907	16.145	12.0887	4.75053	8.8162	3.30339	6.44583	1.36853	1.95319	1.23107	1.79738	0.455912	0.720393
Cre13.g579350.t1.1	Specific	NR	NR	'not assigned.unknown'	2.74493	3.23171	1.79978	1.33457	1.34921	1.72906	2.26036	2.1312	2.7743	2.92082	1.6211	3.10438	1.89381	4.21977	1.13819	1.73498	1.70509	2.22384	4.06335	4.56754	5.03728	5.56214	8.93417	5.35314
Cre09.g415250.t1.2	Specific	1.22806e-08	12	'not assigned.unknown'	6.5468	8.90183	10.3261	11.0453	13.3119	10.7272	15.2829	13.2393	16.1124	15.2746	31.3634	25.7702	18.4016	17.0859	11.2484	13.8015	11.8264	10.9001	13.5313	10.7425	10.5007	9.79922	9.85817	9.64732
Cre07.g344668.t1.1	Specific	4.89378e-05	15	'not assigned.unknown'	0.0635861	0.0323035	0.0460803	0	0.137373	0.0485262	0.112778	0	0.358299	0.21313	0.525737	0.673452	0.512492	1.02065	0.627804	0.601351	0.449291	0.442561	0.417606	0.543564	0.346761	0.658161	0.51753	0.324667
Cre16.g679893.t1.1	Archeaplastidia I	1.99474e-10	22	'signalling.MAP kinases'	16.4641	17.9958	9.55547	7.77986	7.90436	7.45182	6.88946	7.43299	5.52222	6.60948	6.92423	6.07327	8.78088	8.04682	7.81403	10.2882	13.0163	13.5922	18.1152	18.2463	22.2716	24.8984	35.1613	24.3143
Cre01.g004900.t1.2	Archeaplastidia I	2.05876e-08	19	'not assigned.unknown'	36.0243	28.9417	3.33921	4.54905	4.97737	4.1558	6.96514	8.98831	11.1528	10.9983	18.2695	17.8469	39.5492	43.3265	109.426	111.027	116.571	123.713	122.285	129.099	113.419	127.454	85.7284	128.195
Cre10.g452000.t1.2	Archeaplastidia I	0.000919932	23	'transport.unspecified cations'	4.50767	4.4727	26.5417	33.498	36.2151	36.7657	24.7342	27.6261	14.4463	18.8862	12.5204	14.7158	12.8537	19.5113	34.1615	37.4417	65.0794	54.3807	69.3853	70.9832	77.9717	83.7164	125.746	81.2301
Cre01.g050616.t1.1	Specific	NE	NE	'not assigned.unknown'	0	0	0	0	0	0	0	0	0	0	0	0	0	0	0	0	0	0	0	0	0	0	0	0
Cre04.g226750.t1.2	Viridiplantae	NE	NE	'cell wall.modification'	0	0	0.0816187	0.0627227	0.0811064	0	0	0	0.0951943	0	0.41904	0.271099	0.324193	0.385934	0.162164	0.504534	0.183645	0.261292	0.0739674	0.0506724	0	0.048573	0	0.0359412
Cre16.g654250.t2.1	Specific	0.00895623	19	'not assigned.unknown'	5.31965	4.27377	4.03441	9.30116	19.0655	17.6551	28.1406	22.6638	38.5848	42.2959	40.1477	44.4299	65.6307	70.1934	48.909	58.7456	55.6087	55.7957	80.5179	83.3243	80.0144	100.627	171.726	94.3954
Cre12.g530250.t1.1	Specific	NR	NR	'not assigned.unknown'	16.526	16.3628	5.61386	4.44838	3.14882	4.7032	4.992	4.81389	4.25837	4.7699	9.20887	6.71278	4.0831	5.32144	3.68256	4.96976	4.04205	4.37719	6.30861	6.11868	5.80167	6.80064	5.96597	6.39448
Cre17.g711850.t1.2	Specific	0.00055099	15	'DNA.synthesis/chromatin structure.histone.core.H3'	0	0	0	0	0	0	0	0	0	0	0.290315	0.845192	1.41501	1.01323	0.505571	0.873867	0.190847	0.488769	0.230604	0.157979	0	0.454301	0.092188	0.336156
Cre12.g541450.t1.2	Specific	3.39976e-08	15	'not assigned.unknown'	0.363142	0.0461216	0	0	0	0	0.161019	0.0837865	5.42257	1.82579	17.6397	11.1887	37.5788	36.7747	12.7357	12.2009	6.02003	5.39195	3.81593	2.45077	1.68331	2.50585	1.52548	1.27475
Cre03.g144827.t1.1	Specific	0.00055099	3	'not assigned.unknown'	64.3127	98.9962	65.3055	61.1243	37.7171	40.5577	40.982	38.5627	27.1253	35.7125	33.4331	41.1581	14.3	15.0717	27.408	21.2772	30.1415	27.3395	30.6034	33.4405	28.982	37.8682	24.8729	33.059
Cre11.g467787.t1.1	Specific	0.0109801	17	'not assigned.unknown'	0.260235	0.59493	0.754361	0.942037	0.84333	1.3902	0.980813	1.20086	2.30956	1.74453	3.33506	3.0694	1.83527	2.18244	2.51585	2.26682	2.47529	2.47536	3.16185	3.16129	3.7608	3.31091	2.25471	2.24226
Cre06.g258000.t1.2	Archeaplastidia I	NR	NR	'not assigned.unknown'	7.95886	6.17942	5.87654	4.26514	6.81294	5.15706	3.79534	5.12784	7.19246	8.22115	9.49823	9.68728	4.62515	5.98536	11.4905	8.44628	7.75391	7.38584	8.38297	7.97245	8.84438	7.90121	7.3333	7.66746
Cre21.g753097.t1.1	Specific	NE	NE	'not assigned.unknown'	0	0	0	0	0	0	0.0261085	0	0	0	0	0	0	0	0	0	0.0320039	0	0	0	0	0	0	0.0187905
Cre02.g093975.t1.1	Archeaplastidia I	NR	NR	'RNA.processing.splicing'	3.99646	6.12555	4.85443	5.28601	3.12331	5.51067	5.50746	6.52798	7.61313	8.95569	9.54685	10.0024	8.13766	17.0283	6.4923	7.97957	7.04727	8.72394	11.6173	13.4448	15.2684	17.138	17.0983	15.0797
Cre03.g149700.t1.2	Specific	3.39976e-08	14	'not assigned.unknown'	0.08149	0.0827984	0.177165	0.136149	0.234738	0.559708	0.57813	0.827285	0.688778	0.819424	2.59401	2.78538	1.26668	1.70485	0.754289	1.01404	0.841551	1.20997	0.535191	0.586624	0.399959	0.527175	0.470694	0.54611
Cre12.g534900.t1.1	Specific	0.00191087	1	'not assigned.unknown'	3.61458	3.11655	2.65635	3.31721	2.16307	2.52538	3.04743	3.05401	2.48141	3.24217	2.8202	2.5244	0.893915	1.68025	1.45558	1.19099	2.21366	2.12599	3.611	3.91679	4.10894	5.46711	6.57621	4.92264
Cre14.g628150.t1.1	Viridiplantae	0.00150497	17	'not assigned.unknown'	0.342316	0.652149	0.496148	0.333622	0.80118	0.457173	2.08704	1.38218	3.35148	2.77286	4.42236	4.82032	2.4634	3.62709	3.4502	3.36517	4.27935	4.9239	4.44016	3.38833	3.68692	2.80505	3.99944	4.26039
Cre01.g039050.t1.1	Specific	NR	NR	'not assigned.unknown'	1.12758	1.31277	1.10315	1.07801	0.960892	1.77842	1.5166	1.35285	1.27076	1.4488	1.39845	1.55614	0.308347	0.766	0.490933	0.43965	0.429012	0.60168	1.19722	1.18375	1.30158	1.6048	1.93417	1.51131
Cre17.g727600.t1.1	Archeaplastidia I	NR	NR	No Annotation	0.132054	0.260362	0.291652	0.353705	0.389447	0.748636	1.01214	1.07365	1.20297	1.99532	1.29201	1.70739	0.571986	1.84519	0.711402	0.754329	0.519514	0.81114	0.90857	1.29012	1.46772	1.93637	1.45452	0.971255
Cre16.g679800.t1.2	Viridiplantae	4.16227e-09	13	'misc.misc2'	5.21998	5.79488	24.7989	25.3024	41.072	32.0169	45.2627	40.3247	48.8597	44.9294	63.0607	60.4979	43.3521	47.6298	52.1747	43.2079	40.9819	44.0459	32.124	31.6622	28.2559	28.4327	14.568	21.0386
Cre13.g604300.t1.2	Viridiplantae	1.75697e-06	4	'not assigned.unknown'	127.41	110.163	69.8093	60.9838	44.4687	52.1515	61.3316	51.3853	40.1884	47.8343	43.5673	42.213	9.83534	10.0602	11.8548	13.2165	13.2013	12.6069	25.279	21.9481	27.501	31.2475	53.6089	34.0909
Cre08.g373352.t1.1	Viridiplantae	NE	NE	'not assigned.unknown'	0	0	0	0	0	0	0	0	0	0	0	0.114374	0	0	0	0	0	0	0.156031	0	0	0	0	0
Cre06.g249300.t1.2	Archeaplastidia I	0.000103608	14	'cell.organisation'	13.5641	12.7435	16.6972	18.9369	14.5853	16.1655	18.7023	16.5483	26.5418	28.649	44.8599	41.3269	28.8822	31.2996	21.3267	28.486	24.3393	21.2954	18.0607	19.7295	23.7112	22.5984	20.587	19.2119
Cre11.g467715.t1.1	Specific	NE	NE	'not assigned.unknown'	0	0	0	0	0	0	0	0	0	0	0	0	0	0	0	0	0	0	0	0	0	0	0	0
Cre15.g643390.t1.1	Specific	NE	NE	'not assigned.unknown'	0	0	0	0	0	0	0	0	0	0	0	0	0	0	0	0	0	0	0	0	0	0	0	0
Cre02.g106000.t1.1	Archeaplastidia I	NR	NR	'not assigned.unknown'	17.0668	4.0194	3.07157	4.65796	3.37786	7.80618	5.63805	5.94577	5.23835	6.31404	6.42472	6.44786	3.67638	7.63396	6.00975	5.06326	5.25247	6.94881	7.53435	7.47528	8.72169	7.5068	5.86076	7.32197
Cre03.g146687.t1.1	Archeaplastidia I	8.88801e-08	12	'not assigned.no ontology'	44.6115	52.0312	68.3019	70.2186	83.2578	85.0341	111.349	86.887	141.563	137.362	173.603	161.529	123.591	110.413	95.1233	108.734	102.227	97.9596	80.0561	85.6576	67.6173	72.0824	84.1887	77.2648
Cre02.g111500.t1.1	Archeaplastidia I	0.000423037	19	'cell.cycle'	5.98404	6.12252	4.54391	3.86369	3.48527	5.36732	5.11644	4.98365	4.55412	4.98109	6.75131	6.7028	6.82142	10.0313	6.63008	7.80835	7.17882	9.31435	12.1816	14.234	14.4055	16.8112	18.3964	14.6152
Cre08.g380650.t1.1	Specific	NR	NR	'not assigned.unknown'	3.0216	3.41626	3.349	3.46453	2.81598	5.24493	5.09648	5.60465	4.45689	4.30271	6.98053	7.27326	4.11009	5.94107	4.13131	4.09915	4.37954	4.78339	7.08178	6.79739	7.23742	9.42871	9.48873	6.31495
Cre06.g273900.t1.2	Specific	NE	NE	'DNA.synthesis/chromatin structure.histone.core.H2A'	0	0	0	0	0	0	0	0	0	0	0.301396	0	0.524648	0.262974	0	0.362888	0.396263	0.169141	0	0	0	0	0	0.116329
Cre12.g526010.t1.1	Specific	NE	NE	'not assigned.unknown'	0	0.034073	0.0972087	0	0	0	0	0.123797	0.0377925	0	0.0554534	0.129153	0.154447	0.145153	0.41387	0.133535	0.291631	0.248961	0.176192	0.0603514	0.0731511	0.173553	0.0704358	0.0856128
Cre02.g115050.t1.2	Prokaryotic	0.000323018	15	'not assigned.unknown'	1.76319	2.7619	2.66202	3.1095	5.60807	6.61584	8.59991	9.76358	15.3998	13.6257	22.7178	15.8449	13.3651	11.8189	14.1444	12.1406	10.5418	10.022	14.6678	11.1061	10.9776	12.357	9.68287	11.2535
Cre12.g523500.t1.2	Viridiplantae	0.0488609	5	'protein.degradation'	40.3496	47.5796	25.8877	18.4512	21.5932	21.7529	31.0224	24.5982	33.2181	39.2914	40.8602	43.7508	10.8688	10.7822	10.5078	15.2933	14.5872	14.4282	15.438	14.4899	13.7275	16.5239	16.2794	17.1883
Cre06.g249850.t1.1	Specific	0.00241479	19	'not assigned.unknown'	6.08834	6.80098	7.3359	7.55755	5.75793	8.67695	9.13963	8.46231	8.59741	9.5889	8.79418	8.22809	13.9992	13.4544	19.2376	17.2701	22.2473	22.1916	27.9899	28.3168	28.762	28.9152	34.8972	27.4818
Cre03.g207800.t1.2	Prokaryotic	5.09863e-12	2	'secondary metabolism.phenylpropanoids.lignin biosynthesis.CAD'	153.396	129.882	81.2106	80.4105	35.6868	35.4118	15.2313	13.8244	3.74431	5.78836	0.55872	2.22301	0.324193	0.365621	0.486493	0.280297	0.979441	1.51549	4.73391	4.15513	40.1068	72.7624	72.4459	39.2837
Cre11.g479383.t1.1	Specific	0.0163087	19	'not assigned.unknown'	0.839655	1.53837	1.00984	0.82579	0.694729	0.940733	0.752537	0.816143	0.689568	0.898209	2.2378	2.34794	1.13648	2.47772	1.76386	2.02745	1.13609	2.08064	1.66608	1.94515	2.27975	3.05881	3.11446	1.49369
Cre01.g050900.t1.1	Prokaryotic	0.00588624	22	'not assigned.unknown'	2.37972	4.75527	14.3714	14.2249	14.7382	15.8607	14.6319	13.3972	7.95626	10.1035	13.8387	11.1509	8.76807	9.81414	13.0532	12.2399	16.3837	15.5324	19.0674	18.4158	19.2069	19.2265	20.7016	17.6186
Cre19.g750247.t1.1	Prokaryotic	0.00727581	18	'transport.unspecified cations'	35.7808	53.6691	144.538	134.033	95.8192	109.33	41.5035	55.4977	14.9874	20.0646	48.2568	36.3505	120.305	108.232	172.832	134.895	163.791	146.959	146.536	133.624	134.364	120.401	85.1912	85.9206
Cre17.g729000.t1.1	Specific	1.18453e-06	15	'not assigned.unknown'	0.0514443	0.0849392	0.0279609	0.0429751	0	0	0.00570267	0.00593478	0.235529	0.215541	2.94021	2.64379	2.67659	6.1282	2.41	3.09198	1.12545	2.11848	0.32097	0.931618	0.147287	0.310616	0.138443	0.283193
Cre09.g397734.t1.1	Archeaplastidia I	0.00055099	19	'misc.cytochrome P450'	1.4045	1.9622	1.80948	3.0853	2.41623	3.93015	4.11717	4.32076	4.57264	5.23075	6.29016	6.76153	5.25574	7.30366	9.05212	9.12705	10.8147	10.7529	13.375	14.6393	14.723	12.2493	15.0574	11.9273
Cre09.g396750.t1.1	Specific	0.00150497	11	'not assigned.unknown'	0.0325738	0.124113	0.141636	0.181408	0.164204	0.323166	0.563292	0.450938	0.972808	1.27379	1.31969	2.41497	0.665723	1.43344	0.154105	0.210777	0.0708191	0.1058	0.0855721	0.175867	0.177638	0.35121	0.427612	0.08316
Cre08.g371840.t1.1	Specific	0.0238555	9	'not assigned.unknown'	0	0.084825	0	0.185975	0.480967	1.01939	0.29614	1.23278	1.03493	0.746204	1.10442	0.482291	0.288373	0.240907	0.137378	0.166218	0.36301	0	0.438632	0.150245	0	0.288041	0.263026	0.319701
Cre17.g717950.t2.1	Specific	5.65319e-05	21	'not assigned.unknown'	75.9666	53.6043	10.1539	14.4916	8.44283	8.94713	8.32591	9.01667	4.64584	6.92213	3.9404	5.23108	37.8626	23.4993	82.6777	69.0302	47.3514	58.6445	40.4391	88.1703	53.539	162.047	91.2916	20.6534
Cre11.g467652.t1.1	Specific	NR	NR	'not assigned.unknown'	3.08197	3.05228	3.58862	3.18207	1.97008	3.1977	2.87131	2.66859	2.5757	2.94045	3.24968	3.25083	1.20612	2.75422	1.80922	1.99944	2.27743	2.3459	4.16191	3.84831	5.21213	6.31738	4.56408	3.63572
Cre06.g263357.t1.2	Specific	0.000919932	20	'not assigned.unknown'	0.0860417	0.0218558	0.187061	0.191672	0.216868	0.0656634	0.152606	0.27793	0.303021	0.336464	0.124495	0.165688	0.668713	0.744857	0.867213	0.792306	1.21592	1.29751	1.52573	1.70332	1.82996	3.13563	1.14081	2.08679
Cre12.g502600.t1.2	Prokaryotic	0.000323018	5	'not assigned.unknown'	549.432	131.394	151.373	111.293	178.418	192.009	197.864	159.847	68.9333	66.6618	71.378	40.166	0.841578	0.497997	1.71504	1.13187	13.9781	3.59243	34.598	6.28475	27.4295	5.23047	0.554383	9.48555
Cre16.g668750.t1.1	Archeaplastidia I	9.87611e-07	17	'not assigned.unknown'	0.0484435	0.132282	0.0351066	0.0202342	0	0.0092425	0	0.0055886	0.255912	0.243562	4.94662	4.43109	5.53247	11.5939	5.05699	6.23918	2.08668	4.07411	0.811296	1.75455	0.330228	0.553656	0.276634	0.544943
Cre11.g482841.t1.1	Specific	1.01516e-10	18	'not assigned.unknown'	11.0404	15.1709	9.44685	7.92647	6.13065	7.30894	5.30825	6.56779	11.0181	9.06566	19.8514	21.4523	16.6175	20.8473	38.7428	33.8992	41.9332	42.6486	39.8361	35.3696	35.6896	39.5263	28.6723	25.0447
Cre01.g031900.t1.1	Viridiplantae	0.00241479	7	'not assigned.no ontology.ABC1 family protein'	10.2404	9.15139	9.15145	7.53509	6.0372	8.78686	12.9867	11.8994	13.1103	16.4211	11.7132	12.874	1.78695	1.98085	1.68074	1.79589	2.39365	2.60966	4.21647	3.5331	4.57178	4.94279	5.16827	5.23208
Cre08.g381000.t1.2	Specific	5.03065e-11	14	'not assigned.unknown'	0.343054	0.418275	0.0497217	0.420314	0.790554	0.890135	2.7076	1.32975	8.37017	8.04904	21.8404	19.1577	11.8696	20.6525	9.15921	14.3093	5.29546	9.42332	2.70364	3.0252	1.04766	1.12444	0.684523	0.96339
Cre02.g142727.t1.1	Specific	NE	NE	'not assigned.unknown'	0	0.391289	0	0	0	0	0	0	0	0	0	0	0	0	0	0	0	0	0	0.346534	0	0	0	0
Cre01.g027000.t1.2	Archeaplastidia I	2.58131e-06	18	'protein.synthesis.ribosomal protein.eukaryotic.60S subunit.L16'	2189.71	2162.46	2117.75	2221.9	2406.28	1959.79	1520.98	1725.32	2193.25	1589.88	2242.03	2137.1	3741.77	3158.4	4287.61	3980.08	4326.98	4059.66	3465.78	3174.99	3028.27	2498.89	2443.92	2624.95
Cre06.g305200.t1.1	Archeaplastidia I	NR	NR	'RNA.regulation of transcription.C2H2 zinc finger family'	36.9196	41.9661	27.1685	24.2128	14.5769	22.3011	24.3975	21.707	29.077	35.9938	33.4131	39.3219	24.3731	29.6678	20.0848	26.6782	22.3912	22.6205	19.1918	23.7298	18.6568	20.4105	17.7772	20.8343
Cre06.g292850.t1.2	Specific	1.40898e-07	15	'cell.division'	0.405978	0.51562	0.0367761	0.0282619	0	0.0387282	0.0450032	0.0936699	1.74432	1.19068	15.9232	13.9987	10.4591	22.7163	10.4071	10.8363	4.38563	8.21783	1.6331	2.87686	0.774888	0.87545	0.532947	0.939284
Cre03.g165050.t1.2	Archeaplastidia I	NE	NE	'transport.p- and v-ATPases'	0.443653	0.737633	0.613794	0.786153	0.377583	0.584815	0.447086	0.446673	0.159086	0.40556	0.233429	0.174749	0.139315	0.25459	0.141033	0.200753	0.197295	0.168427	0.291372	0.344778	0.329921	0.347888	0.497691	0.283158
Cre11.g467526.t1.1	Archeaplastidia I	1.75697e-06	17	'not assigned.unknown'	12.0724	8.24565	3.49951	2.39051	3.86394	3.27579	4.63925	3.59011	7.5585	5.99479	18.7433	13.1736	13.2824	13.2089	13.1887	16.5583	14.8732	16.8049	13.0382	13.0359	11.4116	13.5371	10.2836	12.8419
Cre02.g079250.t1.1	Viridiplantae	2.58131e-06	16	'not assigned.unknown'	1.52348	1.7481	1.18019	1.0825	1.21062	1.32302	1.4908	1.06664	1.71692	2.40649	10.3594	7.18255	10.3282	13.6434	6.89413	10.8256	6.16757	9.1409	6.24483	7.53987	5.70112	5.02979	5.46191	6.20292
Cre06.g278216.t1.1	Specific	1.40898e-07	23	'not assigned.unknown'	22.9814	21.5964	11.6502	11.9644	5.2623	8.78317	3.5965	5.27714	3.17052	3.59229	4.86361	4.69634	3.90182	5.29133	6.51578	5.00117	5.97744	7.61188	10.846	11.6878	15.2226	15.6471	21.5451	15.7171
Cre09.g396550.t1.2	Specific	0.00191087	22	'not assigned.unknown'	0.793681	3.62891	6.99795	20.8483	6.95403	14.4359	7.65432	11.2621	5.08722	7.2419	3.74595	7.19607	7.21558	9.5667	12.8155	13.8928	24.2656	26.5768	47.912	62.5508	66.5112	90.8517	173.286	80.0368
Cre09.g387700.t1.2	Specific	1.75697e-06	8	'not assigned.unknown'	17.0773	17.3113	19.7096	15.2346	21.6355	21.9625	24.8199	20.2117	21.4731	23.8501	26.8013	21.5429	8.69352	9.43943	7.67587	9.05118	9.1101	8.07062	7.16553	6.3317	8.01949	6.06938	10.7939	6.86263
Cre03.g176200.t1.2	Specific	NR	NR	'not assigned.no ontology.tetratricopeptide repeat (TPR)'	1.04534	0.687968	0.516512	1.56126	1.50559	1.41421	1.85404	1.40328	2.1955	2.81367	3.24113	3.15673	4.14425	6.03297	2.1502	2.15223	2.04026	2.31497	2.34046	2.30885	3.54997	2.68452	3.18118	3.82114
Cre12.g550152.t1.1	Viridiplantae	1.40898e-07	15	'not assigned.unknown'	0.176397	0.236838	0.0547857	0.056136	0.0725891	0.115387	0.167604	0.313967	3.15941	3.4349	11.699	11.44	6.81123	24.1011	7.54183	6.33427	1.99971	4.17427	1.10885	1.67799	0.824542	1.21722	0.654997	0.731797
Cre06.g278197.t1.1	Archeaplastidia I	0.0109801	15	'protein.degradation.cysteine protease'	1.77297	1.89066	1.63638	1.71397	1.44543	2.20829	3.81206	3.21083	7.21952	8.42819	11.8449	13.6486	6.53346	15.7135	5.22606	6.73529	3.62736	4.96701	4.35006	5.49356	5.36342	6.91067	8.27348	5.67395
Cre08.g360950.t1.1	Archeaplastidia I	3.0027e-05	6	'not assigned.unknown'	248.761	258.792	288.601	241.576	306.943	406.977	555.055	491.451	389.356	503.261	140.945	182.417	12.1474	15.8629	28.234	30.1813	51.3068	40.9141	78.6242	74.7481	88.7843	89.181	68.9275	87.1108
Cre06.g281563.t1.1	Archeaplastidia I	0.00150497	21	'stress.abiotic.heat'	11.7965	10.5165	6.08282	4.23237	4.57432	3.89535	2.41414	2.72177	2.20507	2.53461	5.39255	3.16716	3.65683	4.76649	6.25281	5.0813	5.73357	5.47359	6.03405	5.86885	5.69084	5.18543	5.42004	6.22594
Cre12.g508302.t1.1	Specific	NE	NE	'not assigned.unknown'	0	0.220545	0	0	0	0	0	0	0	0	0	0	0	0	0	0	0	0	0	0	0	0	0	0
Cre16.g679500.t1.2	Archeaplastidia I	5.03065e-11	15	'mitochondrial electron transport / ATP synthesis.NADH-DH.localisation not clear'	313.204	207.042	191.692	182.511	269.381	196.507	307.023	293.811	503.738	431.014	605.21	561.433	766.529	634.11	684.206	706.084	604.858	619.759	477.812	475.2	369.181	396.554	308.4	380.977
Cre16.g659900.t1.1	Specific	NR	NR	'not assigned.unknown'	37.281	60.3838	148.746	132.272	129.864	135.543	113.857	109.889	50.748	71.3722	59.0511	57.3722	26.8284	21.04	83.5775	73.184	100.975	81.3415	91.473	80.0979	70.4727	67.9272	23.9204	51.0643
Cre02.g101550.t1.1	Archeaplastidia I	0.0163087	15	'not assigned.unknown'	0.321354	0.163257	0.279459	0.32214	0.509125	0.784779	0.655454	0.771107	1.73835	1.86702	3.37438	3.58916	2.46055	4.93794	2.78944	2.94315	2.30558	2.92253	2.70145	2.9495	3.71525	3.76974	4.55605	2.60479
Cre16.g684500.t1.2	Specific	1.80759e-07	19	'not assigned.unknown'	0.422594	0.483052	0	0.353023	0.304328	0.322506	0	0.0975038	0.357189	0.472156	0.873514	0.305167	0.91233	0.342972	1.86889	1.26208	2.64146	1.76476	1.94279	1.9964	1.15229	1.18467	1.49785	1.07887
Cre03.g163150.t1.2	Viridiplantae	0.000185139	13	'not assigned.unknown'	0	0.042976	0.0613044	0.212002	0.731035	0.806979	5.57014	4.09879	15.4681	14.2717	18.7972	17.8986	10.9577	16.6451	3.65408	4.80015	2.62081	3.15975	3.05566	3.61574	3.6214	4.03143	2.643	4.29232
Cre05.g244701.t1.1	Specific	NR	NR	'not assigned.unknown'	4.71828	3.95991	4.23342	3.73458	2.76308	3.08639	5.05785	3.84411	4.6454	3.66891	6.58762	6.83935	3.65659	3.94307	3.54435	3.95723	3.48512	4.00969	4.46085	5.78534	6.2489	7.44639	33.1295	5.06866
Cre07.g338050.t1.2	Specific	1.22806e-08	13	'not assigned.unknown'	36.0426	41.0502	104.95	116.813	162.669	195.622	326.841	294.872	450.548	451.107	493.482	459.534	426.906	448.549	396.005	335.359	319.737	302.236	292.429	277.433	262.83	275.535	169.821	217.292
Cre03.g187350.t1.1	Archeaplastidia I	0.00727581	19	'cell.organisation.cytoskeleton.mikrotubuli'	5.93144	5.43933	4.0799	4.03115	6.37103	10.6644	12.5707	10.1597	27.0215	22.8016	30.8382	32.8625	20.8936	29.4998	25.4145	31.9758	34.3155	32.6066	40.3417	38.2208	41.941	57.6225	42.0999	47.9309
Cre02.g082000.t1.2	Archeaplastidia I	1.75697e-06	13	'DNA.synthesis/chromatin structure'	0.300712	0.397203	0.0435848	0.200965	0	0.137695	1.33338	0.999107	8.04875	7.32436	14.8434	15.3165	7.27107	15.1314	5.35661	7.57381	2.19017	3.82315	0.671482	1.38002	0.426377	0.466888	0.173694	0.191928
Cre07.g351100.t1.2	Specific	2.05876e-08	19	'not assigned.unknown'	3.58149	5.67329	2.81176	3.04728	1.54035	3.45451	3.26433	3.42015	3.89609	4.44613	4.8531	4.47811	8.00405	10.3618	15.0612	11.637	15.0594	14.4255	17.1512	19.068	17.6596	17.4628	14.8231	11.1436
Cre09.g415650.t1.2	Archeaplastidia I	0.000323018	19	'not assigned.unknown'	4.7442	6.4601	6.19983	7.83972	5.54482	6.4102	7.3109	6.10113	5.21512	7.2123	7.00917	7.11393	14.1264	14.0969	15.3897	14.8654	13.9499	14.904	14.6595	15.5015	16.7957	14.7586	14.7633	14.1718
Cre06.g253459.t1.2	Specific	NE	NE	'not assigned.unknown'	0.0331849	0.0421472	0.0721466	0.110887	0.0955917	0.126627	0.0882864	0.153133	0.0747971	0.148307	0.12347	0.0639033	0.0477616	0.16758	0.266211	0.181696	0.18037	0.169377	0.217944	0.298611	0.398137	0.457984	0.374646	0.285931
Cre17.g729700.t1.2	Viridiplantae	0.000138924	16	'not assigned.unknown'	2.78704	2.01436	2.22796	1.96818	1.26218	2.54357	2.16581	2.33352	2.47711	3.46702	4.91754	5.44991	3.35787	7.85067	3.92428	3.86142	2.63925	3.8929	2.88713	3.51621	2.9771	3.66794	2.79116	2.56735
Cre09.g390600.t1.1	Viridiplantae	0.000185139	2	'protein.postranslational modification'	17.4937	19.8763	17.6458	17.3785	10.2146	17.6804	13.8365	14.6178	12.3885	12.9422	14.9527	17.754	7.75752	6.60853	7.34257	9.5312	10.6648	9.32371	12.7312	17.0179	16.8885	16.1089	22.2821	18.1058
Cre08.g362019.t1.1	Specific	NE	NE	'not assigned.unknown'	0	0	0	0	0	0	0	0	0.0289336	0	0	0.0988783	0	0.111128	0.0211237	0	0	0	0	0.092409	0.112008	0.0442902	0.269625	0.0655444
Cre06.g278298.t1.1	Specific	2.2062e-07	22	'not assigned.unknown'	16.1419	17.4262	12.1853	14.6082	11.1401	17.965	11.0343	12.4146	3.6004	6.01167	8.34145	7.44721	5.61447	4.97337	6.91726	8.03465	23.3962	21.8455	43.7304	44.4832	57.9521	69.3267	54.2118	50.8685
Cre06.g310500.t1.2	Viridiplantae	5.42231e-06	2	'RNA.regulation of transcription.bZIP transcription factor family'	9.29787	13.2765	2.61673	1.20655	1.23515	2.13561	0.80053	0.749802	0.305198	0	0.671731	0.304205	0.181891	0.276769	0.0185681	0.134797	0.196259	0.0418857	0.177857	0.487374	1.13225	4.04891	2.20415	3.42807
Cre10.g420350.t1.2	Prokaryotic	8.88801e-08	9	'PS.lightreaction.photosystem I.PSI polypeptide subunits'	229.507	320.206	2524.14	2724.03	3958.61	3141.18	3759.04	3818.5	4078.52	3831.12	2528.31	2997.51	1304.31	1055.99	373.757	290.566	295.836	199.644	305.301	183.719	232.25	137.86	34.7982	145.704
Cre17.g719876.t1.1	Viridiplantae	0.00191087	11	'not assigned.unknown'	0.656891	0.747241	1.03488	1.00206	0.678732	1.54753	1.0511	1.06753	1.21506	1.30831	1.70022	2.11743	0.764568	2.84848	0.728464	0.781881	0.372563	0.490328	0.562718	0.706746	0.747611	0.739054	0.584887	0.473943
Cre01.g042300.t1.1	Specific	8.88801e-08	23	'not assigned.unknown'	6.51749	6.30376	5.32265	4.74651	3.77287	4.55301	4.64606	4.06015	2.80383	3.24883	2.53892	2.7394	2.0781	2.21075	4.81587	5.05329	4.21006	5.29222	5.41635	9.87976	8.74895	15.4597	11.5043	7.90352
Cre07.g352950.t1.1	Archeaplastidia I	1.75697e-06	11	'not assigned.unknown'	0.027603	0.0140231	0.0800146	0.338195	0.715611	2.254	2.04397	2.59845	3.55407	3.94755	4.13086	5.5812	1.74802	3.93781	1.41376	1.4289	0.45009	0.858124	0.725137	0.732728	0.767706	0.654753	0.231909	0.352349
Cre02.g146700.t1.2	Viridiplantae	0.000919932	9	'not assigned.unknown'	442.603	545.502	312.248	298.617	228.933	292.17	312.044	297.295	391.707	404.878	517.902	565.535	201.003	166.244	216.32	208.761	176.347	188.022	167.743	163.778	140.626	145.459	140.779	160.925
Cre01.g008700.t1.2	Specific	0.000245257	20	'not assigned.unknown'	0.67639	2.71464	3.92139	5.123	1.94839	3.61335	2.93917	3.74547	2.97287	4.83659	4.9773	4.94952	8.17737	11.4426	8.70948	10.5716	11.3232	9.35261	9.86176	12.1729	13.2791	11.7269	11.1879	11.7423
Cre06.g287450.t1.1	Specific	1.54982e-05	20	'cell.cycle'	0.135855	0.0862729	0.0984532	0.0378299	0.244588	0.311037	0.135538	0.141055	0.0861217	0.0758942	0.112327	0.179859	0.664803	0.894319	1.31339	1.55531	3.13825	2.83667	6.13414	6.37218	6.18631	6.02029	1.72102	4.97492
Cre02.g109683.t1.1	Specific	1.10086e-05	20	'not assigned.unknown'	40.9181	37.1172	12.9188	9.77358	4.3901	5.99163	5.07849	5.83929	5.82925	6.29511	14.5483	12.4062	11.1136	13.2101	13.4513	14.7121	14.7598	16.8003	20.989	22.3162	19.0906	19.5194	18.188	21.6943
Cre06.g256700.t1.1	Specific	NR	NR	'not assigned.unknown'	1.39509	2.39927	1.82313	2.06336	1.91051	2.1817	3.51886	2.76504	5.56078	5.49379	5.10554	6.15468	2.84395	5.1559	3.46234	3.51756	3.71676	3.82026	5.46735	5.42272	6.04898	6.8354	6.36486	4.96292
Cre06.g304000.t1.2	Archeaplastidia I	NR	NR	'RNA.regulation of transcription.Chromatin Remodeling Factors'	0.774271	1.14072	1.54305	1.54155	1.19881	1.50677	1.57925	1.54528	1.22161	1.94642	1.36037	1.51895	0.562758	1.28471	0.963538	0.915311	1.19939	1.09575	2.28828	2.59528	3.0507	4.09061	3.57781	2.6253
Cre17.g747997.t1.1	Archeaplastidia I	NE	NE	'not assigned.unknown'	0	0	0	0	0.0624122	0	0	0	0.0244176	0	0.107485	0.125168	0.124735	0.265719	0.196094	0.517659	0.376845	0.24128	0.170756	0.350936	0.378102	0.560661	0.500593	0.221257
Cre17.g745447.t1.1	Archeaplastidia I	1.18453e-06	12	'signalling.MAP kinases'	2.36895	2.70787	1.44569	2.0484	1.30194	3.7585	30.9041	18.555	75.9122	77.4533	94.5063	99.5799	33.3954	48.5713	23.2612	44.4353	14.4007	25.5708	9.25307	10.8828	3.94366	5.16218	1.47308	3.04384
Cre06.g269400.t1.1	Specific	7.67819e-05	21	'not assigned.unknown'	3.95257	4.02034	2.15137	1.9934	0.989527	1.7995	1.21102	1.5656	1.62023	2.2744	2.40544	3.07067	1.57722	5.54988	2.5891	2.49091	2.54481	3.05404	4.28932	5.59452	6.26298	7.49174	6.26656	4.90465
Cre06.g278600.t1.2	Specific	7.75784e-06	17	'not assigned.unknown'	9.23227	13.7473	16.611	14.1837	15.1312	14.0914	14.8218	16.8942	18.2079	21.3414	33.4288	27.5871	22.5431	20.7846	27.0447	37.2384	42.0474	38.111	29.8986	33.3735	32.1182	30.0686	22.0661	27.5319
Cre17.g699200.t1.2	Specific	NE	NE	'not assigned.unknown'	0	0	0.136245	0	0	0	0	0	0	0	0	0	0	0.0339071	0	0	0	0	0	0	0	0	0	0
Cre14.g609950.t1.2	Specific	0.0410599	23	'not assigned.unknown'	4.22535	3.95246	2.74615	3.52974	2.55986	5.1952	3.4497	4.64239	3.59973	5.69505	2.10723	3.50327	1.02321	4.51789	3.1937	2.50378	3.08036	4.46574	5.19766	8.78112	8.94272	11.7293	13.7262	9.65284
Cre13.g571902.t1.1	Specific	1.64341e-08	9	'not assigned.unknown'	0.0885958	0.157532	0.41733	0.370052	0.38281	0.507095	1.11959	1.28781	1.77225	2.02922	1.42841	1.72739	0.0637559	0.183753	0.0273354	0.110247	0.0240772	0.0205543	0	0.0597915	0	0	0	0.0424093
Cre03.g159400.t1.2	Archeaplastidia I	3.39976e-08	20	'not assigned.no ontology'	6.29935	13.1107	8.76202	8.54417	3.07307	4.18709	1.12628	1.92228	2.03243	1.70277	7.09851	5.52719	8.56917	9.45533	10.6794	10.8731	12.2045	12.1159	13.012	11.474	14.9048	12.6637	9.04306	9.24072
Cre17.g733026.t1.1	Specific	NE	NE	'not assigned.unknown'	0	0	0	0	0	0	0	0	0	0	0	0	0	0	0	0	0.350746	0	0	0	0	0	0.0847133	0.102967
Cre06.g299050.t1.2	Prokaryotic	0.00588624	2	'misc.acyl transferases'	70.46	67.7111	43.9809	36.5578	25.2715	28.5664	33.3781	29.5293	31.7548	32.7502	48.3011	37.4983	21.3911	21.3201	21.3718	24.7282	29.0219	27.3936	33.6217	30.0296	39.1752	41.9021	35.5894	32.9814
Cre01.g009250.t1.1	Archeaplastidia I	5.42231e-06	16	'DNA.synthesis/chromatin structure'	0.792462	1.15559	0.14889	0.130765	0	0	0.0130141	0.0270877	1.75309	1.86918	40.951	33.6714	28.8771	59.8211	17.0853	27.2023	9.09309	16.2198	3.16128	6.12728	1.40853	2.1519	0.786007	1.69531
Cre09.g397623.t1.1	Specific	0.000323018	18	'not assigned.unknown'	6.91448	4.22628	5.63723	6.97953	2.48971	1.48411	0.86229	0.299129	0	0	0.446639	5.09716	191.197	93.6454	107.514	136.162	72.3457	82.414	37.6062	68.6356	20.5035	46.8745	13.1616	11.7224
Cre09.g400100.t1.1	Archeaplastidia I	0.00150497	21	'RNA.regulation of transcription.C2H2 zinc finger family'	420.287	229.641	145.733	193.925	117.906	150.753	118.233	114.422	89.917	113.004	131.936	140.648	339.461	322.083	169.301	265.152	226.987	253.642	216.418	243.275	241.17	280.398	358.139	265.027
Cre10.g417500.t1.2	Specific	NR	NR	'cell.cycle.peptidylprolyl isomerase'	56.5963	84.8349	45.0736	42.1078	30.2497	32.7314	30.9768	30.5373	40.1963	38.3685	64.0378	55.5573	41.4919	37.7989	27.3757	31.6922	35.5682	29.8853	32.4269	25.3312	28.4531	26.6336	19.7738	25.8688
Cre12.g538700.t1.2	Archeaplastidia I	0.000185139	6	'not assigned.unknown'	41.7245	18.0808	19.5834	20.2035	15.9569	20.4211	23.9878	22.3287	18.803	21.9796	21.5997	18.9158	9.37696	16.5381	11.8566	11.5556	12.762	12.5633	14.0314	14.8468	15.8327	14.5966	15.1062	15.8804
Cre15.g640150.t1.1	Specific	0.0343842	19	'not assigned.unknown'	6.65069	1.12625	0.564469	0.867572	0.647223	0.914509	1.46119	1.18889	2.31269	2.61078	3.5916	3.8075	2.794	3.91179	3.00714	3.69809	2.83325	2.97473	4.56463	3.74709	4.019	4.62547	5.06537	4.283
Cre03.g211745.t1.1	Prokaryotic	0.0343842	19	'lipid metabolism.FA synthesis and FA elongation.acyl coa ligase'	7.95886	2.68881	4.21043	7.97833	11.463	16.5817	18.9507	15.7556	26.5046	26.7657	22.4065	29.7327	27.5832	37.263	23.9506	24.9576	29.8485	31.8699	38.3664	44.868	47.1356	64.4279	121.28	69.1092
Cre15.g641662.t1.1	Specific	NE	NE	'not assigned.unknown'	0	0.110272	0	0	0	0	0	0	0.366931	0	0	0	0.124962	0.0782947	0.178591	0	0.235956	0.201432	0.285111	0	0	0.187227	0	0
Cre09.g390541.t1.1	Archeaplastidia I	0.00117956	16	'lipid metabolism.lipid degradation.lysophospholipases'	0.749657	1.73285	1.30385	3.92445	0.971749	2.34564	2.82542	3.14798	1.71081	1.75891	0.99172	2.20148	11.9547	9.05858	12.5981	10.336	10.1865	9.63522	6.74508	7.7913	10.384	7.59783	4.15295	8.39704
Cre12.g490451.t1.1	Archeaplastidia I	2.2062e-07	20	'not assigned.unknown'	1.18274	0.82619	0.321421	0.164671	0.106468	0.338482	0.262217	0.409335	0.333229	0.330363	0.855665	0.498218	0.978801	1.01323	1.58133	1.39819	1.28571	2.26377	2.7187	2.92676	2.66062	2.67798	2.1737	2.73643
Cre07.g320150.t1.2	Archeaplastidia II	3.41398e-07	9	'stress.abiotic.heat'	33.468	36.9428	42.691	36.7473	47.1258	47.968	61.7123	52.9237	78.8082	69.3141	109	86.9136	14.3332	15.5563	13.1527	14.5595	12.2012	8.01711	10.4541	7.34533	9.05156	5.75016	3.42908	7.12025
Cre16.g675550.t1.2	Prokaryotic	1.31354e-09	13	'protein.assembly and cofactor ligation'	3.15122	1.97035	19.499	35.6392	159.901	145.033	140.049	142.394	199.626	167.373	251.227	236.894	842.818	569.6	684.086	590.61	250.988	242.608	109.529	117.241	59.4863	49.3443	12.283	26.7651
Cre14.g624050.t1.2	Specific	NE	NE	'not assigned.unknown'	0	0.0453457	0	0	0	0	0	0	0	0	0	0	0.025693	0.0482939	0.0367197	0.0444284	0	0.0828319	0.117242	0.0803181	0	0.230972	0.117174	0.313327
Cre16.g654400.t1.1	Specific	NR	NR	'not assigned.unknown'	0.294772	0.449258	0.961286	0.820816	1.00832	1.23727	1.43774	1.02018	1.20423	1.1527	0.487443	0.603112	0.593953	0.624666	0.378955	0.476851	0.56076	0.752262	1.11316	1.1273	1.28601	1.17595	2.96026	1.22289
Cre10.g450350.t1.2	Archeaplastidia I	1.40898e-07	16	'not assigned.unknown'	1.75933	3.12826	5.46415	13.5772	17.1946	19.756	18.9452	20.7601	25.9169	20.499	44.8858	38.1137	244.168	208.783	180.114	198.16	153.682	142.974	90.9503	89.785	69.7646	71.432	46.719	63.2021
Cre16.g670300.t1.2	Archeaplastidia I	NR	NR	'not assigned.no ontology.hydroxyproline rich proteins'	25.901	30.461	24.3366	24.1737	17.9664	24.1743	27.1936	26.2672	32.1926	36.4561	43.4705	43.2553	15.8711	23.0344	18.9959	16.1524	16.2786	18.0962	20.3737	20.0385	21.9504	20.4409	16.7428	19.3814
Cre14.g633900.t1.1	Prokaryotic	1.47075e-06	16	'not assigned.unknown'	0	0.0408417	0	0	0	0	0.0356465	0	0.973952	0.718567	3.09083	3.67673	7.40513	12.6141	4.29942	2.96114	2.75282	2.79767	1.26716	2.24255	1.57829	2.35767	1.09757	2.20633
Cre07.g343750.t1.2	Archeaplastidia I	NE	NE	'not assigned.unknown'	0	0.00905222	0	0	0	0	0	0	0.0301212	0	0.265183	0.188717	0.348773	0.912659	0.586419	0.58536	0.251804	0.545671	0.163832	0.240505	0.0194342	0.0614775	0.112277	0.0682347
Cre16.g663350.t1.2	Prokaryotic	0.00303752	16	'protein.degradation.serine protease'	4.56344	2.73235	2.00787	3.81217	9.56557	10.8832	13.2609	10.153	24.4975	25.5842	12.431	18.7523	64.6005	85.9919	57.7953	57.1109	52.9291	77.7404	58.6034	74.0612	62.838	72.8907	72.1018	73.5948
Cre09.g411300.t1.1	Specific	0.00150497	19	'not assigned.unknown'	2.19406	3.57342	1.59002	3.80947	6.4131	6.0082	7.66843	6.96809	13.1269	11.5359	14.9928	16.7138	21.3988	30.6323	34.2461	30.5787	61.3104	58.9869	110.87	120.607	151.394	185.299	242.992	171.172
Cre06.g278108.t1.1	Archeaplastidia II	0.000423037	18	'not assigned.unknown'	0.423844	0.14355	0.307157	0.236045	0.305229	0.646921	0.689095	0.782338	0.756297	0.315702	0.817692	1.02023	1.30138	1.60527	1.42397	1.47678	2.07334	2.29442	2.50526	1.77983	2.00321	4.26523	2.44817	3.51671
Cre09.g407501.t1.2	Archeaplastidia I	1.22806e-08	3	'major CHO metabolism.degradation.starch.D enzyme'	149.719	151.586	118.781	92.3912	74.6039	123.842	95.8051	96.4173	41.0597	69.0697	22.2372	21.1873	5.97794	8.64508	6.18409	9.706	15.8816	15.6307	34.3755	29.0361	31.5728	31.0096	45.0307	62.7287
Cre05.g230900.t1.1	Archeaplastidia I	1.40898e-07	14	'misc.acid and other phosphatases'	15.9177	15.7797	18.5792	13.6502	12.8832	15.9103	23.1727	19.6308	25.7176	26.126	34.9406	27.6684	32.1546	39.5307	24.6287	29.4485	24.1942	29.4127	25.2563	26.175	21.4326	22.296	18.7509	18.7904
Cre01.g015000.t1.2	Prokaryotic	0.00150497	8	'nucleotide metabolism.phosphotransfer and pyrophosphatases.misc'	33.7493	51.0811	93.6704	81.2651	110.731	103.131	114.998	109.662	99.8604	101.075	91.4126	79.1476	52.4436	48.871	68.6424	54.8573	72.6137	52.1124	62.8163	52.7991	54.3746	46.2028	19.7072	33.3383
Cre09.g392105.t1.2	Specific	7.75784e-06	19	'not assigned.unknown'	46.5287	25.9706	15.5285	9.54672	15.8719	17.2872	17.9165	20.0583	22.0786	21.2046	26.8281	29.7681	31.0161	31.1372	69.2613	55.1567	72.8742	83.5169	88.8595	74.6469	85.8043	91.0931	81.8157	97.1003
Cre09.g396300.t1.2	Archeaplastidia I	5.65319e-05	6	'tetrapyrrole synthesis.protoporphyrin IX oxidase'	10.4142	17.3347	217.946	211.388	180.665	218.271	232.952	219.694	100.214	169.142	33.0424	35.7882	1.26734	1.06892	2.0899	1.81219	6.7189	3.65364	13.9573	8.26643	13.1132	9.12897	5.24622	12.1048
Cre01.g012700.t1.2	Archeaplastidia I	NE	NE	'transport.potassium'	0	0.0225185	0	0.0164569	0	0.0225515	0	0	0	0	0	0	0.00850605	0.00532946	0	0	0	0	0.0194073	0	0	0	0	0
Cre12.g557700.t1.2	Prokaryotic	0.0238555	7	'Biodegradation of Xenobiotics.hydroxyacylglutathione hydrolase'	10.6701	12.3077	12.0425	11.8847	10.0774	15.0845	16.7531	16.0628	11.68	16.8074	4.84497	6.90519	2.81965	2.83926	4.13769	3.04733	5.13399	5.2756	4.13567	4.4859	4.00643	3.62109	3.44439	3.40507
Cre07.g332350.t1.1	Specific	1.18453e-06	19	'not assigned.unknown'	3.19173	4.02254	0.355849	1.77752	1.14925	1.40526	1.41523	1.41619	1.55639	2.19449	2.23296	2.30483	2.22618	2.16971	4.36837	3.29958	6.73901	4.38594	4.67611	4.03191	5.82426	5.40022	2.80403	3.95667
Cre12.g485200.t1.1	Archeaplastidia I	NE	NE	'signalling.calcium'	0	0.057488	0	0	0	0.172717	0.100351	0	0.0637636	0	0	0.108954	0.130292	0.204086	0.325865	0	0	0	0.148636	0.101825	0.246842	0.0976064	0.0594198	0.144446
Cre02.g078912.t1.1	Specific	NR	NR	'not assigned.unknown'	1.77962	2.07189	4.40639	3.96439	3.09716	3.0558	2.89334	3.28485	3.42621	3.31389	4.23031	4.06952	3.0309	2.38045	4.57571	1.91925	2.90182	2.89011	4.28551	3.00257	4.28638	3.51777	2.88131	2.22434
Cre12.g530800.t1.1	Archeaplastidia II	0.0238555	7	'not assigned.unknown'	19.9752	16.9265	20.809	15.9914	14.4974	17.3879	16.2611	17.211	15.3447	16.041	17.935	18.5567	5.03113	6.97999	7.63973	6.68023	6.02228	6.80656	6.55941	5.33617	6.89341	5.317	3.15488	5.4283
Cre05.g241950.t1.2	Archeaplastidia I	1.75697e-06	14	'transport.porins'	4.65464	12.13	3.24825	8.92881	10.056	21.708	85.6898	64.8347	220.317	209.37	230.483	225.245	336.846	293.506	180.6	159.434	137.178	131.905	166.661	138.916	133.687	145.875	84.6852	126.479
Cre36.g759747.t1.1	Specific	2.58396e-05	18	'not assigned.unknown'	0.250016	0.0635077	0.543555	0	0	0.381604	2.10632	0.692226	1.54969	3.35206	1.44702	2.04616	1.51132	2.88583	14.1938	11.0757	26.227	28.538	37.4376	28.2343	25.2237	18.7619	0.918985	13.2444
Cre03.g168900.t1.2	Specific	NE	NE	'misc.oxidases - copper, flavone etc'	0	0	0.109168	0.167788	0.0542415	0.172444	0.066795	0	0.042442	0.084154	0	0	0.0867241	0.0135842	0	0.0749816	0	0.0698976	0	0	0	0	0.0593261	0
Cre07.g331200.t1.1	Specific	0.00191087	16	'not assigned.unknown'	0	0.0140719	0.0802931	0.030852	0.159578	0.16911	0.663223	0.460145	1.3579	1.67117	1.71764	1.97355	2.21655	7.58332	2.34738	2.39898	1.68618	1.90215	2.1466	3.16544	2.71898	3.51213	2.53079	2.2452
Cre10.g425800.t1.2	Archeaplastidia I	5.42231e-06	15	'DNA.unspecified'	29.619	22.0591	22.3408	19.0762	10.8826	17.9909	20.4593	19.1535	41.8384	42.9981	130.61	109.514	63.625	80.2008	53.9202	66.4935	44.2443	51.9814	36.2584	41.429	32.305	36.0629	32.3755	30.3495
Cre07.g357150.t1.1	Specific	NE	NE	'not assigned.unknown'	0	0	0	0	0	0	0	0	0	0	0	0	0	0	0	0	0.170758	0	0	0.141349	0	0	0	0.100257
Cre09.g402402.t1.1	Specific	NE	NE	'not assigned.unknown'	0	0.0461216	0	0	0	0	0	0	0.153469	0	0	0	0.0522653	0.0982404	0.112044	0	0	0	0	0	0	0	0.0476714	0
Cre10.g460950.t1.2	Specific	7.75784e-06	19	'not assigned.unknown'	0	0	0	0	0	0	0	0	0	0	0	0	0.183277	1.03349	1.9645	1.26769	4.4989	2.36347	2.92714	2.86468	2.43057	1.9222	2.00601	2.23506
Cre07.g331150.t1.2	Archeaplastidia I	0.000423037	13	'misc.oxidases - copper, flavone etc'	0.0693079	0.044013	0	0.0578979	0.149735	0.290911	1.52121	1.23132	2.60686	2.59412	2.63601	3.06968	1.10724	1.32499	0.727066	0.758958	0.282531	0.659259	0.409666	0.62366	0.869319	0.777168	0.0818855	0.552942
Cre14.g627350.t1.1	Archeaplastidia I	NR	NR	'not assigned.unknown'	0.113563	0.187503	2.24262	2.35587	3.12814	4.85331	5.21168	4.21852	3.47152	3.96504	3.95533	4.073	1.67532	3.51255	1.99721	1.73817	4.59848	2.54245	8.31601	4.06198	8.68576	5.73035	4.15186	3.35223
Cre16.g672450.t1.1	Specific	4.16227e-09	14	'not assigned.unknown'	0.177852	0.361414	0.451106	0.841909	1.08867	1.9002	1.85322	1.55933	3.98362	3.17936	10.5508	9.88922	8.24235	15.1559	6.93246	8.18864	3.8667	6.56061	2.97853	3.84091	2.81271	2.99145	2.07792	2.41214
Cre17.g736400.t1.1	Archeaplastidia I	5.53451e-08	15	'not assigned.unknown'	0.0693414	0.117425	0.0335008	0.0128724	0.0998716	0.070558	0.368957	0.223985	2.16855	2.55663	6.58366	7.24394	3.5928	11.1803	2.92393	4.63648	1.26886	2.53106	1.06261	1.42471	0.831925	1.15635	0.594716	0.767117
Cre09.g388912.t1.1	Specific	8.88801e-08	15	'not assigned.unknown'	17.542	9.65447	10.2406	13.2972	21.0546	19.3372	17.717	17.7636	22.6524	17.966	52.1738	34.2492	56.6663	56.5959	51.0169	54.8146	47.9377	51.7763	43.523	33.543	27.3704	24.3777	23.7958	23.7916
Cre17.g735375.t1.2	Specific	0.000245257	8	'not assigned.unknown'	0.61222	0.907156	1.25707	0.625083	1.24918	1.63527	1.31207	1.50673	1.14993	1.14003	0.928016	1.3263	0.205599	0.294441	0.0839531	0.203155	0.332759	0.284071	0.335066	0.0918166	0.278224	0.176025	0.0803691	0.0651242
Cre08.g379600.t1.1	Specific	0.000423037	18	'protein.postranslational modification'	0.192998	0.154076	0.239767	0.230321	0.138986	0	0.256729	0.0763367	0.372863	0.154023	1.62992	1.76534	1.87298	3.34651	2.28549	2.8545	1.49857	2.28995	1.86507	2.55539	2.27039	2.63977	6.50767	1.7861
Cre03.g198651.t1.1	Archeaplastidia I	NE	NE	'not assigned.unknown'	0.0480898	0.0366464	0.104551	0.107128	0.0692631	0.1468	0.0426466	0.133147	0.108392	0.107459	0.0795224	0.0926051	0.0276853	0.0780581	0.0593506	0.0957469	0.0784145	0.0446275	0.252666	0.194729	0.157352	0.435543	0.265145	0.230197
Cre08.g366650.t1.1	Specific	0.0163087	21	'not assigned.unknown'	5.18707	3.60639	3.33275	4.42248	5.08327	7.38658	7.61126	6.56387	5.98128	7.05009	4.91878	5.79236	5.45675	9.66365	12.6329	12.5899	21.9587	23.6959	47.9564	53.3278	70.9952	83.1178	73.0633	61.6645
Cre03.g204200.t1.2	Specific	NR	NR	'not assigned.unknown'	0	0	0	0	0	0	0	0	0.134541	0	0	0	0.412373	0.344497	0.0982252	0	0	1.10788	0	0.429702	0.260418	0	0.752254	0.761954
Cre12.g499150.t1.1	Specific	0.00150497	7	'not assigned.unknown'	18.6397	22.2759	19.4258	20.1683	21.7329	20.186	25.8968	23.7561	24.5575	28.9577	28.7682	31.1081	11.5485	13.0947	10.8814	11.2219	12.7364	11.7789	12.2417	15.8942	17.2321	15.695	17.9441	13.6529
Cre10.g443850.t1.1	Prokaryotic	0.0343842	13	'not assigned.unknown'	0.392707	0.31921	3.01667	2.58071	3.95927	5.99395	8.11438	7.7198	8.89565	11.4078	13.8969	14.3683	8.77198	14.6043	6.78529	7.42787	6.36073	8.85572	7.6858	8.30427	8.09523	8.46832	10.6611	9.0482
Cre09.g400627.t1.1	Specific	0.000103608	21	'not assigned.unknown'	154.076	173.502	83.1385	71.2602	21.8764	40.9218	10.6125	16.726	25.3521	19.9273	72.1632	63.4835	46.4044	54.2686	51.3848	58.4779	70.9859	63.9098	88.4942	95.0521	94.6289	99.9476	77.4006	73.2944
Cre06.g278214.t1.1	Specific	5.65319e-05	16	'not assigned.unknown'	0.159576	0.374945	0.0289109	0.0444351	0.0287294	0.0304454	0.0176892	0	0.179838	0.222864	10.984	8.50812	8.39445	16.8435	6.18728	7.52591	2.86223	5.75689	0.733618	2.0103	0.413362	0.808658	0.293277	0.521973
Cre01.g002500.t1.2	Specific	0.00150497	23	'not assigned.unknown'	98.8334	131.59	577.954	713.472	669.46	927.659	412.459	499.6	205.506	286.01	167.559	197.01	464.314	482.719	470.756	465.739	552.399	572.918	615.418	724.858	699.393	808.69	1130.44	821.349
Cre02.g082550.t1.2	Archeaplastidia I	0.00303752	7	'hormone metabolism.abscisic acid.synthesis-degradation.synthesis.zeaxanthin epoxidase'	90.9435	85.0051	68.9408	52.4927	52.799	65.779	135.968	110.698	131.072	160.899	96.5108	94.6349	4.96575	6.49313	5.41267	7.68454	9.37648	8.96162	19.0061	15.6357	21.9855	17.8993	23.6639	38.8158
Cre09.g401650.t1.2	Specific	NR	NR	'not assigned.unknown'	4.89776	4.62094	11.6622	11.8847	10.9592	15.0845	13.9609	11.3004	15.869	16.2211	14.8241	16.7577	31.0161	29.3705	19.717	27.7742	27.7616	26.2969	27.686	27.4663	28.8081	32.3635	48.8644	33.0459
Cre10.g423083.t2.1	Specific	NE	NE	'not assigned.unknown'	0	0	0.0882814	0.0678429	0	0	0.0540153	0	0.0343217	0	0	0.058646	0	0	0.0250574	0	0	0	0	0	0	0	0.0319836	0
Cre06.g309550.t1.1	Specific	0.00303752	14	'not assigned.unknown'	8.63552	6.49878	8.17288	7.21387	6.63649	6.63945	7.9724	7.37502	5.77383	6.84021	12.4683	9.71069	14.8773	15.6441	9.38508	12.061	8.40654	10.406	8.29553	7.77058	7.90742	7.61541	5.65121	7.4653
Cre13.g565150.t1.1	Archeaplastidia I	2.05876e-08	15	'not assigned.unknown'	0.317297	0.685081	0.287428	0.0441768	0.11425	0.242147	0.562765	0.841901	2.10081	2.57019	17.6099	14.7788	15.5268	23.0332	8.04402	12.1215	4.18215	7.58215	2.29225	2.99792	0.994952	1.19738	0.624796	1.11382
Cre04.g227750.t1.1	Archeaplastidia II	4.16227e-09	16	'not assigned.unknown'	0.0527077	0.113802	0.0190984	0.0733842	0.0189785	0.100561	0.25708	0.206738	0.645976	0.795004	3.95482	4.07259	2.90543	7.09146	3.0465	4.15829	1.30349	2.58015	0.917326	1.26871	0.689849	0.897904	0.60197	0.529835
Cre07.g338950.t1.2	Specific	3.16955e-06	18	'not assigned.unknown'	0.100364	0.178457	0.101826	0.145325	0.0289106	0.0153187	0.0178008	0	0	0.0224269	0.165964	0.212595	5.55262	11.2479	5.17757	6.3944	3.26213	5.27161	1.81924	2.98028	1.06181	1.792	0.816866	1.10818
Cre14.g624201.t1.1	Viridiplantae	0.0410599	13	'redox.thioredoxin'	3.38408	6.74949	35.333	39.7869	50.2749	54.9039	90.4203	77.5593	131.116	124.492	84.9762	91.8965	92.9734	88.9271	57.9812	58.3312	68.192	57.4584	73.6723	62.4816	70.265	78.2717	103.887	64.7961
Cre14.g621250.t1.2	Archeaplastidia I	1.22806e-08	13	'not assigned.unknown'	2.29582	2.24521	3.82666	4.09145	4.21597	5.43144	5.2935	4.23766	10.5757	11.1581	34.5949	27.8523	17.5457	21.8002	8.71276	17.9983	7.11272	12.0375	6.10658	6.19762	3.31782	5.14874	2.95356	4.39589
Cre12.g535350.t1.2	Archeaplastidia I	0.0488609	13	'not assigned.no ontology'	2.80223	1.52112	2.55931	3.59153	4.22953	7.76322	6.51901	7.81175	8.14385	10.9366	8.9979	10.7739	6.26516	17.5641	8.79605	5.90408	5.0283	6.32309	5.622	7.20199	7.82928	9.51937	7.68985	6.39453
Cre07.g325757.t1.1	Viridiplantae	0.000138924	18	'not assigned.unknown'	8.14835	9.72323	7.69029	6.43754	7.91495	7.95387	7.64617	7.95739	9.12958	11.0095	9.40068	7.93675	13.9094	11.6883	12.9408	14.9972	17.2005	15.9147	15.0588	13.3856	11.8841	7.43707	9.9007	17.7184
Cre16.g664750.t1.1	Archeaplastidia I	NR	NR	'not assigned.unknown'	6.67802	6.23327	4.99314	6.13944	3.43509	6.30981	5.09962	7.04365	5.74899	7.57965	6.44171	6.91463	3.40212	9.13814	5.89787	4.95961	4.0618	5.53324	4.52506	6.58145	6.56103	8.64028	8.58566	6.44405
Cre07.g344000.t1.1	Viridiplantae	3.16955e-06	18	'not assigned.unknown'	1.41043	0.614176	0.365045	0.392745	0	0.0768844	0	0.0464891	0	0	2.24902	1.16401	33.6395	34.1408	19.0648	31.3914	16.9749	23.6534	6.418	12.8276	3.79089	5.996	3.01537	4.85464
Cre06.g302750.t1.2	Archeaplastidia I	4.13437e-05	7	'development.unspecified'	117.832	88.8875	117.639	98.0885	90.2156	118.914	139.006	104.599	143.452	149.667	199.273	186.153	39.586	44.4322	34.3469	40.9015	31.2642	32.1572	41.0356	29.5769	34.666	33.2996	37.4906	37.2566
Cre17.g710450.t1.2	Specific	0.000323018	15	'DNA.synthesis/chromatin structure.histone.core.H2B'	0	0.078766	0.224716	0	0	0	0.137494	0	0	0	0.512764	1.04496	1.96368	4.02658	0.765391	0.926072	1.51686	1.15104	0.407301	0.558054	0.169102	0.133734	0.0814128	0
Cre09.g392654.t1.1	Archeaplastidia I	NE	NE	'not assigned.unknown'	0	0	0	0	0.207163	0	0	0.0663731	0	0	0	0	0	0	0	0	0	0	0	0	0	0	0	0
Cre01.g004300.t1.2	Archeaplastidia I	3.0027e-05	2	'amino acid metabolism.synthesis.aspartate family.asparagine.asparagine synthetase'	732.545	735.592	433.386	364.605	162.858	228.037	108.064	140.131	43.8944	59.7118	123.017	111.174	29.462	30.7012	60.6485	63.2203	86.069	78.6803	119.545	116.962	125.082	126.38	85.5543	108.463
Cre02.g085000.t1.1	Specific	0.00191087	19	'not assigned.unknown'	0.397943	0.876053	2.11483	2.77025	2.22096	3.34063	2.41149	2.41782	2.41987	3.11229	3.6741	4.10294	8.41929	13.9114	10.3205	10.8612	9.26456	12.1559	10.9768	15.2932	12.0262	15.7752	13.2863	11.6939
Cre08.g381950.t1.2	Archeaplastidia I	NR	NR	'protein.postranslational modification'	14.5266	4.31684	3.85322	4.42495	3.33777	5.28273	4.7864	4.72197	4.19452	4.81976	5.60723	6.14334	4.23924	11.5544	3.8217	4.98354	4.43856	5.99557	8.28857	10.8148	12.3425	16.0779	23.3684	13.9905
Cre10.g436150.t1.1	Prokaryotic	0.00241479	18	'Co-factor and vitamine metabolism.pantothenate.dephospho-CoA kinase (DPCK)'	7.46143	4.76535	8.03361	8.31076	6.90853	12.202	13.2338	13.8708	18.4394	18.3403	24.6768	22.4761	16.3845	22.4153	20.829	20.5858	33.4868	23.1467	36.2625	28.2951	34.9936	30.6166	34.5903	28.5733
Cre03.g201417.t1.2	Specific	0.000373028	21	'not assigned.unknown'	0	0.770157	0.549306	0.844267	0	0	0.336095	0.349775	0	0	0	0.364908	0.872748	0.956935	0.311826	1.13187	2.47192	3.16536	0.995625	1.0231	2.06681	6.53808	4.3782	4.35402
Cre01.g015700.t1.2	Specific	2.58131e-06	21	'amino acid metabolism.synthesis.aspartate family.methionine.homocysteine S-methyltransferase'	16.4596	23.1244	22.0891	23.1994	14.9263	18.9194	9.64093	10.2209	7.55721	7.94628	13.0209	9.00003	18.2497	14.8793	53.2088	35.4009	58.7581	49.878	48.1776	45.6215	48.0942	44.2573	33.7714	37.8059
Cre17.g705000.t1.2	Archeaplastidia I	0.0134079	18	'signalling.calcium'	47.5976	69.8165	98.5209	104.472	89.7253	115.502	152.08	131.138	197.627	193.602	253.07	234.011	241.357	219.28	182.724	236.763	225.354	233.231	258.253	281.021	254.947	288.833	276.194	226.998
Cre07.g325726.t1.1	Specific	0.00055099	21	'not assigned.unknown'	485.66	361.705	323.238	297.914	188.408	196.948	302.743	248.724	311.162	383.692	270.5	339.458	223.588	190.206	290.705	436.443	566.596	487.23	640.255	665.809	708.946	846.803	886.7	831.826
Cre12.g530650.t1.1	Viridiplantae	5.03065e-11	22	'N-metabolism.ammonia metabolism.glutamine synthetase'	2499.33	2351.14	1820.78	1793.06	1223.84	1409.14	1066.31	1080.51	813.816	849.177	883.131	763.17	1229.94	1010.73	2182.17	2009.15	3057.47	2787.2	3609.04	3765.08	4047.96	4178.83	4057.37	4183.83
Cre12.g542600.t1.2	Specific	0.0163087	1	'not assigned.unknown'	2.98457	2.89465	1.76964	1.35994	2.5401	1.65651	1.8046	1.12683	1.37599	1.51573	0.78517	0.391862	0.546707	0.293605	1.89753	1.21547	1.47473	2.39201	2.31652	2.19734	1.92354	1.28719	1.35349	2.07806
Cre01.g013900.t1.1	Specific	9.235e-13	22	'not assigned.unknown'	20.731	26.2994	18.4104	17.4515	12.2972	16.0039	12.9648	14.6261	8.84562	10.4431	11.9885	10.211	12.7972	13.2266	15.8615	17.2975	25.4667	22.936	30.8113	30.3541	34.4065	34.1096	31.6035	33.0785
Cre17.g745047.t1.1	Specific	NE	NE	'not assigned.unknown'	0.434119	0	0	0	0	0	0	0	0	0	0	0	0.249923	0.0782947	0.0892956	0	0	0.201432	0	0.195319	0	0.187227	0.227956	0
Cre16.g682552.t1.1	Specific	NE	NE	'not assigned.unknown'	0.165914	0.363976	0.426294	0.378	0.152068	0.310792	0.327709	0.348008	0.373962	0.623526	0.498836	0.62447	0.416802	0.699112	0.279225	0.292798	0.188556	0.335932	0.188213	0.190013	0.213862	0.143111	0.285125	0.197347
Cre04.g228000.t1.1	Archeaplastidia I	0.0134079	19	'not assigned.unknown'	1.59112	1.84619	1.50895	1.93633	1.0751	2.24865	2.11653	2.48368	2.64544	3.1604	4.3933	4.98368	3.20603	8.51322	3.6688	4.20434	3.42724	4.65755	5.23778	6.27495	7.12373	9.45454	8.81395	5.48506
Cre10.g419500.t1.2	Specific	NR	NR	'not assigned.unknown'	11.4303	13.8075	22.2732	21.9263	29.6332	34.117	26.017	26.3727	13.8835	20.7171	20.4765	22.7446	22.9584	28.2194	25.8102	24.7806	29.4067	30.0541	33.0304	33.7133	31.5826	29.4683	31.6107	33.3963
Cre06.g251000.t1.2	Specific	3.39976e-08	12	'not assigned.unknown'	81.9912	100.358	78.6804	72.1729	76.5644	97.8695	140.627	122.722	199.866	192.274	334.673	306.957	216.647	216.746	129.731	163.095	121.043	124.793	91.8182	88.8456	76.078	78.2997	72.1896	80.6042
Cre08.g361100.t2.1	Specific	NR	NR	'not assigned.unknown'	0	0.622989	0.209102	0.723111	0.831157	0.440401	0.12794	0.532589	0.487763	0.644757	0.477134	0.625084	0.41528	1.24893	0.712207	1.07715	0.70573	1.33882	0.568499	0.908735	1.33749	1.30663	1.81814	1.05891
Cre14.g623300.t1.2	Prokaryotic	0.00241479	22	'not assigned.no ontology'	22.1244	36.8018	19.8238	17.6228	6.85522	10.3382	8.23305	9.99216	11.2437	11.8629	14.7466	16.5935	9.48504	18.3474	16.3852	13.1472	13.1055	15.1681	18.8242	21.5086	22.2767	24.1816	24.1551	17.1919
Cre16.g685451.t1.1	Specific	2.58396e-05	20	'not assigned.unknown'	0	0.277786	0	0	0.262512	0	0	0	0	0	0	0.35098	0.629578	0.591692	0.74981	0.725776	1.38692	1.52227	0.718218	1.31207	1.78913	1.88656	1.53131	1.16329
Cre02.g088551.t1.1	Specific	0.00150497	23	'not assigned.unknown'	4.26533	5.77057	1.27674	0.877874	0.8013	1.48603	1.80904	1.58316	1.56747	1.96839	1.18832	1.38382	0.480435	0.986665	1.16344	1.61538	2.26793	2.96868	5.72436	7.67623	6.52309	5.99853	8.49634	9.85362
Cre12.g500450.t1.1	Archeaplastidia II	4.13437e-05	4	'DNA.synthesis/chromatin structure'	24.823	25.0704	22.1433	17.9806	8.95752	15.2294	13.4526	13.1267	9.1421	12.6284	12.8107	14.1372	4.28096	8.63192	4.82783	3.82245	4.23278	4.54192	6.997	7.68889	8.49381	9.63275	12.1826	7.24848
Cre13.g603225.t1.1	Prokaryotic	0.00191087	6	'not assigned.unknown'	11.5625	15.9775	32.6791	31.0376	27.478	26.825	25.1217	24.1167	21.1748	26.7414	18.2118	22.6552	9.95154	18.4552	14.2224	11.5105	12.0035	13.1979	13.7447	13.0575	13.3677	13.1648	13.084	11.9551
Cre02.g075050.t1.2	Archeaplastidia I	0.0163087	20	'transport.phosphate'	121.468	198.231	160.016	135.674	68.8395	77.3687	100.586	94.4282	104.995	106.612	131.398	118.921	59.467	61.2387	86.9494	107.449	140.186	128.877	167.824	162.536	154.069	136.786	135.567	119.115
Cre16.g689733.t1.1	Specific	NE	NE	'not assigned.unknown'	0	0	0	0	0	0	0	0	0	0	0	0	0	0	0	0	0	0.0531356	0	0.051523	0	0	0	0.0730891
Cre04.g228550.t1.1	Specific	0.00727581	19	'not assigned.unknown'	0.285481	0.501021	0.9686	1.21409	0.71021	1.74294	1.55928	1.72455	1.55746	1.79778	1.73274	2.655	2.92845	6.91567	3.23502	3.6881	3.18092	4.56397	5.43725	7.70077	6.45383	10.7228	10.3912	6.14532
Cre05.g242100.t1.1	Archeaplastidia I	0.000919932	22	'not assigned.unknown'	2.49147	4.91911	5.66285	5.46605	3.4525	5.67534	5.42323	5.17364	4.42444	4.47074	3.77662	4.7614	4.1835	6.81504	5.17914	5.48664	6.52471	7.51429	9.64418	11.5663	13.1341	13.578	16.1849	9.79397
Cre03.g144887.t1.1	Specific	0.0134079	19	'not assigned.unknown'	0.0802574	0.126396	0.511824	0.840294	0.751359	1.06573	0.797139	1.0592	0.710016	1.32712	1.04845	1.23639	1.76962	4.8548	2.77672	2.8523	2.36432	3.06109	3.29962	4.83866	4.29799	6.60423	6.05596	3.82642
Cre09.g405950.t1.2	Specific	1.54982e-05	19	'not assigned.unknown'	64.2693	79.3464	59.8455	54.7885	47.8345	56.1718	68.1389	65.7762	67.4729	73.8125	85.3483	81.4129	148.62	129.445	125.994	159.414	175.832	163.766	189.824	203.058	180.922	219.421	253.862	180.004
Cre12.g561602.t1.1	Specific	0.000103608	23	'not assigned.unknown'	2.62507	3.42228	2.6857	3.54736	2.14063	3.50585	3.13245	3.38465	2.20791	2.37223	1.4842	2.1744	2.8225	3.14698	2.75539	2.86306	3.86076	4.15566	5.6031	7.34696	7.74727	7.24237	11.5747	7.95832
Cre08.g381483.t1.1	Specific	NR	NR	'not assigned.unknown'	0.120589	0.122525	1.13607	1.81326	2.77892	6.16589	5.8282	6.17672	7.81426	6.60184	8.3253	9.28857	6.66462	11.07	5.68019	5.94229	7.47195	7.10608	10.3749	11.6106	12.7578	11.5977	18.0465	11.5832
Cre10.g417950.t1.2	Archeaplastidia I	0.00071381	22	'protein.synthesis.ribosome biogenesis.Pre-rRNA processing and modifications.WD-repeat proteins'	99.9512	133.826	40.657	33.9539	6.402	11.5976	4.52778	7.04039	8.0894	8.05338	25.8749	24.5797	11.7055	15.7407	16.8774	18.2978	24.8452	25.1397	32.664	39.9704	39.8325	46.2933	40.1991	33.1618
Cre07.g316600.t1.2	Archeaplastidia I	0.0163087	15	'protein.postranslational modification'	4.78508	6.42467	6.29849	7.3964	4.9931	6.55828	6.5384	6.3539	8.03396	9.49236	15.5428	13.2106	11.8343	16.4323	8.83826	10.6937	8.38634	8.97176	9.6203	9.27066	10.3315	11.1188	10.3582	9.47378
Cre02.g104750.t1.1	Specific	2.16523e-05	12	'not assigned.unknown'	0.623113	0.201447	0.0821027	0.252379	0.122381	0.475534	1.38146	0.993313	3.78248	3.79741	3.34878	3.95425	2.42956	3.83114	0.908845	1.3534	0.769727	0.657104	0.223218	0.229378	0.278026	0.171014	0.223089	0.325389
Cre16.g658700.t1.1	Prokaryotic	0.000138924	19	'not assigned.no ontology'	5.47368	5.13007	3.82995	4.73023	3.53406	4.60942	6.1095	3.91942	3.72248	5.06121	5.93023	4.45246	5.48744	7.08056	6.87188	6.76435	9.54084	11.035	10.0409	13.7572	12.7636	14.6525	15.6596	14.2753
Cre08.g380350.t1.2	Specific	0.00588624	21	'not assigned.unknown'	0.0906132	0.299221	0.853666	1.56438	0.978817	2.00541	0.883925	1.37985	0.434004	0.607442	0.82412	0.567096	5.19053	5.57274	5.79659	4.55538	4.33407	6.6851	4.93939	6.40068	6.12748	7.46421	7.56537	5.49416
Cre03.g204801.t1.1	Archeaplastidia II	7.67819e-05	16	'not assigned.unknown'	0.267275	0.42998	0.451948	0.744247	0.192476	0.135982	0.118511	0.205558	1.17975	0.696782	6.59275	5.14684	4.2058	10.9744	3.95833	4.30151	1.45272	3.51379	0.994696	1.68353	1.16605	1.19113	0.631557	0.796071
Cre06.g279850.t1.2	Archeaplastidia I	1.40898e-07	10	'protein.degradation'	16.5029	23.1005	43.7668	43.7048	64.9853	57.7464	68.5042	67.0797	87.7981	84.5419	84.8446	73.1936	38.2557	36.0645	33.4038	36.0907	34.257	31.4441	28.7102	26.3824	26.4248	24.6837	25.4439	28.5172
Cre08.g360900.t1.2	Archeaplastidia I	2.2062e-07	19	'protein.synthesis.ribosomal protein.eukaryotic.40S subunit.S15'	2386.02	2461.89	2022.1	2149.41	1784.94	1738.29	1430.12	1551.26	1852.98	1494.27	1888.55	2057.85	3332.03	3136.57	5008.94	3942.59	3744.66	3907.92	3743.05	3393.61	3412.54	3016.74	3055.05	3591.83
Cre07.g339250.t1.2	Archeaplastidia I	8.88801e-08	12	'RNA.processing'	0.477531	0.909748	4.84488	8.04481	10.4887	18.586	28.9555	25.6167	46.6185	56.1547	65.1961	69.5999	36.5981	49.3491	17.0912	24.7199	17.2602	17.5045	16.622	13.1059	11.3933	13.9016	8.21211	9.29584
Cre02.g141046.t1.1	Specific	NE	NE	'not assigned.unknown'	0	0	0	0	0	0	0.419287	0.436354	0	0.528254	0.390919	0.455232	0.40829	0.341086	0.583516	0	0.256982	0	0	0	0	0.407821	0.248269	0.452646
Cre17.g718400.t1.2	Specific	3.39976e-08	15	'not assigned.unknown'	0.0569847	0.130274	0	0	0	0	0.0252673	0.131479	1.05963	1.01868	5.41829	4.80085	3.46105	7.48191	2.89518	3.34697	1.54864	2.40613	1.1976	1.35884	0.621522	0.884748	0.403955	0.727402
Cre13.g575500.t1.1	Specific	NR	NR	'not assigned.unknown'	6.68176	6.61776	8.8848	8.3641	6.13618	8.09329	9.43181	9.64599	8.10011	10.9584	9.85804	10.0338	5.48772	8.47974	5.81281	6.6212	7.6966	8.64684	10.5883	11.501	12.135	13.9327	14.0987	10.2115
Cre05.g237450.t1.2	Prokaryotic	5.65319e-05	11	'protein.synthesis.ribosomal protein.prokaryotic.chloroplast.30S subunit.S30A'	0.333938	0.424125	10.0431	119.117	107.256	130.992	146.367	135.682	350.137	312.846	252.359	389.852	402.713	370.063	80.2974	75.7123	72.6019	57.9505	68.2072	60.023	68.6556	64.8813	55.8054	78.2734
Cre01.g041300.t1.2	Archeaplastidia I	NR	NR	'not assigned.no ontology'	2.58624	3.82434	5.15413	3.60079	5.32133	5.14575	8.55971	6.26551	8.17136	8.35908	13.7846	11.4724	8.61437	11.7942	9.65152	9.88467	9.38805	10.543	11.7077	11.7607	11.0816	11.5523	16.2479	12.1146
Cre03.g199871.t1.1	Archeaplastidia I	0.00895623	20	'not assigned.unknown'	2.54006	1.9725	2.89262	3.37482	2.32571	3.24001	3.49146	3.34891	3.2204	4.13531	3.10522	3.37152	6.48642	9.07706	8.09089	7.91102	7.49466	8.1828	9.12744	9.68135	12.546	11.7685	11.4515	10.4103
Cre06.g306079.t1.1	Specific	NE	NE	'not assigned.unknown'	0	0	0	0	0	0	0	0	0	0	0	0	0	0	0.439814	0	0	0	0.468092	0.320673	0.388683	0	0.187128	0
Cre03.g189200.t1.2	Archeaplastidia I	0.000323018	24	'not assigned.unknown'	11.02	24.2599	43.4115	44.8486	25.2322	21.564	16.0371	17.4722	7.24453	7.57684	6.65835	6.66551	6.83222	5.14706	16.8552	16.0336	23.0372	16.2576	23.0113	18.1797	22.1894	18.5233	26.0396	17.2229
Cre12.g489700.t1.2	Prokaryotic	0.00071381	7	'amino acid metabolism.synthesis.glutamate family.arginine.ornithine carbamoyltransferase'	63.9761	97.2724	102.397	91.8054	84.4182	93.2546	104.188	95.2673	77.4442	81.4191	84.807	77.6595	14.9885	18.8293	26.7226	21.5551	25.6708	15.5406	23.3713	14.5981	17.052	10.0436	0.583942	5.88688
Cre03.g154000.t1.1	Specific	0.000185139	18	'not assigned.unknown'	0	0	0.769029	1.30017	1.5284	1.29576	1.69392	1.95874	2.57123	2.6084	2.80767	2.86088	4.03209	4.13396	2.7503	3.90871	5.07568	4.82542	7.94508	5.92034	6.71299	4.85126	2.67468	5.28288
Cre01.g007200.t1.2	Archeaplastidia I	0.00150497	1	'RNA.regulation of transcription.unclassified'	45.8491	38.9049	23.1813	17.8993	17.3317	21.2149	22.4911	19.4351	18.4967	21.6988	22.2288	23.1359	14.0746	17.8841	14.115	18.1207	21.0291	20.2139	29.0613	30.5314	32.4795	33.8979	39.5923	36.2627
Cre16.g649700.t1.1	Viridiplantae	3.39976e-08	2	'PS.calvin cycle.rubisco interacting'	16.4442	18.1714	13.0615	11.4346	7.96168	9.00445	5.89083	7.45961	3.32427	2.90642	2.49648	2.10213	1.71154	1.3237	3.68822	4.02319	4.89816	4.39702	6.58972	4.84877	7.09309	4.44755	7.61036	5.9889
Cre07.g338000.t1.2	Archeaplastidia I	1.54982e-05	15	'DNA.synthesis/chromatin structure'	1.61328	3.18275	0.545595	0.509127	0	0.328317	0.786872	1.29039	46.847	32.3246	157.731	140.369	88.9141	136.693	43.2943	73.1277	24.4938	40.8467	8.12309	14.9525	3.54849	5.07916	1.5672	3.32926
Cre10.g467000.t1.2	Archeaplastidia I	7.75784e-06	19	'not assigned.unknown'	9.14422	15.7948	10.2346	18.3332	14.5605	14.4997	17.1645	16.1284	17.1755	18.2765	23.3117	22.1577	54.5737	47.5149	52.331	64.6319	68.2014	72.0356	78.4054	83.8833	78.5132	87.5505	65.7823	71.7209
Cre07.g320500.t1.2	Specific	3.82394e-10	24	'not assigned.unknown'	12.1379	16.6534	10.5902	12.6301	7.07334	13.4377	3.82407	5.65636	1.21492	2.27511	0.396149	0.884201	0.942436	1.59142	2.15176	3.45806	5.36031	6.85476	13.9766	16.9402	22.1878	26.9147	44.6048	24.2347
Cre01.g002050.t1.1	Archeaplastidia I	0.00588624	8	'not assigned.unknown'	62.417	16.0005	9.93372	10.4034	9.64181	14.3048	11.9015	12.8567	9.95138	12.822	12.9413	15.2545	2.31237	4.09348	3.30477	3.07825	2.56433	2.7512	2.97292	1.95058	2.39904	1.89727	0.686302	2.19736
Cre12.g550850.t1.2	Viridiplantae	0.000245257	7	'PS.lightreaction.photosystem II.PSII polypeptide subunits'	276.425	458.079	4509.65	4679.75	6277.83	5684.99	6926.74	6600.63	6374.14	6722.99	2681.22	2948.6	830.39	657.029	254.667	175.177	578.716	295.704	867.687	402.278	832.596	412.904	378.217	526.429
Cre03.g196200.t1.1	Viridiplantae	NR	NR	'not assigned.unknown'	12.2609	7.13046	6.66405	7.27753	4.87954	5.90971	8.15486	6.32786	8.81791	7.57045	7.86989	7.45596	3.90083	3.84067	11.1167	6.98621	12.1007	6.81194	8.1584	8.27466	4.83885	5.63578	2.37197	4.47905
Cre02.g141950.t1.1	Archeaplastidia I	NR	NR	'transport.misc'	53.0457	62.147	29.3761	24.4508	9.70171	14.6874	17.0672	14.487	16.5381	20.0244	28.4436	26.8111	22.9212	31.4993	15.4389	21.4342	14.8409	16.9112	20.4605	19.7533	20.4005	20.8543	23.0224	22.1101
Cre12.g535400.t1.1	Viridiplantae	0.0197614	1	'not assigned.unknown'	62.4941	11.8513	2.17802	3.13501	3.29806	5.53383	3.89213	4.75499	3.88436	5.64983	3.76685	4.47842	2.5267	4.37934	3.21857	2.80196	3.08558	3.07682	5.63955	4.91517	5.95761	6.29576	7.06413	7.06387
Cre09.g413250.t1.2	Specific	7.75784e-06	9	'not assigned.unknown'	0.33629	0.882697	7.96108	5.99311	8.63764	8.38365	12.5752	9.62129	9.75898	8.3913	13.717	12.3041	7.29236	7.43983	4.68068	4.51949	4.75236	5.25331	4.41721	4.43823	4.3403	3.62587	5.41529	4.11383
Cre06.g306800.t1.2	Archeaplastidia I	0.0163087	22	'not assigned.unknown'	41.2143	70.4142	50.9761	47.3403	17.2659	28.7311	17.4839	20.6643	26.5733	25.0164	53.0807	46.36	26.7501	42.0972	38.5157	37.1825	37.802	33.1903	48.6699	52.3309	58.0267	64.8613	50.9306	38.6352
Cre03.g198450.t1.2	Specific	NE	NE	'not assigned.unknown'	0.107795	0.136907	0	0	0	0	0	0	0	0	0.178252	0	0	0	0	0.053655	0	0	0	0.0969981	0.0587851	0	0.0283015	0
Cre08.g372450.t1.2	Viridiplantae	0.000185139	8	'PS.lightreaction.photosystem II.PSII polypeptide subunits'	226.589	389.433	3934.56	4383.96	5393.76	5468.48	6200.28	6477	5787.7	6809.25	3087.46	3745.52	1122.07	860.423	230.485	190.035	472.385	269.214	640.102	313.79	584.378	304.291	218.279	347.146
Cre03.g192750.t1.1	Specific	NE	NE	'not assigned.unknown'	0.106354	0.432248	0	0	0	0.16233	0.0943163	0.0490776	0.209752	0.237655	0.0879351	0	0.122457	0.057544	0.0218764	0.052938	0	0.0493486	0	0	0.0579995	0.0458685	0.25131	0.03394
Cre15.g638551.t1.1	Archeaplastidia I	4.46713e-08	16	'not assigned.unknown'	1.94118	0.641015	0.140676	0	0	0.296286	0.172146	0.179153	0.601607	0.433769	6.09898	3.64463	11.5666	14.7741	8.02571	12.4643	6.22503	11.9795	3.18721	4.80358	2.54066	2.84646	1.37608	2.60179
Cre06.g268200.t1.2	Prokaryotic	7.16383e-10	16	'transport.misc'	9.21552	9.32802	18.0115	19.6737	25.3393	31.8612	28.9131	27.8992	45.7519	38.6892	58.7048	52.6332	64.1871	60.3121	73.4965	60.0484	69.0621	61.2895	50.6197	49.6921	45.3828	48.4162	38.016	38.2314
Cre09.g388850.t1.1	Archeaplastidia I	0.000103608	23	'transport.calcium'	124.714	133.108	60.1836	48.5252	20.9453	30.8006	31.0093	26.9935	24.7676	25.6955	31.8159	30.5212	24.7753	28.2832	24.1152	30.9264	40.8533	39.2543	63.0731	62.9666	63.2221	68.7967	75.2147	61.8949
Cre02.g085701.t1.1	Specific	0.0488609	18	'protein.degradation.ubiquitin.E3.RING'	0.625587	0.32841	1.17873	1.60263	1.35154	2.13248	2.2376	2.21321	2.26781	2.32985	2.86208	2.65029	2.28096	4.56571	2.59932	2.15895	2.7202	3.13495	3.88946	3.9405	4.6625	5.91768	6.55896	4.4719
Cre03.g207041.t1.1	Archeaplastidia I	0.0238555	1	'not assigned.unknown'	23.8766	19.4315	19.487	16.8474	17.1946	17.3371	18.3474	14.334	15.3808	15.9284	26.7372	25.6676	9.27506	13.5248	8.48742	13.3269	10.0167	13.9291	17.8125	15.5923	20.4795	22.7444	32.5916	22.7107
Cre03.g169900.t1.2	Archeaplastidia I	NR	NR	'not assigned.unknown'	53.3058	55.9349	76.6857	65.9118	62.723	63.9269	49.2419	52.1979	34.641	36.6917	51.6163	43.1525	32.8346	31.2736	54.1381	41.4579	50.7032	42.1803	48.7625	37.1885	36.3374	34.6214	30.9899	30.4275
Cre06.g279300.t1.2	Specific	3.75778e-06	20	'not assigned.unknown'	9.79293	9.59114	6.73104	7.4217	6.47068	6.85718	4.02888	5.40414	0.767994	1.91757	0.542576	1.02066	18.0468	13.2373	13.4982	16.2314	18.4375	18.6442	19.2947	17.9875	18.0035	14.3686	15.9834	17.4943
Cre02.g141550.t1.2	Prokaryotic	NR	NR	'protein.degradation'	0	1.20775	0.149811	1.2664	0.595482	2.05092	0.36665	1.52629	0.58243	1.84774	0.0854607	1.39329	0.178517	0.521964	0.0425217	0.308691	0.449441	0.57552	0.271534	0	0.112735	0.802401	0.488477	0.26388
Cre05.g241150.t1.1	Archeaplastidia I	3.75778e-06	15	'not assigned.unknown'	0.450002	0.289129	0.0767324	0.0294838	0.0381254	0.060604	0.0117373	0.012215	1.34989	1.03513	8.63414	8.21954	6.52239	22.8391	5.4503	7.52339	2.50344	5.04809	1.00832	2.32239	0.461939	0.947551	0.458692	0.625106
Cre02.g117500.t1.2	Viridiplantae	0.000919932	9	'major CHO metabolism.degradation.sucrose.hexokinase'	8.47818	12.3509	15.4914	14.2456	16.3857	16.5902	21.7845	20.0296	20.1506	24.6123	22.3477	21.3845	7.98882	13.8008	8.64501	7.43012	9.41319	8.27125	11.279	10.6936	10.3535	10.0631	7.03931	8.25546
Cre01.g000200.t1.1	Specific	0.00380362	19	'not assigned.unknown'	14.3138	7.03972	5.12032	5.97018	5.39523	7.15848	7.15703	7.13917	7.43066	7.8261	7.22677	6.48038	5.18973	7.48094	12.5037	8.39804	9.56767	11.2766	12.4009	11.9209	11.9247	10.6127	10.3147	8.92186
Cre12.g495958.t1.1	Specific	NE	NE	'not assigned.unknown'	0	0	0	0	0	0	0	0	0	0	0	0	0	0	0	0	0	0	0	0	0	0	0	0
Cre17.g731900.t1.1	Archeaplastidia I	0.00150497	19	'not assigned.unknown'	6.93849	9.74545	6.21139	3.86415	2.35139	5.60665	3.98144	4.89686	7.24453	5.92818	12.486	9.62796	7.75403	9.2013	7.80764	7.92306	12.8667	13.2566	9.11379	10.6507	12.9096	14.082	18.1098	16.9323
Cre09.g393900.t1.2	Prokaryotic	2.2062e-07	1	'Co-factor and vitamine metabolism.riboflavin.GTP cyclohydrolase II'	44.9318	54.4654	40.9672	45.3327	34.2386	46.5707	23.0273	24.7843	4.97538	7.58859	9.28754	6.5396	8.15121	8.48049	15.3678	12.5347	25.9552	18.2303	34.0386	30.6997	33.3927	31.5008	35.9667	34.9132
Cre06.g299926.t1.1	Specific	NE	NE	'not assigned.unknown'	0	0	0	0	0	0	0.249106	0	0	0	0	0	0	0	0.577795	0	0	0	0	0.252766	0.306374	0	0.885005	0.53785
Cre08.g373764.t1.1	Specific	NE	NE	'not assigned.unknown'	0	0.127684	0.273208	0.279941	0.452488	0.383613	0.167163	0.231956	0.247839	0.561617	0.415609	0.604979	0.144692	0.430621	0.232639	0.312752	0.273213	0.349856	0.660256	0.791556	0.548248	0.812959	0.626879	0.601542
Cre12.g520650.t1.2	Archeaplastidia I	NR	NR	'cell.organisation'	98.2531	69.1838	48.0048	40.833	39.4866	44.6671	49.9369	46.2655	33.9925	45.563	54.9877	47.8094	57.0206	61.8303	41.8326	54.9005	50.6471	51.7663	50.7901	52.3818	45.5731	48.9358	46.7663	52.7299
Cre03.g185700.t1.1	Specific	NE	NE	'not assigned.unknown'	0.0690074	0.15776	0	0.0384312	0	0.0526636	0.0305983	0.0636874	0.0388848	0.0771006	0	0.132886	0.238366	0.472936	0.45422	0.412182	0.45009	0.70443	0.40789	0.465717	0.225796	0.654753	0.543536	0.528523
Cre06.g310545.t1.2	Specific	NE	NE	'not assigned.unknown'	0	0	0	0.349927	0	0	0	0	0	0	0	0.604979	0	0.226642	0	0	0	0	0	0	0	0	0	0
Cre11.g468800.t1.2	Specific	NE	NE	'not assigned.unknown'	0.101602	0.129042	0.0736304	0.169752	0	0	0.0450511	0	0.0858774	0	0.042003	0	0	0.146594	0.020899	0.0505727	0	0.0471437	0.066728	0.045713	0	0.175276	0.533514	0.226965
Cre10.g434350.t1.1	Archeaplastidia I	1.40898e-07	4	'not assigned.unknown'	27.7678	22.1566	30.4554	22.3296	20.4452	24.3271	25.5634	21.6336	11.9631	18.0164	9.08569	6.83382	0.250901	0.280717	0.204903	0.185939	0.676798	0.722214	2.00358	0.896379	1.39206	0.698134	2.90963	2.06632
Cre10.g446150.t1.2	Archeaplastidia I	0.000919932	12	'not assigned.unknown'	5.04139	2.66788	4.46533	3.04159	4.4373	4.70235	2.67004	3.0372	4.53731	2.5034	22.1729	17.5959	15.3985	15.8357	4.98327	8.57363	4.71913	6.62777	2.11534	3.21331	1.37464	1.63069	0.845643	2.5026
Cre07.g321300.t1.2	Prokaryotic	NR	NR	'not assigned.unknown'	9.35866	17.0673	73.3862	71.4976	70.1607	77.0984	67.2461	65.111	36.7115	52.5493	38.3916	33.7329	26.3173	27.0058	37.6612	35.594	44.3456	36.4096	36.2477	30.4462	27.6121	24.9416	11.7815	23.969
Cre16.g669193.t1.1	Specific	NE	NE	'not assigned.unknown'	0	0.0244803	0	0	0	0	0	0	0.0135763	0	0	0	0	0.00869063	0.00991172	0	0	0.0223588	0	0	0	0	0.0253029	0
Cre09.g387450.t1.1	Specific	NR	NR	'not assigned.unknown'	7.49265	5.15143	3.47511	3.00439	6.25911	7.16665	18.4719	13.9683	16.2688	19.0868	17.8003	12.8413	5.00369	4.18008	4.99345	3.7792	6.84175	6.90685	14.6313	10.8774	11.223	13.1411	18.6752	20.34
Cre02.g145950.t1.2	Specific	1.10086e-05	17	'not assigned.unknown'	2.96972	2.77601	0.774768	0.463087	0	0	0	0	5.65609	4.24705	124.833	73.1423	107.88	114.639	47.28	79.7036	32.4763	55.0631	13.8087	18.6525	5.89503	7.68469	4.36632	8.45352
Cre02.g110000.t1.1	Archeaplastidia I	0.00588624	21	'protein.degradation.ubiquitin.E3.RING'	11.905	10.9226	3.25138	3.21607	3.10302	4.00028	4.58934	4.83764	4.23023	5.65796	5.69288	4.57646	2.59571	3.6773	7.00825	6.54481	7.58133	7.91488	10.2401	11.7518	10.8528	11.6864	10.1467	9.68213
Cre12.g545900.t1.2	Specific	NE	NE	'not assigned.unknown'	0.292964	0.223251	0.212309	0	0	0	0.129902	0.135189	0	0	0.121113	0.141038	0.25299	0.211348	0.0602608	0.145823	0.477703	0.135936	0.192406	0.13181	0	0.252699	0.153835	0.186983
Cre07.g334100.t1.1	Archeaplastidia I	1.18453e-06	10	'development.unspecified'	13.3721	17.2814	12.5382	10.8707	11.7293	17.3873	25.2205	21.0123	21.6677	24.9597	35.6184	34.9186	12.9613	17.9963	8.89697	10.3625	5.85585	7.07218	5.8687	6.48687	5.32241	6.42311	4.94182	5.65272
Cre07.g318702.t1.1	Archeaplastidia I	0.000185139	21	'RNA.processing'	97.5225	134.023	51.7557	48.4609	13.5264	18.1406	11.9986	14.2499	19.8822	17.4288	47.4233	45.8763	27.3388	33.7607	36.8017	49.3871	42.6242	46.5308	57.7761	60.8744	59.0859	60.2288	50.819	51.1356
Cre14.g613134.t1.2	Viridiplantae	0.00150497	21	'RNA.regulation of transcription.SET-domain transcriptional regulator family'	12.1567	17.4738	5.69738	5.87834	1.72994	3.33322	2.42081	2.2842	4.75817	5.53056	7.91463	7.77989	5.5947	12.5248	8.63962	6.34086	6.96359	6.89045	8.89232	10.8736	12.2269	12.3381	11.7922	9.01335
Cre15.g640203.t1.1	Specific	NE	NE	'not assigned.unknown'	0	0	0	0	0	0	0	0	0	0	0	0.188436	0	0	0	0	0	0	0	0	0	0	0.102767	0
Cre11.g474700.t1.1	Prokaryotic	1.54982e-05	12	'not assigned.unknown'	9.14675	9.68587	9.55547	9.98945	11.2919	11.5131	17.9084	15.5676	20.6497	21.8989	25.0451	24.762	13.3696	13.947	8.67411	12.8306	11.88	13.063	12.1704	10.5822	9.6523	10.0413	10.3232	9.21168
Cre06.g259000.t1.2	Specific	NE	NE	'not assigned.unknown'	0	0.0584577	0.0833887	0	0.0828653	0	0.102043	0.0530984	0.0324196	0	0.0475697	0.110791	0.529958	0.14527	0.118344	0.171825	0	0.160175	0.226715	0.0517713	0	0.198506	0.0906331	0.0734413
Cre12.g560200.t1.2	Archeaplastidia I	1.31354e-09	11	'misc.GCN5-related N-acetyltransferase'	4.48687	5.21019	13.9354	17.3131	19.1563	17.121	30.411	24.8458	49.6629	34.7336	71.6786	63.2589	28.1373	37.5709	18.0629	23.2906	18.1164	17.3989	14.7339	12.9776	13.6326	12.1635	12.1169	14.114
Cre16.g681000.t1.1	Specific	3.39976e-08	14	'not assigned.unknown'	0	0.0556421	0.158745	0.121993	0.157748	0.501512	1.84544	0.404328	2.6538	2.20267	3.80339	4.00729	5.92708	5.37288	2.70344	4.57938	2.02403	2.94756	1.72636	2.16822	1.79187	1.32261	2.70306	1.32818
Cre03.g175800.t1.1	Prokaryotic	0.000138924	19	'protein.synthesis.ribosome biogenesis.Pre-rRNA processing and modifications.methylotransferases'	9.45967	12.1531	9.95343	9.16874	5.10924	5.48383	4.43646	4.40717	8.12373	6.19918	12.1081	11.4289	7.09544	8.28432	18.1108	11.4545	12.0135	11.9018	11.4696	12.1953	12.6489	12.5531	9.24198	9.69495
Cre06.g264100.t1.1	Specific	0.00191087	19	'not assigned.unknown'	1.56056	1.12579	3.07612	3.75451	2.78709	4.6209	5.53569	4.32076	4.53747	5.85844	3.84506	4.47764	5.21082	7.67799	5.88067	7.36378	16.1499	17.0309	27.5085	21.8221	24.1355	16.6644	10.2595	18.1674
Cre16.g651100.t1.1	Specific	NR	NR	'not assigned.unknown'	1.29257	1.49573	1.48313	2.31951	1.39625	2.13727	1.56019	2.05447	2.02318	2.8482	2.65693	3.07675	1.75698	3.2766	2.319	2.25182	1.73685	2.81551	2.19299	2.64929	2.89788	3.14344	2.11159	2.81866
Cre07.g329750.t1.2	Specific	1.22806e-08	4	'not assigned.unknown'	27.0723	23.5878	16.4033	16.0519	11.3458	15.1924	14.5492	15.1226	6.31988	9.46083	3.58476	3.39057	1.207	1.79884	1.87574	2.55321	1.96932	2.49343	2.86083	5.20185	4.83982	5.63596	8.78592	11.5625
Cre06.g288650.t1.2	Specific	3.75778e-06	3	'lipid metabolism.FA desaturation.omega 6 desaturase'	54.1156	73.6856	59.1297	52.3712	28.6995	42.686	30.0094	31.0373	15.6604	23.2787	24.6262	25.3454	16.2816	19.3685	16.1935	17.6442	18.5829	19.3351	25.6683	27.1788	31.6085	30.3949	27.9021	24.744
Cre17.g732900.t1.1	Prokaryotic	0.0286919	19	'DNA.repair'	0.408583	1.03786	0.666218	0.796411	0.588477	1.13032	0.67938	0.989846	1.38139	1.99719	1.43574	1.74571	0.676263	1.42773	1.55479	1.01686	1.63781	1.75364	2.41506	2.45872	3.17515	4.09697	2.89638	3.08041
Cre17.g729901.t1.1	Specific	NR	NR	'not assigned.unknown'	0	0.0339966	0.135787	0.462123	0.346975	0.83754	1.51921	1.79103	3.64257	4.93461	2.98777	4.48444	3.09742	8.29379	2.50518	2.11844	1.73132	2.63307	3.58626	3.85383	4.78795	6.59177	5.41842	3.98061
Cre16.g681014.t1.1	Specific	0.0343842	17	'not assigned.unknown'	4.04799	4.08791	1.88415	1.9428	1.25611	2.13485	2.34943	2.17169	4.54343	4.30212	8.48977	7.9377	5.72188	11.2537	5.00942	7.10946	4.23941	6.4747	5.92229	6.94453	7.03541	7.65037	13.1251	7.99237
Cre02.g094200.t1.1	Archeaplastidia II	3.56854e-05	15	'transport.misc'	0	0.138628	0.0988752	0.037992	0	0.104123	0.514226	0.377758	3.34431	3.42988	6.48647	6.23993	3.02407	4.78604	3.69046	3.87098	2.22473	3.10205	2.73299	2.76237	2.60418	2.79503	2.68662	2.35117
Cre17.g715250.t1.2	Prokaryotic	0.000138924	4	'lipid metabolism.FA synthesis and FA elongation.Acetyl CoA Carboxylation.heteromeric Complex.Biotin Carboxyl Carrier Protein'	278.178	357.278	884.803	900.146	853.571	987.467	679.233	756.34	234.948	383.028	163.707	162.932	107.445	88.8696	232.523	193.06	278.593	235.121	322.798	281.276	316.027	294.985	320.666	284.618
Cre08.g380100.t1.2	Specific	1.80759e-07	5	'not assigned.unknown'	5.4575	5.31408	9.88752	11.3976	13.7556	7.98279	6.65469	5.66636	3.97217	3.55691	1.69212	1.09472	0.130912	0	0	0	0	0	0	0	0	0	0.119405	0
Cre06.g273150.t1.2	Viridiplantae	0.000323018	21	'not assigned.unknown'	7.42277	7.7724	4.00453	2.93963	1.66303	1.63648	1.38966	1.86487	1.766	1.93511	3.30729	2.73965	2.70642	5.54824	5.78494	4.31047	4.84138	4.40089	4.76662	5.41766	5.44224	7.22069	5.37015	5.15865
Cre04.g230046.t1.1	Specific	0.00191087	21	'not assigned.unknown'	16.953	5.58833	3.28244	4.10808	4.56658	6.71582	8.14827	7.10641	6.16192	7.0849	5.45698	5.66943	6.29549	6.7919	11.3931	12.4321	19.6247	19.1552	25.3277	29.229	33.6638	35.5528	53.2762	27.3395
Cre06.g279183.t1.1	Archeaplastidia I	NR	NR	'not assigned.unknown'	3.16688	3.29182	1.93264	1.77528	0.915242	1.44692	2.04165	2.04783	3.35179	4.51597	4.26353	5.23576	1.92513	4.13711	2.35706	2.45781	1.63069	2.19449	2.03882	2.55909	2.59054	3.27974	2.42874	2.234
Cre12.g508900.t1.2	Archeaplastidia I	3.41398e-07	16	'signalling.MAP kinases'	7.49318	8.00062	29.7283	31.4041	40.517	49.2371	48.8804	45.5369	44.9783	44.1302	73.6103	70.0682	134.204	113.794	76.647	89.4505	85.2518	77.7871	74.9022	76.4549	56.724	63.5924	59.9536	60.2673
Cre06.g252650.t1.2	Prokaryotic	0.0238555	2	'secondary metabolism.sulfur-containing.glucosinolates.synthesis.aliphatic.methylthioalkylmalate isomerase small subunit (MAM-IS)'	2622.2	2372.51	715.143	565.533	440.98	359.347	292.103	299.278	176.781	201.999	232.031	164.56	144.235	103.309	256.665	214.365	287.197	239.817	249.876	209.854	206.033	199.148	156.516	172.237
Cre01.g001300.t1.1	Specific	NR	NR	'not assigned.unknown'	0.339065	0.400375	0.803562	0.92884	0.59394	1.20988	0.841109	1.11215	0.888163	1.19792	1.39035	1.84408	1.16065	3.62611	1.31193	1.64665	1.07088	1.4372	1.41434	1.81825	1.75411	2.44642	3.60897	1.65229
Cre02.g085200.t1.1	Archeaplastidia I	NR	NR	'not assigned.unknown'	29.8067	16.9661	12.8925	12.9496	15.5088	12.505	13.6316	12.3142	20.401	16.3897	24.5155	21.7872	12.9821	14.9451	30.4947	19.6523	19.7633	21.0714	15.2711	14.4638	12.255	10.5667	8.52227	12.1514
Cre12.g547200.t1.1	Specific	0.0343842	23	'signalling.MAP kinases'	4.15635	3.70659	1.90692	2.1149	1.24895	1.64302	1.78991	1.90416	1.81129	1.83748	2.94205	3.28212	1.74727	3.18719	1.72832	1.87534	1.43022	1.85918	3.27958	3.45752	3.8973	4.42334	14.6259	4.64711
Cre03.g179840.t1.1	Specific	2.05876e-08	16	'not assigned.unknown'	2.07622	5.0981	6.52003	6.16682	8.97107	17.4294	19.3328	22.3552	24.7634	17.7845	39.1967	37.649	191.644	170.376	236.452	174.652	167.392	182.719	109.995	108.671	93.5995	96.4083	12.901	74.6494
Cre16.g695950.t1.2	Archeaplastidia I	0.00588624	4	'transport.metabolite transporters at the mitochondrial membrane'	119.012	105.87	54.6887	45.1278	42.4964	52.4933	45.2553	43.5008	52.3874	48.1012	71.7033	61.4634	32.1922	29.0725	38.1958	32.4517	40.2776	35.0158	40.5433	38.6286	43.5154	40.7097	42.5823	44.4934
Cre09.g393284.t1.1	Specific	NR	NR	'not assigned.unknown'	5.35767	4.61531	1.85692	1.77296	1.84527	2.01475	2.5822	2.14984	2.45018	3.3834	2.47169	3.32689	1.16224	3.72504	1.86867	2.203	2.02577	2.41391	4.02864	5.44988	5.2507	5.25758	5.44314	5.92218
Cre06.g273450.t1.1	Specific	2.16523e-05	17	'not assigned.unknown'	0.376009	0.477558	0.363321	0.209405	0	0	0	0	0	0.140036	14.7154	7.66307	27.5276	32.7769	10.8022	17.5929	6.60802	11.7476	3.70419	4.68048	1.77713	1.83787	1.15175	1.55991
Cre10.g453500.t1.2	Specific	2.2062e-07	21	'not assigned.unknown'	1.17546	0.914413	0.239582	0.490974	0.0529063	0.196233	0.374617	0.220359	0.196637	0.164165	0.197414	0.17684	0.338358	0.635994	0.936917	1.27988	1.97659	2.06235	3.20859	3.56983	4.82775	5.21211	6.18199	5.6619
Cre12.g493200.t1.1	Viridiplantae	1.18453e-06	22	'not assigned.unknown'	6.47062	4.24056	6.28353	4.18015	3.54143	5.13563	5.7956	4.83714	2.66166	3.90392	3.31699	3.23967	3.38988	4.5046	4.65837	5.86177	8.93309	7.62603	12.5789	11.1792	11.2918	15.3485	14.5083	14.2066
Cre17.g701350.t1.1	Archeaplastidia I	3.41398e-07	14	'RNA.processing.ribonucleases'	0.30416	0.309044	0	0	0.219039	0	0.472032	0.561423	11.8688	9.68521	30.2408	23.5749	20.5311	30.4177	8.75893	14.4583	3.71969	7.5505	0.898916	1.91587	0.497614	0.262356	0.519072	0.388257
Cre19.g750647.t1.1	Specific	3.39976e-08	22	'signalling.MAP kinases'	46.7214	38.8421	21.3619	17.6886	11.41	15.6346	14.7695	14.0445	12.769	15.3145	13.4351	13.978	12.0912	14.6198	14.7035	17.8636	23.3917	23.0466	40.1707	47.7115	67.8774	68.5545	113.361	66.671
Cre12.g516000.t1.1	Specific	2.16523e-05	19	'not assigned.unknown'	2.83682	5.40444	9.76515	11.454	5.78827	9.38142	5.87002	6.87257	5.92781	6.07492	16.4186	14.1122	15.6511	14.8372	22.8544	22.9455	35.7205	30.165	30.1201	30.9513	39.8362	36.0922	23.8959	23.8393
Cre05.g230971.t1.2	Specific	1.54982e-05	19	'not assigned.unknown'	67.4162	58.1525	40.2044	25.4211	23.2632	18.7575	13.0781	17.175	18.4005	18.8307	27.2896	16.9038	112.19	59.2737	169.294	121.293	139.7	115.024	101.005	94.7871	109.146	85.7114	125.007	95.2442
Cre13.g575550.t1.2	Specific	0.00150497	6	'not assigned.unknown'	1.88791	1.213	1.6096	0.432932	1.59949	1.69503	1.28029	0.871185	1.25155	1.24078	1.23958	1.28312	0.41557	0.0801155	0.0456861	0.0552772	0.120722	0.154587	0.145871	0.0999306	0.242249	0.0478953	0.145786	0.0708794
Cre03.g203550.t1.1	Archeaplastidia I	0.0134079	18	'not assigned.unknown'	0.987377	1.80126	4.55346	5.39887	3.36134	3.69912	6.92534	5.67465	8.09271	7.82252	7.68134	9.63646	6.58867	7.4792	7.84693	7.90817	9.7088	10.3707	12.0261	9.61175	13.2656	12.2718	12.3019	12.6897
Cre02.g078858.t1.1	Archeaplastidia I	0.00380362	19	'signalling.misc'	4.47892	5.5045	4.39142	5.09879	6.59322	5.62985	6.13316	5.47097	5.34453	6.62321	7.84211	7.38826	9.36609	14.7302	9.34833	12.1633	12.5301	13.7835	12.8044	15.2026	14.1524	13.6921	16.2383	14.4824
Cre08.g378950.t1.1	Specific	0.00071381	2	'protein.postranslational modification'	3.66549	3.58209	3.13597	2.38159	1.42982	2.25342	2.23478	2.67813	1.66384	2.38897	1.91521	1.9607	1.26027	2.18524	1.40322	1.54576	1.10683	1.55906	1.70519	2.74863	3.22052	2.89822	9.97125	3.89912
Cre01.g002100.t1.2	Specific	1.18453e-06	8	'not assigned.unknown'	2.8628	1.89878	4.78322	4.05227	4.32369	5.70468	6.91109	6.09151	5.75805	7.50771	5.06275	5.58938	1.03007	1.40552	1.21861	1.16768	0.929287	0.885563	1.12288	0.966024	1.21427	0.994594	0.553282	0.85014
Cre12.g532350.t1.1	Archeaplastidia I	0.0238555	21	'transport.calcium'	2.86866	3.11894	1.59558	1.7248	1.01319	1.66633	2.01329	1.78749	2.23678	2.80701	2.71931	3.02594	1.69883	4.17192	1.89798	2.37828	2.14514	2.77234	3.59402	4.65298	4.56865	6.48936	6.27478	4.34403
Cre01.g006766.t1.1	Specific	NR	NR	'not assigned.unknown'	0.206724	0.175036	0.249685	0.268631	0.248118	0	0	0.0635955	0.174729	0	0.313356	0.464429	1.01159	0.347976	0.184261	0.308691	0	0.127893	0.0452557	0.062006	0.150313	0.0891557	0.0542752	0.13194
Cre05.g230850.t1.1	Specific	0.00055099	9	'not assigned.unknown'	92.3577	38.237	7.11684	7.7654	17.8154	23.0559	32.6086	30.442	25.3875	32.0792	26.1566	23.6749	6.36578	12.8713	6.02921	4.14188	4.84877	4.38281	5.46499	5.53148	4.61966	4.39704	1.96822	3.56456
Cre02.g080000.t1.2	Specific	NE	NE	'not assigned.unknown'	0	0	0	0	0	0	0	0	0	0	0	0	0	0	0	0	0	0	0	0	0	0	0	0
Cre03.g205585.t1.1	Specific	1.75697e-06	23	'not assigned.unknown'	5.2249	4.93841	3.96255	3.83465	1.83759	3.67832	4.11268	3.94365	2.37359	3.03197	2.4614	3.02233	1.95869	3.20683	3.03257	3.12487	3.23614	3.79629	5.50634	6.45099	6.75894	7.14448	9.32608	7.74233
Cre17.g744347.t1.1	Specific	NE	NE	'not assigned.unknown'	0	0	0	0	0	0	0	0	0	0	0	0	0	0	0	0	0	0	0	0	0	0	0.0413781	0
Cre17.g713575.t1.1	Specific	NE	NE	'not assigned.unknown'	0.322656	0	0	0	0	0	0	0	0.181812	0	0.266776	0.155333	0.0928769	0.058192	0	0	0	0.149713	0	0	0	0	0.0847133	0
Cre07.g355550.t1.1	Viridiplantae	0.0238555	19	'not assigned.no ontology'	2.57234	2.24505	3.48931	4.55485	2.80243	4.27855	5.03029	4.16977	4.4971	5.74804	4.49908	5.04874	4.76546	9.08824	5.84738	5.15437	5.44916	5.6924	8.18709	7.62661	10.9347	12.7438	17.5076	10.7768
Cre17.g729350.t1.1	Specific	0.0343842	19	'not assigned.unknown'	0.922531	0.962011	1.0732	1.18979	1.27626	1.85273	1.72234	1.71402	1.37482	2.27845	1.54559	1.69468	1.90079	3.4546	2.07736	2.30804	3.1009	2.72604	5.48479	5.95291	6.527	7.97832	8.97453	6.48455
Cre17.g734693.t1.1	Specific	NE	NE	'not assigned.unknown'	0	0	0	0	0	0.152482	0.177188	0	0.225174	0.223237	0.3304	0.0961892	0.172541	0.288282	0.287689	0.198905	0.217198	0.278128	0.393667	0.719166	0.108961	0.258514	0.419668	0.255047
Cre01.g001700.t1.1	Specific	0.00895623	23	'protein.postranslational modification'	2.08529	2.27106	2.39902	2.20652	0.863482	2.84464	1.93016	2.11698	1.43942	2.53371	0.894399	1.22977	0.667781	2.94289	0.975818	1.05093	1.53011	1.80211	2.89313	4.58552	5.97028	6.75632	4.56472	4.78301
Cre12.g521336.t1.2	Specific	NE	NE	'not assigned.unknown'	0	0	0	0	0	0	0	0	0	0	0	0	0	0	0	0	0	0	0	0	0	0	0	0
Cre03.g204000.t1.2	Specific	5.42231e-06	20	'not assigned.unknown'	41.149	44.5196	18.0395	11.3168	8.7802	12.4062	13.7406	13.5966	17.1755	9.08147	24.3618	25.6794	22.081	23.8216	36.1552	33.1251	40.8656	43.6079	62.3907	53.9413	47.0968	49.7346	69.4902	61.929
Cre13.g564550.t1.2	Archeaplastidia I	0.00117956	21	'not assigned.unknown'	65.1179	91.3056	54.1117	42.5511	16.8819	24.5163	29.4511	23.2378	33.8799	27.6469	69.2745	60.8169	35.739	44.0799	46.8802	50.5635	65.8318	46.5308	64.435	66.2131	76.7049	70.959	79.3287	59.0168
Cre09.g387300.t1.1	Archeaplastidia I	NR	NR	'not assigned.unknown'	8.69676	7.87243	7.33379	7.74937	3.13146	7.90407	6.24002	8.31817	7.88536	11.5717	10.0668	11.1901	2.79922	8.15613	4.61853	4.36818	3.78155	3.92526	3.63469	5.01556	6.07929	4.94415	4.58742	4.56668
Cre15.g639503.t1.1	Specific	0.000103608	7	'protein.postranslational modification'	5.7373	6.68373	4.22946	3.19519	1.97679	2.9064	3.45407	2.98985	2.14597	3.20509	1.04279	1.61913	0.0569478	0.0758213	0.081388	0.0738555	0	0	0	0.0222528	0.0269723	0.0106654	0.00649279	0.039459
Cre02.g100633.t1.1	Specific	3.75778e-06	21	'not assigned.unknown'	3.01888	3.97361	3.18219	3.82104	0.988193	1.88499	1.33859	2.91279	1.85574	2.45304	1.13456	3.17093	2.60696	2.57382	8.86284	5.87399	11.9334	8.53192	8.65163	7.28517	16.0142	23.9091	14.4831	4.90453
Cre12.g545177.t1.1	Prokaryotic	0.00055099	18	'cell.division'	5.3059	5.99977	22.2026	22.7816	26.6238	26.3854	33.6204	30.8818	33.6112	37.2902	33.6807	36.8322	27.6886	36.24	37.565	37.4854	51.3522	43.4415	54.8557	49.7468	48.4433	50.86	45.0724	43.2593
Cre09.g397300.t1.2	Prokaryotic	0.000185139	19	'not assigned.unknown'	3.02966	2.51639	1.53341	1.84795	1.80084	2.09191	2.111	2.13035	2.41172	3.22378	3.32006	3.42639	2.60242	3.83352	3.49179	3.47083	3.52865	4.46275	4.83224	4.99804	6.87104	6.57462	8.01748	6.38414
Cre08.g374436.t1.2	Specific	NE	NE	'not assigned.unknown'	0	0	0	0	0	0	0	0	0	0	0	0	0	0	0	0	0	0	0	0	0	0	0.0441464	0
Cre12.g544700.t1.1	Archeaplastidia I	NR	NR	'not assigned.no ontology.pumilio/Puf RNA-binding domain-containing protein'	92.4385	81.3223	31.4183	28.593	16.8819	21.2917	19.2748	21.3147	23.7934	25.6744	35.3431	35.2223	11.8797	18.3418	20.9071	18.4391	24.9484	24.3061	32.0845	32.2407	34.7539	34.8492	24.1025	27.2826
Cre01.g015250.t1.1	Archeaplastidia I	1.75697e-06	15	'DNA.synthesis/chromatin structure'	1.40193	1.69152	1.17471	1.00034	0.694092	0.702117	3.53548	2.54726	15.4784	11.6497	54.0263	47.1595	27.6303	46.0883	15.1663	24.467	9.76296	14.4939	7.16439	6.87917	4.46772	5.1204	3.4047	4.75347
Cre11.g467692.t1.1	Specific	NR	NR	'not assigned.unknown'	154.082	31.8569	2.03567	3.08274	5.5332	6.93556	11.0266	9.64545	14.1524	16.3384	11.9883	13.9606	9.51265	11.4882	9.92448	8.348	8.84632	9.3537	13.3479	11.9692	15.0484	15.5353	14.7067	17.6647
Cre04.g217970.t1.1	Specific	2.05876e-08	22	'not assigned.unknown'	12.6677	14.2812	5.62159	4.59755	2.20377	4.12769	1.10446	2.3645	0.922339	1.11319	1.8241	1.54175	1.57738	1.1295	4.06954	2.76303	7.96836	5.51462	9.06745	9.76595	10.8281	15.0702	9.13692	5.81401
Cre10.g437500.t1.2	Specific	1.54982e-05	9	'not assigned.unknown'	175.608	209.144	353.319	362.885	343.336	282.729	311.463	305.659	351.543	353.683	456.6	463.863	190.446	140.021	179.182	149.132	155.313	123.653	113.309	104.653	91.1462	72.7467	58.0368	88.2392
Cre04.g226114.t1.1	Archeaplastidia I	NE	NE	'not assigned.unknown'	0	0.146144	0	0	0	0	0	0	0	0	0	0	0	0	0	0	0	0	0	0	0	0	0	0
Cre12.g554400.t1.1	Specific	0.000919932	21	'not assigned.unknown'	151.906	26.1183	2.7955	18.2976	4.11903	9.3392	9.02402	11.0486	16.9769	16.6451	15.2322	56.8007	23.969	24.014	26.0475	23.2395	32.2452	31.2921	47.4364	44.4663	63.2547	74.75	98.1353	67.6632
Cre07.g326750.t1.1	Specific	1.75697e-06	1	'not assigned.unknown'	8.47516	9.78415	5.46415	5.30586	2.77807	4.59443	3.7061	3.93786	3.65583	3.46113	3.33454	3.46104	2.591	3.58411	2.26026	2.64748	2.16029	2.84766	4.68321	4.2865	5.22748	5.74743	7.58086	5.81957
Cre13.g579450.t1.1	Specific	0.000919932	18	'not assigned.unknown'	389.04	227.111	20.9202	97.9636	13.0173	18.3245	8.97204	14.9396	13.5301	23.8132	238.459	178.459	2202.2	1517.1	530.138	965.807	464.407	788.658	408.771	501.683	410.931	547.57	1139.93	1009.05
Cre09.g393210.t1.1	Specific	0.00241479	5	'not assigned.unknown'	101.475	113.856	102.639	85.5252	60.9625	75.3712	101.539	90.3971	71.3986	82.4556	47.3346	49.1133	13.2772	11.4506	17.0778	20.5279	20.3512	16.3664	24.5908	19.0436	21.6028	20.829	6.55373	18.5293
Cre11.g477550.t1.2	Specific	1.18453e-06	19	'not assigned.unknown'	1.83666	2.87698	0.221835	0.681908	0	0	0.407193	0.565022	1.46615	1.36804	1.01238	1.3263	20.6187	16.6727	37.9678	38.8535	61.7268	74.2845	89.8647	113.072	140.058	192.088	286.757	107.455
Cre08.g358527.t1.1	Specific	NR	NR	'not assigned.unknown'	10.3465	8.49098	0.576772	0.44324	0.573152	1.21477	2.1174	1.46906	1.12118	0	2.30317	2.68208	1.60367	1.29186	0.654834	1.58461	0	1.10788	0.522703	1.43234	2.60418	1.71625	2.0896	2.28586
Cre15.g641400.t1.1	Specific	0.000245257	23	'not assigned.unknown'	39.9473	29.5668	15.8058	15.3429	16.5332	19.0976	23.21	20.1289	17.3998	20.7771	16.3246	15.363	15.3318	16.6037	30.412	26.3975	39.5567	33.4494	44.48	51.5435	53.4608	56.3391	62.8687	59.3445
Cre05.g238332.t1.1	Prokaryotic	1.40898e-07	8	'PS.lightreaction.photosystem I.PSI polypeptide subunits'	453.049	571.71	2968.94	2946.31	3853.33	3954.18	4712.99	4390.5	4047.16	4306.48	2981.26	3075.65	1917.99	1505.86	762.716	790.054	771.937	639.982	754.921	550.978	639.544	431.449	244.769	464.83
Cre13.g573300.t1.1	Prokaryotic	1.40898e-07	21	'nucleotide metabolism.degradation'	16.8484	16.0673	7.53524	5.84434	2.49598	4.70235	2.00641	2.79891	2.06152	1.82865	7.96025	5.14476	7.64886	8.75132	12.2583	10.3511	12.559	13.089	14.3533	17.2834	14.701	14.8234	16.8853	13.8872
Cre35.g759297.t1.1	Specific	7.67819e-05	18	'not assigned.unknown'	2.65295	3.20096	3.84515	0.369367	0	2.53078	2.94084	1.83632	2.42922	2.22307	5.20954	2.87365	2.48188	2.51195	4.09272	8.25319	11.8961	9.23231	8.71172	9.54893	6.51045	6.57895	3.30853	10.7943
Cre02.g095033.t1.1	Specific	NE	NE	'not assigned.unknown'	0	0	0	0	0	0	0	0	0	0	0	0	0	0.0355151	0	0	0	0	0	0	0	0	0	0
Cre09.g388355.t1.1	Specific	NE	NE	'not assigned.unknown'	0	0.0211324	0	0	0	0	0	0	0	0	0.0343927	0	0.0239473	0.0450126	0.0513372	0.0414097	0.0904362	0.0772039	0	0.0374305	0	0.143519	0.196582	0.0265489
Cre11.g479850.t1.2	Archeaplastidia I	NR	NR	'cell.cycle'	8.60346	10.3456	9.43808	11.0773	6.7073	12.7099	11.7595	11.8374	16.2117	16.0502	27.5075	25.8391	23.9017	40.7559	15.6186	20.744	17.6324	19.2642	20.7353	21.6982	20.7473	27.8457	49.798	28.3119
Cre04.g222500.t1.1	Specific	5.22373e-07	17	'not assigned.unknown'	0.229307	0.276674	0.124633	0.223483	0.0412834	0.0437493	0.177933	0.238082	0.290725	0.2562	6.96756	4.63648	6.35309	8.85021	4.51623	5.39301	2.92892	5.05394	1.16714	2.26973	0.906617	0.890058	0.496687	0.731768
Cre10.g432450.t1.1	Specific	7.90697e-07	19	'not assigned.unknown'	6.20367	6.15723	4.56154	5.40989	3.6612	5.38103	5.13919	4.42672	4.04135	5.84929	4.81651	6.22078	6.70738	10.408	12.58	13.7072	17.4515	20.1917	28.6394	36.0399	40.0859	44.0221	38.296	33.1146
Cre06.g256050.t1.1	Specific	1.10086e-05	19	'not assigned.unknown'	1.76455	3.75385	1.67837	1.47406	1.11189	2.6091	2.00493	2.2901	3.85291	3.94299	3.64738	4.56599	9.93632	12.3716	11.66	14.4372	18.4024	20.6735	27.958	27.7867	35.3639	34.9115	22.9325	23.9672
Cre17.g739752.t1.1	Specific	0.00055099	1	'protein.degradation.metalloprotease'	28.7375	51.2534	52.552	49.1026	28.8411	37.4231	21.8789	27.0017	12.8684	16.4638	19.792	21.0465	19.4658	22.8929	28.0212	23.7083	25.4235	26.4415	30.7197	33.5068	34.778	41.2427	29.7787	24.2537
Cre03.g151250.t1.1	Archeaplastidia II	3.75778e-06	14	'hormone metabolism.abscisic acid.signal transduction'	0.646561	0.305009	2.07504	2.00616	3.92448	4.0884	6.92149	6.35076	9.91493	12.3838	16.4576	16.9862	14.4371	18.9906	11.2854	10.7122	7.02849	8.31443	10.6765	8.26989	9.06677	9.40118	8.05121	8.54803
Cre08.g363383.t1.1	Specific	NE	NE	'not assigned.unknown'	0	0	0	0	0	0	0	0	0.177028	0	0	0	0	0.226642	0	0	0	0	0	0	0	0.541973	0	0
Cre16.g661588.t1.1	Specific	0.00071381	22	'not assigned.unknown'	16.3752	18.5317	5.78655	5.00274	1.90926	2.95164	2.26815	2.5044	2.61876	2.54397	4.24228	5.2255	2.56779	4.84343	4.17024	3.80369	4.13656	4.52992	5.98155	8.77086	8.72595	9.73922	8.64773	6.85808
Cre03.g146447.t1.1	Archeaplastidia I	NR	NR	'not assigned.no ontology'	100.547	86.2913	58.1578	55.0357	72.4082	77.1381	68.7567	67.1481	85.2095	76.3253	94.9234	95.3414	76.7091	86.7701	70.3674	68.5345	62.5809	64.0106	47.9144	56.6968	59.7514	59.7254	113.918	60.914
Cre06.g252401.t1.1	Archeaplastidia I	1.18453e-06	11	'not assigned.no ontology'	45.8353	42.8203	33.0775	32.3619	41.7089	38.6386	49.321	40.6203	63.4343	51.2109	86.894	69.7063	52.1677	36.767	56.9233	46.1065	36.2747	39.0649	31.9919	23.9011	22.4859	19.8506	14.4509	17.3811
Cre16.g692902.t1.1	Archeaplastidia I	0.000323018	17	'not assigned.unknown'	1.39595	0.428464	0.0843028	0.242945	0.104717	0.35511	0.49002	0.308663	0.516206	0.487396	0.432821	0.686036	4.08522	5.61748	3.97208	4.34272	3.05076	4.07526	2.3875	3.65063	2.87062	5.71943	5.87174	2.67287
Cre17.g703950.t1.2	Viridiplantae	NE	NE	'not assigned.unknown'	0	0	0	0	0	0	0	0	0	0	0	0	0.0243719	0	0.0522474	0	0	0	0	0	0.0461734	0	0.0222297	0.0270196
Cre14.g611900.t1.2	Specific	3.75778e-06	20	'not assigned.unknown'	84.6533	73.9515	58.2015	60.8952	41.814	53.8365	58.8301	50.0815	55.116	60.326	88.1634	79.5479	74.977	63.6144	96.1602	121.142	187.29	165.3	218.822	207.648	250.8	274.287	277.251	276.728
Cre02.g141086.t1.1	Specific	NR	NR	'not assigned.unknown'	0	0.057579	0.219027	0.126239	0.163239	0.288316	0.435541	0.488136	0.70251	0.928623	0.655965	1.41864	0.456743	1.0493	0.248671	0.71458	0.24641	0.771307	0.893227	1.39381	1.35978	1.7597	1.09109	0.892161
Cre06.g301802.t1.2	Specific	0.00727581	19	'not assigned.unknown'	0.197736	0.226024	0.859784	1.21134	1.06798	1.96175	1.97273	2.73737	2.84124	2.76157	1.83926	3.37937	3.13051	4.40428	3.35552	3.59244	4.19152	4.49573	8.24637	8.05135	8.68059	10.5746	12.0184	7.54066
Cre12.g541850.t1.2	Prokaryotic	0.00071381	15	'not assigned.unknown'	2.36402	4.56375	17.8171	18.6951	25.877	34.9999	35.8491	32.5083	43.1598	42.2603	133.108	98.5577	111.872	125.264	62.5334	103.784	65.7874	89.0689	59.6192	71.9006	72.195	61.1732	120.286	76.1954
Cre14.g631550.t1.1	Specific	0.000103608	19	'hormone metabolism.auxin.induced-regulated-responsive-activated'	0	0.0986176	0.070338	0.162161	0.20969	0.444429	0.172146	0.134365	0.273458	0.108442	0.762372	0.934521	1.9557	2.71326	3.75332	2.94699	5.96125	4.36846	6.37443	6.55033	5.34598	6.57197	6.01396	5.79209
Cre14.g624400.t1.2	Archeaplastidia I	0.000919932	19	'not assigned.unknown'	1.85973	2.94106	3.5215	5.71312	3.6722	6.54696	6.27772	5.6197	7.47076	7.57407	11.6564	12.5343	17.1131	19.7133	16.9796	17.4686	18.8143	18.511	21.1182	23.4824	22.1813	25.0969	22.4605	22.4949
Cre17.g700700.t1.1	Specific	2.16523e-05	19	'not assigned.unknown'	1.82719	1.67548	1.31476	1.59494	0.998544	1.63178	1.3618	1.63849	1.26326	1.8243	1.67682	1.92773	3.06622	6.28461	2.75883	3.37348	3.564	4.05871	5.44689	6.65834	5.3497	7.09786	6.74681	4.855
Cre06.g309200.t1.2	Specific	2.2062e-07	23	'not assigned.unknown'	23.5525	24.6259	14.4584	13.6382	6.1724	10.059	6.57896	5.88288	5.11378	5.955	7.95017	7.28165	4.97585	8.06683	7.20022	8.10231	10.9223	11.296	19.8201	22.36	24.3528	29.7276	27.5524	21.514
Cre03.g198950.t1.2	Viridiplantae	NR	NR	'PS.lightreaction.photosystem II.PSII polypeptide subunits'	336.269	239.602	63.8177	61.8851	86.9534	89.0988	129.701	115.793	94.0254	132.065	40.6088	52.8839	33.1362	27.4746	66.9649	62.7217	60.0029	46	63.2013	41.0912	49.7071	38.2142	51.1991	60.9563
Cre16.g683950.t1.2	Archeaplastidia I	7.67819e-05	10	'protein.targeting.secretory pathway.unspecified'	40.4652	30.607	20.3211	18.361	23.7425	26.0611	28.5911	24.2138	31.582	28.3829	35.4657	32.1448	20.2391	19.3654	22.7574	19.0015	13.204	15.7808	12.7181	11.9292	11.1283	11.1356	10.0228	12.1824
Cre12.g484350.t1.1	Archeaplastidia I	0.000919932	19	'protein.postranslational modification'	4.8172	12.0768	20.5412	26.6333	14.8316	26.8529	22.3504	23.9366	31.3536	36.5051	44.6491	48.8689	43.4278	68.3957	51.1948	52.9941	65.2675	66.3754	85.7875	103.907	96.6668	121.221	129.94	89.2733
Cre06.g278144.t1.1	Specific	NR	NR	'not assigned.unknown'	5.59607	4.07491	5.81278	7.06414	13.1646	9.25315	6.69959	7.23051	3.62631	3.54301	4.70401	4.75949	2.8995	3.83522	2.83932	2.78545	5.37354	4.50075	5.88041	3.94453	3.76385	4.66605	2.10592	2.7978
Cre09.g390000.t1.2	Prokaryotic	1.75697e-06	13	'DNA.synthesis/chromatin structure'	1.35695	1.43741	0.89968	0.900416	1.26828	1.76267	4.12215	3.73037	9.69608	11.8062	12.5801	13.2737	6.34932	16.0897	4.92907	6.10756	3.21694	4.62173	2.95798	3.63714	3.25916	4.10903	3.04722	2.71797
Cre16.g683793.t1.1	Archeaplastidia I	0.00071381	21	'development.unspecified'	177.979	201.149	54.5699	38.2275	8.52555	19.5464	10.8268	15.5223	19.2752	20.1586	41.6241	39.2927	14.6469	28.2085	40.2852	37.5377	39.4123	45.2658	49.5291	69.0903	66.3615	67.7744	43.7246	56.5789
Cre02.g107800.t1.1	Archeaplastidia I	0.00303752	19	'protein.postranslational modification.kinase'	0.767559	1.4205	1.90712	2.28999	2.76376	3.13805	3.23323	2.96004	3.30561	3.49157	3.1958	3.80074	6.37577	8.23667	6.98064	7.58649	8.10541	9.18355	11.7743	13.2463	12.2585	12.3664	17.5756	12.2647
Cre17.g717050.t1.1	Prokaryotic	NR	NR	'transport.ABC transporters and multidrug resistance systems'	0.410485	0.677749	0.61974	0.704867	0.886825	1.20085	1.13757	1.24701	0.539707	1.10835	0.339394	0.411698	0.177238	0.222097	0.168868	0.221346	0.687924	0.380932	0.988493	1.26202	1.21255	1.5343	3.69122	1.18987
Cre14.g634000.t1.1	Specific	0.000919932	16	'not assigned.unknown'	0.451566	0.888958	1.55442	2.20048	1.70726	3.79078	3.65414	4.11544	7.44271	5.17139	10.7808	12.1196	6.98662	12.827	9.26521	7.41733	8.59037	7.96204	8.08151	9.39655	9.17311	10.2731	7.29136	7.13318
Cre14.g627422.t1.1	Specific	NE	NE	'not assigned.unknown'	0	0	0	0	0.0769331	0	0.0473692	0	0	0	0	0	0	0	0	0	0	0.0495694	0.0701615	0	0.058259	0	0	0
Cre09.g407100.t1.1	Specific	0.000103608	6	'protein.synthesis.ribosomal protein.prokaryotic.unknown organellar.30S subunit.S5'	32.2237	33.267	44.9226	38.27	32.3388	44.4429	53.5949	40.847	32.2316	45.6904	31.2439	28.7832	8.56783	12.4635	10.1686	8.69604	10.2695	6.42508	11.9839	10.1894	12.2799	11.1626	5.77612	8.50745
Cre12.g547000.t1.2	Prokaryotic	1.99474e-10	2	'not assigned.unknown'	23.4371	20.9112	13.1631	12.2367	8.43904	12.2968	10.652	12.2346	7.5112	7.52842	2.84616	3.59647	1.51794	2.27199	2.16939	3.71849	4.6178	4.96166	7.60004	10.0176	13.1008	13.2667	15.7681	15.5195
Cre04.g217980.t1.1	Specific	NE	NE	'not assigned.unknown'	0	0	0	0	0	0	0	0	0.0622876	0	0	0	0	0.0398723	0	0	0	0	0	0	0	0	0	0
Cre10.g442300.t2.1	Specific	4.13437e-05	15	'not assigned.unknown'	3.12282	3.30517	1.8859	3.07974	2.7174	4.71676	4.32712	4.65335	4.85742	6.10586	9.60176	8.51916	9.26997	15.1011	8.21666	10.0388	5.44564	7.51666	3.50368	5.70789	4.68326	5.89229	5.84176	6.3946
Cre17.g713350.t1.2	Viridiplantae	5.53451e-08	10	'transport.metabolite transporters at the envelope membrane'	3.87887	3.76598	28.672	40.3237	178.277	221.027	414.537	351.301	377.517	420.087	232.657	255.454	72.5747	68.3863	42.3574	42.6901	29.5627	25.2372	25.6445	18.654	18.8967	11.041	4.61672	9.51754
Cre06.g281286.t1.2	Specific	NR	NR	'not assigned.unknown'	2.33757	4.15642	0	0.185975	0	1.01939	0.44421	0.154097	0.752678	0.746204	0.966363	0.160764	0.480622	0.9034	1.30509	0.664872	0.36301	0.309896	1.09658	0.600981	0.364221	1.15217	0.789078	0.532835
Cre17.g736329.t1.2	Specific	0.0238555	19	'not assigned.unknown'	1.70072	2.33554	1.15547	0.947158	0.995122	1.27764	1.68497	1.87617	2.52312	2.90966	3.59235	4.10659	1.72874	3.57053	3.23044	2.90997	2.51319	3.56345	3.87446	4.25637	5.17358	7.3005	9.25143	5.11361
Cre01.g016600.t1.2	Archeaplastidia I	NR	NR	'PS.lightreaction.photosystem II.PSII polypeptide subunits'	2.91178	3.94471	0	0.216215	0	0.148143	0.172146	0.0895766	0.0546916	0.650654	0.320999	0	0	0	0	0.0966227	0	0	0	0.0873378	0	0.167439	0	0
Cre16.g681802.t1.1	Specific	NR	NR	'signalling.MAP kinases'	7.69503	7.05906	8.54005	7.32204	4.84487	6.77857	6.60957	6.73656	5.64925	7.2219	8.25286	7.83242	3.99969	6.24915	4.64896	4.81512	3.89567	5.05992	7.36405	6.01424	7.79335	8.42004	8.68164	6.86179
Cre17.g740100.t1.1	Specific	2.58131e-06	20	'not assigned.unknown'	2.66816	2.67624	1.26427	0.914421	0.24634	0.678741	0.621873	0.72611	0.983038	0.993692	1.42828	1.54798	1.63453	2.31351	2.26565	2.28157	2.21251	2.63478	2.69589	3.69371	3.89881	3.48167	3.34096	3.74427
Cre06.g259401.t1.1	Prokaryotic	7.75784e-06	6	'not assigned.unknown'	17.7904	27.148	60.2945	55.7216	54.329	60.1262	61.98	59.6882	25.853	40.0526	15.9259	16.936	2.61824	2.77431	4.64987	6.99093	6.76144	5.8342	8.78492	7.8237	9.55595	8.3649	5.8298	8.36655
Cre08.g358571.t1.1	Archeaplastidia I	0.000423037	5	'not assigned.unknown'	6.01226	5.74578	8.35694	6.94364	4.57812	5.00201	5.89988	4.84379	3.30452	3.79917	2.99483	3.62988	1.64552	2.36419	1.45969	1.37366	0.616068	1.25765	0.517848	0.665173	0.510623	0.5526	7.94435	0.723424
Cre08.g361650.t1.1	Viridiplantae	NR	NR	'not assigned.unknown'	1.09874	0.880228	4.22626	4.61284	5.59964	6.19212	9.14418	7.48829	12.0254	11.0484	16.8064	17.2928	15.3271	21.3557	9.45743	13.8408	9.55519	10.7846	13.0444	14.5642	14.7954	17.5695	17.9742	15.0233
Cre05.g232750.t1.2	Archeaplastidia I	NR	NR	'protein.postranslational modification.kinase'	49.6596	46.652	46.4488	40.195	37.9195	56.7433	58.4902	52.3666	54.6862	61.9754	78.14	79.5444	48.5283	76.824	35.3872	43.5166	46.5318	44.4414	58.4911	59.8805	65.3025	70.5945	67.8364	60.5797
Cre02.g074050.t1.1	Archeaplastidia I	7.20985e-09	12	'stress.abiotic'	0.541419	0.93519	3.53126	3.67859	4.05495	5.28881	4.51328	4.89686	7.16943	7.01703	11.7285	11.5207	6.10923	8.14371	10.3571	5.06645	3.88445	5.12487	3.20022	2.58211	2.59827	2.70863	0.767607	1.86601
Cre03.g208049.t1.1	Specific	0.00588624	19	'not assigned.unknown'	2.15465	1.56557	1.6704	2.67898	2.05685	2.98276	2.71063	2.17353	2.0753	2.40735	3.06582	3.32897	5.76948	11.5043	5.28746	5.28758	5.61046	6.69609	8.98413	11.0018	12.9799	15.4516	26.3118	13.0803
Cre02.g104900.t1.2	Archeaplastidia I	2.05876e-08	1	'not assigned.unknown'	507.377	467.716	472.659	449.052	314.064	370.289	315.666	310.638	240.115	215.048	287.107	234.349	221.616	212.981	228.148	233.083	311.131	261.651	380.106	350.613	467.49	433.23	422.535	420.241
Cre16.g685165.t1.1	Specific	NR	NR	'not assigned.unknown'	10.434	10.7804	10.4376	9.05494	6.26933	9.28178	8.06089	8.89114	8.81912	11.9438	11.3262	11.6487	4.62492	11.3023	7.01796	6.75478	6.12348	7.12843	8.82849	9.99373	10.4377	11.4294	10.1847	10.2751
Cre02.g101250.t1.2	Archeaplastidia I	NR	NR	'protein.degradation.ubiquitin.E3.SCF.FBOX'	4.26212	0.916929	0.630352	0.823507	0.908273	1.36081	0.829219	0.943247	0.575905	0.485916	2.08562	1.71686	2.00303	5.33373	1.90546	1.62358	1.46559	1.63457	2.05654	1.80021	2.0397	2.11952	2.14669	2.05408
Cre03.g201327.t1.1	Archeaplastidia I	8.88801e-08	15	'secondary metabolism.flavonoids.chalcones'	0.472803	0.680559	1.8274	1.66764	1.13495	2.52577	3.3543	3.27265	7.10449	6.8673	25.0188	21.7753	22.3652	32.8295	15.8522	21.2589	14.8193	13.236	11.3856	10.5653	9.11033	10.6713	5.17227	7.09145
Cre08.g363050.t1.2	Specific	4.13437e-05	18	'not assigned.unknown'	18.0972	10.5581	13.1995	12.6145	13.0325	19.5136	16.7735	18.8571	23.8819	20.7414	23.458	25.7996	26.3153	21.8995	29.2754	27.9535	30.0801	32.3966	32.5891	30.5204	29.2254	27.5439	34.5166	29.2858
Cre10.g467150.t1.1	Specific	2.16523e-05	17	'not assigned.unknown'	23.1743	7.37312	3.22314	4.04131	10.283	12.505	12.6629	12.8542	10.6842	13.3384	7.06433	8.6773	42.4502	29.2991	37.1233	43.4603	42.2408	39.6446	39.5102	34.0181	28.3396	32.9116	30.6064	26.8925
Cre16.g669000.t1.1	Specific	3.39976e-08	22	'not assigned.unknown'	7.50126	8.45611	4.19255	4.61443	2.64803	4.677	3.69567	3.39361	2.72121	3.17711	2.3106	2.52551	3.65519	5.67676	4.34651	5.44202	6.50212	5.77825	9.62761	10.7867	12.9674	10.234	13.6575	13.2051
Cre03.g152300.t1.2	Specific	1.80759e-07	14	'not assigned.unknown'	0	0.0381446	0	0	0	0.343804	0.066585	0.13859	0.634629	0.503336	2.85568	1.73504	2.42064	3.57496	1.08109	2.09288	0.734581	0.975489	0.591739	0.405379	0.491354	0.194292	0.315411	0.527138
Cre06.g278233.t1.1	Specific	1.10086e-05	21	'not assigned.unknown'	6.12552	6.94707	5.00182	5.04501	2.51628	4.90518	2.44831	3.58307	1.61644	2.65081	2.85332	3.1566	3.06703	5.03363	5.71427	4.87408	3.89211	5.64447	5.55283	6.67649	7.26912	7.27428	5.86672	4.9145
Cre01.g001950.t1.2	Specific	NR	NR	'not assigned.unknown'	10.3423	11.3191	13.6945	11.8039	7.72376	11.4007	11.9458	10.7822	8.92145	11.9832	11.4542	11.0029	7.13016	13.0338	10.3215	9.02466	12.9776	10.901	16.0165	15.3957	17.338	14.4826	18.1024	13.4055
Cre06.g278133.t1.1	Specific	0.00216283	21	'not assigned.unknown'	14.8199	3.9039	0	1.22273	0	2.51332	0.486759	2.27957	1.54645	1.22652	0.453826	1.32122	0.789987	1.38591	1.80644	1.63925	2.98336	3.56558	3.24436	4.44519	4.19063	4.49775	2.44987	4.02872
Cre05.g246150.t1.1	Specific	NR	NR	'not assigned.unknown'	5.849	4.24096	2.46761	2.39335	1.28539	2.36807	2.17341	2.25554	2.3829	3.26749	2.66776	3.74781	2.50965	5.51957	2.265	2.95235	1.91045	2.56742	3.63397	5.12109	5.80287	7.80453	16.2614	5.75299
Cre02.g104126.t1.1	Specific	7.90697e-07	15	'not assigned.unknown'	0	0.0797275	0.0324942	0.0499426	0.0322902	0.136876	0.0198817	0.124146	0.378989	0.200389	2.72487	2.76302	2.47811	4.5852	1.65092	3.2585	1.04796	1.72683	0.353377	0.726256	0.342333	0.309408	0.188358	0.357725
Cre13.g590450.t1.1	Specific	0.000162032	15	'not assigned.unknown'	0	0.0284407	0	0.0311775	0	0.213618	0.74469	0.490834	4.14822	3.75289	3.54096	5.3902	5.31783	6.82531	3.91519	2.67508	2.37339	3.76652	4.37526	3.40034	2.28972	4.3218	3.21891	1.6972
Cre15.g642539.t1.1	Specific	NE	NE	'not assigned.unknown'	0	0	0	0	0	0	0	0	0	0	0	0	0	0	0	0	0	0	0	0	0	0	0	0
Cre01.g022681.t1.1	Specific	0.0109801	18	'not assigned.unknown'	0	0.117767	1.00795	1.54919	3.67262	4.24581	5.13932	4.92063	9.40482	3.62597	10.7332	8.70465	9.34179	7.27456	9.53642	9.23075	15.8755	15.919	21.3141	15.8531	19.2153	22.1946	17.65	22.1928
Cre16.g648950.t1.1	Specific	NR	NR	'not assigned.unknown'	0.096471	0.171535	0.41947	0.429809	0.555784	1.25158	1.19772	0.845821	0.815401	0.64671	0.438698	0.3251	0.971924	1.28751	0.773895	1.24848	1.31087	1.34288	2.72439	2.17021	1.57829	2.28833	0.709196	1.29301
Cre15.g640800.t1.2	Archeaplastidia I	0.00071381	22	'not assigned.unknown'	5.3953	5.94477	3.18968	2.54347	1.63595	2.47409	1.60536	2.11841	1.29341	1.79784	2.8761	3.09865	2.28869	7.86982	3.0957	2.97998	2.40516	3.16222	3.13933	4.33322	5.49742	6.49078	6.82173	4.47053
Cre11.g467546.t1.1	Archeaplastidia I	5.53451e-08	20	'DNA.synthesis/chromatin structure'	1.33638	1.86325	1.22672	1.24041	0.598815	1.22384	0.882251	0.904457	0.719561	1.19448	1.12948	1.24382	2.30806	5.59164	2.91988	3.23722	3.55108	5.00198	5.24653	6.90783	7.53074	7.08272	6.89255	4.93754
Cre01.g013250.t1.1	Archeaplastidia I	3.75778e-06	16	'not assigned.no ontology'	0.702252	2.39032	5.80165	5.08423	7.2824	9.96829	12.0816	10.1754	18.0048	16.3199	23.6316	22.6511	20.4974	25.052	26.3475	18.3162	23.2833	20.5935	20.3854	19.5893	20.9866	21.2007	13.607	17.4353
Cre07.g318300.t1.1	Archeaplastidia I	1.10086e-05	20	'not assigned.unknown'	0.168071	0.128077	0.106575	0.163802	0.0453882	0.144298	0.00931545	0.00969461	0	0.0234728	0.0607963	0.0809123	5.92647	9.44978	7.20375	7.2782	5.04716	7.51582	4.58084	8.04391	5.55665	10.592	2.48214	4.25058
Cre17.g703250.t1.2	Archeaplastidia I	1.40898e-07	13	'transport'	0.349413	0.739632	5.06434	4.9297	5.70356	8.97747	8.15974	11.2329	12.6666	12.8829	18.4414	17.4382	12.8406	23.9467	12.1224	12.0005	9.81233	11.8354	9.10268	10.6901	10.2262	8.84076	9.816	7.65671
Cre03.g199500.t1.2	Viridiplantae	0.00191087	19	'not assigned.unknown'	2.56525	7.79426	3.57503	10.3301	2.41576	6.02367	5.381	4.82603	3.11335	4.29915	4.11959	7.36225	29.2524	26.7803	20.6395	27.3542	24.0783	26.7355	20.5409	28.8983	29.3239	26.6798	17.7961	22.3234
Cre07.g343789.t1.2	Specific	0.000323018	16	'not assigned.unknown'	0	0	0	0	0	0	0	0	0	0	5.51599	4.05692	7.27718	6.96592	3.75567	7.69003	3.43525	4.88769	0	0.631914	1.53187	0.908601	0.368752	0.896416
Cre06.g311400.t1.2	Archeaplastidia I	NR	NR	'DNA.synthesis/chromatin structure'	1.12672	1.02696	1.7051	1.55026	1.43189	1.89677	2.64492	2.20206	2.25013	3.36931	1.82207	2.95143	1.05883	3.09593	1.28149	1.60001	1.47698	2.12196	3.09051	3.4889	4.01199	4.33052	3.56725	3.0034
Cre12.g549950.t1.2	Archeaplastidia I	NR	NR	'not assigned.unknown'	70.723	36.3131	34.3873	33.4955	31.1243	32.9834	36.3175	34.5879	37.4672	49.3014	61.9731	59.9466	40.1063	36.9571	31.3326	50.6975	46.4894	50.4855	58.556	52.3529	65.9286	73.1251	67.2903	67.2255
Cre04.g216102.t1.1	Specific	NE	NE	'not assigned.unknown'	0.76405	0.543423	0.442961	0.425511	0.22009	0.466473	0.474298	0.493603	0.322899	0.256097	0.631726	0.625307	0.087973	0.096459	0.0314321	0.190153	0.124585	0.106356	0.150538	0.171881	0.416669	0.362471	0.501503	0.29259
Cre03.g159150.t1.1	Specific	0.00474194	21	'signalling.MAP kinases'	9.97154	12.1809	10.1313	9.23689	5.48494	9.75133	10.7536	8.90221	9.74118	11.5889	11.9111	11.9168	10.7601	11.8387	7.7199	10.8495	11.9835	13.6014	16.6519	17.6074	21.615	24.3984	31.6136	22.7387
Cre03.g203800.t1.2	Prokaryotic	NR	NR	'not assigned.unknown'	81.7534	107.326	111.017	96.1654	112.796	110.496	95.029	88.8486	75.9889	75.9755	112.921	109.245	114.695	73.5845	98.6966	120.557	156.354	122.841	128.961	87.831	106.875	72.8238	61.4843	68.0272
Cre08.g359900.t1.1	Prokaryotic	0.00895623	21	'signalling.calcium'	5.82542	6.46413	4.05499	3.91304	3.05436	4.11424	4.83751	4.53922	4.29035	6.56572	5.96785	6.13784	4.0671	7.61247	4.55651	6.20618	6.23536	7.52811	10.8064	13.0704	13.4319	15.7465	18.6823	14.6112
Cre12.g552402.t1.1	Specific	0.000323018	17	'not assigned.unknown'	0.731538	0.381965	0.294522	0.135801	0.0292673	0.403201	0.630715	0.43134	1.31679	0.998961	2.65459	2.66088	3.57975	6.39151	3.05961	3.86376	2.23104	3.43206	3.22964	4.11417	3.30232	3.80349	4.83364	3.56659
Cre07.g322300.t1.1	Archeaplastidia I	2.58131e-06	15	'DNA.unspecified'	0.354895	0.310511	0.0571533	0.0439214	0.0283973	0.0300935	0.0174847	0	1.44429	1.14549	12.1937	9.47285	7.53691	15.1695	7.31619	9.67647	3.68645	6.4588	1.29489	2.4306	0.774157	1.00339	0.517654	0.717281
Cre11.g468383.t1.1	Archeaplastidia I	0.00303752	21	'protein.degradation.ubiquitin.E3.SCF.FBOX'	4.82722	3.65218	2.97163	3.15086	2.20539	3.44626	3.42927	3.42514	3.20267	4.46547	4.46328	5.37248	3.57091	7.6482	4.0678	3.87541	4.82428	5.03361	7.3292	8.52397	9.93551	11.4615	12.8374	9.4416
Cre06.g311000.t1.1	Specific	0.00380362	16	'transport.misc'	1.60148	0.394471	0.562704	1.70269	1.78236	3.37025	3.57204	3.78461	4.32063	5.15101	6.15916	6.93882	8.43745	16.5859	7.18721	7.58488	6.56793	9.88532	7.68118	9.60715	8.65413	9.81609	11.3271	8.68813
Cre04.g220150.t1.2	Specific	NR	NR	'not assigned.unknown'	0.347296	0.529308	0.503364	0.604419	0.406417	0.927645	0.923957	1.24202	1.12525	1.30959	0.861444	1.02407	0.287412	0.900389	0.767942	0.669859	0.589891	0.946731	1.36853	1.30864	1.87027	1.55398	1.41333	1.34381
Cre13.g588650.t1.2	Specific	0.0343842	23	'not assigned.unknown'	5.32756	5.56163	10.5938	26.0517	18.6684	22.8576	25.8121	24.8241	14.168	20.8333	8.29946	13.1367	5.31129	8.41321	11.6801	14.4555	24.2248	20.8914	43.523	39.5501	63.8467	84.0891	81.3834	46.5051
Cre14.g618050.t1.2	Archeaplastidia II	7.16383e-10	12	'cell.organisation'	6.49275	6.80981	24.7405	18.7794	30.6184	29.0906	41.7908	37.2097	47.9156	49.3755	61.3023	55.5573	42.3225	40.4934	35.4989	29.2945	35.7453	28.3772	26.8229	25.4429	19.7598	19.4207	13.5824	15.4396
Cre17.g719750.t1.1	Specific	2.36046e-09	1	'not assigned.unknown'	87.1017	76.6614	61.7377	49.9975	37.9656	43.7318	48.7849	40.0171	23.0335	30.3049	19.7414	22.9892	16.9348	13.6421	16.1089	24.3396	34.0532	31.1978	62.7244	67.721	75.8337	74.4714	82.9486	87.1675
Cre09.g398556.t1.1	Specific	0.00071381	9	'not assigned.unknown'	0.868239	1.76436	4.40444	2.90121	4.3768	5.30083	3.84982	5.20847	4.40317	3.88026	1.07681	2.50791	3.249	3.44497	2.85746	3.02517	2.83148	3.22291	0	1.56255	1.42046	0.748908	1.82365	2.49367
Cre07.g346050.t2.1	Prokaryotic	3.39976e-08	5	'tetrapyrrole synthesis.magnesium-protoporphyrin IX monomethyl ester (oxidative) cyclase'	42.8374	40.4332	221.209	191.897	141.771	127.641	164.41	138.372	83.4617	116.646	53.6115	46.6546	10.5789	9.33011	8.90767	6.3501	9.98766	7.71169	20.6775	16.4298	22.5312	23.5732	38.4117	32.4204
Cre16.g679550.t1.1	Archeaplastidia I	0.000323018	17	'protein.degradation.serine protease'	60.8028	16.3919	0.831383	2.1563	3.61447	5.14363	15.7057	11.1172	25.979	28.3591	31.4796	30.7213	59.0697	64.1922	50.5579	44.3977	47.3897	42.3189	50.9518	46.9059	44.0286	50.8999	38.1398	44.2528
Cre12.g540950.t1.1	Specific	NE	NE	'not assigned.unknown'	0.104952	0.186615	0.114087	0.175348	0.0755805	0.280332	0.279218	0.242152	0.236556	0.234521	0.0650816	0.126314	0.060421	0.0757135	0.118734	0.1306	0.0855666	0.0486979	0.17232	0.18888	0.114469	0.135791	0.0826653	0.0837312
Cre09.g392134.t1.1	Prokaryotic	0.000121266	15	'secondary metabolism.phenylpropanoids.lignin biosynthesis.CAD'	0	0	0	0	0	0	0	0	0.0312161	0.12379	0.595449	0.266696	1.40328	2.29798	0.13674	0.275744	0.240883	0.359867	0	0.299096	0.120844	0.191137	0.0290895	0
Cre15.g635850.t1.2	Archeaplastidia I	2.42225e-11	13	'mitochondrial electron transport / ATP synthesis.F1-ATPase'	62.6066	64.7755	140.135	159.18	212.833	264.107	432.221	363.335	606.1	557.421	645.499	600.326	632.545	675.824	648.315	493.901	387.215	356.775	304.778	300.167	253.226	274.081	122.606	196.247
Cre14.g627500.t1.2	Prokaryotic	0.00895623	16	'not assigned.unknown'	0.31293	0.556421	0.839078	0.609964	0.946489	1.57618	1.09616	1.19854	0.934559	1.25867	1.83701	2.66651	1.66643	5.7623	2.52322	3.42675	2.00702	3.29604	2.05519	3.11154	2.91818	3.91385	4.92958	2.70628
Cre08.g365141.t1.1	Specific	NE	NE	'not assigned.unknown'	0	0	0	0	0	0	0	0	0	0	0	0	0	0	0	0	0	0	0	0	0	0	0	0
Cre30.g758247.t1.1	Specific	8.88801e-08	24	'not assigned.unknown'	27.8954	30.0247	28.0962	30.8074	22.8126	32.4741	17.4004	22.6904	6.12762	7.39555	8.60022	6.82848	6.80484	5.03101	10.6978	13.885	26.2122	21.28	54.0299	35.7376	67.8118	65.4553	87.1423	75.8936
Cre17.g730483.t1.1	Specific	NE	NE	'not assigned.unknown'	0	0	0	0	0	0	0	0	0.00478454	0	0	0	0	0	0	0	0	0	0	0	0	0	0	0.0108386
Cre12.g527918.t1.2	Specific	0.00380362	19	'not assigned.unknown'	0.949636	1.65409	2.16289	2.34212	1.75853	3.72714	3.54905	2.94229	3.36353	4.39561	3.4211	3.91862	12.3009	8.95495	11.5247	13.7753	18.8028	19.8285	20.4923	22.4006	20.7151	22.7598	27.7821	26.2787
Cre07.g312833.t1.1	Specific	NE	NE	'not assigned.unknown'	0	0	0	0	0	0	0	0	0	0	0	0	0	0	0	0.216083	0	0	0	0	0	0	0	0
Cre02.g143267.t1.1	Viridiplantae	NE	NE	'not assigned.unknown'	0	0	0	0	0	0	0	0	0	0	0	0	0	0	0	0	0	0.0594036	0	0	0	0	0.0672256	0.0408554
Cre05.g246050.t1.1	Archeaplastidia I	0.000919932	22	'protein.degradation.cysteine protease'	1.20458	2.36043	3.11769	2.82715	1.17728	1.57592	1.64051	1.78669	0.824217	1.24972	2.16978	1.86399	1.33743	2.45182	1.32737	2.74095	2.66567	2.19579	3.84257	4.10346	4.36376	5.00959	6.41562	4.58545
Cre10.g426750.t1.2	Specific	1.31354e-09	11	'misc.cytochrome P450'	3.70179	5.17169	10.2612	9.6379	16.7947	16.1734	29.8734	23.8722	46.8548	45.4953	46.4842	45.6666	24.2682	29.7929	18.4077	19.9458	13.0279	15.974	13.8577	11.9084	13.4751	10.0181	4.76233	8.97806
Cre02.g109300.t1.2	Specific	NE	NE	'not assigned.unknown'	0	0	0.0719466	0	0	0	0	0	0	0	0	0	0	0	0	0	0	0	0	0	0.0541409	0	0	0.0316821
Cre16.g656700.t1.2	Archeaplastidia I	7.75784e-06	16	'cell.organisation'	0.571894	1.39458	0.414447	0.350346	0.0411846	0.130934	0.0507162	0.0527805	1.99798	1.72521	48.5615	34.3049	43.4103	71.2613	20.0215	37.5183	13.5837	24.4662	4.50714	9.67472	2.24552	3.00908	1.33634	3.17557
Cre13.g565116.t1.1	Specific	NE	NE	'not assigned.unknown'	0	0	0	0	0	0	0	0	0	0	0	0	0	0.0736104	0	0	0	0	0	0	0	0	0	0
Cre06.g278086.t1.1	Prokaryotic	5.42231e-06	9	'RNA.processing.ribonucleases'	37.636	49.5478	172.445	198.557	262.29	311.311	317.072	308.315	288.922	366.693	287.589	326.525	145.845	159.184	144.591	125.292	142.974	123.932	127.309	121.263	92.029	104.72	51.2128	55.6614
Cre01.g027150.t1.1	Prokaryotic	5.42231e-06	21	'DNA.synthesis/chromatin structure'	7.43893	12.6684	9.30371	9.91166	4.66586	6.959	5.58611	5.79502	5.48757	5.54091	8.66374	8.7798	7.39094	14.3035	8.68725	8.3212	9.56473	10.2251	14.9456	18.1022	17.841	22.4233	21.4105	13.8224
Cre05.g235500.t1.1	Viridiplantae	0.0134079	21	'cell.organisation'	9.75215	9.08605	7.14554	7.33501	5.54579	7.44243	8.08985	7.78811	7.42157	9.20722	9.77401	9.33774	5.84221	8.50857	7.41685	7.6305	9.01684	10.3023	13.2113	13.4545	15.7978	17.0564	21.2959	14.8831
Cre09.g387504.t1.1	Viridiplantae	0.000323018	17	'not assigned.unknown'	9.03438	9.23408	6.54714	8.74501	8.67473	7.71545	6.48573	7.94085	15.2116	8.17127	18.7632	13.9799	15.4795	13.4229	21.4149	14.133	14.4975	17.0673	15.6811	11.5168	9.73634	7.79269	11.2386	10.0221
Cre06.g289050.t1.1	Specific	2.36046e-09	21	'not assigned.unknown'	10.3481	6.87285	7.43038	5.65726	4.37555	5.36142	5.30403	3.50471	3.45046	4.3489	4.04248	3.10789	6.85922	7.13991	9.3929	11.3412	16.5639	14.8892	26.5612	28.4902	24.6957	20.1036	24.5019	25.9943
Cre09.g395500.t1.2	Archeaplastidia I	0.00380362	17	'not assigned.unknown'	1.01333	0.847275	1.4993	1.97518	1.24664	2.41666	1.59133	2.20164	2.01039	2.50021	3.66552	3.78072	5.40837	11.0187	5.92304	4.98081	3.64887	6.13201	4.24263	6.62979	5.80241	6.20944	6.54038	4.99885
Cre11.g467556.t1.1	Archeaplastidia I	0.00303752	16	'not assigned.unknown'	0.0972569	0.0164697	0.0469875	0.0722184	0.140078	0.29689	0.87686	1.18183	3.16944	3.65833	4.85159	4.83819	6.56027	19.8618	8.14209	6.00281	4.63423	7.92737	6.19579	8.6057	8.68059	11.4789	12.2226	7.81093
Cre16.g657600.t1.1	Specific	0.0488609	14	'not assigned.unknown'	7.14867	1.19847	0.0345372	0.0530827	0	0.218223	0.232449	0.131951	0.402818	0.159741	1.43825	1.17011	0.480142	0.79076	0.578372	0.498156	0.284937	0.597059	0.219097	0.150095	0.207918	0.0616616	0.0500502	0.121669
Cre01.g044400.t1.2	Specific	0.0134079	17	'not assigned.unknown'	69.64	105.744	67.1298	63.9005	25.6326	35.7683	17.449	21.0157	33.2616	29.8879	90.5729	72.267	88.393	103.628	87.4022	88.9143	86.277	74.8843	73.3236	76.8888	67.998	80.4729	63.6746	62.7906
Cre11.g482700.t1.2	Specific	3.0027e-05	15	'not assigned.unknown'	2.90212	3.3955	0.573585	0.685676	0.126663	0.134229	2.18369	1.42036	39.9659	29.4771	153.75	148.308	77.3358	148.743	39.3082	58.832	17.0167	31.6245	4.96712	10.881	3.1653	2.19983	0.715773	3.08711
Cre09.g399067.t1.1	Archeaplastidia I	NR	NR	'RNA.regulation of transcription.MYB domain transcription factor family'	7.10991	11.2809	6.22914	4.6688	3.93564	7.32913	8.56371	8.17775	9.28335	10.9671	14.9157	13.6403	9.1333	13.9904	8.20726	11.0395	8.56521	10.2171	11.8828	14.9679	15.8276	17.7803	27.513	17.0508
Cre17.g719100.t1.2	Archeaplastidia I	5.68606e-09	13	'not assigned.unknown'	0	0	0	0.424379	0	0.193847	1.01365	0.820484	2.79102	2.55416	5.77542	3.42393	4.31383	3.4358	2.29889	2.02291	1.65671	1.41431	0.16682	0.685694	0.13852	0.219095	0.0666892	0.162118
Cre12.g504950.t1.2	Archeaplastidia II	7.75784e-06	11	'nucleotide metabolism.degradation'	1.77461	1.8031	1.28605	1.97661	10.9209	13.6662	9.9432	11.6879	10.1815	10.4544	12.5385	10.8733	4.31877	5.23728	6.17226	4.89838	4.64738	4.56625	2.75479	2.54047	1.93554	1.39155	0.423567	0.9267
Cre14.g610750.t1.1	Prokaryotic	5.65319e-05	12	'transport.misc'	0.159177	0.283033	0.807481	0.44324	2.29261	2.97619	7.19917	5.39878	10.8081	10.5818	8.75203	7.50981	1.51204	2.18181	5.40238	3.68422	4.02306	3.39749	3.08395	2.50659	1.77952	2.02517	0.376127	0.711157
Cre05.g238550.t1.1	Specific	0.00474194	19	'not assigned.unknown'	1.47386	1.77831	1.92257	2.13412	2.49427	3.09317	2.81013	2.10837	3.19743	2.63475	3.77768	3.61867	3.66978	4.33279	3.2287	4.21829	4.16565	3.96647	7.21136	6.89645	7.51514	7.18281	8.86143	6.63182
Cre10.g434800.t1.1	Prokaryotic	0.00303752	14	'not assigned.unknown'	4.79077	5.49578	2.46388	3.78691	10.4614	10.9683	15.6235	13.6922	19.2015	18.4752	23.7664	18.5253	14.1017	16.4723	13.8596	16.3846	15.7915	16.1341	14.5139	16.5484	12.2203	15.5962	12.0507	17.7049
Cre06.g297900.t1.1	Archeaplastidia I	NR	NR	'not assigned.no ontology'	1.08284	0.495101	1.17709	0.904572	0.701819	0.495826	0.480136	0.749519	0.732197	0.241967	1.43248	1.09472	0.405204	0.703054	0.757291	0.862374	0.765119	0.351707	0.426696	0.730785	0.236207	0.653808	0.625457	0.622003
Cre17.g701100.t1.2	Viridiplantae	1.75697e-06	20	'minor CHO metabolism.others'	5.39818	5.04185	3.79165	5.18013	3.82766	5.57739	3.1669	3.71735	3.112	3.06203	4.97827	5.83726	5.59393	7.80359	13.6832	8.92894	9.43415	11.021	12.9812	13.7505	12.8171	14.7209	19.2315	12.7743
Cre12.g513400.t1.1	Viridiplantae	0.00727581	4	'stress.biotic'	0.355419	0.983424	2.31813	1.90869	1.3986	1.84057	2.13316	2.17313	0.736722	1.3615	0.257132	0.317767	0.2375	0.364001	0.18538	0.259047	0.607139	0.771567	1.00039	1.02228	0.436106	0.481753	0.319938	0.575212
Cre14.g612850.t1.1	Specific	NR	NR	'protein.postranslational modification.kinase.receptor like cytoplasmatic kinase IX'	1.86502	1.31105	2.01163	3.06766	2.65493	3.67411	4.48097	4.48323	4.47249	5.76665	4.03435	5.15744	4.15744	8.73757	4.4518	4.18821	4.90343	4.50798	7.83342	9.03505	10.1944	11.2608	13.8244	9.68878
Cre06.g270150.t1.1	Viridiplantae	3.41398e-07	14	'transport.misc'	3.5254	5.69864	5.57417	3.74821	2.53879	3.79107	6.46589	4.73253	12.8672	12.5327	52.7321	31.2437	58.6271	51.1543	27.0284	39.4824	20.468	27.8084	9.4718	13.1218	5.24331	4.90685	2.27191	4.75582
Cre06.g252300.t1.2	Viridiplantae	7.20985e-09	21	'signalling.in sugar and nutrient physiology.pyruvate dehydrogenase kinase'	38.7289	30.8264	25.8866	25.5997	13.3359	19.5129	18.4647	18.7392	17.5327	19.1149	24.8322	22.1294	22.2963	32.6695	37.3952	32.2381	37.8598	39.7789	46.6728	53.3744	54.6467	65.1498	87.5162	54.2367
Cre06.g302800.t1.2	Specific	0.00588624	4	'signalling.MAP kinases'	190.667	189.421	118.196	92.3739	58.8104	85.9144	97.6357	87.1853	92.0015	103.872	118.449	116.779	42.2666	54.7325	50.4412	48.1699	53.9166	54.3234	70.7543	61.8604	68.4383	68.4509	61.4462	75.7169
Cre13.g572401.t1.1	Specific	5.53451e-08	3	'not assigned.unknown'	516.556	617.585	499.001	375.753	332.428	436.535	516.828	450.906	211.794	359.707	106.137	108.272	23.2052	19.6326	25.8765	42.6823	77.3074	70.9994	227.629	200.065	293.46	282.129	393.383	303.798
Cre09.g416350.t1.2	Archeaplastidia I	NR	NR	'DNA.synthesis/chromatin structure'	395.139	430.415	326.126	310.004	114.254	154.802	181.717	160.434	338.201	331.907	564.015	543.163	365.843	470.263	283.328	267.634	272.103	238.904	249.774	251.151	237.097	270.071	204.344	212.073
Cre12.g550250.t1.2	Specific	5.42231e-06	16	'RNA.regulation of transcription.CPP(Zn),CPP1-related transcription factor family'	0.0701736	0.347589	0.0762814	0.0781614	0	0	0	0	0.425075	0.43122	13.4317	9.71256	9.27158	26.0904	8.61004	9.78012	3.39458	6.23537	0.967826	2.03643	0.440089	0.665818	0.359269	0.593439
Cre12.g510150.t1.2	Viridiplantae	0.00303752	4	'RNA.regulation of transcription.C3H zinc finger family'	50.4708	43.589	52.6128	44.8646	35.5075	42.443	34.7306	34.0391	35.0846	35.5691	63.959	57.6599	27.4357	36.5852	22.6796	26.3297	29.4897	25.265	29.1311	29.6075	32.4464	31.9389	33.1787	28.7746
Cre03.g197900.t1.1	Archeaplastidia I	NR	NR	'not assigned.unknown'	10.0491	7.57613	13.0502	11.6854	10.0157	12.4545	12.9397	11.5002	10.7588	12.1258	15.4541	15.6745	7.08116	7.3365	11.3604	9.56369	11.3172	9.43747	12.566	10.9957	10.9603	11.1643	7.53521	8.2096
Cre10.g457450.t1.1	Archeaplastidia I	NR	NR	'signalling.unspecified'	11.9989	5.72633	8.51983	7.82983	4.62595	9.52703	11.0707	10.0112	11.4053	10.5624	11.0231	11.3779	7.36132	7.36645	6.83089	11.7036	10.6061	11.5849	17.1935	17.0136	17.1849	21.7449	30.9303	23.4001
Cre10.g451850.t1.1	Archeaplastidia I	0.000138924	19	'development.unspecified'	0.215104	0.127492	0.0519614	0.0399316	0.0516353	0.383037	0.476892	0.363956	0.484833	0.480663	0.652119	0.655848	1.77498	1.99146	2.05004	1.28482	3.3126	2.52849	4.8974	2.77435	4.18389	3.98911	3.87799	4.62206
Cre17.g724050.t1.1	Specific	6.56535e-07	16	'not assigned.unknown'	0.322656	0.450776	0.233826	0.179692	0	0.246238	0	0.0744455	0.909062	0.360497	18.1408	11.1063	17.5537	20.3963	9.72296	20.4768	7.62872	13.6239	2.64883	4.86318	1.40766	1.53071	0.50828	1.08115
Cre16.g678150.t1.2	Archeaplastidia I	8.88801e-08	12	'not assigned.unknown'	2.15104	5.13611	20.8885	23.9589	14.2513	9.19288	18.1219	16.8743	24.4841	25.4751	104.043	68.7605	66.376	53.2263	21.7688	43.4698	16.8358	24.1537	9.32389	9.48441	4.92682	5.00959	3.95329	5.90343
Cre09.g392106.t1.1	Specific	0.000103608	23	'not assigned.unknown'	19.8971	19.8123	8.84383	9.89904	5.54047	8.30095	6.46984	9.18161	7.47451	7.41022	5.81275	7.27992	5.49831	6.31577	8.9494	8.97947	10.6705	10.5864	10.1056	12.2942	14.9017	9.38215	13.652	14.3925
Cre06.g271500.t1.2	Specific	0.031538	21	'not assigned.unknown'	0.782838	0.198852	0	0	0	0	0	0	0.220559	0	0.64726	0	0.225341	0.423561	0.161025	0.389659	0.425495	0.363238	0	0.352215	1.70766	1.35049	3.08301	0.999284
Cre14.g609800.t1.2	Specific	NE	NE	'not assigned.unknown'	0.184375	0.187335	0	0.308044	0	0.422122	0.245259	0.425403	0	0	0	0	0	0	0	0.0917729	0	0	0.121089	0	0	0	0.0484076	0
Cre13.g566000.t1.2	Archeaplastidia I	2.58131e-06	5	'C1-metabolism.formate-tetrahydrofolate ligase'	35.1038	49.9078	181.873	205.752	182.349	268.869	163.85	173.558	68.7257	89.0621	36.3886	45.1136	7.84242	8.93639	8.49848	8.27078	13.8319	9.68958	16.2218	14.2448	19.0211	15.4301	8.25358	15.7407
Cre03.g193450.t1.1	Specific	0.00303752	21	'not assigned.unknown'	5.50426	4.96283	4.16857	2.84447	2.67828	3.40591	4.22161	3.84426	3.47879	4.21067	5.22748	4.89386	3.81113	5.15135	4.38596	4.66498	4.9323	4.85487	6.61113	7.1617	6.54425	6.71528	8.47556	7.54833
Cre17.g699050.t1.1	Specific	0.00895623	19	'not assigned.unknown'	1.3547	1.76836	1.71804	2.11666	0.948478	3.04411	1.40159	2.37897	2.13103	1.89197	2.67575	3.60509	2.95713	6.55602	3.99403	3.98963	3.27252	5.04612	4.44854	5.51942	5.00725	6.29696	6.54048	5.42794
Cre04.g222100.t1.2	Archeaplastidia I	0.000185139	18	'RNA.transcription'	9.65597	12.13	8.01543	7.62634	4.42507	6.43115	7.55103	6.80519	7.86473	13.5346	13.2093	12.7624	9.90504	20.6445	16.6477	12.4089	14.8861	13.9299	15.7964	16.9827	16.5633	16.6577	21.8947	15.5752
Cre11.g469600.t1.2	Archeaplastidia I	4.13437e-05	14	'RNA.regulation of transcription.HDA'	0	0.137217	0.430621	0.5716	0.583526	1.60779	2.3713	1.79478	3.63748	4.04377	4.04208	5.69529	2.30133	5.0369	1.9445	2.68882	1.82039	2.13053	2.44795	2.43044	2.50402	2.05018	1.57429	1.25843
Cre16.g682850.t1.2	Specific	0.000185139	20	'not assigned.unknown'	1.71138	3.57589	3.00055	4.64249	1.94805	3.03342	3.01087	3.10795	2.5975	3.02234	3.33208	3.32214	6.84905	8.84141	6.46129	8.18869	8.10162	8.58124	8.66539	10.3824	14.7219	10.5475	11.1316	11.5923
Cre01.g052601.t1.1	Archeaplastidia I	0.00380362	22	'not assigned.unknown'	24.4164	34.196	17.2731	13.9216	4.12669	8.23933	3.57196	4.59879	2.41004	3.3404	10.2999	8.47602	4.97238	11.0239	4.78314	5.53925	7.31259	7.89964	11.1268	11.4712	13.5417	16.2611	14.8488	10.0975
Cre09.g401300.t1.2	Archeaplastidia I	NR	NR	'RNA.processing'	54.0525	72.3669	40.3495	34.8557	20.0481	23.7268	33.1576	28.3184	38.3586	37.007	57.4601	56.348	33.4578	36.5753	41.2546	36.1089	27.5015	27.0605	33.8978	32.2733	28.4797	29.1835	28.5963	27.8194
Cre07.g312500.t1.2	Specific	NR	NR	'not assigned.unknown'	255.46	212.225	97.0665	101.189	81.9188	119.403	151.833	130.961	249.831	242.477	471.066	380.911	247.2	309.907	207.311	268.611	182.952	207.164	225.145	233.366	264.017	261.874	221.191	257.949
Cre07.g341750.t1.2	Specific	NE	NE	'not assigned.unknown'	0	0	0	0	0	0	0	0	0	0	0	0	0	0.0224867	0	0	0	0	0	0	0	0	0	0
Cre03.g156250.t1.2	Archeaplastidia II	NR	NR	'RNA.regulation of transcription.unclassified'	542.467	387.025	136.97	128.498	118.273	125.508	108.344	118.726	113.166	107.206	178.319	148.356	171.437	135.062	155.646	164.607	136.811	127.458	104.199	95.9801	120.595	125.302	99.0117	112.94
Cre06.g250600.t1.1	Specific	NR	NR	'not assigned.unknown'	0	1.06137	0.432579	0.997291	0.859728	0.91108	0.794026	0.826345	2.69082	0.66692	2.22091	1.14946	0.859111	1.61483	2.33285	0.891344	1.94664	1.93878	1.56811	1.34282	3.25522	3.60412	5.48519	3.04781
Cre09.g401775.t1.1	Specific	5.65319e-05	13	'not assigned.unknown'	0	0	0	0	1.10933	0	0.683033	1.06625	2.17002	4.30271	7.96025	7.41588	6.65118	9.44587	3.64384	3.06699	0.837264	3.93118	0.505842	1.0396	0.420029	0.664354	3.2355	1.96633
Cre17.g702250.t1.1	Archeaplastidia I	5.42231e-06	22	'cell.organisation'	24.8063	26.9432	16.658	14.4099	8.80384	13.4662	11.6133	12.7067	9.02887	10.432	16.5684	15.7896	12.7664	20.5571	12.8336	15.1044	16.5795	17.3295	23.1773	28.0534	28.2856	30.6792	35.7534	24.5189
Cre12.g538650.t1.1	Prokaryotic	0.0286919	5	'tetrapyrrole synthesis.uroporphyrin-III C-methyltransferase'	6.2918	4.67168	7.59936	6.8283	6.27369	7.38713	6.36651	7.29565	4.09078	5.76796	5.6023	5.9803	3.34357	3.40423	5.01081	3.53326	6.66417	4.71596	3.92027	3.48407	6.07055	4.31381	4.06624	3.75829
Cre02.g095059.t1.1	Specific	NE	NE	'not assigned.unknown'	0	0.0197235	0.0281352	0.0216215	0.0279586	0.0592572	0.0516439	0.143323	0.262519	0.0433769	0.674097	0.691546	0.368789	0.546153	0.415261	0.347842	0.168814	0.324257	0.203982	0.13974	0.127033	0.21767	0.0611589	0.161063
Cre15.g636840.t1.2	Specific	NR	NR	'not assigned.unknown'	5.11641	6.35379	6.59168	6.64861	18.4227	34.7078	40.3315	40.6614	51.414	57.1646	45.1233	58.5678	44.0192	75.1536	43.9675	39.6153	57.7812	39.3032	72.0583	67.013	86.4959	98.3164	63.1356	52.0668
Cre17.g744797.t1.1	Viridiplantae	0.000919932	2	'not assigned.unknown'	13.3521	13.6646	11.8353	11.154	7.19171	12.2741	9.98151	11.037	8.16885	10.1406	10.5265	10.9036	5.06632	10.7668	5.95252	6.30274	5.74283	7.84666	9.05898	11.2949	11.855	14.1464	14.9785	13.0206
Cre16.g675076.t1.1	Specific	3.39976e-08	16	'not assigned.unknown'	0	0.0224214	0.127935	0.0491579	0	0	0.156555	0.122195	0.547118	0.295861	3.97748	2.59213	7.8511	11.6371	4.61168	6.32673	2.87858	4.3414	0.869561	1.98568	0.722046	0.609093	0.231748	0.732377
Cre11.g467791.t1.1	Specific	0.00117956	17	'not assigned.unknown'	0.194911	0.14853	0.706251	1.08549	0.561455	1.48748	1.72849	1.25919	3.23997	2.83101	5.72098	5.53618	5.32999	8.01482	9.74233	5.62699	8.05141	6.9638	8.32058	7.27862	7.44051	12.1889	9.26245	7.52624
Cre01.g013801.t1.2	Prokaryotic	NR	NR	'secondary metabolism.isoprenoids.tocopherol biosynthesis.tocopherol cyclase'	13.4115	8.80068	11.7072	11.9958	12.4386	17.8339	17.66	18.0506	15.7156	16.9142	12.6009	12.962	14.009	16.9866	17.1999	17.8522	22.6418	19.3289	24.0888	24.1364	21.8308	25.3712	35.1852	24.5771
Cre02.g079004.t1.1	Specific	0.000323018	19	'not assigned.unknown'	11.5266	12.5482	13.3917	12.7368	9.48665	14.2422	18.2535	15.8726	16.8563	18.3978	18.7581	17.8805	21.3823	20.2276	23.2579	25.8638	33.513	35.9105	47.3437	42.5586	41.1081	45.6877	49.6699	40.4624
Cre13.g574050.t1.1	Specific	2.2062e-07	12	'not assigned.unknown'	1.59177	1.70397	6.26209	5.50884	3.8483	6.42094	6.90676	7.34528	10.1867	6.85975	20.1175	15.0525	10.5057	8.89949	4.81771	7.52691	5.56183	6.01419	4.10695	3.42738	2.9142	4.02092	3.28365	3.48322
Cre15.g636450.t1.2	Archeaplastidia I	NR	NR	'not assigned.unknown'	11.436	11.986	3.39717	3.12707	1.81776	3.06642	4.1343	4.30258	8.85331	8.9786	10.286	11.7798	3.54395	8.59383	3.40132	3.89743	2.51992	3.41804	4.93946	4.61222	4.94429	5.39868	4.89601	4.5372
Cre06.g294850.t1.2	Archeaplastidia I	NR	NR	'protein.degradation.ubiquitin.E2'	248.083	215.677	134.838	117.567	78.2142	94.8856	100.706	98.6239	115.016	123.299	174.784	144.524	78.2001	79.5598	100.501	106.237	128.193	115.652	141.703	139.653	143.547	155.844	153.356	140.59
Cre13.g580600.t1.2	Archeaplastidia I	0.0197614	14	'protein.aa activation.arginine-tRNA ligase'	0.224615	0.616198	0.55344	0.87564	1.22934	2.33127	4.78059	3.83503	9.59382	12.2969	12.4429	14.6197	7.57763	16.1635	4.83271	6.08205	3.73579	5.81557	6.60877	8.0847	9.26039	10.5009	9.83663	7.52635
Cre10.g458150.t1.1	Specific	0.00117956	19	'not assigned.unknown'	0.138415	0.281275	0.100308	0.385426	0.299036	0.264081	0.429618	0.31936	1.18942	1.00521	1.45915	2.2656	2.66947	3.79445	2.71899	3.47926	3.04691	3.98193	4.22708	4.26588	4.41578	6.47697	7.26816	5.12386
Cre16.g673057.t1.1	Specific	2.2062e-07	21	'not assigned.unknown'	6.35178	4.74313	2.21835	3.15383	2.36976	3.56256	2.44316	2.33072	1.5524	2.47957	3.10042	3.5368	3.06196	4.19579	6.17055	4.87573	5.74009	6.07202	6.43327	7.64373	10.7673	15.3802	10.4882	8.5964
Cre10.g458050.t1.2	Archeaplastidia I	NR	NR	'misc.aminotransferases.aminotransferase class IV family protein'	11.9782	4.86822	6.07636	6.40401	9.66115	10.7258	11.2952	9.9493	9.02191	8.65435	12.2476	12.1866	4.87308	7.02819	5.65041	4.88898	6.81432	6.66949	8.75833	9.34134	6.70641	8.81657	5.34629	8.30759
Cre12.g547500.t1.2	Specific	NR	NR	'not assigned.unknown'	32.8043	43.035	105.925	104.296	95.6914	88.7313	75.3058	90.826	71.8333	66.808	82.5707	63.1704	38.6077	27.335	88.6589	82.8821	90.956	88.6301	68.7241	65.5762	67.0293	51.3979	30.8533	49.5601
Cre16.g686002.t1.1	Archeaplastidia I	8.88801e-08	9	'not assigned.unknown'	0.32157	0.326733	0.932156	1.25361	0.810518	0.85893	1.78232	1.78068	1.812	1.79642	1.46233	2.08993	0.416539	0.550962	0.463014	0.320124	0.262174	0.223813	0.105597	0.289361	0.263048	0.20803	0.0844281	0.10262
Cre13.g582600.t1.2	Specific	NR	NR	'not assigned.unknown'	90.978	68.8846	19.5406	15.4179	5.70681	9.18934	13.2338	12.6326	18.6734	23.1122	36.2493	31.6597	8.67998	12.9743	9.10276	11.4748	11.4113	11.3175	15.8839	16.0212	19.2507	19.3078	25.4805	24.8292
Cre10.g438250.t1.1	Specific	NR	NR	'not assigned.unknown'	5.10681	1.69546	3.14898	3.39291	3.48407	4.44429	4.96576	5.10587	3.97566	5.90593	6.40763	5.73652	4.48736	8.03879	4.89283	5.23992	3.67658	5.57056	5.88409	6.18754	6.86467	6.58807	5.82186	6.1328
Cre07.g349540.t1.1	Specific	NE	NE	'signalling.MAP kinases'	0	0	0	0	0	0	0	0	0	0	0	0	0	0	0.013474	0.0652104	0	0	0	0	0	0	0.0171983	0
Cre15.g636896.t1.1	Prokaryotic	7.67819e-05	24	'not assigned.no ontology'	61.0179	59.3181	24.0322	19.0664	7.18714	13.9313	6.27378	7.92824	4.91182	5.0813	13.1871	12.3765	4.58193	9.18202	7.86061	7.45145	9.81903	10.9029	18.2946	21.3998	23.8716	25.4713	25.6888	18.9884
Cre01.g027200.t1.2	Archeaplastidia I	0.000245257	20	'protein.degradation.ubiquitin.E2'	243.778	101.664	55.2554	62.2985	75.998	89.5979	91.5981	92.4045	85.259	92.2634	81.6924	91.3218	162.215	147.981	221.414	244.52	269.303	302.738	342.212	358.599	337.248	379.357	473.726	425.094
Cre16.g688800.t1.2	Specific	NR	NR	'not assigned.unknown'	123.075	164.13	219.411	210.836	156.169	136.004	86.2241	92.2325	68.727	51.1535	107.866	84.0173	81.837	60.1537	72.2512	82.702	86.1605	77.5514	75.4955	70.1034	78.5281	65.9251	50.4088	58.2855
Cre02.g091850.t1.2	Archeaplastidia I	NR	NR	'amino acid metabolism.degradation.aromatic aa.tryptophan'	8.10902	6.57176	12.8724	12.6162	19.2801	22.1999	34.6432	28.2724	42.4294	48.1764	49.6462	51.3075	31.9006	34.3104	25.2579	23.3848	28.054	29.2647	32.2921	28.2028	33.0611	31.9194	46.095	36.6395
Cre14.g623439.t1.1	Archeaplastidia I	3.41398e-07	21	'protein.degradation'	44.7244	39.9032	27.29	25.3575	18.6123	23.8845	28.8737	24.1789	23.1252	25.0412	29.633	34.8969	36.0354	38.4372	38.1894	51.3072	67.4945	76.31	120.343	143.31	149.038	173.12	215.763	172.044
Cre14.g633500.t1.1	Archeaplastidia I	0.000423037	13	'not assigned.unknown'	0.506665	0.3861	0.244784	0.352711	0.456089	1.25666	3.57581	2.49389	6.24528	7.54781	7.85468	8.25254	4.42393	16.6385	3.4305	3.50968	2.0654	3.60476	2.7175	3.22941	3.08541	4.33386	3.11499	3.01817
Cre07.g336950.t1.1	Prokaryotic	3.82394e-10	12	'major CHO metabolism.degradation.starch.starch phosphorylase'	34.5704	50.8542	87.7248	75.6707	57.1182	78.1045	119.574	101.976	185.507	170.206	363.871	313.58	263.799	352.083	110.793	117.621	66.2705	73.1732	63.0477	59.2624	49.5778	53.6932	14.3471	30.9145
Cre10.g422201.t1.1	Prokaryotic	0.00150497	5	'transport.metal'	3.23827	5.20187	14.1136	14.8339	7.8172	15.4196	12.761	14.5853	9.34207	12.9435	8.52256	9.02442	3.08525	7.29628	4.61574	4.1545	4.11515	5.03676	6.29041	7.57211	8.33238	10.1696	8.98107	7.48126
Cre16.g655400.t1.1	Archeaplastidia II	0.00380362	23	'development.unspecified'	3.51648	3.95575	5.43936	5.90804	3.61767	5.75063	3.69497	4.52717	2.38944	3.79682	3.15179	3.98328	2.78148	6.00631	3.30051	3.30945	4.1599	4.51103	5.861	7.56498	8.89546	10.221	12.0022	7.95902
Cre12.g494000.t1.2	Viridiplantae	NR	NR	'not assigned.no ontology'	51.5924	52.4317	25.6968	23.7116	12.861	20.0816	19.6438	19.0898	27.5767	28.6288	33.7762	32.5213	19.5818	30.6064	27.0008	22.5882	22.6024	26.3609	27.7358	30.083	30.8408	29.4506	28.3596	28.1241
Cre05.g234666.t1.1	Specific	0.000138924	20	'not assigned.unknown'	0.114516	0.145443	1.99173	1.21174	1.40195	1.48569	1.06632	1.58531	0.354905	0	0.473415	0.27565	1.3515	1.61095	3.50972	3.19202	6.16203	4.46339	6.99444	5.56448	5.24583	5.38334	4.23932	3.21592
Cre04.g222300.t1.1	Archeaplastidia I	NR	NR	'RNA.processing'	13.4023	14.5989	14.4375	11.8347	7.26041	12.5317	14.5622	12.7033	15.9034	17.7396	20.3903	21.1873	5.99531	11.9006	7.00367	6.94144	6.497	6.83494	8.96062	9.83262	8.95495	10.2064	5.6427	7.14753
Cre16.g650350.t1.1	Archeaplastidia I	0.000103608	1	'not assigned.unknown'	13.7769	15.9979	14.9385	13.4991	8.50403	15.099	12.6769	12.2368	10.3314	12.0364	7.49403	10.3726	3.48862	5.00678	5.85942	6.1872	8.83941	9.56475	14.4905	16.5915	17.7943	20.2376	18.3576	13.6193
Cre17.g723950.t1.1	Archeaplastidia I	0.000323018	19	'not assigned.unknown'	3.47597	5.59198	4.7981	5.89963	3.81439	6.56862	5.87148	5.46123	5.29304	5.27063	9.88782	8.76539	12.4355	12.6574	11.0482	16.4778	15.7441	16.743	20.8175	20.2935	19.0913	19.3457	21.6203	21.2608
Cre04.g217912.t1.1	Viridiplantae	7.90697e-07	15	'not assigned.unknown'	0.641843	0.782579	2.79083	3.21707	3.69775	3.82066	4.04128	4.85737	5.64205	6.0238	10.6137	9.26985	5.69046	9.83945	9.05678	7.2841	7.04698	7.26672	5.81718	6.29536	7.00048	6.53281	4.71844	3.85073
Cre02.g104201.t1.1	Specific	5.53451e-08	21	'signalling.MAP kinases'	6.48327	5.70197	4.09213	3.57181	3.06239	3.99013	3.77114	4.02114	2.59262	3.11554	3.25661	2.34926	3.91303	5.04172	4.83239	4.44154	6.02464	5.75772	9.43154	10.9464	11.101	9.56087	11.1832	9.41041
Cre01.g011800.t1.1	Specific	2.58131e-06	19	'signalling.MAP kinases'	1.68625	1.10272	1.14401	0.899135	0.800948	0.87617	0.922684	0.794681	0.909745	1.16248	1.26072	1.76176	1.99319	2.64002	2.12538	2.37513	2.80808	3.01316	3.77006	5.24617	5.30227	6.05006	18.2271	5.82772
Cre01.g010050.t1.1	Specific	0.00071381	22	'not assigned.unknown'	3.45818	3.44651	2.8074	2.54683	1.59221	3.14389	2.56401	2.9387	2.2042	2.78697	2.4999	2.87479	2.14319	5.10201	2.46049	2.53964	2.64996	3.55117	6.37917	8.0856	8.7596	10.758	12.0117	7.93614
Cre11.g467770.t1.1	Prokaryotic	1.75697e-06	6	'glycolysis.cytosolic branch.3-phosphoglycerate kinase (PGK)'	511.051	644.984	2187.22	2063.85	2537.37	2912.94	3260.25	2935.05	1282.85	2118.13	212.38	321.253	36.0418	25.6884	32.9256	21.613	48.0984	28.4746	75.7976	33.7822	81.2751	36.2525	26.4291	51.6417
Cre17.g705650.t1.1	Specific	7.21126e-08	15	'not assigned.unknown'	0.0947796	0.0481507	0	0.0175947	0	0.0241106	0.0630388	0.138499	1.26842	1.00601	4.57129	4.82142	3.70586	9.50699	3.43122	3.91566	1.56264	2.65333	0.695093	1.15137	0.344582	0.749403	0.323497	0.488981
Cre09.g403350.t1.1	Specific	1.99474e-10	1	'not assigned.unknown'	10.8215	7.74753	2.28848	2.12326	2.57918	3.79127	1.72466	1.99034	0.249552	0.946596	0.175126	0.0926985	0.18845	0.21531	0.269327	0.517555	0.64888	1.16148	2.02337	2.2698	2.9402	3.82003	9.8784	6.19395
Cre16.g661650.t1.1	Specific	0.00895623	18	'RNA.regulation of transcription.AP2/EREBP, APETALA2/Ethylene-responsive element binding protein family'	1.02161	2.5728	2.74989	2.74722	1.42938	2.58399	3.01561	2.94979	4.69579	5.0549	4.46475	5.7192	3.38603	8.69664	4.66509	5.37567	4.9023	6.46036	6.8437	9.71819	7.72021	10.3478	8.7901	6.79052
Cre17.g709300.t1.1	Archeaplastidia II	NR	NR	'not assigned.unknown'	0.790942	1.50683	5.51695	3.35872	3.20395	3.39533	3.81395	3.46734	2.70197	4.19759	6.5396	6.61594	2.6467	3.26309	3.2335	3.8385	3.4392	3.80761	6.03868	4.8486	5.01426	4.30661	3.29663	5.30055
Cre06.g283550.t1.1	Archeaplastidia I	3.41398e-07	16	'cell.organisation'	8.19433	8.3259	13.5149	13.5333	17.0928	17.6825	19.5452	14.9948	17.9123	17.995	37.7307	27.0701	112.406	84.0857	50.275	65.1191	54.0605	60.8349	42.3111	34.8338	27.2745	30.1003	24.4817	31.5602
Cre17.g738900.t1.2	Specific	0.000423037	14	'not assigned.unknown'	1.70547	2.59928	19.0335	23.5551	31.6871	31.237	40.9868	39.3497	53.6243	46.875	56.9681	63.3846	49.7793	59.2411	43.0086	52.2922	42.8261	49.0631	45.6992	53.5593	47.0612	46.0444	46.389	48.9827
Cre16.g650300.t1.2	Specific	NR	NR	'DNA.synthesis/chromatin structure.histone.core.H3'	13.3428	14.2706	6.36145	5.27978	0.758583	5.09133	1.7126	2.10637	4.45173	6.2769	8.70945	6.25442	4.24502	5.2561	8.08913	5.2432	8.96981	3.74723	8.07115	7.89893	5.36154	6.36021	5.99222	8.51595
Cre14.g611750.t1.1	Specific	NR	NR	'development.unspecified'	24.1924	14.8852	12.756	11.6685	8.38469	10.7926	13.8441	12.0633	12.5954	13.7142	11.5225	15.216	16.5044	26.0997	10.1106	14.4474	6.98507	10.9705	12.6964	15.4312	17.0717	22.8925	84.9513	25.7461
Cre13.g602750.t1.2	Archeaplastidia I	1.75697e-06	21	'development.unspecified'	16.0665	11.5146	8.91725	9.40924	6.56561	12.6505	8.84842	9.12031	8.02936	9.18907	7.82804	10.0367	9.43302	15.96	18.6877	16.6606	20.48	21.773	35.0888	38.524	48.8153	55.5432	55.9253	38.7589
Cre12.g544114.t1.1	Prokaryotic	5.65319e-05	9	'cell.cycle.peptidylprolyl isomerase'	24.6594	24.5582	98.4294	102.89	143.758	141.143	138.239	135.918	136.692	150.658	128.967	139.631	67.5458	68.9699	50.5215	53.6755	56.1653	51.3074	52.5702	46.3162	45.3597	42.034	39.6167	42.3446
Cre08.g377750.t2.1	Specific	7.90697e-07	16	'not assigned.unknown'	1.00694	0.39529	0.0884506	0.135946	0.0219739	0.209577	0.243535	0.211206	0.541604	0.545468	2.74992	2.45316	1.6776	5.71226	2.14652	2.46045	0.995087	1.62819	0.661311	0.947266	0.599044	0.644826	0.528741	0.535559
Cre01.g020650.t1.1	Specific	0.0286919	18	'not assigned.unknown'	0.190403	0.241826	0.827902	1.16642	0.850129	2.06337	2.1613	2.40743	2.51058	2.68044	1.93636	2.87824	2.47731	6.97097	3.77548	3.48766	3.29097	3.79894	3.8515	4.90011	5.35788	5.55111	6.65871	4.22903
Cre01.g025983.t1.1	Specific	0.00071381	21	'not assigned.unknown'	4.52689	4.4313	1.92035	1.59874	1.19269	1.81163	2.76609	2.29275	2.11533	3.08402	3.03539	2.95006	1.92282	3.47483	2.36195	3.35242	5.88118	6.14775	9.64432	9.78627	11.1092	9.19035	12.842	11.9446
Cre15.g642800.t1.2	Specific	NE	NE	'not assigned.unknown'	0	0	0	0	0	0	0	0	0	0	0	0	0	0	0	0	0	0	0	0	0	0	0	0
Cre05.g234651.t1.1	Specific	3.0027e-05	21	'minor CHO metabolism.others'	86.8239	123.524	59.028	60.5648	15.1545	23.865	5.31797	8.65816	13.1639	8.3031	48.0304	43.4634	47.676	53.5987	63.7177	56.2183	59.429	64.5607	59.4383	70.5797	65.7264	75.7476	60.9299	46.9617
Cre09.g394400.t1.1	Specific	7.75784e-06	23	'protein.postranslational modification'	5.55741	5.66647	2.73773	2.59076	1.55139	2.84731	2.33959	2.26193	1.59215	2.21507	1.6263	2.14937	1.5997	3.43764	1.66331	2.23006	2.52849	2.79595	4.68536	6.20181	7.64483	9.89016	13.0745	7.59712
Cre03.g155850.t1.1	Specific	0.00117956	20	'not assigned.unknown'	27.365	40.407	25.3368	26.8966	12.1702	13.4887	8.62772	11.4114	12.1	11.866	16.8571	18.9586	21.1319	25.5576	38.9712	26.9333	23.8484	29.8191	22.2997	27.3098	27.9442	25.4428	21.3709	17.4903
Cre13.g605050.t1.1	Archeaplastidia I	NR	NR	'DNA.repair'	2.29643	2.70088	3.07764	4.55504	2.22011	4.5614	2.71998	3.64361	4.62652	5.65872	6.87959	7.40562	2.21852	5.28773	5.50009	3.69534	3.26577	3.75131	3.76016	4.52914	4.71771	4.73494	4.69953	3.41323
Cre09.g395065.t1.1	Specific	NR	NR	'not assigned.unknown'	67.2314	65.9168	53.2755	31.8433	25.7918	32.6071	38.7262	32.7638	40.8935	42.1213	70.6535	60.8004	37.9817	40.6823	21.0667	31.9007	25.6137	34.694	45.3926	41.5567	46.2584	60.7009	68.9567	73.9897
Cre04.g212700.t1.1	Specific	NE	NE	'development.squamosa promoter binding like (SPL)'	0.148378	0.119352	0.12545	0.0688618	0.0890448	0.169854	0.372821	0.262467	0.438949	0.359191	0.613405	0.642888	0.41999	0.918776	0.20347	0.295422	0.188179	0.206544	0.0812071	0.211402	0.080917	0.0746581	0.227248	0.149944
Cre02.g095035.t1.1	Specific	NE	NE	'not assigned.unknown'	0	0	0	0	0	0.10814	0.0628309	0.130777	0.11977	0	0.23432	0.204652	0.0815773	0.102224	0	0.0705317	0	0	0	0.063754	0	0	0.074407	0
Cre10.g424300.t1.2	Archeaplastidia I	0.00727581	18	'cell.organisation'	0.211672	0.36562	0.920381	1.62679	1.55483	1.74462	2.51535	2.10982	2.31392	2.31767	2.18766	3.11822	4.59411	7.68093	4.20592	4.95191	4.30286	5.12688	6.22795	7.82834	8.42664	8.56298	7.78041	6.3361
Cre06.g278263.t1.1	Archeaplastidia I	7.90697e-07	4	'development.late embryogenesis abundant'	115.109	115.857	64.5874	56.6798	37.0155	48.5329	53.5162	52.4338	35.9954	52.3349	24.3588	26.3361	3.14939	5.20034	4.24314	6.29685	5.69899	6.34583	14.1467	9.74264	17.8377	14.5983	18.1331	23.8952
Cre07.g357950.t1.2	Viridiplantae	2.2062e-07	23	'cell.organisation'	74.7001	44.4827	27.6432	23.6171	14.6193	16.2092	16.4972	16.4352	11.4798	13.0761	14.7538	13.7379	13.8498	15.7655	24.6083	31.033	28.0363	33.9235	37.6726	41.865	38.255	39.9125	52.085	47.1005
Cre12.g485458.t1.1	Specific	NE	NE	'not assigned.unknown'	0	0	0	0	0	0	0	0	0	0.658687	0	0	0	0	0	0	0	0	0	0	0	0	0.154785	0
Cre06.g296400.t1.2	Archeaplastidia I	NR	NR	'amino acid metabolism.degradation.branched chain group.leucine'	1.99897	1.07195	1.52912	3.95824	7.27769	12.5432	10.4393	9.4293	17.8971	19.9766	8.53931	11.8689	54.4716	65.7948	30.9752	32.2266	40.4418	44.7273	49.4501	59.5587	69.1016	77.2072	158.148	91.966
Cre05.g234850.t1.1	Archeaplastidia II	0.00474194	1	'protein.degradation.ubiquitin.ubiquitin protease'	18.9334	19.4091	13.4167	13.479	6.71662	12.0291	8.69499	9.53309	8.13948	10.629	10.6997	12.0334	6.12117	11.144	6.98319	7.56714	6.59019	8.36317	9.69348	11.4559	13.2625	14.7725	13.6028	10.5885
Cre06.g258900.t1.2	Specific	3.75778e-06	22	'not assigned.unknown'	101.191	106.474	104.643	87.3817	57.0422	75.7787	70.5801	73.278	60.8639	81.3007	80.6892	74.4413	53.0194	53.5883	84.7387	99.6042	116.18	109.381	115.492	117.827	122.975	118.666	142.69	116.47
Cre12.g520100.t1.1	Specific	7.20985e-09	22	'not assigned.unknown'	5.03747	5.58188	4.20938	4.45149	3.10946	4.60934	3.06556	3.47498	1.88995	2.41211	2.4119	2.7592	2.36741	4.35256	3.10324	3.49246	4.19083	4.62708	7.30884	8.25638	9.54492	11.7495	13.3203	9.71101
Cre02.g144001.t1.1	Specific	0.00303752	21	'not assigned.unknown'	16.4792	22.1112	5.09541	4.73152	1.3186	2.68293	1.18536	1.85885	2.85797	2.82316	7.61498	8.16258	5.58686	11.8487	5.95829	6.90837	6.56842	6.59289	9.04308	9.91873	11.3234	14.1827	11.9415	8.06362
Cre01.g037800.t1.2	Archeaplastidia II	0.00474194	14	'redox.thioredoxin'	16.2058	21.1863	27.5598	25.2707	14.9383	20.4478	20.695	19.4434	36.3444	31.8673	78.5191	66.055	48.0791	49.687	30.2231	37.2133	29.8309	30.9804	25.1181	29.3597	40.3	27.3046	29.4434	32.8916
Cre01.g040850.t1.2	Archeaplastidia I	0.0410599	19	'not assigned.unknown'	0.424892	0.533647	1.52247	1.64325	1.15594	2.43195	1.65373	1.84086	1.56954	2.08351	1.67846	1.95459	3.01687	6.64556	2.92782	3.16061	2.92525	3.74586	4.80587	5.87309	6.35919	7.72693	9.20331	5.96606
Cre09.g388652.t1.1	Specific	0.000423037	19	'not assigned.unknown'	1.0325	0.62289	0.59236	0.383343	0.154906	0.525307	1.22084	0.694824	1.35753	1.58619	2.54326	2.69243	1.59748	2.70011	2.39811	2.26985	3.06318	3.37353	5.59433	5.84549	6.9914	9.16569	8.82148	6.04071
Cre12.g522800.t1.2	Specific	NR	NR	'not assigned.unknown'	6.65586	1.98588	2.37344	1.70628	3.19545	3.70882	3.32601	4.14391	7.14378	6.9643	9.65233	7.73089	5.20028	12.6138	4.43317	4.89056	4.93838	6.81393	5.34267	8.69861	11.9262	15.3095	25.4912	12.643
Cre10.g445467.t2.1	Specific	0.000323018	21	'not assigned.unknown'	5.88737	8.47436	9.48118	10.0184	5.88855	7.73794	7.25138	9.81048	6.082	4.75066	8.38334	9.92	5.9314	6.60678	8.27513	10.0938	18.4886	18.8187	16.3255	19.8663	25.3283	28.3533	26.1056	20.0404
Cre03.g192850.t1.2	Archeaplastidia II	0.00150497	22	'not assigned.unknown'	52.0308	79.1885	34.7012	28.5392	6.41259	11.959	5.47737	7.493	9.18668	7.21786	28.0603	26.4985	15.5174	21.6334	20.489	22.6177	22.9421	24.9728	30.3015	36.6268	33.4687	38.8744	37.8534	24.572
Cre10.g452550.t1.2	Archeaplastidia I	NR	NR	'RNA.regulation of transcription.putative transcription regulator'	2.04484	1.54298	0.348678	0.401931	0.0433112	0.229491	0	0.0832589	0.067779	0.134392	0.273496	0.289537	0.103872	0.162703	0.148451	0.089808	0.228824	0.167437	0.0789979	0.135297	0.36078	0.311259	0.347389	0.13435
Cre09.g392023.t1.1	Specific	0.00996816	19	'not assigned.unknown'	0.0542033	0	0	0	0	0.0827314	0.0240341	0.0500246	0.152714	0.0605603	0.156856	0.391417	0.452472	0.850488	0.15609	0.269798	0.235689	0.377257	0.961156	0.609679	0.798102	0.65455	3.74277	1.59137
Cre05.g239500.t1.1	Specific	0.0134079	19	'not assigned.unknown'	8.87328	7.41563	10.4064	10.2228	10.4387	14.8874	16.0682	15.5658	12.3854	14.0763	18.0053	20.3479	16.1635	26.0571	18.5304	24.8481	25.6975	26.9662	45.3306	43.8844	48.7591	52.8166	45.6688	46.9493
Cre12.g549050.t1.2	Archeaplastidia II	NR	NR	'secondary metabolism.N misc.alkaloid-like'	0.477531	0.758123	6.14262	7.04752	9.457	9.47523	10.2165	9.64069	7.93793	7.46951	7.5511	6.43698	6.42615	7.75117	8.30003	8.31921	12.0692	8.41986	12.5449	10.7963	10.7422	10.9668	13.6346	12.1913
Cre03.g205921.t1.1	Archeaplastidia I	3.75778e-06	23	'not assigned.unknown'	7.06247	8.83183	5.3937	4.8106	2.97335	4.27036	2.62567	3.53476	2.32654	2.85281	2.44803	2.04	1.93911	3.16474	4.55926	3.00157	3.72054	4.71383	3.99609	5.45071	5.42167	4.9203	5.37732	5.06235
Cre07.g333781.t1.1	Specific	NE	NE	'not assigned.unknown'	0	0	0	0	0	0	0.298226	0	0	0	0	0	0	0	0	0	0	0	0	0	0	0.87021	0.353171	0
Cre16.g689647.t1.1	Archeaplastidia I	0.0163087	21	'development.unspecified'	30.8538	28.2189	13.79	13.0449	9.55978	16.0433	15.4888	15.8683	13.3265	12.7057	18.0932	19.1068	14.5674	28.5174	14.8456	16.0115	15.6864	17.0281	21.6619	23.0139	25.4241	32.6706	32.5335	23.0177
Cre08.g368650.t1.2	Specific	1.85752e-05	17	'not assigned.unknown'	0	0.303249	0	0	0	0	0	0	0.448471	0	0.329024	0.191577	5.04012	3.30142	2.04636	4.75384	1.94664	3.69292	1.04541	2.32755	0.868059	2.0595	1.25376	1.77789
Cre02.g107000.t1.1	Archeaplastidia I	7.75784e-06	18	'cell.cycle'	2.51995	0.448073	0.821786	0.84204	2.08694	2.01928	3.63143	2.55825	2.09444	1.40775	2.60441	2.0017	3.55432	4.18122	5.59806	7.14957	8.90284	9.47103	10.0127	10.3741	5.35952	4.78194	3.24191	4.98587
Cre02.g142947.t1.1	Specific	NE	NE	'not assigned.unknown'	0	0.0582239	0	0.0425511	0	0.0583091	0.0677569	0.0705147	0.0645798	0.170732	0.0947588	0.0367827	0.131959	0.124019	0.125728	0.0760614	0.124585	0.0709041	0.200718	0.0687523	0.125001	0.0988558	0.140421	0.146295
Cre16.g693800.t1.1	Archeaplastidia I	NR	NR	'RNA.regulation of transcription.unclassified'	1.46814	1.84501	1.84791	1.50616	1.05727	1.82806	2.05573	1.88981	2.78661	2.41732	5.0791	3.16195	1.44575	5.46289	2.38411	1.65384	1.30196	1.57756	1.97917	2.57265	1.81197	1.76623	2.23161	1.89872
Cre02.g141400.t1.2	Viridiplantae	0.000138924	19	'gluconeogenesis / glyoxylate cycle.PEPCK'	7.50295	15.1476	1.30269	2.26336	1.57593	2.56474	3.70805	3.4262	8.30148	5.76324	9.36991	11.5887	217.998	303.084	61.6841	91.1087	115.375	151.005	438.814	560.124	873.359	1186.35	1491.36	1089.43
Cre03.g179050.t1.2	Specific	0.0343842	9	'not assigned.unknown'	15.5137	11.7297	11.7697	9.2473	8.02994	8.41708	9.78089	6.93514	11.9516	10.8332	12.6265	11.553	3.20967	5.92377	4.0387	3.74033	3.42556	3.31801	5.09436	3.3809	3.70137	3.34537	3.27759	2.93952
Cre02.g144700.t1.2	Archeaplastidia I	0.000245257	7	'transport.phosphate'	1.52566	1.58891	6.46795	10.6208	15.107	22.2967	21.2417	26.5064	8.10256	13.2958	3.87891	7.63859	0.768534	0.619103	0.941455	2.24023	0.580468	2.05293	1.00199	2.09359	1.70561	2.23715	13.559	2.70214
Cre12.g549400.t1.1	Specific	0.00055099	23	'not assigned.unknown'	5.54527	5.88765	4.01861	3.59925	1.92487	3.37944	3.25482	3.00071	2.45029	2.62979	2.45737	2.38151	3.24984	6.87842	3.70909	3.01831	3.2959	3.75771	4.95192	5.36678	5.24317	5.14444	4.65053	4.25217
Cre10.g432301.t1.1	Specific	0.00380362	16	'not assigned.unknown'	0.0871726	0.132858	0.252693	0.388381	0.502214	0.798318	1.1132	0.989562	2.05324	2.0648	4.23082	4.10432	4.75757	9.83871	4.93098	5.47585	3.83784	5.08839	4.14498	6.87931	5.67614	7.54923	7.2598	5.53592
Cre09.g389050.t1.1	Specific	7.20985e-09	8	'not assigned.unknown'	1.16694	0.743956	4.94139	2.67601	3.32851	4.33058	8.80644	6.81031	4.42884	8.15515	1.52294	2.08192	0.362251	0.503457	0.155315	0.296118	0.0497464	0.244189	0.0450822	0.0308842	0.0124781	0.0296046	0.0120149	0.0657171
Cre09.g395843.t1.1	Prokaryotic	7.67819e-05	20	'protein.degradation.ubiquitin.E3.RING'	3.41094	5.27076	0.686633	0.55405	0.0682324	0.289232	0.0840239	0.0655829	0.173515	0.0529302	5.15079	3.26137	3.34099	3.99862	4.25837	6.01304	3.65639	6.13289	3.79582	5.05155	5.19286	6.84456	6.87825	4.49008
Cre09.g408700.t1.2	Specific	0.00474194	9	'not assigned.unknown'	3.10951	7.44724	9.33566	8.78234	8.79721	8.64466	11.6211	10.1467	9.32402	11.4152	12.9467	9.62339	3.06882	4.04583	5.48233	4.31162	5.67393	3.50398	5.54308	4.79667	4.60273	4.40636	2.21594	3.11869
Cre08.g378100.t1.1	Archeaplastidia I	1.18453e-06	14	'not assigned.unknown'	0.901003	1.29692	0.21765	1.17082	0.216284	0.229202	11.4526	7.76106	50.5164	37.2469	87.2844	75.6186	48.4992	57.1994	19.3361	34.5326	15.1813	22.8543	10.6513	10.1345	6.71518	8.80791	5.75624	6.32565
Cre09.g398326.t1.1	Specific	NE	NE	'not assigned.unknown'	0	0	0.116913	0	0	0	0	0	0.0454531	0	0	0	0.0928769	0.116384	0.199105	0.0803013	0.0876865	0	0	0.580678	0.263937	0.208733	0.169427	0
Cre07.g354000.t1.2	Specific	4.13437e-05	17	'not assigned.unknown'	2.99102	3.37962	2.76551	2.69965	1.93114	2.20391	2.8354	2.9984	2.99303	5.07032	3.53896	3.77361	3.50324	5.6362	5.40981	6.00647	5.49376	4.45065	5.55442	5.84691	4.55591	4.5816	4.92838	5.75991
Cre16.g683900.t1.1	Archeaplastidia I	NE	NE	'lipid metabolism.lipid degradation.lysophospholipases.glycerophosphodiester phosphodiesterase'	0	0	0.0898865	0	0	0	0	0	0	0	0	0.0597122	0	0.0223699	0	0	0	0	0	0	0	0	0.0325651	0
Cre03.g169650.t1.1	Viridiplantae	2.16523e-05	1	'not assigned.unknown'	31.1574	30.2956	16.7839	12.7437	10.2868	13.0179	12.647	12.4578	10.6799	13.8936	12.4984	12.5072	4.69725	7.93709	6.17116	7.20208	8.11571	7.91494	12.2656	13.4568	15.5041	17.106	21.5069	20.2253
Cre09.g389282.t1.1	Specific	7.75784e-06	16	'not assigned.unknown'	1.99665	2.32456	5.78781	9.35901	5.63167	9.14254	8.41058	7.44766	7.68807	10.5964	9.21725	10.8137	36.8789	35.0198	39.9746	36.4405	35.7223	30.8816	29.5045	33.5377	30.4879	31.6459	27.2594	25.4339
Cre01.g018700.t1.1	Specific	0.000138924	17	'not assigned.unknown'	0.722438	1.08271	0.785317	1.48864	1.92496	2.26047	2.05013	1.83354	2.21861	3.06723	1.73223	2.29544	11.7702	10.7492	12.5122	9.49329	11.0339	12.6375	9.91633	12.2215	8.31288	12.4006	10.0528	8.92212
Cre16.g685350.t1.2	Specific	0.00191087	1	'not assigned.unknown'	147.412	168.325	185.821	152.629	89.9599	122.534	87.7648	89.1015	58.1062	62.6325	93.128	72.466	68.9281	70.2723	83.2779	75.7858	89.5266	78.033	97.0409	85.9403	94.9204	92.0804	88.2173	76.5267
Cre12.g509750.t1.2	Specific	1.40898e-07	12	'protein.targeting.mitochondria'	162.027	183.597	176.877	161.153	155.246	195.339	266.592	252.324	298.676	326.379	327.358	316.267	227.682	273.488	226.1	236.469	185.051	195.543	194.368	192.04	170.29	184.38	125.092	138.563
Cre07.g346250.t1.1	Specific	0.000138924	23	'not assigned.unknown'	6.61722	6.04766	4.20219	4.71101	2.80026	5.5706	3.53909	3.80905	2.94069	3.58231	3.49705	4.10522	2.51351	4.24469	3.15724	3.12395	3.70789	3.86174	5.95881	5.15642	6.91967	7.20824	7.97032	5.92147
Cre06.g290900.t1.1	Archeaplastidia I	3.39976e-08	17	'not assigned.unknown'	14.0722	13.009	8.35901	7.06615	9.46946	6.33795	9.92212	8.83563	17.4189	12.6296	35.2866	23.1003	118.997	86.2489	35.921	68.8962	42.3809	49.9882	28.7865	35.6009	27.4256	32.932	26.8316	31.288
Cre11.g475550.t1.2	Prokaryotic	5.53451e-08	22	'not assigned.unknown'	7.53997	8.81817	2.27673	1.57467	0.452488	0.719274	0.139303	0.507405	0.044257	0.351011	0.324694	0.226867	0.949544	1.30319	1.51861	1.79833	3.07364	2.33237	4.1266	3.32171	3.68354	3.52282	8.66082	7.11825
Cre02.g077550.t1.2	Specific	5.22373e-07	15	'not assigned.unknown'	4.56719	6.32932	7.16426	7.6628	7.53563	11.4271	10.9459	10.7245	15.8159	16.8587	59.4155	44.8095	112.945	114.631	63.561	90.5013	44.3061	66.1507	31.0205	39.7448	26.1994	47.4731	33.3627	26.4562
Cre09.g409550.t1.1	Specific	0.0163087	19	'not assigned.unknown'	1.87394	2.72473	3.6058	4.46239	5.02574	6.70673	7.36363	5.90406	8.79343	9.45781	11.2198	10.328	8.22142	12.1203	12.7998	10.2603	10.2908	10.644	14.2594	14.2749	15.8576	16.4425	20.3587	13.9606
Cre09.g393469.t1.1	Specific	0.00241479	18	'not assigned.unknown'	1.74614	1.83203	0.660216	0.549646	0.273363	0.521445	0.572271	0.315298	0.0427794	0.339292	0.282469	0.0730977	4.67662	4.80597	2.76405	3.93004	2.51712	3.55789	2.24372	2.4935	1.20065	1.37518	1.03649	2.01088
Cre10.g459900.t1.1	Archeaplastidia I	NR	NR	'misc.oxidases - copper, flavone etc'	45.0861	22.1953	21.1688	19.4507	21.3103	24.037	26.4675	25.0248	29.914	30.6499	31.6073	34.6061	16.9994	24.6003	13.9501	19.6601	20.2948	16.5003	24.3557	20.9708	26.4573	22.1286	24.1415	25.8578
Cre16.g684850.t1.2	Specific	NR	NR	'not assigned.unknown'	64.6783	64.4501	28.8021	21.9656	3.59127	7.3809	3.1493	4.81163	8.21723	5.4029	24.6768	22.6255	8.30836	9.62083	17.1583	15.1942	10.1028	10.8684	5.35936	6.18716	5.02705	4.30148	1.42833	6.17279
Cre07.g314900.t1.1	Archeaplastidia I	0.00071381	22	'protein.synthesis.ribosome biogenesis.Pre-rRNA processing and modifications.DExD-box helicases'	146.26	168.527	50.8694	36.9125	8.73822	14.7366	8.88036	11.1082	15.0348	12.6824	45.7127	37.436	14.6847	18.2955	25.8982	25.5876	40.5993	31.6623	49.6139	56.8533	63.9304	66.3146	52.3769	44.2808
Cre11.g479000.t1.1	Archeaplastidia I	0.000138924	21	'not assigned.unknown'	17.2553	16.5725	9.47554	9.31177	8.26013	8.75351	12.9594	11.1414	12.4649	16.6263	13.1057	15.2939	12.4655	15.6929	14.0459	16.5452	22.8289	21.4593	39.027	41.0293	46.6308	57.7178	61.1075	46.2508
Cre17.g748047.t1.1	Archeaplastidia I	NE	NE	'not assigned.unknown'	0	0	0	0	0	0	0	0	0	0	0	0	0.0735068	0.0921114	0	0.381324	0	0.118489	0.167712	0	0	0	0	0
Cre09.g401050.t1.1	Specific	0.0488609	18	'not assigned.unknown'	0.0774375	0.104908	0.243179	0.273132	0.297419	0.590971	0.743952	0.714676	1.22905	1.29779	1.80341	2.05039	2.74172	4.52035	1.78398	1.52894	1.82388	1.84446	2.59374	3.29825	3.33616	4.35277	5.80795	3.18785
Cre07.g325727.t1.1	Viridiplantae	NR	NR	'not assigned.no ontology.ABC1 family protein'	0.428132	0.945301	1.12172	1.1188	1.30441	1.78446	2.57009	2.17319	1.70728	2.39171	2.40982	2.69529	1.23238	2.24517	1.67321	1.65565	2.21962	2.32272	3.26599	4.38592	4.59772	5.12744	8.28345	4.39306
Cre04.g213152.t1.1	Specific	3.39976e-08	24	'not assigned.unknown'	14.8035	16.8607	7.61339	8.24427	6.19004	6.92421	9.31657	7.05147	2.15266	5.33536	0.592243	2.29892	2.74916	2.23923	2.06273	4.75384	6.74835	5.53938	7.2133	7.73463	14.5834	12.357	19.4332	14.3247
Cre07.g315450.t1.1	Specific	0.0410599	15	'not assigned.unknown'	6.7846	8.98148	11.1572	9.59143	7.70466	10.7537	14.0003	11.4394	18.1594	20.8458	35.006	33.4788	22.3463	23.9783	14.868	23.1847	20.0692	19.0095	23.136	22.7178	21.488	24.1963	26.1028	21.7344
Cre06.g278151.t1.1	Archeaplastidia I	5.42231e-06	17	'DNA.synthesis/chromatin structure'	0.361766	0.153156	0.0873897	0.0671576	0	0	0.0534697	0.0556461	0.441676	0.673657	10.5188	6.03757	8.81673	14.1365	4.5888	6.00232	2.81837	4.97985	1.18796	2.44149	0.526097	1.14416	0.506569	0.808133
Cre09.g389851.t1.1	Specific	NE	NE	'not assigned.unknown'	0.108901	0.131396	0.0986497	0.0303243	0	0.103886	0.156934	0.150758	0.099717	0.121673	0.0562754	0.131067	0.086205	0.137484	0.112001	0.162617	0.236763	0.164223	0.268206	0.257233	0.386024	0.446185	0.328808	0.338839
Cre07.g346550.t1.1	Specific	0.000103608	14	'signalling.MAP kinases'	1.42711	1.72887	3.18219	3.79047	2.49025	4.44021	6.03581	5.34433	9.61893	10.8547	12.6617	14.137	8.80046	11.9386	7.24834	11.7207	6.47388	10.1364	7.2097	7.33456	7.45334	7.31476	7.40726	7.16412
Cre12.g538492.t1.2	Specific	7.90697e-07	18	'not assigned.unknown'	7.16297	13.343	19.0335	13.2972	15.1312	13.8484	16.7275	17.4083	21.9302	20.8079	18.9518	20.6903	31.3404	38.0669	54.3185	55.3822	63.8498	55.6154	47.0433	49.2008	44.7919	49.4279	39.6187	43.5838
Cre07.g331450.t1.1	Specific	NR	NR	'not assigned.unknown'	0.32085	0.787837	1.04633	1.04233	0.750938	0.652958	0.877311	0.863667	0.670446	0.716958	1.06113	0.875289	0.800426	1.94334	0.951453	0.86506	0.639434	0.831218	0.9658	1.0105	1.09358	1.77583	2.16915	1.13482
Cre03.g184950.t1.1	Specific	NE	NE	'not assigned.unknown'	0	0	0	0	0	0	0	0	0	0	0	0	0	0	0	0	0.0431149	0	0	0.0356895	0	0	0	0
Cre02.g103650.t1.1	Specific	0.00588624	18	'not assigned.unknown'	0.0573956	0.138503	0.374347	0.910987	0.805995	1.02935	1.24703	1.23157	2.36094	2.72539	2.02872	2.95655	2.77559	5.26372	3.89595	2.91401	3.18201	4.06133	4.12759	5.33254	6.79215	7.43844	6.95444	4.6981
Cre03.g196400.t1.1	Archeaplastidia I	0.0197614	15	'RNA.regulation of transcription.Polycomb Group (PcG)'	2.97405	2.99329	3.49723	3.56259	2.10133	3.29745	5.79735	4.42789	8.25271	8.65194	11.135	11.6702	8.31854	13.0654	10.0995	8.18375	7.44191	8.30582	8.47626	9.84628	8.20117	10.8662	9.51736	9.02526
Cre03.g156750.t1.2	Archeaplastidia I	2.16523e-05	10	'protein.folding'	65.3604	95.8426	66.9571	64.3318	53.2167	62.571	103.268	77.146	166.285	169.003	257.043	247.444	77.6112	93.8224	38.0645	49.1318	34.5103	30.6987	36.56	31.2074	34.2374	31.5636	20.6158	28.5768
Cre03.g187500.t1.2	Archeaplastidia I	0.0109801	20	'not assigned.unknown'	55.177	50.4566	45.0754	39.6682	32.5107	48.3868	54.3585	45.0902	55.2297	61.6481	92.7349	83.7464	50.8825	49.5757	52.8682	65.3153	87.2444	86.9544	154.044	157.347	161.503	188.21	205.764	214.564
Cre01.g003650.t1.1	Specific	3.0027e-05	14	'not assigned.unknown'	2.11297	2.91978	4.53251	4.75405	4.44319	6.32112	7.94494	6.24024	11.3586	9.82084	16.2474	16.479	15.6191	18.1699	10.3615	12.7891	10.7496	11.2552	12.6559	11.332	12.9057	9.87829	9.2534	8.46915
Cre02.g144002.t1.1	Specific	0.000423037	22	'protein.aa activation.pseudouridylate synthase'	6.54343	6.1534	4.28795	4.14811	2.25585	2.17809	1.79022	1.54187	1.68667	1.8666	4.66197	4.35656	2.52473	4.70795	2.80643	3.1184	3.06468	3.48836	5.80612	5.60617	5.80815	6.57478	6.92674	4.68724
Cre16.g670350.t1.2	Specific	NR	NR	'not assigned.unknown'	2.51734	2.28648	3.04049	3.22872	3.57075	4.71549	4.26186	4.99855	4.6853	6.81835	4.88805	4.81084	3.2498	3.53577	7.45319	3.94887	5.43152	5.59248	6.31251	6.89857	6.28164	7.66554	6.22873	5.42862
Cre16.g685613.t1.1	Archeaplastidia I	1.75697e-06	15	'not assigned.unknown'	0.0289589	0.139763	0.0419725	0.0161276	0	0.0442004	0.025681	0.0133632	0.358994	0.194131	5.20771	3.80598	3.59274	5.93833	2.71028	3.41619	1.44808	2.12304	0.475473	0.78175	0.142132	0.312234	0.14446	0.194069
Cre11.g477050.t1.1	Specific	1.54982e-05	23	'not assigned.unknown'	6.30299	7.36753	3.21289	2.82603	1.30786	2.89426	1.77634	2.36627	1.97147	2.80494	1.76657	2.28864	1.41455	2.29279	2.29632	2.15358	3.45489	3.12287	4.5605	4.59021	5.56374	5.1833	4.79625	5.40356
Cre09.g413400.t1.1	Specific	NR	NR	'protein.postranslational modification'	14.6738	11.7434	11.8943	10.896	8.21894	10.0647	11.2617	11.1517	10.9736	12.2657	12.2972	12.9423	9.01089	15.2645	9.09216	8.53021	6.9122	9.01095	11.5645	12.1119	16.3403	19.4543	62.7164	17.2509
Cre09.g390467.t1.1	Viridiplantae	1.75697e-06	20	'transport.misc'	17.5016	7.66421	4.53383	4.80728	3.36477	4.35143	4.52976	5.00649	4.88632	6.54754	5.56558	6.21433	12.1273	10.612	14.7745	12.2196	19.4987	18.0788	23.5086	21.592	26.776	30.7387	21.4989	27.5719
Cre01.g016556.t1.1	Archeaplastidia I	7.67819e-05	18	'protein.postranslational modification'	38.2025	43.4976	41.649	40.4982	27.0286	42.0695	56.3155	50.6438	82.2354	90.7947	111.66	100.265	98.1014	110.058	117.801	102.333	118.483	111.954	131.721	132.454	124.544	136.938	131.535	106.46
Cre09.g392877.t1.1	Specific	0.0163087	21	'not assigned.unknown'	0	0	0.61797	0.949801	0	0	0.756215	0.393497	0	0	0.705051	0.821043	0.24546	0.153793	1.40322	0.848899	0.463486	1.58268	0.560039	3.83662	1.86013	2.57437	3.35828	2.44914
Cre09.g389100.t1.2	Archeaplastidia I	5.03065e-11	12	'cell.vesicle transport'	12.4706	10.8165	14.3275	12.3656	14.0185	17.177	16.5886	18.2462	26.137	24.8077	70.9182	53.007	33.5327	30.1709	20.7086	32.096	19.1771	21.0285	13.7834	12.7268	11.1134	10.4942	8.14543	9.60935
Cre12.g520550.t1.2	Archeaplastidia I	NR	NR	'protein.targeting.nucleus'	30.1939	25.8015	16.8345	15.9567	9.99433	12.6412	11.6457	12.0049	11.7303	13.4496	20.7285	18.7985	15.2349	18.5526	12.7897	12.6026	9.81431	13.8946	11.9895	12.8463	11.3119	11.4989	9.2334	10.2864
Cre01.g032300.t1.2	Archeaplastidia I	NR	NR	'RNA.RNA binding'	1041.32	1308.73	1963.99	1949.9	1273.79	1383.04	1128.42	1145.57	1087.36	1160.08	1552.19	1437.76	1809.18	1640.28	1186.31	1226.36	1199.2	1038.41	1154.18	1135.42	1064.55	1118.07	1043.5	855.242
Cre02.g143567.t1.1	Archeaplastidia II	2.2062e-07	16	'not assigned.unknown'	2.183	3.39639	5.33926	6.99053	13.9522	16.868	31.8215	30.5984	34.3657	37.5	42.7543	46.2412	33.3041	59.7455	64.4357	51.6131	50.1306	49.6329	44.6239	50.0909	47.7681	44.9559	41.0516	30.2169
Cre08.g360700.t1.1	Specific	NR	NR	'not assigned.unknown'	0	0.0381446	0.108825	0.209076	0.216284	0.630307	0.499387	0.762247	1.29041	1.51001	1.98656	2.27723	2.13967	5.29474	1.20465	0.89695	0.652961	1.63743	1.82453	1.89177	1.96542	3.14106	3.60751	2.34816
Cre47.g761097.t1.1	Viridiplantae	NE	NE	'not assigned.unknown'	0	0	0	0	0	0	0	0	0	0	0	0	0	0	0	0	0	0	0	0	0	0	0	0
Cre14.g627100.t1.2	Specific	7.90697e-07	18	'not assigned.unknown'	0.803093	0.713989	0.111922	0.0688083	0.0222439	0.0471451	0.13696	0.228055	0.496045	0.44864	1.53232	1.10039	2.33838	4.86328	2.5414	3.10567	3.25699	3.78369	3.83406	3.94681	4.69965	4.04972	1.0867	3.77527
Cre05.g237500.t1.2	Specific	NE	NE	'not assigned.unknown'	0	0	0	0	0	0	0.0735209	0	0	0.370511	0	0	0.0477284	0.269138	0.136424	0.165064	0	0.307744	0.108896	0	0	0	0	0.0529135
Cre09.g398100.t1.1	Specific	0.0410599	18	'protein.postranslational modification.kinase'	0	0	0.137874	0.119198	0.274017	0.707811	1.13884	0.921819	1.29985	1.64737	1.05196	1.52269	2.08103	3.97595	1.62893	2.1307	1.57696	2.25106	2.46774	3.04943	2.54193	3.23078	4.70783	2.81559
Cre12.g560050.t1.1	Archeaplastidia I	NE	NE	'stress.abiotic.drought/salt'	0	0.0157379	0.0224498	0	0	0.0118207	0.00686799	0.0214426	0.196379	0.138446	0.576298	0.566714	0.365603	0.567084	0.423741	0.439456	0.185214	0.309041	0.122071	0.174222	0.084469	0.120243	0.0528668	0.11863
Cre16.g654700.t1.1	Specific	3.56854e-05	19	'not assigned.unknown'	0.0635861	0.0969106	0.0230402	0.106236	0.0114478	0.0242631	0	0.0073355	0.0134362	0	0.0328586	0.0612229	2.89192	3.23396	2.65182	4.51013	2.22053	2.8914	0.897852	1.85241	0.944925	3.64045	0.763774	0.456563
Cre13.g562100.t1.2	Specific	1.10086e-05	19	'not assigned.unknown'	2.76522	3.07977	2.77467	1.83614	1.30204	2.67845	2.07496	2.25757	2.42714	1.78241	2.76995	2.35524	4.25537	4.06644	3.98151	3.54685	4.16208	3.50375	4.54018	4.54584	4.40796	3.66948	3.60211	4.20856
Cre08.g360350.t2.1	Archeaplastidia I	3.0027e-05	17	'not assigned.unknown'	1.9704	2.88528	3.02385	2.51743	1.08509	1.76909	2.77524	2.56728	4.47382	4.40297	11.3561	10.0996	7.37334	7.90168	8.15364	8.94229	8.06375	9.68048	8.90625	8.34372	8.34348	8.04803	6.20793	8.17436
Cre03.g199150.t1.2	Archeaplastidia II	7.16383e-10	12	'not assigned.no ontology'	0.162426	0.453842	6.70939	8.23161	13.1006	19.5851	42.9242	40.0993	109.875	100.719	77.2199	91.7223	87.7579	88.4969	113.928	59.3421	31.517	27.207	9.92069	10.9618	7.17478	6.58478	0.213224	1.96968
Cre08.g382500.t1.2	Archeaplastidia I	1.10086e-05	18	'protein.synthesis.ribosomal protein.eukaryotic.40S subunit.S25'	2406.67	2678.7	1982.49	2366.16	1999.66	1576.51	1407.48	1645.14	2234.01	1801.18	2228.4	2713.79	3832.53	4460.67	3103.46	4450.56	3232.86	3785.86	3190.23	3522.16	2884.61	2548.82	2722.05	3784.65
Cre14.g630350.t1.1	Specific	0.0109801	19	'not assigned.no ontology'	0	0.0782579	0	0	0.110933	0.117559	0.0683033	0.142167	0.0868008	0.688434	0.063682	0.148318	0.443412	1.33353	0.475283	0.920097	1.5908	2.43018	2.42804	2.14851	2.35216	4.25186	4.77237	5.35826
Cre04.g226550.t1.2	Specific	7.90697e-07	14	'not assigned.unknown'	0	0.11521	0.140867	0.0360847	0.0933219	0.197792	0.60333	0.149497	2.70178	2.17179	4.12507	4.95968	1.80915	3.23696	0.852973	1.3868	0.66913	1.14245	0.595754	0.728802	0.247344	0.307387	0.221151	0.248126
Cre13.g604950.t1.1	Specific	1.10086e-05	15	'not assigned.unknown'	0.0434515	0.0331118	0	0.0241987	0.125165	0.0663206	0.635798	0.401016	2.19135	1.89335	2.31724	2.84489	2.6516	3.14247	1.74285	2.07629	1.13362	1.47179	1.02733	1.03613	0.758269	1.21808	2.48698	0.623984
Cre02.g095051.t1.1	Specific	0.000423037	24	'not assigned.unknown'	1.59177	2.66859	2.30709	2.65944	0.458521	1.45773	1.97624	2.05668	0.986636	1.06707	0.658048	0.919569	0.64147	2.00956	1.9645	1.26769	1.90338	1.32945	1.67265	2.43498	2.43057	4.11899	4.76428	3.14941
Cre11.g476500.t1.1	Prokaryotic	NR	NR	'cell.cell death.plants'	3.60149	5.50592	10.3916	8.61719	5.09112	8.04193	5.20479	6.52458	4.39702	5.88678	5.43165	6.64632	4.53073	6.45931	4.80151	5.24515	6.16255	5.44654	9.41741	9.24219	9.0928	10.7577	7.37195	8.04521
Cre06.g290150.t1.1	Viridiplantae	5.22373e-07	22	'not assigned.unknown'	74.8225	92.2089	62.2712	55.1216	22.4929	32.9472	8.06336	15.6301	3.71553	5.58352	32.998	22.8556	32.9659	40.7838	40.2323	44.0835	49.8732	41.2233	64.6389	68.5149	67.2998	75.435	70.5603	62.8612
Cre16.g660300.t1.2	Specific	NR	NR	'not assigned.unknown'	3.13326	2.46137	3.49007	3.03752	2.33996	3.941	2.52133	3.02558	2.53389	3.24141	2.87846	4.13415	2.03765	3.70449	2.26765	2.22385	1.92378	2.50383	3.01046	3.88977	4.61981	5.45529	3.42765	3.64775
Cre12.g520350.t1.2	Viridiplantae	NR	NR	'amino acid metabolism.degradation.glutamate family.proline'	4.17514	2.0548	1.95409	2.03455	2.56822	3.58458	6.17093	5.82003	6.88636	6.12255	7.58732	5.98808	8.08722	9.80466	6.13684	7.96635	4.58589	4.88354	3.54181	3.52215	5.26528	6.97753	12.6974	7.68893
Cre07.g327000.t1.2	Archeaplastidia I	NR	NR	'not assigned.unknown'	2.27746	3.45238	4.04628	4.58242	5.50226	5.15811	6.44993	6.78026	5.87842	8.78283	8.04843	8.41759	6.68256	12.6271	6.9211	6.39939	6.98794	8.18124	9.79465	10.3128	9.01446	12.2619	10.7244	8.2291
Cre17.g715400.t1.1	Viridiplantae	0.0238555	14	'signalling.G-proteins'	0.245517	0.623649	0.711698	0.88876	1.23765	0.281053	1.08864	0.793064	1.31428	1.64587	1.77622	2.18663	1.20143	2.25827	0.934275	1.22207	1.00084	1.48097	1.61245	1.10463	1.67364	0.95298	0.805757	1.64535
Cre03.g183100.t1.2	Viridiplantae	0.00895623	9	'protein.targeting.mitochondria'	504.46	418.986	229.625	219.254	157.983	153.445	162.626	160.298	184.463	202.182	229.401	227.732	127.588	113.515	146.488	114.467	112.017	91.5456	99.2743	87.8789	85.468	80.3668	50.9044	64.852
Cre17.g707600.t2.1	Specific	NE	NE	'not assigned.unknown'	0.145589	0	0	0	0	0	0	0.0671825	0	0.162663	0	0	0.0419079	0	0	0	0.0791317	0	0	0	0	0.0627895	0.0764486	0.0929212
Cre07.g326950.t1.1	Viridiplantae	0.00588624	3	'protein.aa activation'	77.8831	111.047	117.826	107.644	52.5389	71.5848	46.3812	55.6143	31.5531	41.0738	63.9246	54.1889	23.8915	34.5522	39.485	31.4093	44.5976	34.819	40.5717	40.4977	43.6097	44.459	29.7519	31.2038
Cre06.g304300.t1.2	Archeaplastidia I	3.0027e-05	10	'protein.degradation.ubiquitin.proteasom'	302.747	177.827	45.4208	63.8889	71.7335	76.8724	104.299	86.8523	157.193	153.6	225.793	203.58	98.3145	111.659	66.5322	56.8232	50.2882	51.9317	49.9835	41.3756	35.8075	41.029	45.5467	43.2766
Cre17.g729050.t1.1	Archeaplastidia I	0.000245257	19	'not assigned.unknown'	4.52245	6.52202	3.41834	3.41232	0.63035	2.004	1.85434	2.73765	6.72706	6.03081	11.6599	13.0397	8.6786	17.7686	7.08181	8.37488	10.4667	9.92802	15.3617	17.8969	16.6275	20.0287	19.649	13.4234
Cre02.g143047.t1.1	Specific	NE	NE	'not assigned.unknown'	0	0	0.0693513	0	0.068916	0	0	0	0	0	0	0	0	0	0.0196844	0	0.0520144	0	0.1257	0	0	0	0.0251254	0
Cre12.g497653.t1.1	Archeaplastidia I	1.40898e-07	3	'misc.alcohol dehydrogenases.cinnamyl alcohol dehydrogenase'	1.67781	2.26208	3.3671	2.73132	1.4871	2.36388	1.4879	1.54847	2.10902	0.865194	1.22717	1.24266	0.52011	0.395705	0.39821	0.449687	0.491044	0.658737	0.339051	0.812949	1.33728	1.33589	2.03312	1.60628
Cre05.g232600.t1.1	Specific	2.58131e-06	17	'not assigned.unknown'	4.04396	4.76457	3.61652	2.82715	1.85887	1.51026	2.6706	2.10432	15.3692	10.4785	115.39	82.0984	89.8057	105.413	71.3239	89.8089	57.0547	71.2634	32.6054	48.3124	30.9217	34.8816	15.3839	28.5286
Cre03.g145407.t1.1	Specific	NR	NR	'not assigned.unknown'	5.51169	6.77918	4.96455	4.99577	4.09777	5.96034	7.68795	6.827	8.33024	9.47401	9.49249	10.2914	5.2735	8.99071	6.32038	6.03115	4.49971	5.32195	6.1845	6.89732	9.23632	9.91253	13.1762	8.03256
Cre01.g055436.t1.1	Archeaplastidia I	9.87611e-07	15	'not assigned.unknown'	0.319419	0.52739	0	0.0889446	0	0.243767	0.212448	0.294794	1.79988	1.24908	15.1857	11.1486	7.17171	12.9042	5.02624	7.63157	1.99655	5.55791	1.0489	2.37126	0.609674	0.688795	0.628975	0.458701
Cre16.g694550.t1.1	Specific	0.00150497	19	'signalling.MAP kinases'	8.26894	6.0256	4.64414	3.25235	2.75411	3.3919	4.14772	2.83795	6.56689	7.21775	10.1057	10.3999	10.8598	13.2728	8.33426	10.1353	8.14611	9.80783	13.7125	15.486	16.7411	19.4582	46.0254	24.8047
Cre02.g074850.t1.1	Specific	0.0410599	16	'protein.postranslational modification.kinase'	0.257198	0.479101	0.0621298	0.286475	0.555659	0.981415	3.61137	2.33414	8.59905	8.4293	16.339	14.1155	30.675	35.6557	10.3163	14.7224	10.4846	13.2468	16.1597	15.6992	17.4859	17.1563	51.7034	18.4127
Cre02.g095039.t1.1	Specific	NE	NE	'not assigned.unknown'	0	0	0	0	0	0	0	0	0	0	0	0	0	0	0	0	0	0	0	0	0	0	0	0
Cre10.g425400.t1.2	Specific	NR	NR	'not assigned.unknown'	3.51185	3.12734	3.56887	3.52944	2.70345	4.49764	4.54624	4.45188	4.92446	5.77283	5.77391	6.25742	2.0334	3.47991	2.84795	3.6367	2.87416	3.22155	5.09006	4.64935	5.65743	6.52841	7.62005	6.18323
Cre08.g369850.t1.1	Archeaplastidia I	NR	NR	'transport.ABC transporters and multidrug resistance systems'	3.08681	3.87355	2.65761	2.30681	1.74795	2.59733	3.47441	3.50626	3.07735	3.7436	5.26802	4.88997	3.3643	4.17773	3.45145	3.45375	3.48459	3.79494	4.99022	5.05671	6.14356	6.3833	7.76498	5.30421
Cre08.g377150.t1.2	Specific	1.54982e-05	3	'not assigned.unknown'	11.8862	16.7383	32.5662	30.3107	20.7987	29.8389	20.2032	20.1594	7.1677	12.6977	3.36208	3.16227	0.69029	0.676958	5.44742	3.37335	9.74737	5.70871	14.7909	14.2608	17.6265	16.0083	14.399	15.8713
Cre16.g674852.t1.1	Archeaplastidia II	0.00895623	19	'not assigned.unknown'	0.20926	0.223251	0.303298	0.279696	0.452092	0.702673	0.482493	0.733885	0.341954	0.794927	0.830489	0.866377	1.07219	2.32482	1.42904	1.47906	1.54685	2.52452	3.51828	4.85815	6.34497	7.49072	21.3282	7.90669
Cre03.g184000.t1.2	Archeaplastidia II	5.22373e-07	21	'not assigned.unknown'	18.2772	19.9125	12.8625	10.473	7.15172	8.54641	6.83939	7.26403	8.51301	7.20038	16.029	14.9532	11.8603	12.5756	12.9518	17.5114	18.6625	18.1378	20.3993	22.3882	23.2187	24.7413	28.5979	26.1289
Cre01.g016850.t1.2	Viridiplantae	0.000919932	3	'not assigned.unknown'	1760.3	1889.39	734.086	607.018	216.222	279.246	288.496	288.394	269.755	325.457	456.52	481.624	105.327	124.772	183.558	197.284	201.153	198.31	251.681	246.81	229.493	255.892	296.2	368.214
Cre12.g522200.t1.2	Specific	0.000919932	19	'not assigned.unknown'	1.49007	1.69423	1.15697	1.38307	0.715375	1.51621	1.30568	1.37519	1.22946	1.38735	2.65468	2.95478	2.87987	8.33728	4.02096	3.6731	2.8732	4.08252	4.33385	5.18771	5.78491	6.38046	6.95807	5.97788
Cre05.g242859.t1.1	Specific	0.000138924	8	'not assigned.unknown'	440.798	385.982	383.775	290.493	446.177	495.721	709.601	656.273	421.39	519.172	323.456	302.986	101.507	84.5783	279.564	187.716	251.566	155.671	160.028	110.18	131.211	87.9246	19.6101	35.9486
Cre07.g342650.t1.1	Specific	1.75697e-06	1	'not assigned.unknown'	12.4357	10.8205	5.34169	4.83535	2.57267	4.48638	4.21074	4.27779	2.81568	3.83984	2.99113	3.57029	2.00459	1.92474	2.98582	3.3763	3.98176	4.6791	6.44469	6.97858	7.69416	8.85427	7.36108	7.33092
Cre12.g518851.t1.1	Specific	5.53451e-08	22	'not assigned.unknown'	71.7534	74.4768	73.6953	71.929	51.4946	71.3758	57.5977	55.1467	48.3094	41.4665	62.8043	55.6268	53.986	56.4492	64.4316	59.7308	81.0932	72.3277	91.4866	87.1649	94.7219	96.1454	113.293	96.3299
Cre12.g544100.t1.1	Specific	NE	NE	'not assigned.unknown'	0	0	0	0	0	0	0	0	0	0	0	0	0	0.0341762	0	0	0	0	0	0	0	0.040863	0.0248761	0
Cre02.g142800.t1.2	Prokaryotic	7.16383e-10	14	'redox.thioredoxin'	13.2359	12.4596	36.1109	58.103	88.4024	109.33	133.719	127.904	293.578	258.069	390.215	385.069	529.212	563.036	411.531	355.763	282.122	310.326	270.669	275.103	246.972	279.487	232.013	222.954
Cre16.g651400.t1.2	Specific	5.22373e-07	22	'protein.degradation.ubiquitin.E3.RING'	15.5398	11.4501	7.44931	8.0746	4.61823	8.21355	7.13768	7.22234	5.47278	7.14428	6.00158	7.00683	5.70913	12.1526	8.2396	8.04025	8.68878	10.3672	17.9335	22.3716	26.9947	33.6061	46.3827	27.0495
Cre16.g649550.t1.1	Specific	0.00055099	24	'not assigned.unknown'	22.0182	17.3046	15.3427	13.3365	9.14784	13.1052	11.2859	11.8538	9.42451	11.0387	14.2177	14.02	6.12127	10.0549	9.4451	9.48425	9.79393	11.2425	14.646	15.7698	19.371	17.9369	28.3856	17.8515
Cre07.g313122.t1.1	Archeaplastidia I	0.00117956	7	'not assigned.unknown'	6.09327	6.46626	10.9576	10.1049	8.54852	14.1915	14.1494	12.1843	12.5767	13.0106	13.416	14.2976	3.66381	6.84597	3.30512	3.12279	3.3364	3.18331	5.48393	5.0362	7.01504	7.76691	6.70725	5.83348
Cre06.g309826.t1.1	Archeaplastidia I	0.0343842	21	'not assigned.unknown'	0.628331	1.03743	0.455346	0.874817	0.904976	1.19879	0.975119	0.724864	0.354056	0.702021	0.519511	1.20996	0.813895	1.41652	0.71084	2.50202	0.683031	1.16619	1.23798	2.54429	2.05593	2.84536	2.0621	2.40617
Cre06.g271800.t1.2	Archeaplastidia I	3.82394e-10	14	'development.unspecified'	0	0.291119	2.35323	3.93597	14.7185	14.4315	28.1191	25.0327	84.5995	54.8475	105.34	94.0719	136.193	105.864	77.48	87.2804	75.1662	69.6633	53.692	49.2438	48.5419	44.0732	43.6308	42.4865
Cre17.g705843.t1.2	Specific	0.000245257	23	'not assigned.unknown'	2.96603	3.7294	2.36441	2.14738	1.81557	2.15037	2.43304	1.9846	1.08636	2.65111	2.39104	2.07046	1.57948	1.97925	1.49473	1.6978	2.49879	2.40843	3.31153	3.40292	4.36726	3.83757	3.93259	4.44867
Cre17.g708700.t1.2	Specific	0.0006324	14	'DNA.synthesis/chromatin structure.histone.core.H3'	0	0	0	0	0	0	0	0	0.0989274	0	0.58063	0.169038	1.41501	0.886572	0.650019	0.349547	0.190847	0.325846	0	0.473936	0	0	0	0.112052
Cre13.g564000.t1.2	Archeaplastidia I	NR	NR	'not assigned.no ontology'	24.2745	20.4693	23.0709	19.1701	22.2096	22.6251	19.586	17.7205	7.96036	10.2261	14.148	12.3567	3.26462	3.40908	14.2836	9.30959	16.3301	12.4636	10.7154	9.75781	11.7188	8.92448	4.96279	10.1594
Cre16.g682250.t1.1	Specific	7.75784e-06	17	'not assigned.unknown'	0.234084	0.445955	0.254458	0	0	0	0.259485	0.216038	0.197855	0.261537	0.145158	0.225384	8.45635	8.73907	4.55014	5.30146	5.34372	5.37646	2.84412	3.79149	2.99991	2.52389	0.891151	2.76395
Cre12.g540480.t1.1	Specific	NE	NE	'not assigned.unknown'	0.378993	0	0.549306	0.211067	0.545859	0	0.336095	0	0.213558	0	0	0	0.218187	0.205057	0.0779565	0.377288	0	0	0	0.341033	0	0.490356	0	0.48378
Cre03.g173800.t1.2	Archeaplastidia I	2.36046e-09	18	'minor CHO metabolism.others'	14.9734	19.7369	11.3644	11.2688	8.3787	9.34243	9.06176	9.05711	11.3733	10.5125	12.422	14.3196	20.0071	22.7536	32.714	23.7188	23.7556	26.1947	21.0632	22.8051	19.8072	19.5041	15.9907	18.9843
Cre16.g680005.t1.1	Specific	0.000185139	16	'not assigned.unknown'	2.0539	3.13032	1.48844	0.714904	0	1.76338	1.4799	0.710834	1.08501	1.43424	13.0548	7.04508	21.4316	19.2622	7.65734	14.057	7.11675	10.0066	2.86644	8.08579	5.18035	4.98265	5.72954	5.07969
Cre03.g167250.t1.2	Prokaryotic	2.58131e-06	13	'not assigned.unknown'	3.0562	5.45849	16.265	16.1162	16.438	19.5336	22.5292	21.507	32.5859	34.253	31.7442	34.116	18.5293	28.7999	38.131	23.6741	26.1628	25.9686	19.5073	19.7663	19.5834	19.8535	12.688	13.5628
Cre07.g335250.t1.2	Specific	8.88801e-08	19	'not assigned.unknown'	0.126778	0.139548	0.0918752	0.188279	0	0	0	0	0.0952504	0.0472156	0.244584	0.325511	0.960988	1.24994	1.30387	1.43036	1.35518	1.78437	2.30359	3.51747	2.81159	4.39238	4.60451	1.79363
Cre07.g329650.t1.2	Viridiplantae	3.75778e-06	11	'not assigned.unknown'	9.32852	10.3246	61.8085	64.074	91.651	88.3112	88.2415	88.9634	105.067	95.292	108.532	97.3032	53.7684	71.9437	71.0419	56.2721	66.8799	55.8576	51.9299	57.0604	49.2977	50.29	37.2045	47.631
Cre10.g432800.t1.2	Archeaplastidia I	3.82394e-10	21	'protein.synthesis.ribosomal protein.eukaryotic.40S subunit.SA'	2347.92	2360.19	1861.94	1761.31	1189	1424.41	1218.11	1284.45	1080.13	1151.87	1118.42	1197.82	1610.71	1932.29	2574.97	2320.3	2745.32	2740.1	2956.11	3015.2	3071.16	3061.22	3065.39	3309.76
Cre10.g421700.t1.2	Archeaplastidia I	2.05876e-08	15	'lipid metabolism.glyceral metabolism.Glycerol-3-phosphate dehydrogenase (NAD+)'	0.270556	0.429532	0.441157	0.979398	0.876776	2.6842	4.2288	4.12002	10.2335	7.93503	35.5122	27.6131	40.77	35.6207	26.7824	21.1431	16.801	17.0732	13.149	13.3597	11.4348	13.9439	4.0312	9.30317
Cre07.g358001.t1.1	Specific	7.67819e-05	21	'not assigned.unknown'	1.62615	1.38024	1.58085	1.63454	1.54237	2.69389	1.31898	1.61059	0.849264	0.841959	1.49208	1.94759	2.84277	5.04298	2.29246	3.90888	2.75936	3.47822	4.42821	5.87092	5.71016	8.21062	8.26813	5.0375
Cre10.g441550.t1.1	Archeaplastidia I	2.16523e-05	20	'not assigned.no ontology'	4.38314	2.64867	0.434669	0.308341	0.0664524	0.176054	0.30687	0.127744	0.350977	0.463944	0.782027	0.844049	0.70389	1.47285	1.69877	1.74537	1.83066	2.22646	3.21197	3.27985	3.1703	3.78072	4.60317	3.81345
Cre09.g391500.t1.1	Archeaplastidia I	0.00150497	21	'protein.degradation.autophagy'	6.37035	1.99158	1.72233	2.14229	2.36436	3.72098	3.03107	3.41448	2.73362	3.09336	3.21089	3.79812	3.30773	8.41798	4.07214	4.70749	4.92736	6.78709	8.14226	10.9796	13.375	14.9522	18.2242	11.7518
Cre05.g240600.t1.1	Specific	1.01496e-09	19	'not assigned.unknown'	3.45203	4.9689	0.416943	0.801037	0	0.439075	0.127554	0	0.648392	0.321407	1.30817	1.2464	4.2231	6.90031	8.93494	14.6052	18.7628	15.6171	29.095	31.7099	30.2775	38.2123	22.1296	28.2749
Cre13.g575750.t1.2	Specific	0.000323018	19	'not assigned.unknown'	2.93031	2.48113	3.93254	3.38474	4.06417	5.96343	8.08462	7.11157	11.0385	11.6408	17.6775	17.5032	20.4	26.2287	30.807	31.2781	43.7699	46.8833	68.7117	64.4553	69.5434	73.5802	48.2982	60.0212
Cre13.g570150.t1.1	Archeaplastidia I	0.00150497	17	'DNA.unspecified'	7.25612	8.2527	3.36352	2.89426	1.88304	2.86856	3.52176	3.36345	4.18082	4.56482	10.7152	10.4167	8.51467	22.2532	8.91489	11.3884	6.60872	9.32709	6.4828	8.83815	7.50417	7.87993	10.7869	7.90638
Cre02.g096650.t1.2	Specific	NE	NE	'not assigned.unknown'	0.147114	0.328847	0.149257	0.213018	0.169509	0.134725	0.182647	0.203659	0.099476	0.197241	0.17029	0.127482	0.0423468	0.143275	0.078677	0.0878713	0.0479763	0.0273044	0.154589	0.198568	0.160455	0.266478	0.463496	0.187789
Cre11.g482550.t1.1	Specific	4.46713e-08	16	'not assigned.unknown'	0.0550469	0.0559307	0	0	0	0.0210047	0	0.0127008	0.186109	0.153757	3.27696	3.24632	5.52208	16.5348	3.63461	4.34284	1.34638	2.97562	0.469981	0.804917	0.210135	0.40359	0.101168	0.2108
Cre09.g386734.t1.1	Viridiplantae	2.05876e-08	12	'not assigned.unknown'	9.3479	7.20932	9.631	8.59301	8.19174	12.5488	13.3836	11.5376	17.008	15.4776	27.4704	25.646	15.4316	19.317	12.8573	13.8467	10.6514	12.6988	8.50625	8.6143	9.15148	8.25741	7.24459	7.22418
Cre13.g588201.t1.1	Specific	2.05876e-08	6	'not assigned.unknown'	0.198077	0.251572	1.0407	0.983617	1.50965	1.59982	1.12713	1.44722	0.711539	1.03277	0.238835	0.572148	0.085525	0.15778	0.118834	0.0985932	0.0807455	0.0919082	0.205973	0.103972	0.171031	0.163735	0.143014	0.168562
Cre07.g334450.t1.1	Specific	5.53451e-08	21	'not assigned.unknown'	2.7603	4.14956	3.50973	2.9627	2.2408	2.85341	2.1697	2.83699	1.67558	2.24293	2.5001	2.52483	2.75204	4.13197	3.39117	3.43485	3.70983	4.15672	5.8835	6.68375	7.15704	8.72283	8.18269	6.2702
Cre07.g338250.t1.1	Archeaplastidia I	NR	NR	'protein.aa activation.proline-tRNA ligase'	25.0391	22.7607	20.6083	18.3272	13.5238	16.7884	12.7679	13.2875	6.85304	10.1911	13.8264	12.3987	5.19971	6.51576	7.39448	6.58771	7.58242	5.97506	6.81276	5.71326	4.09646	2.85398	1.87829	3.42451
Cre16.g692250.t1.1	Specific	0.000919932	19	'not assigned.unknown'	7.13481	6.21601	0.294811	0.714529	0.338032	0.764209	2.80285	1.89168	6.75351	7.55202	11.8888	11.9014	8.14298	13.0936	10.3568	11.6509	11.6679	13.6924	22.6276	26.2721	28.3456	33.6456	48.8111	28.4809
Cre03.g199450.t1.2	Specific	5.42231e-06	16	'not assigned.unknown'	0.778584	1.05478	0.188078	0.433605	0.0934487	0.0990304	0	0.05988	3.76569	1.88477	63.8914	37.3575	79.0382	116.759	30.7754	54.9016	23.6982	37.5113	8.86322	17.4566	3.67982	6.82768	1.80568	4.63798
Cre06.g309850.t1.1	Specific	8.88801e-08	16	'not assigned.unknown'	18.9211	22.2001	47.6653	46.6657	69.7515	72.1988	79.9019	69.8495	103.952	104.191	101.873	94.7763	123.582	106.355	200.157	161.227	195.888	176.215	150.598	140.869	124.558	117.352	101.72	103.942
Cre06.g296750.t1.2	Archeaplastidia I	0.00303752	17	'not assigned.unknown'	0.8705	0.673887	0.510683	0.461709	0.0298517	0.727598	0.569787	0.57385	1.85695	1.3431	11.4816	11.2751	40.8436	61.1093	19.7388	21.3964	14.1492	19.2532	22.8955	25.8306	26.2226	36.649	47.6363	33.5868
Cre17.g700850.t1.2	Specific	7.67819e-05	18	'not assigned.unknown'	0	0.136292	0.194417	0.22411	1.15918	0.511843	1.36798	1.60936	4.5351	5.99479	5.26808	6.00561	6.10065	9.65268	10.8434	11.0166	11.3736	10.3319	11.9811	11.2857	11.119	10.876	12.8898	10.0595
Cre16.g659300.t1.1	Archeaplastidia I	1.75697e-06	19	'redox.misc'	1.25666	2.34087	0.607128	0.233284	0	0	0.742948	0.579891	1.41622	0	3.63658	1.61328	4.82308	6.87482	11.6319	9.79957	18.4418	19.4364	24.2094	23.9351	43.403	49.8615	35.8531	37.563
Cre12.g499204.t1.1	Specific	NR	NR	'not assigned.unknown'	5.46792	6.94464	6.60426	5.27828	5.77527	5.56385	8.88985	6.39208	8.01085	15.8839	7.2335	8.59902	6.50563	6.77159	7.64807	7.62065	7.33086	13.5313	8.85802	10.4965	13.1203	15.5641	11.0063	12.5635
Cre02.g142967.t1.1	Specific	NE	NE	'not assigned.unknown'	0	0	0	0	0	0	0	0	0	0	0	0	0	0	0	0	0	0	0	0	0	0	0	0
Cre13.g585400.t1.1	Viridiplantae	NR	NR	'signalling.in sugar and nutrient physiology'	0	0.0114758	0.13096	0.0754809	0.585623	0.17239	0.92148	0.917292	2.03658	2.27144	1.68092	1.87046	1.65157	2.62365	1.12443	0.944471	1.59611	1.34161	2.16598	2.19526	2.95649	3.29286	1.9097	3.11413
Cre10.g445275.t1.1	Specific	NE	NE	'not assigned.unknown'	0	0	0	0	0	0	0	0	0	0	0	0	0	0	0	0	0	0	0	0	0	0	0	0
Cre16.g670900.t1.1	Prokaryotic	0.000138924	9	'not assigned.unknown'	0.943272	2.7255	5.3832	5.12189	2.46243	3.2394	3.18917	2.50284	2.92337	2.23953	7.45787	7.09544	2.00247	2.61562	1.33392	1.17379	0.897217	1.14891	0.232312	0.159149	0.128601	0.101704	0.154785	0.0752547
Cre17.g734000.t1.2	Viridiplantae	0.000185139	18	'not assigned.no ontology'	8.34845	11.1686	6.37272	6.50912	5.29063	4.58726	7.99578	6.52343	9.22031	9.32755	16.8884	17.041	21.7882	30.6554	15.6382	22.4394	18.937	20.918	26.9028	26.343	25.0098	33.2688	41.0613	25.2564
Cre11.g468150.t1.1	Specific	NR	NR	'not assigned.unknown'	0.735996	0.8028	0.878492	1.18144	1.1224	1.8172	2.61076	2.35742	1.76867	2.75717	2.32673	2.33435	1.483	2.33464	2.65377	2.09031	2.68259	3.03335	4.60623	4.32429	5.94971	6.44176	8.61603	4.2277
Cre16.g652950.t1.2	Archeaplastidia I	1.54982e-05	15	'not assigned.no ontology'	0.502184	0.695792	0.0992533	0.1017	0	0	0	0.0421336	4.01308	2.04029	32.4243	28.0882	18.5686	38.7888	15.0343	18.5427	6.05456	10.2526	2.03884	3.1632	0.871379	1.1026	0.359586	1.12181
Cre13.g589426.t1.1	Specific	NR	NR	'not assigned.unknown'	13.5516	5.57323	0	0	0	1.47743	0.286135	1.19113	1.09087	0.720995	1.33388	1.24266	4.08658	2.56045	2.92021	2.89085	1.05224	0.898278	1.27144	0.871017	1.40766	0.834931	1.01656	1.02967
Cre16.g695100.t1.1	Viridiplantae	0.0286919	19	'lipid metabolism.lipid degradation.beta-oxidation.acyl CoA DH'	1.28263	1.12779	1.35851	5.43977	9.16569	12.4238	15.968	13.8407	36.1093	32.2988	35.9751	42.0361	146.205	181.999	70.7668	72.6335	88.001	96.5959	143.009	155.9	171.531	214.588	227.153	188.977
Cre08.g358250.t1.2	Specific	5.22373e-07	1	'RNA.regulation of transcription'	66.3809	47.3058	15.4094	10.1253	8.42839	14.5909	14.1226	12.4506	9.62807	10.531	9.87995	7.74192	4.65479	5.67179	5.45797	5.87003	7.79384	7.77275	19.715	16.6213	21.5837	20.9803	29.0041	30.0077
Cre10.g444000.t1.2	Specific	7.90697e-07	21	'not assigned.unknown'	92.6695	93.4368	68.9842	53.9788	37.9075	42.0961	38.5046	40.4354	38.7639	42.4364	72.3852	75.1892	49.1309	39.6796	66.3587	74.2885	111.359	99.0142	146.046	148.056	137.428	151.506	170.395	145.702
Cre04.g214150.t1.1	Archeaplastidia I	0.000103608	10	'Co-factor and vitamine metabolism.thiamine'	65.2271	109.983	1503.05	2111.29	3556.2	6065.45	5126.71	5442.55	2323.47	3405.99	2724.81	2698.6	2435.57	2976.82	1871.35	1594.86	556.877	638.979	486.114	506.1	412.449	519.649	358.231	322.319
Cre04.g228450.t1.2	Prokaryotic	5.53451e-08	14	'mitochondrial electron transport / ATP synthesis.cytochrome c oxidase'	6.44842	6.10926	18.8188	21.5473	32.5065	25.5368	28.5926	31.5257	56.5171	51.9906	69.0229	54.2009	56.1369	53.4661	58.0747	47.1914	49.3528	46.8219	38.9166	35.7562	36.2114	34.0493	29.8339	27.5861
Cre08.g372500.t1.2	Archeaplastidia I	0.00895623	22	'RNA.regulation of transcription.Histone acetyltransferases'	6.87116	9.47905	5.54201	5.95613	2.29813	4.059	3.7096	3.97999	4.09861	5.01094	8.09387	9.46696	3.93919	10.225	5.17441	5.7813	5.01603	5.66945	7.40155	9.6754	11.2414	14.755	12.2734	7.46816
Cre16.g687300.t1.2	Prokaryotic	NR	NR	'not assigned.no ontology'	9.96789	9.24469	36.4542	58.611	91.1478	126.667	106.487	115.1	78.6348	103.081	33.4454	53.6787	71.6649	110.331	94.6967	81.346	105.081	93.6855	102.917	115.769	118.326	117.871	134.018	125.242
Cre12.g561200.t1.1	Archeaplastidia I	1.10086e-05	16	'not assigned.unknown'	18.5358	11.4117	20.0352	16.0966	17.8733	21.5782	22.4277	18.9914	24.9609	19.3056	74.9395	42.4998	44.1312	33.4864	25.3964	44.4108	36.2007	34.4025	32.1875	32.793	26.5558	27.9116	24.4153	26.7686
Cre12.g555500.t1.2	Specific	5.42231e-06	9	'not assigned.unknown'	3.32459	9.98036	23.4359	19.8056	9.79437	12.9166	23.5862	18.9211	15.9519	22.7372	35.193	33.0288	4.14693	10.8291	4.26886	4.76386	1.47846	2.89824	0.860144	1.04253	0.329643	0.391044	0.264506	0.321499
Cre05.g245800.t1.2	Specific	3.75778e-06	21	'not assigned.unknown'	9.48521	16.0348	22.2808	22.9514	14.8391	26.7084	16.8232	16.3005	13.4541	14.6174	10.4116	13.6991	20.0538	19.8793	37.0026	40.2122	59.7325	47.3503	65.3021	84.6159	82.2278	96.486	73.3362	62.4176
Cre02.g116250.t1.1	Archeaplastidia II	0.000185139	16	'not assigned.unknown'	11.629	7.79335	15.5997	18.4645	43.6546	45.1291	46.517	39.733	57.4414	53.9065	39.3806	47.5269	118.014	115.442	122.247	99.5103	87.2794	96.0925	76.8617	90.3932	78.5301	90.2764	87.763	103.831
Cre13.g606974.t1.1	Specific	NE	NE	'not assigned.unknown'	0	0.0221148	0	0	0	0	0	0	0	0	0.0359917	0.0419129	0.0501213	0.062807	0.0268619	0.0216674	0.0946406	0.141388	0.228712	0.274194	0.545999	0.131417	0.285724	0.291723
Cre07.g331500.t1.1	Prokaryotic	2.16523e-05	6	'protein.degradation.serine protease'	98.3761	129.522	164.463	156.626	122.759	134.297	105.768	110.868	88.3897	101.962	96.9987	95.9358	84.0607	97.3658	66.4437	76.7356	67.5709	71.1598	70.4895	73.9583	79.0018	74.2607	60.1261	69.0521
Cre09.g407550.t1.2	Specific	0.000245257	7	'not assigned.unknown'	0.221695	0.619451	0.867568	1.01242	0.989844	1.59037	1.49417	1.65729	0.637103	1.18894	0.29328	0.405566	0	0.02399	0.173285	0.110349	0.192796	0.12344	0.11648	0.0997451	0.217619	0.133858	0.0349236	0.0424487
Cre12.g551700.t1.2	Specific	0.00150497	19	'not assigned.unknown'	9.07949	2.61938	0.0791389	0.0434407	0.101111	0.0833395	0.179851	0.237564	0.566998	0.592624	0.522396	0.953816	4.32895	15.6999	3.98548	4.59698	3.64611	6.08771	7.12078	12.0516	11.5959	17.9441	22.7323	13.9596
Cre12.g489152.t1.1	Specific	0.000245257	19	'not assigned.unknown'	3.11434	2.7688	1.50462	0.867209	0.747589	0.792243	1.38091	1.1976	1.02368	0.579931	2.14581	0.999531	4.03409	3.37007	4.48419	3.61705	4.51395	4.09433	3.40893	3.73654	1.69838	8.28276	5.31484	4.14105
Cre06.g272600.t1.2	Specific	NE	NE	'not assigned.unknown'	0.289413	0.44109	0.41947	0	0.208419	0	0	0.133551	0	0	0	0	0.0833077	0	0	0	0	0	0	0.130213	0.315658	0.124818	0	0
Cre02.g140900.t1.1	Specific	0.0410599	19	'not assigned.unknown'	2.1706	3.28916	8.19052	8.67028	6.95328	10.1675	8.42978	8.6002	9.32088	10.286	16.1211	15.0979	15.5987	16.0774	13.2096	13.4493	14.8083	13.0931	15.8286	16.4337	17.6333	20.2076	17.6273	14.4986
Cre14.g609150.t1.1	Specific	0.000185139	13	'not assigned.unknown'	0.207622	0.316434	1.05324	0.809395	0.747589	1.18837	1.88725	2.3952	2.39834	2.31972	4.63494	4.54787	2.33081	5.03639	2.2421	1.65351	1.862	1.63773	1.77264	1.96168	2.32112	1.61178	1.85338	1.62329
Cre13.g578201.t1.1	Archeaplastidia I	0.000138924	19	'protein.synthesis.ribosome biogenesis.Pre-rRNA processing and modifications.methylotransferases'	19.798	15.7344	11.0839	13.5811	14.1962	15.109	13.149	13.1353	16.2072	19.5567	16.8961	18.6123	15.9471	21.8682	16.901	21.8659	21.6139	22.0787	22.8799	27.4489	25.0224	30.5993	32.9725	26.1667
Cre01.g064727.t1.1	Specific	6.56535e-07	7	'protein.postranslational modification.kinase'	0.103642	0.230358	0.826195	0.663778	0.765032	1.16666	1.66589	1.11196	0.788413	0.926379	0.0964041	0.349266	0.119334	0.0747686	0.0906038	0.038691	0.0140831	0	0.0170169	0.0233153	0	0.0111747	0	0.00826862
Cre07.g321550.t1.2	Specific	0.0197614	19	'not assigned.unknown'	13.3321	9.72861	14.1412	10.2598	10.3866	18.2216	21.9264	23.9374	16.2884	21.9373	21.8959	18.9048	17.7928	20.5911	25.1048	29.259	38.1423	37.7353	49.9884	61.5106	53.8682	77.4663	43.8815	60.2988
Cre04.g224650.t1.1	Specific	0.00117956	17	'protein.targeting.nucleus'	1.33442	2.13061	5.18059	3.87504	4.59894	4.36445	6.76216	5.41	4.21616	4.15328	1.85199	2.52377	12.6757	8.6296	11.9596	11.766	12.7963	12.6046	9.57767	12.8224	8.88851	11.1402	6.03105	7.57391
Cre13.g584850.t1.1	Prokaryotic	NR	NR	'misc.glutathione S transferases'	65.0465	69.8846	124.042	104.846	101.328	123.577	106.131	110.361	94.5111	94.8509	93.589	85.9021	56.5104	51.5682	154.775	116.303	132.339	137.504	117.447	113.084	114.884	97.0421	87.6082	90.9327
Cre01.g019700.t1.2	Specific	7.20985e-09	15	'not assigned.unknown'	0.521116	0.607702	0.360482	0.250642	0.324104	0.506155	0.945269	0.940022	2.74955	2.14367	11.1633	10.799	7.30926	17.6264	7.05506	8.88986	3.51477	5.86911	2.39572	2.52578	2.06681	1.76733	1.15052	1.46646
Cre11.g479900.t1.2	Specific	0.000138924	1	'not assigned.unknown'	58.5928	85.1703	156.153	157.282	164.772	258.232	139.125	153.237	28.7241	52.208	13.7463	16.5015	23.3594	19.4704	42.273	46.153	89.4101	85.4356	138.821	142.487	152.416	165.707	205.562	208.158
Cre09.g402950.t1.1	Viridiplantae	7.90697e-07	3	'not assigned.unknown'	94.2214	146.566	185.524	158.97	77.2598	110.8	63.1897	80.5346	36.4408	50.8414	54.5324	59.0709	17.4442	24.0221	22.8385	23.3428	27.992	24.2938	41.5584	37.334	52.4923	47.4238	49.7005	36.6284
Cre12.g521700.t1.2	Prokaryotic	5.53451e-08	22	'major CHO metabolism.synthesis.starch.starch synthase'	6.26008	8.09344	10.2656	10.7272	5.83748	9.6161	3.04265	4.0183	0.678359	0.807029	2.02391	1.98982	3.99667	5.73196	8.2212	6.5515	8.59357	8.39752	12.1495	11.6453	11.6203	12.3743	17.0469	12.0888
Cre01.g004850.t1.1	Viridiplantae	4.13437e-05	21	'not assigned.unknown'	2.30815	2.13024	2.45329	2.67087	1.40364	2.81838	1.09168	1.23079	0.621404	0.859618	2.18407	2.24707	1.72745	3.43201	2.56377	2.28501	2.10485	2.90356	3.94133	4.53471	4.93703	6.33776	6.49099	4.3131
Cre10.g461200.t1.1	Specific	NE	NE	'not assigned.unknown'	0	0	0	0	0	0	0.0382894	0	0.0243293	0.0964803	0	0.0831436	0.546848	0.529515	0.230909	0.171929	0.0469353	0.200339	0	0.233111	0.0941837	0.260696	0.294735	0.137785
Cre13.g566900.t1.1	Archeaplastidia I	2.81009e-07	15	'cell.cycle'	0.0306897	0.0818539	0	0.00854577	0	0	0	0.0141619	0.341541	0.188589	3.28601	3.46463	2.83131	6.94639	2.3641	3.12391	0.92578	1.81561	0.362802	0.497084	0.150627	0.198538	0.10072	0.132216
Cre03.g144687.t1.1	Archeaplastidia I	NR	NR	'protein.degradation.ubiquitin.E3.RING'	44.3094	12.8181	9.64984	11.8652	8.82874	15.8388	13.3152	13.3698	10.9703	12.928	13.4773	14.7883	10.5472	24.5123	9.64307	10.5133	9.3838	13.0815	14.3542	18.3243	16.9021	22.8921	18.7943	16.6897
Cre01.g004400.t1.2	Specific	3.0027e-05	17	'not assigned.unknown'	3.31619	8.59206	5.28707	6.09456	3.82101	4.04924	1.7645	1.53027	4.765	3.3346	59.7726	39.7522	145.094	129.425	59.7536	79.2306	58.3992	69.8578	40.9451	50.5795	30.3821	32.1796	29.5155	31.4306
Cre10.g418750.t1.1	Specific	NR	NR	'not assigned.unknown'	1.86934	1.67632	2.17572	2.05058	1.16262	2.24798	1.28099	1.17629	1.53214	1.93035	3.29024	2.49527	1.98115	3.48379	2.11481	2.28387	1.43169	1.95817	2.32519	2.42121	2.2551	2.62629	2.86297	2.43138
Cre10.g449300.t1.1	Specific	NR	NR	'not assigned.unknown'	1.34446	1.70756	1.263	1.16472	1.25508	1.02603	1.94298	1.93015	2.32887	1.50214	1.87327	1.86982	1.47635	1.49976	1.41346	2.40418	1.70509	2.28738	1.50434	2.06113	2.14526	2.66296	2.11792	1.03289
Cre09.g405300.t1.2	Specific	NE	NE	'not assigned.unknown'	0	0	0	0	0	0	0	0	0	0	0.122618	0	0	0	0	0.147635	0	0	0	0	0	0.127919	0	0
Cre03.g200950.t1.2	Specific	0.000323018	19	'not assigned.unknown'	2.04656	5.45849	10.8763	21.4655	8.59728	16.6597	11.192	13.0641	8.07247	17.1494	11.2808	16.2567	75.8963	46.1379	56.1287	81.1548	78.978	62.9907	68.5488	80.5691	59.3381	64.727	49.0756	54.7518
Cre14.g634279.t1.1	Specific	NR	NR	'not assigned.unknown'	7.70212	22.4991	6.698	16.7287	14.9759	19.3972	7.51336	31.2767	13.8881	31.8401	12.418	20.7645	11.9721	21.531	4.27755	16.1017	18.8384	15.3673	33.3855	49.2078	32.3422	73.0789	49.9481	38.3435
Cre13.g587300.t1.1	Specific	5.53451e-08	21	'not assigned.unknown'	19.5555	14.874	9.43443	7.37363	4.82724	6.17251	6.23921	5.54731	5.36916	6.87036	5.70257	6.29403	10.7957	14.6671	15.1668	17.6752	21.6795	23.1343	38.0567	39.6801	44.9538	43.4119	60.3462	46.0354
Cre16.g655750.t1.2	Specific	0.00241479	21	'not assigned.unknown'	39.3494	54.2207	46.3567	54.9508	49.7681	61.5686	64.9249	65.9707	34.5406	47.72	25.5862	34.0317	49.9458	49.5882	55.0915	65.4021	76.6296	76.8403	76.2302	86.9634	80.8212	84.1281	88.1005	74.6809
Cre01.g042050.t1.2	Prokaryotic	NR	NR	'protein.postranslational modification'	3.22968	5.3911	19.2257	22.3547	28.0761	38.0277	28.9481	31.5102	20.8636	31.9606	16.2128	17.3252	15.8043	13.6051	27.9491	21.3578	25.4536	24.9406	24.0898	26.052	22.7708	28.0569	31.7982	31.9505
Cre05.g236550.t1.2	Specific	1.13043e-11	14	'not assigned.unknown'	0.0679277	0.120782	0.344586	0.491789	0.8316	1.24415	1.68669	1.59862	4.15298	3.26345	6.17797	7.84838	4.41898	8.63691	5.37933	6.18742	2.73213	5.42119	2.09676	2.87283	1.48175	1.64057	0.713376	1.12721
Cre02.g141126.t1.1	Specific	3.75778e-06	22	'not assigned.unknown'	5.86442	7.87384	4.85703	7.93167	3.61991	8.31161	3.71474	5.41232	1.41622	3.74411	2.77073	4.83983	5.06423	4.38175	7.40997	7.92306	15.482	10.4957	22.5588	14.7003	16.9043	20.595	26.8348	24.329
Cre05.g242179.t1.1	Specific	5.68606e-09	15	'not assigned.unknown'	0	0.118226	0	0.051841	0.234624	0.142079	0.247649	0.343639	0.773678	0.364011	1.50081	1.85975	1.95603	3.36606	2.38383	1.99235	1.26487	2.00843	0.886455	1.17268	1.16757	1.14416	0.916489	0.935733
Cre05.g234638.t1.1	Prokaryotic	0.00191087	1	'nucleotide metabolism.synthesis.purine.amidophosphoribosyltransferase'	188.302	280.245	152.58	129.154	47.9381	81.039	43.3025	54.8137	41.0587	42.3088	76.7246	76.183	38.5524	40.1146	116.837	89.4816	115.26	116.003	128.381	131.959	119.47	128.59	89.6677	96.6244
Cre06.g292282.t1.1	Specific	NE	NE	'not assigned.unknown'	0	0	0	0	0	0	0	0	0	0	0	0	0	0.0219145	0	0	0	0	0	0	0	0	0.0319022	0
Cre03.g208551.t1.1	Specific	NE	NE	'not assigned.unknown'	0	0	0	0	0	0	0	0	0.0119699	0	0	0	0	0	0.00873889	0	0	0	0	0	0	0	0	0
Cre11.g480725.t1.1	Specific	0.000138924	16	'not assigned.unknown'	0	0	0	0.0825914	0.320395	0.339533	1.7097	1.57399	6.01675	5.13653	5.45648	6.78253	6.10449	25.1418	7.22962	7.45555	6.69031	7.98222	7.88924	7.87342	11.0799	12.1523	5.41218	7.1936
Cre03.g172950.t1.2	Archeaplastidia I	1.18453e-06	21	'protein.synthesis.ribosome biogenesis.Pre-rRNA processing and modifications.snoRNPs'	370.677	484.023	181.716	153.499	42.1692	78.3598	53.0961	61.8763	62.7177	69.9886	125.092	119.797	114.435	129.939	164.35	198.468	215.241	219.848	240.582	299.443	263.339	304.696	218.43	203.844
Cre17.g738550.t1.1	Archeaplastidia I	5.42231e-06	15	'not assigned.unknown'	0.359046	0.820825	1.56119	1.59966	1.29282	2.37474	1.75123	1.82251	2.93361	2.27321	8.95538	8.46971	7.09682	14.6994	7.01608	6.49333	4.29334	5.49773	3.14408	4.03855	4.17713	3.61315	2.89087	3.78112
Cre07.g355700.t1.2	Archeaplastidia I	NR	NR	'RNA.regulation of transcription.unclassified'	3.04018	3.80474	3.27793	3.13847	2.13597	3.11238	2.26864	2.49785	1.9638	3.31389	3.55591	2.9629	1.77158	4.41319	2.65391	2.32525	2.29728	2.58046	2.33755	4.37041	4.12463	5.72438	5.47059	2.95789
Cre12.g531000.t2.1	Prokaryotic	5.42231e-06	20	'transport.ammonium'	0.396292	0.931139	0.215392	0.165525	0.0713467	0.0756083	0.263577	0.0914351	0.251218	0.442769	0.696274	0.381564	0.256664	0.714723	0.815147	0.739705	1.45392	0.78149	1.82187	1.33725	1.5128	1.96549	1.50867	1.20142
Cre12.g485438.t1.1	Archeaplastidia I	0.00191087	6	'not assigned.unknown'	35.0671	39.1932	10.9126	9.07542	9.43287	12.7512	12.2562	13.469	8.22358	9.79494	10.7448	12.5621	3.80013	3.98068	2.48215	5.54443	3.69988	5.02493	5.35121	5.29006	5.17461	7.07257	4.49511	9.0842
Cre05.g238650.t1.1	Specific	0.00191087	21	'not assigned.unknown'	5.38184	15.5151	33.8634	48.7168	65.2101	88.598	107.158	91.8095	47.4144	76.6421	15.4329	20.8096	115.622	115.674	224.477	220.088	347.122	337.04	520.59	793.68	562.624	962.989	955.794	453.846
Cre23.g754847.t1.1	Specific	NE	NE	'not assigned.unknown'	0	0	0	0	0	0.0915658	0	0	0	0	0	0	0	0	0	0	0	0	0	0	0.0654316	0	0	0
Cre11.g480050.t1.1	Archeaplastidia I	0.012194	2	'not assigned.no ontology'	1.35035	1.71503	0.80066	0.410197	0.0884039	0.0936843	0.163296	0.0566474	0.242105	0.137156	0.253746	0.118196	0	0.0664196	0.101003	0.0611033	0.0667229	0	0.241868	0.0552316	0.133891	0.0529433	0.451224	0.352575
Cre16.g681750.t1.1	Archeaplastidia I	6.66569e-05	3	'transport.calcium'	1.9302	1.82391	4.8958	3.16037	0.778411	0.471375	0.376579	0.356279	0.141393	0.129394	0.0797956	0.130093	0	0.041774	0.0555842	0	0.251788	0.161211	0.228181	0.121581	0.252628	0.0832456	0.0608128	0.0862357
Cre13.g588700.t1.1	Specific	1.13043e-11	1	'not assigned.unknown'	325.75	299.88	242.361	219.292	186.651	196.634	184.292	189.123	144.711	150.27	114.062	104.535	78.0316	63.8536	147.52	122.287	148.172	171.478	188.173	196.44	219.777	222.349	413.444	211.705
Cre10.g446550.t1.2	Archeaplastidia I	NR	NR	'transport.p- and v-ATPases.H+-transporting two-sector ATPase'	346.406	347.394	239.975	184.853	163.207	163.994	175.64	178.454	134.21	163.122	230.586	179.014	122.698	104.055	137.676	164.826	143.817	150.381	126.734	114.47	95.4154	91.8333	70.8065	96.181
Cre16.g688650.t1.2	Specific	3.75778e-06	16	'signalling.phosphinositides.phosphatidylinositol-4-phosphate 5-kinase'	0.811094	1.15891	2.79202	5.30759	5.91405	5.41619	5.39465	4.95924	5.7987	6.79664	11.4844	12.3488	26.2366	23.6978	26.9859	24.5262	22.759	20.6051	17.1793	21.3482	16.366	20.901	17.4887	17.1804
Cre17.g702150.t1.2	Prokaryotic	4.13437e-05	3	'protein.assembly and cofactor ligation'	55.9929	78.9637	100.019	100.955	73.2286	107.472	89.8443	88.4891	60.2534	76.3689	51.7148	51.2074	14.5004	18.1367	46.3392	38.4035	60.6639	54.4815	65.6761	66.4774	69.1384	64.8539	70.3088	65.0798
Cre05.g236350.t1.1	Specific	NE	NE	'not assigned.unknown'	0	0.0174281	0	0	0.148229	0	0.0304224	0.0316607	0.0773226	0.0766575	0.0283641	0.132122	0.0197497	0.0618708	0.0282256	0	0.0372919	0.0636711	0	0.0308694	0.0748327	0.0887714	0.0360275	0.0437904
Cre12.g524750.t1.2	Viridiplantae	0.00117956	21	'not assigned.unknown'	9.70283	3.91445	3.58472	5.93342	2.60316	4.21057	4.8928	4.91637	4.44897	4.03872	4.95502	5.7702	6.62645	4.80374	7.4745	9.37509	8.89302	9.9753	10.6207	6.67664	12.2428	7.38465	11.9881	9.4713
Cre05.g234644.t1.1	Specific	5.42231e-06	17	'not assigned.unknown'	0.73241	0.353481	0.424617	0.530257	0.580184	0.279472	0.909314	0.777338	0.928582	0.654646	2.0892	1.51616	1.47577	2.8664	3.63072	2.55191	2.62737	2.88864	3.0785	2.80097	2.71601	3.41144	1.9614	2.43077
Cre07.g323550.t1.2	Archeaplastidia II	5.65319e-05	22	'not assigned.unknown'	16.0648	19.3272	12.7935	8.79926	2.86046	5.99528	2.19177	3.42146	0.696332	1.18344	2.51785	2.42215	4.29397	4.83951	4.01253	4.26176	7.34038	5.03766	7.59417	6.9896	8.76082	9.36481	7.16102	5.97169
Cre15.g640204.t1.1	Specific	8.88801e-08	17	'not assigned.unknown'	3.67332	11.0103	5.85645	5.31888	4.23251	2.24266	9.12111	8.81434	14.0751	4.10412	69.5506	29.3555	131.536	87.4491	124.368	148.1	113.005	123.4	63.2068	59.1666	34.0546	34.5362	21.6032	35.4015
Cre16.g687900.t1.2	Archeaplastidia II	1.40898e-07	8	'PS.lightreaction.photosystem I.LHC-I'	164.373	244.805	2850.44	3276.72	4614.96	4732.04	5032.5	5036.29	4860.44	5400.4	1738.31	2493.28	478.205	403.823	51.0203	64.5304	57.273	52.7386	84.7556	43.5916	85.0124	35.9986	5.18082	31.1708
Cre09.g396176.t1.1	Specific	1.54982e-05	7	'not assigned.unknown'	15.0799	9.09748	5.46415	8.74817	16.2896	19.1806	21.4526	17.9766	18.5879	20.3586	5.45487	8.46971	2.53212	3.62628	1.03395	1.25101	2.39061	1.45773	6.1899	0.848096	2.39859	4.33578	1.64968	3.00771
Cre12.g534300.t1.1	Specific	NE	NE	'not assigned.unknown'	0	0.0755291	0	0.0331188	0	0	0	0.0274419	0.0167548	0	0.0983384	0.171775	0.445069	0.289583	0.232413	0.236804	0.0646456	0.220748	0.0781125	0.026756	0	0.128238	0.140521	0.189777
Cre21.g752147.t1.1	Specific	NR	NR	'not assigned.unknown'	0	0.409796	0.701479	2.69538	3.02066	1.72366	2.28908	2.23336	1.4545	2.16298	0.800328	2.01932	1.57891	2.50226	1.19463	3.53326	1.75373	1.79656	2.75479	3.04856	6.15853	5.98367	8.47133	4.0157
Cre07.g345450.t1.1	Specific	0.000103608	14	'not assigned.unknown'	0.679875	0.353619	0.4927	0.613024	0.466293	0.568267	0.674697	0.702159	1.11282	1.01281	2.30205	2.36906	1.85451	3.40993	1.08547	1.36975	0.598289	1.32194	1.04186	0.888536	0.564974	0.684172	1.04551	0.991831
Cre11.g467663.t1.1	Specific	0.000919932	21	'not assigned.unknown'	1.84582	2.67895	1.42934	1.43832	0.643188	1.07921	1.09236	1.23299	1.15333	1.4802	1.71691	1.99937	1.12263	1.94773	1.22781	1.53003	1.49275	1.60242	3.15284	3.7773	4.6393	5.61097	5.60244	3.27773
Cre12.g507300.t1.2	Archeaplastidia I	2.36046e-09	21	'protein.synthesis.ribosomal protein.eukaryotic.40S subunit.S8'	554.376	466.423	168.789	168.941	141.641	172.861	128.91	126.052	105.777	117.337	118.449	126.044	389.674	378.385	874.505	1088.1	1532.35	1810.13	2495.28	2900.24	2849.33	3387.83	3569.89	3382.96
Cre03.g143987.t1.1	Archeaplastidia I	4.59005e-06	18	'not assigned.unknown'	0.6475	1.15132	0.11731	0.901506	0	0	0.0717763	0	0.0912144	0	0.20076	0.233789	30.6135	21.7208	16.1489	25.4612	12.7576	18.6273	6.804	10.4876	4.23731	10.1928	3.18752	4.44258
Cre08.g374050.t1.2	Archeaplastidia I	7.90697e-07	14	'DNA.synthesis/chromatin structure'	0.704843	1.47708	1.02159	1.32481	1.20552	1.7482	6.1725	4.025	20.0819	18.8017	46.2576	41.652	17.5753	29.6985	13.0846	17.1471	7.42261	10.9152	5.32347	6.5803	4.99695	5.73771	5.73675	4.94848
Cre12.g551000.t1.2	Archeaplastidia I	0.0109801	9	'not assigned.unknown'	5.18189	7.75589	4.21746	4.6174	1.83715	5.96233	4.77211	4.63525	3.41407	5.34427	5.04247	6.56286	2.13415	4.45718	2.32854	1.82535	1.60324	2.58936	1.93723	1.97275	1.30426	1.44405	2.2396	1.52645
Cre14.g631800.t1.2	Specific	0.00303752	19	'not assigned.unknown'	6.93191	7.5248	7.04148	6.43413	5.24797	8.77169	9.27348	8.39331	10.0489	13.8349	11.9526	13.6908	11.1876	20.6548	16.1962	13.595	16.3911	19.271	20.2337	24.7372	22.4231	28.0562	29.4462	23.2368
Cre11.g467658.t1.1	Specific	0.000185139	19	'not assigned.unknown'	1.44844	1.23024	0.836456	1.09655	0.684523	1.43355	1.73607	1.57697	2.04681	2.1746	2.34839	2.77832	3.58302	5.72664	5.77713	5.36215	6.12592	6.39523	8.97761	10.712	12.5272	14.2896	19.1926	11.014
Cre14.g618950.t1.2	Specific	1.10086e-05	14	'not assigned.unknown'	20.1347	23.2189	23.243	20.8389	19.6326	22.3011	23.0702	21.9536	39.2077	39.418	58.5613	54.4707	44.007	56.8162	29.944	33.5252	29.926	29.2678	26.0961	25.0927	24.5842	23.3614	22.736	22.4037
Cre06.g290050.t1.2	Specific	3.41398e-07	23	'not assigned.unknown'	10.488	10.925	5.50884	5.29979	3.33395	4.64536	4.18158	3.89023	3.38165	3.03327	3.3434	3.92096	2.34443	4.97881	4.46157	3.94019	4.44236	5.51618	7.48863	9.73322	9.70918	11.9922	18.4049	10.5698
Cre16.g689650.t1.2	Archeaplastidia I	0.000103608	21	'cell.organisation'	648.735	171.886	30.2485	43.1421	99.3463	116.618	72.3053	76.2277	53.1189	57.7009	83.9376	73.2249	309.942	256.459	296.64	347.734	407.4	379.14	370.074	403.76	371.915	438.596	529.364	457.511
Cre05.g238200.t1.2	Specific	0.000423037	19	'not assigned.unknown'	210.314	263.337	514.847	448.761	224.868	306.821	44.2499	84.3168	13.2527	15.0157	183.761	107.925	841.99	574.015	547.414	720.975	670.95	598.85	622.173	626.863	547.189	628.701	381.12	434.222
Cre01.g055432.t1.1	Archeaplastidia I	0.00117956	19	'cell.division.plastid'	3.00807	3.31903	3.63321	3.59478	2.2565	3.1565	2.50087	3.00752	3.59306	3.99102	8.2515	7.90443	7.79288	15.7838	6.77393	8.89005	7.78315	8.67982	11.6682	12.8854	13.7728	16.73	18.3786	13.6992
Cre17.g730650.t1.2	Archeaplastidia I	NR	NR	'not assigned.unknown'	6.42559	2.56692	2.29751	2.82181	2.77233	5.487	4.4055	4.70238	4.88878	6.23039	5.11381	6.69099	4.3918	11.8797	4.88506	4.91727	4.33869	5.5558	6.50668	8.60932	10.25	12.3057	16.1197	9.9998
Cre11.g480079.t1.2	Specific	0.0197614	20	'not assigned.unknown'	45.5576	58.6979	13.5243	10.3932	1.97639	3.3511	2.92055	3.79929	3.71148	4.29282	20.6491	17.7043	13.7458	19.2047	14.7902	18.5782	14.0218	18.8466	15.1404	24.4485	18.5585	24.856	20.6077	18.5671
Cre13.g587200.t1.1	Archeaplastidia I	6.59008e-06	13	'protein.degradation.ubiquitin.E3.RING'	0	0.202541	0.256819	0.246702	0	0.405676	0.628542	0.940305	1.82217	2.07871	1.79468	3.15622	1.58115	3.78691	1.22098	1.89624	0.385235	1.76767	0.232743	0.637776	0.144945	0.687772	0.186086	0.0848186
Cre13.g603100.t1.1	Archeaplastidia I	3.0027e-05	13	'not assigned.unknown'	0.6964	1.28881	3.46063	4.76483	3.29562	4.78317	7.63147	6.19758	9.83833	8.66996	10.6933	11.5425	10.3666	11.7165	8.61517	9.65623	7.24583	8.58604	6.46845	7.02741	7.64977	6.99371	9.0375	7.61954
Cre11.g467673.t1.1	Specific	NR	NR	'not assigned.unknown'	3.88804	4.94653	6.57448	6.23683	3.44609	5.27501	3.93421	4.21702	2.76198	3.41582	4.02522	4.86341	2.90794	4.45904	2.87088	3.14276	3.86528	3.85482	5.58714	5.69646	6.36094	6.30604	3.94362	3.81772
Cre06.g263400.t1.2	Specific	2.58131e-06	10	'not assigned.unknown'	1.42547	1.90097	22.9848	25.6021	33.6192	43.7862	66.0503	57.5563	74.6001	75.6506	36.2417	54.0418	38.7754	28.4724	32.7662	18.8025	19.3695	15.8741	18.9577	12.1856	20.2115	14.6009	4.49107	12.0548
Cre04.g224883.t1.1	Specific	NE	NE	'not assigned.unknown'	0.484312	0.61511	0.350977	0.26972	0.0697548	0	0.0858986	0	0.0272903	0	0.0800869	0.0466313	0.0836457	0.0698776	0	0	0.0526475	0.0449443	0.063615	0	0.0528231	0.125324	0.254312	0.0927327
Cre14.g616550.t1.1	Archeaplastidia I	5.22373e-07	4	'not assigned.unknown'	6.91262	6.95717	7.60906	6.78387	4.97808	5.98832	6.16333	6.43143	4.77948	6.26216	4.40243	4.5151	2.97933	3.36949	1.95989	2.71541	2.6402	2.5313	3.60739	3.73215	4.91085	5.60802	11.1347	7.23796
Cre09.g387900.t1.1	Specific	0.0134079	21	'development.unspecified'	4.27295	4.322	2.21782	2.13313	1.69104	2.21803	2.17629	2.53133	2.05527	2.83864	2.12453	2.64084	2.31035	5.07511	2.30023	2.33764	2.17601	2.85788	3.7038	4.4425	5.40569	6.67406	8.25731	5.46051
Cre15.g641926.t1.1	Specific	NR	NR	'not assigned.unknown'	0.254006	0.129042	0.736304	0.565839	0.548762	0.775387	1.12628	1.05491	1.43129	0	1.68012	2.07881	2.19347	1.78662	0.731464	2.4022	1.65671	2.82862	2.16866	2.39993	3.32448	4.92964	4.66825	5.51201
Cre10.g432400.t1.2	Specific	3.75778e-06	19	'not assigned.unknown'	3.32058	6.13193	6.45526	6.45781	1.89785	2.49391	0.186967	0.705342	1.1286	1.35445	9.73997	10.099	12.3955	22.8999	17.5526	13.6424	12.6338	14.0135	15.3695	17.8331	16.2402	19.9585	15.1807	11.8919
Cre02.g146150.t1.1	Specific	7.67819e-05	24	'not assigned.unknown'	11.7909	13.9446	7.51437	6.70172	4.29552	8.76013	5.78172	7.29728	5.25659	7.2843	4.53035	5.55948	2.35585	6.34204	3.16004	4.22908	4.95731	6.16292	9.81634	11.4213	14.3731	11.8604	14.9868	13.7782
Cre06.g250276.t1.1	Specific	NE	NE	'not assigned.unknown'	0	0	0	0	0.121947	0	0	0	0.0954193	0.189197	0.0700051	0	0.0487439	0	0.0348316	0	0	0	0	0.0761883	0.0923468	0	0.0444595	0.0540393
Cre05.g232850.t1.2	Archeaplastidia I	2.58131e-06	9	'metal handling.binding, chelation and storage'	74.5415	72.336	132.939	129.405	107.361	135.551	127.302	130.603	163.582	159.41	180.803	201.857	83.4804	103.874	61.4506	41.741	37.9832	40.5321	41.3063	42.7082	39.6978	39.4318	24.7694	48.8765
Cre01.g045825.t1.1	Specific	2.16523e-05	18	'not assigned.unknown'	2.32942	3.15576	1.68811	2.9189	2.51628	2.22215	3.35686	3.94137	3.44557	2.16885	3.45074	5.23332	3.46438	3.571	6.26884	5.60411	6.85808	5.67449	6.50191	5.76429	5.71649	6.02779	6.21782	5.57527
Cre03.g206593.t1.1	Archeaplastidia I	0.00303752	19	'protein.degradation.ubiquitin'	2.87446	4.66356	14.3801	13.323	12.8208	13.2328	5.13932	7.06003	2.50795	2.69358	10.5032	7.90115	34.8315	44.1992	36.8487	26.1692	32.8598	27.0193	30.3878	27.284	27.2554	26.9534	26.1707	21.8969
Cre09.g396438.t1.1	Specific	0.0109801	24	'not assigned.unknown'	11.8644	14.1621	25.259	32.8181	16.5741	28.6661	17.2776	19.2984	17.2615	18.3712	11.855	17.8344	4.47801	8.98532	4.12141	10.5123	17.9412	22.7629	60.8653	65.0311	39.8412	53.6424	417.805	58.7726
Cre13.g574375.t1.2	Specific	NE	NE	'not assigned.unknown'	0	0	0	0	0	0	0	0	0.143129	0	0	0	0	0	0	0	0	0	0	0	0.27704	0	0	0
Cre08.g363450.t1.2	Specific	0.0197614	15	'not assigned.unknown'	0.88135	0.671626	3.83224	3.70359	3.11579	5.93119	7.70933	6.83999	9.45852	11.2795	14.9386	14.349	10.3785	17.2537	10.3829	10.3292	8.7969	10.7813	11.6293	12.4368	11.4042	12.3362	11.9275	10.381
Cre15.g640450.t1.2	Specific	5.42231e-06	19	'not assigned.unknown'	5.10208	9.46516	5.56692	6.32136	3.67423	6.3874	4.60084	5.23781	4.52239	5.31615	8.15252	8.08624	10.2309	14.9813	10.5064	12.5551	10.1266	11.9699	12.0855	15.5528	13.1928	14.6365	10.5809	11.4156
Cre07.g322600.t1.1	Specific	0.0109801	18	'not assigned.unknown'	0.113293	0.215836	1.64205	2.00326	1.52976	3.37197	2.61222	2.50942	1.79548	2.34174	2.56428	2.68617	4.41071	7.03909	3.45478	3.98973	3.83324	4.15289	4.59458	5.70897	4.97358	6.14429	4.25355	3.80525
Cre07.g353550.t1.2	Archeaplastidia I	NR	NR	'protein.synthesis.initiation'	114.758	127.269	115.234	110.276	72.7393	78.038	79.4857	80.1828	102.561	113.411	166.2	143.111	94.5652	90.0921	67.0091	93.4589	99.4723	79.5815	93.2655	92.9146	86.0333	85.8303	76.3414	68.2966
Cre12.g526800.t1.2	Prokaryotic	8.88801e-08	14	'OPP.oxidative PP.6-phosphogluconate dehydrogenase'	9.09584	11.7449	1.83102	4.78418	7.46007	8.8055	50.5264	40.846	172.317	129.479	367.984	284.993	270.6	268.215	150.3	129.368	89.1266	81.8305	64.9922	49.9424	39.5449	35.9231	10.9455	25.3447
Cre02.g074900.t1.1	Archeaplastidia II	NR	NR	'not assigned.no ontology.C2 domain-containing protein'	8.1275	9.49338	15.0915	14.6515	10.6012	16.9387	13.9086	16.5532	9.8308	15.098	11.2538	14.0481	7.90171	17.0247	10.7155	10.4467	9.18988	11.6467	15.2202	19.7228	23.0513	29.9422	35.8216	19.9056
Cre07.g329050.t1.2	Viridiplantae	1.18453e-06	21	'transport.amino acids'	0.0833388	0	0.36237	0.0928252	0.120032	0	0	0.038457	0	0	0	0.120362	0.263881	0.285577	0.75426	0.871122	2.31015	2.82286	6.73219	8.09909	9.22597	12.9392	3.30397	10.4519
Cre09.g388700.t1.1	Specific	1.22806e-08	22	'signalling.MAP kinases'	10.8077	9.84836	5.0361	5.29116	3.36123	5.60421	2.9066	4.46078	2.33781	2.80443	3.71331	3.90477	3.14087	6.77171	5.67931	5.57574	6.74249	7.27676	12.1525	13.8505	15.0572	17.3742	19.7704	13.6437
Cre05.g232304.t1.1	Specific	NE	NE	'not assigned.unknown'	0	0	0	0	0	0.247913	0	0	0.0915247	0	0	0	0	0	0	0	0	0	0	0	0	0	0	0
Cre14.g628050.t1.2	Archeaplastidia I	0.00895623	13	'not assigned.unknown'	4.8748	4.52347	4.68627	4.93105	4.08371	8.88303	9.96943	9.96204	11.5014	13.3014	13.8738	15.7572	8.29519	15.8492	7.64656	6.89966	5.28116	6.86268	5.03102	7.10201	7.12532	8.3667	9.26387	6.86817
Cre05.g234655.t1.1	Archeaplastidia I	0.00055099	12	'protein.postranslational modification'	7.10252	12.3987	11.4989	16.327	12.0797	13.7239	15.5455	12.2034	20.3515	21.9493	29.0499	30.337	23.2286	19.814	14.4229	18.1278	15.3596	10.6581	14.6886	14.414	13.5154	14.0124	11.5854	14.6604
Cre03.g199759.t1.1	Archeaplastidia I	NR	NR	'cell.vesicle transport'	263.054	232.535	99.1202	82.9929	43.4311	61.0266	74.246	65.9651	114.911	110.042	201.754	180.148	66.3293	79.8133	51.6529	79.9648	50.0644	59.6916	54.2755	43.9889	63.1962	41.2343	52.366	51.9574
Cre17.g701300.t1.2	Archeaplastidia I	0.0163087	14	'not assigned.unknown'	6.18728	9.57771	7.74139	9.10042	5.67439	9.40339	14.4443	10.5909	24.8372	24.5202	34.8481	32.9945	21.0373	35.4702	13.5209	18.5047	15.1765	15.5569	19.6231	21.4375	20.9084	27.9617	20.0768	17.9561
Cre12.g520500.t1.1	Archeaplastidia I	7.16383e-10	20	'protein.synthesis.ribosomal protein.eukaryotic.60S subunit.P0'	3043.85	2989	2346.33	2157.71	1695.99	2029.69	1747.75	1710.01	1544.42	1545.76	1755.02	1725.84	2578	2503.99	3658.29	2989.44	4080.95	3534.78	3816.51	3574.76	3782.31	3679.38	3509.97	3494.78
Cre13.g583450.t1.2	Archeaplastidia I	1.75697e-06	20	'not assigned.no ontology'	20.9167	5.66399	1.71602	5.05514	2.69997	3.16243	2.97486	3.64229	3.66931	5.29127	4.07881	6.36478	11.3601	8.39888	26.951	22.6888	28.9583	25.9115	30.7142	29.2091	58.6478	84.8478	121.956	48.7398
Cre01.g022050.t1.2	Specific	NE	NE	'not assigned.unknown'	0	0	0	0	0	0	0	0	0	0	0.313356	0.729816	0.218187	0.478467	0.233869	0	0.411987	0.175853	0	0	0	0.163452	0	0
Cre08.g370250.t1.2	Viridiplantae	0.0343842	18	'not assigned.unknown'	7.4599	3.51557	3.34326	3.11589	2.29732	4.56944	4.33055	5.073	5.79371	6.5801	8.64321	8.03323	6.01819	16.6141	7.53093	5.76519	6.72221	7.40103	7.96142	10.3782	11.4284	12.5305	14.7023	10.1959
Cre11.g481126.t1.1	Specific	1.99474e-10	13	'redox.misc'	0.573038	0.339639	2.49165	5.21251	22.5593	25.656	74.6172	56.6762	156.929	140.64	209.417	215.915	185.788	211.521	119.52	118.941	78.8	78.9694	61.0935	54.4002	48.7502	42.0961	10.9328	31.0877
Cre09.g417076.t1.1	Specific	NE	NE	'not assigned.unknown'	0	0	0	0	0	0	0	0	0.109383	0	0	0	0.223509	0.0700196	0	0	0	0	0	0	0	0	0	0.123895
Cre08.g368900.t1.2	Prokaryotic	7.20985e-09	1	'protein.aa activation.alanine-tRNA ligase'	43.8893	58.7372	65.2638	55.6993	31.7136	50.6197	31.5194	33.7624	7.07598	12.1761	8.08907	7.36895	6.83011	8.28185	16.038	14.2763	21.7281	24.0883	42.6513	41.9004	50.8139	55.3116	55.7688	51.6611
Cre11.g467527.t1.1	Archeaplastidia I	7.67819e-05	9	'misc.cytochrome P450'	119.846	122.804	67.8713	58.4974	60.3142	64.4819	102.464	87.2466	107.268	120.976	146.148	139.316	48.9893	45.2485	29.9434	54.8626	29.4259	39.5057	30.572	27.3976	26.1932	26.542	18.4176	28.7357
Cre08.g370700.t1.2	Specific	0.000121266	13	'not assigned.unknown'	0	0	0	0	0	0	0.0606705	0.12628	0.655358	0.152876	0.452526	1.05395	0.472634	0.987096	0.365882	0.340533	0.297481	0	0	0.0615619	0	0	0	0.17466
Cre12.g510400.t1.1	Archeaplastidia I	0.000323018	6	'protein.assembly and cofactor ligation'	190.603	233.333	648.014	586.333	713.906	767.966	770.262	724.913	380.873	525.522	146.239	157.965	58.4638	36.7044	145.82	86.2015	181.018	135.037	203.383	149.197	175.139	142.043	111.385	155.334
Cre03.g151400.t1.1	Viridiplantae	NR	NR	'transport.ABC transporters and multidrug resistance systems'	13.2786	4.96914	1.30905	1.16652	1.74367	3.03571	4.28593	3.95493	5.19757	6.54843	6.15678	7.57673	3.23593	6.07894	2.79853	3.00343	2.12028	2.66604	3.01632	3.42378	3.63642	4.61625	3.65784	2.86997
Cre03.g201000.t1.1	Archeaplastidia I	NR	NR	'not assigned.unknown'	0	0.138681	1.05507	1.13513	1.07466	1.66661	3.34072	1.94829	4.79918	5.57122	5.26639	5.7473	3.62503	4.68037	2.26098	3.04361	2.13656	2.44881	4.27883	4.29047	4.98208	6.32604	5.77187	4.91321
Cre03.g175500.t1.2	Archeaplastidia I	1.10086e-05	16	'not assigned.unknown'	20.5058	28.6125	50.0774	54.9097	58.0569	54.236	46.7074	52.2379	52.7877	61.5136	48.6568	60.1777	96.8673	86.9854	128.097	95.636	84.4307	90.5852	73.4244	78.3574	58.977	63.1175	54.4278	58.267
Cre09.g401100.t1.2	Specific	0.000245257	15	'not assigned.unknown'	25.0432	15.2514	14.5414	13.0806	19.0428	23.0292	42.5549	34.1663	93.3462	82.029	110.732	104.238	61.7888	82.7297	41.4657	45.0608	47.0913	38.1081	46.3792	38.1413	42.583	43.2695	38.2253	34.1514
Cre01.g015850.t1.1	Specific	0.000323018	19	'not assigned.unknown'	1.98336	4.26293	4.97535	10.7057	5.71321	7.10235	7.17075	6.829	6.10379	7.15927	4.2258	7.49169	17.83	15.2162	19.1115	23.0857	29.438	25.6971	28.0556	29.1044	26.6242	29.9384	14.6606	23.3211
Cre10.g462700.t1.1	Archeaplastidia I	NR	NR	'RNA.processing.3' end processing.CFIm25'	52.0756	77.1194	67.1243	58.0034	32.4621	43.5119	35.2292	37.5179	44.2478	41.625	93.1761	68.7695	47.6362	44.4356	50.7638	48.5629	53.4767	45.4611	52.1802	46.7671	50.3998	48.0253	44.6381	40.9879
Cre06.g303536.t1.1	Archeaplastidia I	1.75697e-06	15	'not assigned.unknown'	0.161328	0.184408	0	0	0	0	0.0357669	0	0.999969	0.63087	8.97034	7.45596	5.34042	9.07795	4.26417	4.85823	2.14832	3.48083	0.47679	1.08877	0.307927	0.660987	0.296497	0.489092
Cre12.g492350.t1.2	Archeaplastidia I	0.0134079	4	'RNA.regulation of transcription.bZIP transcription factor family'	2.74282	6.28829	64.3708	62.0014	45.0249	66.0164	46.0589	49.5563	11.433	25.3803	4.15762	3.79204	4.61567	5.53021	6.61103	4.90086	9.36528	8.32131	14.4571	15.2199	18.6013	18.6841	16.2675	17.7303
Cre02.g106300.t1.2	Archeaplastidia I	1.54982e-05	9	'not assigned.unknown'	41.1129	47.3356	64.4005	57.5163	59.9266	62.9669	58.3852	52.6122	84.347	75.7684	122.303	105.424	36.5605	44.3616	43.5039	40.2951	38.9328	33.0396	39.8986	35.4695	32.7448	32.4767	21.7738	21.1904
Cre05.g239900.t1.1	Specific	3.41398e-07	15	'not assigned.unknown'	0.197599	0.33462	0.190931	0.293456	0.2846	0.351865	0.496494	0.486309	2.63515	2.20774	22.1649	15.9181	21.4624	25.3502	10.4322	14.2287	8.73527	12.3165	5.36401	7.64573	4.70548	7.18693	5.79322	4.4351
Cre11.g479250.t1.2	Archeaplastidia I	0.00727581	11	'signalling.G-proteins'	58.8419	77.8681	46.4658	48.607	22.6685	34.1228	31.9196	31.6095	41.7229	43.3623	89.1691	85.1979	28.3153	44.7233	23.9677	27.5972	17.4007	20.2073	15.5049	15.9328	15.2154	15.1184	10.8471	11.415
Cre13.g587400.t1.1	Specific	0.00380362	18	'not assigned.unknown'	0.831695	1.24997	1.50681	1.11936	0.848498	0.846286	2.42779	2.20678	2.89	4.02669	4.46976	3.50344	5.36664	6.57493	4.21983	5.58869	4.06845	5.53134	5.50773	7.48392	7.40811	7.44288	9.91724	7.43154
Cre13.g588405.t1.2	Viridiplantae	3.0027e-05	21	'not assigned.unknown'	6.06389	9.04934	4.80643	3.58814	2.59283	6.72464	5.04143	5.64013	3.81734	6.88092	5.36622	5.65608	5.94559	7.82636	9.08193	9.90382	20.3419	21.4981	28.9353	33.8902	34.7224	43.6826	37.165	40.3654
Cre08.g376650.t1.2	Specific	NE	NE	'not assigned.unknown'	0	0.0330517	0	0	0	0	0	0	0.109979	0	0.161374	0.187923	0.262181	0.281605	0.080293	0	0.212168	0.301874	0.170911	0.526882	0.141917	0.168351	0.136649	0.290664
Cre03.g166450.t1.1	Specific	0.0109801	21	'not assigned.unknown'	0.470474	0.975975	1.25015	3.88654	1.97639	3.88967	2.5381	3.1118	2.51851	3.24152	3.14436	3.43517	3.70165	6.61841	4.53223	5.58127	4.30456	4.94815	4.7893	5.85636	9.06545	7.06789	7.90547	7.15661
Cre05.g246250.t1.1	Specific	5.53451e-08	14	'not assigned.unknown'	0.268842	0.239014	0.146121	0.393021	0.943825	1.23102	1.44538	1.44218	2.78361	3.37919	4.07054	4.09308	2.55375	3.5577	2.97233	3.12796	2.064	2.26097	2.27326	2.44939	1.86929	1.9421	0.458799	0.868659
Cre03.g171700.t1.1	Viridiplantae	0.00241479	19	'development.unspecified'	0.469318	0.655674	0.552681	0.392055	0.0844941	0.626787	0.728345	0.487279	0.677665	0.78654	0.873085	0.875511	0.624808	1.26964	0.989492	0.905214	1.08412	1.38825	1.15585	1.53088	1.98353	2.17588	3.54256	1.87212
Cre08.g373840.t1.1	Specific	NR	NR	'not assigned.unknown'	0	0.117767	0.167992	0.258198	0	0.530726	0.411146	0.427881	0.326556	0.517996	0	0.334794	0.200181	0.125423	0.238411	0.461537	0.125996	0.107561	0.761218	0.417186	0.505666	0.499878	1.58241	0.887713
Cre07.g319850.t1.2	Archeaplastidia I	5.65319e-05	23	'signalling.MAP kinases'	22.8742	22.4058	11.2871	10.4345	7.34794	11.082	9.82347	11.3026	8.1753	10.3951	10.3701	10.3068	4.61645	8.98324	7.36424	9.04457	10.3513	12.796	19.9685	25.3126	25.9857	30.7705	40.1972	30.0599
Cre06.g278117.t1.1	Prokaryotic	2.05876e-08	16	'not assigned.unknown'	2.79872	2.75479	16.9862	18.1193	21.9183	24.2955	35.6778	32.4484	58.9419	60.3893	87.4986	77.2202	68.6282	78.2688	71.636	89.6786	87.373	77.9166	78.2331	69.6495	66.1061	67.2165	45.3282	49.9596
Cre12.g502300.t1.2	Specific	0.00588624	17	'not assigned.unknown'	199.905	266.023	189.977	176.44	51.2279	62.8331	41.6179	45.7434	65.1365	65.8641	182.03	167.266	276.906	224.398	251.524	282.443	250.602	235.023	176.71	189.958	161.1	176.833	133.763	126.852
Cre16.g684603.t1.1	Specific	1.40898e-07	22	'not assigned.unknown'	5.68992	6.33799	5.8339	6.47843	4.61354	5.59675	5.21408	4.74559	3.60993	4.89742	4.61737	3.89579	4.07642	5.73907	5.34907	6.37761	7.72012	9.48491	14.477	15.6824	17.7213	16.5414	25.5067	18.4806
Cre02.g141946.t1.1	Specific	NR	NR	'signalling.MAP kinases'	1.06118	1.24669	1.8649	1.86161	2.57918	3.94801	5.46995	4.37044	4.08108	3.55691	2.53348	2.72039	1.77931	1.88995	1.15687	1.25448	1.49963	1.37869	2.17793	2.04108	2.31483	2.57437	4.84786	2.125
Cre03.g209729.t1.1	Specific	2.16523e-05	17	'not assigned.unknown'	0.0299018	0.0987412	0.0216696	0.0166527	0	0	0.0132586	0	0.176917	0.167043	3.36235	2.86465	2.608	6.67098	2.36183	2.58975	1.00765	1.55394	0.274935	0.605403	0.19568	0.116064	0.180566	0.181304
Cre07.g331350.t1.1	Specific	0.000323018	19	'not assigned.unknown'	0	0	0	0	0	0	0	0	0.0228036	0	0.18403	0.136377	1.89878	5.51778	2.60546	1.8129	2.11161	2.53497	2.97675	3.14993	2.27314	3.31614	4.90878	2.00174
Cre03.g148800.t1.1	Archeaplastidia I	2.36046e-09	15	'misc.O-methyl transferases'	0.482355	0.765781	0.611728	0.470103	1.56314	1.84057	2.2992	2.22584	10.0566	7.41022	23.3806	18.2288	16.3144	19.6824	13.4191	15.0058	10.9458	13.0931	9.82048	9.33191	6.44468	7.02101	5.25565	4.73335
Cre09.g416300.t1.1	Specific	NR	NR	'not assigned.unknown'	3.00965	3.66957	11.0992	10.2802	10.7406	13.0154	15.2726	12.9623	11.6452	15.6175	12.525	13.9416	6.94989	8.25055	7.52509	9.75402	13.4502	10.0547	15.4615	14.5641	15.9752	17.9701	17.3138	15.111
Cre08.g377050.t1.1	Viridiplantae	1.10086e-05	19	'not assigned.unknown'	1.21235	1.50555	0.82977	0.750195	0.145511	0.565409	0.418105	0.435123	0.3985	0.150504	1.86555	1.39427	2.15202	5.38124	3.78215	3.41954	3.69743	3.78147	4.73308	4.18186	4.92186	6.33244	4.86295	4.34174
Cre16.g649833.t1.1	Archeaplastidia I	3.0027e-05	21	'protein.degradation.ubiquitin.E3.RING'	1.39343	1.73149	1.17356	1.40523	0.650898	1.09215	1.11882	1.42503	1.13532	0.967771	1.1521	1.54108	1.36591	2.72364	2.0838	1.98701	1.61708	2.62116	2.34969	3.52437	4.16915	4.43409	4.35058	3.50931
Cre11.g467616.t1.1	Archeaplastidia I	7.67819e-05	17	'not assigned.unknown'	3.52771	3.84662	7.5448	10.1586	8.92258	13.3297	16.8248	12.5862	13.2602	14.4199	14.4059	14.9119	70.4873	52.59	49.4134	59.1017	64.1163	60.2445	58.3167	66.1199	54.5235	64.4196	43.9832	51.9776
Cre15.g638450.t1.2	Specific	0.00117956	15	'not assigned.unknown'	0	0.0782579	0.40188	0.308838	1.06495	1.97499	4.37141	3.3267	9.16616	9.98229	12.7873	12.8443	10.9079	14.4689	8.96067	8.28087	7.70283	8.72006	10.7643	11.3386	9.20703	12.3038	8.60644	7.72769
Cre14.g624900.t1.2	Specific	1.10086e-05	16	'not assigned.unknown'	0.240267	0.625571	1.13178	2.07403	1.42747	1.9253	1.4116	1.91255	1.76004	2.08046	2.93017	3.1809	14.4893	19.4348	16.3956	13.813	9.01086	13.0994	8.0082	11.8911	8.54957	9.32602	5.8351	6.7857
Cre07.g339850.t1.1	Specific	NR	NR	'signalling.receptor kinases.leucine rich repeat VIII.VIII-2'	0.676042	0.889843	1.42523	1.36908	1.94739	2.39202	2.34358	2.69422	0.986982	1.23599	1.27036	1.21307	0.972996	0.964324	0.568872	1.31541	1.06894	1.48287	3.30978	3.29051	3.21752	3.73731	11.0369	4.82473
Cre12.g540400.t1.2	Archeaplastidia I	0.0238555	15	'RNA.regulation of transcription.unclassified'	70.3563	58.0621	49.6024	47.4267	43.4449	47.0117	49.1237	45.3939	64.4453	59.4004	105.024	93.8726	70.0118	73.3778	69.0523	56.0953	57.6205	61.5979	63.4561	54.4289	53.8197	51.762	52.7832	49.273
Cre06.g306000.t1.1	Viridiplantae	1.40898e-07	1	'Biodegradation of Xenobiotics'	41.2391	33.7275	19.77	13.229	10.6871	12.1104	10.0767	9.94439	3.75336	5.14384	4.77844	3.70185	4.56783	4.73462	9.41954	9.43453	7.82649	9.56751	9.29607	13.6623	14.4231	20.5738	12.319	14.3638
Cre16.g670261.t1.1	Viridiplantae	7.90697e-07	13	'not assigned.unknown'	1.09578	1.42102	3.51078	4.14333	4.73473	7.21822	11.9935	9.31467	15.339	14.1116	21.5534	22.8226	13.447	18.4002	8.25661	11.5975	7.39786	8.77738	7.4239	8.09583	7.23383	8.58123	5.61768	6.58888
Cre01.g043901.t1.1	Specific	NE	NE	'not assigned.unknown'	0	0	0	0	0	0	0	0	0	0	0	0	0	0.128543	0.293209	0	0	0	0	0	0	0	0.374256	0
Cre01.g020750.t1.2	Specific	0.00071381	20	'not assigned.unknown'	50.6918	36.6698	21.9617	15.9567	16.7978	12.8953	17.4278	15.4251	23.5965	20.7258	23.2341	26.526	21.2531	15.0055	23.6874	24.4091	35.0395	36.6451	42.4596	41.8959	40.8656	38.1799	38.5772	48.7064
Cre08.g358521.t1.1	Specific	0.00272615	23	'not assigned.unknown'	1.04787	0.4563	0.542419	0.666945	1.18583	0.799694	0.53101	0.552623	0	0.167253	0.0618853	0	0.344722	0.134991	0.554249	0.149023	2.03411	0.0694593	0.98314	0.875568	0.653086	0.581049	0.746752	1.28983
Cre09.g408000.t1.1	Specific	1.54982e-05	12	'not assigned.unknown'	9.30928	10.5097	45.2256	40.5157	69.6473	53.5465	113.82	83.609	205.358	139.066	328.834	244.748	112.993	104.406	103.225	56.9774	146.455	70.2322	136.771	50.8041	104.825	41.5617	11.6776	33.4489
Cre03.g146607.t1.1	Specific	0.000185139	19	'not assigned.unknown'	1.59544	0.761617	0.039869	0.199152	0.31695	0.461838	0.646442	0.964703	0.767257	1.07568	0.648192	0.940227	2.40709	3.3388	4.74717	4.51833	4.5003	5.94782	8.25606	7.62374	9.99068	11.8516	13.4187	9.91944
Cre10.g423450.t1.2	Prokaryotic	1.18453e-06	20	'stress.abiotic.drought/salt'	11.3447	9.21476	10.3245	12.3422	11.1147	12.886	8.77376	7.85256	8.80836	8.54837	14.1244	13.3998	16.176	18.1765	23.281	18.4507	25.3099	25.0955	25.1244	23.9778	27.4086	29.8684	29.2313	22.6902
Cre16.g678400.t1.1	Archeaplastidia II	0.000185139	21	'signalling.G-proteins'	15.0368	18.4264	8.91575	7.00387	3.21578	4.52063	3.03063	3.36425	3.1838	3.5637	5.3121	5.79118	3.90863	5.3088	5.62358	6.35054	8.02432	5.87767	8.85802	9.8815	7.7032	9.3542	7.41727	6.5435
Cre16.g683500.t1.2	Archeaplastidia I	0.00895623	1	'protein.synthesis.ribosome biogenesis.Pre-rRNA processing and modifications.DExD-box helicases'	34.3962	39.3392	19.8021	15.558	6.53833	6.79562	5.10963	5.51903	4.42732	5.16955	11.0797	11.3055	2.5632	2.97577	6.93143	6.34424	5.93126	7.41285	9.68959	8.64117	9.47407	8.47142	8.96196	8.915
Cre33.g759047.t1.1	Archeaplastidia I	5.65319e-05	17	'not assigned.unknown'	0	0.228867	0.326475	0	0	0	0	0.207885	0	0	0	0.433759	3.37161	1.86873	2.50196	3.5878	0.979441	1.8813	1.18348	0.405379	0.491354	0.582876	0.354837	0.28753
Cre17.g726400.t1.1	Archeaplastidia I	1.22806e-08	9	'lipid metabolism.'exotics' (steroids, squalene etc).sphingolipids'	5.59607	5.16471	17.168	13.7127	16.2542	20.0722	23.6553	19.1092	27.8542	25.4263	30.7689	29.0957	5.63792	5.45004	3.4916	4.08533	2.4333	2.85624	1.4701	1.00711	0.610354	0.724042	0.244874	0.952442
Cre06.g304600.t1.2	Archeaplastidia I	5.53451e-08	22	'not assigned.unknown'	73.5262	92.2718	39.399	31.2525	10.856	19.2236	8.92672	11.4892	2.16472	3.69455	8.84545	5.80583	11.8701	13.5764	21.5655	18.2989	30.6599	25.9934	33.0229	32.4245	35.5887	35.5693	37.6638	33.9543
Cre04.g219900.t1.1	Prokaryotic	NR	NR	'not assigned.no ontology'	7.95886	10.7373	15.6369	15.9567	17.5767	16.8718	16.3903	17.0574	19.932	20.551	19.7414	20.4349	9.62204	12.0574	22.7373	14.9658	26.7242	20.5162	27.1806	22.8379	24.2092	26.6972	31.0189	22.52
Cre01.g042550.t1.1	Archeaplastidia I	1.75697e-06	9	'not assigned.no ontology'	33.3732	42.5359	36.9537	35.7781	32.0564	39.1399	47.4402	40.5614	65.3486	63.9914	77.6063	77.308	33.8064	38.3531	28.9527	31.3665	24.1413	27.1219	25.657	24.9077	22.1877	23.1138	16.3774	19.6557
Cre12.g528100.t1.1	Specific	0.0134079	18	'not assigned.unknown'	0.122759	0.207883	0.65239	0.820394	0.854571	1.40526	1.46966	1.85048	1.33734	1.55443	2.08072	2.10784	3.08603	4.11802	2.61765	2.70891	3.00253	3.07585	4.19237	3.88462	4.46303	4.71196	5.40394	3.77386
Cre11.g469375.t1.1	Specific	NR	NR	'not assigned.unknown'	3.08699	3.35922	5.41328	5.60329	3.45812	5.148	5.94833	5.39905	6.71096	7.19614	7.5468	7.98109	3.76281	4.26153	4.42131	3.71808	4.18432	4.29711	5.70676	4.78399	5.19589	5.29256	3.33201	4.2324
Cre08.g365065.t2.1	Specific	NE	NE	'not assigned.unknown'	0	0.114434	0.163237	0	0	0.343804	0.699142	0.103943	0.571166	0.755004	0.37248	0.650638	0.194516	0.0812492	0.18533	0	0.12243	0.104517	0	0	0	0	0	0
Cre08.g375050.t1.2	Specific	1.75697e-06	21	'not assigned.unknown'	56.8727	22.5752	19.7064	38.3218	18.2692	32.7736	26.7616	26.7797	16.9111	20.7486	7.95141	14.5279	33.028	27.7212	51.5341	45.1449	57.5881	59.0098	58.8041	58.9348	65.014	62.786	65.8658	65.1894
Cre06.g256400.t1.1	Specific	0.00474194	12	'not assigned.unknown'	15.0266	5.78398	6.27991	7.95779	11.8835	13.2968	21.7872	18.8879	26.155	31.6208	31.5177	31.6878	18.5754	26.1531	14.2218	16.9321	13.8795	16.1262	14.6518	15.9686	16.3892	19.0046	13.9172	15.5333
Cre05.g241636.t1.1	Viridiplantae	7.20985e-09	24	'RNA.regulation of transcription.bHLH,Basic Helix-Loop-Helix family'	157.085	149.222	97.4878	72.4615	48.6823	82.1428	63.146	63.6809	28.6049	41.034	34.8192	30.4617	22.5108	27.061	32.922	43.612	49.2365	51.8715	94.6993	111.165	153.753	195.268	330.409	161.161
Cre16.g671000.t1.2	Prokaryotic	0.00241479	2	'mitochondrial electron transport / ATP synthesis.NADH-DH.type II.mitochondrial'	31.9807	28.1336	15.5981	13.7825	10.5426	15.5615	11.8234	12.7068	9.2313	9.24926	12.7887	10.4039	8.20231	11.6142	11.4536	10.1496	9.66215	8.97623	10.187	11.1738	11.7853	12.7027	12.3317	11.5683
Cre11.g467579.t1.1	Specific	NE	NE	'not assigned.unknown'	0	0	0	0.0618475	0.0799747	0.169503	0.246209	0.153739	0.375464	0.496313	0.505013	0.267316	0.191802	0.240346	0.159901	0.221109	0.422526	0.0515291	0.291741	0.349757	0.121125	0.143686	0.145786	0.0708794
Cre10.g419750.t1.2	Archeaplastidia I	0.00895623	9	'RNA.transcription'	65.5486	57.4304	36.4619	31.3714	21.5739	28.5293	35.5928	32.9652	45.0154	42.4826	67.7983	56.641	17.2467	16.9478	18.0123	19.2447	18.6488	14.2569	17.3207	14.9762	17.0354	13.4171	12.4367	14.9122
Cre10.g431750.t1.1	Specific	0.00895623	19	'not assigned.unknown'	0.0251597	0.0766911	0.364661	0.252213	0.235542	0.422418	0.267743	0.301861	0.482023	0.562209	0.551262	0.56928	0.593864	0.739633	0.52787	0.513454	0.670076	0.688775	1.12362	1.08671	1.67392	2.32209	2.78099	1.91894
Cre03.g165215.t1.1	Archeaplastidia I	0.0134079	19	'protein.degradation.autophagy'	21.1471	5.04855	0.153635	0.265649	0.877857	1.6179	1.19853	1.41851	1.92628	2.07256	2.60736	3.41904	6.51437	13.6307	6.6719	5.2498	4.37868	5.60701	6.12624	7.17759	7.45703	9.80604	11.4939	8.11849
Cre03.g158400.t1.2	Archeaplastidia I	0.00055099	19	'not assigned.unknown'	0.419808	0.439878	2.20568	3.18549	2.15404	3.9647	3.09466	3.24484	3.297	4.57317	5.72718	4.44627	7.83962	10.3444	9.27202	9.63827	10.0398	11.5414	12.0968	13.8118	14.0797	17.2228	14.0944	11.3707
Cre12.g527950.t1.1	Prokaryotic	0.0134079	22	'misc.misc2'	4.88273	4.58905	7.4308	6.68939	4.7118	6.85639	7.49101	6.7144	5.6953	6.11003	6.21714	6.15867	2.75478	3.59291	6.04617	5.44406	7.11247	7.92959	9.10722	9.13885	9.53268	12.0032	10.3326	8.32072
Cre08.g364931.t1.1	Specific	NE	NE	'not assigned.unknown'	0	0	0	0	0	0	0	0	0	0	0	0	0	0	0	0	0	0	0	0	0	0	0	0
Cre07.g320550.t1.2	Specific	1.47075e-06	3	'secondary metabolism.wax'	1.19154	1.79272	1.52773	1.0209	0.33003	0.839383	0.650258	0.972792	0.180766	0.512031	0	0.0441252	0	0.0495916	0.150826	0.0456222	0.149454	0.0425289	0.120392	0.0824763	0.199937	0.276708	0.818191	0.233997
Cre13.g591350.t1.1	Viridiplantae	5.65319e-05	22	'not assigned.unknown'	17.7109	17.6379	7.0772	8.66508	6.67518	9.60029	8.55034	7.75265	8.34762	6.84258	10.3668	9.5224	5.66983	6.00033	8.61385	8.8156	11.6056	12.634	22.9373	22.6394	28.3436	31.6242	33.9405	32.0892
Cre02.g118151.t1.1	Specific	NR	NR	'not assigned.unknown'	0	0.129386	1.19969	0.283674	1.19216	0.583091	1.91978	1.58658	3.80303	3.98374	4.05357	5.08828	3.51892	4.57032	3.09082	3.23261	4.22205	4.66785	4.68342	3.60949	5.06947	4.66819	4.61383	3.65738
Cre01.g042950.t1.2	Viridiplantae	0.0286919	20	'not assigned.unknown'	55.8567	64.3256	42.9957	39.3275	54.6057	53.8918	52.8709	48.6124	65.2321	60.1441	70.9495	58.7967	41.5706	52.875	51.97	60.3593	77.7083	69.0241	80.5913	79.8204	71.1809	83.8777	97.7931	93.4663
Cre06.g268950.t1.2	Specific	0.0109801	19	'signalling.MAP kinases'	0.497429	1.02768	0.600804	0.535582	0.429864	0.733925	1.29397	1.163	1.25198	1.5932	1.13787	1.6284	1.27912	2.73324	1.39152	1.37003	2.05479	2.49272	3.85493	4.59542	5.66047	6.62185	5.99888	5.77815
Cre21.g751847.t1.1	Specific	NE	NE	'not assigned.unknown'	0	0	0	0	0	0	0	0	0	0	0	0	0	0	0	0	0	0	0	0	0	0	0	0
Cre14.g609400.t1.1	Specific	0.0488609	21	'not assigned.unknown'	15.9177	19.3433	24.4551	21.4174	24.485	25.9476	25.07	26.3843	16.1091	19.7764	16.4775	15.1422	12.6828	19.154	34.3919	24.0227	33.6379	26.53	31.3622	30.9385	28.4029	31.5789	29.689	30.7626
Cre12.g538250.t1.1	Specific	NE	NE	'not assigned.unknown'	0	0	0	0	0	0.0446608	0.0259485	0	0	0.0653843	0.0483858	0.0845192	0.0505359	0	0.0120374	0	0.0318078	0.0271538	0.038434	0.0526595	0.0957419	0.0757168	0.0307293	0.0373507
Cre10.g433150.t1.2	Archeaplastidia I	0.0343842	16	'not assigned.no ontology'	1.70896	2.38134	1.52155	2.42015	1.33618	2.83199	2.74959	2.43341	2.545	2.61858	5.61157	4.91283	3.3732	7.43239	3.83661	3.66988	3.18469	3.48902	3.75192	3.86644	4.39355	4.31694	4.32021	3.87989
Cre08.g377800.t1.1	Specific	7.67819e-05	16	'not assigned.unknown'	1.05727	0.52593	0.0319246	0	0.190346	0.0672384	0.117199	0.0813131	0.521285	0.393754	2.495	2.16319	1.54703	2.51857	1.68541	2.25851	1.02959	1.83965	0.520774	0.812628	0.744737	0.626968	0.578301	0.702909
Cre08.g383250.t1.2	Specific	NR	NR	'not assigned.unknown'	50.1172	52.1829	27.9249	25.1462	27.0687	34.0978	44.9686	42.5445	50.8193	59.6927	46.9103	47.1165	12.657	16.2442	26.1123	24.3575	24.5418	25.9967	26.7044	32.4404	32.6167	29.567	36.8058	39.6819
Cre14.g608400.t1.2	Specific	NR	NR	'not assigned.unknown'	0.649183	1.12521	1.32835	1.31856	0.673757	1.50086	1.43926	1.47141	1.66226	2.47462	1.88653	2.48184	0.868386	2.54481	1.05255	0.826837	0.809478	0.992261	1.40446	1.19409	1.43693	1.87751	0.611589	0.761649
Cre02.g092150.t1.2	Specific	3.41398e-07	17	'signalling.receptor kinases.leucine rich repeat XII'	0.323385	0.711917	0.781181	0.900488	0.543394	0.246794	0.573563	0.895362	10.1134	6.38316	33.556	28.8014	98.7958	97.4	80.487	91.8574	84.0175	92.1313	82.2638	85.6009	69.19	76.1037	70.5274	57.9635
Cre07.g351150.t1.2	Archeaplastidia I	0.0197614	18	'protein.postranslational modification.kinase'	4.01157	1.82244	2.23627	2.53485	2.00001	1.47186	2.18924	1.95795	2.217	2.41341	4.27359	3.3054	5.66264	8.79329	3.34822	4.91511	3.85764	4.86821	2.53329	3.92216	4.58571	4.15892	5.54975	6.25319
Cre09.g386912.t1.1	Prokaryotic	0.000185139	4	'misc.acyl transferases'	55.8344	62.7399	62.3978	57.0348	42.6425	43.059	46.1268	43.2581	48.2279	46.787	60.6214	52.8398	15.1838	15.8203	9.58073	15.4317	18.6079	16.7034	31.9412	24.5922	40.3848	34.853	37.0726	40.9345
Cre41.g760297.t1.1	Specific	NE	NE	'not assigned.unknown'	0.327076	0.207705	0.592574	0	0	0	0.0725138	0.0754653	0.0921515	0.730871	0.0676076	0.0787302	0	0.0589891	0.0672775	0.0814013	0	0.075882	0	0	0.267553	0.211592	0.343495	0.260943
Cre03.g145907.t1.1	Archeaplastidia I	1.54982e-05	22	'protein.synthesis.ribosome biogenesis.Pre-rRNA processing and modifications.methylotransferases'	28.1508	34.9673	20.6143	18.7146	6.26221	10.573	7.05801	8.97757	6.06266	9.55096	14.9889	15.1133	9.96993	15.5236	19.5844	18.4871	18.5051	19.6956	18.8754	24.4691	23.2286	29.1762	24.3399	23.9874
Cre06.g295050.t1.1	Specific	NR	NR	'not assigned.unknown'	2.26636	0.567579	0.485784	0.853297	0.781571	1.4129	2.43445	2.00326	2.9948	4.70767	2.86356	4.71771	3.42726	11.4564	2.63947	3.0347	2.18607	3.15478	3.68967	4.55266	5.62266	7.22751	8.19636	5.49055
Cre03.g150000.t1.1	Specific	NE	NE	'not assigned.unknown'	0	0.0905222	0	0	0	0	0	0	0	0.0995403	0	0	0	0	0.0549768	0.0443455	0	0.0826774	0.117023	0.0801682	0.242927	0.11527	0.912249	0.398036
Cre17.g698800.t1.2	Archeaplastidia I	0.00588624	23	'protein.degradation.ubiquitin.E3.RING'	13.4844	12.6966	11.6824	9.59884	5.32995	9.59439	9.66542	8.5617	7.74112	9.85513	9.47253	9.85949	6.68319	8.28328	6.90287	7.01468	6.50258	8.51489	11.8524	13.9585	16.4765	17.4904	25.2349	18.4745
Cre12.g519150.t1.2	Archeaplastidia I	NR	NR	'protein.degradation.ubiquitin.E3.RING'	3.94901	1.64374	3.12635	4.36156	4.18214	4.96377	5.23833	5.37497	6.08661	7.26707	6.09117	7.04534	4.90034	8.40892	7.03071	5.51696	5.01428	6.45171	7.17037	9.04792	9.60958	10.6767	11.4485	7.82604
Cre06.g284726.t1.1	Specific	NE	NE	'not assigned.unknown'	0	0	0	0	0	0	0	0	0	0.544425	0	0	0	0	0	0.242543	0.264849	0	0	0	0	0.210153	0	0.311002
Cre10.g462000.t1.1	Archeaplastidia II	1.54982e-05	12	'not assigned.unknown'	16.135	15.8145	18.8976	12.7072	11.3848	12.8111	15.5372	17.373	27.1378	27.6783	45.0078	37.3477	34.5756	41.3572	23.6009	22.9579	17.0082	19.5107	20.5513	17.3787	16.0872	18.5566	7.06041	10.9222
Cre03.g208553.t1.1	Specific	NE	NE	'not assigned.unknown'	0	0	0	0	0	0	0	0.0390707	0	0	0	0	0	0	0	0	0	0	0	0	0	0	0	0
Cre14.g610400.t1.2	Specific	2.36046e-09	2	'not assigned.unknown'	32.1455	36.3111	23.5952	32.581	16.5246	28.0818	11.6411	14.2613	1.16486	4.38839	0	0.796163	0.0595055	0.0559248	0.170087	0.154345	1.01124	0.959201	2.37592	2.0462	3.26931	2.54094	4.99332	6.46506
Cre08.g384390.t1.1	Archeaplastidia I	1.47075e-06	15	'DNA.synthesis/chromatin structure'	0.0547001	0.059052	0.0297305	0.0228474	0	0.0208724	0	0.0441727	0.550956	0.565316	2.36309	3.3707	2.06265	6.99204	2.23623	2.35514	0.720978	1.58631	0.404152	0.713709	0.30576	0.389252	0.362627	0.3273
Cre03.g163800.t1.1	Specific	4.13437e-05	15	'not assigned.unknown'	0.0235934	0.00599307	0.034196	0.0262791	0.0849533	0.180055	0.156922	0.206858	0.279186	0.448128	0.487683	0.772365	0.495772	1.44675	0.490155	0.57544	0.410359	0.634949	0.464854	0.520143	0.398861	0.620698	0.51414	0.271051
Cre17.g705600.t1.2	Archeaplastidia II	NR	NR	'not assigned.unknown'	7.13196	6.06499	5.39319	5.26708	6.02926	5.9161	7.21841	5.15124	6.50865	6.40936	11.7295	10.5243	3.65959	4.27824	4.91126	4.93905	4.71913	4.38834	4.58214	5.30151	6.17224	4.48007	4.55912	5.88782
Cre13.g589000.t1.2	Specific	0.00588624	17	'not assigned.unknown'	33.3514	33.1167	21.423	19.4181	10.6442	15.04	11.4272	10.3184	12.4931	12.7032	49.8236	46.8907	70.9107	58.0996	38.6664	54.8955	32.341	46.0736	31.1133	24.2134	23.5616	22.7198	18.9059	18.9884
Cre15.g638550.t1.1	Specific	0.00895623	19	'not assigned.unknown'	1.79952	1.9622	1.90844	1.4666	0.853406	1.90925	1.57637	1.29623	1.31079	2.05961	2.21365	2.768	1.73086	2.38266	1.65213	2.59975	1.69377	2.54567	2.7096	2.70538	2.65684	3.44511	2.8924	2.45114
Cre06.g282700.t1.2	Specific	5.65319e-05	6	'not assigned.unknown'	1.83445	3.15991	4.9853	4.4058	4.25219	5.59991	6.58352	5.42299	3.87634	6.1488	3.74447	3.14618	1.71616	3.41188	1.67443	2.68224	2.11879	1.83538	2.97432	2.34711	2.90743	2.94214	3.59722	2.41484
Cre07.g323900.t1.1	Specific	NR	NR	'protein.targeting.unknown'	65.9373	46.4714	44.0027	35.8408	39.5133	46.0367	59.736	54.6883	37.9344	48.9369	75.6973	62.4591	41.3284	55.9379	31.2727	52.7723	42.4565	48.4604	52.9107	57.9457	55.1017	62.0236	77.0521	62.9243
Cre01.g005126.t1.1	Specific	NE	NE	'not assigned.unknown'	0	0	0	0	0.498393	0	0	0	0.194987	0	0	0.333177	0	0.374453	0	0	0	0	0.454524	0	0	0	0	0.441712
Cre02.g107600.t1.2	Viridiplantae	3.82394e-10	14	'cell wall.precursor synthesis.sugar kinases.glucuronic acid kinase'	0.251332	1.05339	4.09812	4.68902	3.43891	6.0419	7.24374	7.01668	10.9049	11.794	28.3134	22.2027	21.8485	29.2595	13.7257	16.7635	11.4749	16.5598	8.5008	11.3645	7.81254	8.0212	7.12662	5.89512
Cre08.g361400.t1.2	Specific	0.000245257	13	'RNA.regulation of transcription.CPP(Zn),CPP1-related transcription factor family'	4.53442	1.04383	0.154034	0.368271	0.0850374	0.288373	2.26191	1.41675	11.092	10.3171	11.0716	13.4274	5.19375	11.8453	3.85225	5.58376	1.98964	3.35322	1.25635	1.64698	0.82427	1.05929	0.589055	1.12296
Cre13.g602950.t2.1	Prokaryotic	2.05876e-08	13	'not assigned.unknown'	0.0585569	0.10412	0.275832	0.293501	0.379524	0.893763	2.68732	1.87798	5.68356	6.24803	5.64041	6.37102	2.94974	7.68833	1.71036	2.50662	0.763856	1.41287	0.519178	0.724512	0.367235	0.669242	0.176802	0.383079
Cre15.g643680.t1.1	Specific	NE	NE	'not assigned.unknown'	0	0	0	0	0	0	0	0	0	0	0	0	0	0	0	0	0	0	0	0	0	0	0	0
Cre17.g742150.t1.2	Specific	1.64341e-08	7	'not assigned.unknown'	12.9358	7.63436	10.1207	9.03207	11.8647	17.7304	21.4879	23.6395	13.2728	19.4863	4.33673	8.0865	0.31493	0.684814	0.172093	0.256271	0	0.298619	0	0.144778	0.10529	0.388584	0.016897	0.842051
Cre03.g178276.t1.2	Viridiplantae	3.0027e-05	20	'not assigned.unknown'	16.3177	11.7642	10.9558	6.68202	8.64048	11.9036	8.61857	10.4089	11.5611	8.84758	17.0629	13.4007	10.9828	11.9449	14.7091	13.3776	17.8687	12.1365	18.2815	18.2461	18.0591	18.0077	22.051	17.4598
Cre06.g294600.t1.2	Specific	0.00117956	4	'protein.degradation.ubiquitin.E3.RING'	2.43078	2.31047	6.4212	6.55035	5.87269	6.7022	6.60601	6.8749	2.2534	5.16891	2.26913	2.49144	1.0157	1.62632	1.27419	1.79537	1.61954	1.56449	3.91383	3.24569	4.48996	5.51228	2.90279	3.22798
Cre07.g323350.t1.2	Specific	NE	NE	'not assigned.unknown'	0.21706	0.0918937	0.0524338	0.0402946	0.260524	0.110434	0.192491	0.166938	0.224235	0.0808388	0.358935	0.348321	0.583154	0.548063	0.476243	0.612236	0.550565	0.33572	0.522703	0.683616	0.789145	0.717703	0.474908	0.346343
Cre10.g456554.t1.2	Specific	5.42231e-06	23	'not assigned.unknown'	7.05444	6.34067	5.37446	6.74934	6.25256	7.73037	5.69453	5.17509	4.2299	3.63775	2.61723	2.61241	5.72741	3.97998	7.51571	6.4825	12.0928	8.64479	10.9292	11.8819	11.1467	10.7655	13.4874	12.0065
Cre17.g702052.t1.1	Specific	NR	NR	'not assigned.unknown'	0	0.168472	0	0	0	0	0	0	0.186863	0	0	0.319295	0	0.119617	0	0	0	0.307744	0	0.895212	0.361691	1.14416	0.348266	0.846615
Cre06.g280500.t1.1	Viridiplantae	0.00071381	22	'RNA.RNA binding'	15.4881	15.2547	6.74127	7.09881	4.91032	7.40308	6.78441	6.81187	5.92826	7.6182	8.96985	10.1861	3.9794	8.10108	5.65831	7.02112	8.3291	10.7743	15.6041	18.7968	20.0744	24.8595	22.2945	20.9967
Cre12.g499500.t1.1	Archeaplastidia I	NR	NR	'protein.postranslational modification.kinase'	150.996	125.806	71.2426	62.846	42.5541	61.2816	64.3501	65.5536	64.6399	81.0736	89.3327	92.0211	46.3056	46.8631	41.485	50.3269	59.5955	59.1074	66.2285	66.6758	70.2692	72.7727	79.7082	71.8961
Cre03.g180450.t1.2	Prokaryotic	4.16227e-09	7	'not assigned.unknown'	3.53448	5.59698	11.4446	12.1874	13.2141	18.8242	19.5735	20.5784	13.5812	15.544	5.16075	8.76124	4.54585	4.86906	1.31482	2.20847	1.22623	1.81448	1.72862	1.86091	1.72245	1.29732	6.33789	2.97582
Cre05.g241632.t1.1	Specific	0.0197614	19	'not assigned.unknown'	1.22361	1.39049	1.40012	1.64982	1.99424	2.11336	2.49862	1.91681	1.82352	2.4824	2.51593	2.30977	1.72401	2.71788	2.84807	2.85294	2.52026	3.30197	5.20236	4.83885	5.11002	5.4994	5.4445	4.27475
Cre11.g475432.t1.2	Specific	NR	NR	'not assigned.unknown'	16.9447	3.27705	1.39542	3.53877	3.18931	2.93897	4.01282	4.17615	6.07606	4.51785	7.64184	6.1181	7.70429	8.82078	6.05986	6.03814	7.43072	6.9689	6.32302	9.09651	7.98055	10.9618	11.5265	9.52442
Cre14.g623900.t1.1	Specific	NR	NR	'not assigned.unknown'	11.5704	8.32449	5.96159	5.32633	4.47925	6.53323	8.89665	8.27116	12.6439	14.945	14.9858	16.4853	7.85473	12.5326	9.795	10.1535	7.88834	9.93055	10.6298	11.7356	13.0574	13.73	19.7897	16.1141
Cre16.g673650.t1.1	Archeaplastidia II	7.90697e-07	8	'PS.lightreaction.photosystem II.LHC-II'	45.2832	131.129	6169.23	7020.84	9469.93	9891.56	10479.7	10373.6	9276.94	10045	3469.04	4545.29	633.965	412.386	114.822	112.371	98.3612	59.1377	135.398	41.2662	108.567	29.117	4.62593	27.4303
Cre02.g141746.t1.1	Specific	2.36046e-09	16	'not assigned.unknown'	0	0.363445	1.03689	0.398418	0.901587	1.5014	1.74468	2.31088	2.0156	2.39792	7.09804	4.90781	6.38381	5.25777	8.20382	8.99134	7.77684	8.87961	6.6953	6.35701	4.29153	3.62533	1.73742	3.02498
Cre02.g110350.t1.2	Archeaplastidia I	7.20985e-09	16	'signalling.calcium'	48.7801	36.303	17.1171	21.8284	28.7192	35.6595	39.9195	39.7277	50.248	41.6885	127.576	95.088	216.188	202.006	134.734	129.836	85.3079	103.005	72.6164	61.914	52.5503	62.5231	48.3977	57.6245
Cre09.g390050.t1.2	Archeaplastidia I	1.01516e-10	14	'not assigned.unknown'	4.60271	4.23818	9.17276	9.77265	14.2943	12.0746	33.2917	24.2925	133.488	105.422	218.583	196.101	224.238	200.576	212.368	191.013	181.53	137.083	95.9758	92.0235	73.1053	73.199	36.4798	46.8188
Cre09.g403219.t1.1	Archeaplastidia I	NR	NR	'RNA.transcription'	197.129	240.628	105.012	100.351	36.422	43.8036	42.4523	39.9468	58.5221	62.8153	120.199	110.303	61.4159	79.7603	77.1769	84.3045	89.8843	87.3203	90.3787	96.63	88.0033	96.7862	86.3425	82.1258
Cre03.g201664.t1.1	Archeaplastidia I	NR	NR	'not assigned.unknown'	1.57271	2.23957	4.83521	5.41443	3.63797	5.85564	4.0573	4.57431	4.32358	5.00523	7.09273	6.97477	3.6628	9.05077	4.78382	4.26991	4.11864	5.04183	4.72624	5.06036	5.92568	6.65945	6.3814	4.89719
Cre11.g478450.t1.1	Specific	2.16523e-05	20	'not assigned.unknown'	3.55924	2.03422	1.28968	1.32146	0.427194	0.905421	2.23577	1.64242	2.59055	0.994167	1.10356	1.99906	2.30519	3.1561	3.78258	4.2814	4.03031	4.81685	5.2595	5.33791	5.01426	6.90763	8.25455	8.23478
Cre17.g747347.t1.1	Prokaryotic	1.75697e-06	22	'signalling.G-proteins'	21.7916	27.1472	11.4542	10.0759	3.09986	4.56823	0.894677	2.17255	1.66755	0.826605	5.28292	4.30643	3.81397	5.25236	9.75334	6.05947	8.15213	8.51973	13.0749	12.1043	14.3046	16.3309	16.0163	11.2469
Cre12.g511050.t1.2	Prokaryotic	5.65319e-05	17	'stress.abiotic.heat'	3.16519	3.35584	7.08083	11.8794	11.0005	14.1782	13.3634	12.0022	12.3297	16.9132	9.55781	11.064	93.6456	59.6168	65.4174	74.4585	78.09	67.7497	44.9193	59.5638	43.7532	53.6537	35.6616	38.8223
Cre05.g244000.t1.1	Archeaplastidia I	0.00474194	18	'not assigned.no ontology.glycine rich proteins'	0	0.0266593	0.0380289	0	0.226741	0	0	0.0484304	0.059139	0	0.216939	0.151577	0.226579	0.350175	0.151116	0.31344	0.2567	0.340885	0.241248	0.35415	0.171704	0.181055	1.21242	0.234447
Cre16.g667200.t1.2	Specific	2.2062e-07	10	'not assigned.unknown'	0.810749	0.432478	2.76145	2.79941	4.20376	4.64047	6.43489	5.98597	7.14965	8.60542	8.98252	8.19649	2.0537	4.13805	2.83502	2.01776	2.29146	1.91856	1.70389	1.93329	1.6359	1.67837	1.04302	1.50062
Cre09.g411525.t2.1	Specific	NE	NE	'protein.postranslational modification'	0	0	0.0175311	0.0808341	0.261315	0.240001	0.471964	0.346054	0.497544	0.648676	0.390028	0.314442	0.201939	0.239961	0.0646873	0.144493	0.144634	0.0785728	0.222427	0.239449	0.237463	0.417324	0.336622	0.223877
Cre13.g563850.t1.1	Viridiplantae	NR	NR	'transport.misc'	49.6862	62.7776	28.5359	23.6439	7.8368	15.1346	9.1426	11.1666	10.4486	8.55898	25.4241	24.4023	10.7576	18.6968	11.5013	16.25	14.0866	16.178	18.949	23.611	23.3088	26.2146	24.3609	20.2883
Cre06.g278350.t1.1	Archeaplastidia I	2.58131e-06	4	'amino acid metabolism.synthesis.aromatic aa.tyrosine.prephenate dehydrogenase'	157.444	78.6647	40.6025	35.4812	25.4513	27.3324	27.6206	27.3812	16.7844	22.7149	17.1516	18.0386	5.06961	4.13566	6.4673	6.41297	8.80164	7.62351	11.722	9.25348	12.6341	9.32891	9.89972	14.032
Cre09.g413200.t1.1	Specific	4.16227e-09	21	'signalling.MAP kinases'	0.199156	0.286668	0.0962177	0.147884	0.0159356	0.033775	0.00981187	0.0204225	0	0	0.0365921	0.010653	0.229309	0.243446	0.300411	0.528693	0.457042	0.595522	1.22077	1.36397	2.24457	1.85145	32.4478	2.61988
Cre01.g012500.t1.2	Archeaplastidia I	0.00055099	7	'cell.vesicle transport'	184.985	79.0803	70.2206	67.5189	86.9744	82.9702	124.474	104.724	111.617	111.369	216.677	167.062	60.1211	50.9637	29.1815	61.6152	37.6728	43.2395	29.2308	27.7429	67.6328	67.2835	77.7208	48.0845
Cre12.g544952.t1.1	Specific	NE	NE	'not assigned.unknown'	0	0	0	0	0	0	0	0	0	0	0	0	0.249923	0	0	0	0	0	0	0	0	0	0	0
Cre14.g621050.t1.1	Specific	0.0488609	14	'RNA.regulation of transcription.MYB domain transcription factor family'	0	0.129042	0.0566388	0.108815	0.225133	0.0894677	0.727749	0.559011	1.58543	1.26617	1.55088	1.82484	1.10236	1.5928	0.482284	0.700238	0.424799	0.598362	0.436299	0.773604	0.511459	0.707846	2.00068	0.897883
Cre15.g639614.t1.2	Specific	0.00055099	15	'not assigned.unknown'	0	0.043633	0.124483	0.0956634	0.247404	0.524363	0.68549	0.396328	0.193585	0.383839	0.284049	0.413475	1.43391	0.743518	1.09532	0.855006	0.653548	0.71733	0.225627	0.69556	0.374702	0.666743	0.360794	0.657802
Cre06.g291400.t1.1	Specific	NR	NR	'not assigned.unknown'	3.307	6.01458	18.9807	17.0912	12.4791	14.9407	13.3731	14.5278	10.8826	12.4147	14.7104	12.227	9.86193	12.4295	9.68647	11.3908	14.4515	10.8639	14.4214	10.8913	14.2112	11.1818	9.93282	10.8489
Cre16.g674964.t1.1	Archeaplastidia I	NR	NR	'signalling.G-proteins'	3.32058	8.8364	22.8035	17.7003	22.2049	18.5836	35.2667	28.5299	36.8429	41.3402	73.0825	54.8848	39.1891	48.0812	31.0287	33.9222	36.6123	30.6684	39.8777	39.2708	40.7011	45.2134	33.8348	43.9511
Cre07.g325720.t1.1	Specific	NR	NR	'not assigned.unknown'	2.91753	3.62373	2.47188	2.41333	1.43674	2.47211	2.87267	2.35603	2.38137	2.78033	3.02418	3.97612	1.77225	3.69103	1.80918	2.25305	1.97054	2.40886	4.00128	4.6136	4.76146	6.03231	5.66613	3.56674
Cre16.g671900.t1.1	Archeaplastidia I	8.88801e-08	14	'cell.cycle.peptidylprolyl isomerase'	6.34221	10.0451	31.0916	39.8916	38.8221	40.4292	66.8305	68.6899	208.013	169.231	295.736	282.157	213.972	312.839	145.151	145.865	129.168	108.278	109.523	88.5421	92.8756	83.667	73.5603	74.8262
Cre01.g016250.t1.1	Viridiplantae	0.0197614	23	'stress.biotic.signalling.MLO-like'	7.59709	6.70824	3.67037	3.02209	1.04209	3.03693	1.92491	2.50407	1.6308	2.02097	4.7858	4.52818	1.97856	4.37145	2.45563	2.70104	1.57304	3.18934	3.32629	4.55744	5.52401	4.99272	10.7329	6.69596
Cre08.g385000.t1.2	Specific	NR	NR	'not assigned.unknown'	0.650233	1.24207	1.99797	1.66577	1.74193	2.24296	3.65586	2.80849	3.32689	4.44613	3.32249	4.11953	2.02892	4.89256	1.32679	1.89014	1.7671	2.18438	3.51885	4.02553	3.97151	4.95805	7.11555	4.44058
Cre12.g557250.t1.2	Archeaplastidia I	2.36046e-09	9	'signalling.calcium'	7.5899	10.3627	26.2794	27.6512	32.4153	36.6041	48.144	39.3046	70.8346	71.6093	89.0761	85.3595	26.1564	24.6395	9.9743	14.5344	5.90151	8.02171	3.04622	2.51371	1.60965	1.5003	0.332121	1.17741
Cre03.g196651.t1.1	Archeaplastidia I	0.00588624	17	'RNA.regulation of transcription.putative transcription regulator'	1.51044	3.45306	3.87321	5.8883	4.09992	5.2315	6.64586	5.20068	7.10352	7.26959	9.7026	10.3479	5.95316	11.3156	10.5156	7.86523	9.3464	10.5666	9.23315	9.30498	8.93404	10.2724	10.3717	10.1965
Cre03.g143707.t1.1	Specific	NE	NE	'not assigned.unknown'	0	0	0	0	0	0	0	0	0	0	0	0	0.124962	0	0	0	0	0	0	0	0	0	0	0
Cre12.g505500.t1.2	Specific	NE	NE	'DNA.synthesis/chromatin structure.histone.core.H3'	0	0.089191	0	0	0	0	0	0	0	0	0.725788	0	0.404288	0.886572	0.505571	0.699093	0.572541	0.488769	0	0.157979	0	0	0	0.112052
Cre10.g432950.t1.1	Specific	2.05876e-08	17	'not assigned.unknown'	0.418363	0.136633	0.129936	0.199708	0.0860804	0.273666	0.344508	0.524007	0.993484	0.868081	0.642399	1.1509	1.3763	1.8971	3.09797	1.81467	2.33889	2.07987	1.92334	2.36632	1.92299	1.83009	0.502131	1.29694
Cre04.g226900.t1.2	Archeaplastidia I	0.00241479	23	'not assigned.unknown'	5.17326	4.80145	2.45128	2.32701	0.71644	2.58139	1.94095	2.47903	1.40147	3.11229	2.13865	2.20313	1.5464	2.4043	3.35603	2.27788	2.59552	1.93878	3.39757	2.77516	4.01478	3.51831	3.91799	3.87326
Cre06.g294200.t1.1	Prokaryotic	0.000103608	18	'not assigned.unknown'	0.296297	0.263422	0	0.110008	0.391189	0.60299	1.37949	1.00267	2.69917	2.09663	3.3685	3.16191	4.16496	5.31707	5.87116	5.01439	5.60976	4.74313	5.90271	5.4657	4.73977	5.32445	5.82148	5.61025
Cre16.g666653.t1.2	Specific	NE	NE	'not assigned.unknown'	0	0	0	0	0	0	0	0	0	0	0	0	0	0	0	0	0.24486	0	0	0	0	0	0	0
Cre09.g395436.t1.1	Archeaplastidia I	0.0488609	19	'RNA.RNA binding'	7.89436	12.012	17.9482	21.8531	15.7733	21.5588	18.8404	19.7144	21.7839	24.9906	19.5814	21.238	21.4764	31.7696	22.5743	19.5316	29.1943	28.2266	41.0707	41.8907	48.2849	58.4136	58.2987	44.1365
Cre01.g029350.t1.2	Viridiplantae	0.0410599	16	'not assigned.unknown'	0.353353	0.948856	1.7925	2.95181	2.36289	4.08349	3.33502	2.72536	3.69775	2.98916	7.03262	6.4399	14.7338	19.1822	11.9615	13.4424	11.2491	13.7723	13.4267	14.4672	14.8378	16.7633	18.3292	14.8847
Cre07.g339050.t1.2	Archeaplastidia I	7.20985e-09	10	'cell.organisation'	30.0555	25.9264	24.1028	24.1304	38.0148	41.2169	71.9105	57.6593	151.219	132.617	199.622	186.117	28.9847	38.1368	12.9921	31.3632	10.1167	15.7156	7.4147	6.86425	4.90883	4.6059	4.16584	5.93983
Cre14.g615200.t1.1	Specific	7.67819e-05	17	'not assigned.unknown'	0.220061	0.391289	0.318952	1.10299	0	0.503823	0.292728	0.304643	0.682006	0.491738	5.73138	1.801	24.451	23.2178	8.82668	12.9252	7.29616	11.0277	8.67157	8.31681	6.24043	5.59955	6.991	8.91872
Cre10.g461350.t1.1	Specific	2.58131e-06	15	'not assigned.unknown'	0.579528	1.29543	1.59592	2.06559	2.75447	2.74208	1.64458	2.29986	1.63278	2.07198	10.7332	7.14228	30.3275	39.8011	14.4477	18.75	9.7017	14.3594	5.55689	8.76091	4.29816	5.79858	4.10819	5.06736
Cre13.g572000.t1.2	Prokaryotic	0.00727581	21	'tetrapyrrole synthesis'	13.9568	16.0854	9.02773	8.80057	5.73152	6.24992	3.47786	3.35328	4.32222	3.99508	11.492	9.16237	5.51159	7.21862	9.65643	7.06186	9.59214	8.18865	10.7571	10.016	10.8193	10.4965	8.3281	8.09806
Cre17.g719900.t1.2	Archeaplastidia I	0.00150497	16	'major CHO metabolism.degradation.starch.glucan water dikinase'	12.3123	9.00248	6.81008	8.2667	3.86705	10.0109	5.69743	7.48688	14.3511	13.8419	31.6973	31.8525	29.0925	53.2655	25.1914	21.4209	14.2597	19.7549	19.9257	23.4006	22.1303	26.6494	21.2988	19.2294
Cre02.g107450.t1.2	Prokaryotic	1.99474e-10	11	'S-assimilation.ATPS'	15.1033	11.4529	27.7655	29.1302	57.1019	61.2754	95.6278	68.2599	97.3077	103.357	210.682	162.261	84.105	80.8365	27.4802	42.8951	41.7698	29.1655	42.6671	17.1881	26.5868	9.96221	2.33257	8.85993
Cre07.g338750.t1.1	Specific	NE	NE	'not assigned.unknown'	0	0.0229734	0	0	0	0	0	0	0	0	0	0	0	0.0815569	0.0558097	0.0450174	0.147473	0.08393	0.0593981	0.162766	0.0493216	0.0780112	0.0949816	0.144309
Cre17.g713726.t1.1	Specific	NR	NR	'not assigned.unknown'	0	0	0	0.298814	0	0	0	0.247594	0	0	0	0	4.9423	5.80612	1.32438	1.60242	0.874894	0.995844	0	0.724216	0	0.231404	0.281743	0.171226
Cre03.g196000.t1.1	Archeaplastidia I	2.58131e-06	17	'development.unspecified'	3.48413	4.24289	3.26755	3.99487	1.9925	2.50254	2.22645	2.2225	5.19687	3.43478	16.5218	13.6159	16.6955	21.9376	19.4132	15.149	13.3675	14.4072	12.1814	12.3562	11.4561	10.4301	9.33592	7.94656
Cre01.g053288.t1.2	Archeaplastidia I	NR	NR	'not assigned.unknown'	345.947	69.7874	3.58259	3.57326	4.9993	9.7931	8.58154	8.00863	8.94966	11.7519	10.7404	13.4188	7.62981	8.72623	7.74551	7.06793	10.0619	9.76103	11.8817	9.4648	10.5544	13.4729	13.6422	11.3118
Cre12.g549500.t1.2	Specific	2.36046e-09	14	'not assigned.unknown'	0.508012	1.03234	4.23375	5.09255	4.57302	5.23386	6.98292	6.91551	22.6859	20.1495	38.5378	34.4838	29.6119	28.082	13.7411	20.8612	10.9067	11.9038	10.3428	7.88548	5.81785	5.91557	3.7346	6.16048
Cre12.g489950.t1.2	Specific	1.18453e-06	14	'not assigned.unknown'	3.1718	2.37228	3.32016	4.41605	9.26349	7.39622	14.9234	12.7662	34.0573	26.1846	89.9655	63.4536	77.1488	77.4799	27.0391	48.24	34.0003	35.2395	31.5936	29.7303	29.4051	26.8266	27.8973	28.4538
Cre12.g534650.t1.1	Archeaplastidia I	3.75778e-06	20	'protein.postranslational modification'	9.87996	5.00321	6.0125	10.1934	6.20281	7.53997	4.97056	6.25421	4.63935	6.72227	8.58778	8.8725	8.87824	11.6622	10.6693	11.9161	12.2547	14.4288	19.175	22.055	20.7574	23.818	30.3795	22.2725
Cre17.g734142.t1.1	Specific	3.56854e-05	19	'not assigned.unknown'	0	0.970398	2.30709	1.06378	0	0.971819	0.846961	1.46906	1.43511	2.84553	1.57931	3.06523	4.21537	4.47845	5.36964	6.02152	11.0742	7.09041	10.4541	8.8805	10.7639	10.4348	7.35538	10.7689
Cre13.g579700.t1.2	Specific	0.0197614	19	'not assigned.unknown'	0.914506	1.57558	1.15258	1.06289	0.773111	1.30479	0.952037	1.17427	1.16505	1.59928	1.47937	1.9716	1.15597	3.0692	1.70933	1.60308	1.5344	1.58663	2.11518	2.57606	3.20915	4.50997	3.47628	2.68999
Cre11.g480200.t1.1	Specific	2.36046e-09	16	'not assigned.unknown'	0.224721	0.841963	0.6107	0.735258	0.36412	0.857487	0.971514	1.02402	1.10007	1.60061	2.45026	1.89323	4.27736	10.1221	4.72059	4.87967	2.93141	4.17083	2.15846	3.47553	1.86888	3.04079	1.60038	1.62251
Cre08.g383350.t1.1	Specific	0.000185139	19	'not assigned.unknown'	6.22867	6.25334	6.66333	5.45103	4.91273	7.24337	6.04972	6.15909	12.2842	9.94167	14.5915	13.8506	8.45237	8.13097	14.0322	12.8442	17.7334	13.3496	17.9212	14.8127	18.763	17.6528	13.9393	13.8193
Cre07.g331800.t1.2	Prokaryotic	0.000423037	7	'minor CHO metabolism.others'	11.8257	10.6423	5.87654	3.82608	4.70417	4.03969	4.29473	5.66488	3.14141	4.90753	2.328	3.14475	1.49129	3.35153	1.73747	2.13026	1.04066	1.77678	1.33141	1.26681	1.04413	1.2629	1.80375	1.72518
Cre08.g373347.t1.1	Specific	NE	NE	'secondary metabolism.unspecified'	0	0	0	0	0	0	0	0	0	0	0	0.0898016	0	0.0672845	0	0	0.101387	0	0	0	0	0	0	0.0595276
Cre14.g632250.t1.1	Specific	0.000919932	19	'not assigned.unknown'	0.734664	0.66352	0.414093	1.18197	0.940557	1.05903	1.4116	1.09238	1.5409	0.912028	1.65356	1.88629	1.17485	1.85498	2.1492	2.51913	2.83954	2.80283	4.44968	3.48903	4.54062	5.49199	3.06474	3.28226
Cre17.g745497.t1.1	Specific	1.10086e-05	19	'not assigned.unknown'	2.4057	3.78871	2.0049	2.3446	1.47258	1.83593	1.54672	1.55417	1.83003	1.7471	6.21581	5.5012	4.7435	5.83561	4.97311	6.88528	4.96875	6.02774	8.68977	11.7437	7.87157	8.92275	15.3167	11.7076
Cre09.g408825.t1.1	Archeaplastidia I	NR	NR	'protein.degradation.cysteine protease'	1.74944	2.00795	3.56863	3.89715	3.12628	5.53818	3.47633	4.18592	2.57399	3.40247	2.97327	2.99452	2.05161	4.52239	2.65221	2.25759	3.06391	4.11884	4.76603	6.00533	6.11293	6.42719	7.24696	5.87232
Cre01.g016450.t1.1	Archeaplastidia I	7.67819e-05	9	'RNA.regulation of transcription.SET-domain transcriptional regulator family'	0.800595	1.65082	4.02716	4.24881	2.67923	4.95972	4.40603	4.93308	6.66072	7.83993	6.15216	7.91246	1.92495	4.42512	1.69521	1.80496	1.07507	0.874064	1.4846	0.932292	2.00321	1.50299	1.08807	1.32252
Cre03.g146887.t1.1	Specific	NE	NE	'not assigned.unknown'	0	0	0	0	0	0	0	0.0870982	0	0	0	0	0	0	0	0	0	0	0	0	0	0	0	0
Cre14.g618300.t1.1	Specific	0.000919932	16	'not assigned.unknown'	0.419808	0.773119	1.74933	2.80557	3.17438	2.96351	4.46748	3.43856	4.73112	3.98686	6.378	7.93254	16.8272	19.6477	13.9026	17.8138	16.771	16.3625	15.0952	17.8019	16.2547	18.7844	20.3632	15.1386
Cre17.g710650.t1.1	Specific	3.39976e-08	15	'signalling.MAP kinases'	0	0.055178	0	0	0	0	0.0963185	0.0167065	0.867021	0.566301	2.57432	3.64272	2.04259	4.75348	2.40536	2.77517	0.846151	1.99905	0.42799	0.504957	0.236923	0.234211	0.190107	0.150196
Cre02.g087800.t1.1	Specific	NR	NR	'signalling.receptor kinases.wheat LRK10 like'	1.06118	2.29914	3.43801	3.65021	3.91092	4.47799	4.42855	4.98327	3.60535	4.39383	4.12893	3.72636	2.47963	3.38867	2.2213	2.42352	2.47677	3.18605	3.40269	3.48255	3.26799	4.44205	5.04781	3.96415
Cre16.g650600.t1.2	Archeaplastidia I	0.00727581	19	'not assigned.unknown'	30.6264	36.0787	44.0935	47.4767	33.7491	53.8215	59.1658	52.5735	47.6985	56.8425	61.7168	74.8884	101.766	114.205	70.9217	100.517	92.7494	110.999	167.034	193.874	174.996	236.158	225.317	183.812
Cre16.g675861.t1.1	Archeaplastidia I	0.000919932	17	'protein.degradation.ubiquitin.ubiquitin'	15.1739	23.9198	45.2793	48.2179	39.8528	43.255	49.6699	48.6024	50.4215	49.8632	66.4197	60.8033	42.7789	46.6036	59.6695	53.9805	61.6133	57.3611	53.0519	53.8131	52.8137	54.4708	49.916	50.8444
Cre17.g711950.t1.2	Archeaplastidia I	4.13437e-05	19	'RNA.regulation of transcription.unclassified'	32.3392	24.9509	15.1129	9.93083	6.74723	5.53568	5.36051	6.13657	6.89737	4.72754	18.367	15.5686	16.3557	14.0088	51.3506	27.9814	33.5118	29.1694	26.5983	21.6211	22.7454	17.8577	22.1391	20.7367
Cre03.g201439.t1.1	Archeaplastidia I	0.0488609	2	'not assigned.unknown'	5.57701	8.17519	7.49382	7.89421	5.68968	6.29554	6.4913	6.3266	3.6336	4.15405	4.80327	4.8104	1.50501	2.49362	4.23013	3.75912	6.88349	5.98415	6.10456	5.80254	5.8293	4.96083	3.66061	4.48644
Cre14.g616100.t1.1	Prokaryotic	NR	NR	'protein.folding'	175.7	330.275	91.9821	86.6056	19.4409	37.5685	39.1292	41.9257	67.3985	73.3771	157.228	155.355	54.0689	81.0303	67.801	65.0406	71.1456	68.0515	83.5828	97.7291	94.3937	106.448	52.4136	60.8115
Cre10.g453400.t1.1	Archeaplastidia I	0.0343842	2	'signalling.unspecified'	3.36035	2.70717	1.96966	2.23837	1.24555	2.36334	1.77485	2.17394	1.67538	2.24531	2.23359	2.62485	0.995727	2.10631	1.03341	1.33645	1.09228	1.3987	2.04465	2.08996	2.84762	3.18977	2.79814	2.39178
Cre01.g013750.t1.1	Specific	3.75778e-06	15	'not assigned.unknown'	5.21249	5.42432	3.77745	3.0902	1.69524	4.8762	3.87693	5.50896	8.85888	8.64178	20.9231	19.1037	12.2454	24.4423	17.7082	13.6422	8.86498	11.7809	6.62581	9.38081	6.14366	8.26699	11.0807	7.83417
Cre03.g207351.t1.1	Archeaplastidia I	NE	NE	'not assigned.unknown'	0.13137	0.0834248	0.0476015	0	0	0	0	0	0.0370127	0	0.135773	0.0948661	0.0756301	0.367242	0.162132	0.326949	0.0714036	0.30478	0.0862783	0.354637	0.179104	0.481588	0.155211	0.230577
Cre03.g198500.t1.1	Specific	NE	NE	'not assigned.unknown'	0	0	0	0	0	0	0	0	0	0	0	0	0	0	0	0	0	0	0	0	0	0	0	0
Cre11.g467687.t1.1	Archeaplastidia I	0.000487014	15	'not assigned.unknown'	0	0.0320899	0.0915511	0	1.27367	1.73539	4.64932	4.08071	6.29995	5.78703	7.46832	9.42679	8.9093	11.9389	6.52236	9.24357	7.34711	9.90641	6.80343	6.8775	7.71608	6.70153	10.9787	8.66773
Cre12.g494250.t1.2	Viridiplantae	0.00727581	11	'not assigned.unknown'	3.24851	2.14544	9.53439	7.41749	8.65576	12.5196	12.9637	10.3434	11.0287	9.43669	18.0627	18.2193	12.3431	13.2409	4.77762	9.62086	6.17981	6.40609	7.78721	7.52709	8.23771	6.93504	8.40103	7.7232
Cre12.g541904.t1.2	Viridiplantae	NR	NR	'not assigned.unknown'	3.55275	2.34902	2.95327	2.61871	1.39212	2.4322	2.61779	2.55558	4.01857	4.6699	5.14055	5.83534	2.87248	4.08948	3.08431	2.67858	2.81134	2.95757	3.36268	3.83159	5.29953	6.19651	5.47319	4.0682
Cre17.g696550.t1.2	Specific	0.0109801	9	'not assigned.unknown'	37.5781	37.1535	28.7408	26.1437	20.4003	23.5601	27.7364	25.504	30.5242	35.0093	37.4274	35.1796	16.4417	21.8543	15.364	15.309	14.643	13.4125	13.8206	16.1788	14.6288	16.107	12.1733	14.7225
Cre09.g388852.t1.1	Specific	NE	NE	'not assigned.unknown'	0	0.0248057	0	0.0271927	0	0	0	0	0.0962974	0.0545538	0.524823	0.329089	0.36543	0.801359	0.421826	0.510381	0.159234	0.22656	0.0320677	0.0659052	0.0266276	0.0421165	0.0256392	0.0155819
Cre13.g596395.t1.1	Specific	NE	NE	'not assigned.unknown'	0	0	0	0	0	0	0	0	0	0	0	0	0	0	0	0	0	0	0	0	0	0	0.174133	0
Cre17.g707200.t1.1	Specific	0.00474194	19	'not assigned.unknown'	4.22005	3.0466	2.73631	2.9996	4.07871	4.44946	6.27834	5.45772	7.47799	7.25857	13.2222	11.5481	11.3642	14.2606	8.10929	12.7137	12.042	11.8517	15.1705	18.1124	18.6229	18.2241	16.9111	15.6998
Cre01.g050316.t2.1	Specific	0.000323018	13	'protein.synthesis.ribosomal protein.prokaryotic.chloroplast.50S subunit.L3'	2.60472	7.05744	33.3479	38.6828	45.6437	97.4027	113.185	115.788	136.743	163.941	152.547	186.422	151.703	197.616	104.654	162.495	109.012	145.837	95.7972	93.3625	116.004	117.953	100.984	122.744
Cre05.g248500.t1.2	Archeaplastidia I	1.75697e-06	11	'redox.thioredoxin'	15.1798	25.7059	60.7329	57.0635	88.5918	90.746	133.775	111.055	178.557	172.428	179.634	168.994	84.4773	75.3444	72.7256	82.956	80.7877	70.5813	74.5631	67.7278	62.6038	62.4668	45.7497	59.4425
Cre13.g567100.t1.1	Archeaplastidia I	1.75697e-06	7	'redox.ascorbate and glutathione.ascorbate.L-Galactono-1,4-lactone dehydrogenase'	11.5086	13.4018	16.6262	14.0672	13.3466	18.4782	16.8663	17.5873	13.9594	16.6156	11.7089	12.2681	2.47381	5.35075	4.38093	3.19898	1.90907	2.46195	1.91412	1.91651	2.20071	1.80488	0.824066	1.86017
Cre15.g635600.t1.2	Archeaplastidia I	NR	NR	'cell.unspecified'	1994.28	2306.8	1973.24	2065.54	1688.13	1552.26	1185.22	1371.24	1680.63	1484.92	1987.04	1737.28	1957.62	2239.31	2167.32	2142.64	2196.04	2023.79	1672.75	1893.45	1809.9	1834.68	1515.31	1554.54
Cre12.g544110.t1.1	Archeaplastidia I	NE	NE	'not assigned.unknown'	0	0	0	0	0	0	0	0	0	0	0	0	0	0	0	0	0	0	0	0	0	0	0	0
Cre13.g571600.t1.2	Archeaplastidia I	1.31354e-09	17	'not assigned.no ontology'	32.7649	33.2025	30.3121	25.8179	22.3404	21.8127	29.3654	31.0432	43.996	43.2281	70.1757	59.5706	63.1102	65.1274	69.618	71.134	64.4144	77.9557	63.869	65.553	55.315	55.1704	61.3151	57.6193
Cre03.g207937.t1.1	Specific	NE	NE	'not assigned.unknown'	0	0	0	0	0	0	0	0	0	0	0	0	0	0	0	0	0	0	0	0	0	0	0	0
Cre06.g297850.t1.1	Archeaplastidia I	0.0134079	19	'not assigned.unknown'	0.131979	0.218896	0.680761	1.24952	1.04548	1.8426	1.56284	1.66227	1.64048	2.04706	2.48092	3.07221	2.71072	5.64546	2.59815	3.32714	2.43053	3.60227	4.62963	6.4829	5.75366	9.51232	8.44467	5.9559
Cre01.g000450.t1.2	Archeaplastidia I	0.000185139	11	'not assigned.unknown'	6.95084	10.3185	13.607	12.2666	12.7415	14.4671	16.691	15.9125	19.5835	21.1801	26.3468	26.9004	16.2403	18.4133	10.4353	13.4348	10.7942	11.2254	11.7979	14.5806	10.3872	9.84976	13.7226	13.1649
Cre46.g761047.t1.1	Archeaplastidia II	NR	NR	'not assigned.unknown'	0.506934	0.798363	0.440845	0.508174	0.511091	0.232122	0.404599	0.748564	0.45704	1.13277	0.670622	0.878569	0.291842	0.383993	0.166837	0.100931	0.110213	0.329305	0.332932	0.410543	0.608195	0.393534	0.319429	0.388257
Cre10.g453650.t1.2	Archeaplastidia II	3.75778e-06	15	'not assigned.unknown'	0.0620439	0.147094	0.0449627	0.0115177	0	0.0157831	0.00917021	0.00954346	0.541894	0.231068	5.38636	5.65521	3.73261	13.2786	3.0246	4.36472	1.16905	2.36066	0.353147	0.688565	0.191732	0.347858	0.0760182	0.145197
Cre13.g570400.t1.2	Viridiplantae	7.90697e-07	2	'tetrapyrrole synthesis.unspecified'	60.7031	31.3186	11.6006	9.8164	10.2973	10.3633	12.4014	11.0387	6.1063	9.14346	7.28685	6.88378	1.13901	1.47595	5.60494	3.49152	6.84318	7.05202	10.8675	9.34662	10.7894	11.1314	11.5931	12.3692
Cre12.g552650.t1.2	Archeaplastidia I	NR	NR	'not assigned.unknown'	0.817739	1.2284	2.77913	2.86595	1.6956	3.19564	1.93798	2.38771	1.72	2.2211	3.34561	4.08607	1.14853	5.82043	1.16873	1.40355	1.02687	1.28222	1.46301	2.0616	2.39889	3.14367	3.70908	2.07867
Cre16.g686000.t1.1	Archeaplastidia I	0.0238555	21	'RNA.processing'	26.8611	19.8158	14.9165	11.5777	10.0055	12.0168	12.0929	11.8728	12.2943	12.6485	15.8697	15.3592	11.5239	15.9441	14.2469	14.8557	15.8304	14.8035	16.2218	17.0862	19.2507	17.2216	16.2124	14.7136
Cre16.g677700.t1.1	Archeaplastidia I	0.000185139	12	'not assigned.unknown'	5.92506	9.83656	13.5972	11.9812	9.24493	11.735	15.6068	12.857	28.7565	25.2188	46.1314	42.7185	14.8625	25.2139	15.2924	15.1673	11.2332	12.5025	13.8049	11.9009	12.7324	14.6325	10.6486	9.94929
Cre14.g625625.t1.1	Archeaplastidia I	0.00380362	5	'protein.degradation.metalloprotease'	12.9331	15.1321	8.50738	10.4605	4.98642	8.83747	8.73428	7.40037	10.27	12.4047	10.6439	13.8127	2.57733	4.60764	3.03679	4.06057	3.09299	3.41595	4.36457	4.85205	4.88283	5.47483	7.35538	5.20668
Cre15.g639750.t1.1	Specific	NE	NE	'not assigned.unknown'	0.188748	0.223741	0.136784	0.210233	0.0453084	0.0960295	0.278973	0.174196	0.407701	0.281178	0.546205	0.424044	0.307876	0.408494	0.336476	0.281848	0.444555	0.437896	0.371884	0.367992	0.686213	0.786896	0.528593	0.301167
Cre07.g339700.t1.2	Prokaryotic	0.00303752	3	'protein.assembly and cofactor ligation'	273.617	359.303	438.468	328.931	226.003	269.935	151.933	169.715	40.5512	60.2802	98.6379	72.1942	61.012	43.6967	96.3296	78.3132	103.639	89.4076	111.253	95.7406	107.822	96.6879	55.8252	83.8951
Cre16.g675900.t1.2	Prokaryotic	0.0134079	13	'amino acid metabolism.synthesis.aspartate family.lysine.diaminopimelate decarboxylase'	0.222108	0.376123	0.965757	0.577243	0.639797	1.35603	2.10099	1.46906	2.08591	2.31613	1.13245	1.78211	1.25737	2.16312	1.59901	1.40035	1.12674	1.27105	1.36146	0.866066	1.73612	1.59651	0.738648	0.921432
Cre08.g379750.t1.2	Archeaplastidia I	2.16914e-06	16	'not assigned.unknown'	0	0.567484	0.202376	0	0	0	0.247649	0.386594	1.4949	2.18407	14.3154	12.234	12.7008	17.527	4.65277	8.61806	5.0089	5.57178	3.11788	3.51803	1.97978	2.28833	1.75966	2.67352
Cre02.g095148.t1.1	Viridiplantae	1.01516e-10	8	'not assigned.unknown'	1.95145	1.25382	4.74173	4.53895	6.61329	6.48268	9.41633	8.05156	8.53819	9.23428	5.7421	6.02362	1.28867	2.1324	1.3931	1.65699	0.998277	1.17179	0.829288	0.568115	0.876406	0.544578	0.452076	0.879177
Cre18.g749397.t1.1	Viridiplantae	0.000138924	23	'not assigned.unknown'	14.7174	18.1751	14.6368	17.1774	9.6966	15.5332	14.7177	10.2593	11.3368	10.3209	13.1394	10.8539	8.47281	11.9162	10.1124	11.6118	15.5731	14.6022	22.3134	21.9782	20.065	20.8651	22.4443	23.2833
Cre17.g708250.t1.2	Archeaplastidia I	7.75784e-06	17	'protein.targeting.secretory pathway.unspecified'	15.3313	20.621	19.4888	20.4357	17.5565	14.7691	17.6079	19.3684	35.618	24.1495	64.9389	48.0354	80.2319	59.8789	53.6103	62.5505	66.8005	72.77	54.9663	62.3068	55.7842	57.6659	61.6321	57.1064
Cre10.g426335.t1.2	Specific	NR	NR	'not assigned.unknown'	50.6327	68.0863	59.9959	49.9815	29.7232	40.289	34.1551	31.4482	26.9759	33.7817	73.2119	56.7221	48.0066	69.9813	43.7818	58.8854	46.6933	47.7667	49.8012	54.7384	52.607	53.9195	60.2938	55.9021
Cre12.g516200.t1.2	Archeaplastidia I	4.13437e-05	4	'protein.synthesis.elongation'	2083.75	2309.2	2528.51	2156.19	990.171	1324.71	1075.65	1033.18	851.077	1007.98	1254.89	1154.46	722.612	885.765	553.382	629.602	656.887	644.664	920.476	967.972	1057.62	1205.49	983.903	891.576
Cre08.g364989.t1.1	Specific	NE	NE	'not assigned.unknown'	0	0.519856	0	0	0	0	0	0	0	0	0	0	0.196368	0	0	0	0	0	0	0	0	0	0	0.217701
Cre16.g658450.t1.2	Prokaryotic	5.22373e-07	21	'signalling.G-proteins'	63.5148	95.5334	39.8086	33.1996	6.63058	14.0533	2.00669	3.74466	1.363	1.22051	14.5158	10.5179	29.4681	31.7477	33.48	40.8581	45.0399	46.7046	41.9187	54.2744	49.3602	47.2473	40.9315	31.5738
Cre16.g682600.t1.1	Archeaplastidia II	0.000323018	7	'not assigned.unknown'	4.50132	2.06309	3.86484	4.82296	5.8842	8.81208	9.48058	7.67642	5.36235	6.5052	3.39811	3.41541	0.591519	0.997134	1.19762	0.803671	1.06374	0.976203	1.22107	1.34282	0.933875	0.654143	0.205534	0.577711
Cre03.g213201.t1.1	Specific	5.42231e-06	24	'not assigned.unknown'	4.65536	5.63695	3.24952	3.3084	1.78939	3.72714	1.95024	2.21413	1.15873	1.88269	1.90094	1.91118	0.953654	2.52912	2.0444	1.90495	2.11119	2.47815	2.94489	4.49748	4.9685	5.21033	6.6962	4.06497
Cre06.g266300.t1.2	Specific	0.00895623	23	'not assigned.unknown'	8.77515	7.56827	5.91561	6.64861	5.14367	5.91813	7.32947	6.92152	6.49708	7.98024	7.08667	6.1894	4.58193	5.57599	4.07173	5.48519	6.7661	8.2854	12.3974	12.3493	16.1926	15.4902	23.95	18.5278
Cre01.g055448.t1.1	Specific	0.000423037	11	'not assigned.unknown'	0.582355	1.18341	7.17448	3.89187	4.19379	4.88872	6.45549	5.91206	5.90669	5.85588	11.556	10.3732	5.53184	10.608	3.11446	4.05815	1.26611	2.16171	1.1474	1.57208	3.81099	2.00926	2.29346	1.67258
Cre03.g201500.t1.2	Archeaplastidia II	2.05876e-08	14	'not assigned.unknown'	1.59177	1.9408	2.7685	1.77296	1.83409	2.6725	3.81132	2.35049	10.9427	7.11382	99.76	51.1893	85.9569	101.11	27.6995	61.0075	21.2833	36.4861	9.61773	12.7478	7.11809	6.72769	2.50751	5.68925
Cre10.g444900.t1.1	Prokaryotic	2.42225e-11	11	'transport.misc'	3.47458	2.4441	7.03748	7.14477	8.27648	12.6463	19.5939	15.9102	33.309	37.029	52.1896	43.6195	19.7724	22.3987	10.5555	15.6983	9.78162	11.7815	6.6118	6.09279	4.22693	3.68865	4.11682	4.34996
Cre06.g273250.t1.2	Archeaplastidia I	NR	NR	'not assigned.no ontology'	22.3614	25.242	33.7733	30.8425	30.7771	35.566	46.101	42.4805	52.7567	54.0541	61.0386	56.0897	34.5599	36.0515	21.1496	30.4786	29.8172	26.8121	37.6758	34.7428	35.1593	36.458	41.4261	36.3804
Cre10.g437850.t1.1	Archeaplastidia I	NR	NR	'RNA.processing.splicing'	50.2577	58.1899	41.6244	34.4984	16.8338	27.651	27.6891	26.5047	39.8449	45.1454	70.7516	65.7524	35.566	59.4136	26.617	37.9808	29.0408	27.3483	34.8712	30.8754	33.5994	33.6288	28.4945	29.0928
Cre03.g143947.t1.1	Specific	0.000245257	16	'not assigned.unknown'	0.154541	0.235533	2.68787	5.68036	17.3615	25.121	25.217	25.8868	35.7906	31.9431	21.0831	25.5932	131.541	127.904	125.722	70.2306	82.9054	84.9014	72.4679	77.5271	66.6636	70.3828	108.821	71.5102
Cre07.g335200.t1.1	Prokaryotic	3.6771e-13	22	'protein.synthesis.elongation'	305.439	391.883	235.515	171.969	98.4916	133.625	34.5161	60.4375	1.71127	3.74411	1.99146	4.26847	23.1307	21.5562	132.805	154.291	370.165	351.346	598.587	662.017	811.255	849.482	911.559	760.038
Cre10.g423800.t1.1	Archeaplastidia I	5.42231e-06	13	'signalling.misc'	0.0886781	0.045051	0.160661	0.296317	0.989844	2.03026	2.45752	2.14834	4.30982	4.06221	7.00207	7.55634	3.39496	8.90029	2.66311	3.0677	1.39777	2.28365	1.1648	1.75551	1.88603	2.06523	2.16526	1.66965
Cre02.g113550.t1.2	Archeaplastidia I	0.00727581	4	'not assigned.unknown'	27.6385	21.9588	21.921	23.858	21.2306	20.5066	27.3696	23.9489	25.0913	33.9679	19.8049	23.3588	3.75688	5.17852	8.84342	6.41997	12.8524	11.6844	12.7062	12.0897	14.6537	13.1119	12.0941	12.2991
Cre17.g708050.t1.1	Specific	0.0109801	19	'signalling.MAP kinases'	8.37862	10.217	6.08999	6.26323	4.32782	7.68828	7.80619	8.26201	7.8336	9.75131	9.49444	9.69989	6.17304	13.6764	9.5045	8.52711	8.70143	10.1473	13.2655	16.1447	15.897	18.7667	18.4168	14.3478
Cre17.g717150.t1.2	Archeaplastidia I	0.00303752	17	'not assigned.unknown'	0.698826	1.06507	3.96706	4.54051	3.18728	3.73321	3.15028	4.56841	3.01897	4.03405	4.81498	5.94355	23.3678	28.379	15.4046	18.7834	14.4969	16.1588	14.6867	18.7601	15.8156	18.9875	13.2715	17.8409
Cre07.g325730.t1.1	Specific	0.0109801	6	'not assigned.unknown'	7.17322	4.82856	7.09207	7.2193	4.0588	6.37365	7.56539	5.83997	7.37667	8.24348	7.62544	9.02795	0.855424	1.48777	1.59142	1.5302	1.28105	1.33135	2.05267	1.72895	1.76034	1.8783	1.93714	1.86401
Cre13.g585150.t1.2	Archeaplastidia I	0.000919932	22	'protein.synthesis.initiation'	1465.98	753.587	177.111	158.485	61.0896	81.0343	72.6458	76.2297	89.3113	95.4292	199.019	175.129	93.0913	94.1064	133.243	151.794	189.705	150.689	214.308	221.576	240.198	260.367	230.11	192.595
Cre02.g097150.t1.2	Archeaplastidia I	0.0197614	18	'not assigned.no ontology'	5.1942	7.95896	14.2068	13.9971	15.5656	19.6921	29.5693	27.9121	34.2254	28.2681	48.6955	40.09	40.6103	39.4358	36.912	41.8671	41.5283	37.5512	46.6581	44.7794	44.0426	44.3695	51.91	38.1779
Cre12.g540450.t1.2	Specific	0.000423037	19	'not assigned.unknown'	31.8354	43.6149	17.114	17.7296	6.67111	8.96144	3.06618	5.90031	6.72706	6.9972	26.9152	21.5445	24.4119	33.5319	44.0135	28.4451	33.4723	30.2699	27.7632	31.1123	30.3821	29.6545	19.4915	15.5722
Cre14.g631000.t1.1	Specific	0.00474194	18	'not assigned.unknown'	0.258684	0.157703	0.0749866	0.374569	0.0745159	0	0.183523	0.143245	0.845438	1.15609	1.17636	3.5119	1.13183	2.18343	1.06419	1.41636	1.29354	1.27232	1.59699	1.35009	5.36071	6.60467	4.56406	1.9152
Cre03.g154300.t1.1	Specific	0.000185139	19	'development.unspecified'	8.74199	3.30313	2.77167	3.83398	2.91166	4.1697	5.18448	3.63062	3.75607	5.00572	8.49288	6.47065	12.2359	10.5241	12.34	13.4891	11.9976	16.6815	13.2769	12.2912	13.7658	12.7717	14.5172	13.5303
Cre03.g212641.t1.1	Specific	5.53451e-08	2	'RNA.regulation of transcription.Histone acetyltransferases'	31.6086	29.0994	19.9031	15.0541	16.3927	20.8179	15.9902	14.6145	7.825	12.3709	7.36468	6.73	2.54617	3.85997	3.19359	6.58886	8.47242	8.43823	16.0061	15.6407	14.7075	12.8052	13.1709	25.5235
Cre10.g427600.t1.2	Viridiplantae	0.00380362	20	'development.unspecified'	11.3617	8.83166	9.59567	8.1829	7.07468	7.23648	6.06054	6.50432	6.42621	5.24946	19.7061	14.6407	11.1392	19.0428	11.7905	12.5437	14.0223	11.8121	13.8577	12.6835	13.743	14.0738	15.4084	12.8128
Cre01.g023250.t1.1	Specific	0.000185139	9	'not assigned.unknown'	5.59607	7.1074	6.55627	5.71365	5.44046	5.40954	7.27857	5.72416	7.35772	10.5248	7.01746	7.04943	2.06724	3.49879	2.66666	3.20327	2.58538	2.98607	2.02139	3.14723	2.59401	2.2928	2.13041	1.96441
Cre01.g055250.t1.2	Specific	0.00150497	13	'not assigned.unknown'	4.74964	5.54327	4.65139	6.29115	11.9253	13.2254	29.0858	26.834	43.4366	49.1943	48.6106	47.3998	21.9859	21.3921	32.0816	27.2834	30.6997	28.1734	25.7136	23.9108	24.1517	29.7852	11.9983	19.4175
Cre17.g727050.t1.1	Specific	0.0109801	19	'not assigned.unknown'	0.0365365	0.0649654	0.105911	0.284868	0.394672	0.752843	0.421212	0.455217	0.566164	0.653143	1.75211	1.77652	2.36633	6.52356	2.78067	3.0007	2.64119	3.45841	4.77511	5.04661	4.80189	6.11388	6.3887	3.90596
Cre02.g119100.t1.2	Archeaplastidia I	0.0163087	11	'not assigned.no ontology'	0.797362	0.517605	1.21989	1.48021	1.46744	1.6227	4.59621	3.84299	3.81907	3.66249	3.80911	4.69168	1.0966	1.13447	1.36677	1.19066	1.49278	1.06882	1.68739	0.916803	1.54608	0.91703	0.883911	0.961277
Cre12.g547727.t1.1	Specific	1.10086e-05	13	'not assigned.unknown'	0.222108	0.338511	1.44864	1.60803	0.799747	0.847516	0.689387	0.717446	1.31412	1.98525	14.4158	7.16408	6.20158	7.4908	4.52293	5.19605	3.01805	3.91622	0.583482	1.19917	0.605623	0.574743	0.349886	0.921432
Cre07.g349750.t1.2	Specific	0.000185139	18	'not assigned.unknown'	7.2185	11.2132	2.21319	3.55623	2.99905	2.54255	3.20072	3.45912	1.40799	2.17137	4.7058	2.94048	118.997	70.2012	34.0933	62.8778	35.1602	45.7321	22.7923	26.7314	8.17591	16.5239	6.92482	14.9733
Cre12.g514450.t1.2	Archeaplastidia I	NR	NR	'RNA.processing.splicing'	85.1283	93.021	61.797	52.0168	34.0755	50.4555	55.0911	47.3871	60.0528	64.8676	89.1664	81.5453	38.7723	51.9624	32.0501	39.519	33.0948	34.6506	47.7105	49.9904	54.7352	59.5	63.4691	49.168
Cre03.g207152.t1.1	Viridiplantae	NE	NE	'not assigned.unknown'	0	0	0	0	0	0	0	0	0	0	0	0	0	0	0	0	0	0	0	0	0	0	0	0
Cre09.g396512.t1.1	Specific	NR	NR	'not assigned.unknown'	35.7033	30.3363	15.395	17.1994	13.6271	19.4818	33.0869	30.2324	23.8905	32.7103	26.2727	23.0752	15.0304	15.9692	14.7246	16.8828	17.2226	19.9625	25.2656	25.8624	25.4577	27.3701	30.348	26.4334
Cre10.g451950.t1.2	Archeaplastidia II	0.00150497	5	'amino acid metabolism.synthesis.serine-glycine-cysteine group.glycine.glycine transaminase'	56.1694	75.9634	211.881	229.517	255.613	290.917	278.183	238.131	205.833	231.71	190.418	192.986	58.9594	58.538	56.7711	91.2973	98.948	101.831	153.627	164.431	170.818	199.913	275.514	205.523
Cre03.g149050.t1.1	Viridiplantae	4.31886e-07	18	'hormone metabolism.auxin.induced-regulated-responsive-activated'	0	0.0213556	0	0	0.0605442	0	0	0	0.0236868	0	0.0695121	0.161896	2.54103	2.53217	1.98871	2.05051	2.46757	3.00375	3.25769	2.57216	1.74223	1.55913	1.19195	1.50244
Cre08.g372800.t1.1	Archeaplastidia I	NR	NR	'RNA.processing.splicing'	58.4436	65.5418	40.9864	36.3129	21.0297	29.8744	39.9082	33.4074	50.9042	53.3097	64.4887	67.6999	19.0857	26.6382	20.8173	24.7473	21.1273	23.58	30.1748	32.5371	32.2575	38.2914	31.865	25.4612
Cre13.g570050.t1.2	Specific	NE	NE	'DNA.synthesis/chromatin structure.histone.core.H2B'	0	0	0	0	0	0	0	0	0	0	0	0	0.262658	0.219425	0.125128	0.151396	0	0	0	0	0	0	0	0
Cre03.g164500.t1.2	Viridiplantae	0.00380362	11	'not assigned.unknown'	3.54603	5.46449	6.33878	4.67377	3.31974	4.6005	5.34591	4.41808	11.0897	9.90475	12.2162	10.4703	4.219	5.50001	5.00851	4.29493	5.58936	4.99093	5.27878	3.88221	3.73867	3.56843	2.76199	2.97992
Cre06.g278278.t1.1	Specific	NE	NE	'not assigned.unknown'	0	0	0	0	0	0	0	0	0	0	0	0	0	0	0	0	0	0	0	0	0	0	0	0
Cre01.g008550.t1.1	Archeaplastidia I	0.0134079	11	'protein.postranslational modification'	68.325	60.9227	50.4725	46.4712	42.9566	58.4478	63.4488	56.0046	42.6668	52.7075	100.381	77.9565	47.04	66.1278	34.3958	60.5333	38.9328	50.947	34.0209	38.1379	31.6286	34.9544	29.8906	33.4047
Cre16.g651350.t1.1	Viridiplantae	0.000103608	22	'not assigned.unknown'	38.6258	8.08105	3.25932	4.6043	5.14408	8.83318	5.6161	6.69927	2.40385	4.24908	4.63459	4.44182	5.34029	11.0816	5.88399	7.93403	7.44145	10.8333	13.1617	16.0245	17.8361	22.3778	32.1775	21.7822
Cre01.g049550.t1.2	Viridiplantae	NR	NR	'not assigned.no ontology'	29.9186	25.8476	18.3601	16.0588	7.32194	11.8933	7.72316	8.80665	14.0176	12.5702	26.942	27.9241	15.521	23.8382	23.3306	19.1647	16.4428	20.5334	16.8031	19.8728	20.3153	20.0558	18.9048	18.0848
Cre12.g539204.t1.1	Specific	NE	NE	'not assigned.unknown'	0	0.023925	0	0	0	0	0	0.0434632	0.0796102	0.105234	0.0778754	0	0.054224	0.050961	0.0774952	0.093764	0	0.13111	0.0618583	0	0.102729	0.203106	0.0494579	0.0300573
Cre10.g449350.t1.2	Archeaplastidia I	7.75784e-06	3	'not assigned.unknown'	36.3833	48.6024	76.746	70.9185	42.577	41.1535	33.1294	28.3318	21.5998	19.9622	23.2331	18.9231	6.73262	5.85878	18.1082	15.8461	27.1912	19.5951	26.8819	19.585	24.6245	22.2762	20.4695	20.4224
Cre04.g215850.t1.2	Archeaplastidia I	0.0163087	14	'protein.targeting.nucleus'	146.265	142.658	78.3621	79.6398	44.4708	65.3487	88.7709	82.6741	138.486	138.47	359.464	317.259	125.121	166.331	99.4088	158.646	90.3297	120.352	89.7996	92.355	88.7575	83.1207	78.0667	85.0209
Cre02.g077800.t1.2	Specific	0.000103608	23	'not assigned.unknown'	1131.7	1119.09	676.736	506.209	320.866	415.828	588.789	492.152	421.64	535.502	378.822	416.658	229.642	226.049	384.526	433.218	514.767	529.739	1004.4	1182.47	985.845	1432.82	1457.18	1130.18
Cre09.g405000.t1.2	Specific	NE	NE	'not assigned.unknown'	0.655275	0.634587	0.445193	0.615823	0.294932	0.406313	0.726381	0.963832	0.426932	0.594852	0.406342	0.394326	0.188621	0.354542	0.0926652	0.122311	0.0890401	0.19003	0.322767	0.460658	0.402017	0.830157	0.806448	0.509712
Cre01.g035800.t1.2	Prokaryotic	1.54982e-05	12	'not assigned.unknown'	0.415245	0.759442	0.662034	0.555014	1.49518	2.97883	3.60879	3.87065	6.59837	7.23753	8.51456	7.6764	3.46633	5.51194	2.93821	3.92708	2.34725	2.73597	1.30903	1.86827	1.99276	1.57596	2.02782	2.06721
Cre10.g455500.t1.2	Archeaplastidia I	3.0027e-05	22	'RNA.regulation of transcription.Bromodomain proteins'	210.486	168.937	97.1673	102.233	56.3624	71.1826	70.2867	64.505	61.5745	69.0132	90.5542	89.6878	71.1567	69.123	83.3511	80.5065	89.1915	92.371	120.724	106.756	143.94	149.3	154.391	126.069
Cre05.g245350.t1.1	Specific	NR	NR	'misc.oxidases - copper, flavone etc'	16.202	14.0175	16.0672	15.8074	15.4839	17.2919	18.6623	16.8923	21.5369	18.2382	27.0689	25.3937	21.1622	26.6282	20.4469	17.554	18.9036	19.1617	22.3215	22.3072	24.1484	25.6649	25.443	20.7205
Cre03.g183750.t1.1	Archeaplastidia II	1.47075e-06	17	'not assigned.unknown'	0	0.0115965	0	0.0508498	0	0	0	0	0.128625	0.0510073	3.22733	1.82419	3.60071	5.37658	3.54024	2.90866	3.32504	3.36811	4.28756	3.8821	3.16186	2.40209	0.731159	2.08335
Cre03.g145007.t1.1	Specific	0.00117956	17	'not assigned.unknown'	0	1.04827	0.854477	0.820816	0.424557	0.674874	3.65971	3.53662	3.32201	5.92818	8.40838	4.25726	13.8306	9.03772	14.7338	13.4985	10.7346	12.4465	11.6156	11.5383	12.6994	19.3237	17.0263	15.8976
Cre02.g110850.t1.2	Viridiplantae	5.65319e-05	19	'signalling.MAP kinases'	13.194	12.8345	12.9298	10.3539	7.50406	9.0965	13.0966	11.7617	11.3843	14.3226	13.2643	13.1367	14.6305	14.8858	14.4639	16.866	17.9282	20.0705	23.8293	26.2071	24.4474	27.8695	37.1994	27.8944
Cre17.g742450.t1.1	Archeaplastidia I	2.58131e-06	15	'not assigned.unknown'	12.286	13.8965	48.2136	57.0618	65.2725	52.365	76.9871	72.0979	120.761	106.966	151.223	133.695	114.971	107.572	126.358	116.423	110.625	98.7408	104.287	95.9528	91.6519	98.9758	90.1975	96.4648
Cre02.g075994.t1.2	Specific	NE	NE	'not assigned.unknown'	0	0	0	0.274169	0	0	0	0.227174	0	0	0	0	0	0.0887878	0	0	0	0	0.646643	0.221496	0	0.212319	0.517013	0
Cre16.g691756.t1.1	Specific	0.000284138	17	'not assigned.unknown'	0.251332	0.127684	0	0.559883	0.180995	0	0.111442	0.115978	0.141622	0.561617	0	0.362988	2.89385	1.67715	1.08565	2.87732	1.77588	1.16619	0.82532	0.678476	1.0965	0.975551	1.58369	0.401028
Cre03.g174150.t1.1	Archeaplastidia I	NR	NR	'protein.degradation.ubiquitin.E3.BTB/POZ Cullin3.BTB/POZ'	3.05132	0.755701	0.884506	0.977111	1.64804	2.27042	4.97217	3.83691	6.23274	6.56266	7.6632	7.85893	3.09609	6.06721	2.33795	3.11353	2.77795	2.83163	4.10814	4.01558	3.95203	3.75052	4.34609	3.26204
Cre01.g010201.t1.1	Specific	NR	NR	'misc.protease inhibitor/seed storage/lipid transfer protein (LTP) family protein'	0.778807	0.885019	1.60407	1.41533	0.737964	1.25127	1.69029	1.58885	2.15959	2.47304	3.27047	3.23625	1.00291	1.39721	0.623919	1.10175	0.913445	1.16018	1.23833	1.21718	1.56474	1.30818	2.55056	1.24267
Cre17.g733150.t1.1	Archeaplastidia I	0.000919932	1	'hormone metabolism.cytokinin.signal transduction'	29.1311	26.5437	16.0052	13.7662	10.0793	14.5918	17.24	16.9566	13.8217	19.4808	11.7782	14.3326	4.56144	8.55679	6.62154	7.30905	9.41247	10.1817	17.9947	21.8373	28.8103	35.2764	39.2134	26.0722
Cre04.g222350.t1.1	Specific	0.000138924	8	'not assigned.unknown'	0.804828	0.681459	6.41578	3.73517	6.18231	6.34685	11.0628	9.53236	5.74446	4.49609	3.65993	3.74543	2.16226	1.25799	1.21402	0.934743	0.437447	0.871364	1.23334	0.965622	0.877813	0.57851	0.422615	0.856128
Cre06.g271400.t1.1	Archeaplastidia I	0.000323018	3	'minor CHO metabolism.misc'	7.27275	11.1889	18.1981	16.5069	14.7241	17.4885	13.4467	14.5639	8.3895	10.2721	10.0976	11.0322	5.09542	6.58305	7.90317	7.64985	10.7401	9.55066	11.8059	12.286	13.2454	14.2034	13.9066	11.9986
Cre06.g278095.t2.1	Archeaplastidia I	1.18453e-06	15	'not assigned.unknown'	0.676307	0.799204	0.149165	0.311142	0.0847022	0.0673212	0.156458	0.0949821	1.7729	1.44554	27.6793	23.3006	19.9669	43.0992	13.0342	16.2608	5.29013	9.57795	1.85392	2.59303	1.13853	1.21744	0.378289	0.938367
Cre03.g183250.t1.2	Specific	0.000185139	19	'not assigned.unknown'	177.534	228.513	98.7954	88.5766	32.1705	34.9737	35.0054	36.608	49.2595	48.6206	95.2046	91.9569	83.1398	68.8993	132.129	175.202	171.221	145.811	130.001	150.049	119.078	134.199	110.209	105.69
Cre07.g353950.t1.1	Archeaplastidia I	0.00150497	16	'DNA.synthesis/chromatin structure'	0.968739	2.20742	1.34213	1.63438	0.779705	0.978487	1.14966	1.20961	1.52523	1.8782	5.78344	5.10262	2.77212	6.03794	3.49297	3.70152	2.09066	2.90851	2.28293	3.08944	2.67255	2.91229	2.95486	2.13674
Cre02.g118125.t1.1	Specific	NR	NR	'not assigned.unknown'	0.512098	0.19512	1.76279	2.35286	1.65953	2.05176	4.76841	3.6628	9.41428	9.15451	8.67988	12.7581	9.5078	12.1682	7.90015	9.49493	7.44559	10.3362	10.6783	11.3474	12.5671	13.1962	12.504	9.35589
Cre05.g238500.t1.1	Specific	4.13437e-05	22	'protein.synthesis.ribosome biogenesis.Pre-rRNA processing and modifications.methylotransferases'	19.1132	19.9224	14.5025	13.3139	5.56612	8.18486	1.59403	3.15193	0.641476	0.401658	3.46775	2.99985	4.1565	6.12702	9.24327	6.56113	9.57444	9.89722	11.4903	12.2117	12.2204	11.2407	9.10823	9.04402
Cre14.g632750.t1.1	Specific	NR	NR	'signalling.receptor kinases.proline extensin like'	8.81798	9.02603	6.2955	5.56661	3.76867	5.07209	7.25138	5.27653	6.39163	7.10407	7.33407	8.65402	6.40967	8.4614	5.52214	5.87392	5.06304	6.09484	8.4549	9.27685	9.56055	11.5219	30.0627	10.1455
Cre17.g738350.t1.2	Specific	NR	NR	'not assigned.unknown'	30.4683	27.832	28.3432	24.2287	16.1397	20.9045	20.3946	16.8987	18.324	20.294	25.4943	26.2331	18.9321	18.3608	18.7411	19.1028	17.9935	19.4388	21.2609	18.5194	16.5357	16.615	18.5371	19.0722
Cre08.g365204.t1.1	Specific	NE	NE	'not assigned.unknown'	0	0	0	0	0	0	0	0	0.15922	0	0	0	0	0	0	0	0	0	0	0	0	0	0	0
Cre16.g677850.t1.1	Specific	0.000323018	7	'not assigned.unknown'	21.9166	26.3872	51.2638	42.6702	48.504	51.5372	58.9396	60.5164	38.2037	47.1821	34.9895	31.0526	29.2354	28.6009	20.0115	25.6317	25.8583	23.8938	28.5536	27.8985	26.722	28.0491	21.1922	22.29
Cre03.g200150.t1.2	Archeaplastidia I	NR	NR	'cell.organisation.cytoskeleton.mikrotubuli'	8.56202	6.59189	1.91902	3.53937	1.52558	2.62714	3.40506	2.93268	5.34683	5.22688	12.9177	10.1985	4.47182	6.09714	3.84912	5.71163	2.30286	3.35844	2.7826	1.7474	4.81364	1.52273	2.10891	3.40837
Cre06.g278222.t1.1	Archeaplastidia I	7.20985e-09	21	'development.unspecified'	2245.45	2190.66	1910.29	1798.33	1277.68	1361.88	1330.78	1318.7	1259.12	1194.18	1388.77	1424.39	1738.13	1778.99	2767.24	2193.84	2497.64	2373.84	2779.83	2592.96	2552.18	2511.68	2518.01	2752.68
Cre01.g055428.t1.1	Archeaplastidia I	0.0238555	19	'cell.organisation'	3.05808	4.30226	5.19947	7.07438	5.42094	7.80926	8.97027	9.22684	8.61594	10.513	9.72484	10.7585	10.3601	14.4884	11.8306	12.0017	11.5712	11.952	13.6727	16.352	17.6391	19.4283	22.6356	19.2177
Cre08.g382200.t1.1	Viridiplantae	NE	NE	'not assigned.unknown'	0	0	0.029705	0.0228278	0	0	0	0.0189149	0.0230972	0.0915942	0	0.0591997	0.0589947	0.0295705	0.0168627	0	0.0668374	0	0.0538406	0	0	0	0.0215237	0.0261615
Cre12.g536200.t1.1	Specific	2.58131e-06	16	'not assigned.unknown'	0.86431	1.2258	1.5137	0.521459	0.622427	0.934441	1.5649	1.16328	1.17698	1.12662	1.81633	1.35231	4.16727	6.04038	3.97049	3.6568	2.85781	3.64279	2.17596	2.59247	2.04249	2.17443	1.24808	2.13761
Cre06.g257300.t1.1	Specific	0.000245257	19	'not assigned.unknown'	0.0553339	0.281112	0.1604	0.770406	0	0.253371	0.122677	0.076602	0.0935397	0.0618234	0.205878	0.319665	6.68972	10.1393	10.2095	9.75004	8.51138	10.0133	5.9599	11.3774	6.57834	12.0754	10.5182	5.79191
Cre06.g288600.t1.1	Specific	3.82394e-10	22	'not assigned.unknown'	5.39988	3.27212	2.38095	3.24278	1.71009	3.25208	1.96163	1.9514	0.66904	0.799577	1.10272	1.00225	1.46072	1.9947	5.18559	4.38791	4.33176	5.22242	6.32371	9.29362	10.7147	16.6948	15.894	10.9933
Cre16.g680300.t1.2	Specific	2.42225e-11	16	'not assigned.unknown'	0.678312	0.689203	3.24434	4.15538	4.68942	4.65893	6.01535	4.88295	8.37061	6.82077	18.3393	14.107	23.1179	23.048	34.5741	26.6728	26.6926	25.0531	20.0468	19.654	15.4623	15.5632	12.4663	11.9488
Cre06.g257450.t1.2	Archeaplastidia I	NR	NR	'transport.p- and v-ATPases.H+-transporting two-sector ATPase.subunit C'	2762.94	2382.55	1159.6	1075.05	997.478	966.671	855.335	903.968	1051.7	1014.32	1532.47	1418.71	1313.3	1098.5	1352.9	1355.38	1081.47	1123.02	779.27	765.209	645.601	565.954	422.028	567.634
Cre03.g182050.t1.2	Archeaplastidia I	NR	NR	'lipid metabolism.FA synthesis and FA elongation.long chain fatty acid CoA ligase'	40.1041	25.7308	23.7271	25.9574	44.6852	47.027	69.4178	58.9492	72.5073	73.7206	73.0551	70.8949	54.4481	59.3844	44.2013	51.0966	48.1803	47.234	51.0809	51.4291	55.982	64.9605	55.368	52.3558
Cre13.g572500.t1.2	Archeaplastidia I	1.75697e-06	5	'Co-factor and vitamine metabolism.pantothenate.pantothenate kinase (PANK)'	5.40194	9.44052	27.0117	23.1648	20.6179	27.8683	18.683	20.7895	8.79693	12.7952	9.15609	7.4897	2.55012	2.59152	2.6223	3.17281	4.7565	3.70963	5.17973	4.61784	6.36315	4.79928	5.98513	6.10253
Cre03.g205800.t1.2	Archeaplastidia I	0.0488609	22	'not assigned.no ontology'	15.4518	22.3468	9.95986	7.43779	2.18077	2.96286	2.37562	2.83062	4.81286	4.59795	7.09407	6.65379	3.26322	10.545	5.82962	4.13545	5.57087	4.53959	6.32343	9.11806	10.2897	11.5533	9.62233	7.97883
Cre12.g516050.t1.2	Viridiplantae	4.13437e-05	16	'protein.degradation.ubiquitin.E3.RING'	1.34516	0.922561	0.487413	0.149828	0	0	0	0	0.871676	0.751459	28.0273	14.6354	17.3855	20.1118	10.4866	16.4041	6.14151	9.92408	2.03192	4.2365	1.39379	2.26254	0.635708	1.88879
Cre12.g549427.t1.1	Specific	8.88801e-08	15	'not assigned.unknown'	0	0.0899627	0.171107	0.230112	0.340065	0.0450472	0.287904	0.354099	1.18077	1.1871	6.07616	6.28012	17.4158	31.1175	6.70214	12.1343	5.32579	8.81919	2.75243	4.64758	1.67388	3.10579	1.50327	2.31694
Cre04.g222550.t1.1	Specific	0.00588624	19	'not assigned.unknown'	0.552551	0.739567	1.63252	2.34343	1.51514	2.74094	2.72332	2.51054	2.02979	2.54065	2.85535	3.15117	3.62149	8.03749	4.34953	4.4111	4.55111	5.75879	7.99756	9.94414	11.972	15.4714	19.674	12.1601
Cre04.g212650.t1.2	Archeaplastidia I	NR	NR	'not assigned.no ontology'	23.8766	23.3136	13.1308	9.99649	6.82904	6.97848	8.18428	7.57971	11.1164	11.7302	36.8227	28.2066	10.285	14.8732	10.2057	15.8461	13.0696	12.9645	12.9008	11.4282	14.3137	12.1963	11.4705	11.9427
Cre05.g238250.t1.2	Specific	4.13437e-05	2	'RNA.regulation of transcription.bZIP transcription factor family'	122.612	63.9076	56.6884	57.6972	39.6294	44.5648	50.8983	44.8692	39.5423	51.1178	48.0939	42.0812	22.1503	21.1127	21.7779	25.6707	27.4878	24.0567	42.9512	35.4811	66.1213	60.0981	44.3711	54.4833
Cre10.g453700.t1.1	Specific	0.00474194	18	'not assigned.unknown'	0.832464	0.78816	3.61968	6.02695	4.19645	3.98507	5.63746	5.93676	7.07887	8.45541	6.31976	7.10443	5.72922	6.12833	7.90783	7.49614	10.2834	8.60316	10.0896	11.3384	11.432	12.011	11.4249	8.79084
Cre06.g254700.t1.1	Viridiplantae	NR	NR	'RNA.regulation of transcription.unclassified'	8.32904	7.45194	6.43838	5.30858	3.19899	4.80259	4.43177	4.27051	6.51847	8.27188	11.7454	12.653	4.42209	10.4317	7.13846	5.94229	4.82887	6.74173	4.68001	5.99584	5.55154	5.029	5.1025	4.90249
Cre03.g186300.t1.2	Archeaplastidia I	3.75778e-06	16	'not assigned.unknown'	3.13341	3.40658	7.35725	9.21382	5.95717	11.4782	10.2813	9.08039	10.6997	11.4829	17.6688	17.7397	65.7705	56.218	53.1086	55.2742	42.7818	48.7931	35.3133	43.7597	34.0389	40.5413	33.3677	38.3577
Cre09.g397697.t1.1	Archeaplastidia I	5.22373e-07	20	'protein.synthesis.ribosomal protein.eukaryotic.60S subunit.L4/L1'	2309.58	2085.41	1816.12	1848.67	1475.64	1731.01	1503.82	1492.11	1286.19	1269.97	1335.74	1245.61	1696.68	2067.29	2842.99	2345.8	3106.41	2656.64	2827.56	2665.77	2650.75	2571.51	2616.05	2350.23
Cre03.g203600.t1.2	Archeaplastidia II	0.000919932	16	'lipid metabolism.lipid degradation.lysophospholipases.glycerophosphodiester phosphodiesterase'	8.29121	3.51902	1.67327	3.09781	4.53483	7.20854	11.4479	11.0421	14.3708	14.6576	13.0163	14.5514	23.3225	28.1844	18.4793	14.5749	14.7745	15.5833	16.4048	17.9436	15.2817	17.8339	19.3712	19.3921
Cre02.g117700.t1.1	Specific	NE	NE	'not assigned.unknown'	0	0.161733	0	0	0	0	0	0	0	0.355691	0	0	0.0916385	0.0574161	0.19645	0	0.173035	0.147717	0.209081	0	0.173612	0.274599	0.0835838	0
Cre09.g403108.t1.1	Archeaplastidia I	0.0197614	20	'cell.organisation.cytoskeleton.mikrotubuli'	1.10922	1.32931	2.10235	2.34424	1.04458	2.01859	1.84122	1.74554	1.72283	2.00195	1.75192	2.54675	2.38238	5.28337	1.99492	1.91116	2.02509	2.61298	3.3062	3.8517	4.69962	5.48299	5.37645	3.51252
Cre08.g379175.t1.1	Archeaplastidia I	NE	NE	'not assigned.unknown'	0	0	0	0	0	0	0	0	0	0	0	0	0	0	0	0.145823	0	0	0	0	0	0	0	0
Cre01.g054100.t1.1	Archeaplastidia I	NR	NR	'not assigned.no ontology'	13.3037	4.49983	4.00865	4.79635	5.19366	6.03824	6.42672	6.23595	8.14744	7.97957	10.5365	11.2586	6.99382	12.0473	8.12302	6.62191	8.25847	9.22689	10.2088	10.774	11.7608	12.2905	11.7287	9.89869
Cre10.g439350.t1.2	Specific	1.18453e-06	3	'not assigned.unknown'	105.592	108.176	155.728	132.17	107.021	101.004	97.1997	99.6363	42.3921	62.5525	23.06	27.9438	8.29486	7.64723	23.1168	19.2612	36.1359	25.9778	39.6083	32.2276	38.5014	35.0647	23.562	35.4703
Cre16.g685628.t1.2	Specific	5.42231e-06	19	'not assigned.unknown'	18.7005	5.7681	3.38803	9.48472	2.16435	5.86149	4.4421	6.00978	6.39777	8.58135	6.07428	10.4496	10.9582	17.4657	27.6816	21.6083	25.2292	28.6653	21.493	31.4013	28.7734	33.2688	28.5822	26.7483
Cre03.g175100.t1.1	Specific	3.82394e-10	5	'development.storage proteins'	3.85235	5.11701	6.28148	7.33023	6.93562	9.06486	7.47318	8.70324	4.00232	4.12482	2.95292	3.43872	1.38613	1.70801	0.577795	0.958757	0.697955	1.22891	1.68671	1.29994	3.67649	2.56139	2.97109	3.0222
Cre16.g665950.t1.1	Archeaplastidia II	0.000121266	16	'DNA.synthesis/chromatin structure'	0.534151	0.488455	0.0387095	0.0594954	0.0384666	0	0.0236846	0	0.526727	0.477437	11.4827	9.2574	7.2419	10.0478	5.73529	7.97623	2.40971	4.36211	1.12258	2.04277	0.262166	0.668069	0.210362	0.392057
Cre06.g289100.t1.1	Specific	3.39976e-08	20	'not assigned.unknown'	9.51258	7.39397	7.92774	5.61556	5.13781	4.28316	5.86292	4.60909	4.77059	4.46385	6.25276	5.90759	7.47529	8.21782	9.72468	9.51714	13.3395	13.1091	19.492	19.6875	16.1335	15.5898	26.8734	20.3694
Cre12.g541252.t1.1	Specific	NE	NE	'not assigned.unknown'	0	0	0.332753	0	0	0	0	0	0	0	0	0	0	0	0	0	0	0	0	0	0	0	0	0
Cre06.g264600.t1.2	Specific	0.000121266	16	'DNA.synthesis/chromatin structure.histone.core.H4'	0	0	0	0	0	0	0	0	0	0	0.189821	0	0.925196	0.49687	0.755578	1.3713	1.24785	0.426106	0.301559	0.206587	0	0.198028	0	0
Cre06.g293900.t1.1	Archeaplastidia I	0.00191087	4	'not assigned.unknown'	6.55299	15.7955	19.7534	20.4991	8.1329	8.13987	11.097	12.2243	7.07078	10.5149	15.649	13.5922	4.2943	6.46245	5.04748	5.72542	5.83518	5.98415	6.40979	7.30807	8.4018	8.71903	7.32121	6.60731
Cre01.g008500.t1.2	Archeaplastidia I	NR	NR	'not assigned.unknown'	0.257198	0.762206	4.41122	6.11147	6.85313	11.4498	8.17309	8.50576	5.79711	6.8967	7.44291	6.60372	7.13201	12.5243	9.17003	8.44937	7.40911	8.19471	9.57194	9.83608	8.60267	11.5731	8.32837	8.37192
Cre07.g354600.t1.1	Specific	NR	NR	'not assigned.unknown'	0.424242	1.21168	1.22978	1.4637	1.1848	1.911	2.26651	2.30624	2.4197	2.89023	3.50769	4.02498	2.1892	5.35966	2.14967	2.4413	1.81658	2.32858	2.94934	3.8594	3.92179	5.4667	4.79498	3.16999
Cre03.g145427.t1.1	Prokaryotic	7.90697e-07	11	'protein.postranslational modification'	9.61265	11.8149	10.4493	10.1024	15.5198	15.2635	24.1301	19.6749	30.3155	28.7555	41.1493	31.7968	14.5491	12.9466	14.7976	15.3574	13.6518	13.7405	11.2008	12.2074	11.7526	11.4342	8.10058	10.3408
Cre13.g583972.t1.1	Specific	1.54982e-05	22	'not assigned.unknown'	8.75276	7.80432	4.4876	5.30562	3.85913	4.77124	3.61701	4.69842	3.75776	4.9229	3.83998	5.01635	3.44501	4.33842	3.68651	4.9198	8.22022	7.98445	10.7539	12.2963	15.0666	16.4606	19.1347	15.6001
Cre08.g382300.t1.2	Prokaryotic	NR	NR	'protein.assembly and cofactor ligation'	41.5312	44.2132	34.6063	37.2495	30.9166	32.5258	20.2084	19.8107	7.05575	9.03709	10.6102	8.91113	49.4758	34.9827	50.0404	40.9573	46.9223	45.2533	41.3736	37.3015	34.8638	32.0664	29.1182	28.8897
Cre08.g358650.t1.1	Prokaryotic	NR	NR	'not assigned.unknown'	1.97429	2.13136	8.22682	6.80322	8.35291	8.75767	8.6994	8.31327	6.04914	7.58255	5.71328	6.89082	3.23221	5.38554	11.3961	5.28204	7.04211	6.58428	7.13145	4.94101	5.98894	4.84274	2.85092	3.50459
Cre17.g744697.t1.1	Viridiplantae	NR	NR	'not assigned.unknown'	7.03659	4.82422	2.3764	2.35888	2.0663	2.76322	3.24123	2.77418	3.65706	4.04541	3.75624	5.2622	1.73051	1.7003	1.89705	1.90425	1.85659	1.83854	1.88442	2.18232	2.19809	2.50439	2.52904	2.15832
Cre02.g076600.t1.2	Prokaryotic	0.000103608	1	'protein.synthesis.ribosome biogenesis'	316.844	102.352	22.8604	19.8002	15.814	13.4334	10.587	11.42	2.30782	4.28387	8.57383	5.20194	4.76587	3.67756	10.6829	7.20015	14.3038	10.1892	16.7112	9.80159	14.9218	9.69617	11.9427	14.2936
Cre05.g239850.t1.1	Specific	NE	NE	'not assigned.unknown'	0	0	0	0	0	0	0.0499977	0.0260164	0.0635378	0	0.163152	0.0542839	0.292118	0.305044	0.150759	0.224502	0.275793	0.10464	0.0740547	0.0760983	0.0614918	0.145891	0.088814	0.0719673
Cre07.g328250.t1.2	Specific	NE	NE	'not assigned.no ontology.pumilio/Puf RNA-binding domain-containing protein'	0.3768	0.68275	0.163838	0.209846	0.16281	0.421752	0.456673	0.463669	0.233554	0.364859	0.114232	0.169305	0.0144616	0.00453046	0.0413362	0.025007	0.0682672	0.0699343	0.0989864	0.067812	0.13699	0.108338	0.0989288	0.0480981
Cre07.g342100.t1.2	Prokaryotic	0.00474194	21	'not assigned.unknown'	4.39832	4.37317	6.73912	7.48843	6.60633	8.34357	8.13528	7.71255	7.71842	7.44143	7.16925	7.92523	8.89858	9.65497	13.0536	10.9463	15.5731	15.5686	22.1186	21.6547	26.2474	39.7266	43.8155	26.4679
Cre06.g271850.t1.2	Archeaplastidia I	7.20985e-09	1	'transport.ABC transporters and multidrug resistance systems'	58.6271	84.1791	36.7744	31.2725	13.507	23.6661	12.5513	16.2216	4.34422	6.10674	4.85211	5.48417	3.44472	5.04293	9.43198	9.96587	14.2597	15.4302	21.5757	25.2385	29.399	34.1926	30.0751	28.6972
Cre17.g703495.t1.2	Specific	2.05876e-08	23	'not assigned.unknown'	17.4973	15.4634	14.001	9.74452	12.6006	14.1878	10.5062	10.7656	9.34599	10.5893	6.48001	8.42353	10.1782	8.54667	14.7713	12.1568	16.0486	15.561	22.983	19.025	24.2527	23.7392	35.1243	26.9883
Cre15.g637216.t1.1	Specific	0.000138924	11	'not assigned.unknown'	1.24034	1.38628	2.6966	3.10844	1.42916	4.44891	6.04972	5.89531	7.96764	9.14633	11.3321	15.5252	2.74916	9.41773	2.95951	3.27212	1.6854	2.07187	1.6292	1.84158	1.42046	2.4607	2.99599	1.70203
Cre03.g146367.t1.1	Viridiplantae	NE	NE	'DNA.unspecified'	0	0.013029	0	0	0	0	0	0	0	0	0	0	0	0	0	0	0	0	0	0	0	0	0	0
Cre09.g398702.t1.1	Specific	NE	NE	'not assigned.unknown'	0	0	0	0	0	0	0	0	0	0	0	0.247196	0	0	0	0	0	0	0	0	0	0	0	0
Cre06.g309500.t1.1	Specific	7.75784e-06	19	'not assigned.unknown'	7.13507	7.91789	3.55307	2.84147	1.00469	2.00772	0.972096	1.37954	2.31348	1.64782	4.38332	4.75904	3.90114	7.16024	6.09193	5.63476	4.48475	6.51039	6.64941	8.10623	7.97774	8.09702	6.03855	5.55883
Cre01.g028450.t1.2	Archeaplastidia II	0.0410599	1	'protein.synthesis.ribosome biogenesis.Pre-rRNA processing and modifications.methylotransferases'	66.2676	73.5765	19.1361	15.4946	5.46437	8.57033	7.53651	7.23635	8.12378	8.70387	16.8973	16.5113	5.21291	8.44819	7.40851	9.71918	10.2831	8.77851	13.7542	15.2034	17.6003	16.7552	16.0438	16.0139
Cre11.g467637.t1.1	Specific	2.2062e-07	14	'not assigned.unknown'	0.470011	0.668581	0.136245	0.0523512	0.27078	0.286954	0.833623	0.477154	4.89963	4.20107	23.4332	21.1338	10.7423	23.4129	7.15419	9.96621	3.52541	6.06279	0.987785	2.49532	0.820214	1.29732	0.271483	1.04994
Cre16.g655950.t1.1	Specific	7.67819e-05	21	'not assigned.unknown'	5.86663	6.6178	4.8458	4.74273	3.2254	6.28248	4.93687	4.58474	4.70095	5.32127	6.75433	6.13451	5.4747	7.30974	5.09292	6.95492	8.67459	8.342	12.2839	12.8428	15.3946	17.2078	15.9991	14.7761
Cre02.g088750.t1.2	Archeaplastidia I	NR	NR	'signalling.phosphinositides'	5.89004	9.20938	4.44485	4.67368	2.16641	3.77434	4.9514	4.28138	6.75312	8.66928	10.4724	11.5626	6.09242	14.735	4.82815	6.59043	3.85227	5.24463	5.48598	7.6479	7.07721	9.72015	8.92328	6.52437
Cre10.g448750.t1.1	Specific	7.75784e-06	13	'not assigned.unknown'	0	0.140812	0.516512	1.10259	2.50932	2.23615	4.91602	4.49488	8.27774	8.75955	13.3246	12.5812	5.37977	7.98398	3.58367	4.65135	3.2713	4.29922	2.75654	3.34925	2.76397	2.69818	3.24355	3.03265
Cre16.g657100.t1.1	Specific	7.90697e-07	19	'not assigned.unknown'	2.95013	2.87397	0.634332	0.343037	0.280156	0.32163	0.488742	0.284237	0.959052	0.905526	1.00516	1.1081	3.29413	6.73557	5.62811	5.92212	6.64298	6.9797	9.24045	11.9313	13.454	17.505	30.6332	15.1356
Cre02.g095106.t1.1	Prokaryotic	0.00474194	15	'lipid metabolism.Phospholipid synthesis.phosphatidate cytidylyltransferase'	89.8561	30.649	3.96255	5.5828	11.5505	14.0487	26.1847	22.2041	40.7732	37.4697	42.6475	44.9255	55.5602	57.1969	38.8027	35.9259	35.2674	30.1918	36.0306	30.2595	28.0297	32.0715	22.0125	34.4915
Cre01.g022650.t1.2	Archeaplastidia I	NR	NR	'nucleotide metabolism.degradation.pyrimidine.beta-ureidopropionase'	7.99926	7.91219	4.4795	8.36982	33.2544	38.6631	23.5386	23.9934	23.3569	21.6664	20.1924	21.7639	44.6214	46.1879	29.7418	31.6721	32.8722	36.2731	44.7349	49.2957	46.3993	48.4034	64.7244	68.8466
Cre07.g323150.t1.2	Viridiplantae	0.00474194	19	'not assigned.unknown'	0.936336	0.297303	0.678555	2.6073	8.26013	7.14572	13.1819	10.9099	19.7195	24.846	27.3864	27.1588	30.5237	30.6923	25.1822	30.061	40.8413	37.7981	51.0404	52.3436	64.3385	72.3852	85.5505	61.5539
Cre14.g631300.t1.2	Specific	NE	NE	'not assigned.unknown'	0	0.0071521	0.0204047	0	0	0	0	0	0	0.0314585	0.02328	0.013555	0.299878	0.28945	0.266413	0.182193	0.0459113	0.104517	0.0739674	0.0380043	0.0307097	0.0850028	0.0369622	0.0269559
Cre14.g625225.t1.1	Viridiplantae	NR	NR	'not assigned.no ontology'	0	0.138787	0.237572	0.365141	0.550855	0.250182	1.40514	1.10936	1.13914	1.70927	0.361399	0.420855	0.660552	0.827738	0.561929	0.598309	0.653334	0.912667	0.71767	0.737474	0.297961	0.659793	0.430352	0.69744
Cre07.g333450.t1.2	Archeaplastidia I	3.0027e-05	21	'lipid metabolism.'exotics' (steroids, squalene etc).UDP-glucose:sterol glucosyltransferase'	2.93341	1.59422	1.63144	0.873817	0.933419	0.989172	1.63342	1.66843	0.864908	1.14329	1.07168	0.623993	2.14041	2.16541	3.73256	2.78439	2.96631	3.38694	5.10755	5.92375	6.17562	8.85583	9.58229	7.03174
Cre07.g341050.t1.2	Specific	NE	NE	'not assigned.unknown'	0	0	0	0	0	0	0	0	0	0	0	0	0.566836	0.532727	0.303789	0.980172	0	0.685285	0	0.664487	0.805416	0	0.38776	0
Cre13.g577000.t1.2	Specific	NE	NE	'not assigned.unknown'	0	0	0.102386	0	0	0	0	0	0.0796102	0	0.17522	0.680154	0.691356	0.433169	0.377789	0.492261	0.230372	0.393329	0	0.127131	0.0770467	0	0.0370934	0.045086
Cre12.g528900.t1.1	Archeaplastidia I	0.000323018	19	'protein.synthesis.ribosome biogenesis'	244.868	343.009	87.2848	81.704	17.7677	24.093	13.7631	18.1184	27.0577	26.9732	93.3331	72.6715	76.6709	60.6218	129.603	97.0575	129.199	105.864	99.4878	103.009	92.593	99.8856	81.7728	77.55
Cre06.g278256.t1.1	Archeaplastidia I	5.42231e-06	9	'protein.degradation.ubiquitin.proteasom'	42.5594	46.2478	36.5928	35.8342	35.2203	36.8836	52.7751	43.6057	78.7737	86.7198	117.136	113.696	41.9018	51.1281	13.5023	31.8837	14.6635	18.0072	14.4967	13.8907	11.9588	11.0752	13.7118	16.5282
Cre03.g156500.t1.1	Specific	NR	NR	'not assigned.unknown'	12.9961	6.21853	0.146018	0.280532	0.217653	0.538191	0.223355	0.278935	1.05022	0.900483	6.16399	5.38355	2.81295	7.19518	3.17056	2.40701	3.66877	1.77634	4.8962	2.62898	3.68101	2.08557	0.529012	2.47555
Cre14.g627950.t1.2	Archeaplastidia I	0.0163087	17	'hormone metabolism.brassinosteroid.synthesis-degradation.BRs.DET2'	9.52589	4.0538	3.94476	4.13385	3.74182	8.02506	8.06368	9.24821	4.11292	6.08176	12.5813	9.17186	6.30311	11.1783	8.85553	11.5767	8.06897	10.7343	9.34365	10.4086	10.1199	9.17703	5.71661	8.56704
Cre11.g467559.t1.1	Archeaplastidia I	9.01949e-05	19	'not assigned.no ontology'	0.120894	0.230316	0	0.0336638	0	0.0922613	0	0.167361	0.64716	0.472754	2.57388	2.79363	4.33253	8.91766	5.66971	5.68655	7.7537	7.68502	12.7037	14.3053	14.801	20.1518	30.9313	16.898
Cre17.g707900.t1.2	Specific	7.75784e-06	9	'not assigned.unknown'	172.367	162.324	145.327	128.714	125.868	143.828	179.86	151.342	176.264	168.304	203.071	166.866	73.4009	71.1734	55.6241	63.8964	42.724	45.1242	36.4717	34.8831	29.4799	29.7933	16.6229	30.0073
Cre03.g182750.t1.2	Viridiplantae	3.75778e-06	2	'not assigned.unknown'	42.8394	34.7374	27.1835	26.209	26.4647	34.3834	32.16	32.926	24.9194	33.7133	15.4212	18.0582	11.654	15.6521	14.506	14.7782	19.5604	19.3959	23.7716	22.9174	25.7776	23.4007	34.8327	28.1812
Cre09.g409250.t1.2	Viridiplantae	3.82394e-10	10	'lipid metabolism.''exotics'' (steroids, squalene etc).sphingolipids.ceramide glucosyltransferase'	0.177192	0.180037	0.866763	0.912796	0.797521	1.38606	1.98384	1.63531	2.92047	2.9201	2.28913	3.19887	0.739569	1.09453	0.510261	0.529184	0.16854	0.28776	0.116372	0.179375	0.048315	0.0573144	0.104674	0.0424093
Cre08.g366101.t1.1	Archeaplastidia I	0.00117956	19	'cell.organisation'	0.133887	0.136037	0.258739	0.546801	0.305324	0.783358	0.603558	0.535451	0.999629	0.922469	1.81732	2.17001	2.90331	5.53368	3.24051	3.10999	3.22621	3.68602	4.44053	5.84314	5.73163	7.65093	5.38999	4.53612
Cre06.g278161.t1.1	Specific	7.75784e-06	15	'not assigned.unknown'	0.502665	0.558617	0.0910692	0.0349927	0	0	0.0278605	0.0869836	3.34583	1.82526	36.7554	29.3113	22.3911	32.2059	12.2523	18.7339	6.62541	12.7989	2.3109	3.64681	0.822372	0.921354	0.36293	0.962468
Cre01.g010700.t1.2	Archeaplastidia I	0.0197614	20	'cell.vesicle transport'	95.2031	32.7702	9.33821	10.6378	13.319	19.0893	28.1648	20.7767	28.6167	33.5366	34.3438	37.4396	27.3606	42.9527	25.8192	35.3897	37.6556	35.7334	57.4475	55.793	68.7834	86.0412	89.0367	61.4401
Cre06.g255900.t1.2	Specific	NR	NR	'not assigned.unknown'	3.65677	0.874232	0	0	0	0.492476	0.0953785	0	0	0	0	0	0	0	0.132737	0	0	0.0998087	0	0.0967797	0	0	0	0
Cre16.g683595.t1.1	Archeaplastidia I	NR	NR	'transport.calcium'	3.90528	1.58217	1.97034	1.87207	2.10037	2.67854	2.12617	1.89335	2.53484	2.0988	2.57497	1.83247	0.910693	1.31058	1.47439	1.45174	1.34344	1.85793	1.8181	2.40206	2.9115	3.2193	1.75215	2.80803
Cre12.g552851.t1.1	Prokaryotic	0.000103608	2	'hormone metabolism.gibberelin.signal transduction'	43.1329	44.7392	19.8741	14.9421	7.48623	10.8297	4.24358	6.41126	2.41747	2.24918	6.52136	6.27556	2.48887	3.63662	2.6474	3.44957	3.31839	3.20036	5.24509	6.31041	7.54078	7.91347	7.26088	5.9187
Cre11.g467581.t1.1	Archeaplastidia I	3.0027e-05	22	'not assigned.unknown'	37.3807	36.8358	14.1374	11.5976	5.48732	9.9861	7.28797	8.7628	6.80012	7.66652	10.7531	10.9665	7.48726	16.7428	10.6267	12.2718	12.0777	14.2534	20.1221	25.8288	29.0441	35.0132	40.7026	29.4597
Cre02.g081900.t1.2	Specific	1.32534e-05	16	'not assigned.unknown'	0.114791	0.0874758	0	0.0958934	0.0413331	0.0438019	0.101798	0.105942	0.145537	0.256508	0.332187	0.193419	0.875632	1.70799	0.57849	1.14275	0.374354	0.63916	0.339254	0.593939	0.0313002	0.272289	0	0.439589
Cre12.g544300.t2.1	Specific	NE	NE	'not assigned.unknown'	0	0	0	0	0	0	0	0	0	0	0	0	0	0	0	0	0	0	0	0	0	0	0	0
Cre14.g628400.t1.2	Specific	1.10086e-05	17	'not assigned.unknown'	1.1713	2.22001	3.26475	3.51247	2.33586	2.75043	2.95637	3.24301	3.78239	3.92602	5.88518	5.24848	4.07186	5.47619	6.48657	4.75384	6.75815	5.6439	6.39078	5.51315	6.28934	6.37278	4.02149	3.4216
Cre07.g323250.t1.1	Specific	0.00117956	19	'not assigned.unknown'	1.86193	2.94903	4.44485	4.14775	4.73245	4.84795	4.12796	3.53787	4.44356	5.50668	7.10872	7.06549	4.94974	7.50623	8.15539	6.81456	8.69142	6.40332	9.49497	8.42649	10.1539	11.1005	10.0358	7.96906
Cre06.g278585.t1.2	Specific	2.42225e-11	14	'not assigned.unknown'	0.308085	0.286946	0.818644	0.972269	1.25724	1.56745	2.23124	1.51645	3.9639	3.90112	13.2034	9.8384	9.16385	11.1128	7.49891	9.71214	5.02359	7.24289	2.69782	3.41913	1.96013	1.86019	0.835838	1.80247
Cre14.g631145.t1.1	Specific	NE	NE	'not assigned.unknown'	0.0662318	0.0841191	0.479977	0.442626	0.143089	0.202181	0.11747	0.122252	0.186604	0.221998	0.383329	0.605818	0.571946	0.740596	0.258846	0.197802	0.0359989	0.092195	0.0869963	0.029799	0.108357	0	0.0347783	0.0422721
Cre09.g389689.t1.1	Prokaryotic	1.99474e-10	24	'amino acid metabolism.synthesis.aspartate family.misc.homoserine.aspartate semialdehyde dehydrogenase'	1437.74	1311.41	670.019	618.267	560.515	559.614	511.201	514.012	379.435	443.799	241.207	255.05	288.921	283.142	473.996	450.846	666.58	549.638	617.945	692.387	664.732	724.987	621.843	729.833
Cre09.g398141.t1.1	Archeaplastidia I	NE	NE	'RNA.regulation of transcription.SET-domain transcriptional regulator family'	0.0202773	0.0412058	0.0293896	0.0338782	0.0876156	0.0773741	0.098902	0.15907	0.0914081	0.158588	0.0670622	0.117143	0.0992264	0.106055	0.0667347	0.121117	0.0330639	0.0564523	0.0532691	0.0729854	0.0884647	0.0961973	0.117124	0.0711804
Cre06.g309350.t1.2	Specific	2.16523e-05	7	'protein.targeting.secretory pathway.ER'	46.7942	48.0815	48.5044	46.6737	53.5862	52.2499	71.1753	58.8508	83.9667	83.1374	110.203	95.4653	36.7658	40.468	26.5484	39.138	28.3527	27.6747	28.9691	32.0119	35.6636	29.8586	30.4124	32.4978
Cre17.g716850.t1.1	Archeaplastidia I	0.00303752	21	'protein.degradation.ubiquitin.E3.RING'	2.72607	2.55493	1.4987	1.25643	1.01543	2.2239	2.45919	2.5159	1.93337	3.36086	1.32128	2.03645	1.54234	3.05164	2.86168	2.43307	3.72978	3.62023	6.48234	6.93613	8.40719	7.1758	9.69934	8.33949
Cre06.g278131.t1.1	Specific	0.00727581	18	'protein.degradation.ubiquitin.ubiquitin protease'	1.22525	1.8594	1.43434	1.9071	1.24434	1.98999	1.47661	2.1166	2.24825	2.84319	5.05225	5.05158	5.99569	12.9583	6.48157	6.78673	4.91783	8.30907	6.72636	9.48454	10.588	12.9396	16.3153	9.82519
Cre10.g436200.t1.1	Specific	0.000245257	21	'not assigned.unknown'	3.59515	3.23096	1.96393	2.39776	1.29058	2.93547	1.79761	2.32965	1.78259	2.51507	3.09448	3.20376	2.67995	6.91752	3.20075	3.72583	2.77964	3.82813	4.47108	6.6471	6.68624	8.98261	10.0674	5.86547
Cre11.g467567.t1.1	Archeaplastidia I	0.0410599	21	'protein.degradation.ubiquitin.ubiquitin'	42.8804	22.4917	13.3683	12.4056	9.27403	9.34986	17.6862	13.2665	20.2989	19.5215	32.6626	29.8592	15.3287	20.1751	10.1375	16.3543	23.5716	21.1562	38.2198	40.7152	52.691	66.4983	69.7974	74.707
Cre16.g693819.t1.2	Viridiplantae	NR	NR	'not assigned.unknown'	2.2605	3.91174	0.972663	0.354068	0.203486	0.43128	0.156613	0.293377	0.278636	0.0789255	1.92742	2.10848	0.976031	1.68171	1.03165	1.3713	0.883091	1.27832	0.278363	0.635653	0.423757	0.426523	1.05716	0.631204
Cre02.g077061.t1.1	Archeaplastidia I	NR	NR	'not assigned.unknown'	6.46072	4.74496	4.8856	5.24067	5.15837	4.60899	5.48033	4.79604	5.30251	5.33536	6.79337	5.00354	2.83001	3.06501	4.94015	4.61402	6.18344	4.82252	5.07329	4.17063	5.05517	7.14766	6.56379	5.3785
Cre16.g695350.t1.1	Specific	7.90697e-07	15	'not assigned.unknown'	0.0974554	0.470346	0.14125	0.325646	0.982546	0.371869	1.64207	1.21422	2.60845	2.61324	9.99158	7.8351	9.03294	13.0944	4.9714	6.45163	4.97916	5.65243	4.3523	4.86703	2.92306	4.45524	4.37536	4.07412
Cre03.g200767.t1.1	Specific	NE	NE	'not assigned.unknown'	0	0	0	0	0	0	0	0	0	0	0.0448669	0	0.124962	0.0391473	0.0669717	0	0.294945	0.100716	0.356388	0.292978	0.177558	0.0936135	0.170967	0.0692685
Cre17.g732951.t1.1	Specific	NE	NE	'not assigned.unknown'	0	0	0	0	0	0	0	0.134365	0.0820373	0.325327	0	0	0	0	0	0.434802	0	0	0.191233	0	0	0.125579	0.152897	0
Cre06.g279700.t1.1	Specific	0.0343842	20	'not assigned.unknown'	0.137078	0.234243	0.614099	0.673189	0.66409	0.770328	0.895144	0.94883	0.617935	0.668312	0.762456	0.875894	0.771227	0.961929	0.556233	0.899408	1.03631	1.39352	1.98878	2.06889	1.73295	2.32714	1.29564	1.61856
Cre07.g349520.t1.1	Specific	2.16914e-06	20	'signalling.MAP kinases'	0.229859	0.291937	0	0	0	0	0.0254802	0	0.0161903	0	0.0237562	0	0.52932	0.860205	2.08034	1.802	3.0609	3.03966	4.07595	5.1709	4.95139	5.67539	4.22445	3.17251
Cre13.g565321.t1.1	Archeaplastidia II	NE	NE	'nucleotide metabolism.synthesis.purine.SAICAR lyase'	0	0.150372	0	0	0	0	0	0	0	0	0	0.189994	0	0.0355885	0	0	0	0.0915601	0.259192	0	0.107611	0	0.103616	0.0629714
Cre09.g395450.t1.2	Archeaplastidia I	9.74522e-09	16	'protein.degradation.ubiquitin.E3.SCF.FBOX'	0.0782838	0	0.0567317	0	0.112751	0.0597429	0.347115	0.0722487	0.419063	0.17493	0.679623	0.489934	0.630954	0.776529	0.821227	0.701385	1.14884	0.726476	0.668374	0.669208	0.59768	0.371385	0.493282	0.174875
Cre17.g733600.t1.1	Specific	5.65319e-05	15	'misc.protease inhibitor/seed storage/lipid transfer protein (LTP) family protein'	0.0794561	0.196784	0.417464	0.442503	0.271794	0.879245	1.25071	1.25579	1.18647	1.17627	3.69536	3.45221	3.01332	9.09605	2.92551	3.45068	1.85703	2.8296	1.77423	2.9046	2.64318	3.40965	1.2621	1.81297
Cre23.g754947.t1.1	Specific	NE	NE	'not assigned.unknown'	0	0	0	0	0	0	0	0.21394	0	0	0	0	0	0	0	0	0	0	0	0	0	0	0	0
Cre10.g418400.t2.1	Archeaplastidia I	5.65319e-05	21	'DNA.synthesis/chromatin structure'	65.3302	69.8917	25.6986	19.5436	5.62087	10.8814	3.97864	6.23924	6.85693	6.17996	23.4509	21.0956	11.8175	18.3776	22.1734	16.9168	24.619	20.9313	32.2098	39.735	45.7826	46.1465	36.0637	32.5375
Cre02.g095127.t1.1	Archeaplastidia I	0.000919932	17	'minor CHO metabolism.others'	15.1666	23.4234	14.3199	14.528	4.24403	6.61401	4.18869	5.35899	8.08224	8.90841	24.7932	23.7819	18.81	22.8205	32.8724	26.0555	21.9041	25.3746	16.6202	19.9644	19.9449	18.9877	10.0346	8.96091
Cre05.g234801.t1.1	Archeaplastidia I	0.0197614	20	'lipid metabolism.lipid degradation.lipases.triacylglycerol lipase'	2.79492	2.37326	2.48841	1.46759	1.61019	2.1939	2.86805	2.50575	3.19479	2.76582	3.13618	3.45992	2.06876	1.87226	2.6281	2.82209	5.12159	4.0758	6.76542	6.1078	5.96609	6.71575	7.48481	5.93763
Cre02.g142352.t1.1	Archeaplastidia I	1.54982e-05	4	'protein.aa activation.histidine-tRNA ligase'	28.8193	41.0134	44.5371	42.0326	19.0214	32.3718	21.9857	23.9908	19.0686	23.2582	20.8009	25.054	5.79641	12.197	8.05812	6.71681	8.27269	7.23214	10.5457	12.9664	15.9445	16.6248	10.8622	10.3319
Cre07.g314200.t1.1	Specific	5.65319e-05	21	'not assigned.unknown'	6.8575	4.52894	6.73151	6.59653	5.43222	5.75669	5.39025	6.76035	5.55027	6.40801	6.44302	6.15247	5.70647	6.28504	6.50133	7.19902	10.4702	9.45889	13.1836	10.8267	13.6328	14.8413	13.8142	13.1502
Cre16.g662100.t1.2	Archeaplastidia I	NE	NE	'not assigned.unknown'	0.305892	0.379871	0.123154	0.0757137	0.0734287	0.129691	0.105493	0.125471	0.0766071	0.113922	0.0562033	0.114537	0.0489173	0.147116	0.0838934	0.0338351	0.0369469	0.126164	0.156253	0.107043	0.0926754	0.0732917	0.12493	0.108463
Cre07.g350100.t1.1	Viridiplantae	7.75784e-06	16	'development.unspecified'	0.359752	0.433071	0.0453407	0.0609764	0	0	0	0	0.568484	0.524274	17.4782	15.158	16.3346	42.653	12.2613	15.1506	5.13493	9.14461	1.24298	2.63198	0.673862	0.782514	0.299785	0.72876
Cre13.g572250.t1.1	Specific	NE	NE	'not assigned.unknown'	0.526689	0.49055	0.127229	0.14666	0.0316076	0.0669912	0.0778456	0.0607606	0.0741955	0.245191	0.163302	0.0633894	0.025268	0.0316633	0.0631963	0.0873867	0.0954235	0.142558	0.0864766	0.0987366	0.119677	0.113575	0.1959	0.140065
Cre02.g141350.t1.2	Specific	4.13437e-05	18	'not assigned.unknown'	2.00643	3.70355	15.6068	18.5491	18.495	23.9892	20.4623	22.5297	24.4209	21.8197	27.8702	28.334	62.5683	55.6068	48.7824	50.8674	64.7062	55.6111	60.8795	62.9507	57.9922	58.3812	54.3295	48.5772
Cre15.g641500.t1.2	Specific	NE	NE	'not assigned.unknown'	0	0	0	0	0	0	0	0	0	0	0	0	0	0	0	0	0	0	0	0	0	0	0	0
Cre06.g300800.t1.2	Prokaryotic	0.0410599	2	'protein.synthesis.ribosomal protein.prokaryotic.chloroplast.50S subunit.L27'	1951.39	2071.23	2167.38	2000.66	1501.87	1470.78	843.824	936.932	388.01	523.985	447.716	385.282	557.213	417.543	1155.78	874.764	1056.47	926.376	902.534	825.85	850.859	716.628	743.973	717.459
Cre17.g713750.t1.2	Specific	2.05876e-08	17	'signalling.MAP kinases'	0	0.161973	0.154034	0.15783	0	0	0.157077	0.163471	0.439155	0.474958	0.556509	0.682173	6.30185	5.18789	3.73081	5.85413	2.88819	4.20796	1.30288	2.29514	0.772753	1.16114	0.595256	1.22093
Cre03.g211521.t1.1	Archeaplastidia I	0.000919932	19	'not assigned.unknown'	2.98457	2.27437	2.67787	7.36096	3.47985	5.85694	5.2935	4.65639	5.28555	6.03404	9.04815	7.45781	51.7921	42.857	35.3435	50.4388	49.9792	53.6133	56.9373	69.9544	57.1989	74.6567	99.8901	70.4807
Cre09.g396252.t1.1	Archeaplastidia I	0.0109801	22	'redox.ascorbate and glutathione.glutathione'	60.1782	64.0415	93.4034	90.6276	64.7049	79.7504	52.6678	57.4644	29.9648	43.6153	51.2894	47.7194	33.1767	34.7507	65.5724	53.4922	68.1891	68.1505	82.0288	76.6371	79.2378	77.501	62.5905	62.5542
Cre13.g580200.t1.2	Specific	0.00588624	13	'not assigned.unknown'	23.8766	26.1897	38.0145	39.6902	44.289	33.9584	31.4402	35.8917	40.3624	33.1439	51.4474	50.1583	39.8836	53.5666	36.9833	31.5122	49.3542	38.6078	37.5396	37.7617	32.7495	31.5165	27.6397	28.1692
Cre11.g467746.t1.1	Specific	NE	NE	'not assigned.unknown'	0	0.0480966	0.164661	0.0632698	0.0818139	0.144501	0.218289	0.174749	0.192049	0.169242	0.109588	0.0911547	0.0218014	0.0956176	0.0623157	0.0188495	0.0823321	0.0702856	0.0994835	0.102229	0.165214	0.0489967	0.208794	0.0966793
Cre12.g543303.t1.1	Archeaplastidia I	NR	NR	'RNA.regulation of transcription.putative transcription regulator'	25.1936	26.3859	15.4251	11.4044	8.13835	11.0562	10.8884	11.3904	11.5389	13.6707	17.5635	15.0534	6.53047	9.37098	9.96234	9.76989	9.76784	11.5322	13.142	12.979	14.0867	12.0198	11.266	16.9203
Cre05.g232454.t1.1	Specific	NE	NE	'not assigned.unknown'	0	0	0	0	0	0	0	0	0	0	0	0	0	0	0	0.0623863	0	0	0	0	0	0	0	0
Cre03.g156100.t1.2	Archeaplastidia I	NR	NR	'development.unspecified'	22.4193	24.0321	17.8312	14.2648	8.63764	14.4147	15.5574	12.8542	16.265	17.4714	22.2207	24.2844	13.1166	25.5845	12.8315	13.9211	12.5511	13.4194	24.221	24.612	26.2863	32.8262	34.6108	25.5773
Cre03.g185350.t1.1	Archeaplastidia I	2.05876e-08	14	'minor CHO metabolism.callose'	0	0.123612	0.193395	0.157363	0.169572	0.2995	0.208817	0.231804	0.477661	0.438475	1.91444	1.94222	1.30138	2.34138	1.16566	1.21893	0.588727	0.852213	0.206194	0.423769	0.359551	0.385902	0.22256	0.305583
Cre12.g496500.t1.1	Specific	1.47075e-06	16	'not assigned.unknown'	0	0.051727	0	0.170114	0.439946	0.77704	0.496619	0.939695	1.7499	1.25136	2.18881	2.15677	5.56865	6.99644	4.3772	7.75412	4.81472	5.95277	3.41039	3.9397	2.49868	3.68865	3.74256	4.51648
Cre05.g240050.t1.1	Archeaplastidia I	0.0163087	9	'not assigned.unknown'	4.15793	5.21685	5.7525	4.6663	2.90357	2.93276	3.43589	3.3141	5.5201	4.92711	7.78718	7.06661	2.33932	3.11319	3.51174	3.44935	2.94478	3.06932	2.48249	2.83444	2.57669	2.28229	2.49759	2.73419
Cre12.g489900.t1.1	Specific	2.36046e-09	24	'not assigned.unknown'	9.99768	13.2191	11.7072	11.8487	8.57533	12.9335	5.33405	6.42322	0.744271	1.47574	0.747654	0.860873	0.684364	1.21673	1.86419	2.06337	4.18597	4.51637	9.66222	10.7974	13.6858	15.5996	23.2505	14.7851
Cre03.g185600.t1.1	Archeaplastidia I	1.54982e-05	14	'TCA / org transformation.TCA.2-oxoglutarate dehydrogenase'	7.00379	8.3562	10.7664	11.5833	11.3102	13.6055	31.3375	26.443	47.2987	54.5392	61.5055	62.8372	47.4687	62.3539	34.3133	35.7066	31.8384	30.6266	29.8289	32.2754	29.977	36.4302	29.923	31.4941
Cre11.g467540.t1.1	Viridiplantae	0.0410599	21	'Biodegradation of Xenobiotics'	1.05961	0.968962	1.17743	0.865499	0.813943	0.593011	0.87703	0.521559	0.258733	0.789255	0.730082	0.340077	0.833693	0.713454	1.00259	1.44162	1.34383	1.21276	0.788694	1.23952	0.539327	1.76702	1.46519	0.563575
Cre02.g100450.t1.1	Specific	0.00117956	21	'not assigned.unknown'	10.6897	7.66191	9.08019	8.95427	6.2626	10.0804	9.5963	8.71326	7.57257	9.12885	9.78921	10.7142	10.5868	21.1992	9.3359	14.3814	10.7512	15.2257	19.0475	22.3918	19.5552	23.5236	46.7859	21.7192
Cre12.g535600.t1.1	Specific	0.00895623	16	'stress.abiotic.heat'	0.562905	1.0009	1.97168	1.7242	2.09442	3.86627	2.74555	3.4201	4.38779	5.55548	5.585	5.69085	3.80777	6.36202	5.8279	4.06271	5.30322	5.00612	4.80599	6.33156	5.73022	6.47386	5.51752	4.22143
Cre12.g490750.t1.1	Specific	3.75778e-06	15	'not assigned.unknown'	0.818041	0.67533	1.18566	1.87926	3.09281	4.13595	6.84642	6.46448	8.0379	8.56857	13.2737	12.996	11.4499	15.8048	13.1878	10.0268	11.6159	11.0076	9.80488	10.5355	10.5952	9.48162	10.3093	8.97376
Cre16.g663900.t1.2	Prokaryotic	3.41398e-07	4	'tetrapyrrole synthesis.porphobilinogen deaminase'	194.424	312.745	1526.34	1302.44	1139.56	1042.69	931.173	974.048	133.772	357.164	4.90715	26.6018	1.13894	0.344497	3.67643	1.42615	19.9484	8.29325	49.5522	24.5544	53.3485	26.2439	22.0661	47.8942
Cre12.g555378.t1.1	Specific	NR	NR	'not assigned.unknown'	0.298768	0.455348	0.938232	1.35884	1.07578	1.59605	1.61179	1.60846	1.43099	1.89158	1.1322	1.94174	2.02102	5.8374	2.07922	2.92467	2.02986	2.35669	3.07408	3.0917	3.58448	4.12329	7.50424	4.46526
Cre09.g402200.t1.1	Specific	2.58131e-06	16	'not assigned.unknown'	6.00668	7.55262	11.9707	10.3702	12.5445	13.7521	24.9028	23.1446	39.4316	36.9113	56.3686	57.5453	49.4502	42.7912	43.3056	58.3018	55.012	57.2751	52.073	58.78	41.4376	40.0242	28.2293	43.7045
Cre12.g518550.t1.1	Archeaplastidia I	NR	NR	'not assigned.unknown'	0.133223	0.278245	1.00837	1.1871	1.39646	2.20286	1.68683	1.65986	1.55978	1.80271	1.62166	1.94546	3.89023	8.6044	3.88821	4.50922	3.04929	4.73921	4.77335	6.56674	5.47313	8.33758	6.56415	5.61663
Cre03.g146727.t1.1	Specific	NR	NR	'Biodegradation of Xenobiotics'	0.450236	0.243028	0.163141	0.235072	0.243176	0.536877	1.23525	1.02583	2.46566	2.45232	3.10605	4.57888	3.19142	3.94334	2.03743	2.49317	2.37069	2.65055	3.82556	4.07672	5.38637	7.74283	15.1603	6.97747
Cre12.g556550.t1.1	Viridiplantae	NR	NR	'not assigned.unknown'	0.40298	0.440159	0.379647	0.448851	0.580407	0.430553	0.714735	0.483487	0.533623	0.900483	0.416486	0.659606	0.289995	0.595964	0.381296	0.361051	0.262837	0.411363	0.39699	0.525795	0.615333	0.556151	1.1215	0.540119
Cre12.g509900.t1.1	Specific	5.42231e-06	21	'not assigned.unknown'	8.98791	13.8572	2.60538	2.1763	1.63222	1.49113	2.32186	1.5508	2.04785	2.18304	3.45717	3.42393	4.0045	6.20206	5.44981	4.66825	7.00918	7.47046	9.59857	9.52939	11.1669	9.47166	7.87959	9.47766
Cre07.g343534.t1.1	Specific	NE	NE	'not assigned.unknown'	0	0.113047	0.0322519	0.173496	0.064099	0.0679277	0.197335	0.06161	0.112849	0.39779	0.183983	0.235677	0.21778	0.168556	0.283782	0.332281	0.338651	0.392351	0.321513	0.400468	0.315511	0.671783	0.455699	0.454474
Cre02.g092350.t1.2	Archeaplastidia I	0.0488609	7	'hormone metabolism.brassinosteroid.synthesis-degradation.sterols.CYP51'	179.459	140.644	92.0277	83.1076	70.6502	89.8589	123.373	101.783	160.039	170.495	163.742	161.944	20.5909	25.5073	21.7442	33.1139	26.1645	26.1781	32.0577	32.141	31.9222	31.8059	32.355	36.8073
Cre12.g550650.t1.2	Prokaryotic	0.0343842	9	'protein.synthesis.ribosomal protein.prokaryotic.chloroplast.50S subunit.L14'	57.2248	59.9481	60.3465	39.7817	38.9364	45.4787	56.6974	51.3563	56.0403	62.6133	53.8403	53.1982	33.8532	24.5561	44.2419	42.2345	45.2607	45.9631	36.546	37.6433	28.8397	29.7861	21.6558	30.9819
Cre07.g342150.t1.2	Prokaryotic	1.10086e-05	4	'tetrapyrrole synthesis.glu-tRNA reductase'	218.952	221.308	760.148	641.165	650.04	792.204	1043.19	904.818	438.893	730.526	140.455	160.793	17.767	17.0272	30.4254	36.6309	84.3172	68.6333	170.243	133.717	195.438	169.721	152.057	187.094
Cre16.g688000.t1.1	Archeaplastidia I	0.00380362	7	'transport.metabolite transporters at the mitochondrial membrane'	18.7475	18.7341	19.4821	17.9266	14.2014	19.9763	25.6833	22.9744	29.0759	26.2816	30.3433	26.6505	5.60013	7.60763	5.58428	5.23802	6.15234	6.1959	6.96937	6.92297	7.23383	6.40732	5.92052	7.90174
Cre03.g204241.t1.1	Specific	0.0286919	19	'not assigned.unknown'	0.111703	0.283742	0.971405	0.74651	0.563096	1.79019	1.23825	1.2371	1.52637	1.43524	1.33918	1.90905	2.717	8.15913	2.82613	3.11362	2.73213	2.7211	4.65848	4.42266	5.29973	7.37083	8.22641	5.02622
Cre12.g549350.t1.2	Specific	2.16523e-05	9	'not assigned.unknown'	3.482	6.48616	46.5022	48.4794	58.7481	73.7722	84.6961	78.2732	88.8066	95.4066	74.99	78.9456	44.7215	69.8861	43.7579	30.3717	33.6156	30.5435	35.6091	37.1513	35.3553	37.6859	29.9509	42.4366
Cre08.g364800.t1.2	Prokaryotic	0.000138924	21	'nucleotide metabolism.synthesis.purine.FGAR amidotransferase'	87.3774	128.721	80.0333	70.8238	22.8526	42.8545	17.9919	23.1816	26.6112	22.9527	76.8706	65.3326	45.4374	65.3967	46.3701	45.8285	55.0531	51.8587	86.7151	87.9909	96.414	114.079	83.0212	71.6258
Cre10.g459650.t1.1	Specific	2.16523e-05	3	'not assigned.unknown'	6.86148	6.53152	9.39242	6.75475	7.03754	9.41493	8.08239	10.0744	5.36993	8.28568	4.15458	4.27086	2.35414	3.71246	3.12211	3.5188	4.21913	4.63089	5.09806	5.73767	6.53879	6.33691	11.0818	6.32565
Cre08.g373363.t1.1	Specific	NE	NE	'not assigned.unknown'	0	0	0	0	0	0	0	0	0	0	0	0	0	0	0	0	0	0	0	0	0	0	0	0
Cre09.g402100.t1.2	Specific	NR	NR	'not assigned.unknown'	326.438	380.957	605.61	550.172	325.622	341.37	217.365	236.369	140.112	173.399	271.136	250.547	257.304	219.684	350.695	294.886	265.027	307.09	274.909	245.064	231.935	218.982	185.027	197.87
Cre09.g392653.t2.1	Specific	NE	NE	'not assigned.unknown'	0	0	0	0	0	0	0	0	0	0	0	0	0	0	0	0	0	0	0	0	0	0	0	0
Cre17.g744147.t1.1	Archeaplastidia I	NR	NR	'DNA.synthesis/chromatin structure'	31.219	41.6803	32.0057	29.4881	17.6623	26.1437	30.0575	26.821	33.5702	37.8567	46.8916	47.2609	16.7117	27.0959	17.4713	19.9337	17.4112	18.6638	23.0336	26.7152	25.1413	31.4194	25.9191	21.0003
Cre01.g025726.t1.1	Specific	NE	NE	'not assigned.unknown'	0	0	0	0	0	0	0.371474	0	0	0	0	0	0	0.30219	0.34465	0.417003	0	0	0	0	0	0	0	0.267352
Cre07.g314600.t1.2	Viridiplantae	NR	NR	'OPP.non-reductive PP.ribose 5-phosphate isomerase'	25.3484	34.3959	47.88	43.2615	35.3313	41.3106	44.4509	44.9018	28.2905	37.2744	27.1107	27.713	14.0753	15.4552	30.4431	24.6646	43.9105	37.941	51.8765	44.8832	50.3891	54.3792	39.7596	37.8889
Cre15.g643400.t1.2	Specific	NR	NR	'not assigned.unknown'	0.685452	1.2188	0.827902	1.78144	1.31633	1.56932	1.21573	1.15978	0.901233	0.510561	1.03902	1.64994	1.18385	0.947777	0.563972	1.59219	1.49025	1.37822	1.05041	2.36439	1.49522	3.05475	2.21957	2.18743
Cre06.g253582.t1.1	Specific	NE	NE	'not assigned.unknown'	0	0	0	0	0	0	0	0	0	0	0	0	0	0	0	0	0	0	0	0	0	0	0	0
Cre12.g490450.t1.1	Specific	5.53451e-08	21	'not assigned.unknown'	63.2475	59.0368	35.8948	30.9797	33.4745	30.2401	24.4402	22.2703	21.6125	21.0009	22.5766	17.6088	28.8808	23.3635	45.2463	42.7339	65.8544	53.1545	72.0663	68.1123	60.1177	59.5939	56.4191	62.1722
Cre08.g367350.t1.2	Specific	0.0238555	23	'not assigned.unknown'	47.3043	60.6271	24.5236	21.8454	6.5934	9.31631	3.70147	6.00601	3.56585	2.60751	12.2456	10.9761	3.12639	3.83673	9.47171	8.2656	12.88	9.03794	13.323	10.1368	13.3146	12.8525	7.6828	11.9736
Cre02.g142627.t1.1	Specific	1.18453e-06	23	'not assigned.unknown'	11.2538	12.3214	7.31811	7.83423	5.53554	7.66822	6.59391	7.32597	5.03203	6.51133	4.87045	6.2401	4.18664	6.77757	4.733	5.72661	7.05883	8.53199	13.2147	13.5737	16.247	18.5799	26.4733	16.5538
Cre16.g692200.t1.1	Specific	3.75778e-06	21	'not assigned.unknown'	0.869227	1.32477	1.1811	1.27072	0.938952	1.45109	1.25262	1.22839	0.107143	0.546283	0.157213	0.392307	2.15804	2.43969	4.46986	3.59647	7.47061	8.49498	12.131	16.3032	14.2504	18.2285	25.0038	15.5165
Cre03.g207050.t1.2	Archeaplastidia I	2.16523e-05	19	'protein.synthesis.ribosomal protein.eukaryotic.60S subunit.L29'	2112.43	2579.05	1906.49	2317.58	1553.14	1392.79	1308.17	1483.21	1647.27	1523.97	1638.9	2398.82	3440.19	4625.49	2731.37	4075.77	3229.77	3514.99	2838.56	3532.15	2636.85	2406.61	2453.72	3626.07
Cre09.g408676.t1.1	Specific	NE	NE	'not assigned.unknown'	0.0337359	0.102833	0.171137	0.09394	0.072884	0.0901103	0.186984	0.155675	0.0902961	0.0565386	0.111573	0.121808	0.00485545	0.0486749	0.0520444	0.0419802	0.0275046	0.00782675	0.0443125	0.0986599	0.165578	0.101847	0.172718	0.0699781
Cre09.g387171.t2.1	Prokaryotic	9.235e-13	11	'cell wall.precursor synthesis.UER'	9.98056	11.1939	23.1451	26.2524	61.1485	67.8476	158.907	117.69	345.005	288.556	524.068	482.774	77.4802	84.4903	37.9636	65.499	22.3665	36.4067	13.0087	12.5733	7.87115	4.50308	3.99106	8.08504
Cre03.g173900.t1.2	Archeaplastidia I	7.67819e-05	20	'protein.degradation.ubiquitin.E3.RING'	86.5768	64.4959	41.3588	40.1439	27.4926	36.6407	42.8071	37.3833	55.2749	48.8713	72.5992	68.7807	59.4533	63.5545	61.2776	66.2187	87.7131	75.1194	105.476	108.241	124.634	150.751	174.575	119.848
Cre06.g279400.t1.2	Archeaplastidia I	0.00150497	19	'protein.degradation.serine protease'	40.0726	40.9493	27.5277	31.5693	45.2109	54.0914	70.3333	60.483	90.6036	82.3623	105.196	91.5148	110.495	132.815	107.601	101.227	146.111	121.285	164.377	168.012	166.13	185.067	220.262	164.966
Cre02.g143352.t1.1	Specific	NE	NE	'not assigned.unknown'	0	0	0	0	0	0	0	0	0	0	0	0.0592506	0.212564	0.199772	0.151895	0.122522	0.0668948	0.057107	0.404152	0.166122	0.067118	0.0530798	0.323133	0.0785519
Cre02.g095400.t1.2	Archeaplastidia I	5.65319e-05	21	'protein.synthesis.ribosome biogenesis.BRIX'	347.284	459.022	135.313	104.494	24.1754	42.7984	20.5971	29.4212	39.2626	39.6881	129.368	111.626	62.886	72.0674	92.4708	104.338	137.768	106.078	159.204	170.476	173.423	191.528	145.976	133.788
Cre03.g169601.t1.1	Specific	0.0006324	18	'not assigned.unknown'	0	0.175797	0	0	0	0	0.920609	0.31936	0.389975	0	0.286108	0.333177	0.398428	1.24818	0.854132	1.03344	1.12849	0.963371	2.27262	1.55689	0.377417	1.49239	0.726816	1.54599
Cre16.g680230.t1.1	Archeaplastidia I	1.99474e-10	11	'protein.targeting.secretory pathway.unspecified'	65.7471	65.0448	137.422	178.452	265.643	201.23	256.85	224.191	403.234	393.58	650.323	506.429	757.811	399.916	175.524	308.999	112.096	162.489	59.9972	74.108	35.8546	37.0112	21.2594	36.4413
Cre03.g145107.t1.1	Archeaplastidia I	3.75778e-06	21	'cell.organisation'	18.8103	18.162	11.5229	11.2571	8.19501	11.8173	11.9579	11.6054	9.13534	10.7984	11.2777	11.5822	10.8441	13.5325	11.5326	14.0701	15.1664	16.4433	19.8616	22.8411	23.1231	22.6567	19.5362	22.187
Cre14.g612900.t1.2	Prokaryotic	1.22806e-08	16	'not assigned.unknown'	9.11281	8.96169	6.08746	6.06738	8.139	9.24678	11.8286	10.924	13.3968	13.1962	10.9862	10.8329	17.6585	18.3358	28.944	22.0714	24.9314	23.7638	21.8332	19.8359	19.6285	17.6309	12.4173	12.6559
Cre10.g431000.t1.1	Specific	6.59008e-06	16	'not assigned.unknown'	0.0990729	0.0251659	0	0.11035	0	0	0.0439295	0	0.139566	0.110692	3.31754	3.29099	2.02479	2.23351	1.28386	2.66294	1.07698	2.16059	0.585601	0.445749	0.162086	0.256369	0.156069	0.316163
Cre11.g467773.t1.1	Specific	0.00895623	8	'not assigned.unknown'	193.907	194.08	116.228	102.348	143.114	158.657	159.233	162.598	113.545	128.803	121.539	108.909	41.6539	38.7124	95.4967	73.4684	91.1054	78.5585	74.2872	68.4702	62.3425	61.7849	29.5709	62.9574
Cre02.g110300.t1.2	Prokaryotic	5.42231e-06	2	'stress.abiotic.heat'	118.86	119.617	93.7149	88.7128	90.3655	112.788	105.406	97.7942	54.995	73.2152	46.1114	36.2458	32.0066	22.4426	39.7919	48.5793	69.7191	55.7982	68.6763	66.8076	62.1581	58.4777	84.6515	70.7449
Cre06.g298600.t1.2	Specific	2.2062e-07	9	'not assigned.unknown'	5.951	5.99125	9.20381	10.0234	7.26457	8.30772	10.233	10.4486	11.3481	14.8385	15.6311	15.6872	4.30339	6.60983	2.79151	2.96212	1.77505	2.28984	1.71586	1.5673	1.8997	0.970279	1.08608	1.48222
Cre10.g465250.t1.2	Archeaplastidia I	7.67819e-05	16	'not assigned.unknown'	5.59061	9.23061	12.9985	27.1133	21.4722	21.8659	19.3148	17.6287	17.7857	16.917	39.7717	36.6706	238.573	167.291	132.245	171.254	113.823	132.081	74.3513	97.6785	71.7737	79.4664	64.8284	77.6821
Cre09.g389171.t1.1	Specific	NE	NE	'not assigned.unknown'	0	0	0	0	0	0	0	0	0	0	0.160499	0	0	0.140039	0.239574	0	0	0.180143	0	0.524027	0	0.167439	0.305794	0.123895
Cre09.g412676.t1.1	Specific	NR	NR	'not assigned.unknown'	0	0	0	0	0	0	0.320818	0.333877	0	0	0	0.348321	1.04135	0.260982	0.148826	0	0	0.67144	0	0.325532	0	0.312045	0.189963	0.230895
Cre16.g682450.t1.1	Archeaplastidia I	3.6771e-13	13	'not assigned.unknown'	0.291474	0.46891	1.09135	1.75853	2.09903	2.44685	2.84331	2.53311	3.69544	4.28783	7.79214	6.92249	6.87988	9.84776	5.246	6.14178	3.56455	4.64339	2.67998	2.84136	2.30482	1.94846	1.46676	1.7828
Cre16.g650450.t1.2	Specific	0.000138924	17	'not assigned.unknown'	0	1.2441	3.40147	5.90987	2.20443	4.82794	3.529	5.74439	4.31222	5.24416	3.3746	6.28765	31.0161	37.6149	27.4946	23.4644	20.6311	27.6496	13.5367	21.6687	15.9144	19.0987	11.7875	13.2202
Cre06.g278196.t1.1	Specific	1.18453e-06	13	'not assigned.unknown'	4.07941	1.49339	0.521703	1.3364	1.90091	3.11324	8.08656	7.52984	24.6772	24.2638	21.7255	27.7834	14.4711	24.171	9.79784	11.2874	7.17355	9.85398	7.09195	7.39562	6.01971	6.727	2.96114	4.47983
Cre06.g278255.t1.1	Specific	3.41398e-07	23	'not assigned.unknown'	52.6485	85.2265	105.191	104.5	66.1175	88.4646	42.3685	57.0716	12.205	24.7676	8.74427	9.80488	13.666	21.631	48.8846	43.5845	61.9009	71.1013	77.2832	106.366	103.286	122.873	113.432	89.8427
Cre07.g347050.t1.2	Archeaplastidia I	0.000245257	16	'cell.organisation'	1.62037	2.63906	8.63431	11.9967	15.8561	17.676	19.0186	18.4292	16.4618	19.2755	20.0961	17.4828	56.9311	53.1529	33.1338	43.1736	41.0828	34.939	35.6189	44.0423	35.0862	44.1497	27.5777	30.5086
Cre07.g326010.t1.2	Specific	0.000323018	21	'not assigned.unknown'	4.90525	5.55338	3.20167	2.62326	1.73115	3.19808	2.90963	3.29788	2.99286	3.30284	3.71998	4.0192	2.80526	9.00495	4.53038	5.02872	4.57306	5.5017	6.46445	8.50634	7.90111	10.5917	7.81253	5.77426
Cre16.g660024.t1.1	Archeaplastidia I	0.00191087	19	'not assigned.unknown'	0.591981	0.626548	1.78752	2.14294	4.97363	6.85192	3.45609	4.1431	4.9758	4.51962	7.34185	6.22229	9.48572	11.2638	15.2208	11.7373	13.9965	13.5051	15.6811	15.1372	16.6259	16.2973	20.0498	15.1446
Cre02.g092500.t1.1	Prokaryotic	NR	NR	'RNA.processing.RNA helicase'	17.1911	17.8513	11.6508	10.948	6.84916	8.98932	10.3223	9.34688	14.1268	14.0053	22.2256	18.9661	12.1077	20.5334	9.22498	13.6871	10.62	13.1653	15.4981	16.5256	16.2978	18.2265	22.9333	15.9248
Cre03.g144104.t1.1	Specific	3.0027e-05	19	'not assigned.unknown'	6.08874	4.81664	3.46693	3.43935	1.69127	2.92077	3.12404	3.41174	2.49967	3.01268	6.86815	5.48559	5.80878	7.15348	7.38925	8.65908	6.94975	9.96887	8.3404	8.76623	11.4793	11.1415	12.4006	14.7949
Cre17.g702351.t1.1	Specific	0.0343842	21	'RNA.regulation of transcription.SET-domain transcriptional regulator family'	2.33361	2.75027	1.40514	1.07983	0.654913	1.30949	1.54449	1.38565	1.58085	1.89795	1.90108	1.85863	1.22492	2.37669	1.21414	1.73379	1.48289	1.9984	3.53853	3.8755	4.66937	5.90542	9.82102	5.37173
Cre12.g485150.t1.2	Prokaryotic	2.16914e-06	15	'glycolysis.plastid branch.glyceraldehyde 3-phosphate dehydrogenase (GAP-DH)'	0	0.163037	0.372111	0.285962	0	0.195931	0.683033	1.95479	22.098	13.195	770.712	446.992	741.718	745.969	165.266	171.049	81.7728	82.7334	73.1784	49.4388	40.7428	54.8645	19.5478	41.8255
Cre10.g421950.t2.1	Specific	0.000919932	19	'transport.misc'	0.694821	1.50822	2.38033	1.68853	1.68306	2.16924	2.60474	2.1278	2.36693	3.17581	2.11515	2.67599	7.982	7.7694	5.96367	8.26891	10.849	10.4633	19.7051	19.1547	21.3226	19.9139	17.7947	18.6457
Cre09.g396549.t1.1	Archeaplastidia II	NR	NR	'cell.organisation'	7.18615	6.80103	2.51988	4.32482	1.91978	1.23836	1.38762	1.92546	2.38386	2.07198	6.61242	4.63132	6.23898	5.01694	3.17086	6.05768	4.72485	5.7545	4.26282	3.70253	6.76328	3.04925	3.49957	6.28797
Cre03.g149750.t1.2	Specific	NE	NE	'not assigned.unknown'	0	0	0	0	0	0	0.0874959	0	0.0555956	0	0.122364	0.0949968	0	0.106765	0.0202945	0.0491099	0	0	0	0.0443907	0	0	0.0259041	0
Cre17.g710700.t1.2	Specific	5.65319e-05	8	'not assigned.unknown'	2.36459	1.17198	2.5495	2.31256	2.86576	4.53339	5.06335	4.9767	3.99724	4.70388	3.91014	3.47059	1.94234	3.34927	1.81503	1.49275	1.536	1.84646	1.66659	1.99801	1.85563	1.6665	2.48329	1.74844
Cre08.g362250.t1.1	Specific	NR	NR	'not assigned.unknown'	4.17871	2.71757	3.33841	3.42068	2.71922	3.80377	4.40893	4.77424	3.33339	4.58442	2.75776	3.28417	1.87673	3.78637	2.299	2.85681	2.28493	3.24712	3.9678	4.43972	5.10677	5.82999	4.66607	4.43435
Cre14.g614050.t1.1	Archeaplastidia I	3.75778e-06	16	'cell.organisation.cytoskeleton.mikrotubuli.MAP65'	0.947953	0.933075	0.128808	0.0659911	0.0426664	0.0904298	0	0.109359	0.817931	1.05913	28.1426	19.3098	24.4388	51.7172	23.2523	24.3295	10.2726	17.0717	3.46307	5.94439	1.2924	2.29969	1.22887	1.70163
Cre16.g679876.t1.1	Archeaplastidia I	4.16227e-09	21	'not assigned.unknown'	15.7974	18.7109	11.252	10.9595	5.26563	9.71359	6.48429	7.08147	6.20568	6.15231	9.55351	9.86494	6.54808	9.81717	14.1117	11.1432	14.0325	14.3249	20.3943	20.3479	20.922	21.6851	21.9704	17.1692
Cre05.g235228.t1.1	Specific	NE	NE	'not assigned.unknown'	0	0	0	0.0477458	0	0	0	0	0	0	0.0354424	0	0.0493565	0.0154621	0.0176347	0.0853471	0.0465982	0	0.0563055	0.0385729	0.0467537	0	0.0900364	0.0547184
Cre12.g541851.t1.1	Specific	NR	NR	'not assigned.unknown'	0.404688	0.513982	3.22601	0.450753	3.78863	1.85304	2.87105	2.24093	1.02616	2.26075	3.6806	2.14306	1.28139	1.02181	1.66483	1.61147	1.75967	0.563327	3.18937	1.45662	1.54485	1.74534	0.318752	0.516579
Cre02.g104250.t1.1	Specific	0.00071381	21	'not assigned.unknown'	9.08608	8.05773	5.92449	7.57123	4.36219	6.15207	5.80594	6.27344	5.53691	7.27665	6.41102	7.49863	6.45665	9.39685	6.31882	7.515	6.04012	7.82963	11.0672	12.807	15.635	19.2495	42.886	16.9105
Cre02.g092550.t1.1	Viridiplantae	0.00241479	4	'not assigned.no ontology.tetratricopeptide repeat (TPR)'	42.809	46.0081	24.4691	20.1473	12.1143	17.3013	14.3834	12.576	12.0272	15.5615	20.3646	19.7382	7.51505	10.7003	8.90476	8.88343	9.5038	9.93172	12.5528	14.5133	13.7443	14.12	14.2314	14.3347
Cre10.g454350.t1.1	Specific	2.16523e-05	19	'not assigned.unknown'	3.86466	3.69111	1.71097	2.0975	1.093	2.04845	2.01895	1.94548	2.13809	2.84197	2.61437	3.17303	2.41097	6.70136	3.54397	4.239	4.32332	5.42527	7.7344	11.3242	13.5344	15.4432	19.9908	11.5616
Cre17.g710000.t1.1	Specific	1.22806e-08	21	'protein.postranslational modification.kinase'	22.1283	18.2501	11.9115	8.85533	4.57664	5.37591	5.60189	4.74637	5.04799	4.61961	8.02952	8.39211	7.72878	9.80922	11.0982	13.4535	17.2156	18.4271	31.4963	38.2391	43.0921	47.3761	53.6348	50.0177
Cre16.g686400.t1.2	Archeaplastidia I	1.80759e-07	5	'not assigned.unknown'	23.1246	24.833	23.1617	22.8251	11.5759	15.7825	7.62765	9.97686	0.476721	1.15529	0.233166	0.452544	0	0.0169536	0.0193357	0	0	0	0	0.12688	0.102527	0.0405413	0.123401	0.359978
Cre01.g030700.t1.1	Specific	0.000323018	2	'protein.postranslational modification'	7.86842	8.6763	5.68033	6.53108	5.03679	7.33925	8.31454	7.62352	5.4445	7.8481	3.25285	3.88959	1.89178	2.21835	2.05256	2.89612	2.80198	3.65096	7.52375	6.99893	8.22026	10.8956	24.0699	10.65
Cre06.g271700.t1.1	Archeaplastidia I	3.82394e-10	16	'protein.degradation'	0.0892582	0.226728	0.129369	0.0497092	0.0642787	0.340591	1.46437	1.02971	15.8935	8.97537	37.0106	32.9584	31.9108	37.2507	54.9877	45.4946	45.8946	45.2262	39.3346	40.5205	32.467	38.4953	13.7796	22.9298
Cre01.g067282.t1.1	Specific	NE	NE	'not assigned.unknown'	0	0	0	0	0	0	0	0.128115	0	0	0	0	0	0.100144	0.114215	0	0.150902	0	0	0.124913	0.151406	0.119738	0.0728929	0
Cre06.g310350.t1.2	Specific	0.0238555	4	'not assigned.unknown'	79.7477	49.0859	25.1473	24.5555	14.9019	21.5015	20.1153	19.9792	19.643	23.2977	27.7696	24.2919	10.7675	10.1052	14.0789	14.8953	20.2451	16.7659	17.7719	19.1933	19.1841	17.2998	19.0153	20.0648
Cre15.g639304.t1.2	Specific	0.0238555	19	'not assigned.unknown'	12.2673	9.9332	10.1843	10.8629	8.73267	10.8325	11.8166	10.8661	11.2162	13.4434	14.6506	13.8705	9.65992	13.3086	12.5585	11.9314	12.8243	13.4777	17.9653	20.5123	20.736	22.8653	16.7826	16.844
Cre15.g641674.t1.1	Specific	NE	NE	'not assigned.unknown'	0.723532	0	0	0	0	0	0	0	0	0	0	0	0	0	0	0	0	0	0	0	0	0	0	0
Cre03.g165750.t1.1	Archeaplastidia I	0.00071381	22	'RNA.transcription'	27.6253	38.1758	20.4707	18.2436	5.69045	11.2535	7.79369	8.38367	9.77287	11.0531	19.8186	19.904	10.2444	18.88	13.5851	15.2835	16.6384	15.5031	24.5381	27.0558	29.2652	37.8491	35.8076	24.3726
Cre02.g080050.t1.2	Specific	NE	NE	'not assigned.unknown'	0	0.143267	0	0	0	0	0	0	0.0264845	0	0	0	0	0.0339071	0.0386713	0.0935794	0.204372	0	0.308683	0.12688	0.358843	0.121624	0.271483	0.179989
Cre07.g320900.t1.2	Archeaplastidia I	0.000103608	17	'not assigned.unknown'	8.52735	10.7284	4.79835	3.57572	1.58941	2.83277	1.11208	1.71287	3.64618	2.46592	50.4733	31.0548	38.725	51.3669	29.9009	47.6382	23.3379	35.4241	16.5376	21.44	10.2854	13.2829	12.8273	13.7664
Cre10.g440000.t1.1	Specific	NR	NR	'not assigned.unknown'	0.434752	1.28544	2.21803	2.69237	1.18972	2.16323	1.62699	1.81358	1.59235	2.40927	1.5241	2.06786	0.871	2.42126	1.80282	1.12527	1.4178	1.62994	1.75884	2.78539	3.30027	4.94249	4.96298	2.39186
Cre09.g387600.t1.2	Specific	7.75784e-06	17	'not assigned.unknown'	0.67951	0.803506	0.254708	0.18269	0	0.0178818	0	0	0.831806	0.837741	37.6521	24.7038	27.6602	48.636	22.8983	26.2067	10.214	17.3738	3.80101	5.97745	1.72504	2.395	1.10734	2.10117
Cre01.g037550.t1.1	Specific	4.59005e-06	17	'not assigned.unknown'	0.0613006	0.038928	0.022212	0.0256044	0	0.0116955	0	0.00707184	0.0215888	0.0171225	1.93866	1.26898	3.15412	4.88387	3.07978	3.28009	1.30776	2.29682	0.422725	0.937732	0.334298	0.396565	0.140826	0.288545
Cre10.g429300.t1.1	Viridiplantae	NR	NR	'not assigned.unknown'	1.61805	1.57026	2.8563	2.35676	2.06155	2.78627	3.20094	3.46524	2.93396	4.03281	3.03582	3.45537	2.23324	3.95079	3.32822	3.20089	4.01392	4.15815	5.50405	5.13327	6.40298	5.81526	4.98889	4.51479
Cre12.g543052.t1.1	Archeaplastidia I	0.000323018	3	'not assigned.unknown'	8.69107	10.6744	16.1265	15.0524	13.2054	16.3994	13.8055	15.2047	8.31465	12.9116	8.88364	8.91982	2.85912	3.63444	6.42393	6.22752	8.46139	9.21753	11.4158	10.5707	13.2813	11.3272	12.6128	12.6484
Cre16.g686789.t1.2	Specific	NR	NR	'not assigned.unknown'	6.61197	5.59845	6.92126	7.77375	4.23251	7.8493	6.84084	7.45829	4.76069	7.38742	8.80771	6.71992	4.86389	7.28743	4.68458	6.94791	8.38552	9.88567	10.1324	8.92457	8.81414	13.6244	7.52254	8.909
Cre13.g579550.t1.1	Viridiplantae	2.58131e-06	1	'not assigned.unknown'	125.86	204.884	173.172	164.95	105.813	118.33	63.3506	81.8984	16.3955	31.1049	26.2153	32.0174	25.5438	20.2932	65.1388	56.6803	87.0077	84.7727	99.1654	94.1169	97.1032	89.8007	93.042	93.2853
Cre04.g220424.t1.1	Specific	7.67819e-05	20	'not assigned.unknown'	3.70179	2.77391	2.28026	1.9585	3.46557	2.82505	1.88761	2.4769	3.23316	2.89516	3.59631	3.74243	3.4098	3.10447	3.95946	3.04024	4.22526	5.32468	6.68574	7.66135	8.47872	8.86062	6.65755	6.26102
Cre06.g283634.t2.1	Archeaplastidia I	NR	NR	'signalling.G-proteins'	10.5105	12.6359	10.9384	11.5599	8.00108	12.5079	13.8429	13.9634	17.8081	23.3523	24.1857	26.7899	9.89834	21.1415	9.87188	9.99739	8.03437	10.4218	12.009	14.1111	15.1409	18.9701	15.442	12.2525
Cre10.g435775.t1.1	Specific	NE	NE	'not assigned.unknown'	0.500033	0.381046	0	0	0.540143	0.381604	0.554294	0.576855	0.211321	0	0.103358	0	0.431804	0.450912	0.359987	0.497784	0.543564	0.348024	0.3284	0.674924	0.409033	0.539135	0.196925	0.478714
Cre02.g076500.t1.2	Specific	5.22373e-07	11	'not assigned.unknown'	11.8362	11.2487	11.3136	11.1378	15.7984	19.0003	23.391	23.0717	32.6004	30.8949	42.3934	39.1504	21.1767	23.8314	15.5313	16.354	12.7003	13.8721	14.6089	13.6348	12.687	13.0259	9.72466	14.4901
Cre12.g491550.t1.2	Specific	NE	NE	'not assigned.unknown'	0	0	0.211014	0	0.419379	0.222215	0.12911	0	0.164075	0	0.361124	0	0	0	0	0.579736	0.158263	0.270214	0.191233	0	0.158791	0	0.53514	0.557527
Cre09.g394917.t1.1	Archeaplastidia I	0.0238555	19	'not assigned.unknown'	3.482	2.84296	4.14555	6.44084	12.8959	13.0968	17.4796	15.207	19.9009	21.8138	19.4844	17.1222	19.2942	18.5481	19.0055	23.7073	29.47	23.2539	34.139	32.1717	29.5683	33.3595	37.7433	32.8989
Cre13.g576900.t1.1	Specific	NE	NE	'not assigned.unknown'	0	0.0289498	0	0.0634712	0	0.0869766	0.0505346	0.105183	0.12844	0.127336	0.329809	0.493802	0.623317	0.637195	0.187542	0.226913	0.371673	0.211528	0.52395	0.358939	0.124304	0.491527	0.718143	0.327331
Cre11.g467766.t1.1	Archeaplastidia I	NR	NR	'not assigned.unknown'	25.0091	14.3114	14.6359	13.3498	8.97107	11.3075	14.0184	13.1083	12.8692	13.9183	20.3657	20.8539	8.17683	9.94002	8.52191	12.1664	11.49	11.035	19.5239	16.7295	18.5278	24.4616	22.1761	18.5519
Cre11.g467542.t1.1	Specific	0.000323018	16	'not assigned.unknown'	0.161875	0.356361	0.723409	0.871456	0.505151	1.07065	0.96898	1.23251	1.52024	1.62774	1.77338	2.16904	1.84054	5.43993	2.11989	2.08148	1.29043	1.90279	1.134	1.97857	1.86853	2.37366	1.76376	1.41198
Cre01.g023600.t1.2	Archeaplastidia I	NE	NE	'misc.alcohol dehydrogenases.cinnamyl alcohol dehydrogenase'	0	0	0	0	0	0	0	0	0	0	0	0	0	0	0	0	0	0	0	0	0	0	0	0
Cre16.g668300.t1.1	Specific	0.000103608	19	'not assigned.unknown'	0.398198	0.392921	0.321868	0.417937	0.628666	1.63632	1.61623	1.58308	1.959	2.72073	2.72252	3.2294	3.37693	7.32525	5.29559	6.65506	10.1224	10.3326	20.0263	23.5316	20.5545	27.6625	7.00464	18.6407
Cre02.g143427.t1.1	Viridiplantae	0.0134079	20	'not assigned.unknown'	3.20871	2.78078	2.73568	3.99442	2.71851	5.04155	3.76613	4.35491	3.77566	4.00679	3.66738	4.63419	3.69452	3.19987	5.39656	4.13377	5.74502	6.48086	5.95014	5.85957	6.69058	6.34943	5.55023	5.84265
Cre09.g410200.t1.2	Specific	NR	NR	'not assigned.unknown'	9.67001	11.483	5.56585	5.00862	2.26395	4.22134	3.93484	3.81955	3.77837	4.89075	9.08106	7.7397	7.18217	16.8157	5.03404	7.48729	4.04468	6.53647	4.78273	6.12325	5.53388	4.73684	7.34493	6.36231
Cre07.g344771.t1.2	Specific	0.00727581	22	'not assigned.unknown'	3.63243	3.31943	2.56819	2.98509	2.10546	3.34682	3.4177	3.27063	2.69582	3.36553	2.65539	3.41213	2.00194	3.05189	2.934	2.86641	4.16535	3.30924	6.31317	6.11867	6.88489	9.49508	10.1301	7.6054
Cre06.g278210.t1.1	Prokaryotic	1.22806e-08	7	'glycolysis.plastid branch.phosphoglucomutase (PGM)'	71.9873	78.7136	147.753	133.99	351.959	418.824	525.863	491.609	286.342	409.34	82.8089	101.176	19.4408	14.889	19.8738	15.5825	14.122	12.8669	15.2897	11.8329	14.3858	10.8629	4.42257	13.4895
Cre09.g404503.t1.1	Archeaplastidia I	NE	NE	'not assigned.unknown'	0.365644	0.204333	0.0529959	0.0814531	0.0526633	0.111618	0.0648515	0.101237	0.123621	0.245116	0.0302319	0.140822	0.0842008	0.329725	0.135379	0.1456	0.278233	0.237523	0.192111	0.131608	0.239281	0.126156	0.1152	0.186696
Cre06.g290200.t1.2	Specific	5.42231e-06	21	'not assigned.unknown'	5.07444	8.55475	1.66451	2.32032	0.730865	1.38598	1.24344	1.10919	1.10613	1.79039	1.88802	2.16006	1.75282	4.81197	2.49958	2.52581	2.48229	3.33354	4.98146	6.72911	8.6369	11.4839	11.065	6.87804
Cre02.g103150.t1.1	Specific	NR	NR	'not assigned.unknown'	0.153055	0.466537	0.998259	2.89811	6.72351	8.76038	14.3196	11.8655	18.8013	21.7177	14.1733	14.663	10.1772	14.0504	16.4023	14.2463	27.7022	23.5069	46.6412	50.063	60.0964	67.3957	97.7288	64.5707
Cre10.g465900.t1.2	Archeaplastidia I	0.00071381	14	'cell.cycle'	44.2483	32.0498	28.4682	23.5039	21.3486	22.8467	38.3334	29.9202	70.4799	59.2274	160.829	131.116	97.5235	106.536	39.7707	78.431	40.3218	50.0747	45.8444	35.7428	34.9613	33.5692	30.788	39.9851
Cre17.g731550.t1.2	Specific	0.00055099	19	'not assigned.unknown'	14.2911	7.82103	5.80982	8.41186	5.10398	6.56155	8.19141	6.7019	10.4425	9.86588	11.816	12.7531	10.2675	13.3691	10.8024	11.5665	13.3881	13.4778	18.39	19.76	22.2401	19.7431	32.2438	20.912
Cre12.g517700.t1.2	Archeaplastidia I	1.10086e-05	22	'misc.short chain dehydrogenase/reductase (SDR)'	1.39504	2.67132	3.96612	7.41058	2.78204	4.668	1.09439	1.48556	0.393042	0.479583	0.975981	0.671595	4.81874	4.37394	4.21596	4.2197	6.35756	6.82153	10.0782	12.4565	12.582	19.0677	60.124	31.3343
Cre08.g358500.t1.2	Specific	7.90697e-07	18	'not assigned.unknown'	17.3264	16.3164	10.7188	10.5907	13.6948	14.1903	19.4876	15.2106	15.4782	21.7192	19.5667	23.1927	26.8833	22.1789	26.7729	39.5452	37.8992	37.0599	30.8071	30.0411	26.2722	24.4223	29.7351	31.1524
Cre12.g542569.t1.2	Viridiplantae	7.75784e-06	21	'signalling.in sugar and nutrient physiology'	10.6336	8.74115	8.36011	9.8336	8.10984	10.5407	9.4822	10.1941	7.19691	9.95174	6.81298	7.68826	9.31821	14.2314	22.2116	18.1833	25.55	28.7301	42.8814	46.095	52.6613	54.1697	45.7101	46.9694
Cre01.g009150.t1.1	Specific	NR	NR	'not assigned.unknown'	5.56161	2.24088	0.138981	0.320415	0.138109	0.292716	0.765326	0.619482	5.18713	3.21407	13.4781	11.6331	4.74754	8.40488	5.24656	5.25022	4.16951	4.00437	6.67548	5.3497	9.30811	7.94023	5.9415	4.83489
Cre02.g105600.t2.1	Prokaryotic	0.000103608	19	'not assigned.no ontology.ABC1 family protein'	44.2623	33.5478	18.487	18.4441	11.1837	16.3602	19.3086	19.2685	18.6113	21.3014	43.5347	35.4857	44.8058	54.3623	41.168	54.8005	42.7154	55.2381	50.5557	61.898	48.5934	63.966	74.2737	55.0006
Cre01.g058156.t1.1	Specific	0.00191087	19	'not assigned.unknown'	0	0	0	0.33243	0	0	0	0	0	0	0.246768	0.287365	0.515467	0.21531	0.245563	0.891344	0.64888	0.276969	0.784054	0.268564	1.62761	1.02975	0.470159	0.380977
Cre03.g154550.t1.1	Prokaryotic	NR	NR	'amino acid metabolism.degradation.glutamate family.arginine'	69.0225	101.048	119.929	89.9472	62.8491	73.41	68.9372	69.0203	67.3093	76.1975	82.8799	81.4532	45.9772	55.4115	76.3503	69.6	63.6201	73.0944	69.123	75.63	58.8933	67.4071	53.5009	63.4524
Cre09.g397702.t1.1	Specific	3.41398e-07	21	'not assigned.unknown'	0.163931	0.303978	0.534598	0.374312	0.354162	0.2377	0.23987	0.22694	0.120085	0.0549471	0.13554	0.149947	2.00076	2.01636	4.75109	4.61022	7.09246	6.16121	11.9829	16.2558	19.4352	26.0247	1.29551	10.6041
Cre06.g253850.t1.2	Viridiplantae	NE	NE	'not assigned.unknown'	0	0	0	0	0	0	0	0	0	0	0	0	0	0	0	0	0	0	0	0	0	0	0	0
Cre16.g672650.t1.2	Archeaplastidia I	0.00055099	3	'transport.metabolite transporters at the mitochondrial membrane'	472.341	497.417	374.651	364.902	292.681	282.567	343.924	334.53	349.466	363.81	335.461	315.102	136.362	149.5	105.414	128.577	122.535	143.462	216.922	250.114	395.156	485.623	476.064	760.297
Cre02.g084250.t1.2	Archeaplastidia I	1.22806e-08	22	'protein.postranslational modification'	47.1045	42.3416	22.8554	22.892	13.6622	13.3027	9.27487	10.251	8.13186	8.696	16.7919	14.1292	13.349	14.6952	15.3258	19.4108	24.6332	24.6404	27.8479	29.3277	43.2409	46.3999	39.273	32.3669
Cre03.g160450.t1.2	Archeaplastidia I	NR	NR	'cell.organisation'	6.69381	6.99864	6.15031	5.12583	3.57234	6.11187	4.87612	5.35038	5.9609	7.94628	15.64	11.883	9.2384	15.8775	8.16289	8.15113	6.39947	7.51526	8.36063	9.6535	9.02825	9.33088	10.3878	9.15489
Cre12.g507002.t1.2	Specific	3.41398e-07	16	'not assigned.unknown'	0.241177	0.428837	0	0	0	0	0	0.0556461	0.20385	0.538925	7.57752	6.56005	11.1424	19.1169	7.987	8.34322	2.75282	5.09176	1.26716	1.68191	0.460335	0.676097	0.0633211	0.654203
Cre02.g116000.t1.1	Archeaplastidia II	7.16383e-10	10	'not assigned.unknown'	0.858869	0.567229	1.61828	2.10459	3.09255	3.67054	3.96061	3.32916	4.21046	5.18183	8.23743	7.11177	3.26339	3.84151	1.51931	2.22302	0.93364	1.59407	1.01532	1.0047	0.655728	0.444496	0.360794	0.657802
Cre14.g631400.t1.1	Specific	NR	NR	'not assigned.unknown'	2.77081	2.11147	1.50599	0.843885	1.15358	1.58592	1.42056	1.33853	0.914832	1.49951	1.7719	1.98003	2.16842	2.66259	0.926148	1.33607	0.941258	1.26557	1.84818	2.4738	2.69154	3.65967	4.41032	3.93757
Cre10.g443650.t1.1	Archeaplastidia I	0.00895623	12	'not assigned.unknown'	4.15245	6.11293	3.28281	2.78558	3.73795	4.53739	6.73719	6.31462	11.5131	13.4966	17.5566	18.9911	6.24808	13.7696	4.85302	6.05973	5.07819	5.95538	4.7725	6.07187	3.91141	5.3319	5.99623	5.99323
Cre16.g692452.t1.1	Specific	NE	NE	'not assigned.unknown'	0	0	0	0	0	0	0	0	0	0	0	0	0	0	0	0	0	0	0	0	0	0	0	0
Cre16.g690902.t1.1	Specific	NE	NE	'not assigned.unknown'	0	0	0	0	0	0	0	0	0	0	0	0	0	0	0	0	0	0	0	0	0	0	0	0.120945
Cre01.g013450.t1.2	Specific	1.75697e-06	18	'not assigned.unknown'	0	0.271277	0.221127	0.424831	0.109869	0.116432	0.405892	0.35201	0.644766	0.681835	0.75686	0.954824	1.14182	1.07311	1.69462	1.06316	2.48772	1.84056	2.60516	2.19656	1.91361	1.44757	2.08292	1.70405
Cre06.g311450.t1.1	Specific	NR	NR	'not assigned.unknown'	1.2479	1.40983	2.19627	2.59458	2.37078	4.77081	3.594	4.40388	5.02604	7.50244	5.77306	7.86142	2.535	8.13871	3.09001	3.1708	2.08649	3.01095	3.25486	4.112	4.23876	5.56136	5.40133	3.53859
Cre01.g048701.t1.1	Specific	NE	NE	'lipid metabolism.lipid transfer proteins etc'	0	0.0667215	0.0761415	0.0292568	0	0.0400915	0	0	0.014801	0	0.0217177	0	0	0.0094746	0.0108058	0	0	0	0.0690037	0	0	0.0226567	0.0413781	0.0167647
Cre10.g439850.t1.2	Archeaplastidia I	7.20985e-09	10	'DNA.unspecified'	71.1074	74.2961	65.5898	61.6658	88.8743	98.6244	173.66	139.824	224.495	237.507	342.39	311.504	138.274	152.063	56.326	104.956	43.2722	61.0025	39.0557	39.7474	32.5929	30.8603	30.1098	40.9074
Cre16.g676869.t1.1	Specific	NR	NR	'protein.postranslational modification'	0.935657	1.68129	2.8127	2.47031	2.27098	2.962	4.60973	3.90185	4.87199	6.07875	5.90237	6.00589	3.79056	5.70619	4.40516	4.79523	5.72596	6.20668	7.9202	8.94952	10.7531	12.1059	13.1108	10.3179
Cre07.g351300.t1.2	Prokaryotic	0.0109801	21	'protein.aa activation.bifunctional aminoacyl-tRNA synthetase'	58.5001	75.3809	25.7159	18.2378	5.84104	8.97539	8.58649	9.49741	12.9114	15.4057	30.7229	30.994	13.9501	23.4601	13.2427	20.9431	20.9956	20.6051	30.7629	36.0366	39.2009	45.9998	39.9552	28.6986
Cre02.g104700.t1.2	Viridiplantae	7.67819e-05	21	'development.squamosa promoter binding like (SPL)'	28.1612	26.3752	14.1981	13.9515	9.18204	13.7123	14.6318	14.8447	15.2649	16.3304	15.3275	16.5848	16.3318	22.5655	20.8817	20.7421	24.772	27.4644	34.0627	38.5861	44.6781	40.728	51.5292	45.9378
Cre05.g234892.t1.1	Specific	0.00342057	11	'not assigned.unknown'	0	0.295853	0	0.324322	0	1.33329	0.25822	1.88111	1.14852	1.95196	1.92599	3.36428	2.01158	3.46597	0.239574	0.869604	0.316527	0	0.382466	0	0	0	0.458692	0
Cre09.g406900.t1.2	Specific	NE	NE	'not assigned.unknown'	0	0	0	0	0	0	0.0603248	0	0	0.152005	0	0	0.0391618	0.0736104	0.0279844	0	0	0	0	0.0612111	0.0741931	0	0.0357196	0
Cre12.g517250.t1.1	Specific	0.0134079	13	'not assigned.unknown'	4.6715	3.03249	5.5671	4.91419	6.05547	5.22881	7.549	6.80237	8.4527	11.1347	10.9436	12.1943	3.22727	5.87891	8.45591	5.27056	6.37595	5.49121	6.61333	5.51139	5.77448	5.90986	5.39661	5.13491
Cre10.g451450.t1.1	Specific	0.00474194	4	'protein.postranslational modification'	7.66439	7.37027	4.97725	4.407	2.93893	4.7097	4.67837	3.92718	3.81399	5.06011	4.13551	5.52268	2.09876	3.71604	1.68401	2.00657	1.85298	1.74351	2.77831	3.35879	3.28406	4.11041	7.87927	3.00176
Cre02.g100000.t1.2	Archeaplastidia I	1.75697e-06	15	'protein.aa activation'	15.6461	11.3434	3.30709	2.99528	3.87318	4.2289	7.29889	7.21994	47.893	32.0486	211.496	153.157	124.04	204.17	54.1747	95.0767	46.4182	58.9103	22.7991	28.4512	15.4651	15.8152	12.6659	13.4707
Cre03.g203451.t1.1	Specific	NE	NE	'not assigned.unknown'	0.0112865	0.0487378	0.0327169	0.0251424	0.0487673	0.0344535	0.0450405	0.0677065	0.187614	0.226983	0.401267	0.331445	0.266404	0.506852	0.106792	0.0898858	0.0306726	0.115213	0.0889497	0.106638	0.0861699	0.121691	0.0385224	0.06123
Cre06.g260650.t1.1	Archeaplastidia I	2.21522e-12	11	'not assigned.unknown'	0.389292	0.626276	2.06886	1.62602	3.36415	2.37673	9.58009	7.39518	12.2842	15.0057	20.7875	20.0843	7.04097	9.39642	4.80449	6.39442	2.11591	4.42549	0.553951	1.48878	0.176914	0.671575	0.545112	0.351989
Cre07.g316500.t1.1	Specific	NR	NR	'not assigned.unknown'	9.25891	3.12512	3.44684	2.64885	3.2882	3.04903	3.76802	3.10199	4.1631	4.39299	6.86886	5.25119	2.99377	4.18611	2.7263	2.9672	2.68859	2.67774	3.20702	2.7106	3.18173	3.39147	3.81289	3.60233
Cre05.g243602.t1.1	Specific	NR	NR	'not assigned.unknown'	0	0.160875	0.183588	0.493796	1.18583	0.77333	1.29178	1.28591	0.963558	0.424565	0.680739	0.731752	0.510453	0.571115	0.573197	0.756579	1.30809	1.29301	2.07972	1.48173	2.48675	1.85737	1.3635	1.09139
Cre07.g334150.t1.1	Specific	0.000215198	19	'misc.protease inhibitor/seed storage/lipid transfer protein (LTP) family protein'	0	0.0805309	0.0574379	0.264841	0.085616	0.151217	0.087859	0.036574	0.23447	0	0.0163829	0.114469	0.114073	0.864815	0.423876	0.808744	3.36017	5.00153	6.58476	5.38464	2.48532	1.93131	0.145665	5.03332
Cre03.g197850.t1.1	Prokaryotic	2.58131e-06	9	'not assigned.unknown'	16.9649	20.3895	15.8233	15.4843	16.6289	13.3066	18.7362	18.629	23.943	23.1667	20.7804	20.7205	6.55637	8.66907	3.2634	6.25505	1.19531	3.64433	1.23798	1.83754	0.942301	0.948452	0.494904	1.10283
Cre01.g018184.t1.2	Prokaryotic	6.66569e-05	13	'not assigned.unknown'	0	0.798024	1.82138	1.39971	1.80995	0.479516	0.557211	1.15978	1.77028	5.61617	11.4292	10.2846	6.51116	7.4792	6.59143	5.00404	2.04909	4.95629	2.0633	1.69619	0	2.16789	1.15478	0.802057
Cre02.g113400.t1.2	Archeaplastidia I	1.54982e-05	16	'not assigned.unknown'	6.82188	12.9176	17.6402	25.2129	19.9859	24.1377	27.7737	23.9676	24.4184	27.8894	21.5361	26.9452	188.647	112.185	103.838	125.406	97.9219	112.73	75.2489	88.9399	70.6003	70.9456	53.1219	70.8023
Cre12.g553050.t1.2	Archeaplastidia I	5.65319e-05	11	'not assigned.no ontology'	16.5095	22.9072	24.3145	22.4421	12.4005	15.4443	17.3958	15.4005	33.3602	33.5196	64.1413	57.2594	20.2354	27.4701	16.0666	20.6765	11.482	14.909	10.0266	9.90391	10.4554	8.65141	8.6225	6.96805
Cre17.g717750.t1.2	Archeaplastidia I	NR	NR	'cell.organisation.cytoskeleton.mikrotubuli'	50.329	49.3252	32.596	28.9118	21.6894	30.2433	37.2522	35.1111	33.8307	38.7423	40.5477	38.3472	29.6589	27.5526	26.0847	26.8266	28.1092	28.0417	31.4923	25.2294	33.3897	23.7568	20.185	30.8575
Cre06.g288100.t1.2	Specific	1.01516e-10	13	'RNA.processing.base modifications'	0.634593	1.22912	0.977255	1.3253	1.08537	2.42147	3.20072	3.07477	17.8345	15.687	38.0727	39.9065	22.5138	42.5041	12.5963	21.0448	6.76905	11.9253	2.96951	4.24705	1.77361	1.43686	0.60397	1.64542
Cre14.g632600.t1.1	Archeaplastidia II	7.67819e-05	19	'not assigned.unknown'	18.0653	24.7092	24.9934	21.4585	11.9179	18.0288	13.2758	16.4977	20.5015	21.7367	32.4846	31.3213	23.7096	36.9331	31.8842	24.398	32.8217	32.2398	37.5848	46.551	47.0543	52.1957	60.1339	45.6769
Cre06.g270400.t1.2	Archeaplastidia I	NR	NR	'not assigned.unknown'	0.0879432	0	0.318658	0.440792	0.633317	0.805374	1.28682	0.405817	3.36973	1.96514	3.99918	3.51401	2.40488	3.56868	2.42397	2.10114	2.53338	2.73399	3.75422	4.19414	6.28264	9.21653	10.5057	7.12841
Cre05.g239978.t1.2	Prokaryotic	7.67819e-05	20	'not assigned.unknown'	3.97943	3.65454	2.66202	4.26193	2.42487	2.80332	1.22158	0.847533	1.03493	1.02603	2.91059	3.9789	3.7889	2.42914	6.54834	4.72336	7.15432	4.11903	7.23743	2.7545	5.00804	6.60095	5.62583	3.41902
Cre08.g358569.t1.1	Specific	0.0109801	9	'not assigned.unknown'	0.114516	0.479963	3.23656	3.06123	2.39157	2.97139	3.96061	3.56695	3.40386	3.64647	3.17188	3.16998	1.1702	2.02402	1.77842	1.25401	1.80504	1.67377	2.14346	2.29277	2.09209	1.92615	0.871918	1.16943
Cre16.g684065.t1.2	Archeaplastidia I	0.0218085	17	'not assigned.unknown'	0	0	0	0	1.07466	0	0.220563	0.45908	0.140147	0	0.41128	0.239471	0.715926	0.627988	0.716225	0.742787	2.4333	1.15404	0.980068	0.447606	1.08507	0	0.783598	0.952442
Cre16.g648050.t1.2	Specific	0.000185139	14	'not assigned.unknown'	4.2764	5.7029	31.7655	26.396	34.6457	29.9161	36.1854	37.9872	58.4351	56.1407	82.7961	78.4035	60.0095	55.6593	33.7191	54.9884	51.7167	46.7954	45.1709	37.9997	38.2853	39.1919	41.7295	43.4427
Cre01.g001150.t1.1	Specific	0.0488609	19	'not assigned.unknown'	1.93713	2.64295	2.11637	2.61531	1.97626	3.02387	2.53125	3.18958	2.24925	3.34485	3.07588	3.6243	2.43318	9.11	3.97247	3.4989	3.08687	4.18773	5.1178	6.93941	7.33876	9.96204	10.6959	6.97326
Cre09.g401034.t1.1	Specific	7.67819e-05	15	'not assigned.unknown'	0.295137	0.164932	0	0.0328732	0	0	0	0	0.864789	0.725451	6.58861	3.94994	3.70405	5.45062	2.85326	3.58447	1.73249	2.49238	0.310133	0.424921	0.12876	0.229116	0.0929857	0.24488
Cre13.g604200.t1.1	Specific	0.00241479	5	'not assigned.unknown'	2.61409	7.80919	11.0996	10.1293	3.36732	4.77667	6.23629	5.91247	4.21155	6.58179	6.31665	6.62912	1.6851	4.70794	1.87059	1.70434	1.3608	1.48628	2.05535	2.6173	2.99169	3.69979	1.97199	1.84467
Cre17.g706650.t1.2	Archeaplastidia II	0.00071381	19	'not assigned.unknown'	9.87377	6.79461	6.11465	7.19849	7.62766	13.0154	13.6119	10.6037	14.7186	15.2439	20.8547	21.4336	19.0167	23.5708	25.0363	24.6628	24.9794	26.739	33.1307	28.5122	29.0767	29.4988	38.4611	29.7334
Cre08.g359800.t1.2	Viridiplantae	3.41398e-07	17	'not assigned.unknown'	0.108695	0.19327	0.0262567	0.0403557	0	0	0.0321305	0	0.142912	0.242884	3.77454	2.9129	4.92261	17.8391	5.32115	5.48242	2.28437	3.69853	0.999402	1.80944	0.27662	0.734418	0.285377	0.450929
Cre07.g325731.t1.1	Specific	1.18453e-06	21	'not assigned.unknown'	28.3534	10.6137	8.23101	7.57202	4.59715	6.13714	8.52842	7.38354	6.68035	7.3176	7.98568	7.02448	7.13539	7.41624	9.12334	8.87217	13.1578	12.6175	18.1857	16.4495	17.0447	16.5904	14.3007	14.7099
Cre08.g382850.t1.2	Viridiplantae	0.0343842	4	'not assigned.no ontology'	113.765	122.251	133.336	122.543	102.83	135.411	107.116	104.562	99.3231	110.892	123.868	122.158	59.9693	65.1841	82.0469	94.6106	93.8967	93.8437	116.225	107.004	86.04	90.8601	110.503	90.8368
Cre03.g192100.t1.1	Specific	0.00150497	20	'not assigned.unknown'	0.72197	0.157192	0.448462	0.516954	0.297098	1.10195	0.82318	0.904279	0.668347	0.460938	0.383743	0.744791	1.00941	1.06028	1.40019	1.74547	3.36352	3.92423	3.1159	3.4339	3.9372	4.31471	1.6789	3.68634
Cre07.g356000.t1.2	Specific	NE	NE	'not assigned.unknown'	0	0	0	0	0	0.0899832	0.0522815	0	0.13288	0	0	0.113527	0.0339402	0	0.0485063	0.117379	0	0	0	0.0530496	0.0643007	0.0508518	0.433398	0.188137
Cre07.g347980.t1.1	Prokaryotic	0.0410599	19	'not assigned.no ontology.ABC1 family protein'	1.39504	1.73908	2.0686	2.42637	2.11744	4.01285	3.86366	3.9615	3.50714	4.36421	3.33608	4.38087	6.53619	14.7475	7.51809	8.08686	6.45089	7.81738	7.8934	11.1819	9.99536	15.9484	13.7209	8.47224
Cre01.g036100.t1.1	Archeaplastidia I	3.75778e-06	15	'not assigned.no ontology'	0.205341	0.283979	0.0165343	0.0889446	0	0	0	0.0210567	0.919226	0.662778	13.4785	10.4896	6.86304	12.6779	6.1948	8.34703	2.83982	5.4838	1.00395	1.63217	0.522578	0.560876	0.203668	0.640726
Cre03.g150101.t1.1	Specific	0.00117956	23	'not assigned.unknown'	0.0788439	0.0934615	0.209504	0.234183	0.15141	0.160454	0.198106	0.145531	0.111069	0.205545	0.0651891	0.101218	0.0605207	0.132717	0.140553	0.143897	0.328547	0.329253	0.552333	0.709469	1.17525	0.963441	0.745216	0.897403
Cre02.g075200.t1.1	Specific	0.00071381	23	'not assigned.unknown'	4.63304	5.57849	3.1989	3.00686	1.26102	3.14597	1.76315	2.30627	1.98369	2.44554	2.48841	2.77486	1.30212	3.46076	2.51378	1.8703	1.98283	2.99609	3.73759	5.18662	5.88875	6.60801	6.98235	4.08626
Cre10.g447350.t1.2	Archeaplastidia I	2.2062e-07	11	'protein.targeting.secretory pathway.golgi'	1.67976	1.86521	3.58236	3.28755	4.14743	4.90793	6.51181	6.77686	9.5193	10.8316	13.6305	12.9618	5.94039	11.7112	4.76812	4.87328	2.73899	4.32016	3.27806	3.32533	3.00985	4.0155	2.69652	3.38476
Cre16.g688526.t1.1	Archeaplastidia I	0.0488609	6	'protein.postranslational modification'	6.91619	9.5826	13.7149	14.0588	10.5726	17.01	16.2255	16.5378	8.29036	13.5228	10.3841	8.76284	6.91361	14.1121	7.89552	9.65476	6.37346	11.2028	7.80441	9.00988	8.82918	8.4739	8.4024	7.40384
Cre08.g371301.t1.1	Specific	NE	NE	'not assigned.unknown'	0	0	0	0	0	0	0	0	0	0	0	0	0	0	0.0256463	0	0	0	0	0	0	0	0	0
Cre06.g252550.t1.1	Archeaplastidia I	NR	NR	'TCA / org transformation.TCA.pyruvate DH.E2'	66.2909	61.554	51.802	48.8528	54.307	59.588	54.2173	53.5156	49.0741	51.3653	58.7951	55.4383	47.7474	50.4843	64.4107	50.528	67.9107	54.1552	63.6009	57.2157	58.1088	58.363	48.0867	43.4929
Cre24.g755697.t1.1	Specific	0.00071381	5	'not assigned.unknown'	1.69847	1.77552	0.568093	0.83676	0.564527	0.747808	0.724146	0.934489	1.0859	0.729872	0.729163	0.691878	0.319669	0.329887	0.120934	0.227612	0.284051	0.0606225	0.128709	0.176348	0.391874	0.366258	0.240118	0.229316
Cre06.g298050.t1.2	Viridiplantae	NR	NR	'not assigned.unknown'	1.8679	1.19649	3.00157	2.12574	1.81303	2.60309	2.55673	2.32351	1.60168	1.63327	1.67869	1.4466	0.677938	1.34752	0.918773	1.77865	2.25122	1.73341	1.33343	3.03276	2.92306	2.38173	1.4286	2.4621
Cre13.g569200.t1.2	Archeaplastidia I	0.000423037	4	'protein.targeting.secretory pathway.unspecified'	110.571	114.657	83.3573	66.3278	47.1486	61.9679	63.7321	60.6423	59.5559	66.7979	76.6939	72.0694	42.2464	43.045	35.9964	40.9358	44.8551	39.567	51.8969	54.0538	52.0319	57.4125	56.643	60.2911
Cre02.g101050.t1.1	Specific	1.22806e-08	13	'not assigned.unknown'	0.555987	1.05137	4.20827	4.81658	3.95942	5.56313	7.50541	6.49958	12.0617	14.7016	18.4134	17.9036	11.3274	20.9461	9.65732	13.0684	5.80886	10.6345	5.11208	6.53169	4.34591	3.73001	4.1846	4.33712
Cre02.g076987.t1.1	Viridiplantae	1.14889e-07	18	'cell wall.modification'	0.360855	0.549973	0.0871695	0	0	0	0.0533351	0	0.0338895	0	0.99453	0.231629	0.830979	0.737587	1.28658	3.53245	2.81127	3.96268	1.42196	2.21886	0.524771	0.726271	0.568454	1.03641
Cre16.g677000.t1.2	Archeaplastidia I	0.00055099	9	'stress.abiotic.heat'	317.204	415.08	74.8836	76.9694	46.2367	58.9204	80.7345	72.0786	111.279	127.911	161.88	175.044	8.88598	15.2245	7.40174	11.0105	3.65047	4.94613	3.56112	3.38217	3.56184	2.92316	0.841231	4.81751
Cre17.g698550.t1.1	Specific	7.75784e-06	21	'cell.cycle'	4.28325	4.98669	1.71831	1.32049	0.899662	1.75114	1.77486	1.60004	1.45101	1.76611	1.93936	2.62664	1.91546	4.17516	2.57494	2.88073	3.27038	2.94566	5.67634	6.91698	8.34227	9.54427	6.94152	5.53261
Cre22.g753947.t1.1	Specific	NE	NE	'not assigned.unknown'	0	0	0	0	0	0	0	0	0	0	0	0	0	0	0	0	0	0	0	0	0	0	0	0
Cre13.g588310.t1.1	Specific	0.00727581	9	'not assigned.unknown'	79.5886	84.0674	55.7546	62.7924	52.5389	60.7387	67.6392	55.0896	61.6647	69.6561	80.3366	67.0519	40.0918	41.9855	52.1139	45.5576	53.7128	41.2376	39.2027	44.4622	33.999	37.7574	32.9111	36.8278
Cre06.g256100.t1.1	Specific	NE	NE	'not assigned.unknown'	0	0	0	0	0	0	0	0	0.0327351	0	0	0	0	0	0	0	0	0	0	0	0	0	0	0
Cre02.g111150.t1.1	Archeaplastidia I	0.0163087	17	'misc.UDP glucosyl and glucoronyl transferases'	4.71979	4.47822	4.02399	3.47892	2.14932	2.22473	5.23195	4.83636	12.3395	11.3997	24.7342	24.0919	13.2863	18.1637	8.83741	12.541	12.4872	13.0111	13.0828	13.678	12.4531	13.6501	15.5991	13.4671
Cre08.g369800.t1.2	Archeaplastidia I	NE	NE	'protein.synthesis.initiation.deoxyhypusine synthase'	0	0	0	0	0	0	0	0	0.0344978	0	0	0	0	0.0220831	0	0.0609466	0	0.0568142	0.0804158	0	0	0	0	0.0390745
Cre07.g319701.t1.2	Archeaplastidia I	8.88801e-08	23	'RNA.regulation of transcription.C2C2(Zn) GATA transcription factor family'	385.582	320.445	107.49	71.3787	53.0974	73.8736	43.065	55.5622	26.2705	30.1093	57.3972	44.9924	28.8878	33.6914	55.454	60.9521	81.1466	88.8302	119.36	123.915	150.372	140.12	179.941	186.274
Cre03.g211409.t1.1	Specific	NR	NR	'not assigned.unknown'	5.44959	5.39631	9.90664	12.6542	7.05076	11.0669	12.6962	12.6589	11.2682	14.551	10.2717	13.6068	5.1314	8.21261	5.11075	5.0113	3.51424	6.17154	5.45957	6.19203	11.3335	21.1128	19.5218	7.78166
Cre12.g530400.t1.2	Archeaplastidia I	NE	NE	'transport.metal'	0	0.0659238	0	0	0	0.0990304	0	0	0	0	0	0	0	0	0	0	0	0	0	0	0	0	0	0
Cre02.g086050.t1.1	Archeaplastidia I	7.90697e-07	18	'protein.aa activation.pseudouridylate synthase'	9.53314	13.4185	8.17622	9.49801	3.02322	4.53871	2.63706	3.75336	6.06175	6.2539	12.474	10.2736	10.2716	12.5874	20.9223	11.5799	14.7365	16.1515	13.7281	12.9068	13.4502	13.8809	10.1724	8.20566
Cre03.g175250.t2.1	Prokaryotic	2.05876e-08	9	'lipid metabolism.'exotics' (steroids, squalene etc).squalene synthase'	17.985	23.3147	33.8573	35.1138	30.5929	35.26	48.1686	39.4451	55.1561	63.0543	52.5583	57.8214	16.5425	20.9718	13.0967	16.2577	11.1237	13.0931	10.5898	8.41732	8.56786	6.99872	3.85354	7.61954
Cre05.g247100.t1.1	Specific	0.00303752	16	'not assigned.unknown'	0.187267	0.20613	0.407133	0.104292	0.179812	0.285829	0.415177	0.460881	0.597961	0.557946	0.851591	1.172	0.664828	0.979451	0.667674	1.11855	0.644639	0.839959	0.737934	0.758297	0.953163	0.699959	1.1964	0.737053
Cre16.g658200.t1.1	Archeaplastidia I	NR	NR	'not assigned.unknown'	0.0345536	0.0614398	0.175285	0.216489	0.329707	0.797689	0.923107	1.0404	1.32156	1.66006	1.91415	2.71978	1.52676	4.14262	1.75732	1.71131	1.09868	1.64739	1.80412	2.68175	2.82653	3.584	3.7581	2.93865
Cre12.g550500.t1.2	Specific	0.0197614	23	'not assigned.unknown'	11.713	8.54438	7.61774	5.5196	6.27223	7.79288	10.2541	9.56273	7.02322	10.0667	7.94623	9.10893	5.53289	5.90411	7.53677	7.32509	11.9165	10.8697	15.7797	12.4316	15.5596	12.3052	20.344	20.4146
Cre07.g356350.t1.1	Prokaryotic	5.65319e-05	4	'secondary metabolism.isoprenoids.non-mevalonate pathway.DXS'	263.94	156.75	263.873	245.998	228.762	275.849	265.797	272.364	111.326	181.953	42.6211	44.4479	53.433	53.7106	49.166	63.6213	63.0189	75.8655	90.2515	88.6844	91.7478	86.913	90.2671	101.828
Cre09.g396350.t1.2	Specific	3.75778e-06	17	'transport.metabolite transporters at the mitochondrial membrane'	0.28767	0.109608	0.104236	0.0400518	0	0.164653	0.318886	0.265492	1.51967	1.04457	1.2487	2.28507	17.0373	15.5646	8.32843	12.0278	12.3131	12.9808	12.2804	13.3958	11.3737	15.8805	3.49315	8.95066
Cre13.g577300.t1.2	Viridiplantae	NE	NE	'Biodegradation of Xenobiotics'	0	0.019193	0	0	0	0	0	0	0	0	0.0624729	0.0727507	0.108748	0.0681362	0	0	0	0	0	0.0339954	0.0412054	0.032587	0.0396759	0.120562
Cre09.g404500.t1.1	Archeaplastidia I	1.40898e-07	17	'not assigned.unknown'	0.340014	0.479825	0.424365	0.399758	0.136033	0.331564	0.268026	0.165618	0.542848	0.612047	4.39653	2.6554	12.4517	15.2046	12.8338	13.4924	7.54631	10.3688	4.50335	8.8303	4.16174	9.03474	4.37922	2.97186
Cre09.g393953.t1.1	Specific	NR	NR	'not assigned.unknown'	1.17909	1.04827	0	0.656652	0	0.899832	0.522815	0.816143	0.332201	0.658687	0.731164	0.283817	0.339402	0.106326	0.485063	0	3.84521	0.820649	4.25906	0.265248	3.21504	0.762776	0	0.56441
Cre12.g555050.t1.1	Archeaplastidia I	0.00071381	16	'DNA.synthesis/chromatin structure'	0.379689	0.393204	0.550314	0.471705	0.27343	0.913866	0.634573	0.808655	1.75274	1.20739	7.0393	7.03034	6.26337	15.8289	5.11852	6.30937	3.17495	4.41795	3.72126	4.04734	4.07749	5.32824	6.60236	3.65365
Cre12.g501200.t1.2	Archeaplastidia I	0.00150497	11	'protein.degradation.ubiquitin.E3.SCF.SKP'	1444.99	700.007	172.374	176.062	164.763	139.314	228.224	203.622	381.739	362.669	653.716	549.122	349.908	294.839	219.204	286.434	209.613	221.996	174.874	160.73	140.263	127.741	112.283	154.995
Cre07.g329150.t1.2	Archeaplastidia I	1.40898e-07	21	'RNA.processing.RNA helicase'	10.4749	16.5907	8.93066	10.5691	2.35177	4.74937	2.51356	3.89537	3.47203	3.1668	5.85875	6.73362	4.36318	8.57907	10.9378	9.93705	12.8604	13.9521	12.0593	16.8	16.4987	17.8844	14.8024	10.5395
Cre09.g413114.t1.2	Specific	1.54982e-05	16	'not assigned.unknown'	0	1.48764	0	1.50534	0.648851	0.343804	0.199755	0	0.126926	0	18.624	11.2777	40.8483	30.6309	27.5216	51.5746	22.5272	35.1176	9.17196	14.5936	4.91354	6.41164	2.01074	6.61318
Cre09.g398623.t1.1	Specific	NE	NE	'not assigned.unknown'	0.795886	0.202166	0	0	0	0.607387	0.3529	0	0	0	0	0	0.229096	0.430621	0.327417	0.396153	0	0.369292	0.522703	0	0	0	0	0
Cre12.g504850.t1.2	Specific	NE	NE	'DNA.synthesis/chromatin structure.histone.core.H4'	0	0.116634	0	0	0	0	0	0	0	0	0.189821	0.22105	0.528684	0.331247	0.188895	0.22855	0.249569	0.213053	0	0.206587	0	0	0.120554	0
Cre02.g141146.t1.1	Specific	NR	NR	'not assigned.unknown'	0	0.739632	0	0.972967	2.0969	0.444429	0.25822	0.53746	0.164075	0	0	1.40178	0.167631	0.210059	0.239574	0	0.633054	0.810641	1.1474	0.78604	0.952748	0.753474	1.22318	0.743369
Cre16.g694942.t1.2	Specific	0.0109801	20	'not assigned.unknown'	0.698826	0.177512	0	0	0.838759	0.533315	0.309864	0.322476	0.459409	0	0.0962996	0.560713	0.201158	0.126035	0.574977	0.579736	1.51933	0.756599	1.0709	0.943248	0.381099	1.60741	0.611589	0.817706
Cre01.g042502.t1.1	Specific	NE	NE	'not assigned.unknown'	0	0.0188989	0.116822	0.151929	0.0267897	0.123023	0.0604815	0.051499	0.0489114	0.12469	0.112779	0.161181	0.0820963	0.105111	0.0255064	0.0987553	0.00673986	0.0345223	0.0081439	0.0223164	0	0.00534795	0.0358123	0.0158287
Cre12.g535950.t1.2	Prokaryotic	0.0134079	13	'mitochondrial electron transport / ATP synthesis.NADH-DH.localisation not clear'	56.471	61.0795	70.9571	66.7759	54.5822	78.4969	92.1099	93.6974	85.3989	97.6211	97.3354	99.8183	72.362	111.07	87.6934	81.411	67.8583	80.1777	82.6355	89.5993	81.1766	87.7951	82.4337	73.0396
Cre06.g267800.t1.1	Archeaplastidia I	1.18453e-06	20	'transport.metabolite transporters at the mitochondrial membrane'	18.8842	18.636	6.52801	6.70905	5.86178	8.28254	6.92968	6.61076	8.40883	9.33688	17.1391	15.5177	13.5271	21.4332	26.744	23.0669	27.3709	26.9415	27.6557	35.5481	35.3932	41.424	43.967	32.4177
Cre12.g509200.t1.2	Specific	9.235e-13	20	'not assigned.unknown'	6.78362	7.39135	4.91604	5.02063	3.21394	4.42768	4.07649	3.5834	3.6213	4.28823	4.83388	3.86734	5.70385	5.47331	7.69277	8.21925	12.0801	12.0935	18.5242	17.429	16.988	14.7052	9.39732	16.5209
Cre02.g084700.t1.2	Specific	NE	NE	'not assigned.unknown'	0	0.0427112	0.0609266	0.140464	0.0605442	0.320803	0.223669	0.387955	0.165808	0.0939324	0	0.161896	0.0968012	0.121302	0.242104	0.209236	0.228479	0.273068	0.276075	0.0378259	0.183393	0.217552	0.419391	0.0268294
Cre02.g109800.t1.1	Archeaplastidia I	0.0134079	17	'not assigned.no ontology'	5.75339	10.1936	7.19227	7.24938	4.40222	6.75077	4.36874	5.27666	6.07867	5.70498	10.8518	9.59038	6.54166	9.92243	11.8935	9.70097	9.96773	10.1444	8.92688	9.12469	8.54986	8.87072	5.45687	5.20974
Cre04.g217954.t1.1	Specific	NR	NR	'transport.calcium'	0	0.00532016	0.106247	0.198292	0.542986	0.719274	2.34029	1.47872	4.23097	4.98435	3.66255	4.45668	5.62492	9.35656	3.2914	3.71133	3.10779	4.14968	5.43336	5.9084	7.29855	10.5143	11.0254	8.14087
Cre14.g611000.t1.1	Specific	NE	NE	'not assigned.unknown'	0	0.0315474	0	0	0	0	0	0.0286552	0.0699824	0	0	0.0896848	0	0.100795	0.0255462	0.0309092	0.0337519	0	0.0407831	0.083817	0.067729	0.107126	0.065215	0.079267
Cre05.g231100.t1.1	Specific	2.16914e-06	16	'cell.organisation'	0	0.151625	0.123594	0	0	0	0	0	0.432454	0.381097	12.8319	9.64726	10.0884	14.3489	9.26123	12.4364	5.23739	9.65435	1.73612	2.03341	1.16258	0.882641	0.425382	1.11572
[truncated: 16,165 more rows]
