# Supplementary material for: Kingdom-wide comparison reveals the evolution of diurnal gene expression in Archaeplastida
Source: Nat Commun. 2019 Feb 13;10:737. doi: 10.1038/s41467-019-08703-2 (PMC6374488; doi:10.1038/s41467-019-08703-2)
Supplement: Supplementary file 9 — Supplementary Data 6 [file 41467_2019_8703_MOESM9_ESM.xlsx]

## Sheet: Sheet1
Supplementary Data 6. K. nitens matrix.
GeneName	Phylostratum	pVal	phase	Annotation	L1	L1.1	L1.2	L3	L3.1	L3.2	L5	L5.1	L5.2	L7	L7.1	L7.2	L9	L9.1	L9.2	L11	L11.1	L11.2	D1	D1.1	D1.2	D3	D3.1	D3.2	D5	D5.1	D5.2	D7	D7.1	D7.2	D9	D9.1	D9.2	D11	D11.1	D11.2
kfl00453_0170_v1.1	Specific	NE	NE	'not assigned.unknown'	0	0.136716	0	0	0	0.238564	0	0	0	0	0	0.0853169	0	0	0	0	0	0.173214	0	0	0	0	0	0	0	0.149938	0	0	0	0	0	0	0	0.159237	0	0.156246
kfl00105_g23_v1.1	Specific	NE	NE	'not assigned.unknown'	0	0	0	0	0	0	0	0	0	0	0	0	0	0	0	0	0	0	0	0	0	0	0	0	0	0	0	0	0	0	0	0	0	0	0	0
kfl00094_0330_v1.1	Viridiplantae	NR	NR	'not assigned.unknown'	41.3697	39.6476	35.1821	21.7703	25.3104	21.4708	39.5932	22.8719	20.371	26.3624	28.9716	25.0832	26.1896	25.3047	20.4191	28.9237	23.2715	31.525	28.5059	47.1808	34.7107	31.5219	20.1021	33.9621	21.5461	26.2392	30.4184	29.5997	25.0361	20.9835	26.6406	30.3537	30.948	32.8029	31.8671	33.9836
kfl00028_0080_v1.1	Archeaplastidia I	NR	NR	'signalling.receptor kinases.leucine rich repeat V'	132.843	106.228	125.565	90.0793	85.6275	84.3324	117.727	77.1339	56.9449	94.5386	100.306	83.3546	93.2376	72.4409	81.3168	106.801	87.4414	94.6616	104.909	100.894	116.72	92.0575	88.0559	99.3371	96.8416	97.01	86.4561	90.8795	82.318	79.8787	75.3698	84.4494	84.8686	81.7683	76.1972	70.1546
kfl00010_0330_v1.1	Archeaplastidia I	NR	NR	'misc.acid and other phosphatases'	20.6849	13.5349	18.9544	16.5558	20.8187	13.3596	27.7719	11.067	14.383	19.9183	14.57	11.6884	13.9132	10.9984	15.5617	22.3537	5.54555	28.1473	12.2423	17.348	17.1319	14.0323	14.3482	15.213	10.9661	17.2429	17.8671	12.9573	16.4002	12.7446	13.5815	14.4255	12.1365	12.6594	14.8293	13.5153
kfl00274_0040_v1.1	Prokaryotic	4.91681e-05	5	'not assigned.unknown'	58.7604	59.0613	60.7873	65.4411	78.4978	46.52	59.9971	34.945	19.4904	39.4704	30.5717	24.8272	30.6595	29.026	21.4086	32.1285	18.9143	37.8473	23.0549	26.2761	19.8879	16.7439	13.3286	15.4597	14.3641	21.891	19.2699	17.534	16.9548	12.294	17.3127	16.2287	12.9167	17.118	22.6383	15.3121
kfl00204_0110_v1.1	Prokaryotic	6.23484e-08	11	'protein.degradation'	50.2566	45.0479	48.3505	65.3108	70.4413	58.5675	71.4945	70.4266	70.9169	76.8172	66.4493	73.7991	79.9539	76.3276	73.4909	78.5185	75.4591	71.6241	73.8115	80.7881	82.9035	60.1967	64.822	65.5394	62.3987	66.7975	66.2264	59.7938	64.7294	62.7573	59.9227	62.8862	64.5833	59.3158	60.9735	57.6549
kfl00019_0230_v1.1	Archeaplastidia I	6.17444e-10	11	'RNA.regulation of transcription.E2F/DP transcription factor family'	16.7777	14.6286	15.4296	30.3089	29.4456	37.216	38.3787	30.317	27.768	35.7357	34.3616	34.2974	41.7397	40.7687	37.5101	44.3069	31.1937	42.9571	37.1738	45.0033	44.0215	30.3695	29.9347	28.6992	27.8014	25.5645	27.8343	22.2295	22.2631	25.9397	20.223	21.3377	22.2791	22.5321	19.2465	19.2183
kfl00130_0080_v1.1	Prokaryotic	7.46985e-07	13	'not assigned.unknown'	22.2171	22.0796	24.3415	36.1751	29.5882	25.0492	33.9255	28.1036	24.363	38.5184	37.3935	39.1604	35.2553	31.3414	32.7426	35.8141	35.749	35.5089	38.0674	49.8665	39.9993	40.6056	30.5173	36.3468	32.7439	32.0868	36.251	24.9042	32.7212	29.6086	27.3122	23.742	27.7405	24.9206	21.0607	26.4056
kfl00046_0350_v1.1	Specific	NE	NE	'not assigned.unknown'	0	0	0	0	0	0	0	0	0	0	0	0	0	0	0	0	0	0	0	0	0	0	0.509836	0	0	0.149938	0.147662	0	0	0	0.149247	0	0	0	0	0.156246
kfl00597_0040_v1.1	Specific	3.06184e-05	16	'not assigned.unknown'	51.559	45.8682	52.6734	65.5063	58.1069	65.6052	88.9026	82.9693	83.1278	79.4534	84.5566	93.5926	87.7605	61.9386	83.5656	88.774	78.628	98.4723	101.066	120.856	107.186	112.462	149.163	131.079	110.665	105.856	127.137	117.507	112.583	125.708	124.099	113.526	136.709	111.546	100.571	126.56
kfl00389_0230_v1.1	Archeaplastidia I	NE	NE	'not assigned.unknown'	0	0	0	0	0	0	0	0	0	0	0	0	0	0	0	0	0	0	0	0	0	0	0	0	0	0	0	0	0	0	0	0	0	0	0	0
kfl00594_0070_v1.1	Prokaryotic	2.23893e-07	20	'protein.postranslational modification'	83.8887	60.6335	68.502	40.1511	48.4106	46.52	52.3052	45.5426	46.6126	44.2303	60.3013	50.8489	49.3574	44.3246	62.4268	66.26	37.1354	58.8062	69.1647	59.8108	63.4625	75.0425	87.9831	72.6937	102.17	66.6475	75.0861	87.4321	79.7827	95.6485	75.3698	88.6568	70.5649	79.6186	74.3041	80.2325
kfl00214_0030_v1.1	Streptophyta	NE	NE	'signalling.receptor kinases.leucine rich repeat XII'	0	0.068358	0.465548	0.0651804	0	0	0.0809678	0.067073	0	0.0732289	0.0842197	0.0853169	0.125912	0	0	0.160242	0	0.0866071	0.17872	0.145172	0	0.067789	0.0728337	0.0822327	0.0772261	0.149938	0.295324	0.118874	0.0792281	0.193099	0.0746235	0.0751329	0	0.159237	0.157758	0.156246
kfl00087_0120_v1.1	Archeaplastidia I	1.88157e-05	14	'RNA.regulation of transcription.unclassified'	13.6367	15.3806	14.831	14.8611	14.8297	18.608	20.8087	25.9572	29.6466	21.0167	22.8235	27.472	22.9159	26.1316	28.0651	22.4339	30.5005	18.2741	34.5824	28.2359	32.9975	23.5228	29.7162	27.4657	24.4807	26.0143	25.4717	24.1315	24.9569	27.1626	24.4765	22.0891	28.3473	21.8951	18.5366	20.2339
kfl00012_0590_v1.1	Archeaplastidia I	1.32969e-06	16	'transport.misc'	40.6036	41.63	41.8328	56.6418	54.756	49.7406	74.8142	58.3535	61.113	57.7044	58.0274	66.4618	64.5927	53.7518	64.5857	61.6931	68.2301	68.4196	63.3563	78.0298	61.8983	85.8887	72.7609	94.9787	79.9291	82.0162	79.7375	73.7021	78.0397	74.3432	70.5939	71.0757	75.1594	63.2968	67.5205	71.639
kfl00393_g5_v1.1	Specific	3.37198e-07	19	'not assigned.unknown'	13.4069	6.42565	15.8951	7.75647	7.55747	9.66185	15.5458	3.95731	10.7432	9.95914	8.59041	13.4801	10.7025	3.47319	14.9321	8.89342	11.3882	14.3768	16.7997	18.582	16.834	28.6748	27.9681	24.5876	24.4035	21.1413	29.9015	21.8134	26.6999	30.2522	20.3722	19.8351	18.4648	25.1595	19.8775	30.3118
kfl00130_0070_v1.1	Prokaryotic	NR	NR	'secondary metabolism.phenylpropanoids.lignin biosynthesis.CAD'	37.3094	32.265	24.275	28.549	42.9207	44.1344	162.017	36.0182	42.738	17.7946	28.382	34.724	33.9332	31.7549	36.9703	40.3008	32.9762	32.3911	27.0761	43.1886	38.0626	30.9118	32.1925	30.0972	35.0607	36.435	36.694	34.7113	33.1966	43.383	47.8337	39.7453	71.7785	45.5418	40.3072	38.7491
kfl00065_0130_v1.1	Archeaplastidia I	0.0153461	9	'not assigned.unknown'	72.7035	73.6899	67.1054	66.6795	49.6226	70.3764	60.0781	67.4754	61.4653	54.7752	65.4387	73.5432	62.3893	73.3505	76.9991	60.2509	87.7385	36.2018	72.2923	36.2929	57.5036	53.011	65.0405	52.3	58.5374	53.2281	60.2461	57.8324	49.5968	53.746	50.5201	47.7845	47.8523	59.3955	50.9559	52.5769
kfl00232_0100_v1.1	Archeaplastidia I	8.10513e-06	18	'protein.degradation.ubiquitin.E3.SCF.FBOX'	7.8909	7.38266	7.11623	9.90742	6.9158	8.46903	9.71613	8.98778	6.10543	9.30007	8.84307	8.36105	12.7171	8.76568	11.4239	8.8133	9.01152	11.5187	10.4551	12.9203	11.9923	14.7102	18.5726	14.0618	16.4492	12.8197	15.8737	13.1951	14.4195	14.5468	12.6114	15.1017	13.4368	15.6052	13.8038	17.109
kfl00023_0320_v1.1	Prokaryotic	0.000163441	17	'misc.GCN5-related N-acetyltransferase'	33.9385	35.7512	32.9874	38.2609	44.2041	43.4187	39.1884	42.9938	52.131	47.8917	44.1311	38.6485	50.3647	47.9632	37.7799	42.4641	44.5624	45.3821	43.0716	50.8101	46.2561	60.8745	73.0522	63.5659	62.2443	56.2268	62.904	59.1994	59.2627	64.1733	59.5496	49.5877	59.9888	60.9082	53.48	61.0923
kfl00022_0410_v1.1	Specific	NE	NE	'not assigned.unknown'	0	0	0	0	0	0	0	0	0	0	0.336879	0	0	0	0	0	0	0	0	0.145172	0.148973	0.610101	0	0	0.154452	0.449815	0.147662	0	0.158456	0	0	0	0	0	0	0
kfl01213_0020_v1.1	Specific	NR	NR	'not assigned.unknown'	89.9409	60.8386	89.9173	98.6179	92.472	111.648	110.44	102.152	99.859	94.685	98.7055	113.898	99.3443	63.5098	97.2383	104.237	93.086	110.164	99.8152	117.444	114.635	84.3973	120.613	99.7482	111.051	92.8867	113.257	106.69	98.7975	119.979	105.891	116.08	119.197	123.727	108.38	119.607
kfl00683_0040_v1.1	Specific	2.79695e-06	19	'development.late embryogenesis abundant'	214.203	162.077	177.507	50.9711	96.3934	73.4778	86.3926	71.701	45.0863	77.8424	112.517	73.6285	68.6848	42.8361	68.5435	109.125	91.8977	135.627	232.872	276.189	232.1	300.17	210.271	284.443	233.764	241.4	226.44	238.7	251.866	202.239	297.375	267.248	275.671	263.617	256.988	260.15
kfl00011_0250_v1.1	Specific	NE	NE	'not assigned.unknown'	0	0.34179	0	0.325902	0	0	0.485807	0	0	0	0	0	0.125912	0.16539	0	0.160242	0	0	0.0893601	0	0.0744865	0.067789	0	0	0	0.299876	0.073831	0.237749	0.396141	0.128733	0.0746235	0.150266	0.086689	0.159237	0.0788791	0.156246
kfl00513_0140_v1.1	Streptophyta	1.09919e-06	20	'not assigned.unknown'	191.756	203.502	194.333	135.38	104.521	128.109	119.346	125.695	144.534	108.965	135.341	146.233	114.454	146.37	126.563	131.719	174.19	116.054	203.473	141.615	143.163	218.145	238.166	231.403	231.91	179.926	206.136	251.598	206.548	210.929	215.811	219.538	224.091	248.569	200.353	223.042
kfl00407_0100_v1.1	Archeaplastidia I	2.54419e-08	17	'cell.organisation'	1.22577	1.16209	1.99521	3.19384	1.99631	4.17487	5.42484	3.82316	3.34625	2.56301	2.86347	3.32736	3.21075	2.97702	3.50813	4.40665	4.25819	3.55089	6.88073	9.50875	9.75773	17.354	7.57471	14.473	13.8235	29.3129	15.726	10.5204	13.0726	11.071	6.86536	5.33444	6.06823	3.58284	2.83965	3.28117
kfl00008_0180_v1.1	Archeaplastidia I	0.00465711	17	'transport.ammonium'	0.459664	0.546864	0.665068	0.456263	0.142594	0.119282	23.3997	0.737803	0.880591	0.439374	0.505318	0.170634	0.629559	0	2.33876	2.32351	1.28736	1.12589	3.75312	1.30655	1.71319	1.15241	5.38969	1.39796	3.39795	0.82466	1.62428	2.49636	0.633825	3.86199	1.2686	2.10372	1.64709	2.86627	1.18319	0.624986
kfl00034_0090_v1.1	Archeaplastidia I	0.0029258	11	'not assigned.unknown'	1.22577	1.16209	1.79568	1.23843	1.21205	2.26636	1.61936	1.54268	1.23283	1.46458	1.43173	1.45039	2.64415	2.06738	1.70909	2.40363	2.07958	1.81875	1.87656	2.0324	2.45805	1.28799	2.18501	1.39796	1.7762	1.04957	0.959803	2.02086	1.26765	1.80226	1.34322	1.42753	1.30034	1.67199	1.02543	0.781232
kfl00348_0090_v1.1	Specific	NR	NR	'not assigned.unknown'	79.292	67.3326	72.6255	57.5543	49.8365	49.3828	55.1391	51.0425	48.8434	51.3335	60.1328	49.6544	49.6092	24.9739	42.8172	55.8443	35.947	48.933	52.0076	51.9715	49.1611	39.1143	66.0602	55.7538	58.2285	47.0056	55.6686	65.8564	49.9137	38.4268	55.4453	50.1136	47.0721	62.1821	47.2486	61.7955
kfl00392_0010_v1.1	Archeaplastidia I	NE	NE	'not assigned.unknown'	0	0	0	0	0	0	0	0	0	0	0	0	0	0	0	0	0	0	0	0	0	0	0	0	0	0	0	0	0	0	0	0	0	0	0	0
kfl00056_0310_v1.1	Archeaplastidia I	6.14058e-07	11	'not assigned.unknown'	5.13291	4.51163	4.52247	7.43057	9.33989	9.66185	13.1977	11.6036	15.0875	11.7899	13.3067	13.5654	14.5428	16.0428	15.8316	12.8995	12.2794	14.117	11.17	12.267	13.3331	8.677	13.3286	10.7725	12.8195	10.3457	10.6317	9.2722	9.50738	10.8136	8.50708	9.84241	9.53579	8.67843	8.59782	8.90605
kfl00735_g1_v1.1	Specific	NR	NR	'not assigned.unknown'	6.43529	4.30655	5.32055	1.36879	6.48801	5.36769	2.83387	4.89633	6.34026	4.32051	4.12676	1.79165	4.40691	5.78866	3.41818	5.60847	0.297083	4.50357	1.87656	1.23396	4.17124	3.79619	3.27752	1.97358	2.70292	4.19827	3.61772	2.91242	4.67446	4.50565	1.79096	3.38098	4.50783	2.22932	4.10171	2.96868
kfl00270_0030_v1.1	Specific	2.38727e-10	6	'not assigned.unknown'	50.0267	36.4348	40.5692	21.6399	23.0289	18.1309	89.3075	62.1767	49.7827	56.2398	25.0132	31.8232	14.6687	11.0811	8.90526	1.76266	1.38639	2.59821	0.446801	0.145172	0.0744865	0.203367	0.0728337	0	0.154452	0.224907	0.073831	0.356623	0.237684	0.128733	0.149247	0.375665	0	0.318474	1.18319	0.312493
kfl00323_0220_v1.1	Specific	NE	NE	'not assigned.unknown'	0	0	0	0	0	0	0	0	0	0	0	0	0	0	0	0	0	0	0	0	0	0	0	0	0	0	0	0	0	0	0	0	0	0	0	0
kfl00022_0140_v1.1	Archeaplastidia I	NR	NR	'transport.misc'	96.9125	77.6547	87.257	46.0174	49.4087	44.1344	61.9403	51.3108	35.1062	47.672	46.6577	45.0473	54.5827	42.4226	48.1244	60.4913	42.3838	61.3178	53.7054	65.1095	62.8666	41.5547	48.2159	48.6817	52.6682	59.0007	56.4807	50.4027	48.5669	50.9139	48.953	63.863	50.2796	56.2903	81.3243	59.0611
kfl00013_0060_v1.1	Viridiplantae	9.6223e-06	13	'not assigned.no ontology.tetratricopeptide repeat (TPR)'	10.5723	10.2537	10.9736	13.5575	9.83897	15.3874	14.1694	14.6219	14.5591	13.6938	15.5806	16.9781	16.2426	18.6064	17.9904	16.5049	19.8055	12.125	21.089	16.6222	18.2492	14.1001	17.1888	16.611	15.7541	13.6444	14.9139	16.4047	13.1519	14.8686	14.3277	13.2985	15.6907	15.2868	12.9362	12.8903
kfl00740_0040_v1.1	Prokaryotic	NR	NR	'misc.acyl transferases'	183.942	178.209	177.972	112.762	98.3184	90.2965	117.403	81.2254	66.103	83.1148	85.5672	71.1543	83.9831	73.0198	77.4488	90.2162	83.7774	105.574	95.3472	92.4744	77.7639	95.7859	68.8279	88.8935	82.1686	104.432	97.5307	86.0651	88.1017	74.7294	87.3841	90.3849	76.113	88.0582	112.245	93.0447
kfl00090_0100_v1.1	Archeaplastidia I	2.71898e-10	10	'Co-factor and vitamine metabolism.pantothenate.phosphopantothenoylcysteine synthetase (PPCS)'	18.0035	17.0895	21.8142	46.4736	33.0104	45.8043	53.1149	45.2072	46.0843	53.091	57.1009	43.4263	59.1156	64.833	55.7703	57.0461	56.6438	62.6169	48.2545	45.2936	42.7553	48.4692	42.025	42.1854	31.7399	34.036	36.3987	35.6029	33.672	29.2867	24.9243	26.597	26.9603	22.7709	27.8443	24.2963
kfl00110_0010_v1.1	Specific	NE	NE	'not assigned.unknown'	0	0	0	0	0	0	0	0	0	0	0	0	0	0	0	0	0	0	0	0	0	0	0	0	0	0	0	0	0	0	0	0	0	0	0	0
kfl00217_0150_v1.1	Archeaplastidia I	2.54419e-08	9	'RNA.transcription'	84.7314	77.4496	76.1503	78.2165	86.4118	79.084	99.2665	85.5181	75.5547	95.8567	89.9466	84.2078	101.296	98.4899	85.0947	89.4951	89.7191	90.9375	89.7176	89.6436	88.192	60.739	76.4026	65.6217	77.6123	64.0986	67.4077	66.3913	60.1342	70.7387	61.5644	66.2672	64.1499	70.3032	66.1795	56.7174
kfl00121_0100_v1.1	Archeaplastidia II	NR	NR	'not assigned.unknown'	54.3936	54.2079	59.1911	75.7396	53.7578	82.6625	76.4336	66.201	65.8095	56.7524	62.491	63.6464	59.9969	55.323	65.9349	59.1292	65.7544	56.2946	62.0159	60.7544	63.1646	61.1457	61.2531	57.8096	61.3948	81.8663	68.8105	61.7552	66.314	63.0147	58.281	56.0491	56.6079	58.0419	54.6632	55.3894
kfl00230_0050_v1.1	Archeaplastidia I	4.7121e-10	9	'not assigned.unknown'	1.68543	1.09373	1.86219	2.60722	2.2102	3.10133	4.21032	5.76828	7.04473	7.39612	7.32711	9.04359	7.11401	4.46554	6.92632	6.40967	5.94166	3.20446	6.07649	4.57291	5.95892	1.49136	2.47635	1.89135	1.7762	2.09913	1.84577	1.66424	1.34688	1.48043	1.64172	1.50266	1.82047	1.83123	1.41982	1.48434
kfl00074_0030_v1.1	Specific	NE	NE	'not assigned.unknown'	0	0	0	0	0	0	0	0	0	0	0.168439	0	0	0	0	0.0801209	0	0	0	0	0	0	0.0728337	0	0	0	0	0	0	0	0	0	0	0	0	0
kfl00401_0050_v1.1	Specific	NE	NE	'not assigned.unknown'	0	0	0	0	0	0	0	0.134146	0	0	0	0.170634	0	0	0	0	0	0	0	0	0	0	0.145667	0	0.154452	0	0.147662	0.118874	0	0	0	0	0	0.398093	0.157758	0.156246
kfl00028_0310_v1.1	Viridiplantae	0.00728847	22	'not assigned.unknown'	63.5868	65.5553	67.0389	67.918	59.1051	85.2867	130.844	72.5059	67.1597	56.8989	60.8908	70.813	66.4814	61.4425	69.8029	64.4172	70.7057	59.7589	66.8414	65.2547	66.5909	76.3304	96.4318	84.453	88.9645	84.4152	88.3019	82.9149	78.1982	87.1522	80.2203	83.3975	86.9491	90.2875	88.2657	89.6854
kfl00728_0100_v1.1	Prokaryotic	0.00652655	15	'not assigned.unknown'	151.842	118.738	144.054	164.515	176.246	174.271	198.776	187.402	189.034	174.065	181.493	193.669	196.359	132.064	189.889	207.593	171.516	198.763	187.567	230.097	216.83	180.251	229.426	200.072	211.368	182.475	206.579	209.1	181.116	194.58	194.917	200.004	208.054	210.671	177.32	190.386
kfl00163_0090_v1.1	Specific	NE	NE	'not assigned.unknown'	0	0	0	0	0	0	0	0	0	0	0	0	0	0	0	0	0	0	0	0	0	0	0	0	0	0	0	0	0	0	0	0	0	0	0	0
kfl00173_0050_v1.1	Specific	NR	NR	'development.unspecified'	31.87	25.2241	30.9922	25.7463	32.2975	26.0035	31.8203	31.256	26.7113	27.3876	33.4352	30.5434	23.4825	23.6508	26.0861	29.6447	26.4404	34.4696	26.1825	28.744	28.3049	27.9291	24.0351	29.6038	28.0331	25.8643	25.3979	29.0648	29.6313	25.7466	28.6554	33.5844	27.6538	32.1659	28.3965	26.7963
kfl00025_0390_v1.1	Specific	0.00329165	19	'not assigned.unknown'	37.4626	38.8957	37.1108	56.7721	52.7597	40.5559	72.79	61.7071	56.7101	58.3635	58.1116	52.4699	56.3455	52.4287	47.6746	49.5949	51.7915	58.7196	60.5862	61.3351	56.5353	72.5343	78.7332	70.3089	72.5154	81.2665	73.7572	70.968	76.2967	73.5708	73.728	74.081	69.3512	81.1313	76.0394	67.0297
kfl00300_0140_v1.1	Archeaplastidia I	0.0449273	16	'not assigned.unknown'	41.8294	48.0557	39.3721	46.7995	38.0725	50.0985	48.0949	53.5242	52.3658	43.1318	43.9627	51.8727	43.7543	50.5267	48.934	42.0635	45.3547	48.1536	43.0716	56.1089	52.215	54.0956	55.7178	63.3192	49.2703	53.453	55.8901	55.0388	51.0229	56.0632	57.087	47.2586	52.5336	55.9719	47.2486	54.3738
kfl00569_0100_v1.1	Archeaplastidia I	NE	NE	'not assigned.unknown'	0	0	0	0	0	0	0	0	0	0	0	0	0	0.0826951	0	0	0	0	0	0	0	0	0	0	0	0	0	0	0	0	0	0.0751329	0	0	0	0
kfl00738_0090_v1.1	Specific	0.00583824	8	'signalling.receptor kinases.leucine rich repeat XII'	160.806	100.965	172.585	146.265	128.62	153.993	105.744	132.67	122.578	163.74	177.451	162.102	144.043	118.667	159.395	196.857	168.644	145.413	193.911	97.7006	162.753	95.7181	103.861	102.873	131.284	81.2665	97.3092	137.775	106.879	88.8901	92.3093	150.266	71.1717	109.157	110.352	92.9666
kfl01251_0010_v1.1	Prokaryotic	NE	NE	'not assigned.unknown'	0	0	0	0	0	0	0	0	0	0	0	0	0	0	0	0	0	0	0	0	0	0	0	0	0	0	0	0	0	0	0	0	0	0	0	0
kfl00038_0160_v1.1	Specific	NR	NR	'not assigned.unknown'	19.7655	20.0973	25.0731	26.3981	21.1752	31.729	22.9139	24.2804	24.7153	25.923	22.6551	24.5713	26.0637	22.0796	31.2134	28.6833	25.153	29.2732	26.6293	28.3811	24.2826	21.3535	24.6178	23.1074	22.8589	23.6902	26.5792	23.5371	23.4515	22.9145	25.0735	24.6436	21.0654	21.8155	24.9258	24.0619
kfl00100_0350_v1.1	Archeaplastidia I	0.00259777	16	'not assigned.unknown'	40.6036	31.5814	37.7094	28.1579	36.3614	39.2438	44.4513	34.8109	36.5739	36.9806	39.7517	40.2696	40.2288	38.8667	40.2086	43.746	41.7897	49.1062	36.9057	53.8587	56.3863	42.5715	49.7454	43.3366	47.0307	33.5862	42.2313	50.9377	41.1194	44.6059	43.5801	40.8723	43.2578	53.026	36.6788	45.624
kfl00367_0100_v1.1	Streptophyta	NR	NR	'misc.nitrilases, *nitrile lyases, berberine bridge enzymes, reticuline oxidases, troponine reductases'	0	0	0	0	0	0	17.4081	0.067073	0	0	0.0842197	0	0	0	0	0.160242	0	0.0866071	0	0.508101	0.148973	0	0	0	0	0.149938	0	0	0	0	0	0	0	0	0.157758	0.156246
kfl00404_0040_v1.1	Archeaplastidia I	1.26731e-08	16	'protein.postranslational modification'	0.995938	0.478506	2.19473	1.56433	1.99631	1.78923	3.07678	1.87804	1.58506	2.2701	2.35815	2.81546	2.95893	1.81929	3.14833	3.12472	2.67375	4.76339	5.00417	8.78289	9.16184	16.4727	6.99204	10.4435	9.42159	19.8668	13.1419	5.88428	8.87355	6.56538	2.68645	2.70478	2.08054	1.11466	1.41982	0.937478
kfl00885_0020_v1.1	Specific	NE	NE	'not assigned.unknown'	0	0	0	0.0651804	0	0	0.242903	0	0	0	0	0	0	0	0	0	0.0990277	0.0866071	0	0	0	0.135578	0	0	0.0772261	0	0.147662	0.0594372	0.0792281	0	0.149247	0.150266	0	0.0796186	0	0
kfl00380_0120_v1.1	Archeaplastidia I	0.00329165	6	'development.unspecified'	49.7969	51.2685	57.994	46.9299	45.7013	49.8599	57.892	52.2499	51.9549	43.6444	44.8891	47.8628	49.1056	61.2771	52.622	51.2774	52.8808	43.9098	31.0973	31.3571	30.167	41.9614	40.1314	41.9387	38.3042	40.1085	37.5061	39.3474	40.961	38.4911	37.5356	36.2892	42.8244	34.7933	33.6025	34.0617
kfl00534_0070_v1.1	Archeaplastidia I	NR	NR	'misc.short chain dehydrogenase/reductase (SDR)'	80.9774	71.5025	66.3738	8.21273	22.3872	10.6161	42.832	17.7743	10.4497	16.6962	13.812	15.4424	16.2426	29.3568	14.1225	24.0363	22.4793	26.9348	16.0848	38.7609	19.441	33.6911	15.1494	22.5318	13.2829	25.8643	17.1288	13.6111	17.1133	13.5813	18.8798	16.4541	21.0654	15.3664	30.9995	22.7339
kfl00085_0270_v1.1	Prokaryotic	7.75702e-08	15	'TCA / org transformation.TCA.succinyl-CoA ligase'	162.491	146.354	158.22	219.006	197.065	212.203	280.148	215.237	189.268	216.611	219.729	210.477	225.445	228.321	223.711	228.505	244.301	245.618	259.323	270.02	250.871	246.888	242.172	261.747	253.533	245.974	231.46	250.112	250.519	243.241	230.811	228.479	207.794	221.18	219.757	209.448
kfl00838_0060_v1.1	Specific	NE	NE	'not assigned.unknown'	0	0	0	0	0	0	0	0	0	0	0	0	0	0	0	0	0	0	0	0	0	0	0	0	0	0	0	0	0	0	0	0	0	0	0	0
kfl00151_0220_v1.1	Specific	0.0279628	9	'signalling.MAP kinases'	1.91527	2.25581	0.731575	0.847345	1.63983	3.22062	2.83387	1.81097	3.11142	3.44176	1.60017	5.0337	2.20346	4.54823	3.50813	2.96447	0.891249	6.23571	1.51912	5.95204	2.90497	3.7284	1.09251	2.22028	1.4673	0.82466	1.84577	1.36706	1.34688	0.965497	1.41785	3.53125	1.30034	1.51275	2.76077	1.0156
kfl00233_0150_v1.1	Viridiplantae	2.75043e-07	12	'not assigned.no ontology'	78.2961	86.5412	71.8939	96.0759	122.06	96.6185	77.2433	120.866	134.378	161.909	150.416	118.164	144.861	148.272	146.172	142.455	144.877	157.625	142.797	151.342	136.757	130.562	132.12	125.158	115.608	131.871	125.808	118.042	133.896	136.328	120.069	109.394	109.055	100.399	96.548	91.951
kfl00018_0490_v1.1	Archeaplastidia I	0.00652655	16	'RNA.regulation of transcription.unclassified'	5.36274	3.82805	5.25404	10.2333	15.1862	5.60626	21.5374	18.1768	22.4257	15.5978	15.6649	26.3629	18.0054	13.562	24.5569	16.5049	21.0929	20.3527	19.7486	21.9209	25.1764	19.9978	28.478	23.0251	18.1481	21.4412	22.1493	21.1596	20.5993	21.7559	18.3574	24.0425	27.4804	18.5511	19.7986	17.9683
kfl00219_0480_v1.1	Specific	NE	NE	'not assigned.unknown'	0	0	0	0	0	0	0	0	0	0	0	0	0	0	0	0	0	0	0	0	0	0	0	0	0	0	0	0	0	0	0	0	0	0	0	0
kfl00704_0010_v1.1	Specific	0.0449273	14	'not assigned.unknown'	12.7174	11.4841	17.6908	20.4666	20.6048	18.1309	17.3271	15.8963	22.4844	20.9435	19.539	18.4284	19.3274	18.7718	17.5407	19.3893	14.7551	25.3759	20.7315	26.8568	18.7706	21.4213	17.1159	22.0384	19.461	24.29	20.7465	20.3275	20.7578	19.0525	19.5514	18.4076	17.4245	17.2772	16.6435	17.6558
kfl00344_0040_v1.1	Archeaplastidia I	3.35367e-06	11	'Co-factor and vitamine metabolism.biotin.Diaminopelargonic acid aminotransferase and dethiobiotin synthetase'	9.26989	7.17759	10.7741	10.8851	16.327	11.6896	18.1368	14.2865	15.2049	16.9891	16.3386	15.4424	17.1869	17.6967	18.0804	19.7097	17.2308	16.542	11.8849	14.372	16.0146	12.3376	14.3482	12.7461	13.9779	12.6698	14.1017	12.8384	13.2311	14.8686	12.6114	12.3218	13.6102	12.5797	11.2797	9.68728
kfl00037_0420_v1.1	Archeaplastidia I	2.21646e-05	17	'not assigned.unknown'	88.3321	91.2579	79.9412	110.481	85.6988	117.493	109.549	108.457	124.457	104.132	112.096	101.868	102.114	108.248	112.89	105.599	108.039	119.258	126.623	130.437	121.934	152.458	163.512	150.65	128.118	134.345	142.641	125.472	143.007	145.018	134.098	122.166	129.427	124.125	107.276	138.825
kfl00217_0050_v1.1	Archeaplastidia I	NR	NR	'cell.vesicle transport'	131.694	153.259	135.341	84.539	83.346	99.6005	98.2949	95.9144	99.9177	94.9779	101.653	107.414	86.6273	85.1759	98.0479	90.3764	128.241	121.856	101.692	88.6274	72.9968	92.1253	76.9852	96.7056	89.5051	82.6159	94.5037	103.718	94.6776	85.1568	92.3839	96.5458	79.4072	85.9881	85.5838	93.3572
kfl00128_0230_v1.1	Viridiplantae	0.0308014	16	'hormone metabolism.abscisic acid.induced-regulated-responsive-activated'	85.4975	104.383	109.603	132.381	140.597	119.759	206.63	98.8656	102.266	145.726	135.341	124.221	135.229	103.948	133.669	157.838	123.388	226.737	152.538	174.642	126.329	160.592	133.504	158.38	160.244	155.561	144.561	165.77	137.778	133.818	137.307	162.588	108.621	141.96	149.239	126.794
kfl00215_0090_v1.1	Viridiplantae	0.00652655	8	'RNA.regulation of transcription.bZIP transcription factor family'	45.8898	44.6378	46.2223	40.3467	38.8568	40.9138	57.2442	46.3474	45.0276	44.7429	43.2889	47.0949	50.5536	43.9938	48.5742	51.9985	40.8984	47.7205	47.2715	50.8101	50.2039	41.0124	40.277	42.5965	41.3932	39.5087	45.4061	40.8928	40.3271	39.2635	38.655	41.5485	41.8708	43.7106	43.3835	43.3584
kfl01679_0010_v1.1	Specific	NE	NE	'signalling.calcium'	0	0	0	0	0	0	0	0	0	0	0	0	0.0629559	0	0	0	0	0	0	0	0	0	0	0	0	0	0	0	0	0	0	0	0	0	0	0
kfl00297_0080_v1.1	Specific	NE	NE	'not assigned.unknown'	0	0	0	0	0	0	0	0	0	0	0	0	0	0	0	0	0	0	0	0	0	0	0	0	0	0	0	0	0	0	0	0	0	0	0	0
kfl00454_0110_v1.1	Prokaryotic	0.00521707	18	'development.unspecified'	114.226	90.1642	104.948	144.7	118.353	127.87	216.346	140.786	145.65	154.293	135.594	128.828	143.917	92.205	124.584	137.407	117.15	125.754	137.704	151.777	146.738	145.069	198.181	173.429	204.572	189.672	198.015	183.245	169.231	187.821	162.306	180.094	165.056	201.753	166.671	177.34
kfl00043_0110_v1.1	Streptophyta	9.99703e-09	18	'not assigned.unknown'	120.892	145.261	150.239	143.918	130.045	136.339	144.689	121.402	139.955	134.229	129.446	139.749	151.22	138.183	142.754	159.841	169.139	160.743	156.38	178.053	151.357	218.416	219.812	205.911	182.64	208.939	192.034	208.565	223.74	195.159	217.975	184.677	198.258	180.575	183.315	227.495
kfl00263_0070_v1.1	Prokaryotic	NR	NR	'transport.ABC transporters and multidrug resistance systems'	380.678	326.273	366.985	607.742	487.385	458.759	724.743	471.389	279.911	336.267	275.567	246.822	448.938	286.456	295.763	376.889	289.458	447.845	332.42	577.639	463.902	250.887	204.59	242.34	222.257	395.687	319.614	239.354	309.307	225.089	277.152	310.299	262.494	309.637	508.77	386.788
kfl00001_0090_v1.1	Specific	0.0029258	18	'not assigned.unknown'	5.7458	6.08386	4.78849	4.62781	4.13522	4.77128	7.69194	5.90242	4.28554	4.97957	4.54786	6.99598	4.72169	4.63093	5.75694	7.85185	5.14944	6.75535	6.07649	11.3234	7.7466	6.03322	6.77353	6.33192	7.64539	7.19703	7.82608	7.42965	6.49671	6.95158	6.64149	6.31116	7.8887	8.04148	6.62584	8.28106
kfl00400_0010_v1.1	Archeaplastidia I	NR	NR	'RNA.regulation of transcription.Polycomb Group (PcG)'	22.1405	34.5208	24.674	26.3329	22.102	26.0035	26.5574	29.0426	25.6546	30.8294	32.4246	28.4958	30.4077	22.6585	24.6469	30.2056	20.2016	36.7214	36.9057	31.8652	29.6456	27.9969	35.5428	31.6596	27.8786	35.1605	36.694	29.4214	33.672	34.0498	35.0731	29.978	34.5889	34.0768	28.6331	36.5617
kfl00002_0070_v1.1	Streptophyta	0.000217737	7	'RNA.regulation of transcription.Methyl binding domain proteins'	209.224	215.123	222.665	211.836	180.096	209.459	218.937	226.573	238.934	191.42	203.391	241.276	197.304	225.096	235.405	208.955	225.783	204.479	197.218	201.426	210.201	170.354	214.495	174.662	186.347	168.006	181.92	182.294	178.184	185.118	162.306	178.366	178.579	177.151	171.325	177.105
kfl00151_0060_v1.1	Viridiplantae	NE	NE	'not assigned.unknown'	0	0	0	0	0	0	0	0	0	0	0.0842197	0	0	0	0	0	0	0	0	0	0	0	0.0728337	0	0	0.149938	0	0	0	0	0	0	0	0.0796186	0	0
kfl00632_0110_v1.1	Specific	NE	NE	'not assigned.unknown'	0	0	0	0	0	0	0	0	0	0	0	0	0	0	0	0	0	0	0	0	0	0	0	0	0	0	0	0	0	0	0	0	0	0	0	0
kfl00369_0060_v1.1	Specific	NE	NE	'not assigned.unknown'	0	0.205074	0.199521	0.391082	0.0712969	0.834975	0	0.402438	0.0587061	0.292916	0.421098	0.511901	0.0629559	0.0826951	0	0.160242	0.495138	0.259821	0.26808	0.0725859	0.297946	0.203367	0.437002	0.246698	0.231678	0.0749691	0.221493	0.356623	0.0792281	0.128733	0.223871	0.0751329	0.433445	0.0796186	0	0.0781232
kfl00575_0070_v1.1	Archeaplastidia I	2.67808e-17	14	'lipid metabolism.FA synthesis and FA elongation.acyl-CoA binding protein'	0.153221	0.136716	0.399041	0.912526	0.499078	0.834975	1.29548	1.07317	1.05671	2.19687	3.45301	1.36507	4.21804	5.20979	5.12727	8.97354	6.4368	14.4634	10.7232	30.7764	22.197	22.2348	9.54122	13.4862	3.93853	4.72305	4.65135	1.12931	1.50533	1.73789	1.71634	1.50266	1.38702	1.11466	1.18319	1.09372
kfl00163_0160_v1.1	Archeaplastidia I	NR	NR	'RNA.regulation of transcription.SET-domain transcriptional regulator family'	19.1527	15.1755	19.6195	26.007	14.9723	23.0214	28.5816	19.4512	17.6118	19.3324	17.5177	23.2062	20.0829	18.1102	20.5091	20.0302	19.0133	21.2187	20.8209	24.2437	20.1858	22.0314	22.9426	20.3937	19.6927	19.8668	23.9951	22.8239	19.6486	22.0777	23.2825	21.6383	22.3658	22.7709	20.9818	23.9057
kfl00133_0020_v1.1	Specific	0.0279628	14	'not assigned.unknown'	27.7331	31.308	34.8496	47.1254	38.9281	43.1801	40.4029	45.3413	54.127	46.1342	46.9946	57.077	53.0718	48.0458	50.5531	42.7846	54.0691	52.8303	57.0118	41.0836	38.733	50.0283	57.83	49.833	54.985	50.3792	55.0779	49.5112	44.1301	52.7161	43.5055	48.9115	46.2053	51.2744	49.3783	47.1083
kfl00268_0080_v1.1	Specific	NE	NE	'not assigned.unknown'	0	0	0	0.0651804	0	0	0	0	0	0	0	0	0	0	0	0	0	0.0866071	0	0	0	0	0.0728337	0	0	0	0.221493	0	0	0	0	0	0	0	0	0
kfl00035_0380_v1.1	Prokaryotic	0.0372682	17	'gluconeogenesis / glyoxylate cycle.citrate synthase'	95.1504	67.9479	91.5799	118.628	69.0154	112.125	101.857	85.8534	84.7129	104.644	109.064	107.499	105.136	52.9249	95.4392	106.721	78.628	117.179	166.478	161.721	143.312	109.479	134.378	115.29	128.504	133.22	145.373	114.535	101.095	102.471	102.607	121.34	88.6829	141.721	133.779	139.528
kfl00121_0150_v1.1	Streptophyta	NR	NR	'RNA.regulation of transcription.BSD domain containing family'	65.6553	57.4207	59.1911	71.4377	60.1746	79.3226	81.8584	76.1278	79.1358	71.6911	79.5034	79.1741	75.3582	63.4271	69.8928	76.1149	72.7853	67.2937	73.454	74.4005	72.9968	77.754	79.9714	83.7129	79.8518	77.668	82.543	79.943	78.9112	74.472	74.6235	73.5551	73.3389	75.7969	70.7545	80.4669
kfl00556_0060_v1.1	Specific	NE	NE	'not assigned.unknown'	0	0	0	0.0651804	0	0	0	0	0	0	0	0	0	0	0	0	0	0	0	0	0	0	0	0	0	0	0	0	0	0	0	0	0	0	0	0
kfl01164_0020_v1.1	Archeaplastidia II	NR	NR	'transport.phosphate'	22.5235	27.0698	25.7381	24.7034	32.3688	18.4887	39.1884	15.9634	15.7919	25.0443	23.0762	21.3292	26.7562	22.0796	25.2766	33.7309	19.7065	39.233	22.34	29.978	29.2732	26.3021	17.6258	23.4363	23.4767	25.0397	24.2166	23.5966	23.2138	24.2018	23.6557	26.1463	23.4927	24.6021	26.3456	21.4058
kfl00223_0020_v1.1	Archeaplastidia I	2.23893e-07	24	'not assigned.unknown'	98.9809	77.9965	92.378	95.2286	97.6767	83.6167	99.8333	85.6522	84.0671	68.3226	67.8811	65.1821	62.0115	49.5344	56.4	58.6485	54.2672	56.6411	54.599	60.1737	56.8332	68.6703	71.2314	76.4764	77.9212	78.9425	73.2403	82.4394	81.8427	72.7984	85.8917	77.462	81.6611	81.2906	79.9834	90.7792
kfl00393_0110_v1.1	Specific	0.0029258	7	'not assigned.unknown'	27.9629	16.2008	25.1396	63.6812	67.732	75.7441	112.95	130.994	181.754	109.477	118.581	146.233	107.466	92.5358	139.246	107.042	89.7191	84.2687	86.3219	83.8367	93.2571	62.4337	61.9086	52.6289	63.9433	67.2473	58.2526	62.2902	80.3373	74.7294	84.6231	90.986	95.0112	84.8734	79.7467	83.5918
kfl01395_0010_v1.1	Specific	NR	NR	'not assigned.no ontology.pentatricopeptide (PPR) repeat-containing protein'	24.7452	26.5229	24.8071	18.9023	16.6835	22.1865	20.7277	20.6585	20.5471	18.7466	20.1285	21.7558	21.7827	19.1853	21.0488	20.1905	26.9355	15.0696	22.34	17.4932	22.7184	18.3708	27.8953	20.2292	24.1718	20.6165	22.6661	24.4881	21.6293	21.6915	20.223	20.5864	18.8982	23.4079	19.7986	20.2339
kfl00013_0420_v1.1	Specific	2.32862e-06	18	'not assigned.unknown'	3.75392	2.05074	2.39425	1.04289	1.85372	1.3121	0.72871	2.07926	2.34824	2.34333	3.53723	1.87697	2.58119	4.54823	2.51866	3.76568	4.95138	2.51161	4.11057	4.42774	5.80995	8.60921	4.00585	7.64764	4.94247	4.19827	5.38966	8.32121	6.1798	5.98608	6.49225	8.49002	9.62248	6.68796	5.67929	4.68739
kfl01674_0010_v1.1	Viridiplantae	NE	NE	'not assigned.unknown'	0	0	0	0	0	0	0	0	0	0	0	0	0	0	0	0	0	0	0	0	0	0	0	0	0	0	0	0	0	0	0	0	0	0	0	0
kfl00252_0010_v1.1	Specific	NR	NR	'not assigned.unknown'	1.91527	1.43552	0.997603	0.456263	0.356484	0	0	0	0.117412	0.146458	0.336879	0.341268	0.0629559	0	0	0	0	1.03929	0.625521	0	0	0.271156	0.291335	0.411163	1.4673	0.299876	0.664479	1.06987	0.554597	0	0.149247	0.300532	0	0.55733	0.0788791	0.859355
kfl00100_0110_v1.1	Specific	2.21646e-05	4	'not assigned.unknown'	13.7133	12.5095	14.698	17.2728	14.5446	20.1587	77.4862	11.4695	10.2149	5.49217	5.22162	7.76384	4.78465	2.97702	6.2067	6.32955	4.15916	6.66875	4.64673	3.19378	5.66098	3.32166	5.38969	4.11163	6.25532	3.29864	4.57752	4.22004	4.19909	4.89185	4.32816	5.55984	2.42729	6.36949	5.91593	4.45302
kfl00210_0130_v1.1	Streptophyta	1.09919e-06	17	'not assigned.unknown'	46.2728	42.3136	31.3247	52.7309	43.0633	42.1066	45.0181	38.4328	34.5192	55.9469	67.5442	44.6207	49.6722	60.0366	46.1455	55.6039	55.7526	66.6009	63.9818	49.7939	44.394	74.9069	67.2983	78.0388	75.8361	67.7721	67.3339	72.3945	75.9798	75.1156	71.9371	69.7985	57.5615	62.421	65.3907	66.1704
kfl00198_0230_v1.1	Archeaplastidia I	0.000105242	10	'protein.targeting.secretory pathway.vacuole'	29.0354	23.4468	31.6573	48.8853	36.0049	38.2896	54.7342	36.2194	35.2823	45.6949	43.7942	43.4263	46.3355	40.0244	42.0077	42.384	39.0169	52.0509	45.5737	44.4226	38.3606	38.4364	33.0665	33.222	35.2923	40.8582	38.3921	36.0784	34.0681	33.728	30.0733	34.1103	28.0006	33.9971	36.5999	34.7648
kfl00302_0100_v1.1	Viridiplantae	1.19287e-07	20	'not assigned.unknown'	20.1486	18.4567	17.0258	29.5267	26.0947	35.5461	40.4029	23.2743	23.1302	25.8498	27.0345	23.3768	25.623	16.1255	23.3876	27.0809	23.9647	29.1866	30.5612	38.1802	33.6679	43.4528	44.8656	43.9122	43.7872	46.8557	40.4594	47.312	46.4277	48.8541	46.8636	47.5591	46.552	46.4176	45.3555	44.4521
kfl00518_0050_v1.1	Specific	NE	NE	'not assigned.no ontology.epsin N-terminal homology (ENTH) domain-containing protein'	0	0	0	0	0	0	0.0809678	0	0	0	0	0	0	0	0	0	0	0	0	0	0	0	0	0	0	0	0	0	0	0	0	0	0	0	0	0
kfl00038_0060_v1.1	Archeaplastidia II	NR	NR	'not assigned.unknown'	26.4307	23.9253	25.8047	23.5953	26.3798	26.3613	37.8119	37.8962	48.726	31.2688	39.499	41.8053	36.8921	28.6125	37.8699	45.2683	33.9665	35.1625	41.2844	46.7453	51.1722	30.0983	43.4817	37.4159	42.3972	34.036	40.7547	38.753	35.1773	41.9026	39.9236	43.7274	50.7131	49.5228	41.096	40.5459
kfl00324_0180_v1.1	Archeaplastidia I	5.03824e-07	13	'not assigned.unknown'	11.798	8.27132	10.0425	10.9503	15.3288	15.0295	15.4648	15.0914	17.2596	16.8427	16.5913	17.1487	19.0127	17.0352	17.2708	17.7067	16.7357	16.7152	19.3911	21.558	25.3999	15.4559	16.6789	14.6374	15.2136	16.7181	14.9139	15.5131	15.7664	15.5767	14.7755	15.4774	16.2108	14.8091	13.725	15.0778
kfl00167_0110_v1.1	Specific	NR	NR	'RNA.RNA binding'	45.9664	37.1184	44.3601	54.6212	34.1512	63.1002	66.0697	50.1706	48.9609	45.4752	49.3527	56.6504	52.6311	29.6048	47.4048	54.8027	38.0266	57.5071	54.9565	69.755	56.0883	46.1643	58.267	49.0107	56.5295	54.1277	61.2059	54.8605	48.5669	56.7068	46.192	50.6396	46.3786	66.0834	51.7447	61.1705
kfl00115_0010_v1.1	Specific	0.00465711	17	'RNA.regulation of transcription.AS2,Lateral Organ Boundaries Gene Family'	0	0.888654	0.665068	0.521443	0.356484	0.477128	0.72871	0.268292	0.29353	1.09843	1.34751	0.853169	1.07025	0.496171	0.989474	0.961451	0.396111	1.55893	1.07232	1.16137	1.34076	1.28799	0.874004	0.740094	2.00788	2.1741	2.28876	1.12931	1.18842	0.708031	1.41785	1.65292	0.953579	1.83123	1.26206	3.12493
kfl00015_0020_v1.1	Specific	NE	NE	'not assigned.unknown'	0	0	0	0	0	0	0	0	0	0	0	0	0	0	0	0	0	0	0	0	0	0	0	0	0	0	0	0	0	0	0	0	0	0	0	0
kfl00085_0200_v1.1	Archeaplastidia I	6.8162e-06	16	'not assigned.unknown'	17.0076	21.191	19.021	33.4375	41.2809	33.6376	50.1191	34.0731	44.6166	39.4704	40.4254	42.9997	46.4614	41.3475	49.0239	40.7014	50.009	57.8536	40.1227	59.5204	52.513	49.8249	56.2276	53.6979	55.9117	52.1785	53.4536	49.3329	51.8944	58.8953	48.6545	45.6057	57.2148	47.6915	41.096	45.5458
kfl00267_0085_v1.1	Specific	NE	NE	'not assigned.unknown'	0	0	0	0	0	0	0	0	0	0	0	0	0	0	0	0	0	0	0	0	0	0	0	0	0	0	0	0	0	0	0	0	0	0	0	0
kfl00047_0160_v1.1	Archeaplastidia I	1.81884e-07	13	'protein.synthesis.ribosome biogenesis.BRIX'	26.0476	20.3707	23.0114	29.7874	34.4364	35.7846	34.3303	36.4206	36.6913	35.8089	35.8776	39.9283	41.6768	41.761	37.9598	39.099	46.0479	36.4616	43.6077	37.8898	46.6286	33.6911	58.4126	39.0605	44.1734	37.3346	40.7547	35.6623	33.5135	44.799	31.7896	31.5558	33.9821	33.599	30.684	33.9836
kfl00285_0180_v1.1	Specific	6.69427e-05	15	'not assigned.unknown'	2.1451	0.820296	2.32774	6.19214	3.85003	5.84482	10.04	7.4451	10.5084	9.22685	9.26416	14.3332	12.4023	9.34455	11.244	11.1368	12.4775	10.133	14.7444	19.5256	19.0685	10.0328	18.4269	11.3481	15.9858	10.4957	16.8335	11.9469	10.775	16.2847	9.62643	14.125	11.9631	15.3664	8.59782	12.2653
kfl00002_g30_v1.1	Specific	NE	NE	'not assigned.unknown'	0	0	0	0	0.285187	0	0.323871	0	0.821885	0	0	0	0	0	0	0	0	0	0	0.290344	0	0	0	0	0.308905	0	0.664479	0.534935	0.713053	0	0.671612	0	0	0	0	0.312493
kfl00013_0575_v1.1	Specific	NE	NE	'not assigned.unknown'	0	0	0	0	0	0	0	0	0	0	0	0	0	0	0	0	0	0	0	0	0	0	0	0	0	0	0	0	0	0	0	0	0	0	0	0
kfl00097_0090_v1.1	Archeaplastidia II	1.19287e-07	9	'not assigned.unknown'	6.5119	4.92178	6.65068	5.54033	9.41119	2.98205	7.36807	4.42682	6.34026	11.4237	10.4432	8.53169	10.01	8.93107	8.54546	11.6175	10.9921	10.5661	8.93601	6.31497	7.29968	5.5587	1.96651	2.38475	2.39401	3.59852	1.62428	2.73411	2.29762	1.80226	2.23871	2.77992	1.5604	1.59237	4.18059	1.48434
kfl00009_0360_v1.1	Specific	0.00043612	19	'not assigned.unknown'	21.7574	22.7632	20.8831	21.314	19.0363	23.9757	23.7236	27.0304	24.5978	22.2616	26.1081	26.7042	23.6714	19.1853	28.8746	20.6712	28.2229	27.4545	27.2548	23.663	23.9847	31.1152	42.8991	39.3895	37.1458	32.3866	42.2313	39.3474	36.128	43.5761	36.864	36.8903	40.3971	42.8348	32.8926	43.8271
kfl00065_0310_v1.1	Archeaplastidia I	7.46985e-07	21	'not assigned.no ontology'	287.673	368.723	395.583	369.964	214.817	437.765	328	367.493	405.894	257.986	312.455	358.672	278.328	251.145	350.274	276.818	382.247	270.387	367.091	269.076	292.36	444.967	531.613	436.327	470.153	444.192	493.708	482.333	476.953	542.48	501.545	475.817	510.685	534.798	482.345	574.752
kfl00305_0010_v1.1	Specific	NE	NE	'not assigned.unknown'	0	0	0	0	0	0	0	0	0	0	0	0	0	0	0	0	0	0	0	0	0	0	0	0	0	0	0	0	0	0	0	0	0	0	0	0
kfl00059_0230_v1.1	Viridiplantae	1.15231e-13	12	'RNA.regulation of transcription.Psudo ARR transcription factor family'	1.22577	2.25581	0.598562	0.521443	1.06945	3.3399	1.86226	3.82316	0.587061	27.4609	36.1302	52.8111	151.787	123.795	215.615	288.836	269.652	214.959	210.711	203.313	252.435	78.2963	97.5972	83.3017	33.9023	31.7869	32.8548	10.8176	9.58661	9.9768	1.64172	1.95346	1.12696	1.59237	0.86767	1.0156
kfl00001_0260_v1.1	Prokaryotic	NR	NR	'Co-factor and vitamine metabolism.folate & vitamine K.vitamine K.naphthoate synthase'	13.3303	12.6462	15.2966	19.0979	19.8205	15.8645	18.2177	13.6158	15.2049	17.9411	16.4228	18.0019	17.2499	13.7274	16.4612	21.1519	12.3785	25.5491	18.855	20.1063	19.5155	15.3881	15.7321	16.9399	17.6848	19.342	18.5316	18.9605	19.4109	16.9284	19.9991	18.107	16.731	21.7359	20.8241	20.7026
kfl00383_0070_v1.1	Prokaryotic	0.00230398	12	'signalling.light'	167.777	158.385	155.426	176.248	215.459	186.438	243.956	189.749	188.681	227.888	220.319	188.038	231.237	163.984	204.191	245.811	175.675	231.068	238.413	274.883	286.326	162.965	184.779	178.363	194.069	192.071	186.792	181.937	177.313	179.84	180.29	185.278	183.174	186.307	172.982	163.512
kfl00293_0070_v1.1	Archeaplastidia I	0.00329165	14	'not assigned.unknown'	13.7899	8.33968	19.287	29.5267	26.0947	26.4806	39.2694	37.0914	42.5619	40.5688	32.7615	38.6485	36.7033	47.0535	43.6268	37.2562	33.1743	27.8875	40.9269	35.3493	34.4128	49.4182	44.4286	42.9255	35.2151	42.1326	40.4594	34.4141	42.2286	37.3325	36.0432	35.0119	35.8893	34.9526	35.1012	31.4055
kfl00251_0010_v1.1	Archeaplastidia I	NR	NR	'not assigned.unknown'	11.6448	9.15997	10.1755	19.3586	13.7603	16.8188	22.1852	13.6158	19.7839	18.8931	16.9282	20.0495	17.5017	17.8621	22.1282	20.0302	14.5571	25.3759	22.6081	26.9294	24.2826	21.2858	18.3541	18.4201	20.2333	17.8426	17.6456	18.7227	18.8563	20.5973	19.7006	18.8584	18.7248	20.8601	20.6663	19.5308
kfl00063_0310_v1.1	Viridiplantae	0.0153461	14	'not assigned.no ontology'	20.6083	26.1811	17.7573	24.8337	27.4493	20.5165	29.1484	25.3536	24.6565	25.5569	25.0975	29.349	27.134	20.5084	23.5675	32.2086	21.2909	30.4857	29.2208	30.9216	26.6662	23.9295	30.9543	26.15	28.1103	26.8389	28.4988	25.6769	24.8776	25.7466	22.6856	25.2447	25.66	24.841	23.6637	24.6869
kfl00465_0020_v1.1	Archeaplastidia I	NR	NR	'RNA.regulation of transcription.unclassified'	28.8822	41.0832	31.6573	42.3021	40.5679	41.7487	42.1842	42.7255	31.0555	34.7105	41.3519	39.587	36.7662	43.4149	46.0555	48.3129	37.7295	40.3589	39.944	38.3979	39.7013	47.4523	43.1176	42.5965	38.3814	40.9331	38.2444	39.1097	39.3764	43.9623	40.2967	39.7453	50.453	45.7807	50.4037	44.1396
kfl00003_0080_v1.1	Archeaplastidia I	0.0029258	9	'not assigned.unknown'	62.7441	72.7329	77.1479	70.2645	42.9207	80.2768	67.3652	78.2071	70.3299	57.7044	65.944	75.7614	68.6848	85.0106	85.2747	63.9365	93.4821	35.0759	94.7217	43.0434	72.4009	50.7062	60.8161	54.8492	52.7455	53.7528	61.3535	53.1368	48.6461	48.661	46.5651	51.466	48.2858	53.5833	46.6964	56.3268
kfl00004_0210_v1.1	Prokaryotic	NR	NR	'not assigned.unknown'	29.3419	35.2044	35.9802	53.9042	54.3995	71.5693	85.2591	64.0547	69.3319	58.8028	61.3961	63.2198	60.4376	57.3077	59.5483	58.969	63.2787	58.4598	57.3692	69.1018	61.0045	74.0934	59.5051	66.2795	53.5177	70.1711	61.2797	58.4862	64.8879	64.8814	56.5646	63.0365	53.7472	46.0195	60.1847	55.0769
kfl00141_0110_v1.1	Archeaplastidia I	0.00728847	23	'Co-factor and vitamine metabolism.iron-sulphur clusters'	136.98	143.62	139.265	123.908	74.1487	96.8571	69.9562	73.1766	61.113	104.058	106.622	84.2931	95.3781	62.6829	69.7129	89.1746	69.3194	121.337	95.526	75.3442	59.2168	113.479	109.76	115.619	129.045	113.503	115.545	133.08	109.256	105.69	94.548	128.102	67.2707	127.629	141.903	113.904
kfl00713_0020_v1.1	Streptophyta	NR	NR	'not assigned.unknown'	301.003	365.647	366.719	362.533	300.017	343.175	349.862	311.152	294.939	292.55	296.201	291.528	276.754	400.906	298.371	280.503	405.716	318.541	297.033	277.641	252.509	306.813	264.022	314.54	268.052	327.69	300.64	273.946	314.536	304.26	289.838	272.357	263.535	256.531	292.562	298.118
kfl00119_0130_v1.1	Streptophyta	8.10513e-06	13	'not assigned.unknown'	4.21359	3.34954	4.18993	9.06008	12.3344	12.4053	12.1452	11.4024	13.0327	13.108	13.4751	15.1864	14.3539	15.5467	15.2019	14.1814	14.8541	12.9911	12.9572	13.2832	15.1208	14.4391	17.9171	13.8973	14.9819	14.3191	14.3232	13.0762	13.8649	15.5123	12.8352	11.4202	13.2634	12.1816	11.3586	12.3435
kfl00021_0250_v1.1	Archeaplastidia I	NE	NE	'RNA.regulation of transcription.HB,Homeobox transcription factor family'	0	0	0	0	0	0	0	0	0	0	0	0	0	0	0	0	0	0	0	0	0	0	0	0	0	0	0	0	0	0	0	0	0	0	0	0
kfl00399_0070_v1.1	Archeaplastidia I	0.0338965	14	'lipid metabolism.lipid degradation.lysophospholipases.phospholipase D'	9.42311	6.0155	9.51048	13.5575	10.338	12.1668	13.1977	12.6097	11.5651	14.9387	13.2225	15.8689	15.8649	10.5023	14.8421	13.5404	13.7648	14.2902	15.3699	13.2832	16.2381	12.7443	14.7124	13.4862	14.1324	14.9188	14.4709	15.3942	13.2311	13.9675	12.4621	13.8996	12.83	15.2868	14.0405	14.4528
kfl00592_0010_v1.1	Specific	NE	NE	'not assigned.unknown'	0	0	0	0	0	0	0	0	0	0	0	0	0	0	0	0	0	0	0	0	0	0	0	0	0	0	0	0	0	0	0	0	0	0	0	0
kfl00088_0250_v1.1	Archeaplastidia I	NR	NR	'RNA.regulation of transcription.HB,Homeobox transcription factor family'	0.842717	1.36716	0.931096	0.977706	3.27966	1.55067	4.5342	2.74999	0.939297	1.75749	2.02127	1.87697	1.32207	2.31546	2.15885	1.60242	1.18833	2.16518	2.77016	4.20998	5.13957	1.35578	2.84051	1.48019	2.08511	2.62392	2.1411	1.84255	1.42611	1.54479	2.08946	2.62965	3.20749	2.62741	2.12973	3.04681
kfl01287_0010_v1.1	Specific	0.0029258	19	'not assigned.unknown'	165.939	135.349	160.415	155.912	131.899	158.049	203.229	157.487	174.298	155.685	170.545	181.64	167.714	134.214	166.501	180.352	176.962	162.042	201.15	182.844	198.656	168.591	237.656	187.984	207.429	167.256	208.573	207.614	177.471	213.117	191.484	196.923	206.667	220.942	178.819	208.198
kfl00204_0100_v1.1	Streptophyta	0.000331576	14	'protein.targeting.secretory pathway.unspecified'	15.4753	14.0134	16.5602	17.6639	20.89	21.4708	23.7236	19.1829	19.0208	23.4333	23.6657	22.5237	24.238	16.0428	21.7684	28.2026	19.9046	30.4857	22.9655	32.4459	26.8896	20.7434	30.663	26.3967	25.6391	24.365	26.0623	22.4673	20.9162	24.2018	23.2825	23.8171	24.8798	23.806	21.6917	23.8276
kfl00011_0140_v1.1	Specific	3.02399e-15	23	'not assigned.unknown'	38.3819	41.3566	26.5362	18.9023	23.1002	24.4528	23.8855	19.5182	16.379	4.10082	7.07445	6.22813	5.98081	4.21745	7.01627	4.88738	3.86208	3.46428	6.16585	6.24239	7.37416	6.91448	14.9309	9.04559	16.3719	9.52107	17.4241	17.8906	17.1133	27.8707	34.4014	36.1389	41.6974	72.6918	47.3274	54.2175
kfl00105_0170_v1.1	Prokaryotic	NR	NR	'not assigned.unknown'	39.8375	31.6498	34.118	36.5662	19.5353	38.5281	27.0432	43.4633	52.6006	38.2255	47.2472	46.4977	35.3182	31.8376	41.0182	43.1051	48.7216	38.8	58.1734	33.6073	33.7424	40.47	51.4206	53.4512	58.6919	35.7603	43.7079	54.2067	46.5069	54.7115	49.8485	54.3962	42.9111	58.9178	45.9076	55.78
kfl01447_g1_v1.1	Specific	NE	NE	'not assigned.unknown'	0	0	0	0	0	0	0	0	0	0	0	0	0	0	0	0	0	0	0	0	0	0	0	0	0	0	0	0	0	0	0	0	0	0.159237	0	0
kfl00012_0120_v1.1	Archeaplastidia I	NR	NR	'not assigned.unknown'	75.7679	88.3869	77.0814	82.2577	58.8912	55.2276	63.6407	50.6401	56.2404	56.3863	71.2498	63.5611	69.0626	56.9769	62.3368	77.2366	53.0788	88.6857	63.6244	64.1659	60.1106	61.4169	56.3733	59.372	58.7691	60.9499	69.9918	62.1119	54.9051	59.2815	59.4749	51.6163	49.8462	71.816	58.9227	73.2014
kfl00036_0170_v1.1	Specific	0.00159665	21	'protein.postranslational modification'	128.859	105.818	124.301	56.5766	54.8273	64.1738	67.6081	58.2864	51.6613	70.4462	65.6071	62.1107	68.1812	53.7518	49.5636	70.7468	62.1894	80.9776	62.1946	66.1983	56.0139	109.344	107.284	122.444	91.513	88.0137	103.142	114.535	97.4506	92.5589	107.234	96.2453	101.339	105.574	95.0493	113.279
kfl00110_0360_v1.1	Streptophyta	NR	NR	'development.unspecified'	21.6042	22.9683	19.0875	17.338	17.539	15.3874	22.0232	17.3048	16.1442	18.6001	19.8758	19.111	21.2161	16.9525	21.2287	20.9917	21.9841	19.5732	19.9273	18.1465	18.9196	14.9814	21.2674	18.5024	20.8511	18.3674	19.7129	18.3661	20.0447	20.4685	18.6559	17.2806	16.6443	20.0639	19.6409	18.2027
kfl00087_0220_v1.1	Streptophyta	NE	NE	'signalling.receptor kinases.leucine rich repeat XII'	0	0	0	0	0	0	0	0	0	0	0	0	0	0	0	0	0	0	0	0	0	0	0	0	0	0	0	0	0	0	0	0	0	0	0	0
kfl00085_0380_v1.1	Prokaryotic	NR	NR	'not assigned.unknown'	38.9182	38.4856	32.9209	41.2592	46.2717	46.0429	67.3652	40.5121	36.3391	49.7224	45.8155	48.204	53.1347	30.2664	38.8593	57.8473	32.6791	62.6169	48.0757	82.8931	69.8684	40.9446	38.3834	46.2148	49.8109	49.6295	45.849	43.7458	41.1986	39.1348	47.6098	44.103	40.8305	46.6565	52.4546	45.1552
kfl00103_g3_v1.1	Specific	0.0449273	17	'not assigned.unknown'	15.7818	1.70895	8.64589	10.4289	16.5409	20.0394	12.9548	23.7438	13.3263	18.8198	21.3076	14.3332	18.0054	18.1102	18.1703	13.4603	9.11054	17.8411	23.323	15.8963	19.441	21.4213	24.545	19.7358	25.7163	26.8389	15.8737	17.7717	18.6978	31.2177	22.6109	21.1875	22.6258	18.0734	20.2719	20.7026
kfl00668_0060_v1.1	Archeaplastidia I	NE	NE	'protein.degradation.ubiquitin'	0	0	0	0	0	0	0	0	0	0	0	0	0	0	0	0	0	0	0	0	0	0	0	0	0	0	0	0	0	0	0	0	0	0	0	0
kfl00319_0160_v1.1	Viridiplantae	2.60702e-05	10	'lipid metabolism.''exotics'' (steroids, squalene etc).sphingolipids.ceramide glucosyltransferase'	12.9472	20.3707	16.8927	30.7651	26.4511	29.3434	45.18	36.5548	41.9748	54.4091	53.4795	51.2754	59.0526	43.9111	49.0239	46.1497	48.0284	50.3187	20.8209	25.8406	22.048	32.8777	31.6098	31.3306	28.4192	34.5608	33.4454	27.2817	29.2352	31.3465	26.9391	25.5452	25.1398	28.8219	20.1142	20.7026
kfl01413_0020_v1.1	Viridiplantae	NE	NE	'not assigned.unknown'	0	0	0	0	0	0	0	0	0	0	0	0	0	0	0	0	0	0	0	0	0	0	0	0	0	0	0	0	0	0	0	0	0	0	0	0
kfl00263_0050_v1.1	Archeaplastidia II	9.6297e-08	16	'lipid metabolism.glyceral metabolism.glycerol kinase'	5.82241	4.51163	4.855	6.3225	10.4093	5.60626	11.8213	7.17681	9.04073	8.78747	10.359	9.47017	11.458	11.9081	13.3129	10.7362	10.3979	14.0304	13.3147	17.4932	13.2586	16.7439	14.1297	17.5978	15.1363	19.492	14.9877	13.1951	15.6872	11.3929	11.8651	11.9461	11.1829	11.4651	14.1194	12.4216
kfl00085_0080_v1.1	Prokaryotic	0.000651811	14	'amino acid metabolism.synthesis.serine-glycine-cysteine group.glycine.serine glyoxylate aminotransferase'	56.2322	43.6124	42.2984	50.2541	59.7468	44.7308	70.8468	59.4937	59.0583	67.1509	67.6284	71.7515	69.818	63.8406	65.3952	67.1413	64.0709	73.3562	74.0795	71.4245	68.2296	63.8573	70.3574	66.9374	74.0599	66.8724	70.5824	69.4226	67.1855	66.8124	63.8777	62.736	67.8775	72.2937	65.6274	61.483
kfl00086_0290_v1.1	Archeaplastidia I	NE	NE	'signalling.receptor kinases.S-locus glycoprotein like'	0	0	0	0	0	0	0	0	0	0.0732289	0	0	0	0	0	0	0	0	0	0	0	0	0	0	0	0	0	0	0	0	0	0	0	0	0	0
kfl00715_0060_v1.1	Archeaplastidia I	5.74117e-05	8	'not assigned.unknown'	16.931	16.5426	13.3014	13.9486	14.6872	13.5982	27.3671	12.7439	10.4497	18.8198	16.4228	15.1864	18.2572	14.8024	14.6622	17.5465	14.5571	18.8804	14.387	14.5898	17.7278	10.1006	9.03138	10.0324	11.7384	13.6444	12.3298	10.6987	9.82429	9.91243	10.6712	12.8477	10.0559	12.9778	11.2008	9.84352
kfl00006_0730_v1.1	Archeaplastidia I	0.0208046	7	'protein.degradation.ubiquitin.E3.RING'	94.5375	76.6977	92.5775	62.9643	41.9226	55.7047	46.2326	59.0242	60.3498	59.7548	62.8279	60.2337	56.8491	36.882	51.4526	55.5238	48.6226	49.1062	53.4373	40.7933	41.0421	33.8945	52.9501	46.7082	51.3554	41.4579	47.178	53.7312	40.961	38.3624	39.3266	44.0279	34.2422	50.2393	40.7016	46.5614
kfl00002_0290_v1.1	Archeaplastidia I	0.0372682	11	'development.unspecified'	0.766106	0.751938	0.997603	3.45456	1.42594	5.00985	4.45323	6.90852	6.98602	2.63624	3.70567	6.31345	4.53282	4.63093	5.66699	6.24943	5.24847	2.51161	3.1276	5.73429	6.70379	3.05051	3.20468	2.96038	2.62569	2.24907	2.58408	2.91242	1.90148	3.92635	3.05956	2.70478	3.81432	3.02551	2.44525	3.3593
kfl00050_0440_v1.1	Archeaplastidia I	NR	NR	'protein.degradation.ubiquitin'	33.6321	34.9309	31.3247	39.76	30.5151	48.4285	43.2368	40.2438	41.5639	39.8365	40.257	43.5116	41.425	42.1745	43.267	33.9713	37.1354	39.0598	45.663	41.0836	42.0849	42.097	42.6077	42.8432	45.1001	40.2584	46.0705	44.7562	40.8817	39.8428	41.7892	40.722	37.9698	43.631	39.4395	42.2647
kfl01291_0010_v1.1	Archeaplastidia I	NE	NE	'protein.degradation.ubiquitin.ubiquitin protease'	0	0	0	0	0	0	0	0	0	0	0	0	0	0	0	0	0	0	0	0	0	0	0	0	0	0	0	0	0	0	0	0	0	0	0	0
kfl00219_0180_v1.1	Specific	NE	NE	'not assigned.unknown'	0	0	0	0	0	0	0	0	0	0	0	0	0	0	0	0	0	0	0	0	0	0	0	0	0	0	0	0	0	0	0	0	0	0	0	0
kfl00645_0010_v1.1	Specific	NE	NE	'not assigned.unknown'	0	0	0	0	0	0	0	0	0	0	0	0	0	0	0	0	0	0	0	0	0	0	0	0	0	0	0	0	0	0	0	0	0	0	0	0
kfl01392_0010_v1.1	Specific	4.91681e-05	18	'cell.vesicle transport'	11.1085	10.6638	11.2397	11.6673	11.4075	12.8825	13.6026	11.7378	12.1522	12.156	9.26416	12.0297	14.9835	8.93107	12.5034	13.1398	12.4775	13.2509	15.4593	17.5658	15.3442	16.5405	17.1159	16.611	15.5997	15.4436	18.3839	16.583	16.321	17.0571	16.4172	15.4022	18.8115	16.9588	15.5392	18.5152
kfl01289_0020_v1.1	Archeaplastidia I	1.81884e-07	17	'protein.degradation.serine protease'	96.9891	76.6293	101.423	114.196	69.7996	128.944	77.891	116.305	156.099	113.065	130.035	147.769	116.028	99.813	131.87	140.692	145.967	99.5116	315.531	261.817	294.073	357.519	567.083	464.779	427.37	272.962	342.576	367.025	317.863	368.82	306.106	285.205	323.003	314.653	201.063	258.666
kfl00217_0080_v1.1	Viridiplantae	0.000331576	5	'RNA.regulation of transcription.SET-domain transcriptional regulator family'	84.0419	91.6681	87.4565	51.6881	40.2827	65.128	60.402	56.2072	49.4305	46.6468	52.6373	55.2853	51.0572	52.0979	63.3263	57.2865	60.902	49.7991	53.2586	39.4867	42.4573	37.1484	44.9384	40.4585	43.71	41.7578	41.7883	42.6165	38.2672	44.0266	41.1922	44.6289	44.3848	47.8508	46.6964	47.0302
kfl00488_g6_v1.1	Specific	0.00109522	18	'not assigned.unknown'	12.7174	10.7322	16.0947	17.6639	13.5464	4.53272	20.8087	9.85973	12.5631	18.4537	14.8227	10.1527	20.3347	10.1715	14.1225	19.0688	21.6871	22.258	9.29345	21.4128	19.143	26.7767	22.5056	18.7491	26.1024	23.1655	17.8671	21.4568	18.8563	22.0133	28.0584	22.8404	25.5733	20.0639	22.8749	18.2027
kfl00068_0120_v1.1	Archeaplastidia II	0.000651811	7	'signalling.G-proteins'	107.561	92.0099	114.658	77.3691	67.6607	75.1477	75.5429	75.0547	59.9976	78.1353	91.0415	85.5728	79.7651	61.7732	79.4278	85.9698	81.9949	72.0571	78.8156	57.2703	78.6578	51.723	49.6726	57.4806	58.6146	46.7057	53.306	63.4195	53.9544	50.0127	52.6842	59.355	53.2271	65.2872	60.7369	55.7018
kfl01709_0010_v1.1	Specific	NE	NE	'not assigned.unknown'	0	0	0	0	0	0	0	0	0	0	0	0	0	0	0	0	0	0	0	0	0	0	0	0	0	0	0	0	0	0	0	0	0	0	0	0
kfl00764_0060_v1.1	Specific	NR	NR	'not assigned.unknown'	18.0801	13.1931	17.9568	16.0996	13.2612	17.5345	14.7361	17.1707	18.2576	16.4765	19.3705	19.2816	16.1167	10.0061	17.001	16.585	18.6172	17.8411	18.0507	18.0013	17.2064	13.9645	20.7576	17.5978	22.6273	15.7435	17.4241	22.2295	18.4602	18.795	17.5365	20.1356	16.1242	21.8155	19.8775	19.8433
kfl00400_0020_v1.1	Prokaryotic	NR	NR	'tetrapyrrole synthesis.uroporphyrin-III C-methyltransferase'	210.756	386.291	217.078	27.7668	34.4364	34.9497	19.2703	25.5548	16.379	37.0538	33.0141	25.1685	36.5144	42.6707	25.4565	39.8201	38.1256	49.4527	23.5017	11.7589	17.6533	27.7935	27.0941	25.1632	29.3459	35.9102	28.5726	28.827	31.0574	31.8614	25.969	27.724	23.7528	23.6467	30.4473	21.0151
kfl00190_0070_v1.1	Viridiplantae	NR	NR	'not assigned.unknown'	107.791	78.6801	111.199	138.182	133.325	111.767	439.493	72.7742	44.3231	120.169	104.769	103.489	97.5816	51.6017	68.9933	98.9494	82.8861	128.438	140.832	243.38	113.294	144.73	69.4834	111.508	104.719	133.145	111.632	92.306	102.046	66.6836	82.2351	111.122	61.6359	103.265	137.171	104.919
kfl00771_0040_v1.1	Streptophyta	3.06184e-05	17	'not assigned.unknown'	13.6367	7.79281	11.6387	15.1219	10.5519	16.8188	17.4081	17.7743	17.1422	16.6962	11.875	13.4801	12.4653	20.8392	19.3397	16.4248	20.9939	19.2268	11.7062	20.7596	20.0369	23.2516	20.8304	26.2322	25.4074	25.1896	31.7473	24.7853	26.383	23.1719	16.2679	23.5166	22.4525	18.153	15.6181	19.1402
kfl01065_0020_v1.1	Specific	NE	NE	'not assigned.unknown'	0	0	0	0	0	0	0	0	0	0	0	0	0	0.0826951	0	0	0	0	0	0	0	0	0	0	0	0	0	0	0	0	0	0	0	0	0	0
kfl00677_0090_v1.1	Specific	NE	NE	'not assigned.unknown'	0	0	0	0	0	0	0	0	0	0	0	0	0	0	0	0	0	0	0	0	0	0	0	0	0	0	0	0	0	0	0	0	0	0	0	0
kfl00649_g5_v1.1	Specific	NE	NE	'not assigned.unknown'	0	0	0	0	0	0	0	0	0	0	0	0	0	0	0	0	0	0	0	0	0	0	0	0	0	0	0	0	0	0	0	0	0	0	0	0
kfl00390_0040_v1.1	Archeaplastidia I	0.000570794	11	'protein.postranslational modification'	11.4916	7.92953	12.1042	20.2059	17.2538	20.9936	23.9665	19.317	16.7312	19.2592	19.2021	20.5614	22.5382	16.7044	20.5091	22.8345	19.4094	18.3607	20.7315	22.5016	25.9958	12.4732	14.8581	15.213	15.2136	16.3433	15.9475	15.097	14.4195	14.225	13.7307	15.9282	15.604	15.446	15.5392	14.3747
kfl00003_0410_v1.1	Prokaryotic	NR	NR	'stress.abiotic.unspecified'	13.1004	10.2537	9.90952	11.5369	17.04	11.3318	9.87807	14.4878	17.6705	20.9435	14.6542	14.7598	8.05835	40.8514	14.0325	6.8904	12.0814	13.7705	7.95305	29.615	7.29968	9.8972	3.20468	6.82531	16.2175	28.4133	15.4307	23.4183	33.5927	33.0843	21.3423	22.8404	20.1985	10.43	11.3586	7.10921
kfl00035_0350_v1.1	Viridiplantae	0.000105242	6	'RNA.regulation of transcription.unclassified'	65.1957	83.5335	65.3762	66.7447	64.8089	68.7065	84.6113	91.89	82.1298	68.1029	81.7773	64.9261	66.0407	70.7043	63.2364	56.6455	83.0842	69.8053	52.5437	67.5049	53.3323	38.4364	57.83	44.9813	61.0087	55.1773	50.1312	52.3047	51.8152	63.7871	39.252	45.0797	55.2209	42.1978	39.5973	50.7801
kfl00179_0170_v1.1	Archeaplastidia I	1.14053e-05	16	'misc.O-methyl transferases'	9.88277	14.0817	14.166	18.6416	17.3251	18.3694	21.6184	21.0609	19.9014	21.0167	18.9494	18.3431	22.6012	17.5314	22.6679	22.9146	21.39	25.2027	23.0549	27.2923	27.7835	27.7935	30.0075	29.2748	23.0134	27.1388	30.8614	25.9146	26.3037	32.5051	29.1778	26.6722	28.6941	30.5735	23.4271	26.3275
kfl00471_0060_v1.1	Archeaplastidia I	NE	NE	'not assigned.unknown'	0	0	0	0	0	0	0	0	0	0	0.168439	0	0	0	0	0	0	0	0	0	0	0	0	0	0	0	0	0	0	0	0	0	0	0	0	0
kfl00347_0060_v1.1	Specific	NE	NE	'not assigned.unknown'	0.306443	0	0.199521	0.0651804	0.142594	0.715693	0.0809678	0.201219	0.234824	0.0732289	0	0	0.0629559	0	0.0899522	0	0.198055	0.0866071	0	0.0725859	0.0744865	0.135578	0.145667	0.164465	0.0772261	0.0749691	0.295324	0.297186	0.158456	0	0.149247	0.300532	0.086689	0	0.0788791	0.23437
kfl00171_0160_v1.1	Archeaplastidia I	2.60702e-05	16	'misc.cytochrome P450'	1.4556	0.888654	1.86219	1.10807	1.78242	2.38564	3.07678	1.87804	2.9353	2.85593	3.95832	3.15672	3.96622	1.6539	3.68804	4.32653	3.66402	3.6375	5.71905	4.35515	4.09676	4.06734	3.49602	4.19387	4.78802	4.57311	4.20837	4.10117	5.14983	3.99072	3.65655	4.65824	3.72763	4.37902	3.70732	3.74991
kfl00157_0030_v1.1	Streptophyta	0.0188159	14	'not assigned.unknown'	13.3303	11.8259	13.8334	22.8131	12.477	17.773	21.8613	14.6219	13.2089	23.6529	22.4024	24.1447	24.301	11.9081	22.6679	24.0363	16.4386	23.2973	33.5994	27.6552	27.3366	21.4213	24.4721	18.8313	23.1678	16.7931	26.3577	19.3765	14.4988	17.2502	14.3277	21.488	12.4832	27.2296	23.506	23.0463
kfl00192_0200_v1.1	Specific	1.47452e-07	16	'not assigned.unknown'	5.66919	5.87879	5.71959	5.54033	5.56116	7.75334	11.0116	5.36584	4.52037	7.17644	8.67463	9.47017	9.88407	11.1638	14.5723	15.7838	20.3997	10.6527	19.5699	15.8963	20.5583	17.0828	11.2892	15.9531	12.279	12.7447	12.1821	12.1846	10.775	11.2641	13.7307	11.7959	12.3965	11.4651	11.5952	9.29666
kfl00578_0015_v1.1	Specific	NR	NR	'not assigned.unknown'	15.935	12.7146	20.4176	12.8405	10.7658	17.0573	16.5984	8.92071	8.27756	11.3505	10.2748	13.0535	13.7244	11.0811	13.4928	12.8193	9.70471	17.9277	13.6721	14.5898	12.2903	9.15152	8.52154	8.63443	9.11269	10.2708	11.4438	9.98545	9.66583	8.49637	8.73095	11.7207	7.62863	11.5447	15.3025	12.1872
kfl00092_0260_v1.1	Specific	NR	NR	'development.late embryogenesis abundant'	1.22577	0.205074	0.199521	1.04289	1.14075	0.357846	2.59097	0.871949	1.70248	0.439374	0	1.87697	1.38503	1.32312	0.539713	0	0	1.90536	0.26808	1.16137	0	0.406734	2.84051	60.9344	1.69898	3.37361	2.87941	2.31805	1.26765	2.51029	1.94021	2.62965	0.780201	2.30894	1.26206	2.0312
kfl00598_0040_v1.1	Specific	0.00159665	17	'not assigned.unknown'	4.44342	2.39253	3.32534	5.86624	4.70559	1.78923	8.50162	9.72558	5.51837	7.68904	6.23226	8.617	6.86219	9.01377	8.81531	9.05367	5.34749	10.4795	7.68497	10.2346	6.10789	12.202	18.4998	13.8151	7.25926	9.67101	12.6989	11.8874	12.6765	12.8733	16.0441	13.2234	12.2232	11.8632	14.8293	10.0779
kfl00493_0060_v1.1	Archeaplastidia I	0.049261	14	'not assigned.unknown'	2.52815	1.57223	2.79329	7.3002	3.70744	5.12913	6.80129	5.49998	4.46166	7.90873	8.08509	7.93447	8.37313	3.55589	8.63541	7.291	5.84263	9.00714	14.2083	10.5975	12.2903	6.37217	8.74004	6.98978	7.87707	8.17163	9.3027	9.45051	8.79432	8.30327	7.23848	9.16621	7.71532	11.1466	9.781	9.68728
kfl00240_0120_v1.1	Archeaplastidia I	NR	NR	'cell.cell death.plants'	36.6199	34.5208	34.5836	38.8475	37.5734	35.9039	52.3052	34.945	38.5699	41.7405	39.3306	48.9719	46.8392	30.5145	29.9541	45.5087	31.4908	54.1294	45.9311	62.1335	52.1406	50.0283	49.5998	48.9284	48.7297	46.3309	46.8088	48.2036	46.5069	52.0724	49.8485	50.5644	47.7657	53.026	47.9585	51.3269
kfl00018_0550_v1.1	Archeaplastidia I	0.00906165	24	'not assigned.no ontology'	22.7534	23.1734	25.6051	24.0516	14.1881	14.3139	21.1326	18.5121	17.2596	17.5749	20.0443	20.732	15.1094	14.7197	17.1809	16.9856	22.5783	18.1009	20.7315	14.8075	13.4821	17.6929	17.8443	21.7094	21.7778	17.9926	20.4512	21.754	19.094	21.434	21.0438	19.6097	16.5576	25.1595	22.4805	26.0932
kfl00005_0060_v1.1	Archeaplastidia I	NR	NR	'major CHO metabolism.degradation.starch.laforin like phosphoglucan phosphatase (SEX4)'	56.5387	69.7252	52.1414	55.6641	63.169	43.538	69.5513	54.9998	44.3818	64.9541	57.3536	47.0949	54.7716	71.2005	54.8708	68.1829	70.8048	70.4116	54.3309	55.3104	50.5763	71.1107	54.3339	66.9374	58.2285	60.4251	61.4274	64.0733	60.8472	58.3804	58.7287	57.6269	51.4933	51.2744	55.9252	52.655
kfl00078_0340_v1.1	Specific	NE	NE	'not assigned.unknown'	0	0	0	0	0	0	0	0	0	0	0	0	0	0	0	0	0	0	0.0893601	0	0	0.135578	0	0.0822327	0	0.149938	0.147662	0.178312	0	0	0.149247	0	0	0	0	0
kfl00012_0170_v1.1	Archeaplastidia I	0.00259777	8	'RNA.regulation of transcription.unclassified'	76.534	81.8245	71.2288	53.5783	60.6736	60.1182	70.6849	57.4815	44.9101	56.7524	54.4059	56.2238	56.4085	76.4103	56.4	57.2865	57.7331	59.9321	48.7906	58.7946	53.0344	55.587	50.9836	52.8756	46.3357	46.4808	48.2855	46.4204	46.19	47.6955	42.9085	46.9581	45.165	45.7011	52.0602	49.9989
kfl00249_0190_v1.1	Streptophyta	0.000846917	23	'cell.cycle.peptidylprolyl isomerase'	126.714	136.921	127.494	81.0192	67.6607	86.3602	84.2875	83.9083	77.9617	68.9084	77.9874	81.5629	78.8207	88.153	90.7617	74.5926	109.029	64.9553	88.3772	70.4083	67.2613	100.531	115.587	101.64	102.016	100.084	107.719	110.197	110.761	102.858	104.324	101.204	102.033	114.571	109.957	109.372
kfl00601_0040_v1.1	Viridiplantae	1.59485e-05	19	'not assigned.no ontology'	9.88277	8.68147	9.51048	13.6879	16.5409	20.5165	14.2503	17.439	21.0168	16.9159	14.0647	15.4424	17.4388	20.0949	16.0115	16.5049	16.4386	19.7464	18.4975	23.3727	18.9941	23.8617	34.2318	26.8079	25.1757	25.0397	30.566	26.8062	25.4322	31.6683	29.327	23.5917	24.4463	27.7073	20.5086	24.6088
kfl00015_g2_v1.1	Archeaplastidia I	1.88157e-05	17	'not assigned.unknown'	10.6489	12.7146	11.4392	19.2934	18.7511	18.9659	25.3429	19.9207	27.357	19.9183	24.7606	32.7617	27.3858	23.1546	26.6258	29.5646	23.1725	32.6509	27.3442	39.5593	32.5506	49.7571	58.267	54.438	44.7139	45.6562	50.1312	47.8469	45.16	50.6564	47.5352	47.3337	54.7875	46.5769	44.0145	50.6238
kfl00181_0030_v1.1	Specific	NE	NE	'not assigned.unknown'	0	0	0	0	0	0	0	0	0	0	0	0	0	0	0	0	0	0	0	0	0	0	0	0	0	0	0	0	0	0	0	0	0	0	0	0
kfl00032_0040_v1.1	Specific	NE	NE	'not assigned.unknown'	0	0	0	0	0	0	0	0	0	0	0	0	0	0	0	0	0	0	0	0	0	0	0	0	0	0	0	0	0	0	0	0	0	0	0	0
kfl00467_0090_v1.1	Prokaryotic	NR	NR	'protein.degradation'	34.5514	22.8316	30.5266	45.4307	47.1985	43.8958	59.7542	34.8109	29.764	50.8941	45.9839	44.6207	47.2799	36.3031	40.5684	47.4316	33.2733	49.3661	45.8417	52.6248	46.6286	39.3176	36.5625	40.7052	40.7754	42.7324	41.1239	41.2494	40.4856	38.8773	37.8341	41.3231	34.1555	46.8157	41.8059	42.499
kfl00702_0070_v1.1	Viridiplantae	NE	NE	'not assigned.unknown'	0	0	0	0	0	0	0	0	0	0	0	0	0	0	0	0	0	0	0	0	0	0	0	0	0	0	0	0	0	0	0	0	0	0	0	0
kfl00144_0250_v1.1	Prokaryotic	0.000743431	7	'transport.phosphate'	38.8416	38.8273	41.6333	35.784	31.5845	28.6277	30.8487	34.4755	26.5351	28.1199	22.8235	29.0077	31.6038	18.2756	25.7263	32.2086	29.1141	23.1241	17.6933	29.6876	18.2492	12.8799	16.8246	14.473	16.8353	17.093	21.0418	13.9677	14.578	10.8136	13.1337	12.6223	16.2975	16.0033	15.2237	14.2184
kfl00962_0030_v1.1	Specific	4.01435e-06	10	'not assigned.unknown'	17.6971	14.902	14.964	19.163	16.3983	20.9936	22.0232	29.9145	28.1202	28.9987	29.6453	28.0693	30.0299	34.5665	32.4727	29.4044	38.5218	16.2821	27.9697	18.6546	25.4744	17.4218	24.0351	18.8313	20.3877	20.9913	23.0353	18.0095	17.0341	18.2157	15.4471	19.0838	16.731	18.8696	17.5111	17.109
kfl00150_0080_v1.1	Prokaryotic	2.93821e-09	9	'redox.ascorbate and glutathione.ascorbate'	204.321	232.075	223.929	366.444	281.409	284.011	270.999	289.554	301.573	331.214	319.866	337.172	351.671	240.312	284.699	304.46	269.652	291.52	277.106	310.087	241.113	202.757	231.393	220.384	215.229	245.524	245.34	198.104	184.681	164.134	169.769	175.21	149.799	200.161	184.104	183.355
kfl00739_0050_v1.1	Archeaplastidia I	8.10513e-06	19	'not assigned.unknown'	39.7609	48.8076	35.5812	42.4976	37.6447	50.0985	46.7184	50.573	49.7827	49.2831	44.1311	47.0096	48.9167	47.467	52.8919	50.3961	49.6129	56.2946	54.599	65.6902	54.5986	65.4164	74.8002	64.2237	66.1828	68.2219	78.8515	74.7125	71.543	72.3479	67.7582	62.2852	78.2802	77.9466	73.1998	79.5294
kfl00049_0360_v1.1	Specific	NE	NE	'not assigned.unknown'	0	0	0	0	0	0	0	0	0	0	0	0	0	0	0	0	0	0	0	0	0	0	0	0	0	0	0	0	0	0	0	0	0	0	0	0
kfl00194_0120_v1.1	Specific	NR	NR	'development.unspecified'	7.04818	5.74207	5.98562	6.51804	4.563	7.03764	6.72033	5.23169	4.93131	3.95436	4.21098	5.63091	4.53282	2.97702	5.03732	7.37113	2.77277	5.71607	7.05945	6.82307	7.7466	6.50775	6.9192	6.41415	6.17809	6.22243	5.68499	7.13246	6.02134	7.27341	5.44752	6.01063	6.76174	8.67843	6.15257	6.64047
kfl00838_0010_v1.1	Specific	NE	NE	'not assigned.unknown'	0	0	0	0	0	0	0	0	0	0	0	0	0	0	0	0	0	0	0	0	0	0	0	0	0	0	0	0	0	0	0	0	0	0	0	0
kfl01341_0010_v1.1	Archeaplastidia I	NE	NE	'not assigned.unknown'	0	0	0	0	0	0	0	0	0	0	0	0	0	0	0	0	0	0	0	0	0	0	0	0	0	0	0	0	0	0.0643664	0	0	0	0	0	0
kfl00364_g9_v1.1	Specific	NE	NE	'not assigned.unknown'	0.0766106	0	0	0.130361	0.0712969	0	0	0	0	0	0.0842197	0	0	0	0	0	0	0.0866071	0.17872	0	0	0.067789	0	0	0.0772261	0.224907	0.147662	0.178312	0	0	0.0746235	0.0751329	0	0.0796186	0	0.0781232
kfl00038_0240_v1.1	Archeaplastidia I	4.00107e-08	21	'protein.synthesis.ribosomal protein.eukaryotic.40S subunit.S9'	977.782	1313.84	980.045	984.224	1105.81	1109.08	1157.52	1114.75	1085.53	933.303	969.453	957.085	974.62	941.566	1013.76	1011.77	936.406	1007.5	1027.19	1176.98	1167.2	1130.59	1559.73	1439.89	1463.13	1209.63	1374.81	1540.67	1442.82	1550.59	1564.18	1438.27	1697.2	1559.41	1465.57	1646.29
kfl00093_0240_v1.1	Archeaplastidia II	5.74117e-05	15	'protein.degradation'	15.0157	13.4665	16.8927	17.2076	18.5372	20.278	21.2945	19.0487	16.8486	19.6254	22.7393	15.8689	23.1048	16.7044	22.3981	23.7959	17.6269	20.6125	24.7528	29.9054	25.102	23.5906	23.5253	26.5612	24.1718	22.4907	22.7399	23.9532	21.4708	23.7512	25.2974	21.8637	22.7125	23.806	18.931	21.9526
kfl00105_0210_v1.1	Specific	NE	NE	'RNA.regulation of transcription.Chromatin Remodeling Factors'	0	0	0	0	0	0	0	0	0	0	0	0	0	0	0	0	0	0	0	0	0	0	0	0	0	0	0	0	0	0	0	0	0	0	0	0
kfl00019_0490_v1.1	Prokaryotic	1.6026e-08	19	'misc.gluco-, galacto- and mannosidases.endoglucanase'	0.153221	0.136716	0.465548	0.130361	0.356484	0	3.96742	0.134146	0	0.146458	0	0.0853169	0.0629559	0	0	0.0801209	0	0.433036	0	1.37913	0.670379	3.25387	1.45667	3.45377	10.58	44.4567	12.6251	4.69554	8.55664	4.57002	6.71612	3.45611	5.46141	0.55733	1.02543	0.859355
kfl01568_0020_v1.1	Specific	NE	NE	'not assigned.unknown'	0	0	0	0	0	0	0	0	0	0	0	0	0	0	0	0	0	0	0	0	0	0	0	0	0	0	0	0	0	0	0	0	0	0	0	0
kfl00343_0090_v1.1	Archeaplastidia I	9.06976e-07	5	'transport.metal'	64.5062	57.0106	59.3241	55.6641	44.7744	50.337	52.5481	42.5913	39.9788	45.4752	46.405	50.5929	43.9432	36.882	40.9282	43.8261	36.9373	46.508	44.8588	36.0752	36.5729	25.8954	25.4918	28.8637	29.8865	32.3117	31.6735	34.3547	29.7106	26.4546	35.1477	30.8045	32.335	39.0927	35.9688	35.1554
kfl00475_0040_v1.1	Archeaplastidia I	NR	NR	'signalling.G-proteins'	227.61	257.846	253.059	338.156	241.411	288.782	326.462	263.597	309.968	279.588	295.864	293.831	239.736	227.66	236.754	236.036	260.344	261.727	285.148	234.67	199.996	303.763	291.335	314.047	300.255	312.996	315.406	316.206	312.634	296.536	309.538	301.133	244.29	306.93	311.178	325.149
kfl00310_0140_v1.1	Archeaplastidia II	0.00204116	19	'not assigned.unknown'	33.1724	19.1402	28.3319	26.2677	16.4696	28.2699	24.0474	29.2438	27.8267	23.8726	29.4769	32.1645	25.8749	24.147	30.8536	32.6893	37.1354	28.3205	32.259	27.4375	29.0497	30.7084	34.159	32.3997	35.6013	27.7386	31.8212	33.5226	34.8604	34.8222	30.6703	34.486	33.0285	34.1564	32.6559	31.7961
kfl00218_0070_v1.1	Archeaplastidia II	0.0409376	13	'not assigned.unknown'	1.14916	0.820296	1.59616	2.15095	2.49539	1.90851	2.83387	3.15243	2.34824	2.19687	1.93705	2.38887	2.95893	2.89433	1.79904	2.64399	3.66402	2.25178	3.1276	3.26637	4.61816	2.23704	1.67518	1.97358	2.31678	2.02417	1.99344	2.61524	1.82225	1.73789	2.31333	2.62965	2.86074	2.30894	1.34094	2.0312
kfl00880_0030_v1.1	Archeaplastidia I	3.06184e-05	13	'not assigned.unknown'	13.6367	15.4489	13.5009	23.4649	22.0307	21.9479	26.8813	27.567	34.4018	24.3852	26.445	31.6526	27.6376	23.6508	25.2766	29.164	32.184	30.0527	29.8463	44.9307	40.8186	22.9127	31.6098	23.7652	27.8014	21.1413	24.8072	24.4881	21.4708	24.9742	22.0886	23.742	26.6135	25.6372	20.193	20.7026
kfl00027_0370_v1.1	Prokaryotic	NR	NR	'secondary metabolism.isoprenoids.mevalonate pathway.acetyl-CoA C-acyltransferase'	32.0999	30.351	25.4721	29.4615	26.0234	23.4986	24.6952	19.7865	16.3203	27.5341	25.687	22.353	26.5044	23.32	22.1282	23.7158	21.7861	32.3911	22.0719	26.639	21.3776	32.1998	26.2201	31.3306	30.041	26.689	27.6866	29.5403	27.1753	30.6384	24.7004	27.1981	25.1398	28.7423	25.6357	29.4524
kfl00264_0240_v1.1	Prokaryotic	1.43159e-12	12	'not assigned.unknown'	15.7052	9.91191	15.0305	32.1339	39.7124	24.8107	38.5407	36.1523	39.5092	53.0177	46.7419	47.4362	53.3866	56.0673	52.712	57.3666	57.8322	53.8696	52.9012	56.7622	58.2485	36.6739	40.3499	37.2514	35.524	36.5849	39.4996	31.3828	32.8005	34.5648	27.8346	31.7061	31.4681	30.1754	29.1852	26.1713
kfl00176_0130_v1.1	Archeaplastidia I	NE	NE	'protein.targeting.nucleus'	0	0	0	0	0	0	0	0	0.176118	0	0	0	0	0	0	0	0	0	0	0	0	0	0	0	0	0	0	0	0	0	0	0	0	0	0	0
kfl00151_0040_v1.1	Specific	1.6026e-08	10	'not assigned.unknown'	0.919328	1.64059	1.66267	4.30191	3.27966	2.50492	8.42065	17.9085	9.80391	11.9363	19.8758	9.12891	13.0319	4.79632	10.4345	17.3061	10.4969	13.0777	21.7145	16.2592	18.9941	3.66061	8.08454	5.83852	3.08905	1.42441	2.28876	1.54537	1.9807	1.99536	0.746235	2.10372	0.346756	1.83123	2.60301	0.624986
kfl00009_0350_v1.1	Specific	0.000651811	21	'not assigned.unknown'	54.3936	83.6702	65.6423	73.2628	51.9041	76.102	94.5704	83.3046	124.163	73.4486	77.6505	87.3645	76.8691	58.4654	94.3598	72.1088	74.9639	94.6616	101.245	96.9748	115.752	104.734	124.764	120.635	88.7328	98.9592	127.137	103.48	118.684	163.169	134.546	127.275	167.397	137.342	108.064	155.7
kfl00178_0030_v1.1	Viridiplantae	0.0100886	5	'amino acid metabolism.synthesis.aspartate family.methionine'	84.6548	131.658	100.292	83.9524	81.2784	81.7082	96.9184	82.4998	55.3598	85.6779	84.6408	77.9796	82.9758	94.7686	74.1206	85.8095	98.1364	102.976	42.5354	38.906	38.882	60.2644	60.6705	62.9902	58.6919	54.9523	61.8704	52.1264	61.3226	63.0147	57.3855	63.7878	45.3384	60.4305	71.5433	61.6392
kfl00110_0330_v1.1	Specific	NE	NE	'not assigned.unknown'	0	0	0	0	0	0	0	0	0	0	0	0	0	0	0	0	0	0	0	0	0	0	0	0	0	0	0	0	0	0	0	0	0	0	0	0
kfl00016_0140_v1.1	Prokaryotic	4.12579e-07	21	'stress.abiotic'	35.8538	46.4151	31.9898	30.8303	28.091	36.5003	38.7026	26.4938	27.4157	29.5113	30.4033	24.9978	32.2334	28.6952	26.266	35.7339	40.7004	27.6277	27.7016	27.002	30.167	55.3158	55.2808	60.3588	49.1931	48.43	55.6686	61.5769	52.9244	57.8654	60.6689	55.5984	58.6885	59.3158	56.5563	62.4204
kfl00030_0380_v1.1	Archeaplastidia I	0.0279628	11	'secondary metabolism.unspecified'	7.50784	9.09161	8.51288	9.90742	11.9066	11.3318	15.4648	13.3475	15.4397	13.108	12.7172	12.2003	13.8503	14.8024	13.6727	12.2585	14.9532	15.0696	10.7232	11.6863	11.6199	11.3886	12.4546	12.8283	10.8889	11.9201	12.6989	12.0063	12.2011	13.517	12.089	11.2699	12.3965	13.2963	10.2543	9.68728
kfl00110_0030_v1.1	Archeaplastidia I	4.82785e-11	13	'not assigned.no ontology'	0.689496	0.546864	1.13062	1.04289	1.49723	1.43139	2.83387	0.871949	1.35024	2.85593	2.61081	3.24204	6.16967	7.19447	4.67751	6.24943	5.54555	9.26696	4.55737	10.162	7.52314	7.72795	3.64169	4.60503	2.08511	2.54895	2.73175	1.72368	1.50533	1.60916	1.2686	1.72806	1.5604	1.51275	1.57758	1.32809
kfl00586_0080_v1.1	Specific	NE	NE	'not assigned.unknown'	0	0	0	0	0	0	0	0	0	0	0	0	0	0	0	0	0	0	0	0	0	0	0	0	0	0	0	0	0	0	0	0	0	0	0	0
kfl00050_0020_v1.1	Prokaryotic	NR	NR	'OPP.electron transfer'	509.844	652.477	507.913	407.443	635.683	400.907	667.255	421.487	375.014	425.973	362.734	346.131	422.308	552.817	383.286	372.402	449.982	424.981	334.207	402.561	345.617	431.884	338.24	370.212	345.201	503.867	412.789	371.958	478.142	415.099	426.996	404.215	422.609	318.554	394.711	311.399
kfl00219_0030_v1.1	Specific	6.17444e-10	10	'RNA.regulation of transcription.ABI3/VP1-related B3-domain-containing transcription factor family'	8.58039	5.12685	7.71479	13.8182	8.55562	11.9282	18.8655	13.4146	12.974	18.8931	19.6232	22.609	22.9789	19.3507	22.0383	21.1519	24.1627	19.4866	16.1742	16.1867	17.9512	7.52458	9.32271	7.23648	9.49882	9.37114	9.5242	8.26177	7.6059	8.8182	7.6116	8.33975	6.67506	8.1211	7.49351	7.81232
kfl00188_g22_v1.1	Specific	NE	NE	'not assigned.unknown'	0	0	0	0	0	0	0.647742	0.804876	0	0	0	0	0	0	0	0	0	0	0	0	0	0	0	0	0	0	0	0	0	0	0	0	0	0	0	0
kfl00707_0010_v1.1	Specific	4.91681e-05	11	'not assigned.unknown'	19.2293	15.7223	18.2229	28.0928	28.7326	29.1048	36.9213	32.128	33.4038	35.2231	34.0247	33.2736	39.5363	38.1224	35.5311	33.811	36.0461	26.4152	34.4036	29.4699	36.9453	26.8445	35.1058	31.6596	30.8132	30.7373	31.009	29.5997	28.126	30.1235	29.1032	28.25	31.2081	28.4238	28.7909	27.6556
kfl00322_0010_v1.1	Streptophyta	2.54419e-08	17	'not assigned.unknown'	20.5317	28.4369	30.4601	24.4426	26.4511	26.1228	42.0223	30.4511	22.8367	39.2507	31.835	38.3073	51.6868	32.4992	52.712	40.6213	33.8675	69.8919	77.7433	88.6274	78.8067	167.371	185.58	197.934	146.498	124.749	149.139	136.111	127.399	174.047	144.023	145.683	160.721	142.119	104.436	128.044
kfl00025_0170_v1.1	Archeaplastidia I	NR	NR	'not assigned.unknown'	18.9994	27.0698	18.4889	34.4152	32.8679	31.4905	27.529	44.8048	36.2804	33.6853	33.351	31.7379	37.9624	36.3858	34.8115	33.0899	37.2344	37.8473	32.7952	33.2443	33.6679	37.6907	34.0133	35.1134	32.1261	35.6103	35.2174	31.7395	38.6633	37.59	38.1326	33.6595	38.4899	27.4684	31.5516	35.7804
kfl00160_0280_v1.1	Archeaplastidia I	9.99703e-09	17	'RNA.RNA binding'	23.9791	20.5074	24.0755	25.0293	22.6011	28.747	27.7719	31.4572	29.4704	34.4908	36.046	38.5632	43.3766	40.1898	43.6268	37.3364	46.7411	30.9187	49.4161	42.5353	49.1611	52.2653	84.1229	57.3984	65.2561	50.4542	67.6292	63.4789	50.2306	80.2006	47.6098	47.8597	56.7813	57.2458	37.7831	48.4364
kfl00086_0370_v1.1	Prokaryotic	2.71898e-10	13	'DNA.unspecified'	2.98782	1.98238	2.66027	5.01889	3.49355	5.24841	6.63936	4.09145	6.04673	6.66383	6.56913	7.84915	9.31747	8.3522	11.0641	8.97354	6.83291	8.5741	9.29345	9.14582	10.875	8.06689	5.89953	6.90754	5.56028	6.89716	6.86628	4.93329	4.83292	4.44128	4.40279	4.58311	3.9877	4.21978	4.8905	4.14053
kfl00194_0140_v1.1	Streptophyta	0.000188769	14	'protein.synthesis.ribosomal protein.unknown.unknown'	7.50784	5.12685	4.12342	19.0979	16.9687	20.0394	28.0148	23.4755	19.4317	24.8978	15.8333	22.4383	27.071	22.6585	24.2871	21.7128	22.3803	24.5964	26.1825	25.8406	22.6439	26.031	24.2536	27.219	19.7699	25.1896	27.8343	22.0512	21.867	20.8547	22.3871	22.2393	18.0313	19.1085	23.3482	21.1714
kfl00606_0030_v1.1	Streptophyta	7.86623e-09	17	'RNA.regulation of transcription.unclassified'	42.4423	31.9915	33.3864	15.5129	14.6159	19.3237	29.3913	17.3719	12.6805	31.6349	35.288	20.9026	30.2188	16.6217	23.7474	39.9803	23.6676	45.8152	89.7176	108.951	109.719	98.7686	104.007	116.524	98.9267	70.396	83.3552	92.1276	70.7507	81.1017	70.2207	77.0864	79.6672	81.6887	65.9429	71.2484
kfl00376_0090_v1.1	Streptophyta	NE	NE	'not assigned.unknown'	0	0	0	0	0	0	0	0	0	0	0	0	0	0	0	0	0	0	0	0	0	0	0	0	0	0	0	0	0	0	0	0	0	0	0	0
kfl00080_g17_v1.1	Specific	NE	NE	'development.late embryogenesis abundant'	0	0.136716	0.266027	0	0	0	0	0	0	0	0	0	0.125912	0	0	0	0.396111	0	0	0	0	0	0	0	0	0	0	0	0	0	0	0.150266	0	0	0	0
kfl00014_0160_v1.1	Viridiplantae	1.09919e-06	9	'protein.postranslational modification'	79.1388	79.9105	90.7153	96.3366	81.6349	78.8455	86.9594	87.1949	78.6074	85.6046	91.1257	79.2594	89.0196	92.2877	85.0947	87.4119	91.5016	90.3312	78.3688	88.5548	73.9651	56.3327	52.0761	64.9638	55.6028	63.7237	58.9171	54.5039	59.8965	56.8356	52.8335	56.6502	52.7936	57.0865	61.5257	56.0925
kfl00175_0090_v1.1	Specific	NE	NE	'not assigned.unknown'	0	0	0.0665068	0	0	0	0	0	0	0	0	0	0	0	0	0	0	0	0	0	0	0	0	0	0	0	0	0	0	0	0	0	0	0	0	0
kfl00375_0140_v1.1	Archeaplastidia I	NE	NE	'not assigned.unknown'	0	0	0	0	0	0	0	0	0	0	0	0	0	0	0	0	0	0	0	0	0	0	0	0	0	0	0	0	0	0	0	0	0	0	0	0
kfl00424_0010_v1.1	Prokaryotic	9.0634e-05	19	'not assigned.unknown'	19.1527	20.0973	17.0923	17.5987	21.3891	21.2322	19.7561	19.1829	18.6685	20.138	19.7074	13.6507	19.8311	16.2082	18.8	19.87	16.1415	19.833	22.8762	23.5178	20.1858	21.0824	24.9091	25.081	21.5461	19.1171	22.8876	23.9532	23.2138	21.7559	21.4916	22.3145	22.1924	22.0543	20.8241	21.1714
kfl00360_0050_v1.1	Archeaplastidia I	NR	NR	'not assigned.no ontology'	10.9553	9.09161	10.4416	14.7308	16.9687	20.0394	19.3513	16.567	14.4417	19.4789	18.1072	15.8689	19.3904	15.2159	18.9799	20.9917	15.4483	16.8884	19.0337	20.2515	24.3571	14.778	18.5726	16.1176	15.2908	17.093	17.9409	15.632	16.0833	16.3491	15.8948	16.6044	17.4245	17.0384	15.9336	16.2496
kfl00182_0040_v1.1	Specific	NE	NE	'not assigned.unknown'	0	0	0	0	0	0	0	0	0	0	0	0	0	0	0	0	0	0	0	0	0	0	0	0	0	0	0	0	0	0	0	0	0	0	0	0
kfl00206_0240_v1.1	Archeaplastidia I	1.26731e-08	8	'protein.synthesis.initiation'	170.765	157.223	146.714	151.088	164.981	153.277	177.724	178.079	170.248	178.239	177.956	164.747	171.303	208.392	171.989	154.553	193.995	148.271	143.155	121.218	120.147	142.628	141.516	140.947	140.938	133.67	136.071	124.937	121.536	131.951	113.801	116.757	106.021	116.96	117.688	108.201
kfl00279_0025_v1.1	Specific	NE	NE	'not assigned.unknown'	0	0	0	0	0	0	0	0	0	0	0	0	0	0	0	0	0	0	0	0	0	0	0	0	0	0	0	0	0	0	0	0	0	0	0	0
kfl00026_0410_v1.1	Prokaryotic	7.52957e-12	10	'not assigned.unknown'	16.4713	12.031	19.2205	48.1683	45.5587	54.2734	50.8478	54.9998	52.4832	61.4391	60.2171	58.8686	64.9704	66.983	63.7761	60.8919	61.1001	63.05	53.8841	55.1653	50.8743	51.9264	45.4482	48.5995	45.7179	50.904	46.9565	44.6968	46.5069	40.744	42.3115	40.6469	40.9172	38.2169	41.4904	34.4523
kfl00129_0170_v1.1	Archeaplastidia I	1.59485e-05	14	'development.unspecified'	3.14104	2.80268	5.52007	5.14925	5.98894	5.9641	6.72033	9.52436	8.16014	9.15362	10.1064	6.82535	9.1286	12.735	10.2545	9.69463	8.2193	8.22768	13.5827	10.4524	10.2791	9.08373	9.75972	7.97657	9.26714	10.1958	6.79245	7.48909	8.55664	9.46187	8.80558	7.21276	8.40884	6.52872	9.38661	7.7342
kfl00181_0240_v1.1	Archeaplastidia I	1.05061e-09	12	'not assigned.no ontology'	8.19734	7.45102	9.57699	19.4238	19.8205	18.2502	21.2945	25.8902	24.1282	29.7309	24.5921	28.5812	27.8894	35.2281	28.4249	25.6387	30.2034	27.7143	26.0932	29.4699	28.6028	23.1161	29.7162	25.8211	23.0134	24.14	25.5455	22.1701	21.6293	22.3352	19.1782	22.615	19.5917	20.2231	17.4323	18.5152
kfl00016_0500_v1.1	Specific	NR	NR	'not assigned.unknown'	2.68137	1.23044	3.52486	1.17325	0.855562	0.477128	0	0	0	1.53781	1.43173	1.19444	1.5739	0	1.07943	0.160242	0	3.03125	1.87656	0	0.372433	0.949046	0.874004	1.06902	1.69898	0.674722	1.47662	2.31805	0.713053	0.321832	0.596988	0.901595	0	1.43313	0.946549	0.703109
kfl01249_g1_v1.1	Specific	NE	NE	'not assigned.unknown'	0	0	0	0	0	0	0	0	0	0	0	0	0	0	0	0	0	0	0	0	0	0	0	0	0.231678	0	0	0	0	0	0	0	0	0.238856	0	0
kfl00517_0020_v1.1	Streptophyta	NE	NE	'development.late embryogenesis abundant'	0	0	0	0	0	0	0	0	0	0	0.0842197	0	0	0	0	0	0	0	0.0893601	0	0	0	0	0	0	0	0	0	0	0.0643664	0	0	0	0	0	0
kfl00513_0030_v1.1	Specific	NR	NR	'not assigned.unknown'	6.05224	4.16984	5.71959	5.40997	6.13153	4.05559	4.7771	6.10364	4.8726	10.1056	8.92729	7.76384	10.7025	4.21745	7.46603	8.89342	1.88153	10.8259	9.91897	8.05703	7.89557	7.66016	11.7991	8.0588	10.4255	7.19703	8.85972	6.41922	8.39818	12.0365	9.17869	9.01595	9.18904	9.23576	11.6741	9.37478
kfl01217_0010_v1.1	Prokaryotic	NE	NE	'nucleotide metabolism.deoxynucleotide metabolism.ribonucleoside-diphosphate reductase'	0	0	0	0	0	0	0	0	0	0	0	0	0	0	0	0	0	0	0	0	0	0	0	0	0	0	0	0	0	0	0	0	0	0	0	0
kfl00066_0220_v1.1	Prokaryotic	0.00369925	6	'transport.metal'	575.346	552.538	517.756	260.2	240.983	230.572	316.26	215.103	203.651	253.592	262.26	221.056	242.128	181.433	212.467	280.423	236.973	265.191	232.872	229.008	226.96	186.623	201.312	206.404	211.368	192.296	197.719	227.704	195.06	182.865	212.528	218.261	210.741	233.203	215.103	219.917
kfl00106_0040_v1.1	Streptophyta	NE	NE	'signalling.receptor kinases.extensin'	0	0	0	0	0	0	0	0	0	0	0	0	0	0	0	0	0	0	0	0	0	0	0	0	0.0772261	0	0	0	0	0	0	0	0	0	0	0
kfl00277_g7_v1.1	Specific	1.59485e-05	23	'not assigned.unknown'	121.275	171.032	120.776	70.7859	61.3866	70.4957	87.931	71.2986	98.9784	53.8965	58.1958	73.2019	56.6603	65.4118	67.644	63.1353	61.5952	54.8223	64.518	60.6818	67.1868	77.1439	71.5955	89.9625	98	69.4964	68.4413	73.7616	76.7721	83.6764	103.428	77.6123	101.6	95.9404	78.4058	98.6696
kfl00135_0230_v1.1	Specific	NE	NE	'not assigned.unknown'	0	0	0	0	0	0	0	0	0	0	0	0.0853169	0	0	0	0	0	0	0	0	0	0	0	0	0	0	0	0	0	0.0643664	0	0	0	0	0	0
kfl00059_g26_v1.1	Specific	0.00124329	23	'not assigned.unknown'	24.9751	17.2946	40.2366	38.1957	36.1475	29.3434	44.5323	26.2255	35.0475	27.3144	30.7402	27.472	31.2261	26.9586	28.9646	22.0333	26.5394	28.2339	26.808	26.4939	25.0275	32.132	35.6157	38.4027	33.2845	46.4059	35.808	33.7603	38.4257	38.2337	40.8191	38.9188	37.9698	40.6055	40.2283	35.0773
kfl01312_0020_v1.1	Specific	NE	NE	'not assigned.unknown'	0	0	0	0	0	0	0	0	0	0	0	0	0	0	0	0	0	0	0	0	0	0	0	0	0	0	0	0	0	0	0	0	0	0	0	0
kfl00334_0100_v1.1	Specific	5.03824e-07	9	'not assigned.unknown'	39.9908	39.7844	41.8993	39.1082	35.7197	28.9855	25.019	31.3902	31.2903	66.858	60.975	44.962	59.9969	58.1347	44.2565	46.4701	51.0983	66.5143	44.6801	42.1724	35.1576	40.3345	23.234	33.8799	20.4649	28.6382	22.8876	27.6977	26.5414	15.3192	28.4316	22.5399	18.2047	19.0288	26.6611	24.7651
kfl00057_0480_v1.1	Specific	NR	NR	'protein.postranslational modification'	1.37899	0.820296	1.59616	1.56433	1.56853	0.59641	1.61936	2.34755	0.998003	2.70947	1.51595	2.38887	3.2737	1.15773	2.42871	2.56387	2.17861	2.68482	2.14464	2.61309	2.60703	1.42357	0.946838	2.30251	2.16233	2.39901	2.28876	1.84255	1.50533	1.3517	1.64172	1.57779	2.25391	2.54779	2.28749	1.71871
kfl00036_0290_v1.1	Archeaplastidia I	0.000105242	17	'protein.degradation.ubiquitin.E3.RING'	36.5433	29.7357	29.529	33.1116	33.4382	35.7846	35.14	38.0304	39.8614	35.3696	35.0354	39.587	34.8146	31.6722	36.6105	35.3333	36.1451	30.4857	45.9311	41.7369	39.7758	39.8599	52.2946	49.6685	44.7912	45.2813	45.3322	44.7562	41.4363	43.383	42.4608	42.6004	42.9978	46.4176	40.7805	39.921
kfl00019_0130_v1.1	Archeaplastidia I	5.74117e-05	19	'not assigned.no ontology'	12.1811	10.9373	12.7028	13.4923	8.27044	13.956	16.1126	14.4207	17.8466	12.5221	14.4858	14.7598	15.1094	12.3216	16.4612	13.941	20.4987	14.2902	18.1401	20.0337	17.5788	23.5228	32.1197	29.9327	28.5737	20.9164	27.539	31.0857	27.5714	32.3763	29.6255	25.8457	32.8551	30.5735	25.2413	30.9368
kfl00444_0050_v1.1	Specific	1.09919e-06	21	'not assigned.unknown'	2.9112	2.93939	3.12582	4.04118	2.3528	2.62421	4.69613	4.76218	4.46166	2.48978	3.20035	2.90077	2.64415	2.39816	4.67751	3.92593	4.6543	2.59821	4.37865	5.00843	4.46919	8.54142	11.0707	9.95015	10.6572	8.77138	10.041	12.5412	12.1219	10.5561	12.9099	10.6689	14.3904	10.5893	10.412	11.3279
kfl00057_0150_v1.1	Archeaplastidia II	3.11981e-18	14	'DNA.synthesis/chromatin structure'	0.229832	0.410148	0.532055	0.651804	0.285187	0.834975	1.45742	0.871949	0.998003	1.31812	0.842197	2.98609	7.23992	11.5773	9.80479	24.0363	26.7375	46.508	33.5994	86.4498	59.5892	114.496	44.9384	65.046	22.3184	23.6153	22.5923	4.87385	7.6059	8.432	2.61182	1.65292	1.99385	0.796186	1.57758	1.17185
kfl00609_0080_v1.1	Viridiplantae	5.72293e-06	17	'development.unspecified'	2.45154	1.09373	2.12822	5.60551	7.70006	7.51477	5.74871	5.9695	5.04872	7.17644	9.93792	4.00989	7.74357	7.11178	6.65646	7.61149	4.6543	13.1643	9.29345	13.7913	9.3853	11.1174	13.4742	10.3613	13.3601	10.2708	10.2625	9.21276	10.062	11.7791	9.47719	8.86568	10.0559	9.55423	8.99221	9.37478
kfl00265_0060_v1.1	Archeaplastidia I	1.05061e-09	9	'RNA.processing.degradation dicer'	17.6971	14.0134	17.8903	18.8371	19.464	20.6358	28.0958	23.5426	21.8387	23.2868	23.5815	24.0594	26.8192	22.9892	24.5569	24.9176	24.0637	19.9196	20.7315	18.9449	23.2398	12.8121	15.1494	13.6506	13.2829	15.1438	14.7662	13.1356	13.1519	13.9032	13.0591	14.0499	14.8238	14.2517	14.7504	14.1403
kfl00043_0030_v1.1	Specific	5.00023e-08	9	'not assigned.unknown'	13.6367	10.1853	12.6363	9.06008	9.55378	11.2125	16.1126	13.2134	10.8606	16.0371	15.5806	15.2717	16.6203	12.8177	13.133	19.0688	14.26	11.9518	19.1231	18.4368	24.2826	7.93132	9.03138	8.63443	8.18597	8.09666	8.93355	7.1919	6.97208	6.88721	7.46235	7.21276	7.28188	7.24529	7.49351	7.49983
kfl00045_0180_v1.1	Streptophyta	5.00925e-13	5	'not assigned.unknown'	242.932	300.638	257.381	184.656	130.473	207.909	142.017	159.768	130.562	100.47	86.5778	81.6483	74.8545	47.7978	32.8325	12.0181	10.1008	9.52678	3.93185	2.75826	1.1173	1.69473	0.946838	0.986792	1.93065	1.87423	1.62428	3.09073	1.74302	1.3517	4.85053	5.4847	2.16723	31.4493	31.2361	32.5774
kfl01122_0030_v1.1	Streptophyta	NE	NE	'not assigned.unknown'	0.153221	0	0	0	0	0	0	0	0	0	0	0	0	0	0	0	0	0	0.17872	0	0	0	0	0	0.0772261	0	0	0.118874	0	0	0	0	0	0.238856	0	0
kfl00431_0070_v1.1	Specific	9.99703e-09	13	'development.late embryogenesis abundant'	4.59664	5.33192	4.05692	4.56263	6.98709	5.60626	5.50581	4.29267	4.93131	9.22685	8.25353	9.04359	8.12131	10.6677	8.18565	9.85487	10.1998	12.3848	11.17	13.5736	14.078	8.33805	9.10421	8.71666	7.10481	6.52231	7.23544	6.06259	7.6059	7.65961	7.46235	6.6117	7.36857	6.21025	7.25687	7.03109
kfl00312_g20_v1.1	Specific	5.03824e-07	8	'not assigned.unknown'	14.0197	14.2868	21.0827	31.417	42.2077	28.2699	100.4	29.9145	34.754	29.8774	30.3191	31.9085	36.0108	25.1393	37.69	34.9327	38.4227	38.1937	18.4975	23.8808	16.834	11.9309	12.0904	10.5258	9.34436	14.619	12.9943	7.72683	13.7065	9.5906	9.17869	13.3737	14.3904	7.88224	17.1956	7.34358
kfl00055_0030_v1.1	Archeaplastidia II	NR	NR	'not assigned.unknown'	292.653	330.989	341.38	307.977	283.619	239.041	224.362	195.92	97.1585	124.709	104.685	116.543	168.974	206.324	127.192	154.794	190.628	207.944	160.669	278.657	211.467	197.537	131.902	166.192	162.561	263.666	212.707	154.715	186.741	152.999	178.798	173.782	165.143	163.775	250.599	202.495
kfl00687_0010_v1.1	Specific	NE	NE	'signalling.receptor kinases.DUF 26'	0	0	0	0	0	0	0	0	0	0	0	0	0	0	0	0	0	0	0	0	0	0	0	0	0	0	0	0	0	0	0	0	0	0.0796186	0	0
kfl00164_0070_v1.1	Archeaplastidia I	0.00521707	13	'signalling.MAP kinases'	3.90714	4.85342	6.05212	7.88683	4.84819	7.87262	9.06839	6.50608	5.63578	7.68904	10.8643	10.3233	9.82111	5.0444	9.08517	9.935	9.40763	9.7866	14.4763	10.9605	13.4821	5.89765	8.74004	5.67405	9.18991	6.97213	6.94011	7.72683	7.76436	8.11017	7.46235	9.09108	6.93512	7.80262	8.2823	6.7186
kfl00824_0010_v1.1	Specific	NE	NE	'not assigned.unknown'	0	0	0	0	0	0	0	0	0	0	0	0	0	0	0	0	0	0	0	0	0	0	0	0	0	0	0	0	0	0	0	0	0	0	0	0
kfl00136_0020_v1.1	Specific	NE	NE	'not assigned.unknown'	0	0	0	0	0	0	0	0	0	0	0	0	0	0	0	0	0	0	0	0	0	0	0	0	0	0	0	0	0	0	0	0	0	0	0	0
kfl00048_0090_v1.1	Archeaplastidia I	3.77338e-09	9	'not assigned.no ontology'	69.5625	75.0571	77.0814	98.292	72.3663	92.6822	86.8784	105.573	104.321	90.511	93.3154	115.263	96.7632	102.625	119.816	98.9494	118.932	80.7178	97.2238	93.2729	105.324	63.7895	88.7115	71.2135	78.539	66.9474	74.3478	64.9054	58.9457	68.0997	58.281	57.1761	63.3697	65.0484	53.7955	56.7956
kfl00575_g1_v1.1	Specific	NE	NE	No Annotation	0	0	0	0	0	0	0	0	0	0	0	0	0	0	0	0	0	0	0	0	0	0	0	0	0	0	0	0	0	0	0	0	0	0	0	0
kfl00118_g22_v1.1	Specific	NE	NE	'not assigned.unknown'	0	0	0	0	0	0	0	0	0	0	0	0	0	0	0	0	0	0	0	0	0	0	0	0	0	0	0	0	0	0	0	0	0	0	0	0
kfl00250_0210_v1.1	Viridiplantae	2.32862e-06	10	'minor CHO metabolism.others'	36.2368	28.5053	29.9946	18.1853	13.4751	26.1228	34.9781	41.2499	41.0355	52.2855	49.2685	62.1107	55.1493	49.9478	61.1675	54.963	59.5156	44.6027	44.7694	42.0998	42.2339	24.3363	42.6077	28.6992	34.9062	19.5669	25.1764	26.925	20.0447	29.4155	24.0288	24.869	29.561	32.6436	27.1344	27.0306
kfl00109_g37_v1.1	Specific	NR	NR	'not assigned.unknown'	25.5113	28.7104	34.9826	47.1906	31.6558	45.4465	50.8478	36.8901	33.6973	26.5089	26.0239	38.3073	35.8848	42.6707	44.2565	30.5261	53.0788	31.7848	43.1609	34.6961	30.5395	29.4204	24.9091	23.4363	23.0906	36.8848	37.0632	28.1138	27.096	26.7121	33.1328	35.1622	28.0006	33.0417	34.2335	42.5771
kfl01220_0010_v1.1	Specific	NE	NE	'not assigned.unknown'	0	0	0	0	0	0	0	0	0	0	0	0	0	0	0	0	0	0	0	0	0	0	0	0	0	0	0	0	0	0	0	0	0	0	0	0
kfl00793_0040_v1.1	Specific	2.60702e-05	7	'not assigned.unknown'	11.8746	11.0056	12.9023	14.47	16.9687	10.2583	18.2177	22.3353	20.371	20.2112	18.6125	24.0594	18.572	14.7197	16.5512	17.9471	15.4483	16.8884	15.1912	17.7835	18.4727	10.6429	13.5471	10.4435	12.8968	11.0954	13.5849	13.4922	9.34892	13.0664	14.3277	11.2699	14.1303	13.6148	13.9616	12.8122
kfl00124_0025_v1.1	Archeaplastidia I	NE	NE	'not assigned.unknown'	0	0	0	0	0	0	0	0	0	0	0	0	0	0	0	0	0	0	0	0	0	0	0	0	0	0	0	0	0	0	0	0	0	0	0	0
kfl00450_0130_v1.1	Specific	NE	NE	'not assigned.unknown'	0	0	0	0	0	0	0	0	0	0	0	0	0	0	0	0	0	0	0	0	0	0	0	0	0	0	0	0	0	0	0	0	0	0	0	0
kfl00441_0040_v1.1	Specific	NR	NR	'signalling.receptor kinases.leucine rich repeat XIII'	152.225	137.81	145.916	93.7294	103.666	85.6445	124.043	93.0973	89.3506	113.798	120.434	98.4557	102.492	70.2081	84.8249	115.615	88.3327	110.77	131.985	115.049	123.424	103.921	91.3335	109.698	107.19	86.8142	97.6784	108.295	95.0738	93.8463	106.488	105.487	111.655	114.571	98.7566	106.326
kfl00169_0210_v1.1	Prokaryotic	0.0138389	13	'misc.nitrilases, *nitrile lyases, berberine bridge enzymes, reticuline oxidases, troponine reductases'	12.6408	8.9549	10.1755	13.5575	10.7658	15.9838	16.3555	9.189	10.6845	15.4513	17.7704	13.0535	16.6833	10.3369	15.6517	17.0658	13.0717	21.0455	18.5869	22.1387	21.3031	11.9987	14.7852	15.542	14.7502	16.3433	12.6989	14.8593	15.1326	14.3537	12.7606	17.1303	13.4368	16.1626	13.8038	12.8122
kfl00147_0270_v1.1	Specific	1.95343e-15	10	'not assigned.unknown'	0.229832	0.546864	0.465548	1.36879	0.855562	1.07354	2.34807	2.01219	2.81789	4.54019	4.37942	5.37496	5.35125	3.3905	5.57703	7.13076	4.35722	6.66875	4.82545	3.48412	4.09676	1.76251	2.03934	1.15126	0.540583	0.749691	0.812141	0.713246	0.475369	0.450565	0.298494	0.450797	0.260067	0.238856	0.315516	0.23437
kfl00203_g25_v1.1	Specific	0.0449273	5	'not assigned.unknown'	48.4945	41.3566	33.985	44.5182	31.228	35.7846	34.1684	28.3048	37.1609	36.6145	30.8244	36.4303	37.7735	20.6738	26.9856	29.805	18.6172	30.3125	42.6248	38.2528	35.5301	25.5565	33.1393	25.9855	24.4035	22.4907	25.8408	29.362	27.2545	30.7028	31.4911	27.4986	39.4435	33.599	31.0783	32.4993
kfl00525_0080_v1.1	Specific	NE	NE	'not assigned.unknown'	0	0	0	0	0	0	0	0	0	0	0	0	0	0	0	0	0	0	0	0	0	0	0	0	0	0	0	0	0	0	0	0	0	0	0	0
kfl00328_g11_v1.1	Specific	NE	NE	'not assigned.unknown'	0	0	0	0	0	0	0	0	0	0	0	0	0	0	0	0	0	0	0	0	0	0	0	0	0	0	0	0	0	0	0	0	0	0	0	0
kfl00016_0240_v1.1	Specific	3.35367e-06	20	'hormone metabolism.jasmonate.synthesis-degradation.lipoxygenase'	99.4406	81.346	109.67	95.2286	92.8285	78.0105	159.911	86.3229	49.0196	48.7705	38.6568	75.5054	76.7432	47.2189	61.7072	56.0045	56.4458	90.9375	98.028	192.643	133.182	185.132	118.573	143.907	162.02	222.583	201.337	107.879	151.563	124.742	141.188	169.951	123.012	151.992	229.538	188.511
kfl00078_0310_v1.1	Specific	0.000188769	13	'not assigned.unknown'	14.2496	20.9859	15.3631	22.3569	19.0363	24.3335	29.1484	25.0182	24.0695	24.5317	23.4131	29.9462	28.7708	25.9663	28.6947	24.1164	29.4112	29.8795	39.1397	26.639	30.9119	24.2007	23.671	24.6698	29.2687	22.9405	27.096	27.9355	25.4322	27.6776	24.9243	21.0372	23.6661	26.6722	22.4017	22.3432
kfl00864_0020_v1.1	Prokaryotic	4.00107e-08	20	'hormone metabolism.jasmonate.synthesis-degradation'	125.335	110.603	105.679	116.673	48.1254	115.346	72.79	112.616	90.8183	71.6179	88.4307	85.2316	79.828	55.9846	94.8995	101.032	91.6996	60.9714	98.2961	82.2398	87.8941	143.374	159.287	148.841	164.028	132.77	179.04	169.812	152.593	183.444	138.054	142.677	142.257	168.553	132.99	153.981
kfl00034_0010_v1.1	Specific	NR	NR	'not assigned.unknown'	59.7563	49.833	54.5356	49.7326	46.6994	58.0904	61.2926	54.8657	50.1937	56.6792	62.6594	61.0869	58.1712	49.7824	50.823	62.4142	67.4378	54.9089	67.5562	60.0285	65.3247	52.4687	65.9145	51.3954	59.9275	49.3297	56.9237	56.1681	50.0722	54.9046	47.1621	58.0026	50.453	63.1375	49.9304	54.3738
kfl00367_0070_v1.1	Specific	NE	NE	'not assigned.unknown'	0	0	0	0	0	0	0	0	0	0	0	0	0	0	0	0	0	0.173214	0	0	0	0	0	0	0	0	0	0	0	0	0	0	0	0	0	0
kfl00134_0170_v1.1	Specific	NE	NE	'RNA.processing.splicing'	0	0	0	0	0	0	0	0	0	0	0	0	0	0	0	0	0	0	0	0	0	0	0	0	0	0	0	0	0	0	0	0	0	0	0	0
kfl00223_0100_v1.1	Prokaryotic	NR	NR	'not assigned.unknown'	23.1364	24.6772	22.5458	10.1681	5.06208	11.3318	8.33968	11.067	14.2069	10.6182	13.7278	12.7122	11.5839	10.9984	10.9742	12.0983	21.0929	9.44018	11.5275	12.7751	11.2475	12.6088	14.4211	15.2953	13.3601	9.37114	12.4036	14.6215	11.3296	14.4824	14.9993	12.998	13.6102	13.8536	12.0685	15.5465
kfl00968_g1_v1.1	Specific	NR	NR	'not assigned.unknown'	0.306443	3.07611	0	1.82505	0.285187	1.90851	0	0.268292	0	0.585831	1.01064	0	1.00729	0	0.719617	0	0	0	2.85952	0	0.297946	1.35578	1.45667	0.986792	0.926714	0	0.295324	0	0.950738	0	0.298494	0.300532	1.73378	0.318474	0.315516	0.312493
kfl00208_0200_v1.1	Archeaplastidia I	2.42749e-13	13	'nucleotide metabolism.degradation'	2.37493	2.5976	4.25644	6.77876	4.42041	6.32195	10.121	6.57315	4.93131	7.24966	7.66399	8.53169	11.8357	17.1179	10.3445	12.4989	10.893	14.983	18.3188	22.3565	19.59	18.8453	9.75972	16.9399	7.18203	10.0459	9.08121	6.47865	5.86288	7.72397	6.343	5.4847	6.15492	4.77711	5.2849	5.54675
kfl00537_0020_v1.1	Specific	NE	NE	'not assigned.unknown'	0	0	0	0	0	0	0	0	0	0	0	0	0	0	0	0	0	0	0	0	0	0	0	0	0	0	0	0	0	0	0	0	0	0	0	0
kfl00225_0160_v1.1	Archeaplastidia I	4.7971e-06	11	'not assigned.unknown'	31.487	28.5053	29.529	31.8732	36.8605	33.399	25.7478	40.7804	47.5519	38.9578	37.0567	42.9144	37.2699	51.1056	39.489	40.3008	43.4731	40.7919	33.6888	38.2528	34.7107	37.3518	37.0724	37.1692	33.4389	37.9344	34.8482	31.1451	33.7512	35.0797	35.2969	33.4341	34.1555	31.0512	27.8443	25.7025
kfl00018_0220_v1.1	Archeaplastidia I	6.69427e-05	19	'cell.organisation'	35.9304	38.8273	35.1821	44.9745	34.579	48.9057	44.2084	44.4694	42.5619	39.8365	38.2357	48.9719	37.3328	32.5819	39.7589	36.7755	33.5704	43.65	52.0969	55.6008	47.2989	82.3637	78.6604	75.2429	71.0481	65.7479	74.4955	66.6885	65.8386	69.9663	61.5644	62.21	60.2489	71.5771	59.0015	68.7484
kfl00015_0270_v1.1	Archeaplastidia II	9.06976e-07	17	'protein.aa activation.pseudouridylate synthase'	8.73361	10.8689	10.9736	13.5575	10.2667	12.7632	15.6268	16.5	17.0248	16.9891	16.2544	16.7221	19.3904	17.4487	19.9694	17.5465	19.5084	19.7464	21.6251	22.0661	23.5377	24.3363	30.1532	25.9855	21.5461	25.6394	30.1969	22.705	26.383	28.9005	24.9989	22.9907	24.7931	26.1945	23.0327	26.5619
kfl00190_0020_v1.1	Streptophyta	NE	NE	'misc.UDP glucosyl and glucoronyl transferases'	0	0.136716	0	0	0	0	0	0	0	0	0	0	0	0	0.0899522	0	0	0	0	0	0	0	0	0	0	0	0	0	0	0	0	0	0	0	0	0
kfl00501_0060_v1.1	Archeaplastidia I	0.0188159	14	'protein.degradation.cysteine protease'	48.6478	35.3411	42.5644	67.2662	61.8857	55.7047	108.497	63.7193	60.0563	76.5242	83.1248	71.7515	70.6994	47.1362	64.4957	76.2751	52.2866	78.466	81.0496	92.4744	84.8401	75.9915	65.1862	78.2033	78.1529	75.4189	76.1197	74.4748	76.6136	62.1136	71.2655	73.8556	70.3048	79.3797	74.2252	81.7169
kfl00910_0020_v1.1	Specific	NE	NE	'not assigned.unknown'	0	0	0	0	0	0	0	0	0	0	0	0	0	0	0	0	0	0	0	0	0	0	0	0	0	0	0	0	0	0	0	0	0	0	0	0
kfl00053_0290_v1.1	Prokaryotic	0.00230398	15	'RNA.processing.ribonucleases'	20.455	18.1832	20.6171	30.7	25.2391	29.9398	29.7961	29.7804	27.5331	32.8798	33.6879	36.8569	31.2891	27.5375	35.9809	31.2472	39.512	30.2259	32.1696	31.5749	29.6456	34.1657	38.966	36.1001	36.9141	32.6116	36.251	35.1868	31.4536	34.7579	31.118	33.1336	31.6415	35.8284	30.1318	31.4055
kfl00197_0150_v1.1	Viridiplantae	NE	NE	'not assigned.unknown'	0	0	0	0	0	0	0	0	0	0	0	0	0	0	0	0	0	0	0	0	0	0	0	0	0	0	0	0	0	0	0	0	0	0	0	0
kfl00046_0020_v1.1	Prokaryotic	1.05061e-09	2	'transport.sugars'	61.2885	64.0514	64.5116	57.6195	47.1985	42.703	54.2484	30.7194	31.2316	31.7081	27.4556	21.9264	33.6814	24.0643	20.4191	27.4014	29.5102	31.4384	14.4763	14.8801	12.2158	21.3535	21.6316	20.147	23.0906	30.2125	26.5053	28.8865	27.096	27.6132	33.506	35.2373	28.2606	30.6532	41.8059	32.7336
kfl00036_0260_v1.1	Viridiplantae	NE	NE	'protein.degradation.ubiquitin'	0	0	0	0	0	0	0.161936	0	0.234824	0	0	0	0	0	0	0	0	0	0	0	0	0	0.0728337	0	0	0	0	0	0	0	0	0	0	0	0	0
kfl00579_0060_v1.1	Streptophyta	NR	NR	'protein.glycosylation'	27.9629	26.2495	25.0066	23.856	33.866	27.077	34.7352	23.1402	24.8327	24.0191	28.4663	19.6229	26.9451	26.7105	23.4775	26.7604	25.8462	32.3045	21.089	30.7038	26.5917	27.6579	22.7241	24.4231	22.7045	26.3142	24.2904	23.4777	27.8091	23.2363	27.6107	22.4647	25.0531	24.2837	29.2641	27.7337
kfl00041_0030_v1.1	Streptophyta	NR	NR	'development.unspecified'	10.1126	9.57012	10.8406	13.1013	8.55562	15.5067	11.3355	11.3353	10.978	10.8379	14.0647	13.992	12.78	10.6677	12.9531	11.6977	14.0619	11.692	15.1912	12.9203	14.3759	12.4732	14.2754	14.3907	16.1403	13.4944	14.397	14.9187	11.8842	13.9675	11.2682	14.5007	11.6163	15.6052	12.6206	14.6872
kfl00268_0090_v1.1	Specific	NE	NE	'not assigned.unknown'	0	0	0	0	0	0	0	0	0	0	0	0	0	0	0	0	0	0	0	0	0	0	0	0	0	0	0	0	0	0	0	0	0	0	0	0
kfl00187_0080_v1.1	Archeaplastidia I	NE	NE	'protein.postranslational modification'	0	0	0	0	0	0	0	0	0	0	0	0	0	0	0	0	0	0	0	0	0	0	0	0	0	0	0	0	0	0	0	0	0	0	0	0
kfl00011_0460_v1.1	Specific	NE	NE	'not assigned.unknown'	0	0	0	0	0	0	0	0	0	0	0	0	0	0	0	0	0	0	0	0	0	0	0	0	0	0	0	0	0	0	0	0	0	0	0	0
kfl01656_0010_v1.1	Specific	NE	NE	'not assigned.unknown'	0	0	0	0	0	0	0	0	0	0	0	0	0	0	0	0	0	0	0	0	0	0	0	0	0	0	0	0	0	0	0	0	0	0	0	0
kfl00076_0220_v1.1	Archeaplastidia II	0.000141324	17	'not assigned.unknown'	30.5676	35.6145	34.6501	32.7857	27.9484	33.1604	38.2978	31.9267	46.8474	40.1295	37.9831	43.085	36.5144	34.0704	40.7483	35.5737	47.1372	41.7446	45.3056	36.3655	35.2321	45.961	60.3791	46.3792	62.476	54.2027	48.8761	44.8751	45.2393	53.1023	44.1025	47.8597	50.7131	55.4145	44.33	48.5145
kfl00300_0100_v1.1	Specific	NE	NE	'development.late embryogenesis abundant'	0	0.410148	0	0	0	0.357846	0	0	0	0	0	0	0	0	0	0	0	0	0	0	0	0	0	0	0	0	0	0	0	0	0	0	0	0	0	0
kfl00120_0260_v1.1	Streptophyta	4.00107e-08	15	'RNA.regulation of transcription.SET-domain transcriptional regulator family'	55.0064	55.2333	52.5404	61.3348	75.9312	67.3944	74.0855	81.4266	91.875	90.218	87.7569	86.0847	91.6008	108.579	97.5081	97.3469	98.8296	88.5991	95.4366	100.096	95.1193	116.258	102.914	117.264	101.475	121.525	97.1616	94.2674	110.048	107.17	100.07	94.2167	102.293	77.9466	77.9325	79.4513
kfl00244_0050_v1.1	Archeaplastidia I	0.000188769	7	'hormone metabolism.auxin.signal transduction'	24.7452	11.6209	23.0779	27.0499	19.8918	25.7649	28.7436	23.878	20.7232	26.7286	27.7925	30.1169	25.623	15.3813	25.1866	29.0839	23.3705	16.8884	31.8122	20.3966	30.0926	10.7107	15.2222	13.1572	16.2175	11.6952	13.3634	16.8802	11.8842	14.6755	12.9099	15.9282	13.1767	17.0384	13.8827	14.2965
kfl00055_0065_v1.1	Specific	NE	NE	'not assigned.unknown'	0	0	0	0	0	0	0	0	0	0	0	0	0	0	0	0	0	0	0	0	0	0	0	0	0	0	0	0	0	0	0	0	0	0	0	0
kfl00157_0060_v1.1	Streptophyta	7.52957e-12	16	'signalling.receptor kinases.leucine rich repeat XII'	6.35868	4.03312	7.04973	3.51974	3.42225	3.81703	5.18194	4.89633	6.04673	8.71424	10.9486	11.5178	11.458	7.69064	14.0325	16.4248	12.2794	14.2036	18.0507	21.9209	20.6328	18.5742	18.6454	21.6272	18.8432	17.018	17.5718	17.2962	17.8263	15.8341	16.1187	19.6097	17.1644	17.118	15.6181	15.7028
kfl00227_0160_v1.1	Archeaplastidia I	NE	NE	'RNA.regulation of transcription.unclassified'	0	0	0	0	0	0	0.485807	0	0	0	0.0842197	0	0.0629559	0	0	0	0	0	0	0	0	0	0	0	0	0	0	0	0	0.0643664	0	0	0	0	0.0788791	0
kfl01390_g2_v1.1	Specific	NE	NE	'not assigned.unknown'	0	0	0	0	0	0	0	0	0.117412	0	0	0	0	0	0	0	0	0	0	0	0	0	0	0	0	0	0	0	0	0	0	0	0	0	0	0
kfl00215_0140_v1.1	Archeaplastidia I	4.12579e-07	16	'not assigned.unknown'	35.3941	42.6554	36.3127	37.3484	40.8531	38.2896	49.6332	41.5852	44.4992	50.6012	50.7845	45.3033	49.2315	80.9585	45.5158	47.1111	59.0205	57.3339	50.3097	55.5282	50.8743	83.1093	77.3494	86.0976	69.9669	70.4709	74.4955	74.8909	63.9371	74.9869	67.9074	56.0491	55.9144	65.4465	58.2916	62.4986
kfl00421_0060_v1.1	Prokaryotic	NR	NR	'cell wall.precursor synthesis.GMD'	287.673	309.73	292.564	342.719	434.341	343.175	506.777	262.121	225.196	308.294	288.621	248.357	285.253	240.891	249.257	325.291	265.196	382.457	338.585	341.154	309.715	220.789	175.165	202.539	256.7	360.601	261.436	233.648	263.196	215.949	234.766	254.175	189.416	215.528	254.069	193.355
kfl01564_0010_v1.1	Specific	NE	NE	'not assigned.unknown'	0	0	0	0	0	0	0	0	0	0	0	0	0	0	0	0	0	0	0	0	0	0	0	0	0	0	0	0	0	0	0	0	0	0	0	0
kfl00256_0150_v1.1	Specific	NE	NE	'not assigned.unknown'	0	0	0	0	0	0	0	0	0	0	0	0	0	0	0	0	0	0	0	0	0	0	0	0	0	0	0	0	0	0	0	0	0	0	0	0
kfl00150_0020_v1.1	Viridiplantae	5.72293e-06	18	'not assigned.unknown'	10.8021	11.2107	10.9071	12.1887	7.55747	14.4331	12.1452	11.7378	9.27556	10.8379	10.2748	11.9444	13.7873	8.68298	12.3234	13.941	13.0717	10.6527	16.7103	13.8639	15.8656	15.9982	21.1946	18.0912	17.6848	15.2187	17.5718	17.4151	14.8949	18.4732	16.2679	16.1536	16.2108	21.2582	15.6181	17.734
kfl00166_0140_v1.1	Archeaplastidia I	0.0229815	15	'not assigned.unknown'	22.6767	19.277	20.1516	23.3346	20.2483	20.6358	23.0758	22.6036	22.4257	27.5341	28.9716	26.8748	24.6787	25.222	24.5569	26.9206	26.6384	25.8089	24.6634	22.9371	24.5061	26.2344	29.8618	26.2322	27.3381	23.2404	27.2436	26.0335	23.61	27.1626	24.9989	28.25	25.4866	26.9111	23.3482	25.39
kfl00230_0010_v1.1	Specific	2.60702e-05	14	'not assigned.unknown'	13.1004	11.9627	15.3631	15.8388	17.7529	16.1031	20.2419	23.2743	26.3003	33.4656	23.2446	19.7082	27.8894	19.1026	17.4507	27.0809	24.4598	28.2339	18.855	42.8983	26.4427	37.3518	23.8895	30.5906	21.855	35.6103	26.7268	19.9709	28.4429	16.6709	24.9989	17.506	23.7528	16.6403	15.8547	19.4527
kfl00693_0070_v1.1	Specific	0.000963665	16	'not assigned.unknown'	22.6001	15.0388	20.8166	31.4821	35.7197	27.4349	45.8278	38.634	51.7788	44.9626	44.2995	47.4362	58.3601	35.3935	50.6431	56.0045	34.9568	65.0419	61.5691	72.5859	79.7006	44.4696	79.5344	70.4734	50.1198	52.4034	67.703	56.4059	58.1535	75.1156	61.1167	62.5106	81.401	62.5802	52.9278	68.6703
kfl00182_0120_v1.1	Specific	0.000163441	19	'not assigned.unknown'	6.97157	5.05849	6.65068	8.40827	10.6232	11.5704	12.55	13.0792	14.7939	13.8403	13.1383	19.0257	13.9132	8.10412	18.71	16.2645	11.9823	20.7857	20.3741	24.3889	23.3888	18.2352	28.5508	25.1632	28.2648	22.1159	25.9147	25.8552	30.8197	33.1487	27.4615	32.9082	35.9759	31.8474	24.4525	28.3587
kfl01087_0020_v1.1	Archeaplastidia I	0.0100886	23	'signalling.calcium'	90.1707	76.9028	77.281	31.1562	22.8863	31.0133	35.3019	28.8414	29.4117	29.438	37.6462	30.8847	25.8119	17.1179	29.6842	28.2026	30.6986	28.8402	43.3397	30.7038	28.2304	33.9623	33.0665	36.758	39.3081	26.9139	27.7605	44.2807	30.1067	33.7924	37.461	43.0512	29.7343	43.3921	38.9663	42.2647
kfl00091_0100_v1.1	Archeaplastidia I	0.00049924	17	'not assigned.unknown'	3.21765	3.00775	2.39425	3.06348	2.49539	4.652	4.61516	5.76828	13.6198	8.93393	8.92729	11.6031	6.61037	4.63093	10.5244	9.77475	9.90277	9.52678	11.2594	8.92806	9.23633	9.2871	22.5784	15.1308	13.0512	10.8705	16.8335	12.9573	12.0427	16.2203	13.8054	14.6509	12.83	13.0574	11.8319	12.4997
kfl00009_0700_v1.1	Specific	NE	NE	'not assigned.unknown'	0	0	0	0	0	0	0	0	0	0	0	0	0	0	0	0	0	0	0	0	0	0	0	0	0	0	0	0	0	0	0	0	0	0	0	0
kfl00029_0070_v1.1	Prokaryotic	3.58503e-10	10	'protein.aa activation.arginine-tRNA ligase'	76.6106	75.7407	70.9628	70.2645	82.9896	60.9531	92.87	74.451	75.4373	91.0968	84.725	79.0034	96.3854	86.0856	80.3273	88.4535	94.4724	104.968	78.905	89.4258	82.6055	74.5001	76.3297	68.3354	70.2758	72.5701	68.2937	63.5978	65.7594	65.2676	58.3556	61.9095	56.0878	59.7139	62.3933	57.3424
kfl01404_0010_v1.1	Specific	NE	NE	'not assigned.unknown'	0	0	0	0	0	0	0	0	0	0	0	0	0	0	0	0	0	0	0	0	0	0	0	0	0	0	0	0	0	0	0	0	0	0	0	0
kfl00629_0020_v1.1	Specific	1.36443e-09	8	'not assigned.unknown'	64.1997	52.8407	71.4949	65.8974	45.9152	72.7621	74.4094	73.7132	69.8015	79.8928	88.0938	98.4557	82.0315	88.9799	95.889	75.4739	105.068	56.0348	71.8455	36.5833	54.2262	48.8759	51.0564	46.297	51.0465	39.7336	45.6275	51.3537	39.8518	41.7095	34.9238	44.103	28.9541	47.9304	45.4343	44.0615
kfl00018_0630_v1.1	Streptophyta	NR	NR	'not assigned.unknown'	94.3843	95.2911	115.788	66.2233	66.9478	51.2913	73.2758	56.073	51.6026	78.8676	83.5459	61.7694	61.8227	59.2097	57.4794	83.2456	76.6474	82.7098	93.0239	62.6416	67.9317	89.6171	70.066	82.1504	65.1789	67.6971	66.6694	77.625	70.9884	59.6033	69.9222	66.0418	55.1342	64.7299	76.5916	72.3421
kfl00396_0020_v1.1	Viridiplantae	NE	NE	'not assigned.unknown'	0	0	0	0	0	0	0	0	0	0	0	0	0	0	0	0	0	0	0	0	0	0	0	0	0	0	0	0	0	0	0	0	0	0	0	0
kfl00125_0020_v1.1	Prokaryotic	3.77338e-09	12	'DNA.unspecified'	11.4916	9.77519	11.7052	19.7497	13.9742	18.4887	23.3997	16.9024	17.0248	17.5749	17.6019	19.3669	22.0346	23.8162	23.0278	27.161	29.1141	26.7616	32.4377	38.906	42.3083	34.9791	20.8304	25.9855	15.1363	17.018	15.2092	11.0553	11.0127	12.8733	10.1488	11.1948	11.5296	12.102	11.9107	10.7029
kfl00029_0350_v1.1	Archeaplastidia I	NE	NE	'not assigned.unknown'	0	0	0.133014	0	0	0	0.0809678	0.067073	0	0.0732289	0.168439	0	0	0	0.179904	0.0801209	0.0990277	0	0.26808	0	0	0	0	0	0	0	0	0.0594372	0	0	0	0	0	0	0	0
kfl00853_0040_v1.1	Specific	NE	NE	'not assigned.unknown'	0	0	0	0	0	0	0	0	0	0	0	0	0	0	0	0	0	0	0	0	0	0	0	0	0	0	0	0	0	0	0	0	0	0	0	0
kfl00562_0070_v1.1	Specific	NE	NE	'not assigned.unknown'	0	0	0	0	0	0	0	0	0	0	0	0	0	0	0	0	0	0	0	0	0	0	0	0	0	0	0	0	0	0	0	0	0	0	0	0
kfl00868_0020_v1.1	Viridiplantae	1.81884e-07	10	'RNA.regulation of transcription.SET-domain transcriptional regulator family'	12.5641	9.98027	13.3679	17.7942	15.2575	17.4152	20.4039	18.5792	15.7919	20.3576	19.0336	26.3629	21.9716	20.5911	20.8689	20.5911	18.9143	18.6205	21.3571	21.4128	23.7612	12.6765	15.1494	14.2263	14.7502	13.5694	14.1017	14.1461	12.7557	13.1951	12.4621	13.5991	13.9569	15.7645	13.1728	12.9685
kfl00021_g36_v1.1	Specific	0.0449273	9	'not assigned.unknown'	8.27395	7.58774	3.99041	16.3603	12.6908	7.9919	20.3229	18.1097	15.4397	13.2544	17.6861	16.4662	13.3466	12.5697	23.0278	16.0242	19.1123	12.4714	18.3188	13.6461	16.685	8.81257	12.3089	10.1146	12.6651	10.6456	11.8868	12.8979	13.548	11.6503	9.70106	9.76728	14.9972	13.6148	11.9896	12.9685
kfl00466_0100_v1.1	Archeaplastidia II	3.06184e-05	14	'protein.synthesis.initiation'	51.8654	45.7999	43.429	58.8579	83.9164	47.4743	82.1823	49.8352	53.9509	78.2085	64.7649	54.7734	76.7432	58.7135	65.1254	81.6432	53.3759	109.904	83.1049	116.065	101.004	79.7877	97.4515	77.7921	88.0378	75.8687	87.3421	73.9399	76.1382	76.7248	65.8179	67.0937	64.5833	67.835	64.5231	70.3109
kfl00059_0340_v1.1	Specific	1.14053e-05	8	'not assigned.unknown'	178.043	164.196	204.043	139.747	103.88	92.3243	86.5545	122.274	146.472	168.939	154.964	119.273	145.365	53.0076	94	109.766	109.822	99.7714	83.5517	91.8212	54.0027	49.6894	73.4892	77.052	50.0425	64.1735	71.8375	55.9304	47.2992	22.2064	38.5057	23.0658	25.3132	39.3316	28.4753	36.9523
kfl00015_0290_v1.1	Archeaplastidia I	2.32862e-06	17	'protein.synthesis.elongation'	15.1689	21.4644	16.2942	18.5764	19.464	23.3793	22.4281	24.4816	20.8407	24.0191	23.0762	25.6804	26.1896	23.6508	22.3981	20.9917	29.7083	20.5259	39.0504	28.9618	33.1465	43.6561	56.519	43.9122	45.0228	36.6599	47.6948	46.8959	42.1494	47.4381	37.9834	39.4448	38.9234	45.6214	33.1292	39.4522
kfl00979_0010_v1.1	Prokaryotic	0.0338965	19	'not assigned.unknown'	51.559	66.3073	49.9466	35.5233	28.5187	44.7308	35.7878	47.9572	64.4593	35.6625	28.382	41.5493	38.7179	57.8866	51.6325	43.9063	52.6827	39.8393	39.7653	42.0272	39.1054	68.0602	50.9836	65.4572	47.2624	51.6537	49.0238	50.7594	54.9051	58.4447	64.1016	45.6808	69.7847	49.682	52.6912	50.4676
kfl00091_0260_v1.1	Archeaplastidia I	0.000188769	18	'not assigned.no ontology'	9.72955	7.86117	11.3062	14.6004	9.41119	11.6896	14.2503	13.6829	17.6118	12.8151	14.9911	16.1249	16.4944	10.7504	15.6517	14.3416	15.5473	15.1562	16.1742	16.2592	13.631	16.7439	28.915	22.5318	24.7896	21.5161	24.0689	23.2399	21.3916	25.8109	22.3124	22.1642	23.8395	23.7263	19.4042	25.9369
kfl00392_0080_v1.1	Archeaplastidia I	NR	NR	'protein.targeting.unknown'	12.0279	12.6462	9.24445	12.5146	10.6945	8.34975	12.7929	7.57925	8.45367	13.2544	12.8014	8.78764	10.5136	9.09646	11.244	12.6591	11.3882	14.2902	14.0295	12.0493	11.2475	11.7953	10.7066	13.8973	13.1284	12.8947	13.1419	11.9469	12.9142	11.5216	8.80558	11.6456	9.88255	10.2708	13.0939	11.2497
kfl00180_0150_v1.1	Specific	3.35367e-06	14	'not assigned.unknown'	27.0436	25.4975	25.4721	33.7634	31.3706	36.381	41.6984	39.7743	41.153	42.6192	40.1728	43.341	44.9505	41.3475	45.6957	44.5472	42.0868	36.0286	49.8629	50.302	53.5558	40.1311	51.5663	43.2544	46.8763	40.9331	45.849	42.9137	40.4064	42.3531	40.3713	39.7453	41.6974	45.6214	39.4395	40.9366
kfl00175_0130_v1.1	Prokaryotic	1.20869e-16	11	'glycolysis.unclear/dually targeted.aldolase'	321.918	308.226	322.957	408.811	433.271	431.563	476.9	512.035	553.129	643.097	630.805	645.508	679.923	747.977	664.477	637.362	699.828	677.354	665.822	664.669	654.811	526.585	441.664	476.127	432.235	500.719	432.576	380.101	398.834	380.341	351.925	357.558	336.527	313.856	332.791	304.212
kfl00007_0350_v1.1	Specific	0.00652655	19	'signalling.receptor kinases.leucine rich repeat XIII'	203.095	114.158	184.423	49.4067	55.1838	37.6931	20.5658	25.2865	23.3063	77.7691	94.1576	82.5014	44.195	17.1179	48.2144	77.3167	61.5952	84.0089	140.027	66.1983	82.829	91.8541	68.2452	96.7056	151.054	97.7597	109.27	136.23	107.196	78.334	79.0263	160.409	56.0878	125.24	125.023	91.326
kfl00012_0040_v1.1	Archeaplastidia I	0.0138389	14	'cell wall.precursor synthesis.KDO pathway.CMP-KDO Synthetase'	0.153221	0	0.665068	1.36879	1.71112	1.3121	2.2671	1.20731	1.23283	3.2953	2.69503	2.21824	2.64415	2.48085	1.61914	2.88435	0.990277	3.72411	1.7872	3.62929	4.46919	1.8303	2.98618	2.71368	3.86131	1.9492	1.32896	2.25861	2.21839	2.57466	1.34322	1.20213	3.29418	1.99046	2.52413	2.73431
kfl00839_0030_v1.1	Prokaryotic	7.79468e-05	16	'S-assimilation.sulfite redox'	175.438	172.194	161.479	153.044	146.729	143.973	163.96	153.53	129.271	167.548	162.039	154.082	179.802	172.502	171.269	178.99	173.893	157.192	179.256	174.061	184.056	156.999	189.586	172.771	193.76	219.285	182.732	175.994	172.084	182.414	157.68	162.963	152.139	154.38	160.677	143.59
kfl00069_0260_v1.1	Streptophyta	NE	NE	'not assigned.unknown'	0	0	0	0	0	0	0	0	0	0	0	0	0	0	0	0	0	0	0	0	0	0	0	0.0822327	0.154452	0	0	0	0	0	0	0	0	0	0	0
kfl00016_0030_v1.1	Streptophyta	1.42056e-11	11	'not assigned.no ontology.hydroxyproline rich proteins'	42.4423	35.7512	40.8352	49.5371	44.2041	57.6133	56.9203	57.2133	59.2931	53.9697	58.1116	64.073	64.0891	74.9218	71.6919	67.4618	72.9834	53.9562	58.7096	63.3675	70.5387	61.9592	50.1824	57.6451	40.9299	45.7311	43.1173	43.1514	41.7532	42.7393	40.6698	40.4215	46.2919	38.3762	36.8365	39.9991
kfl00086_0030_v1.1	Archeaplastidia II	0.0229815	12	'TCA / org transformation.other organic acid transformatons.IDH'	50.9461	71.2974	58.127	77.8906	77.4997	68.4679	133.354	75.5242	69.9776	77.5494	67.9653	71.2396	76.995	90.055	68.0038	74.192	91.4025	77.9464	71.7562	72.6585	63.9839	85.0752	68.9735	81.7393	71.4342	94.9109	82.6169	65.9753	76.3759	78.5271	66.3403	63.2619	64.3233	56.0515	68.3093	59.608
kfl00060_0030_v1.1	Archeaplastidia I	0.000188769	18	'not assigned.unknown'	42.2125	38.3488	39.3721	61.5955	44.2754	58.6868	46.3945	49.0303	48.3151	54.6288	63.6701	53.9203	57.9194	42.7534	55.3206	56.0045	54.5642	56.7277	61.5691	57.2703	57.0567	69.1448	77.4951	75.4074	70.7392	66.6475	68.5152	77.1495	61.9564	75.3087	71.0416	68.2958	61.0291	75.2396	69.4136	74.2952
kfl01115_0010_v1.1	Specific	NE	NE	'not assigned.unknown'	0	0	0	0	0	0	0	0	0	0	0	0	0	0	0	0	0	0	0	0	0	0	0	0	0	0	0	0	0	0	0	0	0	0	0	0
kfl01360_0010_v1.1	Specific	NE	NE	'signalling.receptor kinases.DUF 26'	0	0	0	0	0	0	0	0	0	0	0	0	0	0	0	0	0	0	0	0	0	0	0	0	0	0	0	0	0	0	0	0	0	0	0	0
kfl00827_0040_v1.1	Streptophyta	0.0308014	22	'misc.gluco-, galacto- and mannosidases'	64.4295	55.9168	56.4643	68.635	45.2022	64.0545	74.4094	55.8047	55.3598	58.0705	63.8385	61.0869	55.9678	38.2051	55.5005	56.0045	50.9002	55.8616	69.2541	59.3753	62.1218	54.9769	67.1527	55.2604	77.7667	58.326	66.3741	70.017	60.0549	65.1388	57.9825	67.9201	63.9765	79.8574	65.7851	78.5138
kfl00002_0300_v1.1	Viridiplantae	0.00652655	13	'protein.targeting.secretory pathway.unspecified'	27.2734	31.7181	34.384	67.6573	48.7671	61.5496	67.6891	54.7316	63.5787	56.0201	59.2907	59.0393	58.9896	58.7135	62.9665	64.7377	63.8728	60.1053	65.501	52.9877	57.5781	66.7722	68.2452	60.2766	54.0583	65.448	61.7227	56.7625	61.0849	58.7022	54.4752	53.0438	49.7595	55.4145	52.6123	56.3268
kfl00007_0050_v1.1	Specific	6.49519e-11	7	'not assigned.unknown'	274.266	221.343	243.282	397.34	459.722	439.197	841.741	580.651	660.326	681.176	674.01	644.825	557.285	341.035	580.012	513.816	282.427	349.286	363.964	336.218	357.461	220.247	231.029	243.82	238.706	228.656	213.002	247.437	237.843	201.853	235.96	241.477	233.193	254.063	273.237	306.243
kfl00361_0010_v1.1	Streptophyta	0.00583824	17	'not assigned.unknown'	31.1039	29.0522	30.6597	40.8681	37.5022	44.0151	54.7342	49.9023	48.3738	38.2987	41.3519	48.6306	45.706	38.7013	47.045	45.9093	48.2265	42.2643	46.5566	48.4148	50.4274	50.5706	55.0623	55.4248	52.0504	52.6283	58.0312	49.214	50.4683	53.5529	52.3111	53.119	58.8619	58.0419	52.2179	52.5769
kfl00434_0020_v1.1	Archeaplastidia I	0.0170009	9	'protein.synthesis.initiation'	299.011	342.747	289.438	244.883	209.114	298.205	236.426	245.487	216.86	228.621	248.701	244.177	255.223	314.655	286.857	239.642	356.896	182.914	259.77	193.587	236.122	247.159	264.095	233.623	223.956	210.663	218.909	222.83	204.092	197.991	202.603	204.211	179.966	212.184	201.22	217.417
kfl00317_0100_v1.1	Archeaplastidia I	NR	NR	'not assigned.unknown'	1.22577	1.2988	1.39664	1.56433	0.712969	0.715693	0.647742	1.67682	1.58506	3.88113	3.70567	3.15672	2.58119	0.578866	2.96842	2.64399	2.37666	4.76339	5.71905	1.88723	1.71319	1.42357	2.11218	2.22028	1.7762	1.42441	2.43642	1.84255	2.69376	1.73789	1.86559	2.17885	0.260067	3.50322	2.76077	2.3437
kfl00016_0300_v1.1	Prokaryotic	6.69427e-05	15	'not assigned.no ontology'	25.971	29.4623	29.6621	42.7583	54.1856	34.3532	49.7952	56.0059	55.9469	46.3539	52.5531	38.6485	48.0353	51.4363	47.8546	49.2744	59.7137	50.7518	57.9054	63.0046	57.5036	63.8573	51.7848	64.0593	56.6068	70.6209	56.776	50.2839	59.3419	55.0333	51.2664	61.7593	50.7131	43.4717	51.3503	44.8427
kfl00415_0090_v1.1	Archeaplastidia I	0.000846917	19	'secondary metabolism.isoprenoids.mevalonate pathway.isopentenyl pyrophosphate:dimethyllallyl pyrophosphate isomerase'	32.4063	35.6145	35.9802	35.6537	31.1567	38.886	33.5207	35.1462	30.1162	33.9782	34.5301	30.2875	36.6403	32.5819	30.2239	29.8851	29.4112	39.6661	33.3313	39.9948	34.7852	42.9782	43.5546	40.2118	37.8408	38.6091	40.9762	38.2181	36.3657	44.091	46.3412	36.4395	37.0162	37.9781	34.3124	41.6397
kfl00677_0020_v1.1	Streptophyta	NE	NE	'not assigned.unknown'	0	0	0	0	0	0	0	0	0	0	0	0	0	0	0	0	0	0	0	0	0	0	0	0	0	0	0	0	0	0	0	0	0	0	0	0
kfl00528_0050_v1.1	Viridiplantae	NE	NE	'not assigned.unknown'	0	0	0	0	0	0	0	0	0	0	0	0	0	0	0	0	0	0	0	0	0	0	0	0	0	0	0	0	0	0	0	0	0	0	0	0
kfl00290_0120_v1.1	Archeaplastidia I	NR	NR	'not assigned.unknown'	0.229832	0.068358	0.465548	0.325902	0.0712969	0.119282	0.242903	0.871949	0.29353	0.512603	1.01064	0.938486	0.629559	0	0.269856	0.721088	0.891249	0.952678	1.16168	0.290344	0.670379	0.610101	0.364169	0.246698	0.849488	0.449815	0.885972	0.653809	0.237684	0.643664	0.223871	0.826462	0.173378	0.875804	0.946549	0.624986
kfl00074_0320_v1.1	Archeaplastidia I	0.0138389	24	'RNA.regulation of transcription.putative transcription regulator'	48.801	61.1804	43.429	48.2335	26.7363	37.216	49.2284	30.5853	33.6973	22.2616	25.8554	21.2439	27.5747	29.6875	30.4038	28.7634	31.3918	21.3053	35.3866	19.7434	25.1764	36.4705	41.8065	39.6362	37.0686	33.2113	41.7883	36.3161	37.3957	37.4613	33.2821	37.0405	34.7623	36.943	30.3684	42.4209
kfl00248_0140_v1.1	Archeaplastidia I	2.60702e-05	10	'misc.UDP glucosyl and glucoronyl transferases'	44.281	35.5462	51.4098	53.4479	54.6134	63.1002	66.8794	50.9755	61.9349	55.7272	52.2162	55.0294	56.5973	59.5405	56.6699	55.9244	49.4148	69.8919	51.114	79.8445	61.0789	54.1634	46.6136	50.6553	46.4129	55.3272	50.7957	45.8855	48.2499	43.9623	45.8935	44.3284	46.1186	46.4176	45.7499	47.8114
kfl00059_0360_v1.1	Archeaplastidia I	NR	NR	'RNA.regulation of transcription.unclassified'	64.2763	68.4947	63.1815	60.7481	52.6171	64.6509	58.1349	65.9998	66.3379	55.3611	63.1648	68.1682	64.9704	74.0948	65.6651	62.1738	86.3521	45.0357	65.3222	44.0596	58.4719	57.6885	56.8103	58.2207	55.1395	56.0019	58.991	61.5175	60.6095	58.316	55.8184	59.5053	47.5923	56.37	57.424	56.405
kfl00594_0020_v1.1	Viridiplantae	0.00180629	21	'protein.targeting.unknown'	88.5619	77.9965	89.8507	101.616	75.0043	93.9943	100.562	77.7376	66.3379	78.7943	97.6106	88.2177	75.7359	51.7671	75.8297	82.7649	84.7677	82.1901	91.2367	67.0694	73.1458	95.0402	103.715	106.985	113.291	87.6389	97.0139	120.182	104.106	89.5337	92.3839	112.324	82.8747	111.227	110.904	107.498
kfl00310_0080_v1.1	Prokaryotic	1.47452e-07	11	'Co-factor and vitamine metabolism.riboflavin.riboflavin synthase'	14.4794	10.8689	10.3751	32.0036	40.7105	39.1245	33.8445	38.7011	44.2057	47.4524	39.9201	37.5394	44.5727	56.7288	50.823	46.7105	43.2751	46.5946	34.9398	46.8179	49.1611	43.9273	36.6354	40.9519	33.2072	40.6332	37.2846	31.9772	38.5049	38.9417	32.7597	31.8564	33.3753	29.9366	28.7909	28.515
kfl00639_g7_v1.1	Specific	NE	NE	'not assigned.unknown'	0	0	0	0	0	0	0	0	0	0	0	0	0	0	0	0	0	0	0	0	0	0	0	0	0	0	0	0	0	0	0	0	0	0	0	0
kfl00525_0050_v1.1	Specific	NE	NE	'not assigned.unknown'	0	0	0	0	0	0	0	0	0	0	0	0	0	0	0	0	0	0	0	0	0	0	0	0	0	0	0	0	0	0	0	0	0	0	0	0
kfl00090_0310_v1.1	Archeaplastidia I	2.81736e-12	9	'redox.ascorbate and glutathione'	9.72955	12.6462	18.2229	28.549	23.3854	31.6098	47.2042	42.1218	42.7967	46.5736	48.7632	54.7734	49.4203	32.2511	52.2622	41.102	31.2927	38.1937	41.2844	35.7848	38.2861	23.0483	24.545	20.5582	17.6848	19.417	19.0484	13.9677	16.4795	15.9629	14.1038	11.2699	13.1767	13.6944	14.5926	16.6402
kfl00006_0200_v1.1	Prokaryotic	0.00204116	4	'hormone metabolism.auxin.induced-regulated-responsive-activated'	28.0395	25.771	24.8071	21.7051	18.3946	25.2878	26.3145	21.5975	15.6745	23.5065	24.7606	22.1824	20.7754	22.4931	19.8794	21.9531	21.8851	23.4705	20.4635	16.9851	18.8451	17.9641	18.1356	19.9003	20.0788	18.2175	16.9073	22.2889	19.1732	20.0823	17.3127	19.9854	18.0313	24.1244	22.4017	22.2651
kfl00003_0060_v1.1	Archeaplastidia I	NR	NR	'not assigned.unknown'	10.6489	5.05849	11.1066	22.4872	6.98709	16.5802	11.2545	12.4085	11.6825	17.0623	20.1285	22.0971	21.5939	5.95405	15.8316	19.9501	9.70471	16.8018	25.8251	14.0091	19.441	10.7107	14.7852	11.2659	18.5343	15.9684	18.9746	15.0376	13.0726	11.7791	14.1038	18.9335	9.96924	21.0193	19.4831	22.7339
kfl00052_0040_v1.1	Archeaplastidia I	NR	NR	'RNA.regulation of transcription.MYB domain transcription factor family'	188.998	146.081	171.854	220.114	210.468	233.554	418.684	271.31	285.253	204.675	218.466	284.191	241.625	272.315	274.444	219.611	241.429	205.865	199.63	262.616	272.993	190.487	255.136	200.648	227.972	230.23	247.26	205.653	201.002	236.804	203.349	183.174	241.689	213.139	192.465	218.042
kfl01022_0020_v1.1	Archeaplastidia I	NR	NR	'mitochondrial electron transport / ATP synthesis.electron transfer flavoprotein'	21.9106	17.2946	20.8831	26.5284	15.8279	24.4528	22.4281	19.1158	22.8367	26.7286	27.9609	27.1308	24.7417	10.2542	26.8957	29.2441	22.6773	28.7536	34.9398	28.5988	28.9008	22.2348	24.6906	24.4231	29.5776	24.7398	25.9147	28.1138	24.8776	22.9788	26.8645	31.1802	24.7064	29.857	32.0249	30.8587
kfl00170_0110_v1.1	Specific	0.00728847	5	'not assigned.unknown'	50.8695	73.0747	53.7375	36.501	28.8752	29.4627	50.4429	30.8536	26.8287	31.8546	29.898	30.2875	30.9113	38.3705	31.8431	26.2797	38.2247	26.5018	16.0848	11.4686	17.7278	24.2007	26.73	19.6536	20.6966	24.215	23.8474	20.6841	23.7684	21.4984	23.8049	21.4129	21.4122	17.4365	21.6129	16.5621
kfl00177_0090_v1.1	Prokaryotic	5.00023e-08	16	'not assigned.unknown'	9.49972	8.61311	7.84781	5.67069	7.98525	7.63405	10.6068	14.0183	15.2636	11.9363	13.054	12.8828	15.5501	20.9219	17.6306	16.7453	23.5686	14.3768	18.2295	16.6948	19.6644	19.5232	31.0272	23.3541	23.4767	21.741	26.8006	21.338	20.3616	24.2018	20.6707	19.8351	21.6723	20.1435	16.7224	18.2027
kfl00183_0170_v1.1	Specific	0.00465711	3	'not assigned.unknown'	331.954	384.856	362.13	574.826	407.533	484.047	440.141	274.932	289.538	213.682	240.868	273.953	229.096	135.206	292.524	266.642	245.292	202.054	260.753	262.834	296.531	265.326	257.831	295.955	252.143	237.052	252.723	287.498	271.515	252.51	304.539	253.799	281.913	277.869	272.448	308.899
kfl01055_0020_v1.1	Archeaplastidia I	0.000105242	8	'protein.targeting.nucleus'	22.2937	13.6716	21.4152	17.0773	6.70191	15.3874	12.8739	18.6463	23.7173	19.1128	24.5921	31.8232	21.7827	10.585	25.0967	24.517	21.6871	15.7625	19.0337	12.4122	17.6533	7.45679	14.8581	10.0324	14.8274	9.97089	13.5849	12.1252	10.2997	8.88257	10.5219	11.871	10.2293	14.6498	11.5952	11.9529
kfl01386_0010_v1.1	Streptophyta	1.34974e-05	18	'not assigned.unknown'	53.8573	54.0712	51.6758	55.4685	56.1106	47.4743	64.0455	42.7255	34.9888	49.6492	52.4689	50.1663	54.4568	39.1975	51.2727	63.8564	56.8419	65.7348	56.4756	65.8354	63.6115	62.6371	63.8752	59.9476	68.654	55.852	63.1255	72.4539	65.7594	67.6491	58.878	65.9667	62.4161	67.4369	59.1593	60.3892
kfl00320_0090_v1.1	Specific	NE	NE	'not assigned.unknown'	0	0	0	0	0	0	0	0	0	0	0	0	0	0	0	0	0	0	0	0	0	0	0	0	0	0	0	0	0	0	0	0	0	0	0	0
kfl00085_0170_v1.1	Archeaplastidia I	NE	NE	'lipid metabolism.lipid degradation.lysophospholipases.glycerophosphodiester phosphodiesterase'	0	0	0	0	0	0	0	0	0	0	0	0	0	0	0	0	0	0	0	0	0	0	0	0	0	0	0	0	0	0.0643664	0	0	0	0	0	0
kfl00931_0020_v1.1	Specific	NE	NE	'not assigned.unknown'	0	0	0	0	0	0	0	0	0	0	0	0	0	0	0	0	0	0	0	0	0	0	0	0	0	0	0	0	0	0	0	0	0	0	0	0
kfl00297_0030_v1.1	Archeaplastidia I	0.0308014	14	'misc.nitrilases, *nitrile lyases, berberine bridge enzymes, reticuline oxidases, troponine reductases'	9.04006	12.4412	10.9736	16.2951	11.6927	13.956	19.5132	15.9634	14.1482	12.2292	15.4122	17.1487	20.4607	15.0505	16.911	16.1043	19.1123	18.2741	18.5869	27.1471	21.0797	14.3713	21.9958	15.0486	18.457	16.7181	17.7194	15.8697	17.1925	19.5674	16.8649	18.5578	18.2914	19.9843	15.9336	19.0621
kfl00024_0040_v1.1	Archeaplastidia I	0.000288572	8	'not assigned.unknown'	14.0197	11.6209	13.1018	12.9057	9.91026	14.6717	14.5742	14.689	13.7959	13.5474	13.7278	15.9543	15.1724	12.5697	15.7416	13.7007	16.3396	10.133	16.7997	12.8477	14.0035	10.7107	11.7991	11.5948	11.6611	9.67101	12.2559	12.1252	10.8543	10.6205	10.0742	10.8943	9.88255	13.2167	11.5952	11.6404
kfl00115_0140_v1.1	Streptophyta	NE	NE	'not assigned.unknown'	0	0	0	0	0	0	0	0	0	0	0	0	0	0	0	0	0	0	0	0	0	0	0	0	0	0.224907	0	0	0	0	0	0	0	0	0	0
kfl00114_0190_v1.1	Archeaplastidia I	3.06184e-05	8	'DNA.synthesis/chromatin structure'	86.2636	84.969	104.615	90.2749	94.2545	94.1136	84.0445	107.585	124.105	86.4834	88.0938	103.063	94.3079	97.4975	95.7091	88.774	107.94	76.7339	77.6539	88.4822	88.4155	69.7549	85.5796	72.6115	83.0181	73.9945	87.3421	72.6322	71.543	71.318	75.7429	67.7699	81.6611	72.9306	66.8106	70.0765
kfl00018_g30_v1.1	Specific	NE	NE	'not assigned.unknown'	0	0	0.133014	0	0	0	0	0	0	0	0.336879	0	0	0	0	0	0	0.779464	0	0	0	0	0	0	0	0.299876	0	0.237749	0	0	0	0	0	0	0.157758	0.156246
kfl00839_g7_v1.1	Specific	NR	NR	'not assigned.unknown'	2.68137	2.39253	1.13062	4.62781	7.62876	0	11.4974	0	3.11142	6.51738	5.9796	0	11.2061	7.35986	16.0115	12.8193	3.46597	4.59018	0	9.07324	3.94779	6.03322	6.4822	10.2791	1.31284	8.02169	6.57096	7.42965	7.05131	2.25283	3.95505	0	18.5515	4.21978	11.2008	8.35918
kfl01263_0010_v1.1	Specific	NE	NE	'not assigned.unknown'	0	0	0	0	0	0	0	0	0	0	0.168439	0	0	0	0.0899522	0.0801209	0	0	0.35744	0.0725859	0.0744865	0	0	0	0	0.0749691	0	0	0	0	0	0.150266	0	0	0	0
kfl00043_0240_v1.1	Specific	NE	NE	'not assigned.unknown'	0.153221	0.136716	0.133014	0	0	0	0.0809678	0	0	0.0732289	0.0842197	0	0.0629559	0	0	0.240363	0	0.0866071	0.26808	0.362929	0.297946	0.203367	0.437002	0	0.0772261	0.0749691	0.295324	0.475498	0.158456	0.0643664	0.149247	0.150266	0.173378	0.398093	0.236637	0.0781232
kfl00169_0060_v1.1	Specific	NR	NR	'not assigned.unknown'	5.89902	4.78506	5.98562	7.82165	9.69637	6.91836	10.2829	9.25607	12.387	7.32289	8.59041	8.70232	9.82111	7.85603	9.44498	9.13379	7.72416	8.14107	7.41689	6.89566	6.48033	7.79574	9.83255	8.5522	8.41765	11.6952	10.2625	8.73727	11.5673	11.9078	10.5965	9.61701	12.9167	12.2613	10.4909	12.8122
kfl00389_0070_v1.1	Specific	NE	NE	'misc.beta 1,3 glucan hydrolases.glucan endo-1,3-beta-glucosidase'	0	0	0	0	0	0	0	0	0	0	0	0	0	0	0	0	0	0	0	0	0	0	0	0	0	0	0	0	0	0	0	0	0	0	0	0
kfl00254_0210_v1.1	Specific	7.79468e-05	13	'not assigned.unknown'	194.285	115.457	158.552	437.1	127.051	806.586	412.126	1253.12	2572.09	940.552	1556.13	2229.07	1413.8	869.622	2095.26	1940.29	1335.69	987.581	1443.08	1083.2	1826.78	912.237	2017.71	1055.05	1208.28	555.896	855.037	772.981	677.005	1155.64	755.712	731.344	935.201	793.479	354.482	689.828
kfl00809_0040_v1.1	Specific	NE	NE	'not assigned.unknown'	0	0	0	0	0	0	0	0	0	0	0	0	0	0	0	0	0	0	0	0	0	0	0	0	0	0	0	0	0	0	0	0	0	0	0	0
kfl00282_0210_v1.1	Archeaplastidia I	NR	NR	'cell.organisation'	94.4609	84.3538	94.7057	117.977	78.9256	116.419	87.5262	98.1278	91.2879	97.3213	104.769	101.954	96.3854	92.9493	117.567	104.798	98.8296	108.259	124.747	96.9748	95.5662	107.174	106.556	96.0478	103.329	95.8105	98.1214	97.7147	96.6583	100.412	91.4138	95.4188	86.5157	106.37	98.9932	105.31
kfl00007_0030_v1.1	Specific	NR	NR	'not assigned.unknown'	60.8288	46.4151	56.8633	53.9042	44.5605	52.4841	77.891	61.2376	45.145	53.0177	53.6479	61.7694	72.0215	46.8881	58.1091	83.0854	66.3485	69.4589	62.4627	74.9086	74.1141	55.1803	71.3042	67.6775	72.1292	68.4468	73.4618	60.8637	62.9071	76.5317	77.0115	59.355	76.6331	84.4753	74.3041	88.9823
kfl00167_0150_v1.1	Specific	NR	NR	'not assigned.unknown'	42.3657	34.3841	37.5764	49.9934	31.7984	36.5003	43.3178	26.1585	21.7212	48.9902	37.9831	37.8807	45.643	9.59263	37.0603	61.6931	22.6773	79.5053	55.582	94.5794	66.8889	21.5569	56.8103	42.5965	49.7336	37.5595	49.9097	46.4799	33.5927	31.7327	42.5354	50.4142	39.3568	60.5101	58.7649	54.7644
kfl00513_0110_v1.1	Streptophyta	0.00204116	5	'secondary metabolism.phenylpropanoids.lignin biosynthesis.HCT'	37.386	44.7061	41.5003	44.5182	36.7892	40.3173	55.4629	38.4328	33.1689	34.3444	36.4671	31.9938	36.6403	33.905	30.4038	38.458	36.5412	35.2491	31.7228	41.1562	34.3383	32.2676	31.2457	35.8534	33.13	30.8873	31.5258	30.729	29.7898	29.4155	36.3417	32.6077	34.1555	35.8284	33.1292	36.796
kfl00186_0230_v1.1	Streptophyta	NE	NE	'not assigned.no ontology.epsin N-terminal homology (ENTH) domain-containing protein'	0	0	0	0	0	0	0	0	0	0	0	0	0	0	0	0	0	0	0	0	0	0	0	0	0	0	0	0	0	0	0	0	0	0	0	0
kfl00112_0160_v1.1	Archeaplastidia I	NR	NR	'not assigned.unknown'	4.59664	2.80268	5.18753	9.9726	7.41487	4.41344	9.63516	3.62194	3.75719	6.88352	6.90601	6.31345	7.86948	4.13475	7.01627	8.8133	4.55527	9.95982	8.57857	8.27479	7.7466	8.13468	6.11803	8.22327	7.33648	7.42194	8.41673	9.03445	7.36822	7.59524	8.13396	8.71542	6.41499	7.723	7.57239	7.34358
kfl00339_0120_v1.1	Archeaplastidia I	1.88157e-05	16	'not assigned.no ontology.SET domain-containing protein'	9.11667	10.2537	7.38226	7.10466	10.7658	7.15693	14.4123	8.24998	7.33826	12.0828	10.5275	8.36105	11.0802	8.84837	10.5244	15.5435	8.61541	14.8098	13.0466	20.1789	16.387	14.9136	17.1888	18.1734	15.0591	14.3191	16.4643	15.2159	15.7664	14.4824	14.7008	14.3504	15.344	14.8887	16.4068	16.484
kfl01090_0030_v1.1	Specific	NE	NE	'signalling.receptor kinases.DUF 26'	0	0	0	0	0	0	0	0	0	0	0	0	0	0	0	0	0	0	0	0	0	0	0	0	0	0	0	0	0	0	0	0	0	0	0	0
kfl00161_0140_v1.1	Archeaplastidia I	NR	NR	'RNA.regulation of transcription.unclassified'	16.7011	9.29669	12.5033	24.7686	16.9687	20.1587	28.8245	26.4268	23.1889	25.4104	26.5292	18.5138	21.9716	23.4027	29.4144	25.3983	23.2715	30.3991	25.0208	24.9695	26.4427	32.2676	26.8028	28.288	26.1024	25.1146	32.2641	30.729	27.6506	25.4247	32.4612	27.5738	29.9944	30.4143	29.8952	35.0773
kfl00677_0030_v1.1	Archeaplastidia I	NE	NE	'RNA.regulation of transcription.putative transcription regulator'	0	0	0	0	0	0	0	0	0	0	0	0	0	0	0	0	0	0	0	0	0	0	0	0	0	0	0	0	0	0	0	0	0	0	0	0
kfl00592_0020_v1.1	Archeaplastidia I	2.63853e-11	14	'protein.synthesis.ribosome biogenesis.Pre-rRNA processing and modifications.snoRNPs'	6.28207	3.48626	6.05212	7.62611	10.6945	8.70759	12.631	12.0731	10.4497	15.1584	14.2331	14.6745	15.8019	13.6447	16.4612	17.5465	18.1221	14.983	16.3529	18.8723	21.5266	13.9645	22.2871	15.7064	19.6154	14.2441	17.8671	15.3348	12.7557	16.2203	12.6114	14.2001	13.6969	13.9333	11.0431	10.3904
kfl00280_0210_v1.1	Viridiplantae	0.00369925	18	'not assigned.unknown'	27.7331	22.2847	27.9994	29.7874	26.9502	25.7649	26.2336	38.2987	43.0315	31.1955	32.0035	28.7518	30.5965	32.7473	37.4201	33.6508	37.3334	29.1866	28.9527	34.1154	36.2749	34.708	47.4876	37.4159	40.0804	38.4591	37.9491	37.4454	39.0595	41.0014	40.2967	34.8617	38.9234	39.3316	35.1801	37.8898
kfl00494_0040_v1.1	Archeaplastidia II	3.58503e-10	13	'not assigned.unknown'	5.28613	4.16984	4.52247	7.69129	8.48433	7.39549	9.5542	9.32314	7.16214	12.7418	12.8856	9.81144	13.7244	9.92341	12.6833	16.2645	11.2892	16.3687	15.0125	21.3403	20.4093	8.74478	11.6534	10.9369	11.7384	9.2212	9.37653	9.45051	8.47741	8.88257	7.23848	8.86568	9.01566	8.83766	7.65127	6.32798
kfl00081_0240_v1.1	Archeaplastidia I	0.00583824	8	'not assigned.no ontology'	19.8422	16.8844	19.9521	20.2059	14.9723	21.5901	23.8855	20.7256	20.6058	19.9915	20.0443	23.2062	20.9643	19.516	23.1177	20.3507	23.8657	13.2509	22.1613	16.9125	23.2398	14.9814	19.0824	16.9399	18.766	17.018	17.4241	17.1773	14.8949	17.7008	17.3873	17.8065	19.505	18.79	16.0913	18.6714
kfl00058_0240_v1.1	Specific	NR	NR	'not assigned.unknown'	3.29426	0.888654	1.99521	0.912526	1.06945	0.477128	0.890645	0.737803	0.469649	0.732289	1.51595	1.27975	0.188868	0.33078	0.629665	0.88133	0.297083	1.2125	1.3404	0.725859	1.41524	0.406734	0.655503	0.575629	1.15839	0.599753	0.959803	1.36706	0.316913	0.643664	1.04473	0.901595	0.346756	1.59237	0.946549	2.26557
kfl00054_g11_v1.1	Specific	NE	NE	'not assigned.unknown'	0.306443	0	0	0	0	0	0	0	0	0	0	0	0	0	0	0	0	0	0	0	0	0	0	0	0	0	0	0	0	0	0	0	0	0	0	0
kfl00485_0020_v1.1	Specific	NR	NR	'not assigned.unknown'	3.14104	0.820296	3.79089	1.30361	0.712969	0	0.323871	0.134146	1.29153	2.70947	1.68439	2.38887	0.503647	0.16539	1.07943	1.44218	0.396111	2.85803	4.19993	0.725859	1.19178	2.10146	0.874004	1.64465	2.39401	0.599753	1.62428	2.79355	2.77299	1.41606	0.895482	1.35239	0	0.955423	0.788791	3.04681
kfl01473_g1_v1.1	Specific	NR	NR	'not assigned.unknown'	5.7458	0	1.66267	0	0	2.98205	4.04839	0	2.9353	1.83072	6.31648	0	7.86948	0	6.74641	6.00907	0	0	0	3.62929	5.58649	5.08418	7.28337	2.05582	5.79196	3.74845	0	4.45779	3.96141	4.82748	0	1.87832	2.16723	1.99046	1.97198	1.95308
kfl00003_0180_v1.1	Archeaplastidia I	NR	NR	'protein.degradation.ubiquitin.E3.RING'	58.5305	61.2488	57.5284	37.4135	39.7837	38.886	53.1149	29.5121	29.1182	40.4224	45.6471	33.7002	37.5846	25.5528	29.6842	47.1111	28.9161	46.2482	40.3014	43.116	40.5952	37.4195	32.411	37.4159	34.134	28.7881	36.3987	40.4767	33.0381	33.2131	35.4462	37.0405	36.4961	44.5068	39.4395	44.6865
kfl00632_0100_v1.1	Prokaryotic	0.000651811	6	'transport.sulphate'	18.4632	14.697	15.0305	8.79935	13.9029	8.23046	12.631	5.29877	6.10543	9.73945	8.92729	6.82535	9.19156	5.54057	8.4555	9.77475	6.93194	9.7866	6.79137	8.12962	7.15071	4.27071	4.37002	5.01619	4.78802	5.17287	5.75882	4.39835	5.38751	4.89185	5.14902	5.4847	4.85459	6.36949	6.70472	6.7186
kfl00004_0270_v1.1	Viridiplantae	0.00159665	3	'N-metabolism.ammonia metabolism.glutamine synthetase'	554.891	679.752	531.323	416.763	775.211	434.306	436.902	436.31	431.724	479.503	404.002	413.787	433.64	474.67	347.125	330.739	343.824	331.012	308.471	470.211	352.396	291.561	281.357	292.419	375.474	440.219	378.827	363.518	439.399	417.674	427.891	430.737	487.539	351.277	393.133	303.977
kfl00037_0020_v1.1	Archeaplastidia I	0.000105242	8	'not assigned.no ontology.hydroxyproline rich proteins'	101.816	89.2756	94.5062	81.28	69.3006	70.3764	86.5545	71.2986	66.3966	77.5494	81.9457	76.6146	73.6584	66.8176	67.9139	78.198	78.727	76.9071	74.6157	67.5049	70.1663	54.0956	48.4344	51.6421	54.5989	45.8811	46.9565	55.7521	46.9031	42.6106	45.0726	47.0332	43.2578	53.026	50.5615	45.3115
kfl00374_0080_v1.1	Specific	NE	NE	'not assigned.unknown'	0	0	0	0	0	0	0	0	0	0	0	0	0	0	0	0	0	0	0	0	0	0	0	0	0	0	0	0	0	0	0	0	0	0	0	0
kfl00124_0170_v1.1	Streptophyta	0.000288572	19	'not assigned.unknown'	9.80616	8.27132	9.71	11.4717	12.6908	13.8367	15.9507	11.8719	10.6845	13.5474	11.0328	11.0912	13.8503	10.2542	12.9531	12.1784	11.3882	10.9991	14.387	13.0655	13.5565	15.7948	17.8443	17.1866	17.1442	17.7677	15.5783	16.7613	16.0041	18.0226	16.9395	17.506	16.9044	19.0288	15.4603	16.4059
kfl00703_0020_v1.1	Specific	0.00906165	14	'not assigned.unknown'	14.4794	11.8943	14.166	23.139	23.4567	23.9757	38.7026	26.1585	29.1182	28.779	29.4769	33.7002	34.6257	28.9433	34.6316	31.4074	29.7083	27.6277	27.1655	34.6235	29.4967	32.2676	32.0468	32.3174	30.5816	37.0347	34.8482	27.9355	29.156	30.5097	26.1182	29.978	32.8551	28.8219	30.5262	30.8587
kfl00506_0100_v1.1	Specific	NE	NE	'not assigned.unknown'	0	0	0	0	0	0	0	0	0	0	0	0.170634	0	0	0	0	0	0	0	0	0	0	0	0	0	0	0	0	0	0	0	0	0	0	0	0
kfl00106_0080_v1.1	Archeaplastidia I	1.59485e-05	17	'not assigned.unknown'	14.556	15.3122	14.166	20.4015	16.327	18.8466	22.9139	26.5609	27.4157	22.4081	21.3918	23.5475	27.9524	21.8315	25.9062	25.0779	21.39	24.5098	35.476	32.7362	35.0087	28.607	39.0389	36.5113	32.7439	28.7132	37.0632	34.4736	34.8604	38.813	31.2673	31.2553	39.1834	30.4939	28.3965	33.3586
kfl00213_0160_v1.1	Specific	0.00038051	5	'not assigned.unknown'	57.1515	60.0183	67.2384	50.3844	36.0762	54.3926	38.2168	40.0426	50.0176	39.8365	44.2153	48.9719	43.9432	44.5727	54.8708	48.7936	53.2769	34.8161	47.8077	39.1238	40.6696	29.0815	32.7752	32.5641	40.2348	28.0384	33.8884	35.0085	29.6313	34.2429	34.7746	36.2892	38.0565	41.4813	37.4676	41.9522
kfl00249_0140_v1.1	Archeaplastidia I	0.000141324	14	'not assigned.no ontology'	10.1126	9.29669	9.51048	11.1458	9.69637	14.5524	14.2503	16.1646	13.4437	15.1584	15.1595	14.0773	14.9835	15.1332	15.022	16.8254	15.7454	12.2116	18.3188	16.1141	21.7501	14.1001	18.6454	17.5978	18.1481	12.9697	14.3232	15.3942	14.0234	15.641	13.8054	13.3737	14.4771	16.2422	13.2517	14.0622
kfl00452_0010_v1.1	Specific	NE	NE	'not assigned.unknown'	0	0	0	0	0	0	0	0	0	0	0	0	0	0	0	0	0	0	0	0	0	0	0	0	0	0	0	0	0	0	0	0	0	0	0	0
kfl00046_0330_v1.1	Archeaplastidia I	0.0253621	18	'not assigned.no ontology'	44.2043	40.5363	44.0275	44.9093	39.5698	34.8304	49.3094	42.7926	41.74	43.7177	43.7942	44.2795	39.2845	34.4839	39.8488	45.5087	39.9081	43.1303	53.7948	43.6241	39.0309	48.5369	51.7848	47.695	53.3633	47.9802	52.9368	53.3152	49.5176	43.8335	42.7593	43.502	41.0039	51.0355	48.3529	50.4676
kfl00011_0430_v1.1	Specific	5.74117e-05	19	'protein.degradation.ubiquitin.E3.SCF.FBOX'	9.57633	7.51938	9.31096	9.45116	9.1973	9.66185	12.3071	11.6036	11.5064	11.2773	11.2012	14.0773	13.8503	11.4946	11.6038	12.3386	12.4775	13.5973	13.2253	15.1705	12.5882	17.9641	23.3796	19.4891	21.6233	17.3179	20.7465	21.2191	19.0148	23.4294	20.4468	21.6383	23.4927	21.6563	18.7732	21.7183
kfl00297_0050_v1.1	Archeaplastidia I	2.75043e-07	4	'not assigned.no ontology.C2 domain-containing protein'	21.9106	12.5095	20.0186	24.9641	24.2409	22.9022	30.6868	17.9756	14.7939	14.8655	12.7172	14.5039	12.2764	6.94639	10.8842	14.0212	10.893	9.26696	13.5827	14.1542	16.4615	6.84669	8.52154	8.14103	9.88495	9.67101	9.15504	9.50995	8.47741	9.07567	10.1488	10.5937	10.6628	11.2262	11.2008	11.2497
kfl00840_0020_v1.1	Specific	0.0279628	16	'not assigned.unknown'	8.50378	7.24595	7.64829	11.0807	5.70375	6.6798	10.4448	12.5426	11.2129	9.59299	12.4645	11.859	7.05106	7.02908	12.1435	9.21391	4.95138	11.1723	14.7444	15.1705	14.6738	10.5073	13.9112	15.7064	14.1324	10.2708	13.5111	15.5725	11.4089	14.3537	13.6561	13.2234	15.6907	14.8887	11.4375	11.7185
kfl00041_0270_v1.1	Viridiplantae	1.32969e-06	11	'protein.degradation.ubiquitin.E3.RING'	6.97157	4.03312	6.8502	16.1647	14.4733	19.6815	21.9423	25.2194	24.0108	24.5317	25.1817	28.1546	28.2042	24.8085	29.1445	26.6803	30.7976	18.967	25.3783	24.3163	28.9753	18.5064	24.2536	22.3673	21.3916	21.1413	20.4512	19.1388	17.8263	20.6616	19.4767	19.9854	21.1521	20.5416	16.6435	19.0621
kfl01246_0010_v1.1	Prokaryotic	7.86623e-09	10	'redox.peroxiredoxin.BAS1'	342.603	383.283	366.852	436.578	600.534	481.9	513.983	593.395	633.38	628.89	620.109	601.143	642.968	904.023	644.957	623.1	875.504	658.56	595.138	707.785	650.342	341.386	302.915	315.362	318.712	364.35	319.098	289.459	336.482	329.363	319.016	323.522	321.53	266.961	290.827	248.197
kfl00316_0090_v1.1	Archeaplastidia I	2.79695e-06	17	'cell.organisation'	25.2049	14.4919	25.5386	34.4804	27.9484	30.2977	36.8403	27.567	30.5272	35.8822	39.6675	40.5255	36.8921	25.3047	33.1024	40.9418	31.7879	35.8553	48.3438	46.0195	47.7459	47.3845	60.889	50.3264	58.2285	41.4579	53.3798	51.2943	38.3464	58.1873	40.5952	45.7559	46.8988	53.9018	35.7322	42.8115
kfl01260_0010_v1.1	Archeaplastidia I	NE	NE	'not assigned.unknown'	0	0	0	0	0	0	0	0	0	0	0	0	0	0	0	0	0	0	0	0	0	0	0	0	0	0	0	0	0	0	0	0	0	0	0	0
kfl00098_0240_v1.1	Prokaryotic	4.83298e-09	13	'DNA.synthesis/chromatin structure'	10.9553	10.1853	11.4392	15.7737	13.4038	17.1766	19.6752	12.6768	12.5044	18.6001	19.1179	14.2479	19.7681	19.4333	15.2919	19.6296	21.588	21.3053	24.574	23.9533	21.899	15.8626	15.7321	19.2424	14.7502	26.0143	19.7867	13.4922	14.2611	12.4227	12.8352	13.5991	12.2232	12.3409	11.4375	11.7185
kfl00195_0070_v1.1	Streptophyta	0.000250825	15	'not assigned.unknown'	13.7133	10.5955	14.698	19.4238	20.4622	25.5264	31.4155	32.7987	43.8534	40.935	52.6373	66.7178	49.1056	28.0336	59.5483	55.2834	24.955	73.616	66.752	61.5528	81.4882	59.8577	68.8279	61.839	46.3357	45.6562	70.3609	49.5112	55.6974	59.9895	50.8932	60.4069	59.1219	56.6884	48.7473	69.3734
kfl00709_0100_v1.1	Specific	NE	NE	'not assigned.unknown'	0	0	0	0	0	0	0	0	0	0	0	0	0	0	0	0	0	0	0	0	0	0	0	0	0	0	0	0	0	0	0	0	0	0	0	0
kfl00431_0010_v1.1	Specific	NR	NR	'not assigned.unknown'	9.88277	6.0155	9.24445	10.9503	4.4917	7.87262	9.71613	8.71949	9.45168	9.59299	10.0221	10.238	8.93973	4.87901	7.19617	8.73318	7.12999	6.84196	13.4934	9.07324	10.8005	8.33805	13.1101	7.72987	12.5106	8.09666	10.1887	9.86657	7.05131	10.9423	7.53698	9.24135	7.71532	11.6243	9.70212	10.2341
kfl00080_0360_v1.1	Specific	NR	NR	'not assigned.unknown'	0.995938	0	0.266027	0.260722	0.142594	0	0	0.536584	0	0.585831	1.43173	0.682535	0.125912	0	0.539713	0.480726	0	0.519643	3.39568	0.145172	0	0.745679	0.946838	0.328931	1.54452	0.299876	0.295324	0.237749	0.633825	0.514932	0.149247	1.95346	0	1.19428	0.315516	1.0156
kfl00051_g23_v1.1	Specific	1.59485e-05	9	'not assigned.unknown'	9.95938	8.9549	9.77651	18.7068	19.3215	23.3793	23.8045	26.5609	29.8227	23.5065	23.5815	32.3351	27.1969	16.7044	34.2718	24.3568	23.7666	18.0143	23.7698	22.0661	30.167	14.778	17.5529	15.542	13.3601	14.9188	13.1419	12.6007	13.8649	13.9675	14.9993	13.8245	16.9044	14.8887	14.0405	13.3591
kfl00066_0290_v1.1	Specific	NR	NR	'development.unspecified'	7.2014	8.27132	7.11623	9.71188	16.8974	13.956	23.8045	23.2073	23.8934	20.8702	17.6019	18.0872	23.5455	22.0796	23.0278	22.2736	27.7277	20.9589	13.6721	21.1951	17.3554	16.5405	19.9564	20.0648	18.6115	21.1413	21.9278	19.3765	18.3809	21.7559	19.1036	18.7832	20.8921	20.3824	16.959	15.5465
kfl00105_0030_v1.1	Archeaplastidia II	NR	NR	'signalling.G-proteins'	8.04412	10.5955	10.2421	10.2333	9.33989	10.2583	10.5258	11.939	10.4497	10.3985	12.2119	11.5178	11.3321	10.9984	16.2813	11.3772	13.0717	11.1723	8.31049	9.36358	9.45979	9.69383	10.7794	10.1969	11.7384	9.37114	10.4102	9.56939	9.11124	11.8434	9.85031	10.1429	11.1829	11.8632	9.85988	11.9529
kfl01056_0010_v1.1	Streptophyta	7.97436e-16	4	'signalling.receptor kinases.proline extensin like'	75.9211	61.4538	75.2192	79.5853	83.1321	88.5073	83.6397	77.5364	75.8482	44.5232	46.1524	48.204	45.8319	38.2878	35.9809	39.0189	48.0284	28.1473	27.3442	28.0907	30.8374	17.4896	17.5529	18.5846	22.3956	26.9889	27.6128	30.2535	25.5115	25.2316	36.0432	32.3072	39.0968	43.7106	37.9408	42.1865
kfl00164_0220_v1.1	Streptophyta	NR	NR	'not assigned.unknown'	24.1324	20.5758	26.4697	36.1099	54.8986	47.1164	53.7626	71.2315	79.6641	62.1714	59.6275	59.2099	50.6795	61.2771	65.3053	54.0015	48.7216	48.4134	44.0545	52.1893	52.8109	50.6384	60.6705	50.2442	54.4444	65.7479	56.9975	53.6718	65.3632	69.902	57.3855	56.7253	58.255	55.1757	50.4826	49.2176
kfl00001_0770_v1.1	Streptophyta	NR	NR	'not assigned.unknown'	95.1504	95.0176	98.0976	102.203	82.9183	96.8571	95.1371	79.2803	73.9109	81.5038	90.1151	61.8547	79.3873	71.4486	71.0622	80.6017	82.9852	99.2517	90.4324	86.0143	67.5593	93.4133	59.2866	91.525	72.5154	78.1178	76.8581	78.5165	71.8599	73.8283	77.6831	76.9361	66.6639	78.5039	82.192	82.4981
kfl00006_0630_v1.1	Streptophyta	NE	NE	'not assigned.unknown'	0	0	0	0	0	0	0	0	0	0	0	0	0	0	0	0	0	0	0	0	0	0	0	0	0	0	0	0	0	0	0	0	0	0	0	0
kfl00011_0050_v1.1	Streptophyta	NR	NR	'misc.GDSL-motif lipase'	183.176	163.376	188.547	126.841	134.252	115.942	228.248	105.17	83.0691	136.059	126.245	138.811	173.632	117.014	158.676	176.026	126.26	193.827	150.393	220.153	189.494	111.445	120.685	115.29	140.706	171.904	166.046	124.521	134.609	121.524	145.441	131.332	152.746	149.603	188.994	154.996
kfl00010_0360_v1.1	Viridiplantae	1.59485e-05	18	'not assigned.unknown'	8.04412	7.24595	7.44877	9.84224	10.4093	8.46903	12.1452	7.78047	13.6198	10.1056	12.1276	8.27574	12.2134	9.09646	12.2335	12.8995	8.51638	12.2116	12.5104	15.1705	13.3331	13.8968	16.5333	15.7887	14.4413	14.7689	16.3166	14.5027	15.1326	15.5123	15.5217	13.8996	14.7371	14.7294	15.4603	14.2965
kfl00080_0070_v1.1	Streptophyta	0.000846917	13	'transport.unspecified anions'	0	0	0.0665068	0	0	0	0.161936	0.536584	0.587061	0.292916	0.168439	1.5357	0.629559	0.578866	1.43923	0.961451	0.0990277	0.259821	0.446801	0.798445	0.744865	0.271156	0.58267	0.164465	0.463357	0.224907	0.369155	0.0594372	0.0792281	0.386199	0.0746235	0.225399	0.173378	0.318474	0.0788791	0.23437
kfl00006_0540_v1.1	Archeaplastidia I	NE	NE	'not assigned.unknown'	0.229832	0	0.133014	0.195541	0	0	0	0	0	0	0.168439	0.426584	0.0629559	0	0.269856	0	0	0.433036	0	0.145172	0	0.067789	0.145667	0.164465	0.308905	0	0.147662	0.0594372	0.0792281	0.128733	0.0746235	0.375665	0	0.0796186	0.236637	0.0781232
kfl00052_0200_v1.1	Specific	NE	NE	'not assigned.unknown'	0	0	0	0	0	0	0	0	0	0	0	0	0	0.16539	0	0	0	0	0	0	0.0744865	0	0	0	0	0	0	0	0	0	0	0	0	0	0	0
kfl00016_0350_v1.1	Archeaplastidia II	6.69427e-05	4	'not assigned.unknown'	61.3651	47.3721	50.1462	39.6949	35.0068	38.1703	49.7952	39.5731	33.1689	38.372	39.1621	35.6625	34.7516	27.6202	36.9703	36.6954	31.0947	35.0759	37.4419	33.5347	35.3066	28.8781	31.6827	33.1398	32.6667	32.3117	32.1903	34.0575	31.7705	34.7579	32.9836	34.486	35.9759	37.7392	34.1546	35.4679
kfl00008_0190_v1.1	Archeaplastidia I	8.7076e-11	16	'protein.postranslational modification'	1.83866	1.64059	1.86219	4.23673	3.77873	4.17487	10.6877	3.55487	5.98802	5.0528	5.47428	8.44637	7.5547	7.02908	8.4555	7.77173	8.2193	7.96785	9.91897	13.5736	13.5565	21.4891	13.1829	17.5156	14.3641	20.1667	16.0952	10.5798	12.5973	11.1998	7.68622	7.43816	8.14877	7.723	6.3892	5.93736
kfl00097_0240_v1.1	Archeaplastidia I	0.0029258	19	'protein.folding'	32.3297	35.2044	38.84	43.8012	37.217	38.051	36.7594	50.1035	43.6773	37.7861	40.5939	41.72	44.1321	56.7288	37.2402	40.6213	39.8091	38.6268	40.0333	43.6967	42.1594	55.1125	55.7906	55.9182	47.4941	58.9257	60.2461	50.3433	57.6781	58.5091	56.7885	56.6502	54.8742	59.3158	64.8386	64.061
kfl00283_0090_v1.1	Archeaplastidia II	NR	NR	'PS.lightreaction.photosystem I.PSI polypeptide subunits'	879.184	1148.07	868.779	922.107	1780.28	1249.24	574.628	1643.15	1860.57	1772.87	1561.77	1352.27	1568.61	2512.11	1489.97	1322.4	1528.49	1824.99	1034.79	1414.84	1363.18	1210.03	889.008	1090.08	990.271	1465.72	1078.15	1138.28	1443.46	1327.56	1569.11	1605.36	1709.77	1154.71	1596.67	1268.56
kfl00061_0300_v1.1	Streptophyta	0.00369925	19	'not assigned.unknown'	291.733	308.226	300.411	189.284	142.95	214.946	131.897	163.993	163.731	155.026	160.102	151.523	141.021	178.621	174.867	164.248	196.471	163.947	155.129	123.832	112.996	266.072	262.784	247.109	247.124	210.663	237.588	267.348	238.081	235.967	248.347	236.819	186.555	212.502	245.866	237.26
kfl00147_0130_v1.1	Prokaryotic	0.0170009	15	'DNA.unspecified'	9.49972	3.28118	5.32055	16.6862	15.4001	15.0295	17.8129	18.1768	27.1809	21.2364	22.8235	25.6804	18.1313	19.9295	26.1761	20.6712	23.8657	21.6518	23.5017	26.3487	21.6011	18.5742	27.6768	26.4789	27.0292	22.1159	25.2502	23.8343	16.5587	26.6477	19.7752	25.0193	25.1398	23.6467	20.7452	26.5619
kfl00182_0070_v1.1	Archeaplastidia I	7.52957e-12	17	'protein.targeting.unknown'	14.4028	12.7146	17.6908	17.8594	14.901	17.0573	16.5984	13.9512	15.6158	17.9411	18.6968	16.8927	18.6979	17.6141	19.3397	21.7128	19.7065	21.7384	22.2507	22.792	22.8674	27.4546	27.5311	29.1926	28.0331	23.6153	29.3847	27.7572	22.58	26.0684	21.9393	25.3949	23.3193	23.4079	22.3228	22.4995
kfl00270_0100_v1.1	Streptophyta	0.000250825	19	'cell.organisation'	73.0866	86.9514	92.7105	90.7311	72.7228	90.058	118.78	96.9875	113.009	98.5661	110.917	96.3228	94.7486	92.205	112.71	112.089	79.2221	101.33	105.356	110.403	95.4172	142.628	119.666	141.276	141.478	138.018	130.238	143.779	144.591	146.241	152.456	138.47	151.099	138.457	139.853	135.622
kfl00069_0120_v1.1	Archeaplastidia I	NR	NR	'protein.synthesis.ribosomal protein.eukaryotic.40S subunit.S27'	754.921	799.584	771.014	938.207	1071.59	985.27	1142.54	980.339	1004.93	1049	947.64	892.671	942.89	855.398	915.983	978.918	841.141	1097.66	1013.34	1207.76	1063.59	988.228	971.893	1117.54	993.514	952.182	951.534	1026.12	953.748	910.463	1017.27	1025.94	975.165	939.499	991.273	980.212
kfl01227_0010_v1.1	Streptophyta	NE	NE	'signalling.receptor kinases.leucine rich repeat XIII'	0	0	0	0	0	0	0	0	0	0	0	0	0	0	0	0	0	0	0	0	0	0	0	0	0	0	0	0	0	0	0	0	0	0	0	0
kfl00098_0380_v1.1	Archeaplastidia I	0.00140974	6	'cell.division'	29.3419	23.3101	26.8688	22.3569	18.6085	25.4071	22.8329	24.3475	19.5491	19.0395	20.6338	24.1447	20.6495	19.5987	20.0593	24.0363	21.6871	15.8491	25.2889	18.6546	24.1336	17.8963	16.9703	17.9267	18.2254	17.3179	18.2363	18.0689	15.3703	17.1215	17.3873	18.4076	18.5515	19.825	19.0887	17.734
kfl00335_0160_v1.1	Specific	4.7971e-06	17	'not assigned.unknown'	11.1085	10.3904	6.38466	10.0378	10.8371	9.78113	9.71613	14.9573	22.7192	14.5726	13.1383	27.8133	14.1651	10.8331	20.5091	13.0597	16.8347	15.6759	23.1443	26.2761	20.2603	41.3513	43.4817	39.7184	35.524	33.1363	38.3183	38.6936	36.9995	43.1899	39.3266	34.7865	41.4374	34.8729	30.8417	29.6868
kfl00030_0340_v1.1	Prokaryotic	1.09919e-06	18	'development.unspecified'	83.0459	82.5765	91.4469	109.177	97.748	96.7378	87.4452	81.4937	80.9557	91.0968	95.1682	81.307	96.5113	79.2219	79.068	100.872	81.4998	109.991	93.6494	132.179	108.974	119.783	124.91	113.481	124.411	125.273	126.177	122.381	120.902	116.053	110.443	124.27	112.696	121.657	126.916	121.638
kfl00198_g9_v1.1	Specific	0.00159665	3	'not assigned.unknown'	7.12479	4.2382	6.45116	5.21443	7.91395	10.4968	9.31129	11.6036	3.8746	6.81029	9.34838	7.16662	1.95163	9.92341	6.74641	4.9675	5.24847	2.25178	3.1276	2.25016	2.97946	4.47408	2.54918	3.61824	4.09299	4.64808	5.90648	5.76541	5.94211	7.40214	6.56687	8.33975	5.72148	8.1211	5.20602	8.98417
kfl00157_0220_v1.1	Specific	NR	NR	'not assigned.unknown'	1.22577	0.751938	1.06411	0.651804	0.0712969	0.715693	1.78129	1.60975	2.05471	0.805518	1.17908	3.07141	1.82572	1.07504	1.97895	2.56387	2.47569	1.12589	1.60848	1.45172	2.60703	1.35578	1.96651	1.31572	1.93065	1.57435	1.91961	1.42649	1.34688	2.12409	1.2686	1.57779	1.64709	2.30894	1.18319	1.79683
kfl00322_0090_v1.1	Specific	4.01435e-06	2	'not assigned.unknown'	154.524	120.789	121.175	72.0243	64.0959	66.3208	102.505	47.6218	37.3371	43.2783	28.9716	33.1029	45.3912	24.3951	28.5148	41.2623	29.6093	54.4759	37.5312	44.7129	37.6157	27.1156	38.8932	28.4525	45.1001	35.4604	36.9893	46.9554	38.188	43.1899	45.8935	48.5359	46.4653	50.9559	52.6123	59.0611
kfl00048_g25_v1.1	Specific	NR	NR	'not assigned.unknown'	7.50784	4.57999	6.65068	6.38768	4.99078	7.9919	12.8739	10.8658	13.4437	9.3733	11.9592	12.3709	4.21804	10.1715	8.54546	11.2169	9.11054	7.275	5.45097	9.29099	8.49146	8.54142	22.2143	11.677	15.7541	11.0954	14.0279	10.4609	11.2504	12.2296	12.5368	12.7726	8.92897	16.2422	9.93876	9.84352
kfl00019_0240_v1.1	Streptophyta	NR	NR	'protein.degradation.ubiquitin.E3.SCF.FBOX'	10.5723	13.3982	9.64349	11.211	9.83897	10.4968	13.9265	12.8109	11.0367	12.6686	8.50619	11.7737	11.5839	10.585	11.0641	11.938	8.81346	10.8259	10.7232	11.8315	10.4281	9.82941	12.6731	12.1704	13.2057	11.0205	11.7391	12.1846	11.805	13.002	11.5666	11.7207	10.8361	12.4205	12.4629	11.9529
kfl00041_0130_v1.1	Streptophyta	NR	NR	'not assigned.no ontology.pentatricopeptide (PPR) repeat-containing protein'	9.04006	8.9549	8.64589	12.7754	8.84081	11.5704	10.121	13.3475	15.381	11.2773	12.8856	12.2003	12.78	9.59263	13.5828	12.8995	16.9337	12.9045	13.6721	15.5334	13.1841	11.6597	16.6789	12.3349	14.0552	12.8947	14.2494	14.4432	13.3103	14.0962	15.2232	15.1017	14.9972	14.8091	12.384	14.8434
kfl00045_0400_v1.1	Streptophyta	1.88157e-05	8	'signalling.receptor kinases.leucine rich repeat XI'	11.1852	10.117	12.3703	17.2076	10.6232	12.7632	16.1936	15.1585	14.7939	15.3048	17.0966	16.9781	15.9908	9.42724	16.5512	19.6296	14.458	14.2902	14.2976	14.7349	17.2064	8.06689	8.30304	8.71666	9.49882	10.6456	9.22887	9.68826	8.79432	9.07567	10.2234	12.8477	9.79586	10.2708	10.1754	10.4685
kfl00076_0310_v1.1	Archeaplastidia I	0.000188769	20	'RNA.regulation of transcription.SET-domain transcriptional regulator family'	17.6971	16.611	16.7597	15.904	13.4038	19.5623	16.5174	15.3597	15.4397	13.108	12.3803	14.6745	16.1797	13.1485	14.5723	15.5435	15.9435	14.3768	13.6721	12.0493	13.929	16.7439	18.4269	19.2424	18.0709	16.943	18.0886	18.8416	16.0833	20.1467	17.9843	17.4308	17.8579	19.1881	15.4603	20.1558
kfl00117_0250_v1.1	Archeaplastidia I	NR	NR	'glycolysis.unclear/dually targeted.phosphoglycerate mutase'	128.093	67.8111	139.598	61.9866	29.5169	35.9039	45.4229	29.1097	30.2923	72.0573	86.5778	73.0312	59.7451	21.7488	66.3847	68.904	54.8613	111.637	107.768	25.6228	39.7013	78.093	67.2983	96.5412	129.277	58.9257	78.7038	160.183	94.2023	85.9292	76.5637	123.819	17.3378	110.431	110.194	80.8575
kfl00717_0060_v1.1	Archeaplastidia I	0.000651811	14	'DNA.synthesis/chromatin structure'	18.8462	17.4996	21.3487	29.5919	24.8113	29.8205	35.6258	36.0182	37.1022	31.1955	33.0141	35.9184	30.1559	30.3491	34.2718	31.7279	32.6791	28.7536	38.5142	42.6079	45.3623	40.1989	39.7672	41.4453	36.6052	35.0106	34.8482	32.8688	34.2266	31.797	30.8195	30.504	35.9759	35.1118	31.7883	32.0305
kfl00618_0040_v1.1	Viridiplantae	7.86623e-09	14	'misc.UDP glucosyl and glucoronyl transferases'	10.419	7.04087	7.84781	10.2985	11.4788	10.974	28.0148	25.6219	31.7013	29.8774	27.9609	40.4402	34.9405	24.9739	42.0976	39.74	32.085	29.7928	41.9993	40.8659	44.394	32.0642	33.0665	33.1398	32.5894	28.1884	30.8614	28.4704	26.4622	28.1925	25.969	29.3018	29.561	26.513	25.8723	23.5151
kfl00812_0050_v1.1	Prokaryotic	NR	NR	'OPP.oxidative PP.6-phosphogluconolactonase'	74.6954	69.9986	76.4164	108.265	108.371	118.566	115.865	88.6034	86.3566	84.7259	82.9564	91.0331	104.57	97.3321	98.8574	100.632	110.614	108.259	96.777	110.984	116.348	99.7177	94.2468	105.258	93.9842	109.23	103.585	100.568	109.335	87.7315	94.9957	98.4241	100.473	88.1378	97.0212	91.1698
kfl01047_0040_v1.1	Specific	NE	NE	'not assigned.unknown'	0	0	0	0	0	0	0	0	0	0	0	0	0	0	0	0	0	0	0	0	0	0	0	0	0	0	0	0	0	0	0	0	0	0	0	0
kfl00457_0070_v1.1	Viridiplantae	NE	NE	'not assigned.unknown'	0	0	0	0	0	0	0	0	0.0587061	0	0	0	0	0	0	0	0	0	0	0	0	0	0	0	0	0	0	0	0	0	0	0	0	0	0	0
kfl00040_0410_v1.1	Specific	NE	NE	'not assigned.unknown'	0	0	0	0	0	0	0	0	0	0	0	0	0	0	0	0	0	0	0	0	0	0	0	0	0	0	0	0	0	0	0	0	0	0	0	0
kfl00254_0200_v1.1	Archeaplastidia II	NR	NR	'not assigned.unknown'	94.9972	76.9028	94.3732	57.098	39.9975	46.2815	53.3578	41.5182	33.756	57.0453	57.3536	51.958	51.2461	41.2649	45.066	56.7256	44.2654	55.6884	62.1053	48.56	49.2356	50.2995	50.9108	57.8096	52.1276	44.3067	51.091	58.7239	49.1215	49.4334	48.7292	47.9348	46.4653	61.5452	47.4852	50.702
kfl00268_0100_v1.1	Specific	NE	NE	'not assigned.unknown'	0	0	0	0	0	0	0	0	0	0	0	0	0	0	0	0	0	0	0	0	0	0	0	0	0	0	0	0	0	0	0	0	0	0	0	0
kfl00561_0050_v1.1	Specific	NE	NE	'not assigned.unknown'	0	0	0	0	0	0.477128	0	0	0	0	0	0	0	0	0	0	0	0	0	0	0	0	0	0	0	0	0	0	0	0	0	0	0	0	0	0
kfl00097_0370_v1.1	Archeaplastidia I	0.00259777	11	'cell.organisation'	5.59258	7.31431	5.8526	12.2539	9.69637	15.1488	14.7361	16.5	12.6218	14.5726	15.2438	13.9067	15.2353	10.6677	14.3923	15.3832	14.26	13.8571	15.4593	20.1063	18.8451	7.93132	11.4349	8.71666	9.88495	8.32157	9.89335	9.62882	8.7151	10.9423	8.8802	10.4435	9.88255	10.6689	9.62324	10.4685
kfl00524_0030_v1.1	Specific	NR	NR	'not assigned.unknown'	68.2601	46.6885	62.9155	45.6915	40.5679	48.7864	89.1455	46.4145	35.9868	49.9421	57.522	53.6643	52.757	33.905	39.489	49.5949	44.1663	58.9794	57.5479	52.9877	53.6303	48.4692	49.8911	47.0371	50.2742	42.0577	54.9303	64.846	47.7746	56.385	47.6844	49.5126	51.7534	62.9783	46.933	53.0457
kfl00137_0090_v1.1	Prokaryotic	0.00465711	16	'amino acid metabolism.synthesis.serine-glycine-cysteine group.cysteine.SAT'	48.8776	48.3975	51.3433	63.7464	55.1838	76.4598	65.9887	70.4266	78.8423	62.684	63.9227	70.2158	72.3363	46.0612	75.9196	77.3167	68.2301	65.3018	86.1432	86.9579	92.5123	74.0256	97.8157	80.5058	85.1032	78.2677	82.986	82.1422	75.9006	85.6717	88.1304	75.5086	84.5218	93.1537	71.3067	86.248
kfl00935_0050_v1.1	Specific	NE	NE	'not assigned.unknown'	0	0	0	0	0	0	0	0	0	0	0	0	0	0	0	0	0	0	0	0	0	0	0	0	0	0	0	0	0	0	0	0	0	0	0	0
kfl00016_0260_v1.1	Archeaplastidia I	NE	NE	'not assigned.unknown'	0	0	0.199521	0	0	0	0.323871	0.268292	0.645767	0.0732289	0	0	0.188868	0	0.269856	0.400605	0	0	0.26808	0.362929	0.297946	0.135578	0.0728337	0	0.0772261	0.299876	0.147662	0.178312	0.237684	0.257466	0.596988	0.0751329	0.346756	0.398093	0.315516	0.156246
kfl00339_0100_v1.1	Archeaplastidia II	3.06184e-05	18	'RNA.regulation of transcription.Global transcription factor group'	24.592	19.7555	21.6147	31.7429	25.7382	31.3712	40.322	37.0914	36.2216	40.3491	41.9414	47.0949	49.7351	43.7457	50.3732	48.1527	45.4537	49.6259	50.0417	63.2223	65.0267	59.0442	81.7923	64.8816	72.5926	53.378	81.4356	74.4154	63.541	86.251	70.8923	73.48	85.9955	94.0295	63.4976	86.1699
kfl00046_0190_v1.1	Viridiplantae	9.06976e-07	13	'not assigned.unknown'	13.6367	13.4665	16.8927	23.2042	20.89	18.7273	22.8329	15.3597	19.7839	24.2388	24.5921	24.4006	21.9716	23.8989	23.2976	24.3568	25.7472	25.2893	24.7528	27.9456	20.1858	23.6584	26.8028	23.4363	23.3995	22.8656	25.1764	23.0616	22.7385	21.0478	22.2378	21.7134	22.5391	21.3378	20.8241	21.1714
kfl00263_0080_v1.1	Archeaplastidia I	3.06184e-05	11	'DNA.synthesis/chromatin structure'	11.6448	12.5095	11.6387	13.2968	12.2631	14.791	13.6026	17.506	15.9093	16.3301	17.5177	16.8074	17.6906	16.7871	18.8	16.9055	22.9744	10.8259	17.3359	12.3396	16.9829	11.7275	15.8777	13.2395	15.1363	11.6202	13.5111	12.0063	11.7258	13.3882	11.0443	12.8477	12.2232	13.6148	10.0965	10.9372
kfl00112_g11_v1.1	Specific	NR	NR	'not assigned.unknown'	2.75798	1.09373	4.855	5.34479	5.70375	7.39549	8.09678	7.31095	9.98003	10.8379	8.16931	11.0912	9.44338	11.3292	9.80479	10.9766	14.26	10.5661	8.13177	11.1056	9.3853	7.389	10.9251	10.0324	12.1245	14.3941	9.3027	9.33164	9.98275	14.933	13.0591	9.46675	10.7494	10.9077	12.5418	9.14042
kfl00515_0050_v1.1	Archeaplastidia I	0.0338965	4	'secondary metabolism.isoprenoids.carotenoids.carotenoid beta ring hydroxylase'	38.6884	43.8858	43.1629	36.7617	60.9588	37.9317	38.7836	49.8352	42.7967	46.3539	48.679	40.0989	45.4541	57.9693	45.156	45.2683	42.879	53.1768	14.5657	16.3318	15.0463	23.7262	25.0548	27.3835	29.4232	32.2367	30.7137	37.4454	38.0295	39.2635	45.8935	45.3803	46.7254	43.9495	42.9891	33.7492
kfl00571_0010_v1.1	Streptophyta	3.35367e-06	18	'not assigned.unknown'	29.8782	18.6617	29.529	42.8235	53.2588	62.2653	57.5681	58.3535	67.8642	53.1642	59.3749	51.1901	58.5489	39.9417	59.6383	81.8035	82.8861	59.2393	65.1435	81.9495	69.7194	98.0907	145.886	113.81	123.794	94.9858	117.244	98.3091	90.3993	102.214	92.9809	108.267	99.1722	111.386	84.3217	92.6541
kfl00060_0300_v1.1	Streptophyta	2.32862e-06	18	'not assigned.unknown'	3.52409	2.80268	4.45596	11.8628	9.91026	12.0475	11.5784	10.4634	11.5064	14.2796	13.8962	13.1388	12.2134	9.01377	14.8421	11.3772	12.0814	12.6446	14.5657	14.0091	12.6627	16.9473	15.5136	15.9531	16.063	15.5186	16.5381	17.1179	16.1625	15.641	15.074	14.9514	14.0436	14.7294	14.5137	15.5465
kfl01589_0015_v1.1	Specific	NE	NE	'not assigned.unknown'	0	0	0	0	0	0	0	0	0	0	0	0	0	0	0	0	0	0	0	0	0	0	0	0	0	0	0	0	0	0	0	0	0	0	0	0
kfl00034_0020_v1.1	Archeaplastidia I	1.09919e-06	14	'protein.degradation.metalloprotease'	22.2937	17.0211	21.4152	34.0242	31.5132	38.051	42.67	30.1158	30.4684	36.3948	38.6568	37.4541	41.8656	31.7549	37.69	41.5828	37.1354	40.0125	56.4756	61.5528	62.0473	42.3681	48.5801	45.8858	48.3436	40.4833	43.4126	44.6373	37.3165	43.6404	36.1178	38.5432	37.7097	41.959	37.152	35.5461
kfl00041_0210_v1.1	Prokaryotic	4.7971e-06	10	'signalling.light'	52.1718	46.3467	51.0107	85.9729	68.7302	90.058	76.9194	87.2619	87.7656	73.9612	79.0823	82.2455	77.7505	69.1331	74.5703	87.4119	89.1249	65.1285	72.9179	77.9572	76.9446	57.2139	61.3988	58.0563	57.0701	60.2002	60.7629	52.5425	54.4297	58.0585	47.7591	52.8936	47.8523	52.389	56.3985	48.2801
kfl00128_0020_v1.1	Archeaplastidia I	NR	NR	'not assigned.unknown'	30.2612	28.0268	29.1965	28.6142	25.0965	25.8842	34.7352	24.4816	25.4784	27.1679	28.8873	27.1308	29.7781	25.222	25.8163	29.7249	25.054	29.2732	28.774	25.8406	30.0181	22.6415	28.2595	25.5744	27.2608	24.5899	29.6801	29.2431	23.9269	28.8362	26.4914	28.9262	27.6538	33.9971	28.8697	29.8431
kfl00270_g3_v1.1	Specific	0.0124674	6	'not assigned.unknown'	3.90714	2.32417	0.532055	0	0	0	4.7771	3.42072	0.998003	2.48978	1.76861	0	0.503647	2.81163	0.359809	0	0	0	0	0	0.297946	0	0	0	0	0	0	0	0	0	0	0	0	0	0	0
kfl00374_0040_v1.1	Specific	NE	NE	'not assigned.unknown'	0	0	0	0	0	0	0	0	0	0	0	0	0	0	0	0	0	0	0	0	0	0	0	0	0	0	0	0	0	0	0	0	0	0	0	0
kfl00455_0100_v1.1	Archeaplastidia I	NR	NR	'misc.oxidases - copper, flavone etc'	104.497	97.8203	103.019	66.3536	67.1616	49.7406	67.2842	57.6157	50.8982	82.9684	93.7365	79.6006	73.4695	64.2541	76.0096	76.6757	70.9038	98.7321	85.2495	75.7071	70.7622	99.8532	79.6801	97.1168	96.4555	79.9171	82.6907	103.837	88.8148	84.0626	83.8768	95.2685	76.4597	94.348	87.398	95.8572
kfl00175_0120_v1.1	Archeaplastidia I	NR	NR	'lipid metabolism.lipid degradation.lysophospholipases.carboxylesterase'	26.2774	20.6441	31.3247	30.7651	23.8132	21.7093	31.9823	19.317	19.6665	37.7129	33.6879	24.6566	36.3885	20.5911	28.8746	36.2948	23.9647	54.8223	30.9186	33.4621	29.8691	28.8103	24.9091	27.7946	29.4232	29.013	24.881	24.3098	25.4322	21.7559	20.3722	29.6024	17.0777	23.0098	25.3202	24.9994
kfl00032_0020_v1.1	Specific	NE	NE	'not assigned.unknown'	0	0	0	0	0	0	0	0	0	0	0	0	0	0	0	0	0	0	0	0	0	0	0	0	0	0	0	0	0	0	0	0	0	0	0	0
kfl00412_0190_v1.1	Prokaryotic	NR	NR	'not assigned.unknown'	12.1045	18.1149	12.8358	11.7325	13.9742	10.3775	19.8371	10.128	10.8606	13.8403	12.633	11.6031	12.843	16.539	11.5139	12.579	14.8541	14.6366	9.38281	12.0493	11.3964	9.76162	7.50187	11.2659	11.6611	9.59604	11.1485	8.91558	12.1219	12.1009	9.55181	8.71542	11.443	12.2613	8.44006	9.92165
kfl00274_0110_v1.1	Specific	0.00583824	15	'not assigned.unknown'	91.0901	89.6857	100.558	106.635	89.335	97.0956	119.67	110.402	111.542	96.7354	95.842	108.694	111.369	88.8145	117.567	124.187	103.781	114.581	126.713	125.574	135.938	106.293	126.075	114.55	103.251	114.403	120.861	116.378	119.555	119.335	116.487	107.215	127.259	114.969	106.723	112.029
kfl00191_0160_v1.1	Streptophyta	NR	NR	'not assigned.unknown'	22.6767	28.7787	26.0042	26.5284	38.7855	44.2537	33.3587	33.1341	24.1869	37.7129	36.7198	29.349	34.3109	31.2587	23.3876	35.093	36.4422	50.7518	32.0803	38.035	28.7518	39.0465	28.478	35.2778	34.4429	39.2088	33.5193	33.3443	43.5755	37.7831	38.8042	33.2087	33.8954	34.5545	37.7042	29.14
kfl00027_0110_v1.1	Specific	NE	NE	'not assigned.unknown'	0	0	0	0	0	0	0	0	0	0	0	0	0	0	0	0	0	0	0	0	0	0	0	0	0	0	0	0	0	0	0	0	0	0	0	0
kfl00006_0790_v1.1	Specific	NR	NR	'not assigned.unknown'	10.2658	9.4334	10.4416	10.2333	10.5519	17.0573	11.9023	11.8719	17.2596	8.05518	10.6117	20.6467	17.1869	14.5543	22.0383	20.3507	18.3201	8.83393	6.61265	12.5574	10.3536	8.40584	10.2696	8.46997	12.279	15.7435	15.3568	11.6497	12.6765	15.641	14.1785	15.3271	18.9849	18.3123	20.7452	17.3434
kfl00446_0040_v1.1	Streptophyta	2.21646e-05	23	'redox.thioredoxin'	46.5027	60.2918	39.239	41.5199	35.9336	37.6931	34.3303	45.006	50.1937	30.0971	34.6143	32.3351	28.6449	40.5206	27.7053	31.808	33.1743	30.1393	17.5146	24.3163	18.3982	41.3513	46.3951	38.8961	42.9377	54.3526	46.8088	43.6863	43.2586	62.4354	42.61	44.5538	50.2796	52.0706	43.4624	56.6393
kfl00056_0270_v1.1	Archeaplastidia I	0.00043612	13	'not assigned.unknown'	4.82647	2.87104	5.25404	16.8165	17.2538	15.9838	22.509	19.7865	24.3043	24.1655	24.929	22.7796	25.0564	17.2833	20.2392	23.7158	15.7454	26.242	26.9868	30.6312	28.0069	17.2184	25.7831	18.009	21.5461	20.1667	23.9212	20.6841	19.4901	22.1421	20.9692	19.3092	19.8518	20.9397	16.328	20.4683
kfl00103_0130_v1.1	Prokaryotic	0.00124329	21	'secondary metabolism.isoprenoids.carotenoids.phytoene dehydrogenase'	90.6304	83.1917	70.4973	41.5199	41.2809	43.6572	40.6458	50.9755	49.3131	45.9145	52.8057	49.5691	52.6941	43.1668	45.8756	50.7967	51.9895	49.7991	59.067	74.2554	58.174	64.1284	68.5365	70.0622	66.1828	61.9994	64.3806	66.748	62.2733	68.4215	69.9222	64.3889	69.4379	69.5866	67.0472	61.6392
kfl00001_0340_v1.1	Viridiplantae	NR	NR	'protein.degradation'	58.9902	68.358	59.5236	79.0638	65.094	65.7244	55.7868	67.5425	69.9776	71.3982	60.5539	57.6742	60.9413	51.8498	59.2785	63.9365	56.9409	66.5143	58.799	72.223	55.4925	63.1794	68.2452	67.7597	63.0938	59.8253	58.3265	61.993	60.3718	54.9689	60.1466	52.5179	55.9144	51.5928	50.7192	52.5769
kfl00593_0050_v1.1	Archeaplastidia I	0.00583824	10	'development.unspecified'	30.7209	31.3763	29.8616	24.0516	32.0836	22.0672	28.9865	23.9451	24.8914	33.1727	35.8776	32.9323	34.6887	21.5834	27.7952	40.0605	22.6773	34.9027	33.0632	38.7609	39.7758	20.0656	33.8677	21.8739	30.9677	20.7664	26.7268	24.4881	19.7278	23.5581	19.4021	22.3896	22.019	26.7518	17.59	20.7026
kfl00251_0160_v1.1	Streptophyta	0.00230398	8	'transport.misc'	7.96751	9.36505	8.57938	15.7737	19.5353	14.0753	23.8045	15.7622	19.0795	19.3324	17.9388	17.9165	18.1313	14.0582	17.0909	19.229	14.26	19.4866	16.621	19.9611	17.8023	14.1001	14.2754	15.4597	14.2868	15.5936	13.0681	13.0762	13.1519	13.5813	13.7307	14.0499	14.4771	14.1721	14.1982	15.7028
kfl00542_0010_v1.1	Specific	2.71898e-10	14	'signalling.calcium'	31.4104	35.2044	33.6525	47.321	46.9133	56.3011	46.9613	57.1462	49.9002	55.0682	53.3111	51.3608	56.0307	69.3812	62.067	60.3311	69.1213	52.7437	66.1265	67.7226	71.1346	61.8236	63.8023	62.0857	53.5177	59.7504	63.2732	59.6749	58.7081	58.0585	50.744	50.4893	53.8339	50.2393	46.6175	51.6394
kfl00326_0150_v1.1	Specific	NE	NE	'not assigned.unknown'	0	0	0	0	0	0	0	0	0	0	0	0	0	0	0	0	0	0	0	0	0	0	0	0	0	0	0	0	0	0	0	0	0	0	0	0
kfl00030_0090_v1.1	Archeaplastidia II	1.88157e-05	7	'TCA / org transformation.carbonic anhydrases'	3083.96	3062.44	3070.35	2780.99	5181.71	2889.61	1823.64	3081.6	3111.72	3874.76	3003.61	2224.64	2950.74	3067.57	2294.32	2622.44	2784.16	2665.85	2098.44	2319.63	2008.83	1312.87	1368.91	1364.16	1083.71	1507.1	1313.82	1254.72	1436.09	955.906	1490.08	1008.81	1470.25	1069.83	988.197	937.088
kfl00503_0020_v1.1	Archeaplastidia I	NR	NR	'protein.degradation.ubiquitin'	86.7999	85.9944	109.271	97.2492	55.5403	101.39	64.1265	72.573	80.7208	89.7054	116.897	108.779	77.1209	100.392	99.9369	80.2011	126.854	63.5696	120.815	57.6332	70.1663	88.0579	81.1367	85.522	85.721	69.2714	75.2338	94.4457	78.7528	75.2444	67.4597	85.6515	51.4933	80.8925	75.9605	75.9358
kfl00017_0440_v1.1	Specific	0.000570794	19	'not assigned.unknown'	109.017	134.939	115.522	168.948	135.25	153.277	174.89	167.213	175.883	143.822	141.91	137.531	140.203	130.079	147.612	159.441	156.068	169.317	152.359	163.972	145.845	209.875	214.058	210.845	220.017	188.847	199.417	218.313	190.148	224.832	205.886	193.542	206.407	213.776	200.195	217.807
kfl00561_0040_v1.1	Specific	4.83298e-09	13	'not assigned.unknown'	3.21765	2.87104	1.86219	7.43057	7.62876	6.44123	14.979	7.71339	6.10543	12.0828	13.8962	16.5515	21.0273	27.6202	18.8	21.5525	18.4191	31.8714	17.3359	31.5749	23.9847	26.7767	17.6986	19.2424	10.3483	10.8705	11.0008	10.3421	11.2504	11.071	9.70106	7.73869	11.3563	9.47461	11.2008	10.2341
kfl00010_0390_v1.1	Streptophyta	NR	NR	'amino acid metabolism.synthesis.central amino acid metabolism.GABA.GABA transaminase'	1.07255	0.615222	0.465548	0.130361	0.784266	0.834975	0.890645	1.20731	0	0.512603	1.34751	1.36507	0.125912	2.06738	0.989474	0.721088	0	0.952678	1.42976	0.290344	0.148973	0.949046	0	1.15126	0.849488	1.34944	0.516817	0.41606	0	0.708031	0.149247	0.300532	0.780201	0.318474	0.157758	0.156246
kfl00153_g9_v1.1	Specific	NE	NE	'misc.plastocyanin-like'	0	0	0	0	0	0.834975	0	0	0	0	0	0	0	0	0	0	0	0	0	0	0.148973	0	0	0	0	0	0	0	0	0	0	0	0	0	0	0
kfl00092_0360_v1.1	Archeaplastidia I	7.79468e-05	8	'stress.abiotic.heat'	23.6727	26.5913	22.7453	26.007	21.8881	30.5362	28.9865	31.1219	32.5232	25.7766	26.7819	35.2359	28.3931	27.9509	30.9435	28.5231	35.65	18.967	28.2378	18.8723	28.1559	17.7607	22.8698	20.3937	21.9322	21.1413	20.6727	20.4464	19.4901	20.7904	20.2976	20.1356	20.8921	23.169	19.3254	20.7026
kfl00130_0130_v1.1	Archeaplastidia I	3.19424e-08	11	'not assigned.unknown'	12.4875	7.17759	12.2373	18.3809	16.327	11.4511	29.4723	18.8475	24.363	26.7286	24.7606	26.2776	33.1777	40.686	31.0335	25.0779	25.9452	38.1071	29.2208	35.2767	30.9119	26.3699	21.8501	22.9429	19.2293	17.9926	18.8269	16.2858	14.9741	20.9835	14.8501	15.3271	16.2975	19.9843	16.8801	16.6402
kfl00519_0090_v1.1	Archeaplastidia I	4.01435e-06	18	'not assigned.unknown'	89.6345	81.6878	99.6938	143.788	98.8888	103.179	136.107	133.408	135.905	100.25	94.8314	130.705	111.747	150.67	148.871	125.389	163.198	114.495	152.448	135.663	136.757	218.823	226.149	213.558	178.47	210.438	192.034	180.451	191.732	190.975	177.305	160.334	162.629	142.199	168.012	168.668
kfl00878_0040_v1.1	Specific	NE	NE	'not assigned.unknown'	0	0	0	0	0	0	0	0	0	0	0	0.170634	0	0	0	0	0	0.346428	0.0893601	0	0	0	0	0	0	0	0.073831	0	0	0	0	0	0	0	0	0
kfl00495_0060_v1.1	Viridiplantae	9.0634e-05	10	'protein.degradation.ubiquitin.E3.RING'	35.3941	25.7026	35.4481	46.3433	31.941	48.9057	40.6458	42.1889	40.5659	40.2027	42.3625	45.4739	41.8656	36.3031	46.5952	47.1111	46.1469	37.8473	51.6501	42.7531	47.3734	31.7253	35.1058	32.5641	35.3696	29.5378	33.2978	33.166	30.5028	32.0545	29.327	30.7294	30.6879	36.7042	26.4245	30.3118
kfl00001_0720_v1.1	Archeaplastidia I	9.6297e-08	11	'not assigned.unknown'	7.12479	6.56237	8.64589	10.7548	9.83897	9.06544	11.9832	10.5305	11.7999	11.204	10.4432	12.8828	11.5839	11.66	12.0536	13.8609	14.9532	11.692	9.65089	11.396	12.6627	8.677	9.32271	9.45676	9.18991	10.4207	9.3027	9.45051	9.11124	9.26877	8.8802	8.79055	8.75559	9.23576	8.91333	8.43731
kfl00364_0040_v1.1	Prokaryotic	4.91681e-05	14	'RNA.processing'	10.7255	9.63848	9.17794	9.06008	9.76767	13.121	13.1977	13.6829	11.1542	12.4489	8.84307	10.9206	12.2764	12.3216	14.1225	13.5404	16.5376	13.5973	12.8679	12.1944	15.4932	11.7275	15.4407	15.1308	14.0552	12.145	13.4372	13.0167	11.8842	11.7791	10.1488	11.5705	12.2232	10.6689	10.8064	10.0779
kfl00004_0100_v1.1	Specific	NE	NE	'development.late embryogenesis abundant'	0	0	0	0	0	0	0	0	0	0	0	0	0	0	0	0	0	0	0	0	0	0	0	0	0	0	0	0	0	0	0	0	0	0	0	0
kfl00039_0330_v1.1	Prokaryotic	4.7121e-10	10	'glycolysis.cytosolic branch.phosphoglycerate mutase'	22.5235	19.7555	22.9449	55.0774	98.2471	65.2473	182.987	101.481	103.968	131.153	113.36	121.833	138.125	193.093	129.171	124.668	147.749	120.211	77.2965	97.2651	84.0953	50.2995	41.0782	44.9813	37.8408	47.8303	41.1239	30.4318	37.9503	40.4221	31.8642	32.6828	33.9821	28.9015	30.8417	23.5151
kfl00113_0240_v1.1	Archeaplastidia I	0.0153461	22	'not assigned.unknown'	17.9269	17.0895	16.6267	18.055	14.901	18.1309	22.9948	18.6463	18.8446	18.5269	17.265	19.6229	18.509	16.3736	16.8211	17.226	16.3396	15.7625	16.3529	18.0739	18.3237	21.2858	20.2478	21.7094	18.8432	20.3166	20.6727	19.9709	21.3916	20.2754	21.4916	20.2108	20.5453	20.9397	18.7732	21.562
kfl00093_0110_v1.1	Specific	1.03629e-11	1	'development.late embryogenesis abundant'	802.726	719.468	721.533	429.343	249.539	389.695	356.825	200.213	176.236	102.521	88.8518	114.069	68.6219	47.3016	71.8718	83.0854	57.139	69.5455	85.3389	62.4239	70.4642	66.0943	85.3611	82.5616	130.821	106.156	108.015	144.254	124.467	135.363	153.426	150.566	131.247	175.639	176.926	194.527
kfl00511_0060_v1.1	Specific	3.35367e-06	15	'not assigned.unknown'	105.723	74.3051	118.382	108.525	68.0885	110.575	126.31	138.573	141.893	143.163	185.873	201.177	157.956	96.2571	178.195	162.886	165.277	155.287	220.183	170.649	178.619	155.101	190.606	174.744	172.6	158.934	170.993	168.207	151.643	140.383	134.994	149.665	127.953	159.317	140.089	148.122
kfl00045_0260_v1.1	Viridiplantae	NE	NE	'not assigned.no ontology.BTB/POZ domain-containing protein'	0	0	0	0	0	0	0	0	0	0	0	0	0	0	0	0	0	0	0	0	0	0	0	0	0	0	0	0	0	0	0	0	0	0	0	0
kfl00084_0240_v1.1	Archeaplastidia I	3.06184e-05	3	'not assigned.unknown'	125.182	141.159	128.159	68.7001	53.4014	75.9827	58.1349	63.1157	55.7121	40.4956	44.8891	50.5929	53.3866	38.4532	48.1244	53.3605	55.9506	50.1455	46.3779	55.4556	38.9564	32.2676	33.3578	30.5906	37.0686	53.0781	46.8088	39.1097	39.3764	38.813	44.6249	46.357	44.6449	48.4877	68.5459	52.8113
kfl00007_0360_v1.1	Streptophyta	NR	NR	'not assigned.unknown'	155.213	192.975	160.548	129.383	101.527	190.255	111.897	126.701	141.129	116.068	123.634	108.096	125.093	147.528	143.024	139.41	161.316	117.353	133.593	117.589	113.368	158.83	147.415	166.439	147.425	148.214	138.95	163.571	155.525	143.666	153.053	162.212	124.659	140.447	159.651	153.746
kfl00791_0010_v1.1	Archeaplastidia I	NR	NR	'RNA.regulation of transcription.NIN-like bZIP-related family'	4.21359	2.52925	2.79329	1.69469	1.78242	1.43139	5.74871	2.41463	3.52236	3.36853	2.35815	4.69243	5.16238	4.05206	4.04785	4.9675	2.8718	7.18839	3.39568	8.63772	8.11903	2.77935	1.96651	2.96038	2.47124	5.0979	3.32239	2.19918	1.9807	1.54479	2.23871	3.45611	2.68736	2.94589	3.3918	4.99989
kfl00298_0130_v1.1	Specific	NR	NR	'not assigned.unknown'	0.612885	0.546864	0	0.195541	0.712969	0	0.485807	0	0.352236	0.439374	0.0842197	0.426584	0	0	0.719617	0	0.594166	0	0.536161	0.362929	0.0744865	0.542312	0.364169	0.657861	0.231678	0.0749691	0.221493	0.356623	0.237684	0.0643664	1.11935	0.225399	1.90716	0.238856	0.631032	0.23437
kfl00774_0050_v1.1	Archeaplastidia I	0.0409376	21	'not assigned.unknown'	6.05224	5.19521	3.59137	5.73587	4.42041	9.06544	8.74452	8.92071	8.10144	5.41894	8.00087	6.65472	11.1432	5.54057	8.63541	6.08919	5.05041	7.88125	4.02121	9.7991	8.19352	10.4395	8.37588	11.1014	8.5721	8.77138	9.89335	8.49952	9.58661	10.5561	12.7606	10.1429	10.1426	11.4651	10.1754	10.4685
kfl00112_0110_v1.1	Archeaplastidia II	4.01435e-06	17	'minor CHO metabolism.sugar kinases'	4.44342	3.00775	6.11863	10.3637	10.8371	14.6717	20.2419	13.4817	15.3223	19.4789	16.8439	15.7836	19.3904	16.2909	19.9694	14.3416	12.1804	20.8723	23.6804	27.2923	25.9213	22.506	26.4386	22.9429	26.4113	26.3142	26.8006	24.1909	24.4815	28.1281	24.8496	22.615	25.7466	26.1945	22.7172	22.5776
kfl00126_0110_v1.1	Viridiplantae	NR	NR	'not assigned.unknown'	129.549	165.837	129.622	164.385	109.084	127.632	56.3536	128.847	146.883	182.267	122.034	107.073	132.081	94.107	106.953	97.6674	154.978	122.895	84.8027	96.9022	66.5165	101.48	118.573	109.369	108.966	136.669	117.022	89.453	106.403	114.701	94.7719	98.2738	77.8467	83.9976	107.354	90.1542
kfl00724_g5_v1.1	Specific	0.0029258	17	'cell wall.cell wall proteins.LRR'	13.2536	7.04087	12.8358	10.5592	6.9158	10.7354	13.4407	12.4085	17.4944	9.44653	14.2331	23.3768	15.9278	10.8331	17.6306	24.1965	23.0734	10.0464	22.6975	19.453	40.5952	18.303	25.6375	19.1602	32.0489	18.1425	26.5053	21.338	19.1732	25.3604	20.1484	36.9654	37.4497	36.5449	20.2719	20.3902
kfl00196_0020_v1.1	Prokaryotic	3.37198e-07	18	'hormone metabolism.ethylene.signal transduction'	19.8422	16.611	16.7597	19.5541	20.5335	26.2421	25.8287	18.7804	22.1322	22.8474	22.4024	21.3292	22.5382	19.7641	23.6574	24.6772	19.7065	22.6911	31.4548	30.2683	28.7518	34.9791	39.9857	35.1956	36.1418	29.163	37.137	36.4944	31.9289	35.7877	32.1627	31.7812	32.1616	33.8379	27.8443	30.7024
kfl00937_0020_v1.1	Streptophyta	NE	NE	'not assigned.unknown'	0	0	0	0	0	0	0	0	0	0	0	0	0	0	0	0	0	0	0	0	0	0	0	0	0	0	0	0	0	0	0	0	0	0	0	0
kfl00831_0020_v1.1	Specific	NE	NE	'not assigned.unknown'	0	0	0	0	0	0	0	0	0	0	0	0	0	0	0	0	0	0	0	0	0	0	0	0	0	0	0	0	0	0	0	0	0	0	0	0
kfl00186_0240_v1.1	Streptophyta	NE	NE	'redox.ascorbate and glutathione'	0	0	0	0	0	0	0	0	0	0	0	0	0	0	0	0	0	0	0	0	0	0	0	0	0	0	0	0	0	0	0	0	0	0	0	0
kfl01072_0010_v1.1	Archeaplastidia I	NE	NE	'DNA.synthesis/chromatin structure'	0	0	0	0	0	0	0	0	0	0	0	0	0	0	0	0	0	0	0	0	0	0	0	0	0	0	0	0	0	0	0	0	0	0	0	0
kfl00652_0050_v1.1	Viridiplantae	NE	NE	'not assigned.unknown'	0	0	0	0	0	0	0	0	0	0	0	0	0	0	0	0	0	0	0	0	0	0	0	0	0	0	0	0	0	0	0	0	0	0	0	0
kfl00057_0380_v1.1	Viridiplantae	0.00109522	8	'not assigned.unknown'	71.9374	82.3714	67.5044	90.7963	59.6042	74.5513	80.9678	58.1523	61.113	64.295	60.5539	61.8547	61.1931	60.6155	59.4584	67.9425	65.5563	68.2464	74.1689	69.1744	58.8443	56.0615	42.7534	52.4644	51.8187	58.251	54.3396	50.1056	51.736	45.314	48.0575	50.9401	45.165	51.6725	54.1899	52.1082
kfl00591_0010_v1.1	Specific	NE	NE	'not assigned.unknown'	0	0	0	0	0	0	0	0	0	0	0	0	0	0	0	0	0	0	0	0	0	0	0	0	0	0	0	0	0	0	0	0	0	0	0	0
kfl00147_0120_v1.1	Prokaryotic	9.6297e-08	13	'not assigned.unknown'	16.3947	18.1149	24.4745	43.9316	30.016	38.7667	50.8478	46.2133	46.6126	46.7201	52.9742	44.0235	47.9724	37.7917	46.5053	56.4853	53.673	54.1294	57.7266	62.1335	66.442	43.7917	42.6077	47.695	41.5477	43.1822	45.0369	38.9908	39.3764	40.229	43.3563	41.3231	40.0503	37.7392	35.1012	39.2178
kfl00016_0320_v1.1	Archeaplastidia I	9.6223e-06	17	'cell.organisation'	96.7592	102.195	91.4469	106.961	120.848	95.4257	101.291	134.347	138.311	134.229	127.593	116.031	130.382	143.559	136.997	139.491	135.767	165.073	104.551	156.06	114.337	299.831	280.847	297.682	235.231	266.74	247.777	255.342	289.817	279.672	272.077	239.674	279.399	211.626	216.76	208.589
kfl00009_0600_v1.1	Archeaplastidia II	NR	NR	'cell.organisation'	21.9873	27.7533	22.4793	28.4838	33.5095	30.1784	34.5732	23.6097	20.4297	27.0215	24.3395	27.8133	21.1532	24.9739	23.9273	28.1224	17.726	35.3357	26.3612	31.5749	27.4855	29.2171	18.7911	28.0413	21.0827	29.013	20.525	22.8239	25.0361	23.6225	25.8944	22.3896	25.7466	21.3378	23.8215	22.7339
kfl00643_0080_v1.1	Specific	NE	NE	'not assigned.unknown'	0	0	0	0	0	0	0	0	0	0	0	0	0	0	0	0	0	0	0	0	0	0	0	0	0	0	0	0	0	0	0	0	0	0	0	0
kfl00023_0210_v1.1	Viridiplantae	4.12579e-07	20	'not assigned.unknown'	40.8335	33.0169	47.5524	40.6074	25.7382	44.4922	34.4113	35.2804	46.2017	28.1931	40.4254	49.3985	36.1996	21.418	43.7168	41.0219	36.9373	29.9661	76.4923	61.698	74.0396	80.9401	119.447	97.6924	114.604	73.7696	96.5709	132.723	104.977	113.864	125.591	128.853	129.167	129.938	103.489	129.372
kfl00308_0030_v1.1	Archeaplastidia I	0.000331576	14	'development.unspecified'	8.35056	6.76744	7.44877	10.1681	15.6853	16.3416	15.2219	19.3841	18.0815	14.7922	12.5487	16.4662	15.9908	21.8315	15.8316	15.6236	19.3104	15.4161	19.2124	19.8885	19.8134	19.1165	24.9091	18.0912	19.2293	16.7181	17.3503	18.6633	16.7964	19.3743	17.3873	17.7314	18.2914	16.481	15.1448	14.609
kfl00197_g8_v1.1	Specific	NE	NE	'not assigned.unknown'	0	0	0	0	0	0	0	0	0	0	0	0	0	0	0	0	0	0	0	0	0	0	0	0	0.0772261	0	0	0	0	0	0	0	0	0	0	0
kfl01169_g2_v1.1	Specific	NE	NE	'not assigned.unknown'	0	0	0	0	0	0	0	0	0	0	0	0	0	0	0	0	0	0.173214	0	0	0	0	0	0	0	0	0	0	0.316913	0	0	0	0	0	0	0
kfl00028_0070_v1.1	Archeaplastidia I	NR	NR	'protein.assembly and cofactor ligation'	163.257	211.773	153.564	23.856	19.6779	16.9381	27.1242	19.317	14.383	20.5773	17.8546	14.2479	20.5236	13.562	16.1914	20.8314	24.6579	31.0053	20.3741	16.4044	16.834	16.4727	17.2616	14.3907	15.4452	13.2695	16.3166	12.8979	17.0341	16.4134	17.9096	19.1589	13.6969	13.2963	22.4017	15.234
kfl00220_0085_v1.1	Archeaplastidia I	NE	NE	'protein.folding'	0	0	0	0	0	0	0	0	0	0	0	0	0	0	0	0	0	0	0	0	0	0	0	0	0	0	0	0	0	0	0	0	0	0	0	0
kfl00792_0030_v1.1	Prokaryotic	NR	NR	'PS.lightreaction.photosystem I.PSI polypeptide subunits'	158.278	175.954	137.736	184.004	310.213	222.223	213.917	253.469	320.946	293.575	279.441	235.645	256.671	385.69	259.872	210.798	263.116	274.804	216.073	239.751	218.097	317.185	196.36	266.187	252.838	418.552	292.814	265.981	379.582	341.013	328.791	302.185	330.892	223.41	295.56	193.902
kfl00075_0320_v1.1	Streptophyta	3.57565e-11	13	'not assigned.unknown'	1.68543	2.80268	3.39185	6.3225	2.42409	5.9641	5.66774	3.15243	3.93331	4.54019	4.37942	5.20433	10.7655	12.487	13.3129	19.7899	19.6075	28.4937	22.34	48.2696	44.9154	33.8267	10.9979	18.5846	5.17415	8.2466	9.37653	3.68511	3.56527	2.70339	2.31333	3.00532	2.3406	2.1497	2.68189	2.73431
kfl01283_g3_v1.1	Specific	NE	NE	'not assigned.unknown'	0	0	0	0	0	0	0	0	0	0	0	0	0	0	0	0	0	0	0	0	0	0	0	0	0	0	0	0	0	0	0	0	0	0	0	0
kfl00038_0330_v1.1	Prokaryotic	7.14256e-13	24	'glycolysis.cytosolic branch.3-phosphoglycerate kinase (PGK)'	457.289	455.606	380.552	181.006	289.037	229.857	164.688	222.481	221.674	161.177	133.657	118.335	114.454	164.067	112.26	104.398	132.796	103.929	107.5	101.475	103.462	120.868	109.178	123.596	162.407	190.646	159.623	192.993	246.162	268.859	316.031	279.419	331.412	271.818	280.178	248.901
kfl00007_0210_v1.1	Streptophyta	0.0208046	14	'not assigned.unknown'	3.52409	2.32417	3.05931	7.82165	6.48801	3.93631	8.09678	5.83535	6.04673	8.05518	9.09572	8.617	8.81382	5.62327	7.55598	8.25246	6.63485	9.44018	8.48921	11.1782	9.53427	6.98227	9.61405	6.49638	7.56816	8.09666	8.19524	7.1919	7.28899	7.78834	7.68622	8.33975	7.45526	9.79309	7.41463	7.89044
kfl00890_0030_v1.1	Specific	9.0634e-05	19	'not assigned.unknown'	9.42311	15.5856	11.9712	24.7686	15.8992	16.9381	16.1936	25.4877	37.6893	24.3852	25.2659	23.1209	18.2572	24.8085	21.7684	26.6803	18.8153	19.7464	38.6929	29.6876	32.2527	52.8754	41.588	57.8918	44.7912	44.9815	56.1854	49.8084	49.0422	57.2861	56.49	45.3803	55.6544	45.8603	48.4317	45.7021
kfl00081_0090_v1.1	Archeaplastidia I	4.12579e-07	5	'RNA.regulation of transcription.SET-domain transcriptional regulator family'	36.6965	40.1261	34.9161	28.3535	30.5864	38.7667	38.8645	39.1706	37.748	31.7814	32.6772	37.1982	33.1148	25.8009	34.9014	31.9683	36.5412	26.9348	19.6592	18.2916	18.2492	18.0319	21.3403	20.3937	20.2333	19.7169	23.1091	22.8833	19.4901	21.434	19.7006	21.4129	21.6723	23.8856	20.193	24.6088
kfl00116_0030_v1.1	Archeaplastidia I	0.000163441	14	'not assigned.unknown'	0.689496	0.273432	0.798082	0.977706	1.21205	2.62421	4.7771	7.24388	7.86661	4.54019	5.47428	7.76384	5.66603	5.95405	7.73589	5.3681	7.12999	4.41696	7.50625	7.83928	9.3853	5.35533	7.1377	6.16745	4.47912	6.2974	5.61115	4.6361	6.41748	6.05045	4.77591	4.28258	6.41499	5.17521	3.3918	4.06241
kfl01055_0010_v1.1	Specific	NE	NE	'not assigned.unknown'	0	0	0	0	0	0	0	0	0	0	0	0	0	0	0	0	0	0	0	0	0	0	0.145667	0	0	0	0	0	0	0	0	0	0	0	0	0
kfl00098_0160_v1.1	Streptophyta	1.67693e-13	2	'not assigned.unknown'	138.665	150.934	140.662	136.944	89.1211	102.821	187.764	95.9144	80.897	41.6673	19.8758	28.5812	19.0127	15.0505	13.5828	11.1368	12.0814	24.3366	7.32753	14.0091	7.15071	6.84669	9.61405	6.98978	18.2254	22.2658	14.7662	26.509	17.7471	16.7353	28.3569	28.5505	35.8026	37.58	48.6684	65.7016
kfl00199_0080_v1.1	Archeaplastidia I	0.00230398	22	'not assigned.unknown'	76.4574	85.1057	73.2905	105.266	67.5894	111.409	107.687	94.4388	119.643	79.966	92.1363	98.6263	97.9593	67.7273	104.434	101.914	99.4238	70.8446	99.2791	76.7233	78.7322	98.0229	105.755	103.695	104.796	99.7089	108.901	110.791	112.821	116.053	120.144	118.334	111.916	116.641	112.087	121.56
kfl00071_0170_v1.1	Archeaplastidia I	0.00140974	16	'protein.degradation'	9.80616	6.90416	8.31336	10.2985	11.051	10.8547	14.2503	11.1341	11.976	13.108	11.117	12.9682	13.0319	11.3292	12.4134	13.1398	11.2892	12.4714	15.5487	19.453	20.1114	11.1174	15.8777	13.8151	14.5957	14.7689	14.2494	12.779	13.1519	14.2893	12.6114	14.5007	13.8702	17.2772	14.5926	13.7497
kfl00525_0010_v1.1	Specific	1.14053e-05	11	'not assigned.unknown'	138.512	95.1543	143.256	176.704	193.357	185.245	235.049	230.262	179.817	242.168	225.203	239.57	255.223	173.329	247.009	271.289	212.909	245.964	256.91	301.449	317.61	209.061	245.522	210.269	172.446	167.556	191.591	176.053	167.013	146.241	148.575	179.342	193.317	191.562	173.534	191.636
kfl00116_0100_v1.1	Archeaplastidia I	NR	NR	'not assigned.no ontology'	24.0557	17.1579	24.408	30.2437	24.8826	33.2797	33.6016	28.1707	29.2356	34.9302	39.6675	36.345	31.5409	17.0352	31.8431	33.0899	23.1725	31.525	38.0674	33.4621	33.5934	23.7939	30.4445	26.3967	33.8251	28.5632	30.6399	29.4808	27.7299	28.0638	28.9539	33.4341	28.0872	34.236	33.287	34.9992
kfl00299_0050_v1.1	Archeaplastidia I	NE	NE	'DNA.repair'	0	0	0	0	0	0	0	0	0	0	0	0	0	0	0	0	0	0	0	0	0	0	0	0	0	0	0	0	0	0	0	0	0	0	0	0
kfl00180_0190_v1.1	Archeaplastidia II	NE	NE	'not assigned.unknown'	0	0	0	0	0	0	0	0	0	0	0	0	0	0	0	0	0	0	0	0	0	0	0	0	0	0	0	0	0	0	0	0	0	0	0	0
kfl00552_0020_v1.1	Specific	NE	NE	'not assigned.unknown'	0	0	0	0	0	0	0	0	0.0587061	0	0	0	0	0	0	0	0	0	0	0	0	0	0	0	0	0	0	0	0	0	0	0	0	0	0	0
kfl00842_0010_v1.1	Archeaplastidia I	0.000288572	15	'cell.organisation.cytoskeleton.mikrotubuli'	4.2902	5.12685	5.25404	5.73587	6.34542	6.6798	9.71613	5.76828	6.98602	6.81029	7.91665	7.93447	9.56929	6.86369	7.46603	8.49282	6.93194	10.3929	10.9019	14.2994	14.0035	9.49046	11.1436	8.46997	10.1166	7.49691	9.08121	8.97502	8.23973	9.3975	9.25332	8.71542	10.4894	11.7836	7.41463	9.21854
kfl00226_0110_v1.1	Archeaplastidia I	0.00369925	18	'development.unspecified'	9.04006	6.42565	9.04493	8.73417	6.13153	9.78113	8.74452	10.1951	10.0387	11.0576	13.3909	11.0912	12.78	6.28483	9.80479	11.2971	9.70471	12.2982	17.6039	11.9041	13.2586	11.6597	14.4211	12.1704	15.8314	11.6952	14.2494	15.2159	14.0234	12.9377	15.074	15.3271	10.7494	18.7104	15.7758	13.7497
kfl00200_0080_v1.1	Viridiplantae	1.7669e-09	17	'not assigned.unknown'	28.9588	19.4137	25.6716	40.9333	37.9299	40.5559	46.7184	46.0121	43.9708	56.8989	52.5531	47.5215	51.8127	51.6844	48.7541	50.3159	55.9506	68.5062	65.2329	81.0059	66.5165	81.279	85.7981	84.6997	76.0678	91.3873	86.3084	79.4675	86.834	78.0765	68.8029	70.3244	66.2304	68.3924	66.495	71.9515
kfl00279_0110_v1.1	Archeaplastidia I	0.000250825	15	'stress.abiotic.heat'	9.3465	8.27132	6.8502	12.3191	12.0492	16.3416	14.0884	9.9268	10.2736	14.5726	10.8643	11.5178	15.8019	11.3292	12.6833	17.3061	10.794	18.7071	16.3529	17.9287	20.0369	14.9136	18.4269	16.1998	17.4531	15.6685	16.8335	18.3067	16.7964	15.8341	12.7606	15.7028	15.8641	16.7995	13.8827	13.4372
kfl00932_0040_v1.1	Specific	NE	NE	'not assigned.unknown'	0	0	0	0	0	0	0	0	0	0	0	0	0	0	0	0	0	0	0	0	0	0	0	0	0	0	0	0	0	0	0	0	0	0	0	0
kfl00698_0040_v1.1	Archeaplastidia I	3.59072e-05	17	'secondary metabolism.phenylpropanoids.lignin biosynthesis.4CL'	8.27395	3.55462	7.51527	8.21273	4.91948	11.4511	12.3071	13.2134	18.0815	11.2773	14.8227	20.2201	14.5428	10.8331	17.0909	15.0627	15.5473	11.5187	19.4805	18.582	17.2809	19.5232	32.848	28.5347	27.7242	20.8414	25.0287	21.8729	20.2032	22.3352	22.6109	19.76	25.3999	23.0894	17.5111	24.5307
kfl00658_0140_v1.1	Specific	6.69427e-05	21	'not assigned.unknown'	194.897	231.87	196.794	153.565	133.824	155.186	157.482	172.579	220.676	140.307	143.173	151.011	143.728	137.026	173.698	130.918	153.592	157.452	110.002	135.082	109.048	189.199	271.961	231.896	190.285	204.441	254.938	223.722	243.389	260.491	240.064	202.183	258.42	249.127	175.033	265.306
kfl00238_0080_v1.1	Viridiplantae	6.8162e-06	21	'not assigned.unknown'	38.5352	41.9035	38.707	37.0225	22.4585	28.0313	44.1274	28.2377	23.8934	25.4104	26.7819	29.349	25.8119	21.7488	21.4086	24.9977	31.8869	26.0687	36.9951	33.5347	26.8896	40.5378	41.6609	42.761	38.5358	39.8836	45.849	40.2984	42.6247	41.5807	44.401	35.9887	40.5705	43.1533	39.6762	45.8583
kfl00018_0200_v1.1	Prokaryotic	1.34974e-05	18	'DNA.synthesis/chromatin structure'	7.35462	9.36505	10.0425	8.73417	8.62692	7.87262	9.7971	8.58534	11.0367	7.98195	11.7908	9.04359	9.31747	8.84837	10.3445	10.1754	7.12999	13.1643	10.0977	11.6863	12.6627	12.6765	15.0037	13.6506	12.3562	13.7943	13.9541	13.5517	13.3103	15.3192	12.9099	12.6975	14.6504	13.5352	12.8573	13.6716
kfl00223_0110_v1.1	Prokaryotic	0.00465711	12	'RNA.regulation of transcription.Chromatin Remodeling Factors'	4.21359	3.4179	3.12582	6.90912	6.20283	7.15693	10.04	9.9268	8.92332	9.30007	9.93792	9.55549	10.9543	8.76568	9.17512	10.0952	8.2193	10.2196	8.39985	11.5412	10.8005	6.64332	8.37588	8.63443	8.80378	8.99629	8.3429	8.49952	8.31896	7.53087	7.53698	8.56515	7.71532	9.07652	7.65127	8.98417
kfl00020_0260_v1.1	Archeaplastidia I	0.000122038	23	'signalling.G-proteins'	402.206	453.214	422.917	419.827	405.608	406.991	437.793	344.688	299.225	329.896	343.364	304.155	300.362	255.611	292.255	343.879	347.785	370.765	361.372	278.73	274.483	402.396	363.003	376.626	407.445	368.998	369.229	421.826	369.837	371.33	385.132	406.845	321.963	393.794	438.568	433.818
kfl00355_0080_v1.1	Specific	6.17444e-10	12	'not assigned.unknown'	9.88277	7.24595	7.58178	76.5218	35.791	120.713	42.832	272.115	531.231	324.185	440.553	553.28	357.337	591.601	718.718	517.581	562.081	311.266	556.803	406.263	605.277	561.497	724.331	537.719	134.065	147.839	112.74	53.6123	86.9133	75.5662	35.0731	23.8923	37.8831	21.1785	31.1572	35.3117
kfl00071_0300_v1.1	Streptophyta	NR	NR	'not assigned.unknown'	0.536274	0	0.598562	0.651804	0.142594	0.119282	0.242903	0.67073	0.587061	0.366145	0.926416	1.10912	1.5739	0.909646	1.43923	1.04157	0.297083	0.692857	0.446801	0.943617	1.04281	0.406734	0.728337	0.411163	0.772261	0.149938	0.442986	0.41606	0.316913	1.02986	0.970106	0.976728	0.953579	0.716567	0.473274	0.624986
kfl00797_0020_v1.1	Specific	0.000963665	7	'not assigned.unknown'	207.615	124.753	217.411	151.544	141.524	155.902	156.754	174.323	136.433	149.68	153.196	189.915	161.23	134.462	150.58	195.655	225.783	114.668	152.538	99.5153	157.986	90.7695	105.682	93.4986	117.924	84.5651	97.0139	112.633	101.333	90.6279	93.2794	110.971	110.355	107.405	89.0545	89.1386
kfl00370_0140_v1.1	Specific	5.00023e-08	19	'not assigned.unknown'	1.83866	2.52925	2.26123	1.30361	1.28334	2.14708	2.10516	1.94512	2.75919	1.90395	1.34751	1.36507	2.39232	0.992341	2.2488	2.24339	2.8718	3.20446	2.77016	2.68568	2.08562	7.05006	6.9192	5.34512	6.40977	5.0979	6.94011	6.7164	5.54597	7.14467	6.11913	6.01063	7.36857	5.49368	5.52153	6.48423
kfl00845_0040_v1.1	Archeaplastidia I	2.23893e-07	16	'not assigned.no ontology'	0.153221	0	0	0.0651804	0	0	0.0809678	0.268292	0.528355	0	0.168439	0.255951	0.440691	0.248085	0.359809	0.320484	0.297083	0.346428	0.35744	0.580687	0.595892	0.542312	0.874004	0.740094	0.617809	1.27447	0.812141	0.237749	1.02997	0.90113	0.447741	0.300532	0.606823	0.318474	0.157758	0.312493
kfl00067_0250_v1.1	Archeaplastidia I	1.14053e-05	18	'protein.degradation.ubiquitin.E3.SCF.FBOX'	12.4109	13.1931	13.7669	19.5541	19.1076	21.7093	23.8045	27.0304	26.7113	20.2844	24.6764	24.4006	23.0418	23.4027	27.0756	24.9176	27.9258	22.8643	25.1996	29.978	26.7407	29.6238	31.974	30.9195	35.9102	35.5354	31.2305	33.8792	35.4942	36.6889	32.5359	30.2034	36.5828	35.5099	26.6611	27.3431
kfl00008_0080_v1.1	Archeaplastidia I	NR	NR	'protein.synthesis.initiation'	1408.64	1535.25	1488.89	816.059	675.467	791.675	683.773	439.596	424.915	612.34	625.331	479.225	570.758	491.126	503.462	680.788	570.795	952.418	575.658	732.319	476.639	718.97	571.745	689.685	644.607	630.715	629.852	658.742	609.661	592.944	635.121	614.212	569.2	627.315	661.559	678.188
kfl00537_0080_v1.1	Specific	6.17382e-09	8	'not assigned.unknown'	53.2444	44.2276	56.6638	61.7258	41.1383	66.5594	57.0823	67.9449	64.6354	58.3635	62.9963	82.2455	68.8737	74.4256	72.6813	65.0582	81.4998	42.5241	67.735	48.9229	64.6543	32.9455	37.2909	33.9621	36.3735	31.1871	36.3248	34.2953	30.7405	34.7579	32.6851	33.8849	36.3227	40.5259	35.1801	35.7023
kfl00046_0210_v1.1	Specific	0.00038051	15	'not assigned.unknown'	31.7934	22.3531	31.6573	18.5112	16.327	16.2224	22.7519	15.5609	16.3203	23.5797	26.445	24.23	25.5601	17.2006	24.1971	30.6863	25.3511	35.6821	38.5142	43.6241	34.4128	32.7421	31.6098	31.5773	28.6509	21.816	29.0894	29.3025	25.1153	23.1719	24.178	24.7939	15.8641	27.2296	23.9792	22.3432
kfl00357_0150_v1.1	Specific	0.049261	5	'not assigned.unknown'	72.4737	57.5574	69.3666	67.918	50.8347	68.4679	54.4913	63.384	68.6274	55.8737	60.975	66.3765	60.3747	44.4073	65.1254	61.8534	56.9409	51.1848	67.0201	54.4394	61.8238	44.1307	58.7768	48.1061	56.684	53.6779	55.8162	53.3152	50.4683	51.4932	51.2664	54.9973	49.6728	57.2458	50.4826	56.5612
kfl00109_0310_v1.1	Prokaryotic	1.20869e-16	15	'not assigned.unknown'	28.4225	22.3531	34.9161	40.5422	44.2041	44.6115	44.4513	40.5792	44.9688	49.9421	45.3102	51.2754	55.653	62.4348	55.5904	58.6485	58.2283	56.4678	59.8713	68.3033	63.3135	62.7048	65.9873	68.2531	57.4563	63.7237	59.6554	57.1191	56.8066	57.6723	51.5649	49.2872	54.9608	45.2234	44.8822	47.1083
kfl00553_0040_v1.1	Specific	4.82785e-11	16	'RNA.regulation of transcription.TUB transcription factor family'	1.4556	0.751938	1.26363	1.49915	1.14075	0.715693	3.96742	1.81097	2.11342	2.19687	2.94769	3.07141	2.83301	0.992341	2.69856	4.24641	3.26791	5.10982	9.56153	17.9287	16.6105	27.7257	11.4349	22.7785	17.5303	36.7349	19.3437	9.03445	14.3403	11.6503	5.82063	4.43284	4.42114	1.67199	2.52413	1.32809
kfl00256_0050_v1.1	Specific	NE	NE	'not assigned.unknown'	0	0	0	0	0	0	0	0	0	0	0	0	0	0	0	0	0	0	0	0	0	0	0	0	0	0	0	0	0	0	0	0	0	0	0	0
kfl00459_0020_v1.1	Streptophyta	3.06184e-05	17	'hormone metabolism.salicylic acid.synthesis-degradation'	15.3221	10.6638	13.4344	14.1441	14.7585	16.6995	17.57	15.8963	17.7879	15.671	17.0966	13.992	18.3831	14.2236	15.7416	15.9441	16.2405	18.4473	20.5528	21.4854	18.9196	18.9131	20.9761	19.1602	19.3838	18.9672	21.9278	20.803	17.8263	21.6915	19.1782	18.633	17.9446	19.825	18.2211	19.687
kfl00383_0085_v1.1	Archeaplastidia I	NE	NE	'misc.dynamin'	0	0	0	0	0	0	0.0809678	0	0	0	0	0	0	0	0	0	0	0	0	0	0	0	0	0	0	0	0.073831	0	0.0792281	0	0	0	0	0	0	0
kfl00036_g44_v1.1	Prokaryotic	6.23484e-08	14	'DNA.unspecified'	9.72955	7.6561	9.57699	18.3809	16.8261	21.1129	20.5658	16.7012	18.1402	19.845	19.4547	19.3669	21.5939	18.6891	21.8584	23.3152	24.0637	17.1482	25.8251	26.3487	28.9753	22.8449	25.9288	23.1074	24.5579	23.4653	23.7736	21.3974	18.8563	21.2409	18.7305	19.9854	18.9849	21.8155	17.8267	19.2964
kfl00146_0190_v1.1	Archeaplastidia I	NR	NR	'minor CHO metabolism.myo-inositol.InsP-Kinases'	34.3982	38.9641	30.1941	49.5371	43.1346	33.8761	52.4671	40.445	32.4058	42.9122	36.3829	37.6247	44.7616	32.1684	40.2086	40.0605	35.749	49.8857	33.7781	47.9067	37.2433	46.3677	49.2356	48.0239	46.6446	49.1797	50.9434	45.5289	52.2113	44.1554	46.4158	47.4089	43.3445	46.338	48.6684	48.1239
kfl00258_0090_v1.1	Archeaplastidia I	0.0161735	4	'misc.alcohol dehydrogenases'	0.536274	0.615222	0.266027	2.73758	1.71112	2.98205	23.2378	1.87804	1.52636	2.34333	1.17908	1.87697	1.51094	0.413475	0.719617	0.320484	0	1.29911	1.16168	1.0162	0.521406	0.745679	0.145667	0.164465	0.463357	0.899629	1.69811	0.653809	0.633825	0.90113	0.671612	0.901595	0	0.636949	1.57758	1.87496
kfl00263_0040_v1.1	Archeaplastidia II	NE	NE	'stress.abiotic.unspecified'	0	0	0	0	0	0	0	0	0	0	0	0	0	0	0.269856	0	0	0	0	0	0	0	0	0	0	0	0	0	0	0	0	0	0	0	0	0
kfl00355_0040_v1.1	Prokaryotic	5.03824e-07	11	'DNA.synthesis/chromatin structure'	23.0598	16.8161	23.2774	32.525	23.5993	31.8483	39.9171	20.5243	27.9441	35.1499	31.6666	35.7478	38.5919	38.784	39.7589	42.8647	28.52	55.4286	32.8845	46.1646	35.9025	40.1989	29.4248	34.7844	24.249	24.7398	27.3175	26.1524	26.383	20.9191	23.9542	24.869	22.4525	24.4429	22.796	24.0619
kfl00535_0110_v1.1	Archeaplastidia I	NE	NE	'not assigned.unknown'	0	0	0	0	0	0	0	0	0	0	0	0	0	0	0	0	0	0	0	0	0	0	0	0	0	0	0	0	0	0	0	0	0	0	0	0
kfl00062_0320_v1.1	Specific	NE	NE	'not assigned.unknown'	0	0	0	0	0	0	0	0	0	0	0	0	0	0	0	0	0	0	0	0	0	0	0	0	0	0	0	0	0	0	0	0	0	0	0	0
kfl00065_0250_v1.1	Prokaryotic	2.54419e-08	16	'amino acid metabolism.degradation.glutamate family.arginine'	20.9913	16.1325	18.6884	38.9127	34.2938	28.2699	37.9739	43.9328	42.3858	47.8917	43.2047	45.0473	50.2388	63.8406	47.2249	45.9894	47.6323	52.0509	44.6801	57.7784	55.269	84.7363	88.7115	85.0286	69.2719	73.1698	78.4823	66.5697	72.4145	80.9086	67.0119	63.1868	69.4379	62.5006	54.5843	59.2955
kfl00393_0130_v1.1	Specific	NE	NE	'not assigned.unknown'	0	0	0	0	0	0	0	0	0	0	0	0	0	0	0	0	0	0	0	0	0	0	0	0	0	0	0	0	0	0	0	0	0	0	0	0
kfl01790_0010_v1.1	Specific	NE	NE	'not assigned.unknown'	0	0	0	0	0	0	0	0	0	0	0	0	0	0	0	0	0	0	0	0	0	0	0	0	0	0	0	0	0	0	0	0	0	0	0	0
kfl00020_0380_v1.1	Streptophyta	0.000141324	18	'transport.metabolite transporters at the mitochondrial membrane'	22.0639	20.234	27.2678	43.4753	25.3817	36.2618	37.731	29.0426	29.9988	30.6097	28.8031	35.9184	33.7443	22.0796	34.6316	33.6508	34.4616	35.4223	43.3397	44.9307	38.2861	46.2321	49.0899	46.5437	49.5792	51.8036	56.4807	48.2036	40.8817	43.8979	48.5053	45.9062	38.4032	56.5292	50.3248	54.7644
kfl00740_0030_v1.1	Specific	NE	NE	'not assigned.unknown'	0	0.205074	0	0	0	0	0	0	0	0	0	0	0	0	0	0	0	0	0	0	0	0	0	0	0	0	0	0	0	0	0	0	0	0	0	0
kfl00433_0040_v1.1	Archeaplastidia I	1.32969e-06	20	'protein.synthesis.ribosomal protein.eukaryotic.60S subunit.L38'	994.1	1291.62	1163.87	1090.66	990.313	1155.25	1082.22	1165.46	1285.66	1070.53	1089.97	1177.71	1022.53	1278.96	1123.5	980.119	1135.45	1200.46	1279.1	1219.08	1149.55	1444.52	1628.63	1639.56	1519.5	1416.92	1576.81	1620.61	1679.95	1758.43	1701.71	1568.78	1695.38	1547.63	1631.22	1805.74
kfl00751_0060_v1.1	Streptophyta	NR	NR	'cell wall.modification'	70.252	49.0127	65.9748	42.5628	28.0197	33.6376	34.4113	31.4572	37.2784	52.7981	66.5335	60.1484	48.6019	23.9816	51.1828	72.6697	51.4944	63.5696	68.7179	32.1555	47.2989	30.2339	42.4621	38.3204	61.3176	32.2367	36.1034	53.3746	36.128	36.6889	32.7597	58.9042	24.4463	50.9559	51.2714	45.0771
kfl00611_0030_v1.1	Archeaplastidia I	0.000141324	19	'cell.vesicle transport'	199.417	227.017	206.038	259.874	174.891	213.157	210.921	184.585	193.965	193.178	190.926	205.699	184.838	189.206	177.296	202.946	202.016	231.068	207.405	173.625	169.531	275.562	268.247	277.618	279.327	258.418	263.872	275.254	260.344	273.75	253.272	264.844	205.626	262.264	252.886	265.619
kfl00291_0100_v1.1	Specific	0.0449273	7	'not assigned.no ontology.pentatricopeptide (PPR) repeat-containing protein'	19.3825	27.4116	28.2654	25.29	15.4714	27.6734	25.8287	33.5365	27.9441	20.7238	23.1604	30.4581	23.2937	27.0413	23.2077	22.2736	37.4325	20.9589	24.9315	24.4614	21.7501	16.9473	23.0155	21.1338	21.0055	23.0905	22.7399	19.436	22.1839	18.3444	23.2825	22.5399	20.9787	20.0639	19.4831	22.4995
kfl00053_0185_v1.1	Specific	NE	NE	'not assigned.unknown'	0.0766106	0	0.931096	0.586624	0.0712969	0	0	0	0	0.0732289	0	0.170634	0.125912	0	0.359809	0.0801209	0	0.433036	0.982961	0	0	0.406734	0	0.0822327	0.154452	0.224907	0.295324	0.237749	0.158456	0.0643664	0.223871	0.225399	0	0.796186	0.157758	0.468739
kfl00500_0040_v1.1	Archeaplastidia I	NR	NR	'minor CHO metabolism.callose'	196.736	89.8224	163.607	91.7088	63.3116	81.7082	58.8636	70.8961	68.9796	103.253	134.667	113.983	83.9202	42.4226	92.5608	110.967	78.4299	93.9687	172.554	72.8762	107.41	73.9578	102.04	92.7585	134.296	70.7708	87.0467	129.989	84.2195	104.853	84.25	125.622	69.958	125.16	97.6523	99.1383
kfl00057_0390_v1.1	Archeaplastidia I	NR	NR	'cell.organisation'	71.1713	65.2819	69.2336	61.9866	41.4235	54.6312	50.9287	36.5548	38.3938	50.0886	58.28	58.7833	57.2269	47.3016	54.511	52.2388	53.0788	57.1607	65.6797	54.3668	45.8092	60.4678	53.7513	62.5791	60.3908	54.5775	65.5619	63.0034	52.8452	49.9484	53.2066	58.228	41.6974	64.6503	61.3679	68.6703
kfl00164_0160_v1.1	Specific	6.17444e-10	21	'not assigned.unknown'	510.38	393.332	464.284	363.25	329.249	362.021	463.055	220.066	195.139	214.414	228.404	283.679	248.487	151.497	267.428	326.092	171.516	276.537	332.062	626.852	506.434	869.394	505.976	725.457	837.131	874.514	930.492	707.421	879.908	699.728	903.019	1013.77	909.628	977.079	1089.71	1060.99
kfl00611_g1_v1.1	Specific	3.32628e-05	18	'not assigned.unknown'	2.29832	0	1.99521	0	12.9047	0	9.7971	0	0	4.39374	12.7172	0	0	12.487	0	2.40363	2.97083	7.79464	18.9443	15.3882	2.2346	24.6074	22.0686	24.9165	25.7163	11.3203	15.6522	21.5757	21.5501	35.0797	24.8496	29.5272	10.4894	28.9015	14.2771	18.9058
kfl00261_0150_v1.1	Viridiplantae	NR	NR	'not assigned.unknown'	7.43123	7.24595	7.24925	9.38598	9.55378	11.2125	13.7645	12.3414	10.0974	12.3025	11.7065	14.2479	13.5985	8.26951	13.3129	14.3416	10.596	14.8964	12.153	17.8561	17.5788	10.914	12.8916	12.9105	11.3522	11.7701	11.813	12.4818	10.9335	12.1009	12.4621	12.3969	13.5235	15.7645	12.5418	13.5153
kfl00497_0040_v1.1	Archeaplastidia I	8.10513e-06	14	'not assigned.no ontology'	104.957	95.6328	97.233	122.083	136.605	120.952	155.377	139.311	126.512	172.967	147.132	137.275	169.099	134.462	175.497	184.839	119.427	203.787	165.048	211.443	176.086	150.763	165.697	147.854	157.773	171.904	166.267	138.667	151.326	144.824	135.516	150.416	136.188	128.106	138.433	150.622
kfl00306_0070_v1.1	Viridiplantae	NE	NE	'not assigned.unknown'	0	0	0	0	0	0	0	0	0	0	0	0	0	0	0	0	0	0	0	0	0	0	0	0	0	0	0	0	0	0	0	0	0	0	0	0
kfl00490_0050_v1.1	Specific	NE	NE	'not assigned.unknown'	0	0	0	0	0	0	0	0	0	0	0	0	0.503647	0	0	0	0	0	0	0	0	0	0	0	0	0	0	0	0	0	0	0	0	0	0	0
kfl01059_0010_v1.1	Specific	NE	NE	'not assigned.unknown'	0	0	0	0	0	0	0	0	0	0	0	0	0	0	0	0	0	0	0	0	0	0	0	0	0	0	0	0	0	0	0	0	0	0	0	0
kfl00107_g14_v1.1	Specific	6.69427e-05	6	'not assigned.unknown'	102.122	58.1727	130.22	79.3245	51.7615	69.5415	65.1791	90.951	66.2792	63.343	60.3855	81.7336	49.7981	43.9938	64.4957	50.3961	68.7252	40.8786	57.9054	43.3338	52.364	31.3185	44.1372	41.4453	41.0843	43.0323	45.1107	34.3547	40.3271	36.6245	41.4161	41.3231	44.9049	41.6405	33.918	35.7804
kfl00009_0220_v1.1	Viridiplantae	3.35367e-06	15	'protein.postranslational modification'	2.37493	1.09373	2.39425	10.3637	8.55562	10.6161	13.7645	11.8048	13.5024	13.6938	15.2438	14.2479	15.739	9.17916	15.112	14.5019	13.0717	12.3848	19.0337	25.768	24.3571	15.3881	22.0686	17.1044	16.6808	15.6685	16.5381	16.3452	14.1818	15.5767	15.5963	15.7028	15.8641	16.481	13.5672	14.8434
kfl00028_0140_v1.1	Specific	2.60702e-05	18	'not assigned.unknown'	45.2769	36.9817	40.1701	50.5148	34.4364	43.8958	86.3926	50.3047	61.0543	56.3131	64.5123	57.5036	62.5152	43.0014	69.4431	63.9365	53.772	69.8919	67.735	78.9734	64.8778	90.4306	100.729	104.353	94.9109	95.7355	105.135	92.5437	100.144	106.72	104.846	85.351	100.299	101.753	85.6627	98.5134
kfl00153_0150_v1.1	Specific	9.6297e-08	16	'not assigned.unknown'	18.9994	19.0035	19.154	24.1819	15.8279	26.3613	27.2861	21.7987	20.2536	27.3876	23.1604	26.3629	27.9524	23.8162	27.1656	31.9683	28.718	28.3205	37.0844	30.7038	31.5078	31.5219	37.5094	35.8534	33.13	27.5137	34.7744	32.5716	32.8797	34.7579	28.9539	29.6024	33.1152	33.9175	26.5822	30.9368
kfl00169_0180_v1.1	Archeaplastidia I	0.00049924	18	'protein.degradation.ubiquitin.E3.RING'	8.12073	9.91191	12.7028	13.6879	11.6927	11.0932	14.979	11.939	13.6198	9.95914	12.4645	12.8828	14.6058	11.3292	13.0431	17.5465	11.6853	12.4714	18.3188	21.3403	21.3776	16.2694	26.0745	17.2689	24.8668	15.5936	22.1493	20.0303	16.9548	20.1467	19.8499	18.8584	22.7992	25.2391	16.0913	20.7808
kfl00003_0690_v1.1	Specific	6.49519e-11	22	'redox.heme'	22.2937	18.6617	17.5578	12.2539	9.62508	15.0295	11.9832	12.6768	15.1462	7.46935	9.09572	10.4087	9.63225	4.05206	7.37608	11.3772	7.5261	10.2196	10.3658	10.5975	13.1096	12.202	21.1946	13.9796	20.0788	14.619	15.5045	20.2086	14.8949	22.2064	22.2378	21.2626	23.3193	24.6818	18.1422	25.4682
kfl00135_0240_v1.1	Specific	NR	NR	'not assigned.unknown'	9.72955	5.46864	7.7813	1.04289	3.63614	5.36769	0	2.01219	2.75919	1.46458	9.76948	1.36507	0.566603	0.826951	3.23828	2.72411	5.34749	1.29911	8.22113	0	5.28854	5.89765	2.54918	2.46698	3.86131	0.599753	0.590648	5.64653	4.27832	5.59988	3.20881	6.08577	0	1.99046	2.20861	0.390616
kfl00017_0320_v1.1	Streptophyta	NR	NR	'protein.postranslational modification'	16.7011	14.4919	13.4344	14.4049	15.5427	15.7452	18.5416	16.6341	17.6705	14.4993	17.0124	18.0019	16.1797	13.8928	14.7522	19.0688	15.4483	14.8098	15.3699	16.9125	17.3554	17.1506	16.2419	18.0912	16.4492	15.9684	16.6858	18.0095	15.6872	17.1858	17.3873	17.506	16.4709	18.4715	19.1676	19.5308
kfl00271_0160_v1.1	Prokaryotic	0.00180629	15	'Co-factor and vitamine metabolism.molybdenum cofactor'	4.2902	4.99013	4.12342	5.67069	6.41672	7.75334	7.93484	6.03657	5.92931	7.98195	7.57977	10.3233	9.19156	6.6983	7.64593	8.25246	5.44652	10.5661	10.3658	16.2592	15.4187	8.06689	10.0511	8.5522	8.88101	10.3457	9.74569	11.1742	9.03201	8.49637	8.28321	8.71542	8.58221	11.4651	7.96678	10.6248
kfl00398_0140_v1.1	Prokaryotic	NE	NE	'stress.abiotic.unspecified'	0	0	0	0	0	0	0	0	0	0	0	0	0	0	0	0	0	0	0	0	0	0	0	0	0	0	0	0	0	0	0	0	0	0	0	0
kfl00032_0340_v1.1	Streptophyta	NE	NE	'not assigned.unknown'	0	0	0.0665068	0	0	0.238564	0.647742	0	0	0	0	0	0	0	0	0	0.198055	0	0	0	0	0	0	0	0	0	0	0	0	0	0	0	0	0	0	0
kfl00085_0070_v1.1	Prokaryotic	0.049261	14	'protein.degradation'	6.05224	7.79281	6.25164	13.2316	13.0473	12.4053	14.8981	11.2683	11.4477	16.1836	16.5071	15.4424	15.9278	10.7504	15.022	14.6621	13.4678	17.408	14.6551	17.7835	18.4727	13.6934	13.6199	13.2395	14.3641	16.7931	16.3905	14.3244	14.0234	14.3537	13.7307	14.4255	15.604	15.1275	14.987	14.9997
kfl00310_g6_v1.1	Specific	NR	NR	'not assigned.unknown'	2.29832	2.87104	1.26363	3.976	2.56669	10.2583	13.7645	5.43291	3.58107	3.22207	5.1374	11.1765	4.40691	5.95405	6.47656	4.88738	3.26791	4.07053	5.45097	4.06481	4.32022	2.23704	5.46253	3.20707	5.17415	2.47398	6.34946	4.6361	3.96141	2.70339	2.46258	2.47939	4.33445	2.38856	5.52153	4.99989
kfl00027_0160_v1.1	Prokaryotic	NR	NR	'lipid metabolism.FA synthesis and FA elongation.ACP oxoacyl reductase'	76.8405	96.9316	85.7273	92.2954	125.839	112.841	124.528	93.4997	95.6909	94.9047	87.8411	82.8427	86.3754	125.035	91.3014	99.5102	93.6802	93.5357	82.5687	80.3526	78.9557	101.073	82.4478	98.8437	81.0875	91.7622	72.2067	91.8305	101.808	103.501	95.0704	94.8929	95.2712	77.6281	77.1437	75.6233
kfl00328_0080_v1.1	Prokaryotic	5.00023e-08	14	'not assigned.no ontology'	3.06443	1.70895	3.52486	11.5369	7.84266	6.44123	17.651	12.6097	17.0835	15.5978	19.539	15.357	15.3612	13.3139	18.71	17.867	15.8444	18.3607	20.7315	20.3966	21.6011	13.2189	20.2478	16.3643	16.1403	17.9176	18.4577	14.2055	16.0833	17.1215	13.2084	14.8012	13.6102	14.9683	11.9896	10.3904
kfl00687_0090_v1.1	Archeaplastidia II	9.99703e-09	19	'protein.degradation.ubiquitin.E3.SCF.FBOX'	25.2815	36.5032	24.8736	24.7686	25.8808	28.1506	33.0349	24.2804	20.8994	24.1655	23.1604	23.0356	28.3931	20.8392	25.8163	30.6062	27.6287	30.0527	26.6293	34.2605	33.5934	33.6234	47.9974	42.1031	41.0843	35.2355	41.5668	41.3683	40.1687	42.4175	38.8789	36.2141	40.137	43.3125	37.8619	37.4991
kfl00195_g4_v1.1	Specific	NR	NR	'not assigned.unknown'	4.21359	8.33968	4.855	11.6021	9.98156	11.8089	6.31549	18.1768	15.0875	13.2544	12.0434	19.8788	13.7873	12.735	21.2287	13.5404	7.22902	9.35357	17.1571	26.0583	18.2492	10.4395	17.6258	9.53899	10.1166	23.1655	16.9811	13.6706	16.1625	9.7837	14.5516	14.6509	10.0559	13.9333	23.9792	12.4997
kfl00185_0170_v1.1	Specific	NR	NR	'not assigned.unknown'	31.4104	29.8724	24.7405	32.1991	22.6724	21.2322	30.7678	21.7316	23.7173	30.0239	28.5505	26.8748	23.6084	21.0872	22.6679	25.9592	34.7587	27.0214	34.2249	30.1957	25.0275	33.081	30.0803	25.9033	27.5697	25.1896	31.8212	31.7989	31.0574	27.5488	32.6105	30.5791	26.7869	30.9716	30.4473	30.6243
kfl00001_0860_v1.1	Prokaryotic	NR	NR	'amino acid metabolism.synthesis.histidine.imidazoleglycerol-phosphate dehydratase'	94.0779	85.5842	85.5278	74.9575	60.7449	79.6804	52.4671	56.4084	46.143	58.3635	61.3119	51.2754	59.2415	41.761	61.1675	66.0998	43.8693	66.5143	71.3987	79.4816	80.3709	46.5033	63.2197	57.6451	68.8085	58.9257	63.9376	72.5728	55.5389	69.0652	61.1913	70.7752	59.9021	76.3542	70.5179	69.3734
kfl00685_0030_v1.1	Archeaplastidia I	2.54419e-08	15	'not assigned.unknown'	5.51597	3.69133	2.46075	7.56093	6.06023	8.70759	9.87807	8.92071	16.8486	10.8379	11.7065	15.2717	15.4242	12.8177	16.4612	14.9025	12.9726	14.55	18.5869	17.9287	22.5694	17.0828	24.4721	18.5846	16.6036	15.9684	17.7194	17.2368	16.321	17.7651	15.8202	16.379	16.3842	14.8091	12.2263	15.7809
kfl00150_0050_v1.1	Specific	0.0153461	5	'not assigned.unknown'	10.3424	10.3904	11.3062	12.9057	17.7529	13.0017	28.9865	11.8719	13.2089	12.8151	9.76948	10.3233	11.0173	14.2236	9.53493	11.6977	11.6853	12.0384	8.84665	10.0894	10.1302	10.1006	9.46838	10.0324	9.88495	11.9951	10.7055	8.44008	11.9635	9.5906	11.2682	10.4435	10.9228	9.23576	11.0431	10.3904
kfl01053_0010_v1.1	Specific	NE	NE	'cell.organisation'	0	0	0	0	0	0	0	0	0	0	0	0.0853169	0	0	0	0	0	0	0	0	0	0	0	0	0	0	0	0	0	0	0	0	0	0	0	0
kfl00958_0040_v1.1	Archeaplastidia I	5.00023e-08	14	'RNA.regulation of transcription.unclassified'	59.9861	56.2586	69.6992	151.219	119.494	115.823	150.924	151.183	149.231	137.011	157.407	157.324	166.77	143.145	170.909	172.18	157.553	178.497	174.074	180.376	184.652	160.592	183.322	167.755	145.649	154.736	158.884	153.883	157.426	159.886	159.918	136.441	155.52	152.151	134.173	166.871
kfl00555_0030_v1.1	Specific	0.000743431	9	'not assigned.no ontology'	30.3378	21.5328	35.7142	49.7326	26.0947	53.1998	49.2284	48.1584	48.0216	43.6444	47.8368	55.1147	51.7497	43.8284	54.6909	51.1973	63.8728	25.4625	59.6032	31.5023	50.6508	24.404	31.6827	28.617	32.0489	30.2125	31.895	30.7885	25.5115	27.0983	26.8645	27.8743	27.1337	32.0863	27.8443	30.2337
kfl01584_0020_v1.1	Streptophyta	NE	NE	'RNA.regulation of transcription.Zn-finger(CCHC)'	0	0	0	0	0	0	0	0	0	0	0	0	0	0	0	0	0	0	0	0	0	0	0	0	0	0	0	0	0	0	0	0	0	0	0	0
kfl00012_0100_v1.1	Prokaryotic	0.00583824	16	'minor CHO metabolism.trehalose.potential TPS/TPP'	29.6483	25.0874	30.4601	29.0705	31.7984	33.1604	37.731	30.1828	29.0595	33.3924	33.0983	30.4581	30.6595	28.3644	28.6048	34.1315	26.7375	35.0759	37.0844	43.7693	38.6585	35.1147	35.5428	39.1428	37.3002	33.6611	34.7006	37.0294	35.9696	34.8222	36.7894	36.8151	35.4558	37.3411	32.3404	34.9211
kfl01405_0020_v1.1	Specific	0.00521707	21	'not assigned.unknown'	49.2606	39.9211	54.4691	33.242	30.6577	32.8026	49.6332	32.3292	36.0455	42.1799	43.3731	43.4263	38.7808	29.3568	39.1292	46.5503	41.9877	38.5402	56.9224	41.3014	44.096	45.8932	53.3871	54.767	56.3751	46.031	52.7153	53.9095	48.8838	47.245	47.5352	61.5339	41.9575	57.9623	59.8692	60.1549
kfl00002_0650_v1.1	Viridiplantae	0.00583824	19	'stress.abiotic.touch/wounding'	15.552	9.98027	13.0353	30.8955	20.1057	29.3434	27.7719	26.4938	19.9601	19.6254	21.3918	23.4621	23.1048	15.0505	29.0545	22.9947	21.6871	19.0536	20.8209	21.1951	27.0386	28.6748	34.6688	29.1926	31.1221	28.7132	41.2715	29.1242	29.156	37.1394	26.9391	28.0246	31.4681	31.6882	26.8189	27.1088
kfl00348_0120_v1.1	Archeaplastidia I	1.59485e-05	11	'development.unspecified'	57.841	62.6843	55.7992	61.5955	54.1856	51.4106	69.3084	56.6767	56.8275	56.7524	63.5859	70.6424	59.6822	67.81	56.6699	66.9811	78.1328	71.9705	67.0201	71.2068	69.5704	52.4687	56.4461	63.6481	54.3672	50.1543	57.219	55.336	52.1321	60.3114	52.0126	55.7486	40.7438	48.5673	46.302	48.7489
kfl00569_0060_v1.1	Specific	NE	NE	'not assigned.unknown'	0	0	0	0	0	0	0	0	0	0	0	0	0	0	0	0	0	0	0	0	0	0	0	0	0	0	0	0	0	0	0	0	0	0	0	0
kfl00009_0660_v1.1	Archeaplastidia I	NR	NR	'RNA.regulation of transcription.putative transcription regulator'	15.1689	14.6286	15.2966	18.1853	15.8992	20.7551	26.5574	22.4024	18.7272	20.0647	23.5815	28.2399	22.5382	25.7182	18.3502	18.2676	29.0151	21.9116	16.4423	18.7272	23.6122	22.3704	24.6178	22.1206	22.55	20.1667	26.9483	21.754	23.61	21.2409	23.6557	20.9621	24.9664	18.5511	20.1142	19.7652
kfl00170_0150_v1.1	Specific	NE	NE	'not assigned.unknown'	0	0	0	0.0651804	0.0712969	0	0	0	0	0	0	0.255951	0.188868	0	0	0.240363	0	0.173214	0.35744	0	0.0744865	0	0	0	0	0	0	0.0594372	0	0	0	0.375665	0	0.159237	0.236637	0.156246
kfl01790_g1_v1.1	Archeaplastidia I	NE	NE	'not assigned.unknown'	0	0	0	0	0	0	0	0	0	0	0	0	0	0	0	0	0	0	0	0	0	0	0	0	0	0	0	0	0	0	0	0	0	0	0	0
kfl00187_0030_v1.1	Viridiplantae	1.6026e-08	21	'not assigned.unknown'	107.561	127.419	128.89	105.723	73.4358	103.418	95.461	96.7863	96.2192	77.0368	87.9253	83.3546	75.4211	58.5481	78.0785	75.1534	86.6492	85.6544	89.3601	81.6591	74.8589	151.441	149.819	159.12	132.597	132.62	137.178	154.715	148.949	141.027	154.023	151.994	138.876	145.861	141.272	160.074
kfl00036_0090_v1.1	Prokaryotic	0.00521707	4	'amino acid metabolism.synthesis.aromatic aa.tryptophan.anthranilate phosphoribosyltransferase'	87.2595	126.394	87.0575	33.5679	20.3909	26.0035	35.9497	19.6524	13.2089	21.749	16.1702	17.7459	26.5044	20.2603	18.4402	27.9622	25.153	31.8714	15.9955	10.162	13.2586	14.7102	14.6396	15.0486	13.8235	17.5428	17.6456	15.9886	16.1625	15.8985	13.5069	16.0784	14.1303	17.6753	18.1422	15.3121
kfl00602_0020_v1.1	Prokaryotic	8.10513e-06	18	'misc.misc2'	16.931	14.4235	21.4152	20.0756	16.6122	20.5165	29.7961	22.8048	24.5978	18.4537	18.9494	24.1447	22.9159	20.4257	26.266	25.6387	20.3997	27.0214	33.4207	37.0914	38.0626	37.7585	52.7316	42.8432	40.9299	33.2863	41.6407	38.6936	35.9696	46.1507	38.7296	34.8617	43.1711	44.1087	31.5516	34.5305
kfl01052_0010_v1.1	Specific	NE	NE	'not assigned.unknown'	0	0	0	0	0	0	0	0	0	0	0	0	0	0	0	0	0	0	0	0	0	0	0	0	0	0	0	0	0	0	0	0	0	0	0	0
kfl00617_0100_v1.1	Specific	NR	NR	'not assigned.unknown'	98.2148	78.5433	105.48	110.937	89.4776	101.748	109.064	143	153.575	126.393	116.307	127.719	124.086	67.3138	107.673	104.958	101.107	105.661	93.1132	128.695	105.026	121.207	209.106	178.034	142.173	149.188	176.825	147.523	133.262	124.678	148.426	122.316	120.324	137.422	102.306	138.356
kfl00293_0010_v1.1	Specific	NE	NE	'not assigned.unknown'	0	0	0	0	0	0	0	0	0	0	0	0	0	0	0	0	0	0	0	0	0	0	0	0	0	0	0	0	0	0	0	0	0	0	0	0
kfl00003_0570_v1.1	Streptophyta	NR	NR	'signalling.receptor kinases.leucine rich repeat XII'	17.7737	12.6462	15.9616	9.3208	5.70375	11.0932	7.61097	12.7439	11.389	9.15362	10.4432	13.5654	8.18426	3.88667	10.7943	11.5374	9.20957	7.96785	9.74025	7.25859	10.5771	3.79619	9.75972	5.92075	9.73049	4.57311	6.27563	8.32121	5.46674	9.9768	6.19375	10.8191	7.71532	11.1466	7.33575	10.3904
kfl00843_0030_v1.1	Archeaplastidia I	0.00230398	14	'RNA.regulation of transcription.E2F/DP transcription factor family'	20.9147	16.8844	23.0114	26.1373	22.102	25.7649	29.0674	24.4146	28.2376	32.0743	28.2136	37.1128	33.6814	32.0857	36.7904	31.167	27.5297	37.7607	32.7058	32.1555	35.4556	31.6575	34.3775	31.9885	30.5043	32.6116	35.808	32.2744	28.6806	32.5694	28.2077	34.9368	26.3535	36.7042	28.8697	33.2024
kfl00213_0150_v1.1	Archeaplastidia I	NR	NR	'not assigned.unknown'	97.0657	107.937	119.646	139.356	110.439	140.037	93.7607	121.872	127.392	111.088	108.728	103.063	104.255	150.919	99.2172	103.917	113.486	98.2125	98.5642	98.0635	102.493	136.324	127.313	130.668	114.913	142.741	124.184	131.356	141.422	137.487	132.158	114.728	130.64	103.902	113.113	105.701
kfl00599_0010_v1.1	Specific	NR	NR	'not assigned.unknown'	52.4783	52.7724	47.4859	51.6229	38.0725	48.7864	39.9171	41.9877	37.9828	42.2531	45.6471	46.1564	47.6576	44.1592	46.4153	48.6334	48.8206	47.5473	47.1821	39.9222	40.9676	39.1821	40.0585	35.7712	41.5477	38.3092	40.607	41.7249	38.3464	37.1394	39.3266	40.722	40.9172	38.7742	37.6253	38.671
kfl00505_0020_v1.1	Prokaryotic	0.000188769	5	'protein.degradation'	66.9577	73.6899	61.5188	91.1222	90.2618	82.5432	68.9845	82.2315	84.3019	63.7092	58.4485	50.1663	52.6941	45.7304	53.9713	62.1738	50.9992	57.3339	46.1992	59.593	51.6192	44.4696	44.2829	47.6127	43.4011	51.7287	46.4397	45.1723	49.3591	37.9118	46.5651	42.5252	41.7841	38.9335	43.1468	39.8428
kfl00027_0190_v1.1	Prokaryotic	NE	NE	'redox.glutaredoxins'	0	0	0	0	0	0	0	0	0	0	0	0	0	0	0	0	0	0	0	0	0	0	0	0	0	0	0	0	0	0	0	0	0	0	0	0
kfl00416_0120_v1.1	Viridiplantae	NR	NR	'not assigned.unknown'	0.306443	0.068358	0.332534	0.456263	0.142594	0	0	0	0	0.951976	0.673757	0.255951	0.692514	0	0.359809	0.480726	0.0990277	1.47232	1.07232	0.0725859	0.372433	0.271156	0.218501	0.246698	0.231678	0.224907	0.369155	0.237749	0	0.193099	0.223871	0.375665	0	0.398093	0.157758	0.0781232
kfl00906_0040_v1.1	Archeaplastidia I	NR	NR	'polyamine metabolism.synthesis.N-carbamoylputrescine amidohydrolase'	38.1521	39.8527	39.7046	53.5783	33.153	47.7128	55.8678	41.9206	38.1002	40.5688	38.7411	41.9759	45.5171	32.3338	37.4201	41.8231	50.8012	41.8312	48.88	45.2936	42.2339	37.6907	48.8714	41.1986	43.7872	38.6091	44.0771	47.5498	43.5755	46.2151	45.8188	45.6808	39.9636	44.4272	47.9585	50.6238
kfl01159_0030_v1.1	Archeaplastidia I	0.0029258	10	'protein.synthesis.ribosomal protein.eukaryotic.40S subunit.S10'	946.908	1013.07	959.361	995.761	996.73	1058.39	1084.97	970.814	947.046	1016.12	943.176	1068.59	1099.52	1031.13	1085.09	1099.9	947.893	1253.72	1111.46	1312.14	1347.46	781.607	899.205	833.181	954.129	815.364	877.407	928.884	869.767	937.497	894.064	939.838	981.927	888.464	926.356	898.261
kfl00326_0070_v1.1	Streptophyta	0.00652655	22	'cell.cycle'	8.50378	11.8259	9.77651	9.84224	6.70191	12.2861	8.17774	8.92071	10.3323	7.98195	8.42197	8.87296	7.99539	11.0811	8.90526	8.17233	10.695	6.40893	10.1871	7.6941	8.93838	10.8462	12.4546	11.4303	10.6572	10.4957	11.0746	10.4609	11.0919	10.2986	11.4174	10.8943	11.703	11.8632	10.5698	11.4841
kfl01615_0020_v1.1	Specific	NE	NE	'not assigned.unknown'	0	0	0	0	0	0	0	0	0	0	0	0	0	0	0	0	0	0	0	0	0	0	0	0	0	0	0	0	0	0	0	0	0	0	0	0
kfl00149_0070_v1.1	Streptophyta	0.000963665	9	'misc.beta 1,3 glucan hydrolases'	60.9055	45.253	57.0629	41.194	65.3079	57.7325	123.314	71.8352	66.514	84.5794	71.6709	69.4479	98.9666	106.511	77.2689	69.3847	62.1894	98.7321	59.1564	84.4174	103.164	43.2494	26.73	31.824	52.3593	145.14	75.7506	31.264	57.7573	36.8176	55.5945	53.119	47.3322	39.252	64.6019	45.0771
kfl00179_0280_v1.1	Archeaplastidia I	3.02399e-15	16	'cell.cycle'	0.383053	0.136716	0.532055	0.912526	0.712969	0.59641	4.04839	1.27439	0.939297	0.878747	1.09486	1.27975	3.14779	4.79632	2.87847	7.69161	6.33777	12.2982	16.1742	34.0428	29.2732	49.9605	18.8639	35.8534	26.1797	46.2559	29.6062	15.4537	20.7578	18.7306	6.26838	5.2593	4.68121	1.2739	1.41982	1.40622
kfl00141_0040_v1.1	Archeaplastidia I	0.000963665	17	'nucleotide metabolism.salvage'	39.8375	36.3665	37.1773	50.9059	41.1383	55.7047	58.9445	66.4023	59.2344	55.9469	64.0912	71.4955	65.8518	56.5634	70.2526	63.9365	65.0612	44.6893	79.1731	56.2541	76.0507	67.2467	109.032	70.5556	92.3625	69.1965	87.1206	80.5374	66.314	85.9936	67.3104	70.6249	69.4379	90.9244	67.9937	75.8576
kfl00141_0180_v1.1	Specific	2.60702e-05	11	'not assigned.unknown'	32.2531	25.5659	31.5907	54.0997	42.7781	43.538	66.2316	52.9877	46.9649	48.1114	49.858	48.6306	56.9751	41.761	49.6536	58.8889	55.3565	61.3178	63.6244	73.3118	64.5053	40.809	38.8204	36.1001	39.617	41.6828	38.8351	37.1482	34.2266	36.367	36.3417	37.4913	38.4032	39.252	37.7831	36.796
kfl00833_0030_v1.1	Specific	NE	NE	'not assigned.unknown'	0	0	0	0	0	0	0	0	0	0	0	0	0	0	0	0	0	0	0	0	0	0	0	0	0	0	0	0	0	0	0	0	0	0	0	0
kfl00358_0180_v1.1	Prokaryotic	2.71898e-10	14	'lipid metabolism.Phospholipid synthesis.phosphatidate cytidylyltransferase'	8.42717	7.6561	9.11144	20.5318	15.9705	18.2502	21.3755	18.2439	21.7212	20.9435	24.0868	31.9938	25.686	24.4777	26.4459	28.2026	34.0655	32.9973	31.008	32.8814	31.6568	27.3868	30.9543	26.2322	27.4153	28.1884	29.3847	28.2327	26.6999	27.0983	20.3722	25.9209	22.7992	25.5576	19.8775	20.3902
kfl00189_0120_v1.1	Specific	NR	NR	'not assigned.no ontology.armadillo/beta-catenin repeat family protein'	4.06036	4.37491	4.45596	4.10637	4.4917	5.48698	5.42484	6.90852	4.93131	6.29769	5.81116	5.80155	5.22534	2.97702	4.3177	6.08919	3.76305	7.53482	5.36161	6.02463	5.21406	4.13513	4.44286	5.18066	4.47912	6.22243	5.09434	5.17104	5.38751	5.08495	5.37289	4.58311	4.07438	5.17521	5.75817	5.15613
kfl00144_0110_v1.1	Streptophyta	9.06976e-07	21	'not assigned.unknown'	14.6326	16.3376	15.2966	15.5129	11.2649	14.791	17.0842	12.0061	12.974	12.8883	13.6436	11.9444	14.1651	11.4946	11.7837	13.5404	15.4483	11.6054	12.2423	11.1782	11.5454	13.6934	15.6592	16.611	19.8471	17.9176	18.9007	18.901	17.6679	19.3099	21.1931	18.107	18.9849	21.3378	18.7732	21.7964
kfl00151_0080_v1.1	Specific	NE	NE	'not assigned.unknown'	0	0	0	0	0	0	0	0	0	0	0	0	0	0	0	0	0	0	0	0	0	0	0	0	0	0	0	0	0	0	0	0	0	0	0	0
kfl00126_0230_v1.1	Viridiplantae	9.6223e-06	19	'not assigned.unknown'	23.8259	15.0388	27.0683	38.3261	34.2225	30.7748	48.7426	39.1035	38.9221	44.9626	44.0469	42.2319	50.5536	31.176	51.7225	48.5533	43.5722	65.3018	70.8626	99.3701	80.8924	94.6335	117.991	107.725	95.7604	96.7851	108.605	109.364	108.859	112.963	109.174	96.8463	120.671	107.405	83.6907	104.998
kfl00384_0110_v1.1	Specific	NE	NE	'not assigned.unknown'	0	0	0	0	0	0	0	0	0	0	0	0.170634	0	0	0	0	0	0	0	0	0	0	0	0	0	0	0	0	0	0	0	0	0	0	0	0
kfl00312_g11_v1.1	Specific	2.05556e-10	20	'not assigned.unknown'	18.6164	18.4567	25.0731	18.8371	10.9084	12.6439	13.6836	13.1463	12.3283	15.3781	11.9592	9.98207	17.6906	12.1562	14.4823	14.4218	16.1415	17.6679	19.2124	20.3966	18.2492	26.6411	27.2398	24.9165	25.7163	28.2633	21.5586	30.1941	25.0361	30.7672	27.4615	30.3537	29.9944	28.4238	24.9258	30.9368
kfl00042_0130_v1.1	Archeaplastidia I	4.01435e-06	17	'protein.degradation.ubiquitin.E3.RING'	79.292	84.6956	81.8699	106.114	99.9582	130.137	114.65	141.591	154.397	113.432	135.678	123.709	123.645	133.387	141.945	136.526	149.73	112.243	160.491	158.31	162.008	254.344	319.521	263.062	259.171	208.789	219.057	225.98	229.603	259.268	224.094	229.155	222.531	223.728	182.842	213.745
kfl00162_0150_v1.1	Specific	NE	NE	'protein.degradation.ubiquitin.E3.SCF.FBOX'	0	0	0	0	0	0	0	0	0	0	0	0	0	0	0	0	0	0	0	0	0	0	0	0	0	0	0	0	0	0	0	0	0	0	0	0
kfl00111_0150_v1.1	Specific	NE	NE	'not assigned.unknown'	0	0	0	0	0	0	0	0	0	0	0	0	0	0	0	0	0	0	0	0	0	0	0	0	0	0	0	0	0	0	0	0	0	0	0	0
kfl00305_0120_v1.1	Archeaplastidia I	9.0634e-05	8	'not assigned.unknown'	326.591	354.983	417.929	320.166	227.865	268.743	248.085	293.377	255.43	270.727	273.04	303.046	262.022	199.543	260.052	251.099	307.778	246.83	215.179	191.119	147.558	172.998	186.309	213.969	160.399	179.701	193.954	187.346	165.825	120.043	154.023	103.834	121.105	133.68	123.682	151.793
kfl00118_g21_v1.1	Specific	NE	NE	'not assigned.unknown'	0	0	0	0	0	0	0	0	0	0	0	0	0	0	0	0	0	0	0	0	0	0	0	0	0	0	0	0	0	0	0	0	0	0	0	0
kfl00037_0180_v1.1	Specific	NE	NE	'not assigned.unknown'	0	0	0	0	0	0	0	0	0	0	0	0	0	0	0	0	0	0	0	0	0	0	0	0	0	0	0	0	0	0	0	0	0	0	0	0
kfl00184_0150_v1.1	Specific	NE	NE	'not assigned.unknown'	0	0	0	0	0	0	0	0	0	0	0	0	0	0	0	0	0	0	0	0	0	0	0	0	0	0	0	0	0	0	0	0	0	0	0	0
kfl00048_0110_v1.1	Streptophyta	4.2048e-05	18	'cell.division'	2.45154	3.4179	4.65548	8.14755	6.13153	9.78113	8.82549	4.49389	7.45567	7.46935	7.32711	9.81144	10.5136	4.05206	7.01627	10.0151	7.42707	10.9125	9.82961	14.0091	11.6199	11.5919	14.4939	14.0618	13.2057	13.4944	16.0952	13.0762	13.1519	13.517	13.3576	14.2753	12.6566	15.1275	13.3306	13.5153
kfl00250_0070_v1.1	Prokaryotic	0.0449273	18	'not assigned.no ontology'	166.092	105.203	154.429	102.659	90.7609	104.253	118.78	104.567	121.345	116.873	132.309	132.241	127.8	94.0243	132.589	155.835	123.091	148.531	150.482	150.543	135.268	108.937	142.827	131.326	159.318	149.338	151.649	152.991	138.174	137.744	128.651	168.673	120.238	163.298	154.287	146.012
kfl00742_0040_v1.1	Archeaplastidia I	4.01435e-06	16	'not assigned.unknown'	1.76204	0.273432	1.79568	1.75987	0.641672	4.89057	2.99581	6.50608	2.40695	1.97718	4.63208	8.617	7.5547	7.19447	8.2756	12.1784	6.83291	1.55893	10.7232	14.0817	17.5788	25.692	23.234	17.4333	14.5957	11.7701	9.5242	9.62882	8.00204	15.1905	9.99955	9.69215	14.3904	15.0479	12.384	11.5622
kfl00298_0050_v1.1	Specific	NE	NE	'not assigned.unknown'	0	0	0	0	0	0	0	0	0	0	0	0	0	0	0	0	0	0	0	0	0	0	0	0	0	0	0	0	0	0	0	0	0	0	0	0
kfl00627_0050_v1.1	Archeaplastidia II	0.00204116	17	'not assigned.no ontology.C2 domain-containing protein'	86.8765	68.1529	76.3499	40.5422	35.2207	37.4546	43.8036	38.567	37.1022	32.5136	35.0354	41.2934	41.6138	30.5972	43.6268	55.1232	48.2265	48.5866	64.3393	74.328	79.4026	67.3823	52.8773	66.7729	55.6801	55.0273	52.6415	51.532	47.6953	49.4978	52.6842	46.4321	59.2953	51.5928	46.1442	48.2801
kfl00025_0200_v1.1	Archeaplastidia I	4.7121e-10	15	'RNA.regulation of transcription.SET-domain transcriptional regulator family'	5.59258	7.72445	4.45596	7.75647	9.33989	8.94616	11.4165	9.45729	15.4397	10.3253	12.8014	14.0773	13.9762	15.1332	16.4612	20.2706	19.5084	19.833	16.0848	21.8484	24.2826	21.9636	25.6375	21.3805	21.2372	18.8172	22.4446	17.3557	19.094	18.5375	15.3724	15.252	19.6784	18.3123	17.9055	17.109
kfl00708_0070_v1.1	Specific	NE	NE	'RNA.transcription'	0	0	0	0	0	0	0	0	0	0	0	0	0	0	0	0	0	0	0	0	0	0	0	0	0	0	0	0	0	0	0	0	0	0	0	0
kfl00625_0050_v1.1	Archeaplastidia I	NR	NR	'protein.degradation.ubiquitin.proteasom'	90.5538	75.7407	81.6704	98.0965	81.4923	92.5629	85.9878	72.64	73.9109	96.9551	91.4626	77.3824	85.4311	84.2663	84.1053	86.2101	90.6103	106.354	91.2367	91.1679	82.829	86.2276	78.0777	87.4956	90.4318	98.1345	84.9056	87.9076	85.4872	85.1568	70.2207	86.7034	61.6359	84.3957	92.8406	87.8105
kfl00917_0020_v1.1	Specific	NE	NE	'stress.abiotic'	0	0	0	0	0	0	0	0	0	0	0	0	0	0	0	0	0	0	0	0	0	0	0	0	0	0	0	0	0	0	0	0	0	0	0	0
kfl00048_0040_v1.1	Prokaryotic	1.19287e-07	7	'redox.ascorbate and glutathione.ascorbate'	217.268	233.374	188.148	343.11	445.249	345.083	337.959	434.432	422.39	470.569	387.916	313.881	379.372	241.718	269.317	315.276	247.767	310.227	288.812	427.821	304.724	179.641	195.631	196.372	158.236	181.5	170.254	169.039	181.749	156.217	178.425	162.888	183.001	159.635	153.262	160.465
kfl00216_0040_v1.1	Archeaplastidia I	2.21646e-05	21	'cell.vesicle transport'	38.765	35.6145	35.0491	36.6966	40.7818	45.9236	47.4471	51.3108	47.7867	40.935	38.5726	40.2696	37.081	35.807	37.5101	39.5797	44.9586	42.1777	41.195	44.8581	45.1388	50.2317	55.7178	54.0269	50.7376	47.5304	51.7555	56.1681	58.3911	55.4839	57.684	56.1994	51.9267	64.4911	56.1619	63.2017
kfl00082_0100_v1.1	Specific	0.00369925	2	'not assigned.unknown'	89.1748	73.9634	94.3067	36.8269	35.5058	51.6491	59.0255	60.1645	44.9688	34.1979	34.1932	44.7914	46.9021	37.1301	42.7273	50.5563	40.0072	38.2803	36.0121	42.6805	45.8837	32.7421	33.6492	34.3733	39.3853	41.4579	45.0369	40.5956	37.7918	39.1348	45.3711	50.2639	54.6141	54.2203	59.3959	56.7956
kfl00440_0060_v1.1	Archeaplastidia I	0.000743431	17	'not assigned.no ontology'	6.89496	9.02326	6.58418	8.47345	7.34358	7.75334	10.8497	9.85973	10.0387	10.3253	10.1906	8.01979	9.82111	6.11944	9.98469	11.1368	7.22902	10.4795	12.4211	11.7589	11.9178	10.0328	15.8049	12.9928	13.669	11.3203	13.5111	12.1252	11.8842	14.1606	11.7159	14.0499	11.2696	15.0479	12.9362	13.4372
kfl00494_0120_v1.1	Specific	0.0153461	17	'not assigned.unknown'	10.3424	3.34954	6.71719	10.6244	9.33989	9.42329	13.0358	12.6097	15.7919	11.0576	12.2961	15.357	12.3393	10.9158	10.2545	12.0181	14.458	11.1723	11.7062	15.3882	13.4821	13.8968	18.6454	13.7329	13.8235	12.3699	14.3232	14.8593	13.6272	18.2801	14.9993	12.998	14.4771	13.1371	13.015	13.4372
kfl00106_0160_v1.1	Specific	NE	NE	'not assigned.unknown'	0	0	0	0	0	0	0	0.201219	0	0	0	0	0	0	0	0	0	0	0.625521	0.217758	0	0.067789	0	0	0	0	0	0	0	0	0	0	0	0	0	0.0781232
kfl00705_0020_v1.1	Specific	NR	NR	'not assigned.unknown'	3.37087	2.18746	3.59137	4.49745	2.85187	5.72554	4.7771	3.42072	5.04872	4.90634	4.63208	5.5456	4.78465	4.71362	3.23828	5.76871	2.07958	2.68482	7.05945	4.6455	7.44865	2.71156	3.13185	4.2761	3.5524	3.59852	4.72518	3.80398	2.77299	2.18846	5.0744	2.93018	4.68121	4.6975	4.02283	2.96868
kfl00125_0110_v1.1	Archeaplastidia II	0.000217737	18	'protein.degradation.ubiquitin.E3.SCF.FBOX'	8.04412	14.3552	5.65308	11.6673	9.76767	12.2861	11.4974	13.4817	10.2149	11.1308	10.1906	10.6646	13.5985	9.67533	12.9531	11.938	8.41735	10.9125	14.6551	13.2106	14.5249	13.8968	15.2951	16.3643	13.8235	14.8439	15.8737	15.2754	16.7964	13.517	13.5069	12.998	14.3904	15.2071	13.4883	16.0153
kfl00476_0030_v1.1	Archeaplastidia I	NE	NE	'protein.synthesis.initiation.deoxyhypusine synthase'	0	0	0	0	0	0	0.161936	0.268292	0	0.0732289	0	0.0853169	0.188868	0.16539	0	0.0801209	0.297083	0	0.26808	0.725859	0.22346	0.271156	0.58267	0.493396	0.154452	0.224907	0.147662	0.178312	0.158456	0.128733	0.447741	0	0	0.159237	0.394395	0
kfl00405_0050_v1.1	Viridiplantae	4.01435e-06	16	'lipid metabolism.FA synthesis and FA elongation.acyl-CoA binding protein'	23.7493	27.6166	23.1444	30.8303	30.5151	35.0689	46.3945	37.4938	31.2903	35.0034	38.4884	37.3688	39.0956	33.4915	37.2402	39.9002	35.749	43.7366	41.4631	57.7058	53.2579	57.6207	62.0543	60.1121	55.0622	60.0502	56.1115	53.7907	54.8259	57.3505	58.4302	53.0438	54.094	56.6884	50.9559	61.1705
kfl00730_0010_v1.1	Viridiplantae	NE	NE	'not assigned.unknown'	0	0	0	0	0	0	0	0	0	0	0	0	0	0	0	0	0	0	0	0	0	0	0	0	0	0	0	0	0	0	0	0	0	0	0	0
kfl00843_0020_v1.1	Specific	2.93821e-09	18	'not assigned.unknown'	34.3216	35.6829	39.9041	53.122	64.8801	65.3666	59.2684	60.7681	62.9329	66.3454	70.4919	60.319	68.0553	69.7947	64.3158	67.4618	61.2981	75.175	80.8709	78.4653	70.9112	116.19	89.9496	106.409	107.885	141.916	105.283	105.56	118.763	105.497	95.145	83.6229	93.3641	83.918	80.1411	70.9359
kfl00538_0040_v1.1	Streptophyta	0.000743431	11	'not assigned.unknown'	7.04818	6.8358	10.0425	15.4478	15.9705	13.121	19.0274	13.0792	14.2656	17.9411	17.0124	16.1249	18.0054	13.562	17.3608	17.3862	15.9435	18.5339	17.4252	19.0175	18.1747	14.1679	12.3817	12.9928	12.4334	13.6444	12.6989	13.0762	13.548	12.4227	14.1038	12.7726	13.8702	12.4205	13.5672	13.2028
kfl00027_0470_v1.1	Streptophyta	0.00049924	18	'not assigned.unknown'	17.7737	19.7555	20.8166	20.4015	14.901	18.608	20.08	13.4146	14.7939	20.138	17.6861	16.2102	18.8868	17.7794	14.4823	18.5079	15.4483	25.4625	31.276	22.3565	19.8134	19.5232	24.2536	24.4231	22.0867	20.6165	25.4717	22.705	23.5308	22.1421	19.2529	20.4362	20.8921	23.5671	20.7452	24.9213
kfl00140_0040_v1.1	Specific	NE	NE	'not assigned.unknown'	0	0	0	0	0	0	0	0	0	0	0	0	0	0	0	0	0	0	0	0	0	0	0	0	0	0	0	0	0	0	0	0	0	0	0	0
kfl01181_0020_v1.1	Specific	NE	NE	'not assigned.unknown'	0	0	0	0	0	0	0	0	0	0	0	0	0	0	0	0	0	0	0	0	0	0	0	0	0	0	0	0	0	0	0	0	0	0	0	0
kfl00192_0030_v1.1	Prokaryotic	3.02399e-15	2	'development.unspecified'	59.6031	46.2784	57.861	29.7223	21.4604	35.6653	27.2052	24.1463	20.6058	10.1788	10.8643	14.0773	8.93973	4.96171	8.63541	7.45125	8.2193	4.76339	5.71905	3.33895	3.64984	2.10146	2.54918	2.22028	4.63357	4.42318	5.53732	12.8384	10.1412	12.1653	21.7154	23.2912	26.8736	38.2965	29.0275	37.2648
kfl00122_0100_v1.1	Archeaplastidia I	0.00465711	13	'metal handling.acquisition'	0.383053	0.68358	0.199521	0.716984	14.0455	6.91836	0.809678	4.69511	0.528355	0.512603	0.589538	4.35116	4.91056	96.5052	9.62488	3.28496	24.2618	41.5714	4.46801	179.215	28.2304	8.47363	0.728337	2.05582	1.15839	29.7627	9.81952	0.41606	1.34688	0.643664	0.970106	1.50266	0.86689	1.2739	0.788791	1.79683
kfl00070_0030_v1.1	Prokaryotic	1.54896e-10	20	'tetrapyrrole synthesis.magnesium-protoporphyrin IX monomethyl ester (oxidative) cyclase'	42.6721	21.5328	17.8238	5.86624	0.641672	4.05559	26.0716	7.84754	1.70248	0.878747	1.17908	0.682535	2.83301	0.826951	2.78852	1.68254	3.06986	0.952678	1.42976	4.28257	4.54368	45.961	52.7316	55.0137	67.3412	50.0794	77.8917	69.1255	71.3846	76.403	58.2063	45.7559	55.8277	54.7776	38.3352	36.4054
kfl00045_0040_v1.1	Viridiplantae	NR	NR	'not assigned.unknown'	383.36	400.92	398.043	331.964	244.406	271.844	287.678	249.176	220.97	240.85	270.766	257.572	255.16	274.63	264.549	268.405	286.883	291	312.492	254.922	271.95	336.911	255.573	299.656	255.85	271.538	273.913	283.753	279.755	258.367	293.494	261.613	259.2	272.933	285.306	294.993
kfl00193_0090_v1.1	Specific	NR	NR	'not assigned.unknown'	11.9513	9.50176	10.3751	17.7291	11.2649	13.8367	20.6468	14.2195	13.1502	18.5269	12.1276	17.6606	12.7171	11.9081	15.9215	12.2585	13.4678	10.8259	12.7785	11.4686	11.3964	18.0319	14.1297	17.5156	16.9898	30.5874	20.0082	18.5444	22.9762	20.9191	14.3277	18.633	15.5173	13.6148	13.8038	17.2652
kfl00424_0080_v1.1	Archeaplastidia I	2.23893e-07	12	'DNA.unspecified'	6.58852	4.64834	7.04973	10.4289	6.41672	7.03764	12.2261	9.79266	10.0387	11.1308	11.117	14.5039	14.228	12.0735	13.6727	12.1784	15.3493	12.7312	12.0636	14.2268	11.4709	10.8462	10.8522	11.0192	9.03546	10.0459	11.9606	10.5204	9.98275	10.6848	9.62643	9.99268	10.2293	9.63385	9.30773	9.99977
kfl00271_0120_v1.1	Archeaplastidia I	1.88157e-05	18	'not assigned.no ontology'	11.8746	9.22833	12.8358	18.5764	13.1899	19.443	17.0842	21.7987	21.4277	18.3072	21.8129	20.988	20.9013	17.2006	21.1388	22.4339	21.2909	21.7384	27.791	31.72	31.1354	31.5897	47.1962	37.5803	43.015	34.7107	40.3855	39.5257	35.0981	45.2496	37.3864	38.0924	42.651	47.6119	35.6533	38.5929
kfl00414_0070_v1.1	Prokaryotic	NR	NR	'nucleotide metabolism.degradation'	54.3169	50.5166	60.0557	37.5439	31.5845	31.8483	47.771	25.9572	23.5411	36.3216	42.952	38.1366	32.1704	34.4012	39.7589	33.7309	46.9391	43.3902	36.2802	32.083	25.3999	48.2658	41.7337	50.9843	43.3239	46.4808	47.3995	50.1056	43.8924	44.4128	39.0281	53.4946	30.948	45.2234	48.8261	43.0459
kfl00590_0060_v1.1	Specific	NE	NE	'not assigned.unknown'	0	0	0	0	0	0	0	0	0	0	0	0	0	0	0	0	0	0	0	0	0	0	0	0	0	0	0	0	0	0	0	0	0	0	0	0
kfl00016_0200_v1.1	Specific	0.000846917	11	'not assigned.unknown'	64.8126	65.5553	73.1575	101.095	82.5618	136.339	110.926	123.951	123.224	99.8843	110.244	124.563	121.442	127.516	132.859	117.618	148.442	76.8205	106.875	100.459	113.443	97.345	108.741	103.366	98.5406	99.2591	100.779	96.1694	96.4207	101.956	100.219	95.6442	105.154	94.6665	97.179	94.2166
kfl00310_0100_v1.1	Prokaryotic	0.0208046	15	'transport.ABC transporters and multidrug resistance systems'	2.45154	4.51163	3.72438	0.912526	2.13891	1.19282	5.66774	1.00609	1.64377	4.61342	2.18971	3.92458	4.59578	3.72128	2.69856	4.00605	3.16889	6.75535	2.14464	3.55671	3.35189	7.18564	4.51569	7.89434	3.5524	3.29864	4.72518	4.51723	4.83292	3.60452	2.91032	2.93018	2.42729	2.70703	3.86507	2.49994
kfl00677_0210_v1.1	Specific	NE	NE	'not assigned.unknown'	0	0	0	0	0	0	0	0	0	0	0	0	0	0	0	0	0	0	0	0	0	0	0	0	0	0	0	0	0	0	0	0	0	0	0	0
kfl01122_0020_v1.1	Archeaplastidia I	NE	NE	'signalling.receptor kinases.DUF 26'	0	0	0	0	0	0	0	0	0	0	0	0	0	0	0	0	0	0	0	0	0	0	0	0	0	0	0	0	0	0	0	0	0	0.0796186	0	0
kfl00279_g12_v1.1	Specific	NR	NR	'not assigned.unknown'	0	0	0.532055	0	0	0	0	0.268292	0	0.585831	0	0	0.503647	0.661561	0	1.68254	0.792221	0.346428	0	0.580687	1.26627	0.813468	0.874004	0.328931	0	0	1.55045	0.475498	0	0.257466	0.298494	0.300532	0.693512	0	0.315516	0.937478
kfl00035_0370_v1.1	Specific	1.54896e-10	13	'development.unspecified'	2.1451	1.57223	2.32774	6.6484	2.3528	5.84482	4.37226	5.90242	4.8726	9.81268	9.51682	12.4563	11.1432	5.20979	10.5244	12.8995	12.2794	10.9991	18.1401	16.9125	19.59	26.7089	12.3089	18.4201	10.0394	13.4195	11.1485	5.82484	6.1798	6.50101	3.50731	5.9355	2.51398	5.65292	5.12714	4.14053
kfl00517_0100_v1.1	Specific	NE	NE	'not assigned.unknown'	0	0	0.399041	0	0	0	0	0	0	0	0	0	0	0.16539	0	0	0	0	0	0	0	0	0	0	0	0	0.147662	0	0	0	0	0	0	0	0	0.156246
kfl00264_0060_v1.1	Viridiplantae	0.00140974	9	'nucleotide metabolism.synthesis.PRS-PP'	96.9891	87.84	98.1641	77.9558	88.3368	71.0921	116.513	73.8474	60.9369	92.3417	86.9989	79.1741	90.2787	59.7886	72.5914	99.5903	76.4494	109.298	90.5218	107.645	100.333	71.1107	60.3063	62.6613	65.1016	69.5713	66.2264	64.0733	58.9457	52.9736	52.9081	61.3085	56.5212	64.093	63.0244	56.1706
kfl00075_0270_v1.1	Viridiplantae	0.00813098	2	'not assigned.no ontology'	37.0796	45.4581	37.7759	26.724	28.59	30.2977	31.2536	20.4573	30.1162	25.4104	25.0975	21.9264	25.3712	28.0336	23.0278	28.9237	22.9744	30.2259	20.7315	24.534	18.7706	25.4209	25.0548	27.6302	24.7896	25.1146	25.324	26.4495	25.4322	22.8501	22.9094	26.4468	25.2265	26.2741	25.7935	27.89
kfl00047_0020_v1.1	Archeaplastidia I	0.0372682	11	'minor CHO metabolism.galactose.alpha-galactosidases'	13.177	15.2438	17.4248	17.5335	19.9631	16.6995	25.181	19.9207	16.7312	17.4285	18.6125	23.6328	20.2088	21.7488	15.2919	20.2706	21.588	26.5018	16.1742	25.9857	24.2826	18.9809	17.5529	16.3643	17.762	14.3191	15.726	16.583	16.1625	18.4732	19.029	14.5758	21.4989	16.2422	14.5137	19.3746
kfl01644_0010_v1.1	Specific	NE	NE	'not assigned.unknown'	0	0	0	0	0	0	0	0	0	0	0	0	0	0	0	0	0	0	0	0	0	0	0	0	0	0	0	0	0	0	0	0	0	0	0	0
kfl00191_0170_v1.1	Streptophyta	NE	NE	'development.storage proteins'	0	0	0	0	0	0	0	0	0	0	0	0	0	0	0	0	0	0	0	0	0	0	0	0	0	0	0	0	0	0	0	0	0	0	0	0
kfl00136_g4_v1.1	Specific	NE	NE	'not assigned.unknown'	0	0	0	0	0	0	0	0	0	0.219687	0	0	0	0	0	0.480726	0	0	0	0	0	0	0	0	0	0	0	0.178312	0	0	0	0.225399	0	0	0	0.23437
kfl00666_0050_v1.1	Specific	NE	NE	'protein.glycosylation'	0	0	0	0.0651804	0	0	0	0.268292	0.0587061	0	0	0.255951	0.0629559	0	0.0899522	0.160242	0	0.0866071	0	0.0725859	0.0744865	0.067789	0.0728337	0	0.0772261	0	0.147662	0.0594372	0.0792281	0.193099	0.0746235	0	0	0.238856	0.0788791	0.156246
kfl00021_0540_v1.1	Specific	4.00107e-08	18	'not assigned.unknown'	14.173	16.5426	12.3038	15.3174	13.689	10.3775	11.3355	11.939	10.0387	13.8403	12.9698	8.617	13.0319	13.8928	18.2603	15.1429	9.3086	20.3527	14.6551	23.1549	18.2492	42.7749	30.1532	36.3468	25.1757	31.7869	27.6866	27.9355	32.8005	35.8521	29.2524	28.9262	29.1275	28.4238	22.9538	35.6242
kfl00116_0080_v1.1	Specific	NR	NR	'not assigned.unknown'	0.612885	0.68358	1.26363	3.25902	1.78242	3.93631	4.12936	2.01219	3.17013	2.63624	3.45301	5.97218	5.09942	2.06738	3.86794	4.40665	2.67375	4.50357	3.66376	5.1536	3.94779	2.64377	4.73419	4.19387	6.7959	3.59852	4.79901	4.10117	3.01067	7.46651	3.20881	5.10904	3.72763	6.68796	2.52413	4.21865
kfl00162_0100_v1.1	Prokaryotic	NR	NR	'protein.synthesis.ribosome biogenesis.Pre-rRNA processing and modifications.misc'	58.4539	58.6512	65.7753	66.484	52.9023	55.3469	65.6649	55.6706	57.7668	61.1462	64.4281	62.0254	67.048	56.15	63.6861	60.8118	59.7137	57.3339	65.3222	54.6572	53.4813	57.4851	73.3435	59.6187	66.1056	59.6004	62.3872	66.9857	62.3526	65.3319	60.5197	59.5053	60.5089	66.9592	67.4416	66.6391
kfl00287_0160_v1.1	Archeaplastidia I	2.79695e-06	18	'not assigned.unknown'	24.209	19.4137	22.8784	23.5953	19.5353	27.5542	22.59	24.6829	27.6506	26.2892	22.7393	32.7617	22.5382	15.2159	27.9751	29.805	23.4696	29.2732	28.8633	35.059	31.8802	40.6056	49.1628	38.4849	41.1615	36.1351	36.694	36.9105	37.9503	40.8083	34.0283	36.6649	39.5302	41.322	32.1038	35.6242
kfl00055_0140_v1.1	Viridiplantae	NE	NE	'stress.abiotic.drought/salt'	0	0	0	0	0	0	0	0	0	0	0	0	0	0	0	0	0	0	0	0	0	0	0	0	0	0	0	0	0	0	0	0	0	0	0	0
kfl00058_0200_v1.1	Viridiplantae	NR	NR	'not assigned.unknown'	62.5909	36.5715	56.8633	43.736	27.8058	45.5658	37.731	37.4938	36.5739	45.8413	52.3004	46.9243	37.018	21.3353	35.3512	40.7014	32.9762	34.1232	49.2374	31.5023	37.0198	25.692	34.0133	34.0443	38.6903	29.7627	34.9221	40.7739	30.9782	32.4407	32.3866	42.6755	31.2947	44.2679	39.5184	41.5615
kfl00006_0040_v1.1	Archeaplastidia I	0.00109522	23	'protein.synthesis.ribosomal protein.eukaryotic.60S subunit.L17'	1884.55	2328.68	1890.92	1893.16	1662.29	2029.47	1916.75	2039.69	2076.55	1527.99	1657.53	1943.01	1597	1733.12	1764.14	1598.01	1679.81	1375.49	1948.94	1580.99	1860.08	1593.45	1913.71	1781.24	1883.01	1510.18	1713.54	1949.06	1826.76	2227.85	2007.3	1909.8	2160.64	1967.22	1976.47	2114.8
kfl00068_0230_v1.1	Viridiplantae	NE	NE	'transport.Major Intrinsic Proteins.TIP'	0	0	0	0	0	0	0	0	0	0	0	0	0	0	0	0	0	0	0	0	0	0	0	0	0	0	0	0	0.0792281	0	0	0	0	0.0796186	0	0
kfl00288_0050_v1.1	Archeaplastidia I	0.0279628	1	'protein.targeting.secretory pathway.vacuole'	212.058	225.376	231.909	179.702	104.521	170.573	137.807	115.433	119.349	120.755	134.499	115.69	117.665	88.153	106.773	133.962	126.854	136.666	143.691	106.193	109.57	124.867	132.776	155.913	149.587	107.955	122.412	162.561	136.985	135.878	132.233	156.953	114.43	146.419	141.351	165.309
kfl00077_0220_v1.1	Specific	9.0634e-05	18	'not assigned.unknown'	6.05224	4.78506	4.855	7.03948	8.12784	10.0197	12.55	9.39022	14.7352	12.5221	10.7801	13.3948	12.6541	12.3216	10.4345	14.4218	11.3882	13.2509	15.9955	19.3078	18.9196	14.9814	21.1946	18.8313	20.9283	18.2175	21.3372	21.9323	19.0148	19.2456	19.9245	21.9388	23.0593	21.497	18.2211	18.9839
kfl00761_0050_v1.1	Viridiplantae	5.00023e-08	14	'not assigned.unknown'	12.1045	9.70684	10.2421	15.3826	15.1149	14.3139	20.4039	15.6951	15.381	18.7466	19.3705	19.4522	21.2791	17.366	21.2287	22.0333	19.7065	22.258	27.791	26.2035	21.4521	18.8453	23.671	22.4495	22.1639	18.5174	24.6595	22.8833	20.0447	22.5283	18.8798	20.5113	18.118	20.0639	17.9844	16.9527
kfl00314_0110_v1.1	Prokaryotic	NR	NR	'Co-factor and vitamine metabolism.lipoic acid'	59.22	69.1783	59.5901	57.7498	50.7634	49.6214	54.4103	64.0547	52.131	51.8461	61.0593	49.9104	58.0453	48.0458	57.6593	53.2804	62.9816	50.6652	58.1734	63.3675	58.6954	57.7563	82.2293	69.4866	61.8581	55.777	65.1928	64.2516	61.9564	51.815	57.684	54.0957	58.4284	58.3604	49.7727	54.9987
kfl00836_0090_v1.1	Viridiplantae	NE	NE	'not assigned.unknown'	0	0	0	0	0	0	0	0	0	0	0	0	0	0	0	0	0	0	0	0	0	0	0	0	0	0	0	0	0	0	0	0	0	0	0	0
kfl00163_0080_v1.1	Viridiplantae	2.05556e-10	16	'not assigned.unknown'	0.612885	0.410148	0.266027	0.521443	0.855562	0.119282	0.971613	2.4817	1.11542	0.878747	1.68439	1.79165	1.51094	0.578866	1.97895	2.40363	2.67375	2.59821	5.18289	6.6779	6.92725	8.81257	7.57471	6.33192	4.47912	5.77262	6.57096	5.5871	5.86288	5.53551	4.32816	4.95877	4.24776	3.34398	4.02283	3.67179
kfl00031_0290_v1.1	Archeaplastidia I	1.88157e-05	19	'not assigned.no ontology'	89.4812	82.9866	80.5398	77.6299	68.5876	60.1182	61.2116	69.5547	71.9736	67.6635	78.8296	71.4102	67.4887	62.7656	81.5866	68.6636	83.7774	98.1259	80.7815	65.3999	65.3992	102.565	113.329	110.521	101.784	86.2145	100.558	113.525	104.66	104.081	92.9809	104.735	76.6331	89.0136	95.2859	96.6384
kfl00061_0170_v1.1	Streptophyta	6.69427e-05	15	'DNA.synthesis/chromatin structure'	1.14916	0.888654	1.33014	2.08577	0.427781	1.3121	2.02419	3.82316	4.69649	1.17166	2.44237	5.20433	2.32937	1.32312	1.61914	2.64399	3.96111	1.38571	2.94888	4.20998	3.64984	7.93132	4.15152	5.59182	3.47518	6.44734	4.20837	2.13974	3.48604	2.96086	1.2686	1.57779	1.73378	1.11466	0.788791	1.17185
kfl00114_0030_v1.1	Streptophyta	4.12579e-07	11	'development.unspecified'	14.2496	11.3474	14.565	21.1184	21.2465	28.9855	39.3503	33.3353	32.758	27.827	32.0877	35.3212	32.6741	33.2434	36.9703	36.2948	37.5315	30.5723	32.1696	39.6319	38.733	24.5396	29.352	24.2586	22.2411	20.6165	24.2904	22.705	22.58	22.5926	22.1632	18.7832	22.9726	21.4174	18.2999	21.0933
kfl00016_0330_v1.1	Specific	6.14058e-07	3	'not assigned.unknown'	310.656	262.631	323.356	341.285	311.425	345.202	313.588	262.457	253.317	273.803	291.569	262.947	254.468	188.214	231.087	231.389	195.877	271.34	239.038	205.708	220.331	207.299	221.779	210.516	227.508	233.379	244.381	261.761	234.198	199.729	244.989	254.25	185.688	277.63	309.364	302.024
kfl00078_0220_v1.1	Specific	NE	NE	'not assigned.unknown'	0	0	0	0	0	0	0	0	0	0	0	0.0853169	0	0	0	0	0	0	0	0	0	0	0	0	0	0	0	0	0	0.0643664	0	0	0	0	0	0
kfl00702_0060_v1.1	Archeaplastidia I	NE	NE	'protein.degradation.ubiquitin.E3.RING'	0	0	0	0	0	0	0	0	0	0	0	0	0	0	0	0	0	0	0	0	0	0	0	0	0	0	0	0	0	0	0	0	0	0	0	0
kfl00030_0080_v1.1	Specific	7.46985e-07	5	'misc.short chain dehydrogenase/reductase (SDR)'	1.22577	0.957012	2.72678	3.6501	1.42594	3.3399	7.77291	2.41463	3.93331	3.51499	1.09486	0.938486	1.19616	0.909646	0.449761	0.400605	0.297083	0.433036	0.0893601	1.37913	0.297946	0	0.437002	0.164465	0.386131	0.749691	0.590648	0.237749	0.792281	0.257466	0.447741	0.375665	0.173378	0.796186	0.394395	2.18745
kfl00050_0030_v1.1	Streptophyta	0.00583824	10	'not assigned.unknown'	26.6605	22.8316	29.7286	24.3775	20.89	20.0394	24.8571	20.6585	20.0188	23.2868	24.3395	24.9125	28.6449	24.3124	27.9751	30.2056	26.3414	31.525	31.0973	34.5509	34.9342	22.7771	23.0155	24.3409	21.0827	16.5682	19.7867	21.754	18.1432	18.3444	19.5514	22.615	20.1119	23.8856	21.7706	23.1245
kfl00057_0520_v1.1	Prokaryotic	0.000288572	11	'RNA.processing.RNA helicase'	3.98375	1.98238	1.86219	5.34479	6.20283	6.56052	8.42065	8.11583	7.22085	7.90873	9.17994	7.25193	8.43609	7.60795	8.63541	8.57294	9.60568	8.5741	6.43393	9.00065	6.77827	6.84669	5.97236	7.15424	5.94641	6.89716	5.68499	5.88428	6.73439	6.50101	7.98472	6.01063	7.28188	6.68796	5.91593	6.24986
kfl00057_0350_v1.1	Specific	3.35367e-06	16	'not assigned.unknown'	5.7458	3.00775	6.11863	2.54204	3.63614	3.81703	4.93903	4.49389	5.51837	8.56779	10.5275	9.29954	8.93973	10.585	9.35502	7.37113	10.3979	14.8964	11.9743	8.49255	7.44865	13.3544	13.2557	13.1572	12.3562	9.44611	13.1419	13.3734	9.42815	10.5561	8.13396	10.2181	9.36242	11.7836	9.46549	11.7966
kfl00090_0060_v1.1	Specific	NE	NE	'not assigned.unknown'	0	0	0	0	0	0	0	0	0	0	0	0	0	0	0	0	0	0	0	0	0	0	0	0	0	0	0	0	0	0	0	0	0	0	0	0
kfl00047_0100_v1.1	Archeaplastidia I	8.10513e-06	13	'development.unspecified'	58.5305	51.2001	49.6141	62.7687	87.1248	59.4025	91.4936	58.2193	54.127	83.7739	81.5246	62.8785	86.0607	64.3368	64.1359	90.5367	65.4573	95.1812	81.8539	98.862	91.9164	70.1616	65.696	72.8582	71.0481	66.8724	66.1526	65.9753	63.1448	63.3366	60.9674	65.8916	62.156	63.6152	59.7114	58.2018
kfl00104_g1_v1.1	Specific	NE	NE	'not assigned.unknown'	0	0	0	0	0	0.119282	0	0.201219	0	0	0	0	0	0	0	0	0	0	0	0	0.0744865	0	0	0	0	0	0	0	0	0.0643664	0	0.901595	0	0	0	0
kfl00476_0050_v1.1	Archeaplastidia I	0.00180629	14	'protein.postranslational modification'	28.4992	26.9331	29.3295	36.0448	33.5095	40.0788	45.261	37.695	37.5719	36.1019	39.4148	41.0374	40.6695	34.98	44.3464	43.1852	43.4731	35.2491	45.2162	37.6721	47.8203	35.8604	46.9777	40.2118	44.9456	36.8848	43.5603	40.0012	38.3464	42.2887	37.3864	38.1675	37.1896	40.5259	33.8391	35.4679
kfl00114_0220_v1.1	Viridiplantae	NR	NR	'signalling.calcium'	11.4916	9.50176	11.4392	13.1013	9.76767	7.51477	15.7077	7.91461	6.98602	12.156	10.1064	11.3471	13.9762	8.51759	12.6833	13.7808	10.4969	15.8491	15.1912	11.5412	15.6422	10.8462	10.4881	10.2791	12.6651	10.9455	11.4438	12.0657	10.5373	10.6848	9.77568	12.2467	9.53579	11.4651	12.0685	10.8591
kfl00020_0600_v1.1	Specific	NE	NE	'not assigned.unknown'	0	0	0	0	0	0	0	0	0	0	0	0	0	0	0	0	0	0	0	0	0	0	0	0	0	0	0	0	0	0	0	0	0	0	0	0
kfl01341_g2_v1.1	Archeaplastidia I	NE	NE	'RNA.regulation of transcription.Chromatin Remodeling Factors'	0	0	0	0	0	0	0	0	0	0	0	0	0	0	0	0	0	0	0	0	0	0	0	0	0	0	0	0	0	0	0	0	0	0	0	0
kfl00021_0400_v1.1	Archeaplastidia I	6.17382e-09	13	'cell.vesicle transport'	8.88683	6.8358	7.51527	10.9503	11.4788	10.3775	19.1894	6.7073	8.39497	21.6025	17.1808	19.7935	28.1413	38.4532	18.89	26.7604	24.1627	54.7357	21.089	44.8581	33.221	31.7931	17.6258	23.0251	15.5997	15.7435	16.169	11.9469	14.4195	12.1653	13.5069	12.3218	13.4368	12.6594	13.8827	11.5622
kfl00209_0220_v1.1	Archeaplastidia I	NR	NR	'protein.degradation.ubiquitin.ubiquitin protease'	22.2171	22.8999	23.6764	30.1133	23.2428	18.8466	29.6342	27.7682	27.0635	23.8726	26.8661	25.7657	25.5601	23.0719	25.8163	28.5231	19.5084	26.1553	27.2548	33.3169	28.7518	21.2858	24.982	24.5053	25.7935	22.0409	26.1362	26.5684	24.2438	23.8156	27.4615	25.6955	29.6476	30.6532	23.1116	29.9993
kfl00102_0140_v1.1	Specific	1.59485e-05	13	'not assigned.unknown'	4.06036	2.87104	4.72199	7.62611	6.06023	8.23046	8.74452	7.91461	8.98203	9.95914	10.6117	8.87296	9.75816	6.36752	10.2545	10.576	10.0018	9.95982	11.17	10.5975	11.0985	7.99911	10.7066	8.63443	7.56816	7.57188	8.63823	7.13246	8.1605	7.98144	6.26838	8.33975	7.62863	8.04148	7.57239	8.51543
kfl00118_0340_v1.1	Prokaryotic	5.72293e-06	17	'not assigned.unknown'	11.1085	11.2107	14.3655	24.3775	21.8881	9.18472	21.1326	21.5975	26.1242	23.1403	25.8554	24.4859	21.7827	30.5972	24.467	25.6387	26.1433	26.242	27.6123	28.5263	30.614	26.98	42.2435	33.222	39.3853	25.2646	35.7342	32.2744	30.9782	38.1693	31.2673	29.5272	31.8149	34.236	30.3684	28.6712
kfl00003_0680_v1.1	Archeaplastidia II	0.0138389	11	'protein.postranslational modification'	25.2815	22.9683	28.3984	24.7034	22.3872	33.1604	35.059	27.1646	30.2336	29.9506	32.593	34.1268	38.0253	28.0336	31.3034	29.3243	40.9975	29.0134	38.8716	36.2204	35.6046	29.895	26.0745	27.1368	26.2569	28.7881	27.096	27.46	26.8583	27.2914	28.2823	26.597	29.9944	27.8665	30.1318	26.1713
kfl00013_0290_v1.1	Prokaryotic	4.82785e-11	2	'PS.calvin cycle.aldolase'	2363.82	2296.62	2142.65	1299.11	1837.89	1419.46	1634.01	1277.67	1159.5	1023.74	935.765	865.54	951.326	883.184	916.972	945.507	888.971	887.463	692.988	792.275	769.893	538.584	551.497	550.712	852.422	911.174	850.238	1060	1234.85	1255.98	1621.72	1510.02	1707.69	1497.86	1548.08	1414.11
kfl00308_0100_v1.1	Archeaplastidia I	NR	NR	'not assigned.unknown'	17.4672	14.3552	17.9568	24.1819	19.3215	27.1963	22.9139	21.9999	23.5411	22.9939	28.2136	27.1308	25.1194	18.3583	25.9062	28.0423	24.2618	23.2107	28.2378	24.534	25.1764	21.0824	27.0941	24.5876	26.643	23.7652	27.1698	26.5684	25.9076	28.0638	25.5212	28.0246	26.9603	28.9015	24.6891	26.7963
kfl00099_0220_v1.1	Archeaplastidia I	0.0208046	7	'not assigned.no ontology'	57.1515	48.2608	55.9988	41.0637	41.1383	43.0608	53.0339	36.2194	36.6913	42.6192	43.6258	43.5969	44.8246	35.4762	46.2354	50.7967	44.9586	47.9803	56.2075	54.2942	55.3435	31.7253	30.7358	35.2778	31.8172	31.8619	34.6267	35.6029	31.1367	26.519	29.7748	35.3125	32.4217	38.9335	38.0986	33.9836
kfl00032_0190_v1.1	Viridiplantae	4.82785e-11	14	'RNA.processing.ribonucleases'	44.664	37.7336	37.8424	50.6452	64.0246	40.6752	68.8226	50.9084	56.7101	69.9336	68.1337	71.5809	80.7094	89.0626	83.0258	93.2608	81.1037	95.6143	86.0538	119.476	100.408	91.5152	82.5206	95.3899	80.7013	85.015	81.8047	76.674	78.119	75.888	78.9517	72.0525	87.9027	71.8956	76.9071	75.5451
kfl00305_g5_v1.1	Specific	0.0124674	13	'not assigned.unknown'	13.2536	8.20296	18.1564	22.6176	21.6742	30.7748	31.5774	18.9817	19.9601	26.216	21.1391	31.3966	20.2718	26.6278	28.6947	25.5586	24.5589	22.3446	35.744	27.002	31.9547	20.4045	29.6433	20.6404	22.7045	29.9876	25.1025	24.1909	26.6207	23.6868	20.3722	25.0193	24.8798	24.5225	20.3508	17.4215
kfl01012_0030_v1.1	Specific	NE	NE	'not assigned.unknown'	0	0	0	0	0	0	0	0	0	0	0	0	0	0	0	0	0	0	0	0	0	0	0	0	0	0	0	0	0	0	0	0	0	0	0	0
kfl00650_0090_v1.1	Specific	NR	NR	'lipid metabolism.'exotics' (steroids, squalene etc).3-beta hydroxysteroid dehydrogenase/isomerase'	26.3541	26.1128	22.5458	17.0773	21.3891	17.8923	41.1316	18.6463	15.7919	14.8655	19.2863	16.0396	22.7271	16.1255	16.6412	21.6327	11.9823	31.7848	21.2677	34.3331	23.9847	22.3704	18.1356	20.6404	19.7699	27.2138	27.9819	24.7853	20.7578	22.7214	21.7901	24.869	24.7931	25.0002	26.9766	28.5931
kfl01536_0015_v1.1	Archeaplastidia I	NE	NE	'signalling.receptor kinases.DUF 26'	0	0	0	0	0	0	0	0	0	0	0	0	0	0	0	0	0	0	0	0	0	0	0	0	0	0	0	0	0	0	0	0	0	0	0	0
kfl01186_0010_v1.1	Specific	NR	NR	'not assigned.unknown'	16.3181	31.7865	19.021	22.748	12.9047	15.9838	16.6794	19.9207	17.8466	13.767	13.2225	17.0634	17.3129	18.5237	21.0488	17.7868	24.4598	18.8804	18.4975	26.1309	20.6328	11.0496	17.5529	17.7623	18.3798	15.4436	17.4241	16.8207	19.094	20.018	15.5963	18.4076	16.9044	21.497	19.0099	16.7965
kfl00172_0010_v1.1	Archeaplastidia II	6.69427e-05	18	'not assigned.unknown'	11.6448	8.27132	13.5009	11.6021	12.6908	9.42329	15.141	13.817	8.86462	15.1584	14.8227	13.736	14.291	8.51759	16.0115	16.9856	14.7551	18.6205	15.1019	19.453	16.9084	18.303	20.1021	21.2983	19.3065	16.943	22.4446	20.8625	20.837	19.3743	20.6707	18.8584	18.118	20.9397	19.562	23.9838
kfl00293_0090_v1.1	Archeaplastidia I	4.01435e-06	6	'signalling.MAP kinases'	89.4812	78.9535	78.2786	59.4445	61.6718	54.7505	75.7049	59.9632	50.0763	68.2494	64.6807	56.3091	68.6848	56.8115	51.8124	67.7022	57.337	62.7035	52.0076	62.2061	55.12	39.521	36.2712	41.363	34.4429	35.2355	36.7678	42.9137	37.7918	31.6039	39.849	37.9421	37.7964	43.9495	42.2792	43.749
kfl00062_0010_v1.1	Prokaryotic	9.99703e-09	13	'transport.unspecified anions.arsenite-transporting ATPase'	43.8213	38.8957	41.6998	69.026	51.1911	62.146	52.2242	66.6035	59.9976	64.5879	64.007	59.5512	67.7405	77.4853	71.6919	70.907	85.857	68.6794	69.0754	81.3688	71.4326	62.027	68.755	68.4176	63.0165	71.3706	73.3142	63.4195	63.7787	62.3067	61.8629	56.3497	52.7936	51.9909	50.877	54.7644
kfl00136_0080_v1.1	Specific	NE	NE	'not assigned.unknown'	0	0	0	0	0	0	0	0	0	0	0	0	0	0	0	0	0	0	0	0	0	0	0	0	0	0	0	0	0	0	0	0	0	0	0	0
kfl00005_0630_v1.1	Archeaplastidia I	0.0100886	21	'transport.potassium'	169.539	367.219	164.006	41.4547	20.89	33.2797	55.6249	41.5182	29.2356	41.3743	42.6994	39.1604	38.4031	32.0857	33.3723	37.2562	45.8498	40.0991	48.2545	11.0331	28.5283	46.2321	52.2946	49.1751	54.5217	42.7324	44.0033	57.8918	50.3891	53.231	50.2963	52.8936	34.2422	49.4431	49.536	43.2803
kfl00044_0090_v1.1	Specific	NE	NE	'not assigned.unknown'	0	0	0	0	0	0	0	0	0	0	0	0	0	0	0	0	0	0	0	0	0	0	0	0	0	0	0	0.0594372	0	0.321832	0	0	0	0	0	0
kfl00968_0010_v1.1	Archeaplastidia I	0.00259777	22	'not assigned.unknown'	34.245	31.9232	25.2061	31.6777	37.716	45.9236	51.0097	32.5975	27.1222	31.0491	31.6666	27.472	30.1559	23.9816	28.0651	29.4044	27.6287	39.9259	31.0973	34.6235	29.7946	37.0128	36.9995	43.1722	38.922	40.4833	40.9762	39.2285	40.4856	34.436	36.267	35.613	42.3042	43.9495	41.4904	44.4521
kfl00460_0160_v1.1	Specific	NE	NE	'not assigned.unknown'	0	0	0	0	0	0	0	0	0	0	0	0	0	0	0	0	0	0	0	0	0	0	0	0	0	0	0	0	0	0	0	0	0	0	0	0
kfl00722_0040_v1.1	Specific	0.000570794	6	'not assigned.unknown'	56.7685	53.0458	55.0012	28.4838	37.3596	33.0411	44.1274	32.4633	25.0088	30.1703	31.6666	30.8847	31.7927	30.1837	27.2555	36.8556	31.5898	34.2098	31.9016	31.2119	34.1893	19.9978	19.3009	20.8049	23.2451	19.5669	22.0755	22.9428	20.5201	20.726	20.2976	25.996	23.9262	24.841	27.9232	22.6557
kfl00375_0090_v1.1	Streptophyta	0.0170009	15	'RNA.regulation of transcription.AtSR Transcription Factor family'	8.12073	5.87879	9.24445	11.7325	11.1936	11.9282	14.5742	13.4817	12.7392	12.9615	13.9805	16.4662	15.1724	12.1562	15.2019	14.1814	13.4678	16.0223	14.387	16.9851	17.3554	13.0833	18.2813	14.5552	16.1403	14.2441	15.0615	13.9677	14.0234	14.4181	14.3277	14.7261	16.0375	18.2327	15.2237	14.5309
kfl00067_0200_v1.1	Archeaplastidia I	0.00230398	16	'cell.cycle.peptidylprolyl isomerase'	67.0343	66.1705	85.5943	146.395	103.88	138.487	165.417	134.951	149.466	126.1	117.655	123.454	149.079	148.603	142.394	135.004	135.866	148.098	142.083	168.762	122.083	166.151	157.831	171.784	150.128	165.232	156.522	155.666	150.058	142.185	150.143	137.794	126.306	138.775	134.568	151.012
kfl00775_0030_v1.1	Streptophyta	6.23484e-08	21	'protein.degradation.ubiquitin.E3.RING'	135.371	138.835	133.014	103.572	94.6109	108.427	122.342	97.5912	102.266	92.122	104.517	103.831	95.3152	90.3857	100.836	99.5903	99.8199	103.929	118.492	109.242	104.058	125.613	130.591	132.888	145.031	116.277	125.439	143.719	131.202	143.537	139.77	137.268	128.213	145.384	129.125	142.262
kfl00384_0020_v1.1	Archeaplastidia I	0.000188769	23	'not assigned.unknown'	113.231	96.5899	105.746	127.688	64.2385	102.583	122.342	62.8474	62.8742	75.2793	77.6505	63.6464	75.9877	35.807	51.5426	74.3522	54.5642	73.183	93.1132	75.199	67.2613	69.2126	74.436	80.1769	98.695	79.9171	88.3019	108.057	89.7655	79.9431	87.5334	106.163	72.472	119.667	112.482	116.794
kfl00314_0080_v1.1	Prokaryotic	NR	NR	'nucleotide metabolism.salvage.NUDIX hydrolases'	16.931	19.8922	14.831	24.2471	22.102	19.2044	26.8003	24.0121	26.359	24.4585	22.3182	19.8788	21.9086	28.6125	24.1072	18.1073	32.184	21.392	15.5487	19.2353	19.8134	17.8285	20.1749	18.3379	19.7699	25.1896	23.0353	19.3171	22.1047	20.3398	21.1185	18.633	22.019	18.5511	18.7732	20.7808
kfl00184_0140_v1.1	Specific	NE	NE	'not assigned.unknown'	0	0	0	0	0	0	0	0	0	0	0	0	0	0	0	0	0	0	0	0	0	0	0	0	0	0	0	0	0	0	0	0	0	0	0	0
kfl00038_0350_v1.1	Archeaplastidia I	9.0634e-05	17	'not assigned.no ontology'	26.5073	26.1811	28.0659	32.9813	30.3012	26.8385	39.0265	31.7255	33.345	37.7861	34.7827	38.3926	40.1029	37.4609	33.5522	34.7725	35.749	33.3437	41.195	40.14	45.2878	41.0802	44.3557	40.7874	38.7675	41.233	47.0303	40.7145	43.1001	40.8083	41.9384	37.2659	36.6695	40.7647	37.4676	44.2959
kfl00006_0590_v1.1	Prokaryotic	NR	NR	'protein.postranslational modification'	95.6101	84.0803	98.4301	78.6727	67.0904	82.5432	88.6597	63.5181	62.1697	82.9684	76.1346	68.6801	70.0069	41.5129	75.8297	95.5042	60.803	96.5669	97.0451	65.4725	70.8367	56.9428	71.3042	71.049	79.6974	57.7262	62.7563	78.1599	63.4617	76.5961	64.2509	82.8716	52.7936	85.4307	78.8002	74.4514
kfl00018_0060_v1.1	Viridiplantae	0.00043612	17	'not assigned.unknown'	78.8323	76.3559	92.777	81.7362	78.284	79.4419	62.6691	75.1217	71.504	88.7535	80.0087	87.7911	80.3946	97.8283	75.8297	89.4951	94.4724	90.8509	85.7857	73.7473	65.4736	93.2099	100.875	97.528	104.95	111.704	101.518	89.1558	102.997	96.7428	84.1007	95.1934	67.9642	99.364	90.7109	96.7165
kfl00656_0070_v1.1	Archeaplastidia I	1.14053e-05	11	'signalling.G-proteins'	30.7975	33.9056	33.5194	40.0208	46.842	41.5102	66.9603	51.1096	43.9121	44.5964	42.6152	48.6306	49.4833	48.7074	44.4364	50.3159	47.0381	51.5312	45.7524	55.8186	58.2485	32.4032	44.1372	37.9093	44.4823	39.5087	41.3454	39.288	36.2865	40.8727	34.5507	36.1389	38.0565	44.8253	33.5236	32.8899
kfl00672_0050_v1.1	Streptophyta	NR	NR	'not assigned.unknown'	0.0766106	0.34179	0.399041	1.17325	0.499078	0	2.10516	0.134146	0.117412	0.732289	0.589538	0.426584	0.944338	0.0826951	0.269856	0.400605	0.396111	2.33839	0.625521	1.74206	2.08562	0.67789	0.364169	0.164465	0.617809	0.82466	1.03363	0.772683	0.475369	0.386199	0.596988	1.12699	0.520134	1.03504	0.631032	1.24997
kfl00476_0060_v1.1	Streptophyta	0.000288572	11	'not assigned.unknown'	21.6042	15.5173	19.7525	30.1785	24.6687	32.3254	33.1158	37.1584	30.9968	29.8774	32.7615	36.7716	32.8	28.3644	32.8325	35.2532	39.0169	23.5571	37.5312	28.5263	38.8075	22.2348	32.7023	26.3145	29.1915	23.5403	28.1296	25.4391	23.2138	27.935	22.4617	26.1463	25.7466	29.0608	21.8495	22.6557
kfl00109_0090_v1.1	Archeaplastidia II	0.00109522	19	'secondary metabolism.N misc.alkaloid-like'	18.3099	14.3552	17.0258	20.1407	17.4677	16.4609	23.3997	11.939	16.2029	16.9159	18.6125	16.8074	18.1313	13.3966	16.5512	22.0333	12.7746	22.5178	19.1231	25.0421	17.7278	18.642	19.8108	19.2424	20.0788	23.4653	23.6259	25.0825	20.7578	22.3995	20.223	25.3198	20.1985	24.204	24.5314	24.4526
kfl00105_0300_v1.1	Specific	NE	NE	'not assigned.unknown'	0	0	0	0	0	0	0	0	0	0	0	0	0	0	0	0	0	0	0	0	0	0	0	0	0	0	0	0	0	0	0	0	0	0	0	0
kfl00055_0160_v1.1	Archeaplastidia I	NR	NR	'protein.synthesis.ribosomal protein.eukaryotic.40S subunit.SA'	613.804	612.078	575.085	598.617	781.128	679.312	857.125	648.462	509.627	670.484	625.5	606.688	725.881	614.673	645.767	768.6	626.251	717.54	737.489	883.806	983.669	506.791	583.616	567.077	633.486	535.579	552.625	633.482	561.094	637.421	597.809	655.459	679.035	638.223	612.259	554.597
kfl00006_0670_v1.1	Archeaplastidia II	2.02166e-08	23	'not assigned.unknown'	104.114	81.8929	76.3499	14.6656	15.2575	24.4528	18.4607	40.5792	26.8874	5.34571	5.81116	9.64081	6.67332	6.45022	6.56651	6.40967	8.41735	3.11786	6.70201	7.6941	7.22519	14.0323	17.9171	22.2028	23.554	17.2429	18.9007	21.6351	25.8284	34.6935	35.5208	26.4468	37.7964	32.3251	26.8189	27.8119
kfl00018_0350_v1.1	Streptophyta	NR	NR	'not assigned.unknown'	39.2246	40.7414	46.9538	50.2541	41.9226	45.9236	41.4555	44.6035	56.7688	42.546	49.2685	46.2417	47.7835	41.9264	55.7703	45.5888	48.8206	37.7607	53.5267	42.9708	46.1816	47.249	50.0368	50.9843	45.409	46.181	43.3388	44.2807	46.5069	51.815	48.0575	43.1263	48.7192	43.1533	38.6507	42.7334
kfl00052_0300_v1.1	Specific	NE	NE	'not assigned.unknown'	0	0	0	0	0	0	0	0	0	0	0	0	0	0	0	0	0	0	0	0	0	0	0	0	0	0	0	0	0	0	0	0	0	0	0	0
kfl00703_g7_v1.1	Specific	NR	NR	'not assigned.unknown'	2.1451	0.68358	1.72918	1.30361	1.99631	0.834975	1.21452	2.21341	5.92931	0.366145	3.28457	0.853169	1.76276	1.07504	2.33876	1.60242	1.7825	0.60625	1.16168	2.97602	2.08562	1.2202	0.728337	0.164465	0.540583	0.149938	0.369155	1.36706	1.18842	0.643664	0.970106	1.50266	2.86074	1.43313	0.788791	0.546862
kfl00220_0050_v1.1	Specific	NR	NR	'misc.protease inhibitor/seed storage/lipid transfer protein (LTP) family protein'	1.22577	0.68358	1.46315	2.21613	1.21205	2.14708	2.83387	1.34146	1.40895	2.48978	3.20035	1.70634	2.32937	1.07504	1.889	2.80423	2.67375	2.16518	3.66376	2.54051	3.35189	1.2202	2.18501	1.80912	2.62569	1.72429	2.06727	2.43692	1.66379	1.93099	1.94021	1.87832	1.90716	2.62741	2.44525	2.0312
kfl00070_0100_v1.1	Prokaryotic	4.7971e-06	10	'protein.degradation.serine protease'	135.677	148.474	119.38	189.805	215.602	174.51	177.967	170.768	155.806	191.86	180.904	150.755	210.839	154.888	155.078	203.347	160.128	228.903	152.27	244.905	167.52	143.848	159.069	152.13	143.255	144.54	142.937	148.177	140.472	133.239	137.083	130.205	140.61	140.288	127.705	131.325
kfl00113_0270_v1.1	Specific	NR	NR	'not assigned.unknown'	220.179	195.436	233.239	166.21	161.559	156.617	102.262	162.987	186.568	177.287	179.388	182.066	149.709	263.963	191.328	158.72	257.868	153.468	204.635	162.52	191.952	152.39	113.402	124.336	127.037	149.563	129.943	140.272	169.073	133.882	150.143	141.701	150.232	119.03	138.512	110.857
kfl00231_0050_v1.1	Specific	0.0208046	15	'not assigned.unknown'	0.153221	0.273432	0.332534	0.260722	0	0.238564	1.05258	0.335365	0.645767	0.805518	1.17908	0.767852	0.377735	0.16539	0.989474	0.801209	1.18833	0.779464	1.16168	0.871031	1.1173	1.01684	0.874004	0.493396	0.540583	0.899629	1.03363	0.475498	0.713053	0.90113	0.522365	0.976728	0.520134	0.875804	0.788791	1.0156
kfl00784_0020_v1.1	Archeaplastidia I	0.0372682	14	'development.unspecified'	0.536274	0.273432	0.399041	0.912526	0.427781	0.477128	1.53839	0.603657	0.528355	0.65906	0.589538	1.45039	1.25912	0.413475	0.899522	0.801209	1.48541	0.60625	1.25104	1.23396	1.71319	1.01684	0.58267	1.23349	1.08117	0.82466	1.03363	1.18874	1.02997	1.1586	0.671612	1.05186	0.86689	1.03504	0.946549	1.09372
kfl00385_0040_v1.1	Archeaplastidia I	NE	NE	'not assigned.unknown'	0	0	0	0	0	0	0	0	0	0	0	0	0	0	0	0	0	0	0	0	0	0	0	0	0	0	0	0	0	0	0	0	0	0	0	0
kfl01289_g2_v1.1	Specific	NE	NE	'not assigned.unknown'	0	0	0	0	0	0	0	0	0	0	0	0	0	0	0	0	0	0	0	0	0	0	0	0	0	0	0	0	0	0	0	0	0	0	0.0788791	0
kfl00512_0040_v1.1	Archeaplastidia I	8.06615e-10	16	'transport.misc'	29.5717	26.7963	25.4056	70.0037	54.8986	44.6115	77.4862	61.2376	57.1797	58.6564	66.9546	73.9697	73.4065	82.5297	72.9512	72.7498	70.3096	74.3089	86.858	90.9501	91.0225	93.9556	88.493	101.64	90.9724	93.4115	90.7383	79.6458	92.5385	86.1223	75.9667	79.0398	79.1471	69.6663	74.3829	71.8733
kfl00276_0080_v1.1	Specific	0.0029258	21	'not assigned.unknown'	13.3303	12.4412	9.77651	15.5129	13.689	17.6537	15.6268	22.2682	14.6765	13.767	15.4122	16.4662	14.9835	15.3813	15.4718	16.4248	16.0425	16.4554	12.7785	16.5496	14.7483	22.7093	26.5843	24.4231	25.0985	22.5657	27.7605	24.1315	25.353	22.9145	27.6853	24.2679	26.3535	27.9461	24.9258	27.1869
kfl00228_g4_v1.1	Specific	NR	NR	'not assigned.unknown'	4.13697	5.26357	3.59137	4.75817	2.56669	0.477128	5.91065	2.74999	2.9353	7.32289	6.14804	3.49799	2.58119	1.48851	1.97895	2.88435	1.7825	7.10178	0.35744	3.26637	6.40584	3.38945	7.64754	7.8121	4.55634	4.04833	6.34946	4.87385	6.49671	2.89649	6.41762	3.38098	3.12081	3.98093	7.17799	5.70299
kfl00031_0430_v1.1	Streptophyta	0.0188159	3	'protein.postranslational modification'	16.6245	16.1325	15.5626	15.9692	12.9047	15.8645	16.1126	13.8841	13.1502	12.9615	13.7278	15.2717	15.8019	11.3292	14.7522	14.7423	13.5668	12.125	11.17	13.7187	13.4821	10.9818	13.5471	13.6506	13.9779	11.6202	13.5111	12.779	12.1219	12.6802	12.3129	13.3737	14.4771	13.8536	12.384	14.0622
kfl00241_0070_v1.1	Streptophyta	7.46985e-07	15	'not assigned.unknown'	12.3343	8.40803	10.2421	12.5146	16.7548	12.0475	18.7845	18.7804	18.3163	22.4081	19.539	19.2816	21.0902	17.2006	20.7789	20.3507	19.7065	21.9116	22.7868	25.3325	21.8245	20.3367	23.9623	21.0516	21.4689	21.5161	21.9278	20.5653	19.4109	21.3697	19.7752	21.6383	21.1521	21.0193	19.9564	19.2964
kfl00062_0280_v1.1	Specific	NE	NE	'not assigned.unknown'	0	0	0	0	0	0	0	0	0	0	0	0	0	0	0	0	0	0	0	0	0	0	0	0	0	0	0	0	0	0	0	0	0	0	0	0
kfl01152_0020_v1.1	Specific	NE	NE	'not assigned.unknown'	0	0	0	0	0	0	0	0	0	0	0	0	0	0	0	0	0	0	0	0	0	0	0	0	0	0	0	0	0	0	0	0	0	0	0	0
kfl00002_0110_v1.1	Archeaplastidia I	2.60702e-05	18	'signalling.G-proteins'	12.3343	12.4412	13.2349	17.8594	15.8279	17.773	21.7803	15.2926	18.0815	17.7946	18.8652	14.5039	18.509	10.9984	15.8316	21.5525	9.11054	20.7857	22.6081	25.0421	22.5694	25.692	29.5705	27.7124	26.9519	25.5645	30.123	27.9355	24.7192	25.0385	25.2228	24.3431	21.4989	27.4684	23.9004	26.0932
kfl00007_0540_v1.1	Archeaplastidia I	0.00465711	17	'not assigned.unknown'	2.52815	1.2988	2.9263	6.3225	2.13891	7.63405	5.18194	5.76828	5.87061	4.90634	5.81116	8.78764	6.10672	3.96936	7.46603	6.00907	5.34749	3.89732	10.1871	6.31497	9.53427	7.25343	12.6002	7.15424	10.9661	7.79679	8.49056	8.55896	7.52667	9.14003	7.98472	7.66356	9.27573	11.067	7.09911	9.06229
kfl00349_0090_v1.1	Archeaplastidia I	9.33841e-18	14	'cell.division'	1.53221	1.43552	2.26123	3.71528	2.2815	4.17487	6.55839	4.9634	7.7492	5.93154	7.91665	7.16662	10.5136	10.6677	12.8632	13.5404	13.1707	16.8884	15.7274	29.1795	22.9418	34.708	16.3147	24.0119	13.1284	13.5694	13.5849	7.48909	8.00204	9.65497	4.70128	5.33444	5.72148	7.00644	4.81162	5.15613
kfl00235_0130_v1.1	Viridiplantae	0.000217737	14	'signalling.G-proteins'	15.2455	17.7731	18.6884	23.7257	22.4585	28.8663	25.7478	35.817	37.2784	28.5593	30.656	30.3728	32.4852	35.3935	36.7904	33.9713	36.0461	24.7696	40.3908	26.4939	33.5189	29.6238	42.3892	35.9357	38.4586	30.5124	36.4725	35.5434	30.5028	32.1189	24.2526	24.5685	26.7002	30.3347	29.0275	26.8744
kfl00174_0120_v1.1	Archeaplastidia I	1.59485e-05	7	'signalling.G-proteins'	47.8817	33.222	46.4218	44.5834	41.2096	37.0967	54.4103	38.8353	29.1769	46.7201	43.1205	43.4263	48.539	41.0168	39.6689	46.0695	41.0965	40.4455	40.2121	37.0188	43.5746	23.6584	20.1749	20.3937	21.9322	24.215	22.4446	22.5861	21.1539	20.7904	20.9692	23.4415	22.1924	22.9302	23.9004	20.7026
kfl00026_0355_v1.1	Streptophyta	NE	NE	'not assigned.unknown'	0	0	0	0	0	0	0	0	0	0	0	0	0	0	0	0	0	0	0	0	0	0	0	0	0	0	0	0	0	0	0	0	0	0	0	0
kfl00186_0110_v1.1	Streptophyta	NE	NE	'mitochondrial electron transport / ATP synthesis.cytochrome c reductase'	0	0	0	0	0	0	0	0	0	0	0	0	0	0	0	0	0	0	0	0	0	0	0	0	0	0	0	0	0	0	0	0	0	0	0	0
kfl00369_0090_v1.1	Prokaryotic	0.0029258	14	'not assigned.unknown'	11.1852	11.1424	10.3086	20.3363	15.614	15.3874	18.7036	15.4268	16.7899	17.7214	17.9388	20.8173	21.5939	14.2236	18.6201	17.867	20.0036	25.3759	18.0507	26.639	24.4316	20.9468	22.9426	19.2424	17.3759	18.5923	20.082	19.7926	20.1239	20.2111	17.9843	17.8065	20.8921	19.9843	17.8267	19.9995
kfl00064_0230_v1.1	Archeaplastidia I	8.10513e-06	6	'protein.synthesis.ribosomal protein.eukaryotic.60S subunit.L15'	1120.12	1451.24	1084.19	1130.42	1215.04	1216.08	1337.02	1294.64	1242.92	1125.68	1158.1	1125.59	1145.99	1145.16	1150.94	1110.56	1070.89	992.951	1181.52	1190.05	1285.64	783.98	949.315	898.063	971.659	839.279	881.247	983.448	932.119	1083.74	1071.89	993.407	1171.43	1022.54	967.294	1039.43
kfl00297_0010_v1.1	Archeaplastidia I	NE	NE	'misc.nitrilases, *nitrile lyases, berberine bridge enzymes, reticuline oxidases, troponine reductases'	0	0	0	0	0	0	0	0	0	0	0	0	0.0629559	0	0	0	0	0	0	0	0	0	0	0	0	0	0	0	0	0	0	0	0	0	0	0
kfl00541_0060_v1.1	Specific	NE	NE	'not assigned.unknown'	0	0	0	0	0	0	0	0	0	0	0	0	0	0	0	0	0	0	0	0	0	0	0	0	0	0	0	0	0	0	0	0	0	0	0	0
kfl00129_0080_v1.1	Archeaplastidia I	0.00329165	20	'protein.postranslational modification'	132.919	119.832	127.959	135.575	143.948	162.462	149.062	171.036	205.295	143.236	158.333	169.098	143.854	122.471	165.152	151.188	156.761	117.439	149.857	139.365	161.114	176.251	222.288	188.56	205.035	185.773	201.189	197.094	194.03	220.198	202.603	210.147	224.265	202.868	175.664	183.121
kfl00023_0300_v1.1	Viridiplantae	3.37198e-07	16	'not assigned.unknown'	5.59258	7.79281	7.04973	7.16984	3.92133	5.48698	9.23033	2.54877	3.63978	6.81029	8.00087	3.24204	7.49175	7.85603	4.76746	8.73318	11.4872	14.2902	9.74025	14.372	10.5026	15.9304	13.6927	14.8019	12.4334	8.99629	13.1419	9.92601	9.82429	9.07567	9.92493	11.3451	9.53579	10.0319	7.49351	10.2341
kfl00181_0010_v1.1	Archeaplastidia I	NE	NE	'not assigned.unknown'	0	0	0	0	0	0	0	0	0	0	0	0	0	0	0	0	0	0	0	0	0	0	0	0	0	0	0	0	0	0	0	0	0	0	0	0
kfl00266_0040_v1.1	Specific	NE	NE	'not assigned.unknown'	0	0	0	0	0	0	0	0	0	0	0	0	0	0	0	0	0	0	0	0	0	0	0	0.0822327	0	0	0	0	0	0	0	0	0	0	0	0
kfl00662_0040_v1.1	Viridiplantae	7.52957e-12	11	'not assigned.unknown'	50.1034	57.6942	60.1887	62.2473	60.1033	63.4581	81.1297	62.9145	63.109	75.3526	71.5025	71.4955	82.1574	110.233	93.1005	83.8866	108.237	112.243	83.373	101.911	89.9052	76.466	64.5307	64.8816	54.5217	51.4288	57.4405	48.3819	51.9737	54.5827	47.6844	50.0385	51.84	60.0324	51.508	40.3897
kfl00001_0120_v1.1	Archeaplastidia I	NR	NR	'protein.degradation.cysteine protease'	222.247	207.056	190.077	254.529	258.237	246.198	353.586	218.725	228.778	268.018	274.809	238.717	272.41	148.355	200.683	259.672	168.149	267.356	273.174	343.622	289.678	228.178	215.151	231.814	237.007	256.844	245.636	244.168	237.051	208.547	247.004	236.368	219.497	249.365	247.444	273.119
kfl00041_0020_v1.1	Viridiplantae	0.049261	4	'protein.targeting.peroxisomes'	64.2763	67.0592	57.9275	60.6829	48.9096	61.0724	62.6691	66.134	60.7608	52.7981	54.2375	58.954	55.1493	42.588	53.6115	50.5563	60.902	45.0357	57.3692	55.8911	48.4162	42.7071	56.956	51.9711	55.6801	46.106	53.3798	53.969	49.8345	54.3896	51.341	49.9634	53.8339	64.093	49.1416	59.5299
kfl00098_0250_v1.1	Specific	0.00813098	21	'not assigned.unknown'	1.60882	0.136716	1.19712	0.260722	0.570375	0	2.7529	0.335365	0	0.0732289	0.589538	2.04761	0.75547	1.48851	0.719617	0.320484	0	0.952678	0	0.290344	1.48973	1.42357	1.09251	0.822327	0.772261	2.09913	1.69811	1.96143	2.61453	1.73789	5.67139	2.10372	1.99385	0.636949	1.97198	2.81244
kfl00118_0050_v1.1	Archeaplastidia I	NR	NR	'protein.postranslational modification'	26.1242	22.0113	24.541	29.7874	31.0854	26.1228	34.1684	28.1036	27.768	33.6121	33.8563	24.5713	35.4441	18.7718	26.8057	35.093	21.2909	37.7607	38.7823	49.7213	44.5429	26.0988	29.4977	28.2058	30.041	29.3129	29.4586	30.5507	25.1153	21.4984	24.4765	28.7008	23.4927	28.5035	27.5288	26.1713
kfl00089_g30_v1.1	Specific	3.59072e-05	16	'not assigned.unknown'	14.7859	27.3432	17.0258	16.3603	15.1149	21.2322	22.671	24.8841	16.7312	25.4104	21.8971	23.4621	27.0081	13.562	32.1129	39.4195	20.9939	46.4214	45.3056	55.746	40.2972	35.657	35.8342	45.6391	31.2766	41.9827	46.3659	43.0325	33.9889	59.6677	36.3417	29.377	41.0039	42.6756	33.1292	42.9678
kfl00614_0010_v1.1	Viridiplantae	0.00109522	13	'not assigned.no ontology'	6.89496	4.57999	6.05212	11.9932	12.6908	15.3874	17.1652	15.0914	16.3203	15.671	13.7278	16.8927	16.9981	16.6217	15.112	17.4664	14.359	16.1955	17.1571	19.2353	21.3776	13.5578	22.8698	13.5684	20.156	12.8947	16.612	15.8103	14.0234	18.795	13.7307	14.7261	14.6504	17.5957	10.9642	12.656
kfl00770_0060_v1.1	Specific	1.14053e-05	18	'not assigned.unknown'	18.7696	16.8844	28.0659	25.5507	27.6632	17.4152	32.3061	27.0304	22.367	27.0947	27.5398	21.6705	32.8	20.4257	32.8325	28.2827	26.2423	32.5643	32.1696	38.7609	34.2638	33.6234	42.6806	39.3072	41.316	36.1351	37.5061	39.9418	37.7126	38.3624	39.252	34.2606	36.9295	37.3411	38.2563	41.0928
kfl00560_0040_v1.1	Archeaplastidia I	1.81884e-07	8	'protein.degradation.metalloprotease'	56.6919	53.3876	47.8849	53.7086	63.2403	58.3289	71.4136	68.1461	60.4085	76.0116	66.1967	68.7654	73.9731	55.9019	63.6861	67.4618	63.4767	65.0419	68.0924	75.4893	82.5311	46.4355	42.6077	48.5173	45.5634	50.979	47.5472	45.4695	43.9716	39.9716	44.5502	45.3803	49.3261	43.7106	46.6964	40.4678
kfl00648_0030_v1.1	Viridiplantae	4.12579e-07	7	'protein.degradation.ubiquitin'	66.1916	53.1142	62.5164	65.7018	52.7597	71.2114	73.6807	73.6461	75.6134	65.6864	67.2073	74.0551	67.6146	68.3888	72.5014	67.0612	81.8959	41.3116	66.6626	46.455	61.8983	39.7244	47.7061	42.2676	46.5674	47.0806	43.3388	43.8052	41.8325	44.3485	43.804	42.976	46.4653	48.3285	44.6455	45.8583
kfl00228_0040_v1.1	Archeaplastidia I	NE	NE	'not assigned.unknown'	0	0	0	0	0	0	0	0	0	0	0	0	0	0	0	0	0	0	0	0	0	0	0	0	0	0	0	0	0	0	0	0	0	0	0	0
kfl00954_0040_v1.1	Prokaryotic	NR	NR	'protein.degradation.metalloprotease'	4.67325	1.57223	2.99281	4.88853	6.06023	2.62421	6.88226	4.29267	4.63778	6.88352	6.82179	5.80155	5.54012	4.54823	6.56651	6.24943	5.54555	7.18839	6.07649	9.07324	8.34249	6.30438	5.31686	6.00299	7.33648	8.09666	6.64479	5.64653	6.41748	6.37228	5.89526	6.68683	7.54195	7.64338	4.96938	5.85924
kfl00408_0070_v1.1	Archeaplastidia I	0.00259777	12	'protein.degradation'	52.7081	38.5539	44.8921	55.0123	54.1856	58.2097	59.0255	56.8108	53.7748	56.606	59.2907	55.9679	61.1301	53.1729	58.5589	62.4943	56.4458	54.0428	62.3734	65.4725	69.4959	48.1302	63.2925	49.5041	59.078	54.5025	54.5611	54.1473	48.7253	53.6816	50.8932	52.3676	55.3943	55.733	52.2968	49.7645
kfl00376_0050_v1.1	Viridiplantae	0.000743431	15	'stress.biotic'	1.68543	1.16209	1.86219	1.75987	3.35095	4.05559	1.05258	2.95121	4.75519	3.2953	2.69503	5.0337	2.26641	2.39816	2.69856	2.88435	8.12027	4.41696	4.64673	10.5975	5.95892	8.13468	3.05902	5.67405	3.5524	5.62268	4.50369	3.98229	4.83292	4.37692	3.65655	4.50797	6.67506	2.62741	2.9974	2.3437
kfl00009_0740_v1.1	Archeaplastidia I	NR	NR	'minor CHO metabolism.others'	28.1161	32.1966	24.9401	28.4187	35.8623	25.8842	35.221	25.3536	25.361	33.5389	29.2242	20.9026	31.6038	32.2511	31.5732	35.9743	31.0947	42.7839	33.3313	34.9864	30.2415	27.319	33.5763	30.4261	29.8865	33.2113	34.2576	33.0471	32.0874	32.5051	25.5212	30.8045	26.7002	27.9461	29.5796	28.2806
kfl00088_0010_v1.1	Archeaplastidia I	NR	NR	'not assigned.unknown'	42.5189	68.6998	52.4074	28.9401	31.0141	29.7012	40.4839	26.2255	20.7232	30.39	33.351	30.0315	41.8656	37.2128	39.0392	39.4996	36.4422	52.4839	27.9697	42.6079	34.6362	35.996	35.033	33.8799	26.9519	36.5849	38.023	32.3338	32.3251	28.1925	29.4763	33.1336	27.1337	29.6181	39.5184	35.2336
kfl00386_0050_v1.1	Specific	NR	NR	'not assigned.unknown'	57.9943	50.5166	60.0557	47.7772	36.9318	42.1066	35.221	37.9633	37.8067	41.3011	53.9848	54.3469	45.643	38.6186	40.9282	53.8413	44.0673	63.3098	56.2075	40.9384	46.1072	33.8945	41.0782	32.3997	43.0922	32.1617	32.1165	43.4486	35.415	41.0014	35.4462	42.5252	32.2483	46.7361	39.3606	46.1708
kfl00168_0020_v1.1	Specific	0.00109522	2	'not assigned.unknown'	72.3971	74.1001	77.281	65.5715	51.1911	71.3307	53.1958	78.4083	68.4513	54.4823	60.1328	63.0492	56.9751	46.9708	52.2622	50.1557	62.2884	48.1536	49.4161	48.56	41.0421	51.8586	59.141	59.2075	57.7652	56.3018	59.2863	56.7625	55.7766	50.8495	53.4304	53.4195	54.354	62.8191	60.8157	64.061
kfl00031_0200_v1.1	Archeaplastidia I	NR	NR	'not assigned.unknown'	52.3251	57.4891	50.0131	58.6624	39.7837	61.7881	48.6616	51.3779	59.9976	45.6949	50.8687	57.5889	48.8537	55.6538	58.7388	52.1587	64.368	34.6428	69.5222	40.3578	54.971	57.5529	67.9538	60.3588	59.3097	57.3514	65.7834	61.9336	56.8066	58.5735	56.8631	54.246	56.2612	64.093	59.0015	62.1079
kfl00106_0100_v1.1	Specific	NE	NE	'not assigned.unknown'	0	0	0	0	0	0	0	0	0	0	0	0	0	0	0	0	0	0	0	0	0	0	0	0	0	0	0	0	0	0	0	0	0	0	0	0
kfl00282_0090_v1.1	Specific	2.32862e-06	16	'not assigned.unknown'	8.88683	2.5976	6.98322	8.66899	7.48617	8.94616	7.85387	11.3353	12.0347	11.5702	8.42197	17.234	14.1651	14.8851	16.1914	13.0597	12.3785	10.5661	21.5358	19.5256	18.6216	17.0828	19.5923	19.4069	23.554	17.2429	18.4577	18.1283	13.8649	18.5375	12.8352	16.0033	17.3378	19.9046	13.9616	14.2965
kfl00462_0090_v1.1	Archeaplastidia I	1.34974e-05	5	'protein.degradation.ubiquitin.ubiquitin protease'	44.9704	45.8682	42.5644	40.5422	33.5808	41.5102	50.1191	35.2133	35.0475	37.42	39.3306	37.8807	40.0399	30.6799	34.6316	39.0189	31.5898	33.4303	35.5653	32.5911	36.4984	27.7935	30.226	29.7682	29.8093	29.6878	29.6062	31.5611	31.1367	29.6086	28.9539	33.6595	27.307	33.2009	32.4193	32.1086
kfl00115_0040_v1.1	Specific	1.15231e-13	15	'not assigned.unknown'	0	0.478506	0	0.325902	0.0712969	0.834975	2.18613	0.469511	0.998003	0.0732289	0.252659	1.10912	2.39232	4.13475	2.60861	13.4603	13.5668	37.5875	28.5059	85.361	61.4514	103.243	33.8677	62.5791	23.3223	31.487	29.1632	7.90515	12.9934	12.1653	2.01484	1.87832	2.94743	0.238856	0.86767	0.390616
kfl00580_0040_v1.1	Specific	NE	NE	'not assigned.unknown'	0	0	0	0	0	0	0	0	0	0	0	0	0	0	0	0	0	0	0	0	0	0	0	0	0	0	0	0	0	0	0	0.0751329	0	0	0	0
kfl00738_0070_v1.1	Prokaryotic	NE	NE	'signalling.MAP kinases'	0	0	0	0	0	0	0	0	0	0	0	0	0	0	0	0	0	0	0	0	0	0	0	0	0	0	0	0	0	0	0	0	0	0	0	0
kfl00044_0250_v1.1	Specific	2.21646e-05	16	'not assigned.unknown'	17.6971	24.3354	21.2822	43.736	36.1475	32.0869	46.5565	34.945	36.1629	40.2027	37.9831	40.3549	40.7324	42.7534	36.2507	40.9418	50.4051	43.9964	41.2844	50.0117	40.5952	51.2485	50.9836	51.7244	43.0922	44.6816	52.5677	43.6269	45.9523	51.8793	48.4307	38.9188	47.3322	43.8698	42.6736	40.9366
kfl00156_0270_v1.1	Specific	1.42056e-11	9	'not assigned.unknown'	82.7395	98.0937	92.378	113.284	91.4739	109.024	184.364	159.969	177.292	148.801	172.061	194.949	158.838	138.432	186.651	154.954	162.801	181.355	123.138	125.138	123.126	90.4306	99.3452	92.1828	46.6446	39.6587	49.9097	50.9377	42.9417	45.6358	44.7741	38.468	51.58	43.4717	37.2309	48.4364
kfl00254_0120_v1.1	Prokaryotic	0.0029258	19	'protein.synthesis.ribosomal protein.prokaryotic.unknown organellar.50S subunit.L36'	48.801	56.0536	66.4403	56.0551	43.8476	37.5739	43.5607	63.5852	60.8195	44.5232	41.9414	49.3132	44.4468	58.1347	53.9713	46.3099	47.4342	60.1919	53.348	52.0441	56.1628	62.027	71.2314	58.9608	59.9275	66.9474	75.9721	55.9304	67.027	65.7181	54.3259	55.5232	59.9888	64.9688	54.5843	67.4984
kfl00412_0070_v1.1	Viridiplantae	0.000188769	15	'hormone metabolism.auxin.induced-regulated-responsive-activated'	15.2455	14.4235	14.3655	19.4238	22.102	21.7093	25.8287	21.4634	21.4277	22.6277	20.8865	24.3153	23.9862	20.9219	23.8373	24.1965	24.2618	25.5491	23.5911	29.9054	30.9119	23.8617	25.9288	25.1632	25.0985	22.6407	25.9885	25.0825	24.7984	24.6523	23.5064	23.4415	24.7064	23.7263	21.1396	26.0932
kfl00530_0040_v1.1	Archeaplastidia I	0.00813098	15	'protein.degradation.ubiquitin.ubiquitin'	221.864	242.329	247.405	374.331	171.112	308.941	257.073	322.353	342.667	362.776	425.646	404.658	351.357	278.6	366.645	325.131	412.549	350.672	420.975	289.981	259.958	389.312	442.538	390.03	412.542	361.951	413.675	416.833	362.548	351.956	336.104	362.065	274.111	350.72	338.943	339.914
kfl00079_0170_v1.1	Archeaplastidia I	9.6223e-06	14	'not assigned.unknown'	28.0395	17.7731	23.2774	28.4187	29.4456	27.5542	35.9497	24.1463	33.5212	42.4728	40.0886	40.2696	37.6476	29.1914	36.4306	37.4165	26.9355	54.1294	46.9141	52.1893	36.8708	38.3008	41.588	42.761	42.7061	37.3346	40.1641	36.8511	35.0981	37.9118	35.0731	36.2892	36.3227	38.3762	33.8391	35.9367
kfl00183_0140_v1.1	Specific	NE	NE	'not assigned.unknown'	0	0	0	0	0	0	0	0	0	0	0	0	0	0	0	0	0	0	0	0	0	0	0	0	0	0	0	0	0	0	0	0	0	0	0	0
kfl00743_0070_v1.1	Archeaplastidia I	8.10513e-06	19	'development.unspecified'	19.5357	16.5426	23.2109	34.3501	25.5243	33.9954	43.3178	37.4267	37.2784	30.1703	32.1719	36.345	36.1367	27.4548	39.489	34.6924	37.8286	33.1705	43.3397	40.8659	42.9787	45.0797	56.956	49.0107	51.2782	48.8049	61.3535	53.5529	50.4683	58.9597	46.5651	45.0797	52.2735	53.3445	41.5693	45.5458
kfl00035_0070_v1.1	Archeaplastidia I	0.0308014	10	'hormone metabolism.cytokinin.signal transduction'	19.9188	14.4235	21.3487	22.4872	19.5353	22.3058	29.9581	25.9572	25.3023	26.0695	26.8661	27.728	25.1823	19.1026	27.7053	26.6803	20.5978	21.6518	24.0379	20.324	26.6662	20.9468	24.982	23.1074	23.7857	20.0917	22.9614	22.8833	20.4409	24.7167	20.223	20.6615	23.406	21.497	19.1676	20.312
kfl00183_g3_v1.1	Archeaplastidia I	NR	NR	'not assigned.unknown'	1.4556	1.50388	0	0.716984	0.142594	0	0.161936	0.335365	1.29153	0	1.34751	2.55951	0.314779	0	0	0.400605	0	0	1.96592	0.798445	0.148973	0.542312	0.58267	0.657861	1.00394	0.374845	0.369155	0.653809	0.633825	0.128733	0.149247	0.375665	0	1.51275	0.157758	0.624986
kfl00099_0180_v1.1	Prokaryotic	2.02166e-08	2	'not assigned.unknown'	12.2577	5.26357	8.64589	5.54033	2.13891	8.23046	4.85807	5.76828	2.64177	0.512603	0.421098	1.19444	1.44798	0.248085	0.0899522	0.480726	0.396111	0.433036	0.893601	1.0162	0.297946	0.271156	0.655503	0.328931	1.31284	0.674722	0.73831	1.06987	0.475369	1.60916	1.71634	1.72806	1.99385	2.1497	3.54956	3.43742
kfl00157_0210_v1.1	Specific	0.00813098	8	'not assigned.unknown'	0.995938	0.273432	0.931096	0.391082	0.427781	1.19282	0.809678	1.94512	1.17412	0.439374	0.842197	3.41268	1.5739	2.48085	1.79904	3.36508	4.35722	0.779464	0.17872	0.653273	3.64984	0.881257	0.364169	0.411163	0.386131	0.749691	0.590648	0.475498	0.0792281	0.321832	0.596988	0.751329	0.433445	0.955423	0.709911	0.468739
kfl00022_0080_v1.1	Viridiplantae	NE	NE	'not assigned.unknown'	0	0	0	0	0	0	0	0	0	0	0.336879	0	0	0	0	0	0	0.173214	0.17872	0	0	0	0	0.164465	0.386131	0	0	0	0	0	0	0	0	0	0	0
kfl00845_g2_v1.1	Specific	2.79695e-06	4	'not assigned.unknown'	189.918	132.683	215.017	173.771	91.1887	169.977	134.892	130.457	158.506	102.521	133.994	115.178	92.8599	60.2847	107.943	104.478	107.643	88.3393	118.402	54.7298	72.6244	51.9264	70.3574	71.2135	66.8778	58.101	71.3207	84.698	70.2754	53.3598	63.43	83.8483	48.0257	94.5073	90.3165	108.357
kfl00141_0270_v1.1	Viridiplantae	6.69427e-05	17	'not assigned.no ontology'	28.6524	28.0951	28.2654	47.321	37.3596	33.5183	60.402	38.3657	37.0435	46.061	40.5097	53.6643	47.5317	47.0535	42.0077	43.3454	46.642	59.6723	49.4161	54.9475	45.5113	70.9751	61.9815	64.2237	61.0087	64.3235	64.3806	59.0211	60.1342	72.7984	61.5644	58.8291	67.0106	64.3318	59.2382	60.7017
kfl00328_0110_v1.1	Specific	NE	NE	'not assigned.unknown'	0	0	0	0	0	0	0	0	0	0	0	0	0	0	0	0	0	0	0	0	0	0	0	0	0	0	0	0	0	0	0	0	0	0	0	0
kfl00176_0170_v1.1	Archeaplastidia I	0.0372682	19	'not assigned.unknown'	18.3866	15.1755	22.4793	21.3792	16.6835	34.1147	23.8855	30.5853	32.6406	21.3828	18.6968	24.6566	19.3904	23.0719	26.4459	23.7959	22.1822	18.7937	22.7868	21.3403	23.4633	28.8781	39.403	32.7286	29.7321	27.5137	27.3175	33.0471	29.3144	33.6636	27.3868	23.8923	25.2265	28.185	25.0047	28.9056
kfl00426_0060_v1.1	Archeaplastidia I	2.32862e-06	18	'misc.gluco-, galacto- and mannosidases'	2.37493	1.43552	3.05931	10.8851	9.91026	11.5704	14.7361	11.8719	12.6218	12.3025	12.633	14.8451	17.061	9.42724	16.6412	16.2645	14.0619	13.8571	17.6933	24.897	26.3682	29.3526	47.0506	28.9459	37.223	32.4616	41.05	35.7218	35.2565	43.8335	35.5208	30.3537	34.2422	40.0481	26.5034	32.7336
kfl00097_0060_v1.1	Archeaplastidia I	1.81884e-07	16	'cell.division'	10.8021	11.2791	11.5722	14.6004	16.3983	15.626	15.7077	15.4939	18.6685	17.9411	18.6125	21.2439	21.1532	21.5007	20.599	18.5881	18.8153	17.1482	19.9273	22.5016	22.9418	23.1838	26.6571	25.6566	22.4728	22.5657	24.7334	21.0408	20.837	22.9788	20.1484	19.8351	22.1057	22.2136	19.562	19.8433
kfl00052_0150_v1.1	Viridiplantae	1.60561e-06	18	'not assigned.unknown'	5.89902	5.87879	5.8526	10.3637	13.1186	12.5246	13.1168	14.5548	14.8526	13.9867	15.2438	14.8451	13.0319	13.8101	14.6622	14.1013	14.9532	15.7625	16.7997	15.4608	13.4821	22.9127	24.982	23.1896	21.7005	23.6153	25.8408	22.0512	24.2438	26.3902	22.6109	20.7367	22.7125	20.1435	19.4831	21.1714
kfl00358_0190_v1.1	Archeaplastidia I	4.01435e-06	13	'not assigned.unknown'	10.8021	9.36505	10.7076	15.187	13.1899	16.2224	18.8655	14.4878	12.1522	16.4033	14.57	19.5376	17.8165	17.1179	20.0593	20.511	15.5473	18.967	19.1231	31.5023	27.1876	19.93	17.9899	18.0912	15.8314	15.8934	19.0484	14.6215	14.4988	15.5767	12.3129	16.2287	17.4245	16.6403	13.9616	16.3277
kfl00444_0100_v1.1	Prokaryotic	5.72293e-06	11	'protein.aa activation.methionine-tRNA ligase'	26.2774	28.0268	28.3319	28.2883	30.5864	32.4447	33.8445	40.3779	43.0903	36.9074	36.1302	39.4164	40.7954	55.4884	42.5474	36.3749	48.1274	35.942	33.6888	36.3655	40.2227	33.9623	32.411	35.4423	30.5043	33.7361	29.9754	26.8656	32.0082	35.0797	31.8642	31.105	35.9759	29.0608	28.1598	31.4055
kfl00243_0100_v1.1	Archeaplastidia I	NR	NR	'RNA.regulation of transcription.C2C2(Zn) GATA transcription factor family'	82.2032	46.4834	80.2738	221.157	180.809	266.476	77.5671	220.066	256.839	106.987	158.501	186.161	137.747	69.6293	188.27	169.696	138.144	90.8509	299.267	228.573	317.536	129.68	275.311	137.082	200.942	124.074	151.87	191.328	162.735	200.63	220.438	211.349	236.488	318.474	175.033	253.9
kfl00105_0150_v1.1	Archeaplastidia I	NR	NR	'RNA.regulation of transcription.unclassified'	14.7092	15.654	15.7621	13.4923	10.8371	10.7354	15.6268	11	14.6765	11.5702	14.3173	13.3948	14.228	9.75802	11.7837	12.579	14.458	13.0777	12.8679	12.9203	13.5565	11.8631	12.7459	13.4862	16.6036	13.6444	11.9606	12.3629	12.2804	13.4526	12.6114	14.4255	12.3098	14.1721	13.9616	14.2184
kfl01548_0010_v1.1	Specific	NE	NE	'not assigned.unknown'	0	0	0	0	0	0	0	0	0	0	0	0	0	0	0	0	0	0	0	0	0	0	0	0	0	0	0	0	0	0	0	0	0	0	0	0
kfl00082_0070_v1.1	Specific	NE	NE	'misc.misc2'	0	0	0	0	0	0	0.242903	0	0.117412	0	0	0	0	0	0	0	0	0	0	0	0	0	0	0	0	0.0749691	0	0	0	0	0	0	0	0	0	0
kfl00006_0340_v1.1	Prokaryotic	0.00038051	18	'not assigned.no ontology'	62.2845	64.5983	64.9107	82.6487	92.6146	63.4581	92.7891	99.6034	94.8103	98.4197	91.5468	97.3466	107.151	76.9891	111.181	92.2993	81.5988	118.219	87.3942	98.0635	75.5293	114.902	128.26	122.773	132.983	148.664	152.756	109.305	133.183	141.606	122.98	121.34	121.798	118.632	138.59	114.919
kfl00595_0040_v1.1	Archeaplastidia I	5.74117e-05	19	'protein.degradation.ubiquitin.E3.SCF.FBOX'	9.88277	7.51938	6.58418	7.82165	6.20283	8.58831	7.77291	8.65241	8.92332	6.51738	8.75885	9.72612	8.12131	3.88667	9.17512	7.93197	9.20957	10.5661	8.66793	10.4524	9.31081	13.3544	17.4073	13.4039	15.368	10.5706	15.726	15.3348	11.5673	15.5123	16.641	13.4488	15.604	17.5161	13.6461	15.859
kfl00376_0030_v1.1	Archeaplastidia I	9.6297e-08	14	'not assigned.unknown'	17.6204	19.1402	26.1372	32.0688	45.3448	34.8304	57.5681	35.4816	35.3411	54.8485	43.8785	49.5691	59.6192	58.7962	59.1885	57.6069	50.8012	77.2535	53.7948	82.385	63.6115	66.0943	45.0112	58.303	52.3593	59.4505	48.7284	44.043	50.0722	50.6564	51.341	40.1961	51.0598	38.8539	42.6736	38.9054
kfl00210_0070_v1.1	Archeaplastidia I	1.32969e-06	17	'not assigned.unknown'	7.27801	5.60536	9.04493	16.0344	15.8279	11.9282	23.9665	30.5182	34.1669	25.7766	26.6976	25.9363	21.4679	34.6492	31.1234	24.5971	29.8073	25.8089	31.9016	34.4057	37.4667	39.7922	49.6726	44.0767	42.4744	43.782	43.4126	40.5362	47.22	48.0174	37.7595	34.4109	41.7841	31.6882	31.6305	37.8116
kfl00251_g16_v1.1	Archeaplastidia I	NR	NR	'not assigned.unknown'	3.83053	1.23044	0.598562	2.34649	0.926859	0	0.323871	0.268292	1.29153	0	0.757977	0	0	0	0	1.04157	2.67375	1.12589	1.96592	0.290344	0	0	0	0.328931	2.08511	0.974598	0.295324	0.772683	0	0.257466	0.298494	0	0	0.318474	1.02543	0
kfl00088_0190_v1.1	Archeaplastidia I	NR	NR	'protein.degradation.ubiquitin.E3.RING'	14.3262	12.3728	16.0281	15.2522	12.1918	15.5067	19.4323	18.378	14.7939	16.6962	19.3705	17.9165	15.4871	15.7948	17.001	15.9441	23.1725	13.6839	16.1742	10.162	13.7055	15.117	16.8974	17.5978	17.2214	14.9938	18.3839	15.6914	14.9741	14.4824	15.8202	15.5525	14.4771	15.8441	13.725	15.4684
kfl00373_0090_v1.1	Archeaplastidia I	NR	NR	'cell.vesicle transport'	36.3134	39.0324	38.574	37.218	26.3085	39.0052	33.1968	23.006	19.6078	28.9987	28.8031	24.9125	32.0445	25.3047	27.6153	31.4074	24.8559	35.6821	38.5142	26.9294	27.4855	28.7425	29.789	27.9591	30.041	30.2875	34.8482	32.2744	28.9975	29.158	28.1331	32.0818	22.9726	35.1914	34.1546	32.0305
kfl00909_0010_v1.1	Viridiplantae	9.0634e-05	5	'transport.metabolite transporters at the mitochondrial membrane'	139.585	122.429	136.672	111.002	123.344	107.712	118.699	93.4327	78.0204	102.081	92.8101	85.8288	99.2184	86.0856	81.5866	100.792	86.6492	104.362	73.0072	68.884	70.0173	55.7904	61.763	54.1913	73.1332	76.4685	73.1665	66.9263	72.0184	66.04	59.9973	69.3477	61.2891	71.2586	77.2226	67.3422
kfl00144_0060_v1.1	Specific	NE	NE	'not assigned.unknown'	0	0	0	0	0	0	0.161936	0	0	0	0	0	0	0	0.0899522	0	0	0	0	0	0.148973	0	0.0728337	0	0	0	0.073831	0	0	0	0	0	0	0.0796186	0.0788791	0
kfl01364_0020_v1.1	Specific	NE	NE	'not assigned.unknown'	0	0	0	0	0	0	0	0	0	0	0	0	0	0	0	0	0	0	0	0	0	0	0	0	0	0	0	0	0	0	0	0	0	0	0	0
kfl00006_0070_v1.1	Streptophyta	0.00465711	20	'not assigned.unknown'	19.2293	21.1226	17.8903	22.4872	15.1149	19.3237	21.8613	18.1097	17.7292	15.2316	18.023	22.1824	19.2015	20.4257	18.4402	16.7453	28.718	18.0143	16.9784	16.7673	17.4298	22.7093	21.9958	23.0251	23.554	21.816	23.1829	22.8239	22.5008	24.2018	22.4617	21.8637	23.7528	24.4429	21.7706	24.2182
kfl00147_0070_v1.1	Viridiplantae	0.00140974	14	'not assigned.unknown'	15.935	14.6286	18.1564	18.3157	22.5298	15.7452	27.4481	25.2194	25.3023	27.9735	22.4867	20.9026	27.5117	20.4257	27.1656	26.0393	29.7083	30.3991	26.0038	28.1633	21.6756	29.6916	23.234	28.4525	25.0985	25.8643	28.2034	24.7259	26.6207	27.3557	23.5064	26.4468	27.5671	23.6467	24.3736	24.0619
kfl00273_0180_v1.1	Specific	NE	NE	'not assigned.unknown'	0	0	0	0	0	0	0	0	0	0	0	0	0	0	0	0	0	0	0	0	0	0	0	0	0	0	0	0	0	0	0	0	0	0	0	0
kfl00267_0030_v1.1	Specific	NE	NE	'not assigned.unknown'	0	0	0	0	0	0	0	0	0	0	0	0	0	0	0	0	0	0	0	0	0	0	0	0	0	0	0	0	0	0	0	0	0	0	0	0
kfl00173_0110_v1.1	Streptophyta	9.6223e-06	21	'not assigned.unknown'	3.37087	1.50388	3.79089	2.60722	0.712969	3.93631	2.42903	2.41463	0.763179	1.31812	1.43173	0.938486	1.44798	0.992341	0.989474	1.28193	0.396111	1.2125	5.89777	1.59689	2.53254	2.57598	3.93302	3.70047	4.32466	4.27324	4.57752	6.35978	4.35755	3.99072	3.50731	5.10904	1.47371	7.00644	6.94136	5.85924
kfl00236_0130_v1.1	Prokaryotic	6.14058e-07	10	'protein.targeting.chloroplast'	89.7111	94.334	101.622	164.972	122.417	173.913	105.258	161.914	186.979	150.559	152.438	142.906	149.079	169.608	158.136	146.461	192.114	111.983	136.81	105.758	119.327	89.6171	100.802	89.3047	96.1466	108.255	100.041	91.0578	96.4999	91.9796	87.011	93.9161	85.5621	86.9435	87.3191	85.1543
kfl00382_0030_v1.1	Archeaplastidia I	0.000743431	11	'protein.targeting.nucleus'	22.0639	13.8083	21.4152	26.1373	27.0215	25.0492	30.039	33.2682	32.758	31.6349	32.8457	31.0553	30.4077	26.9586	31.2134	29.164	28.1239	29.8795	33.6888	32.5185	35.2321	19.9978	29.2791	21.7917	28.0331	23.8402	26.8006	26.0335	22.5008	26.1328	22.0886	23.1409	23.4927	27.7869	21.4551	23.9057
kfl00605_0010_v1.1	Archeaplastidia I	4.7121e-10	11	'not assigned.unknown'	16.7777	13.2615	19.553	53.122	39.5698	38.4088	55.7868	51.3108	51.72	56.6792	54.3217	63.5611	61.2561	48.542	60.5378	61.2124	60.1098	53.1768	49.0587	56.1815	54.8221	38.572	47.1234	43.2544	41.0071	42.2826	43.7818	38.2776	36.3657	33.4062	29.8494	31.4807	32.1616	30.892	29.5796	30.3899
kfl00010_0200_v1.1	Streptophyta	2.32862e-06	13	'not assigned.unknown'	15.7818	13.1247	17.1588	26.724	18.7511	26.9578	28.5007	25.6219	26.0068	25.6301	27.3714	30.6288	30.6595	26.3797	30.7636	29.7249	29.9064	25.3759	33.51	30.6312	32.3271	24.3363	30.3717	29.686	29.5004	27.2888	29.3847	28.1732	26.0661	25.6822	23.9542	25.996	24.1862	26.0353	22.4805	25.9369
kfl00060_0080_v1.1	Prokaryotic	4.00107e-08	16	'not assigned.unknown'	7.50784	12.031	13.1018	16.621	14.402	12.6439	17.8129	15.4268	14.6765	16.7694	15.7491	16.7221	21.342	21.9142	18.0804	18.5881	22.0832	18.7937	20.0167	18.582	18.5471	21.6247	27.6768	23.8475	22.3184	22.8656	22.5185	18.6038	19.9655	20.2111	18.0589	16.6795	19.0716	19.825	17.4323	19.2183
kfl00136_0120_v1.1	Prokaryotic	4.2048e-05	7	'transport.metal'	25.0517	22.3531	24.6075	21.3792	20.7474	22.1865	24.1284	19.9207	17.1422	22.9939	24.171	22.0971	22.1605	17.4487	21.9483	23.2351	21.6871	20.2661	19.8379	20.3966	22.4949	16.1338	13.4742	17.4333	15.2136	12.8197	14.4709	14.3838	14.1818	13.7744	13.8054	15.5525	13.6102	15.6052	12.8573	14.9215
kfl00067_0300_v1.1	Archeaplastidia II	0.00521707	14	'not assigned.no ontology'	16.0882	14.2185	10.8406	15.0567	17.4677	14.9103	24.4523	16.2317	19.9601	20.0647	19.8758	15.2717	17.6906	15.5467	14.3024	21.1519	14.5571	22.6045	16.4423	23.9533	25.3999	18.9131	19.8836	19.3247	19.5382	22.4158	21.3372	19.0199	18.5394	20.1467	18.432	18.4827	18.9849	16.5607	15.4603	17.9683
kfl00013_0200_v1.1	Archeaplastidia I	1.34974e-05	10	'nucleotide metabolism.salvage.NUDIX hydrolases'	44.9704	35.6829	56.4643	52.6658	51.9041	56.659	45.18	50.6401	50.1937	53.9697	48.1737	52.2992	54.3939	45.1515	54.2412	60.8919	57.238	64.4357	72.0243	52.6974	65.5481	39.3176	45.8852	40.294	48.6525	47.9053	48.2855	42.7353	42.5455	42.4175	33.5806	40.6469	35.3691	39.252	42.5947	37.0304
kfl00004_0430_v1.1	Archeaplastidia I	0.000963665	18	'protein.postranslational modification'	16.7011	14.697	15.0971	19.88	21.8168	25.4071	22.3471	32.0609	31.9948	26.5821	29.14	46.1564	30.9743	38.8667	42.7273	35.093	54.2672	25.1161	42.2673	38.1076	40.9676	38.9109	40.9325	39.3895	42.8605	49.4796	47.5472	42.7948	44.5262	45.7002	42.3862	45.3803	47.8523	44.3476	40.6227	40.3897
kfl00161_0100_v1.1	Viridiplantae	5.44861e-12	14	'development.unspecified'	1.99188	0.615222	2.12822	6.51804	9.48248	6.91836	12.3881	9.99387	11.0367	13.9135	12.633	12.7975	14.3539	10.7504	14.2124	15.4633	12.1804	16.8018	13.3147	20.3966	18.9196	18.303	14.6396	16.1998	16.6036	25.5645	18.3839	11.828	12.9142	13.2595	10.9697	10.6689	12.1365	9.71347	8.04566	6.87484
kfl00316_0050_v1.1	Specific	0.000331576	19	'not assigned.unknown'	11.1085	10.8689	14.6315	17.0773	12.6908	17.0573	17.0842	15.4268	20.1362	13.6938	14.9069	18.855	15.1724	10.8331	21.7684	14.8224	15.5473	15.7625	20.7315	20.8322	17.5788	24.8786	27.3855	27.7946	25.6391	25.2646	27.0221	25.7957	23.0554	25.7466	26.9391	23.1409	25.5733	26.9111	23.2693	27.8119
kfl00110_0170_v1.1	Archeaplastidia I	0.0229815	4	'transport.amino acids'	87.4127	56.327	74.4877	53.0568	44.8457	27.5542	46.9613	29.445	21.8387	57.5579	54.6586	45.5592	43.6284	16.7044	26.0861	40.9418	24.6579	66.2544	36.5483	27.5101	23.9847	22.4382	19.6651	22.8607	38.1497	26.0892	28.7203	44.1618	26.8583	23.3007	22.9094	37.9421	14.9105	41.7998	40.7805	35.2336
kfl00093_0150_v1.1	Viridiplantae	NE	NE	'not assigned.unknown'	0	0	0	0	0	0	0	0	0	0	0	0.170634	0	0	0	0	0	0	0	0	0	0	0	0	0	0	0.295324	0	0	0	0	0	0	0	0	0
kfl00018_0500_v1.1	Archeaplastidia I	0.0338965	8	'transport.ABC transporters and multidrug resistance systems'	58.3773	42.9972	53.006	38.2609	50.1217	39.1245	120.48	68.3474	60.526	56.5327	57.2694	65.7793	69.0626	56.9769	71.1522	85.0884	49.1177	62.0107	67.735	89.2081	105.771	42.8427	46.9777	43.3366	46.3357	55.9269	48.5808	40.0012	42.2286	45.7002	51.341	51.2406	56.6946	50.0801	59.317	48.2801
kfl00556_0070_v1.1	Specific	NE	NE	'not assigned.unknown'	0	0	0	0	0	0	0	0	0	0	0	0	0	0	0	0	0	0	0	0	0	0	0	0	0	0	0	0	0	0	0	0	0	0	0	0
kfl00002_0270_v1.1	Archeaplastidia I	NE	NE	'signalling.G-proteins'	0.0766106	0	0	0.195541	0	0	0	0	0	0	0	0.0853169	0	0.248085	0.0899522	0.0801209	0	0	0.17872	0.0725859	0.22346	0	0.0728337	0.0822327	0.154452	0.0749691	0.147662	0.118874	0	0.193099	0.149247	0.150266	0.086689	0.0796186	0	0
kfl00722_0030_v1.1	Viridiplantae	0.00728847	21	'stress.abiotic.unspecified'	85.9571	87.3615	91.1144	72.8065	55.968	72.7621	74.7333	64.9266	57.4732	64.295	67.7126	74.8229	77.4357	54.6615	70.4325	64.3371	71.597	67.7268	76.1348	68.1582	61.0789	80.4656	83.9044	80.0124	79.4657	82.9908	93.8392	75.723	76.6136	72.4766	72.6087	80.7679	76.0263	84.3957	90.4743	91.8729
kfl00491_0030_v1.1	Specific	NE	NE	'misc.gluco-, galacto- and mannosidases'	0	0	0	0	0	0	0	0	0	0	0	0	0	0	0	0	0	0	0	0	0	0	0	0	0	0	0	0	0	0	0	0	0	0	0	0
kfl00925_0020_v1.1	Streptophyta	0.00204116	14	'protein.postranslational modification'	20.2252	23.9253	18.8214	28.549	32.8679	25.5264	33.2778	30.0487	28.4137	37.5664	32.3404	30.6288	38.466	30.5972	36.4306	42.3039	32.4811	42.6973	32.7952	37.4543	40.2972	28.3358	37.8735	33.9621	38.922	37.9344	39.4996	33.2848	30.8197	36.1096	30.2225	33.6595	32.6818	36.2265	38.3352	35.3117
kfl00426_0070_v1.1	Archeaplastidia I	0.0138389	15	'protein.folding'	6.5119	5.87879	4.855	5.08407	12.3344	8.58831	8.33968	7.24388	11.0954	6.88352	8.75885	7.33725	11.0173	15.7948	11.4239	9.37415	7.92221	14.983	9.65089	13.2106	10.875	11.1174	10.0511	13.075	10.2711	13.2695	8.93355	9.03445	13.548	13.9675	11.492	9.99268	13.6102	8.75804	9.22885	9.37478
kfl00592_0070_v1.1	Specific	NR	NR	'not assigned.unknown'	8.42717	9.50176	7.91431	9.51634	8.19914	8.34975	15.3839	8.1829	6.28155	11.4237	10.1906	6.91067	11.5209	6.94639	8.4555	10.576	9.3086	12.2116	8.84665	11.6863	11.9923	10.3039	9.54122	11.5126	10.2711	10.4957	12.9943	11.1742	9.66583	9.26877	10.5219	9.39161	8.40884	11.2262	10.9642	11.9529
kfl00402_0140_v1.1	Specific	0.0100886	20	'not assigned.unknown'	31.7934	48.3291	37.8424	34.4804	38.1438	37.3353	42.5081	33.6706	37.5719	36.1019	35.1196	32.6764	31.8557	45.6477	38.6794	35.4135	36.5412	31.0053	44.5907	40.14	43.5001	39.3176	51.7848	42.0209	43.5555	37.7095	43.7079	41.6655	38.9802	52.3943	45.9681	41.5485	40.3104	42.6756	41.6481	43.3584
kfl00707_0060_v1.1	Specific	NE	NE	'not assigned.unknown'	0.0766106	0.410148	0.0665068	0.325902	0.285187	0	0.161936	0.201219	0.0587061	0.219687	0.252659	0.170634	0.188868	0.0826951	0.269856	0.160242	0	0.0866071	0.0893601	0	0.0744865	0.067789	0.145667	0	0.0772261	0.0749691	0.073831	0	0.158456	0.0643664	0	0.0751329	0.086689	0	0.0788791	0.0781232
kfl00090_g1_v1.1	Archeaplastidia I	NE	NE	'PS.lightreaction.cyclic electron flow-chlororespiration'	0	0	0	0	0	0	0	0	0	0.0732289	0	0	0	0	0	0.0801209	0	0	0	0.0725859	0	0	0.0728337	0	0	0	0	0	0	0	0	0	0	0	0	0.0781232
kfl00133_0050_v1.1	Viridiplantae	NR	NR	'protein.postranslational modification'	21.6808	18.525	20.9497	22.0962	20.5335	23.1407	25.181	23.006	28.5311	26.8018	24.3395	20.9026	23.0418	20.4257	24.5569	24.7574	19.2114	26.5018	27.2548	27.2197	29.4967	17.2862	24.3993	20.7226	23.2451	20.8414	23.3306	21.0408	19.9655	20.5973	21.0438	21.8637	22.2791	26.1945	20.9029	23.3588
kfl01524_0010_v1.1	Archeaplastidia I	NE	NE	'misc.cytochrome P450'	0	0	0	0	0	0	0	0	0	0	0	0	0	0	0	0	0	0	0	0	0	0	0	0	0	0	0	0	0	0	0	0	0	0	0	0
kfl00014_0290_v1.1	Archeaplastidia I	0.049261	15	'not assigned.unknown'	23.6727	13.2615	23.1444	47.1906	29.1604	53.7962	41.9413	53.5913	55.5946	45.109	50.1107	59.9778	54.9605	39.3629	61.0775	52.7196	59.2185	41.3116	63.0882	46.1646	56.1628	57.0784	58.8496	60.6055	52.8999	58.251	59.1386	55.5738	57.995	52.7161	52.8335	53.4195	60.4223	56.0515	53.2434	60.4674
kfl00173_0260_v1.1	Streptophyta	NR	NR	'not assigned.no ontology'	11.0319	8.27132	14.432	17.4032	6.98709	10.974	16.3555	8.38412	8.39497	18.9663	17.0966	15.357	18.3831	10.0888	13.7627	13.941	12.6755	18.2741	16.7103	14.372	14.9718	14.778	16.3876	16.4465	15.8314	16.3433	14.6185	15.632	13.7065	12.7446	13.2084	15.5525	9.01566	15.7645	14.1194	14.7653
kfl00987_0020_v1.1	Prokaryotic	0.000141324	11	'lipid metabolism.FA synthesis and FA elongation.Acetyl CoA Carboxylation.heteromeric Complex.Biotin Carboxylase'	90.4006	104.451	79.2096	96.9233	158.35	112.483	219.908	121.872	98.8023	116.361	105.443	102.38	108.914	103.534	102.635	117.297	104.375	115.794	125.462	147.422	148.601	86.9733	103.133	99.1726	101.707	94.7609	86.2346	91.7116	93.6477	98.8025	87.0857	90.7606	99.2589	82.4052	81.9553	70.3109
kfl00051_g8_v1.1	Archeaplastidia I	NE	NE	'cell.division'	0	0	0.133014	0.0651804	0.285187	0	0	0.067073	0	0.146458	0.168439	0	0.188868	0.0826951	0	0.160242	0	0.173214	0.17872	0.217758	0.297946	0.474523	0.145667	0.411163	0.0772261	0.149938	0	0.178312	0.396141	0.128733	0.0746235	0.375665	0.173378	0.0796186	0.157758	0.0781232
kfl00212_0050_v1.1	Archeaplastidia I	2.23893e-07	8	'RNA.regulation of transcription.MYB domain transcription factor family'	14.0197	11.8259	14.7645	20.2059	16.4696	22.7829	20.6468	21.6646	19.9601	19.9183	20.2127	24.5713	23.1048	16.7871	20.1493	24.0363	26.5394	14.8964	17.0678	17.6384	21.3031	11.3208	15.1494	13.075	13.3601	13.2695	13.3634	12.9573	11.8842	11.7791	12.1636	12.8477	13.6102	14.0925	12.384	13.4372
kfl00107_0030_v1.1	Archeaplastidia I	0.000250825	5	'transport.p- and v-ATPases'	464.567	499.218	484.968	338.547	441.827	362.975	428.967	325.706	249.677	313.127	271.103	285.812	316.038	332.93	262.66	338.591	340.754	299.487	268.885	217.975	258.841	133.883	141.807	122.198	157.464	174.678	163.462	147.583	162.576	173.982	163.127	171.153	166.703	151.036	161.15	129.997
kfl00688_0060_v1.1	Prokaryotic	1.15231e-13	22	'not assigned.unknown'	1.68543	1.50388	2.99281	1.75987	0.499078	0.715693	0.890645	0.335365	0.117412	0.585831	0.252659	0.511901	0	0.0826951	0	0.160242	0.198055	0.173214	0.26808	0	0.0744865	0.338945	0.874004	0.657861	3.2435	1.64932	1.77194	3.09073	4.35755	4.69875	5.89526	6.83709	4.33445	4.93635	5.44265	4.06241
kfl00186_0070_v1.1	Prokaryotic	0.000105242	17	'not assigned.no ontology'	14.7092	15.8591	15.5626	15.9692	17.04	9.90041	18.3797	13.9512	14.4417	17.2088	17.7704	17.49	14.9835	17.5314	20.1493	18.4278	15.5473	23.9036	18.9443	29.8328	23.3143	19.9978	23.671	20.6404	22.9362	18.4424	24.6595	20.5653	20.5993	21.4984	22.6109	21.0372	21.5856	22.2136	20.6663	21.8745
kfl00070_0210_v1.1	Specific	NR	NR	'not assigned.unknown'	29.6483	24.4038	29.4625	36.0448	32.5114	34.5918	45.5039	44.8048	51.1917	39.7633	44.8049	51.8727	42.3063	34.8146	51.0029	46.8707	38.0266	34.4696	47.8077	47.4712	55.6414	42.9105	49.5269	44.899	49.2703	41.4579	45.5537	48.1441	46.8238	52.8448	48.2814	46.0565	58.7752	58.7585	47.2486	47.0302
kfl01005_g4_v1.1	Streptophyta	NE	NE	'not assigned.unknown'	0	0	0	0	0.0712969	0	0	0	0	0	0.0842197	0	0	0	0	0	0	0	0.0893601	0	0.0744865	0	0	0	0	0	0	0	0	0	0	0	0	0.0796186	0	0.312493
kfl00219_0630_v1.1	Specific	NE	NE	'not assigned.unknown'	0	0	0	0	0	0	0	0	0	0	0	0	0	0	0	0	0	0	0	0	0	0	0	0	0	0	0	0	0	0	0	0	0	0	0	0
kfl00115_0030_v1.1	Specific	9.6223e-06	2	'RNA.regulation of transcription.ABI3/VP1-related B3-domain-containing transcription factor family'	21.9873	16.5426	19.7525	16.6862	11.2649	18.2502	19.1894	14.8902	12.7392	12.3757	13.3067	15.1011	12.5912	7.19447	9.89474	12.1784	10.4969	10.133	11.0807	13.0655	10.3536	7.18564	8.15737	10.7725	10.6572	10.7955	9.59803	12.8384	10.6166	9.33313	15.9694	12.0964	18.8982	14.7294	13.8827	16.4059
kfl00383_0090_v1.1	Specific	NR	NR	'not assigned.unknown'	1005.97	1428.89	1195.93	829.29	401.473	607.862	421.113	408.609	272.396	271.972	258.891	184.455	586.749	411.243	495.457	839.507	1160.01	690.518	861.432	975.409	682.073	590.171	1077.43	807.525	734.961	792.423	747.022	782.847	661.951	457.002	629.375	356.506	543.627	521.342	395.421	563.971
kfl00459_0040_v1.1	Archeaplastidia I	0.049261	11	'not assigned.unknown'	17.314	15.654	19.021	11.9932	11.4075	11.9282	13.3597	17.7743	21.2516	19.0395	21.9813	25.0832	20.2718	14.3889	18.2603	24.9977	22.3803	23.2973	21.3571	15.9689	14.5994	14.5069	15.6592	17.2689	20.156	16.2683	13.8802	19.4954	17.1133	15.2548	13.0591	17.5811	10.2293	16.083	16.328	14.6872
kfl00283_0110_v1.1	Specific	NR	NR	'not assigned.unknown'	5.89902	5.19521	5.05452	5.73587	6.41672	9.54257	8.82549	7.98168	7.16214	8.12841	10.2748	8.87296	8.75086	5.78866	7.19617	9.61451	4.75333	9.87321	8.66793	9.50875	11.5454	5.62649	7.28337	5.75629	7.79984	6.89716	8.26907	7.1919	8.1605	7.33777	7.68622	9.09108	8.58221	9.71347	9.22885	9.14042
kfl00431_0090_v1.1	Specific	6.8162e-06	17	'not assigned.unknown'	38.2287	32.9486	38.6405	51.2318	46.0578	47.4743	70.5229	78.3412	93.2252	79.4534	87.1674	108.267	89.0196	76.3276	110.011	92.059	87.4414	99.858	105.087	100.967	105.845	132.324	186.236	152.788	129.585	124.074	154.897	132.248	133.816	182.093	137.531	126.599	153.526	131.132	99.8609	135.153
kfl00069_0175_v1.1	Archeaplastidia I	NR	NR	'not assigned.unknown'	13.5601	9.57012	14.2325	14.8611	4.34911	10.6161	6.80129	6.17071	10.3323	20.6506	19.2863	21.3292	18.2572	11.66	19.6096	20.9917	19.5084	27.6277	24.4847	11.7589	14.6738	13.0833	15.8049	13.8151	18.6115	11.2454	17.6456	15.9886	11.0127	10.9423	10.4473	16.9049	7.1085	18.3919	17.1956	16.4059
kfl00003_0120_v1.1	Specific	NE	NE	'not assigned.unknown'	0.0766106	0	0	0	0	0	0	0	0	0	0	0	0	0	0	0	0	0.0866071	0.26808	0	0.0744865	0	0.0728337	0.0822327	0	0	0	0	0.0792281	0	0	0	0	0	0	0.0781232
kfl00112_0130_v1.1	Prokaryotic	NR	NR	'fermentation.aldehyde dehydrogenase'	100.36	101.648	111.731	95.75	54.8986	84.3324	76.9194	59.8291	51.0743	68.1761	81.0193	61.0016	67.1109	44.8207	63.1464	82.7649	71.3989	66.5143	99.3684	84.8529	87.4472	93.0065	77.4951	97.3635	92.1308	67.6221	77.3749	97.2392	76.6928	75.2444	82.9814	92.4886	73.599	94.1092	86.057	88.3573
kfl00062_0200_v1.1	Viridiplantae	0.000122038	17	'redox.ascorbate and glutathione.ascorbate'	53.4742	26.5229	39.6381	14.7308	32.0836	20.3972	31.3345	30.9206	35.8694	28.0467	38.8253	45.7298	35.5071	32.9126	42.6373	39.6599	29.6093	40.3589	51.3821	77.4491	76.4977	60.9423	43.4089	49.4218	47.7258	61.4747	53.0106	42.2598	50.6268	43.0611	56.3408	52.8936	59.7287	46.1788	56.1619	50.6238
kfl00219_0220_v1.1	Specific	NE	NE	'not assigned.unknown'	0	0	0	0	0	0	0	0	0	0	0	0	0	0	0	0	0	0	0	0	0	0	0	0	0	0	0	0	0	0	0	0	0	0	0	0
kfl00126_0130_v1.1	Prokaryotic	0.00038051	16	'redox.peroxiredoxin'	170.535	229.683	223.33	324.794	309.927	347.23	295.694	386.005	381.179	441.424	347.069	341.609	408.646	438.119	337.141	334.825	387.891	406.794	342.339	417.877	330.124	491.538	427.971	466.588	422.041	561.593	468.162	407.204	506.981	477.02	433.712	408.873	359.759	326.118	388.874	341.867
kfl00096_0150_v1.1	Viridiplantae	7.46985e-07	17	'RNA.regulation of transcription.WRKY domain transcription factor family'	138.895	110.398	125.498	59.5097	55.0412	76.5791	80.7249	78.2742	68.3926	71.0321	87.0831	106.987	83.8572	71.6966	89.1426	95.1035	106.455	84.1821	203.83	185.384	198.209	180.183	168.464	189.135	176.076	168.006	186.497	159.708	156.159	152.291	147.083	166.795	156.127	175.559	171.089	182.418
kfl01176_0020_v1.1	Specific	NE	NE	'not assigned.unknown'	0	0	0	0	0	0	0	0	0	0	0	0	0	0	0	0	0	0	0	0	0	0	0	0	0	0	0	0	0	0	0	0	0	0	0	0
kfl00130_0310_v1.1	Specific	NR	NR	'not assigned.unknown'	653.719	565.116	592.31	227.805	268.361	191.567	243.956	146.152	134.907	261.354	311.697	190.769	152.101	141.987	141.855	209.036	182.607	254.192	267.008	188.36	187.483	310.338	151.858	272.272	213.376	161.558	151.427	287.022	216.134	165.744	217.975	234.64	192.883	222.693	230.485	228.354
kfl00052_0330_v1.1	Prokaryotic	2.79695e-06	17	'tetrapyrrole synthesis.coproporphyrinogen III oxidase'	7.81429	10.3904	10.4416	15.5781	9.69637	8.82687	18.5416	12.4085	13.2089	12.8151	11.7908	15.1011	16.6203	15.0505	19.6096	18.5079	18.4191	19.1402	23.5911	30.6312	27.4855	23.2516	31.974	26.7256	26.3341	17.018	28.2034	28.2327	21.0747	31.2821	24.2526	24.4933	29.6476	25.876	17.6689	22.6557
kfl00175_0070_v1.1	Archeaplastidia I	NR	NR	'protein.degradation.ubiquitin.E3.SCF.FBOX'	8.35056	8.27132	8.44637	3.91082	1.92502	6.79908	3.23871	5.03047	2.81789	4.24728	6.48491	4.09521	5.16238	2.23277	4.22775	4.9675	3.16889	6.0625	7.32753	3.62929	4.54368	3.25387	3.64169	4.60503	4.94247	3.37361	5.31583	4.39835	4.04064	3.79762	4.10429	5.40957	3.55425	5.5733	5.36378	6.56235
kfl00579_0090_v1.1	Archeaplastidia I	0.00465711	15	'not assigned.no ontology'	5.36274	4.64834	1.9287	3.71528	4.6343	2.26636	7.61097	3.75609	3.40495	5.41894	5.05318	5.71623	5.4142	2.89433	3.9579	7.291	3.36694	7.79464	6.79137	9.36358	7.67211	5.62649	6.7007	6.08522	6.25532	5.24784	6.2018	7.13246	4.11986	6.05045	5.14902	5.9355	6.50168	5.09559	6.07369	5.85924
kfl00115_0070_v1.1	Archeaplastidia I	NE	NE	'RNA.regulation of transcription.unclassified'	0	0	0	0	0	0	0	0	0	0	0	0	0	0	0	0	0	0	0	0	0	0	0	0	0	0	0	0	0	0	0	0	0	0	0	0
kfl00125_0200_v1.1	Archeaplastidia I	2.60702e-05	9	'protein.degradation.ubiquitin.proteasom'	38.9182	32.6068	34.5836	48.3639	42.3503	41.1523	43.8845	34.878	28.4137	46.061	41.8572	38.3926	44.8246	39.9417	36.5206	47.7521	40.8984	44.5161	49.5055	41.1562	44.9154	30.6406	25.419	29.1926	29.8093	29.6878	29.5324	29.8375	27.8091	24.6523	23.9542	29.5272	22.019	29.7773	28.8697	26.5619
kfl00062_0080_v1.1	Archeaplastidia I	NR	NR	'development.unspecified'	53.8573	60.155	67.1719	76.6521	61.1014	74.0742	65.9887	55.8718	47.6106	67.5903	73.0185	67.6563	59.1156	73.1025	62.9665	64.257	81.1037	69.4589	77.2965	63.2223	62.4197	71.1785	60.015	74.9962	67.264	61.8495	67.3339	71.1463	64.254	64.3664	59.4003	64.6143	59.9021	68.9497	66.0218	63.8267
kfl00121_0040_v1.1	Archeaplastidia I	5.72293e-06	12	'misc.gluco-, galacto- and mannosidases.alpha-galactosidase'	27.9629	25.019	27.7334	41.194	44.917	35.3075	65.9887	38.0975	36.0455	46.7201	42.1098	39.843	45.7689	45.9785	45.2459	46.9509	44.3644	43.1303	47.5396	47.9793	51.0233	38.3008	36.1984	39.9651	39.0764	39.5837	37.9491	36.3161	36.4449	38.7486	37.0133	34.1103	39.6169	37.58	34.3124	34.9211
kfl00630_0030_v1.1	Archeaplastidia I	6.69427e-05	10	'protein.synthesis.ribosome biogenesis.Pre-rRNA processing and modifications.DExD-box helicases'	31.487	28.9154	27.8664	29.7223	34.0086	31.6098	38.7026	35.4145	32.5819	37.6397	38.9095	35.6625	37.9624	48.0458	36.8804	35.5737	41.0965	33.95	36.4589	29.615	33.5934	31.7931	51.6391	33.222	38.6131	31.562	35.7342	35.3057	29.2352	34.7579	29.1778	31.5558	28.3473	31.0512	30.3684	29.2962
kfl00176_0200_v1.1	Archeaplastidia I	3.59072e-05	18	'protein.synthesis.elongation'	7.43123	4.85342	3.9239	5.93142	6.63061	7.75334	7.2871	6.30486	5.28355	9.73945	5.9796	6.0575	6.35854	8.60029	7.28613	10.2555	4.75333	9.44018	8.75729	11.9767	10.8005	8.677	18.4269	10.9369	14.9046	11.0954	12.6251	12.5412	9.90352	17.572	12.9845	10.4435	11.3563	12.739	11.9107	14.9997
kfl00060_0280_v1.1	Archeaplastidia I	0.0338965	9	'not assigned.unknown'	63.0506	73.7583	66.1078	74.1753	81.6349	60.7146	75.2191	61.1706	57.8842	63.1233	56.6798	50.5929	59.4933	58.7962	58.4689	75.6342	60.2088	69.8919	55.4033	66.2709	64.9522	50.7062	48.1431	54.0269	45.7179	60.7999	52.0508	47.6092	53.6375	49.4978	48.953	49.0618	49.2394	41.6405	45.9076	39.296
kfl00986_0020_v1.1	Specific	NR	NR	'not assigned.unknown'	0.306443	0	0.133014	0.195541	0.0712969	0	0	0	0	0.366145	0.168439	0.0853169	0.251823	0.248085	0.359809	0.0801209	0	1.64554	0.26808	0	0	0.067789	0.0728337	0.246698	0	0.0749691	0.664479	0.178312	0.0792281	0	0.0746235	0.0751329	0	0.318474	0.236637	0.312493
kfl00158_0010_v1.1	Archeaplastidia II	1.60561e-06	8	'not assigned.unknown'	6.43529	6.28894	8.64589	12.2539	11.9066	12.7632	24.5332	17.7743	23.5998	18.7466	16.9282	17.7459	11.7727	13.1485	14.0325	12.8193	16.4386	14.2036	8.93601	9.7991	9.08735	7.11785	9.24988	7.07201	8.34042	8.39654	9.00738	7.25134	7.92281	9.52623	7.38773	8.71542	6.67506	5.65292	7.02024	6.09361
kfl00370_0090_v1.1	Archeaplastidia I	NR	NR	'protein.degradation.AAA type'	163.64	180.67	168.994	130.817	99.1739	117.612	126.148	101.75	96.3954	116.361	121.782	116.458	119.238	102.294	108.302	118.739	122.398	111.204	128.321	94.8698	109.719	129.748	114.64	128.53	119.314	104.132	107.498	129.276	112.187	113.349	116.189	116.606	106.888	126.514	113.901	122.263
kfl00030_0450_v1.1	Specific	0.000651811	16	'not assigned.unknown'	5.82241	5.87879	7.58178	8.86453	7.20098	9.54257	14.0074	17.7073	22.1322	15.5978	20.3812	20.988	15.9278	12.5697	21.7684	18.1875	24.5589	15.0696	20.6422	18.4368	17.8768	19.7944	32.4838	23.4363	26.7975	20.9164	26.9483	18.2472	21.4708	33.2774	19.4021	20.5864	23.406	20.3027	17.2745	19.6089
kfl00778_0110_v1.1	Specific	NE	NE	'not assigned.unknown'	0	0	0	0	0	0	0	0	0	0	0	0	0	0	0	0	0	0	0	0	0	0	0	0	0	0	0	0	0	0	0	0	0	0	0	0
kfl00106_0280_v1.1	Prokaryotic	0.0229815	5	'not assigned.unknown'	86.1104	78.4066	78.8106	121.757	101.455	103.775	106.877	94.4388	84.6542	84.0668	81.1878	74.567	86.4384	54.248	74.5703	93.0204	65.5563	83.316	97.5812	87.1031	79.1792	68.7381	70.4302	67.9242	73.2876	74.7442	74.6431	77.1495	71.8599	71.5111	71.7132	71.1509	59.9888	75.2396	68.7037	67.0297
kfl00016_0270_v1.1	Streptophyta	9.99703e-09	2	'transport.metabolite transporters at the envelope membrane'	28.8056	21.7378	27.5338	28.549	31.7984	41.2716	32.1442	41.317	52.7768	21.6025	21.1391	30.1169	17.1869	17.5314	23.3876	14.9826	18.023	10.2196	9.74025	12.9929	11.322	10.3039	13.2557	11.2659	14.9046	13.3445	16.4643	20.7436	19.4901	24.9098	34.4014	34.1855	33.6353	48.2489	36.5999	46.2489
kfl01272_0010_v1.1	Prokaryotic	NE	NE	'not assigned.unknown'	0	0	0	0	0	0	0	0	0	0	0	0	0	0	0	0	0	0	0	0	0	0	0	0	0	0	0	0	0	0	0	0	0	0	0	0
kfl00229_0140_v1.1	Specific	0.0208046	1	'not assigned.unknown'	20.5317	34.7942	21.7477	17.1424	12.976	15.7452	22.671	14.5548	7.33826	11.8631	11.6223	11.2618	14.291	16.2909	13.0431	16.0242	16.3396	16.1089	8.22113	9.07324	8.11903	13.6934	13.3286	12.1704	14.5957	13.7193	15.726	14.5621	15.1326	17.3789	15.2232	15.4774	13.2634	15.2868	16.2491	16.484
kfl00027_0530_v1.1	Prokaryotic	0.000570794	18	'not assigned.no ontology'	1.37899	0	0.798082	0.130361	0.356484	0.357846	8.33968	0.402438	0.352236	0.732289	0.757977	0.0853169	0.503647	1.07504	0.449761	0.160242	0.495138	0.519643	0.17872	0.580687	0.819352	2.57598	0.874004	2.46698	2.31678	4.79802	2.51025	1.90199	2.45607	1.86663	2.16408	0.450797	1.30034	0.955423	0.86767	0.468739
kfl00060_0250_v1.1	Archeaplastidia I	7.79468e-05	19	'protein.synthesis.misc'	30.2612	29.1205	27.8664	35.1974	27.7345	31.4905	36.0307	30.5853	29.6466	33.905	29.3927	36.9422	31.6668	24.0643	30.5837	36.2948	35.947	35.0759	38.6929	37.8172	36.2749	36.3349	47.2691	44.0767	44.1734	34.3358	43.4864	42.9731	41.2779	51.8793	46.9382	44.103	49.9329	47.1342	38.4141	45.7802
kfl01192_0010_v1.1	Specific	NE	NE	'not assigned.unknown'	0	0.068358	0	0	0.0712969	0	0	0	0	0	0	0	0	0	0	0	0	0	0	0	0	0	0	0	0	0	0	0	0	0	0	0	0	0	0	0
kfl00026_0350_v1.1	Specific	NE	NE	'not assigned.unknown'	0	0	0	0	0	0	0	0	0	0	0	0	0	0	0	0	0	0	0	0	0	0	0	0	0	0	0	0	0	0	0	0	0	0	0	0
kfl01080_0020_v1.1	Specific	NE	NE	'not assigned.unknown'	0	0	0	0	0	0	0	0	0	0	0	0	0	0	0	0	0	0	0	0	0	0	0	0	0	0	0	0	0	0	0	0	0	0	0	0
kfl00002_0460_v1.1	Archeaplastidia I	NR	NR	'RNA.regulation of transcription.unclassified'	25.8944	22.8999	26.5362	27.115	26.4511	21.9479	43.9655	28.9755	36.75	37.5664	38.9937	27.3867	34.0591	37.8744	33.1024	33.3303	39.512	35.5955	28.2378	36.6559	29.3477	39.0465	36.6354	39.225	34.2884	38.4591	40.0902	39.288	38.188	44.5416	47.3859	35.3125	39.877	37.0226	35.4167	44.999
kfl00053_0230_v1.1	Specific	0.0279628	11	'misc.beta 1,3 glucan hydrolases.glucan endo-1,3-beta-glucosidase'	51.7888	50.4482	51.2768	39.4341	65.6644	45.4465	64.5313	46.3474	41.2704	54.1162	54.5743	44.962	54.0161	56.3981	49.1139	58.328	49.2167	64.4357	47.897	64.9644	54.5241	56.1971	39.84	55.5071	44.0189	48.43	43.0435	46.7771	45.5562	40.1003	45.6696	42.1496	51.0598	39.8093	39.4395	43.124
kfl00080_0140_v1.1	Prokaryotic	4.91681e-05	2	'stress.abiotic.heat'	288.899	308.978	301.808	189.87	117.426	162.82	134.407	127.17	89.1158	104.278	107.97	160.14	146.372	108.082	122.425	104.878	101.107	80.3714	90.7899	113.379	84.7657	92.2609	70.7215	85.6864	96.4555	169.805	152.387	97.2987	109.731	85.0924	105.816	108.041	112.956	125.718	170.379	138.122
kfl00378_0130_v1.1	Archeaplastidia I	0.00180629	4	'not assigned.unknown'	106.489	137.946	112.397	123.126	108.87	109.024	149.79	101.012	102.912	101.495	101.653	92.5688	102.366	95.6782	84.4651	106.401	148.244	105.401	69.7009	60.3189	61.3769	70.6362	65.696	68.911	72.8243	73.3198	71.0992	71.4435	71.0676	70.0307	64.9225	69.6482	62.156	69.3478	66.7317	62.4986
kfl00076_0160_v1.1	Streptophyta	NE	NE	'RNA.regulation of transcription.C2H2 zinc finger family'	0	0	0	0	0	0	0	0	0	0	0	0	0	0	0	0	0	0	0	0	0	0	0	0	0	0	0	0	0	0	0	0	0	0	0	0
kfl00001_0750_v1.1	Prokaryotic	0.0138389	16	'protein.synthesis.initiation'	27.6564	25.2241	25.2726	35.393	34.7929	38.6474	43.2368	42.1218	47.4932	40.5688	41.2676	41.5493	45.58	33.8223	41.9177	44.1466	37.0363	38.8866	47.6289	53.7136	54.8966	38.8431	48.4344	44.0767	44.7912	45.2813	44.4463	44.2213	45.2393	45.7645	46.4158	43.5771	49.4127	50.3986	42.3581	44.0615
kfl00061_0070_v1.1	Archeaplastidia I	2.23893e-07	13	'not assigned.unknown'	5.66919	5.81043	4.92151	7.69129	11.4075	9.18472	15.3839	11.8719	13.0327	14.2064	12.9698	14.1626	14.5428	12.4043	14.2124	16.9856	14.26	16.0223	18.3188	24.3889	26.3682	11.8631	14.9309	13.3217	14.1324	11.9201	13.8064	13.4328	10.6166	12.5515	9.92493	11.871	15.344	13.6148	10.7276	10.6248
kfl00256_0030_v1.1	Specific	NE	NE	'not assigned.unknown'	0	0	0	0	0	0	0	0	0	0	0	0	0	0	0	0	0	0	0	0	0	0	0	0	0	0	0	0	0	0	0	0	0	0	0	0
kfl01541_0020_v1.1	Specific	NE	NE	'not assigned.unknown'	0	0	0	0	0	0	0	0	0	0	0	0.170634	0	0	0	0	0	0	0	0	0	0	0	0	0	0	0	0	0	0	0	0	0	0	0	0
kfl01460_0030_v1.1	Specific	NE	NE	'not assigned.unknown'	0	0	0	0	0	0	0	0	0	0	0	0	0	0	0	0	0	0	0	0	0	0	0	0	0	0	0	0	0	0	0	0	0	0	0	0
kfl00195_g12_v1.1	Specific	7.86623e-09	11	'not assigned.unknown'	10.2658	11.2107	15.9616	27.0499	27.6632	49.1442	56.1916	74.3839	66.7488	74.4738	94.5787	128.658	83.0388	76.6584	120.536	107.042	98.3345	65.7348	82.5687	50.0843	72.6244	38.4364	88.7843	38.9783	45.3317	39.1339	46.3659	30.1941	33.7512	42.4175	29.9987	29.6775	31.5548	27.6276	18.3788	23.8276
kfl00008_0170_v1.1	Archeaplastidia I	6.8162e-06	12	'not assigned.unknown'	15.7052	14.6286	8.44637	11.9932	86.1979	66.798	29.8771	118.183	155.101	60.0477	71.5025	133.862	62.2633	290.508	175.407	102.234	252.322	120.817	67.3775	196.635	119.7	94.9046	36.4897	56.1649	59.6186	166.057	52.42	28.411	46.9823	67.3273	37.5356	45.0797	55.1342	23.0894	23.4271	17.734
kfl00202_0020_v1.1	Archeaplastidia I	NR	NR	'RNA.regulation of transcription.HB,Homeobox transcription factor family'	0.766106	0.957012	0.465548	0.456263	2.06761	1.66995	1.29548	1.14024	1.29153	1.97718	2.44237	2.13292	2.83301	0.744256	1.97895	1.9229	5.05041	1.81875	1.87656	1.81465	2.01114	1.89809	0.728337	1.97358	1.31284	2.62392	1.47662	2.25861	1.74302	1.93099	2.31333	3.15558	2.51398	2.54779	3.15516	1.09372
kfl00250_0190_v1.1	Archeaplastidia I	1.7669e-09	16	'not assigned.unknown'	12.8706	10.2537	8.51288	10.6896	13.2612	16.1031	16.3555	12.2073	14.5004	19.186	18.4441	17.0634	21.405	20.5084	19.6096	20.7513	18.3201	17.3214	24.0379	21.3403	21.9735	23.5228	32.0468	23.683	25.0213	22.4907	24.881	21.5163	20.0447	26.5833	19.9991	19.9854	18.2914	23.2486	18.6943	18.2027
kfl00391_0060_v1.1	Archeaplastidia I	0.0124674	16	'signalling.lipids'	3.14104	3.75969	4.98801	4.75817	3.35095	3.3399	6.80129	7.24388	7.10343	5.71186	6.23226	6.82535	7.68061	4.71362	6.92632	7.69161	4.75333	8.31428	7.32753	8.05703	8.64044	6.23659	10.8522	7.8121	9.11269	7.04709	7.16161	8.08346	6.81362	8.49637	8.20859	7.81382	10.6628	10.9874	7.41463	9.68728
kfl00070_0080_v1.1	Specific	NR	NR	'signalling.receptor kinases.leucine rich repeat XII'	3.6007	0.615222	3.45836	2.86794	1.49723	1.55067	0.323871	1.87804	0.821885	3.36853	5.1374	3.92458	3.02188	0.33078	2.51866	4.56689	3.565	4.33036	5.89777	1.23396	1.78768	3.18608	2.54918	2.87814	4.47912	1.64932	3.76538	3.0313	2.61453	2.05973	0.970106	3.45611	0.520134	3.58284	2.05086	1.24997
kfl01775_g1_v1.1	Specific	NE	NE	'not assigned.unknown'	0	0	0	0	0	0	0	0	0	0	0	0	0	0	0	0	0	0	0	0	0	0	0	0	0	0	0	0	0	0	0	0	0	0	0	0
kfl00322_0110_v1.1	Viridiplantae	1.60561e-06	10	'not assigned.no ontology.BTB/POZ domain-containing protein'	1.91527	2.25581	2.72678	5.14925	7.05839	5.60626	11.2545	8.1829	6.98602	11.204	10.359	11.0059	14.228	16.3736	15.6517	8.8133	12.7746	10.6527	7.68497	10.162	8.8639	7.389	7.06487	7.40094	7.95429	9.14623	6.86628	5.94372	6.89285	6.56538	6.11913	6.23603	7.97539	6.76758	7.41463	5.70299
kfl00205_0130_v1.1	Archeaplastidia II	0.00465711	8	'lipid metabolism.Phospholipid synthesis.choline monooxygenase'	40.4504	29.3939	39.9041	39.2386	38.429	29.9398	43.7226	29.9145	25.1849	48.5508	49.1001	44.706	46.5244	32.7473	40.0287	49.5147	40.9975	56.4678	57.9947	36.5833	37.2433	32.132	26.0745	36.6758	33.3617	29.4629	27.6128	37.7426	33.672	27.7419	28.1331	35.6881	20.9787	30.892	37.0732	30.4681
kfl01465_0020_v1.1	Archeaplastidia I	NE	NE	'signalling.receptor kinases.DUF 26'	0	0	0	0	0	0	0	0	0	0	0	0	0	0	0	0	0	0	0	0	0	0	0	0	0	0	0	0	0	0	0	0	0	0	0	0
kfl00192_0190_v1.1	Archeaplastidia I	NE	NE	'misc.oxidases - copper, flavone etc'	0	0	0	0	0	0	0	0	0	0	0	0	0	0	0	0	0	0	0	0	0	0	0	0	0	0	0	0	0	0	0	0	0	0	0	0
kfl00110_0190_v1.1	Streptophyta	NE	NE	'cell wall.modification'	0	0	0	0	0	0	0	0	0	0	0	0	0	0	0	0	0	0	0	0	0	0	0	0	0	0	0	0	0	0	0	0	0	0	0	0
kfl00080_0115_v1.1	Streptophyta	1.32969e-06	17	'not assigned.unknown'	10.036	11.7576	11.5722	30.3089	21.5317	19.2044	29.9581	29.9816	40.2137	28.4128	37.2251	44.706	36.7033	28.9433	37.6	33.811	37.3334	32.8241	52.9012	54.0039	48.6397	81.8891	107.066	91.6072	86.4933	68.1469	86.8252	70.3736	72.0184	95.0692	75.6683	67.0937	83.7416	72.5325	54.5843	66.7172
kfl00042_0270_v1.1	Archeaplastidia I	NR	NR	'not assigned.unknown'	0.919328	0.820296	1.46315	0.456263	0.570375	0	0.566774	0	0	0.219687	0.421098	0.255951	0.314779	0.248085	0.269856	0.400605	0	0.60625	0.625521	0.290344	0.521406	0.542312	0	0.164465	0	0.224907	0.073831	0.178312	0.237684	0	0.223871	0.0751329	0	0.159237	0.315516	0.23437
kfl00055_0150_v1.1	Archeaplastidia II	NR	NR	'not assigned.unknown'	5.0563	6.42565	2.39425	4.49745	1.78242	0.954257	4.69613	2.54877	2.11342	2.63624	7.91665	2.55951	4.34395	2.72894	3.23828	4.16629	3.565	3.55089	4.46801	6.02463	3.72433	4.13513	2.76768	4.7695	4.24744	3.29864	5.53732	3.74454	4.99137	4.44128	6.19375	2.85505	2.3406	5.73254	3.70732	4.29678
kfl01209_0010_v1.1	Specific	NE	NE	'not assigned.unknown'	0	0	0	0	0	0	0	0	0	0	0	0	0	0	0	0	0	0	0	0	0	0	0	0	0	0	0	0	0	0	0	0	0	0	0	0
kfl00061_0340_v1.1	Archeaplastidia I	3.89776e-05	16	'not assigned.unknown'	0.0766106	0	0.199521	0.260722	0.570375	0.119282	1.37645	0	0.29353	0.65906	0.757977	0.682535	1.13321	1.57121	0.899522	1.28193	0.396111	1.90536	2.05528	2.0324	2.38357	2.23704	1.89368	0.657861	1.23562	2.47398	2.36259	0.891558	1.82225	1.48043	1.49247	1.12699	1.04027	1.99046	1.65646	1.40622
kfl00446_0050_v1.1	Archeaplastidia II	NR	NR	'development.unspecified'	47.2688	42.8605	49.8801	42.1717	24.74	39.7209	34.4113	34.3414	28.4137	38.079	41.0992	46.4977	39.977	30.8453	39.0392	41.5026	39.7101	32.7375	46.7353	30.3409	40.5952	26.3021	31.0272	29.0281	36.4507	31.1871	33.6669	34.0575	27.1753	26.7121	25.6705	33.2839	26.5268	35.4303	32.7348	34.0617
kfl01682_0010_v1.1	Specific	NE	NE	'not assigned.unknown'	0	0	0	0	0	0	0	0	0	0	0	0	0	0	0	0	0	0	0	0	0	0	0	0	0	0	0	0	0	0	0	0	0	0	0	0
kfl00550_0050_v1.1	Archeaplastidia I	3.59072e-05	19	'not assigned.unknown'	10.4957	15.1071	13.9664	12.9057	14.1168	12.1668	15.06	9.9268	11.389	14.06	12.9698	12.0297	16.4315	12.4043	15.022	11.6977	13.0717	14.8964	13.2253	14.4446	14.5994	18.303	14.9309	18.9957	16.4492	15.8185	17.7194	16.2858	17.1925	18.795	14.6262	16.379	15.604	15.3664	16.4857	16.5621
kfl00006_0380_v1.1	Prokaryotic	0.00583824	8	'protein.targeting.chloroplast'	65.9618	66.3073	67.5044	93.2731	71.6534	92.0858	102.667	79.4144	73.5	70.9588	75.2082	62.8785	69.6921	64.5022	59.1885	78.7589	62.2884	73.183	88.3772	95.523	86.6278	70.7717	61.1803	72.2003	59.5414	65.523	55.6686	60.9231	60.6095	56.1919	62.7584	62.0598	55.3943	57.1661	59.8692	57.8112
kfl00859_0020_v1.1	Archeaplastidia I	NR	NR	'RNA.regulation of transcription.unclassified'	41.906	41.4249	38.574	37.7394	31.5132	47.4743	38.2978	36.2865	37.748	33.2459	38.9937	35.1506	36.4514	38.4532	38.1397	34.2116	41.9877	25.2027	38.5142	29.3247	31.9547	36.6061	43.0447	39.3895	37.223	39.4337	36.251	36.6727	39.931	39.1992	39.0281	35.5379	37.4497	42.0386	40.465	40.7803
kfl00048_0430_v1.1	Archeaplastidia I	NR	NR	'misc.glutathione S transferases'	1.22577	0.478506	0.199521	0.391082	1.14075	0	5.18194	1.00609	0.469649	0.512603	0.505318	0.511901	0.440691	0.248085	0	0.160242	0	0.866071	0.446801	1.16137	1.48973	1.42357	0.437002	1.23349	0.154452	0.449815	0.369155	0.594372	0.633825	0.450565	0.746235	0.450797	0.520134	0.398093	0.473274	0.937478
kfl00020_0560_v1.1	Prokaryotic	0.000105242	15	'not assigned.unknown'	2.60476	2.87104	1.86219	1.95541	4.4917	2.38564	7.36807	3.95731	7.57308	6.22446	6.73757	7.25193	7.93244	5.78866	6.74641	6.4898	4.85236	8.66071	6.25521	8.71031	9.45979	7.79574	8.66721	8.7989	6.7959	7.19703	8.12141	6.30034	6.97208	7.85271	7.46235	7.81382	8.75559	6.05101	5.75817	6.87484
kfl00026_0440_v1.1	Archeaplastidia I	NE	NE	'DNA.synthesis/chromatin structure.histone.core.H3'	0	0	0	0	0	0	0	0	0	0	0	0	0	0	0	0	0	0	0	0	0	0	0	0	0	0	0	0	0	0	0	0	0	0	0	0
kfl00167_0070_v1.1	Prokaryotic	NR	NR	'tetrapyrrole synthesis.protochlorophyllide reductase'	210.909	193.316	206.903	213.922	315.489	267.192	220.394	410.017	487.026	412.132	411.582	349.629	356.267	305.476	321.399	279.862	207.166	222.667	235.732	193.95	232.77	184.454	221.851	196.701	272.068	305.424	262.838	283.337	336.482	344.811	364.834	382.652	379.958	340.529	380.828	319.758
kfl00173_0310_v1.1	Archeaplastidia II	0.00043612	11	'cell.cycle'	30.491	31.9232	29.6621	26.8543	26.3798	26.5999	39.6742	32.9999	29.0008	28.4861	28.2978	30.3728	31.7927	31.8376	30.7636	32.7695	37.2344	32.0446	29.6676	31.5749	36.2749	26.1666	25.9288	27.5479	29.8093	36.285	32.1903	24.7853	27.6506	25.6822	27.0883	24.1177	27.5671	24.841	23.3482	24.0619
kfl00483_0080_v1.1	Streptophyta	4.01435e-06	12	'not assigned.unknown'	118.9	142.458	119.114	170.186	206.404	265.164	250.352	496.206	564.4	524.759	544.649	609.674	491.559	735.159	628.766	442.428	600.504	451.743	513.195	399.005	442.971	576.478	433.725	492.738	346.745	449.59	356.087	335.285	426.089	400.552	338.567	321.268	314.768	194.827	259.591	205.933
kfl00266_0140_v1.1	Specific	NR	NR	'not assigned.no ontology.hydroxyproline rich proteins'	43.4382	20.439	46.1557	21.5095	13.5464	17.2959	1.37645	13.0792	16.3203	29.6577	43.71	34.5533	14.291	3.05972	26.356	33.9713	28.2229	31.3518	67.8243	3.62929	26.5917	22.9805	46.2494	32.6464	58.1513	18.5174	27.7605	55.6332	27.2545	37.7831	20.5961	54.9973	10.316	44.5068	35.1801	30.1556
kfl00202_0120_v1.1	Streptophyta	9.6223e-06	14	'protein.degradation.ubiquitin.E3.RING'	6.81835	5.33192	7.58178	12.7102	14.1168	14.791	17.4081	14.3536	17.6118	16.1836	15.8333	18.1725	18.8238	13.4793	18.4402	18.7483	17.2308	16.8018	20.106	22.429	22.9418	16.5405	19.5194	18.4201	18.6115	17.5428	17.8671	16.048	15.7664	16.3491	16.1933	16.7546	19.1583	17.1976	16.1702	16.7184
kfl00279_0070_v1.1	Streptophyta	1.95343e-15	14	'RNA.regulation of transcription.C2C2(Zn) CO-like, Constans-like zinc finger family'	1.83866	1.02537	1.33014	0.847345	2.42409	1.78923	3.40065	2.81707	3.17013	8.3481	8.00087	10.9206	21.6568	16.1255	24.1072	45.2683	40.5023	36.6348	42.9822	43.6967	51.9916	22.2348	28.041	24.6698	21.3916	19.417	19.2699	17.2368	15.6079	15.3836	10.2234	12.6975	13.4368	8.9969	9.30773	6.09361
kfl00205_0160_v1.1	Viridiplantae	2.23893e-07	8	'misc.O-methyl transferases'	108.71	100.008	98.2306	101.225	116.642	86.5988	169.87	103.695	115.475	138.256	118.834	110.4	134.537	94.6859	102.815	122.024	113.882	130.777	83.2836	113.161	93.2571	72.2631	64.0208	76.7231	72.2064	90.9375	86.0869	71.5029	75.1083	68.679	67.5343	73.0292	77.0665	71.816	77.8536	68.4359
kfl00003_0030_v1.1	Streptophyta	NR	NR	'RNA.regulation of transcription.unclassified'	20.2252	12.988	18.6219	14.8611	13.9029	11.2125	13.7645	17.439	16.4377	18.6001	18.3599	17.4046	18.0683	12.3216	20.3292	19.7899	11.9823	18.8804	18.2295	18.0739	19.6644	15.9982	21.9958	19.6536	20.6194	17.4678	18.0148	20.5653	18.7771	19.2456	20.1484	19.6097	18.2047	23.8856	19.1676	23.0463
kfl00022_0190_v1.1	Specific	8.10513e-06	1	'transport.misc'	102.888	114.431	94.2402	58.3365	61.6718	51.6491	86.8784	45.8108	39.3918	47.7453	47.921	39.2458	46.3355	39.9417	36.7904	46.8707	39.314	57.1607	37.3525	45.5839	34.3383	48.0624	39.403	47.366	46.5674	43.782	42.9696	49.214	42.7832	41.5164	53.0573	48.3105	50.5397	54.7776	56.1619	59.5299
kfl00092_0350_v1.1	Archeaplastidia I	1.09919e-06	6	'RNA.RNA binding'	22.7534	15.7223	23.2109	14.4049	13.4751	13.0017	19.1894	16.8353	15.3223	17.4285	18.6125	26.107	17.3758	13.6447	15.112	14.7423	16.9337	13.4241	10.7232	9.00065	10.9495	9.2871	11.5806	8.3055	11.6611	10.1958	11.1485	11.1742	8.63587	12.294	9.85031	10.1429	10.6628	12.4205	11.753	11.8747
kfl00009_0610_v1.1	Specific	6.17382e-09	23	'not assigned.unknown'	123.573	142.116	125.033	71.7636	73.008	85.8831	15.5458	67.0059	62.111	55.2146	52.89	49.4838	49.987	39.3629	44.8861	54.322	44.0673	61.9241	53.0799	38.1802	59.8872	52.1298	59.4323	56.3294	71.5114	67.0224	66.0049	75.1286	72.9691	70.8674	74.7728	74.4567	73.6857	79.6982	80.3778	73.9827
kfl01063_0010_v1.1	Specific	NE	NE	'not assigned.unknown'	0	0	0	0	0	0	0	0	0	0	0	0	0	0	0	0	0	0	0	0	0	0	0	0	0	0	0	0	0	0	0	0	0	0	0	0
kfl00182_0220_v1.1	Specific	4.91681e-05	4	'development.unspecified'	26.3541	23.3101	24.8071	16.3603	16.6122	17.0573	17.0032	20.9268	20.0188	18.6001	16.5071	17.49	17.8165	13.8928	18.4402	15.3832	20.1026	13.1643	12.9572	11.6863	12.1413	11.7953	11.3621	13.075	13.5146	14.0942	14.5447	13.6111	13.2311	13.6457	13.0591	13.0731	13.7836	14.9683	13.4094	13.5153
kfl00047_0185_v1.1	Specific	NE	NE	'not assigned.unknown'	0	0	0	0	0	0	0	0	0	0	0	0	0	0	0	0	0	0	0.35744	0	0	0	0	0.0822327	0	0	0	0.237749	0	0	0.0746235	0	0	0	0	0.0781232
kfl01034_0010_v1.1	Prokaryotic	3.57565e-11	21	'not assigned.unknown'	43.6681	29.1889	30.3271	27.9624	20.2483	23.4986	31.0107	24.5487	20.8407	23.36	21.5602	20.3054	22.9159	9.59263	21.0488	19.229	13.4678	24.0768	28.5059	33.1718	28.2304	28.9459	35.6157	35.1134	41.0071	44.0069	45.2584	55.336	42.6247	51.4932	51.1917	56.8005	52.7069	60.2713	47.1697	56.6393
kfl00345_0030_v1.1	Archeaplastidia I	0.00259777	10	'development.unspecified'	23.6727	22.2847	19.0875	20.7925	24.027	20.5165	24.3713	20.9268	17.0835	26.0695	26.5292	22.1824	26.0637	20.4257	22.488	26.7604	22.2812	29.0134	25.0208	27.2197	25.9213	18.7098	21.7773	20.7226	24.249	20.0167	21.5586	19.6737	21.5501	17.7008	16.2679	20.7367	19.0716	21.2582	22.5594	17.734
kfl00222_0080_v1.1	Archeaplastidia II	1.36443e-09	7	'not assigned.unknown'	130.621	124.548	136.14	131.599	122.987	142.781	162.017	179.823	168.956	142.064	142.837	167.05	157.453	131.403	153.278	154.473	180.626	129.218	106.07	116.21	125.51	62.4337	97.0873	73.1048	89.7368	77.668	82.2477	76.6145	71.1469	75.6306	71.7878	72.5033	79.5805	89.0932	73.1998	78.6701
kfl00826_0030_v1.1	Archeaplastidia I	5.72293e-06	18	'protein.degradation.serine protease'	68.1835	65.6237	59.7231	71.0466	66.52	56.8976	101.129	55.4694	68.1577	74.4738	68.0495	73.4578	76.0507	67.1484	71.512	77.7173	70.3096	96.3071	78.4582	117.299	85.8085	134.358	169.775	156.735	138.235	125.423	148.031	142.59	133.499	162.461	158.351	130.055	167.657	155.575	123.84	149.684
kfl00012_0460_v1.1	Viridiplantae	0.00038051	7	'stress.abiotic.heat'	40.9867	29.8724	39.9041	52.0791	38.9994	49.3828	51.9813	48.7621	45.145	46.7201	48.3421	52.0433	50.5536	34.8146	49.3837	55.0431	48.4245	37.6741	57.9947	49.7939	63.9839	27.0478	33.5035	31.2484	34.2884	28.6382	30.9352	36.435	29.0767	30.6384	31.4911	34.3357	35.6292	38.9335	33.0503	34.3742
kfl00305_0090_v1.1	Viridiplantae	NE	NE	'stress.biotic'	0	0	0	0	0	0	0	0	0	0	0	0	0	0	0	0	0	0	0	0	0	0	0	0	0	0	0	0	0	0	0	0	0	0	0	0
kfl00014_0580_v1.1	Streptophyta	0.0029258	21	'protein.degradation.ubiquitin.E3.RING'	17.5438	12.031	16.8927	25.7463	22.7437	26.3613	33.7636	26.5609	30.2923	22.5545	24.5921	30.4581	21.6568	15.7121	26.9856	24.4369	21.39	20.0062	28.9527	27.4375	28.9008	26.8445	40.3499	36.1824	38.1497	33.7361	39.2781	38.3964	34.2266	35.9165	36.5655	34.1103	39.3568	41.4813	32.1827	44.5302
kfl00078_0050_v1.1	Streptophyta	NR	NR	'not assigned.unknown'	35.6239	54.4813	38.3744	25.6159	18.6085	21.4708	28.0958	24.6158	21.8387	24.8978	24.4237	16.1249	19.6422	20.0949	20.5091	27.6417	28.0248	28.4071	24.6634	23.3001	24.0591	26.5055	24.982	25.4921	23.1678	22.7906	25.1025	28.5893	22.9762	26.0684	24.4765	26.5219	25.1398	25.7168	23.4271	30.1556
kfl00145_0240_v1.1	Specific	NR	NR	'not assigned.unknown'	2.1451	1.09373	0.798082	1.10807	0.712969	1.07354	1.05258	0.201219	0.821885	0.585831	0.505318	0.853169	0.818426	0.33078	0.359809	1.12169	0.495138	0.692857	1.07232	0.580687	0.893838	0.271156	0.437002	0.246698	0.772261	0.899629	0.369155	0.475498	0.237684	0.193099	0.223871	0.52593	0.173378	0.716567	1.02543	0.703109
kfl00329_0100_v1.1	Archeaplastidia I	4.7971e-06	9	'not assigned.unknown'	244.388	224.283	216.214	385.086	489.239	370.371	694.056	559.992	618.057	589.639	516.351	660.609	560.748	421.497	495.726	507.486	401.755	468.718	381.836	513.473	486.322	237.736	259.288	259.609	277.165	316.969	297.317	240.364	254.402	236.354	283.943	233.964	285.207	274.206	265.034	266.088
kfl00118_0220_v1.1	Prokaryotic	4.01435e-06	16	'not assigned.unknown'	31.3338	30.8978	25.2726	27.6365	30.4438	24.2143	32.0632	34.3414	35.3998	29.8774	34.109	33.1883	32.1075	40.8514	29.7742	39.74	37.9276	35.942	37.71	37.0914	34.6362	38.0296	40.8597	39.9651	39.617	38.834	35.808	35.6623	40.2479	47.8243	38.4311	34.1855	36.6695	31.0512	32.8926	34.9211
kfl00185_0060_v1.1	Archeaplastidia II	4.12579e-07	18	'DNA.synthesis/chromatin structure'	12.1811	7.58774	10.5081	15.2522	6.55931	13.8367	9.5542	9.52436	8.57109	11.7899	12.633	10.1527	12.6541	6.11944	9.98469	12.579	12.4775	13.9437	17.1571	17.1303	16.0891	13.9645	23.3796	17.9267	18.2254	17.9176	20.8942	19.7331	17.6679	21.434	17.9096	19.9102	18.0313	22.6117	17.1168	22.4214
kfl00311_0110_v1.1	Prokaryotic	3.58503e-10	16	'protein.aa activation.histidine-tRNA ligase'	8.657	9.09161	8.57938	11.211	17.04	12.1668	14.7361	18.378	16.4964	20.7238	20.6338	14.0773	21.9086	22.245	21.7684	21.232	20.3007	21.7384	23.323	24.3163	25.9958	22.9127	36.1984	27.5479	31.7399	27.1388	27.8343	24.4287	24.5607	25.8109	22.0139	21.488	22.5391	23.5671	20.4297	21.0151
kfl00259_0090_v1.1	Archeaplastidia I	0.000250825	20	'protein.targeting.secretory pathway.golgi'	75.6147	96.6582	76.0173	85.9078	67.3042	79.919	70.361	79.2132	83.891	73.0092	84.8934	86.7673	77.3098	65.3291	86.9837	73.551	89.0259	77.5134	75.4199	72.7311	85.883	97.0061	109.979	102.215	100.626	85.5397	103.29	116.319	99.1936	101.313	101.563	104.66	91.6303	89.6505	95.9958	119.841
kfl00170_0010_v1.1	Streptophyta	1.34974e-05	19	'stress.biotic'	18.7696	13.74	18.2229	23.9212	21.4604	23.7371	29.3103	29.7133	31.1142	23.8726	28.8873	34.8946	29.6522	20.6738	31.5732	32.7695	31.4908	31.3518	36.8164	44.0596	41.0421	48.1302	72.1782	57.8096	57.3018	46.031	57.662	57.8324	51.2606	67.971	56.7885	56.6502	68.0509	60.112	48.6684	54.6862
kfl00010_0660_v1.1	Archeaplastidia I	NR	NR	'not assigned.unknown'	11.1085	7.17759	6.65068	11.211	7.84266	7.9919	15.3839	15.4268	15.4397	10.0324	10.2748	11.2618	8.93973	8.84837	11.244	10.0151	12.3785	16.0223	10.7232	9.94427	7.07622	15.2525	16.3876	15.7887	15.4452	13.1196	12.1821	11.8874	15.6079	13.8388	10.5965	13.1483	14.7371	14.3313	11.9896	13.4372
kfl00005_0410_v1.1	Specific	0.0188159	22	'not assigned.unknown'	84.7314	59.6082	85.9268	68.0483	56.0393	58.5675	77.5671	54.7986	42.151	56.0934	50.8687	68.8507	62.9559	50.8575	53.7014	66.3401	61.4962	67.5535	53.0799	68.5937	60.632	51.2485	91.8433	68.6643	80.6241	60.725	77.5964	82.9149	73.4445	51.4932	73.2803	69.1223	72.9055	96.8162	70.439	91.4823
kfl00240_0010_v1.1	Viridiplantae	2.79695e-06	17	'not assigned.unknown'	35.6239	32.4017	25.7381	59.4445	47.2698	30.0591	61.4545	51.512	44.2057	55.8004	55.0797	60.1484	56.8491	58.3	52.8919	53.8413	41.2945	68.5928	66.2158	70.7712	63.0156	77.5506	70.1389	71.049	74.3688	72.6451	72.6497	70.8491	64.4125	60.247	62.4599	59.0545	64.4966	69.507	59.6326	71.7171
kfl00298_0120_v1.1	Archeaplastidia I	NE	NE	'not assigned.unknown'	0.306443	0.478506	0.465548	0	0.570375	0.238564	0.161936	0	0	0	0	0.170634	0.0629559	0	0	0	0.198055	0	0	0.0725859	0.372433	0.271156	0	0.0822327	0	0	0	0.118874	0.0792281	0	0.149247	0	0.173378	0	0	0.0781232
kfl00111_0210_v1.1	Archeaplastidia I	2.79695e-06	14	'protein.postranslational modification'	7.66106	7.10923	8.04733	17.2076	13.3325	16.2224	15.06	14.5548	14.9113	20.5041	15.1595	19.8788	21.342	16.2909	22.1282	17.7868	17.6269	26.1553	20.9996	28.2359	26.0703	17.4218	21.4131	18.8313	21.0827	22.0409	21.9278	19.6737	20.1239	20.4042	18.2081	17.6562	16.731	18.5511	16.8012	18.5152
kfl00300_0020_v1.1	Streptophyta	0.000331576	20	'misc.GCN5-related N-acetyltransferase'	38.3819	43.6808	39.106	36.1751	35.3632	29.8205	40.5649	39.9755	45.0276	42.3996	39.3306	37.6247	40.2918	36.0551	41.378	38.2177	34.8577	40.1857	38.0674	39.6319	39.1799	57.2817	72.9065	58.4674	57.8424	49.8544	64.0115	60.5665	59.8173	72.7341	56.8631	57.9275	67.8775	61.0675	52.5334	61.6392
kfl00100_0290_v1.1	Archeaplastidia I	0.00204116	16	'DNA.unspecified'	11.1852	14.1501	11.1731	14.2093	15.9705	19.2044	18.7036	18.8475	20.1949	13.4741	16.5913	14.5039	16.7463	17.0352	16.911	18.4278	24.6579	13.5107	17.872	19.2353	20.3348	25.5565	20.9761	25.1632	18.457	22.7156	17.2026	20.5058	22.8969	22.2064	18.5066	20.4362	18.3781	19.3473	16.4857	17.734
kfl01252_0010_v1.1	Specific	NE	NE	'not assigned.unknown'	0	0	0	0	0	0	0	0	0	0	0	0	0	0	0	0	0	0	0	0	0	0	0	0	0	0	0	0	0	0	0	0	0	0	0	0
kfl00072_0300_v1.1	Prokaryotic	NR	NR	'protein.targeting.chloroplast'	94.6141	80.1156	86.9244	82.6487	90.547	100.078	94.0036	81.9632	86.5327	69.6407	68.639	78.7475	77.9394	76.6584	76.7292	88.2933	73.5775	83.4026	81.3177	100.241	84.0953	87.9902	80.4812	80.5058	81.2419	87.414	82.3215	77.7438	82.318	79.8144	82.6829	79.2652	83.8283	78.1058	78.5635	78.1232
kfl00422_0120_v1.1	Specific	NE	NE	'not assigned.unknown'	0	0	0.0665068	0	0	0	0.323871	0	0	0	0	0	0	0	0	0	0	0	0	0	0	0	0	0	0	0	0	0	0	0	0	0	0.086689	0	0	0
kfl01583_0020_v1.1	Archeaplastidia I	NE	NE	'cell wall.cell wall proteins.LRR'	0	0	0	0	0	0	0	0	0	0	0	0	0	0	0	0	0	0	0	0	0	0	0	0	0	0	0	0	0	0	0	0	0	0	0	0
kfl00192_0020_v1.1	Specific	NR	NR	'protein.postranslational modification'	30.3378	35.6829	14.831	5.54033	25.0252	4.652	4.93903	4.09145	9.56909	10.7647	13.8962	5.46028	2.39232	2.89433	1.97895	6.24943	17.5279	1.29911	9.29345	1.16137	0.446919	24.743	11.2164	37.9915	6.64145	1.27447	2.21493	25.2014	17.6679	7.85271	19.7752	5.55984	31.7282	4.85673	3.86507	3.82804
kfl00200_0050_v1.1	Viridiplantae	NR	NR	'signalling.G-proteins'	48.3413	51.0634	45.4907	60.0311	50.193	65.7244	75.462	46.8169	56.0056	55.7272	64.5965	62.3666	57.038	49.0382	52.3522	62.9751	52.9798	68.6794	63.4457	64.3837	51.9916	60.0611	63.5838	67.513	62.3215	59.9753	63.1993	54.9794	57.0443	62.178	57.7586	55.5232	54.094	62.1025	55.9252	61.1705
kfl00759_0070_v1.1	Archeaplastidia I	0.00329165	16	'lipid metabolism.lipid degradation.beta-oxidation.multifunctional'	71.5543	51.8837	73.4901	102.333	60.1033	75.7441	90.8458	73.1766	65.6921	96.8819	101.906	115.86	112.25	63.8406	100.387	96.9463	79.2221	116.746	153.431	148.656	120.296	109.411	121.778	104.353	120.396	129.772	132.527	106.749	96.8168	95.5198	90.593	110.07	80.9676	125.479	118.95	121.95
kfl00350_0030_v1.1	Streptophyta	1.59485e-05	13	'not assigned.unknown'	5.0563	3.4179	2.9263	4.30191	7.20098	6.91836	11.3355	8.1829	14.7352	8.42133	11.4539	13.9067	10.6395	12.5697	14.8421	14.1814	8.2193	12.6446	14.387	15.8237	14.2269	11.9987	9.75972	6.33192	8.5721	8.84635	7.60459	7.84571	10.2997	9.0113	11.8651	5.2593	7.36857	6.28987	6.23145	9.99977
kfl00050_0530_v1.1	Specific	NR	NR	'DNA.synthesis/chromatin structure'	20.8381	19.482	23.1444	31.8732	26.9502	30.5362	32.3871	19.7865	28.1202	30.6829	32.5088	27.5574	30.7854	25.5528	24.9167	28.7634	25.6482	29.2732	29.1314	29.2521	27.2621	29.7594	30.5902	32.6464	29.8093	33.5112	36.0295	32.0961	29.7106	30.5741	28.4316	30.1283	28.0872	31.2105	29.974	33.7492
kfl00323_0210_v1.1	Specific	0.000288572	14	'not assigned.unknown'	1.83866	1.98238	2.52726	5.14925	3.92133	4.89057	8.90645	5.09755	5.22484	4.97957	4.21098	5.11901	6.54741	4.87901	5.12727	4.56689	5.05041	7.3616	6.07649	9.87168	6.70379	12.1342	7.57471	9.78569	6.64145	8.47151	8.71206	4.75498	4.99137	4.95622	4.40279	4.58311	4.7679	4.77711	5.67929	4.84364
kfl00656_0010_v1.1	Archeaplastidia I	4.12579e-07	13	'not assigned.no ontology'	9.65294	8.68147	9.90952	15.1219	14.3307	13.7174	20.161	13.4146	15.7919	20.7238	21.3076	21.4999	19.6422	17.6141	22.488	24.0363	19.2114	23.0375	24.1272	28.9618	27.411	11.4563	17.6986	16.1998	17.9937	17.018	16.6858	17.7123	15.9249	17.3146	14.7008	15.0266	14.1303	17.1976	13.6461	15.7028
kfl00240_0260_v1.1	Specific	NE	NE	'not assigned.unknown'	0	0	0	0	0	0	0	0	0	0	0	0	0	0	0	0	0	0	0	0	0	0	0	0	0	0	0	0	0	0	0	0	0	0	0	0
kfl00448_0030_v1.1	Streptophyta	3.59072e-05	14	'misc.UDP glucosyl and glucoronyl transferases'	13.7899	12.7146	13.6339	18.4461	16.9687	15.5067	27.7719	20.256	18.4337	20.138	20.2127	29.6903	23.8603	18.2756	22.3981	24.6772	19.8055	25.1161	29.3995	31.8652	30.8374	22.7093	23.8166	24.0942	25.0985	25.6394	23.9212	23.3588	23.5308	25.4891	20.7453	21.488	25.1398	23.806	20.3508	20.0777
kfl01368_0020_v1.1	Specific	NE	NE	'not assigned.unknown'	0	0.205074	0	0	0	0	0	0	0	0	0	0	0	0	0	0	0	0	0	0	0	0	0	0	0	0	0	0	0	0	0	0	0	0	0	0
kfl00087_g18_v1.1	Specific	4.2048e-05	13	'not assigned.unknown'	11.415	4.51163	13.3014	12.5146	14.2594	13.0017	20.5658	27.8353	22.5431	25.264	25.687	24.4006	22.4123	31.7549	29.2345	16.585	35.2538	13.8571	29.3995	24.4614	37.6157	24.9464	24.545	27.0546	24.1718	26.3891	27.4651	20.9219	18.9355	25.2316	20.7453	17.3557	26.4402	16.481	16.0124	18.359
kfl00408_g6_v1.1	Specific	0.00159665	11	'not assigned.unknown'	68.0302	59.0613	63.248	63.8768	60.2459	91.0122	84.0445	73.8474	109.135	78.8676	82.5353	79.5153	77.4987	60.2847	92.111	73.1504	111.406	81.9303	89.7176	97.1199	94.2254	75.3136	68.9007	65.1283	63.0165	69.8712	67.0385	59.4372	61.1641	59.9895	76.713	55.5232	70.7382	53.026	74.3041	67.4984
kfl00892_0010_v1.1	Specific	0.000288572	18	'not assigned.unknown'	21.5276	18.7301	23.4769	26.4632	19.3215	25.6457	29.3913	23.2743	25.361	24.7514	26.445	30.4581	27.3228	19.1026	27.4354	29.2441	22.0832	29.8795	32.259	35.4945	34.7852	31.4541	40.0585	36.758	34.4429	31.4121	38.4659	36.8511	32.4835	40.6796	36.1924	38.2427	41.6107	40.2074	33.287	41.7959
kfl00022_0160_v1.1	Prokaryotic	0.000122038	16	'cell.cell death.plants'	27.6564	24.1987	24.674	30.9607	26.665	33.1604	21.2945	28.7743	29.2943	28.1931	27.6241	26.9601	28.0783	20.9219	29.4144	36.6153	33.7684	28.5803	34.4036	35.7848	35.6046	31.4541	38.8204	35.6067	35.1379	32.0868	33.8884	34.8896	33.355	31.4108	34.1776	32.232	34.5022	32.2455	27.0555	28.1244
kfl00897_0010_v1.1	Archeaplastidia I	0.00180629	18	'redox.dismutases and catalases'	65.7319	76.0825	78.9436	80.6933	72.2237	84.2132	160.397	94.5729	120.993	80.0392	109.401	121.065	96.0706	88.6491	117.298	104.237	111.901	106.007	119.474	124.194	131.32	135.239	162.055	151.144	130.898	130.521	151.28	140.093	142.611	156.604	148.874	138.921	171.904	150.001	124.866	156.246
kfl00084_0180_v1.1	Archeaplastidia I	0.000846917	13	'not assigned.unknown'	47.9583	38.9641	63.7136	47.4513	91.1174	50.337	80.482	81.762	88.7636	106.841	115.634	88.8149	89.3973	93.2801	90.8517	100.231	96.0568	91.2839	95.1685	79.6267	77.9874	121.071	92.6445	107.067	85.4121	106.456	86.8991	85.1141	108.78	87.4096	91.1899	80.2419	75.5928	70.144	87.8713	62.0298
kfl00103_0030_v1.1	Archeaplastidia I	0.0124674	16	'not assigned.unknown'	85.8039	85.8577	79.2762	47.5817	44.2754	63.2195	62.912	82.6339	72.5607	66.4919	74.7871	79.8566	76.8691	92.4531	86.8038	76.6757	111.01	51.2714	84.2666	67.2145	90.5756	78.2285	115.806	96.0478	100.626	74.0695	92.5102	88.8586	76.6928	95.3267	77.0861	75.3583	84.4351	91.9595	72.6476	83.2793
kfl00473_0040_v1.1	Archeaplastidia I	NE	NE	'hormone metabolism.auxin.signal transduction'	0.0766106	0	0	0	0	0	0.0809678	0.067073	0.410942	0.0732289	0.252659	0.170634	0.0629559	0.0826951	0.179904	0.240363	0.0990277	0	0.35744	0.217758	0.670379	0.067789	0.655503	0.246698	0.0772261	0.0749691	0.221493	0.41606	0.316913	0.193099	0.298494	0.375665	0.433445	0.159237	0.0788791	0.23437
kfl00307_0160_v1.1	Streptophyta	0.0253621	19	'not assigned.unknown'	40.4504	37.4602	38.1084	48.6898	37.5734	46.7586	54.3294	61.4389	87.472	50.6012	59.2064	65.5234	59.8081	49.5344	66.0249	71.8685	60.803	40.2723	64.2499	55.383	76.8701	62.9082	86.9634	69.6511	85.7983	68.1469	77.1534	78.7543	73.3653	83.0327	80.3695	81.0684	89.8965	93.7111	64.9963	81.3263
kfl00122_0010_v1.1	Archeaplastidia I	NE	NE	'not assigned.unknown'	0	0	0	0	0	0	0	0	0	0	0	0	0	0	0	0	0	0	0	0	0	0	0	0	0	0	0	0	0	0	0	0	0	0	0	0
kfl00103_0200_v1.1	Archeaplastidia I	0.00204116	11	'DNA.synthesis/chromatin structure'	39.148	45.5948	37.1773	52.7309	36.7179	50.6949	53.1149	51.6462	65.0463	47.2327	44.3838	40.6108	52.8829	51.6844	50.0134	46.3099	53.871	55.3419	45.9311	64.0208	48.6397	54.1634	45.5211	47.7772	37.5319	47.3055	41.2715	39.5257	43.7339	39.5854	41.2668	35.613	46.8121	41.7201	39.2029	43.4365
kfl00177_0310_v1.1	Specific	0.0112207	9	'not assigned.unknown'	44.4342	44.296	42.6309	45.5611	37.6447	46.2815	61.1307	48.0243	50.4285	47.965	52.89	49.3985	51.7497	36.0551	52.5321	51.2774	50.9992	45.7286	59.6032	57.2703	54.5986	45.3509	43.1176	50.6553	42.8605	44.0818	43.7079	47.5498	42.6247	39.0704	45.3711	45.1549	41.9575	45.7011	46.3809	44.7646
kfl00012_0110_v1.1	Archeaplastidia I	NR	NR	'RNA.regulation of transcription.HDA'	11.8746	8.74982	13.5674	17.7942	11.6214	25.7649	19.1894	17.9756	26.8287	20.0647	20.8023	19.7935	20.1459	12.3216	22.6679	22.0333	15.4483	18.4473	22.8762	25.4051	21.0052	20.1333	27.4583	22.0384	28.342	20.4666	23.9951	25.7957	22.0254	28.6431	23.7303	26.1463	25.2265	30.4939	28.7909	25.7025
kfl01067_g1_v1.1	Archeaplastidia I	NE	NE	'not assigned.unknown'	0	0	0.133014	0	0	0	0	0	0	0	0	0	0	0	0	0	0	0	0	0	0	0	0	0	0.0772261	0	0	0	0	0	0	0.150266	0	0	0	0
kfl00468_0080_v1.1	Archeaplastidia I	2.79695e-06	10	'not assigned.no ontology'	32.9426	28.2319	34.1845	47.5817	54.4708	44.9693	66.5555	44.0669	38.6286	58.7296	53.3111	48.8866	57.7305	54.8268	55.5005	54.7226	56.2477	51.1848	60.7649	59.9559	65.1012	42.0292	34.0862	39.4717	37.7636	41.7578	38.1706	38.753	36.9203	33.0843	35.0731	34.486	33.2886	38.615	37.3098	35.1554
kfl00076_0120_v1.1	Streptophyta	NR	NR	'cell.organisation'	16.7777	15.654	21.1492	18.8371	11.3362	21.4708	20.7277	16.3658	17.377	12.9615	15.7491	17.8312	17.3758	16.2082	19.6995	19.3091	20.1026	11.4321	21.4464	15.4608	23.0908	15.3203	18.3541	15.213	17.762	19.417	18.7531	17.534	17.351	16.0272	17.7604	16.6044	16.3842	17.0384	14.987	18.2027
kfl00126_0060_v1.1	Viridiplantae	NR	NR	'development.unspecified'	30.7975	16.8844	26.4032	16.621	4.20652	8.46903	4.5342	6.10364	6.34026	16.9159	24.0026	23.3768	15.1094	3.63858	10.7943	19.5495	10.596	23.2107	34.493	6.1698	13.1096	24.2685	19.7379	23.683	36.6052	15.4436	22.7399	39.1097	22.7385	19.4387	21.3423	34.3357	8.06208	39.4908	29.6585	38.2804
kfl00201_0180_v1.1	Archeaplastidia I	0.000141324	19	'not assigned.unknown'	10.419	7.6561	9.04493	10.2985	5.41856	9.304	12.631	10.7317	12.387	9.15362	9.8537	16.2955	11.458	7.02908	12.6833	14.8224	10.1008	9.18035	13.7615	14.5898	18.8451	10.1684	16.3147	12.9928	21.0827	15.2937	16.3905	23.5966	21.5501	25.1029	16.5664	16.6795	21.4122	19.1881	11.1219	12.7341
kfl00268_0070_v1.1	Specific	NE	NE	'not assigned.unknown'	0	0	0.0665068	0.0651804	0	0	0	0.201219	0	0	0.252659	0.938486	0.377735	0.0826951	0.539713	0.240363	0	0.519643	0.17872	0.0725859	0	0	0	0	0.386131	0	0.221493	0	0	0	0.0746235	0	0	0	0	0.546862
kfl00112_0040_v1.1	Specific	NR	NR	'signalling.receptor kinases.leucine rich repeat XIII'	25.0517	19.0719	24.408	27.832	29.0891	21.7093	35.7068	28.7072	27.768	26.1427	26.9503	24.3153	27.2599	18.7718	26.8057	27.7218	22.0832	25.8089	30.2931	30.849	28.1559	18.642	24.2536	20.9693	23.2451	22.2658	22.9614	24.3098	20.4409	23.6868	23.2825	23.8923	25.5733	29.6181	22.796	24.4526
kfl00189_0110_v1.1	Streptophyta	NE	NE	'amino acid metabolism.synthesis.aspartate family.methionine.cystathionine beta-lyase'	0	0	0	0	0	0	0	0	0	0	0	0	0	0	0	0	0	0	0	0	0	0	0	0	0	0	0	0	0	0	0	0	0	0	0	0
kfl00071_0360_v1.1	Viridiplantae	NE	NE	'not assigned.unknown'	0	0	0.0665068	0	0	0	0	0	0	0	0.0842197	0.0853169	0	0	0	0	0	0	0	0.0725859	0	0	0	0	0	0	0	0	0	0	0	0	0	0	0	0
kfl00023_0350_v1.1	Specific	4.01435e-06	7	'not assigned.unknown'	3.06443	2.25581	1.86219	3.12866	4.42041	4.652	6.07258	3.2195	5.51837	4.32051	4.04254	3.41268	3.39962	5.54057	1.79904	3.20484	3.76305	5.62946	1.69784	2.54051	2.756	1.76251	1.31101	2.05582	1.39007	2.24907	1.03363	2.25861	1.74302	1.3517	2.38795	1.72806	1.82047	0.955423	2.9974	1.79683
kfl00023_0090_v1.1	Archeaplastidia I	7.79468e-05	4	'transport.p- and v-ATPases'	206.389	154.763	197.658	254.66	270.572	250.97	519.894	246.761	243.924	196.18	195.053	194.608	161.985	113.788	147.971	175.946	135.47	146.712	185.78	209.991	202.529	129.748	130.299	149.006	164.106	154.511	142.568	165.651	153.623	142.765	165.59	172.505	176.759	163.377	160.046	172.809
kfl00606_0070_v1.1	Archeaplastidia I	NE	NE	'not assigned.unknown'	0	0	0	0	0	0	0	0	0	0	0	0	0	0	0	0	0	0	0	0	0.0744865	0	0	0	0.0772261	0	0.147662	0	0	0.128733	0	0	0	0.0796186	0	0.0781232
kfl00134_0210_v1.1	Specific	NE	NE	'not assigned.unknown'	0	0	0	0	0	0	0	0	0	0	0	0	0	0	0	0	0	0	0	0	0	0	0	0	0	0	0	0	0	0	0	0	0	0	0	0
kfl00072_0040_v1.1	Prokaryotic	NR	NR	'misc.short chain dehydrogenase/reductase (SDR)'	0.0766106	0.068358	0	1.30361	1.14075	0.477128	24.5332	0.737803	0.939297	0.292916	0	0.341268	0.188868	0.33078	0.269856	0.320484	0	0.346428	0	1.5243	0.148973	0.271156	0.0728337	0.0822327	0.231678	0.299876	0.369155	0	0.158456	0	0.149247	0	0.346756	0.159237	0.315516	0.546862
kfl00398_0070_v1.1	Specific	NE	NE	'not assigned.unknown'	0	0	0	0	0	0	0	0	0	0	0	0.170634	0	0	0	0	0	0	0	0	0	0	0	0	0	0	0	0	0	0	0	0	0	0	0	0
kfl00214_0060_v1.1	Archeaplastidia I	NE	NE	'not assigned.unknown'	0	0	0	0	0	0	0	0	0	0	0	0	0	0.16539	0	0.160242	0	0	0	0.217758	0.0744865	0	0	0	0.0772261	0.149938	0.073831	0	0	0.0643664	0.0746235	0	0	0	0.0788791	0.0781232
kfl01233_0030_v1.1	Archeaplastidia I	NE	NE	'not assigned.unknown'	0	0	0	0	0	0	0	0	0	0	0	0	0	0	0	0	0	0	0	0	0	0	0	0	0	0	0	0	0	0	0	0	0	0	0	0
kfl01224_0010_v1.1	Specific	NE	NE	'not assigned.unknown'	0	0	0	0	0	0	0	0	0	0	0	0	0	0	0	0	0	0	0	0	0	0	0	0	0	0	0	0	0	0	0	0	0	0	0	0
kfl00077_0250_v1.1	Archeaplastidia I	NR	NR	'not assigned.unknown'	3.21765	3.21283	2.79329	4.82335	1.85372	3.57846	6.07258	2.68292	1.87859	2.92916	3.87411	3.75394	3.84031	3.22511	3.32823	3.28496	4.06013	2.59821	5.00417	3.99222	4.91611	2.30483	2.25784	2.71368	3.01182	4.79802	3.32239	2.73411	2.61453	2.44592	2.68645	3.23072	2.51398	3.50322	3.78619	3.28117
kfl00376_0130_v1.1	Archeaplastidia II	5.72293e-06	10	'polyamine metabolism.synthesis.spermine synthase'	56.079	59.4031	46.5548	52.9917	91.3313	57.6133	124.124	66.201	63.7548	78.5014	77.4821	65.1821	87.7605	80.7104	79.6976	79.0794	54.9603	88.5991	62.4627	82.9657	76.5721	64.5352	58.6311	50.6553	62.5532	61.2497	60.5414	51.8292	55.3805	64.6883	55.5199	44.2533	53.7472	54.061	51.508	47.0302
kfl00359_0150_v1.1	Archeaplastidia I	0.00204116	10	'RNA.regulation of transcription.C2H2 zinc finger family'	46.1196	57.6258	46.0227	52.9265	43.4911	65.0087	60.402	85.6522	80.486	56.606	66.1967	78.8328	68.9367	103.452	83.9254	62.7347	96.4529	33.7768	60.5862	37.5995	52.513	56.1971	74.5089	51.8888	55.9117	51.5787	56.776	47.4903	49.2799	64.3021	45.5203	47.6343	51.84	46.4973	47.0908	46.8739
kfl00782_0010_v1.1	Archeaplastidia I	NR	NR	'N-metabolism.N-degradation.glutamate dehydrogenase'	12.6408	11.4158	9.71	11.8628	14.1168	10.8547	343.303	15.1585	16.4377	7.76227	8.08509	7.93447	7.49175	10.1715	8.90526	7.77173	5.84263	7.275	7.86369	50.665	9.53427	9.96499	9.75972	11.4303	10.4255	11.7701	7.53076	11.9469	12.7557	7.91707	11.1189	9.09108	11.0962	8.28033	8.6767	7.81232
kfl00548_0050_v1.1	Prokaryotic	NR	NR	'tetrapyrrole synthesis.uroporphyrinogen decarboxylase'	112.081	98.5039	102.021	115.109	170.043	138.725	98.6997	178.481	195.139	176.335	160.86	164.235	162.615	204.174	145.812	132.921	174.289	136.666	127.428	164.189	132.214	242.956	163.366	185.599	151.44	219.285	172.912	157.746	180.799	159.178	158.426	157.779	166.183	123.727	153.104	131.716
kfl00239_0130_v1.1	Archeaplastidia I	2.02166e-08	10	'protein.targeting.nucleus'	29.6483	22.8316	26.6692	31.5473	32.1549	24.5721	36.1926	26.2255	25.0675	35.3696	32.593	33.2736	34.3739	35.3108	34.7215	35.0128	34.3626	34.1232	31.5441	31.0668	33.221	26.7089	26.293	26.15	25.6391	26.3142	24.0689	27.3411	25.9076	24.0087	19.626	22.6901	20.632	26.4334	24.0581	21.7964
kfl00719_0050_v1.1	Streptophyta	NR	NR	'signalling.receptor kinases.proline extensin like'	0.383053	0.546864	1.52966	1.49915	1.28334	0.59641	1.05258	0.134146	0.29353	2.05041	2.35815	1.27975	0.944338	0.413475	0.989474	1.60242	0.594166	2.25178	1.87656	1.59689	1.26627	0.881257	0.364169	0.411163	0.849488	1.9492	1.40279	1.18874	1.42611	0.450565	1.11935	1.72806	0.433445	1.35352	1.41982	1.79683
kfl01162_0030_v1.1	Archeaplastidia I	NE	NE	'signalling.receptor kinases.DUF 26'	0	0	0	0	0	0	0	0	0	0	0.0842197	0	0.0629559	0.0826951	0	0	0	0	0	0	0	0	0	0	0	0	0	0	0	0	0	0	0	0	0	0
kfl00456_0130_v1.1	Archeaplastidia I	9.6223e-06	15	'not assigned.no ontology'	17.9269	22.2164	17.8238	17.4032	20.4622	20.5165	29.4723	25.4207	23.4237	26.1427	26.7819	26.0216	24.6787	27.124	29.1445	27.0809	30.1044	30.1393	28.9527	29.4699	28.3049	24.4718	36.1984	32.6464	33.6706	28.2633	32.338	27.4005	26.4622	33.9211	25.8944	23.8923	25.5733	29.5385	24.137	27.4994
kfl00117_0140_v1.1	Archeaplastidia I	0.00728847	14	'RNA.transcription'	10.1126	11.2107	8.18034	10.6244	12.477	10.8547	16.5174	11.067	11.0367	17.6482	15.2438	15.357	15.4242	14.1409	16.1914	14.2615	12.1804	15.1562	14.9231	13.8639	14.4504	15.6593	15.5136	14.473	13.2057	14.0192	17.3503	17.534	15.4495	13.517	12.9099	12.4721	12.3098	14.7294	12.0685	13.5153
kfl00017_0450_v1.1	Viridiplantae	0.0409376	15	'not assigned.unknown'	90.4006	90.506	77.946	115.043	65.7357	110.575	117.808	99.2009	104.966	101.642	87.5885	107.243	100.163	83.9355	101.196	87.9728	121.705	101.07	123.138	112.073	109.868	111.581	119.666	121.293	115.221	108.855	110.525	112.99	115.435	120.751	102.98	95.3437	111.655	113.456	98.5199	105.935
kfl00009_0710_v1.1	Specific	NE	NE	'not assigned.unknown'	0	0	0	0	0	0	0	0	0	0	0	0	0	0	0	0	0	0	0	0	0	0	0	0	0	0	0	0	0	0	0	0	0	0	0	0
kfl00474_0050_v1.1	Specific	0.0153461	22	'not assigned.unknown'	26.6605	29.6674	26.3367	12.1887	15.1149	14.0753	21.6994	13.1463	15.3223	11.8631	15.4122	14.8451	11.5839	11.1638	10.6144	14.9826	14.359	17.8411	23.323	27.3649	21.6756	24.4718	11.8719	22.614	15.5997	18.9672	15.5783	21.3974	18.8563	14.6755	19.4021	21.7134	16.731	21.1785	27.9232	25.39
kfl00201_0135_v1.1	Specific	NE	NE	'not assigned.unknown'	0	0	0	0	0	0	0	0	0	0	0	0	0	0	0	0	0	0	0	0	0	0	0	0	0	0	0	0	0	0	0	0	0	0	0	0
kfl00087_0140_v1.1	Streptophyta	3.06184e-05	17	'not assigned.unknown'	8.42717	7.72445	7.58178	5.80106	8.41303	8.46903	9.39226	6.77437	7.7492	9.73945	9.01151	7.76384	11.8987	8.26951	7.37608	8.73318	10.596	9.35357	6.34457	9.21841	8.04454	13.2866	12.1632	14.8019	12.974	13.8693	13.1419	13.9083	11.2504	10.8136	11.2682	9.99268	11.703	10.2708	9.07109	9.68728
kfl00046_0030_v1.1	Specific	NE	NE	'not assigned.unknown'	0	0	0	0	0	0	0	0	0	0	0	0	0	0	0	0	0	0	0	0	0	0	0	0	0	0	0	0	0	0	0	0	0	0	0	0
kfl00226_0040_v1.1	Streptophyta	NE	NE	'redox.ascorbate and glutathione'	0.459664	0.410148	0.199521	0	0	0	0.242903	0	0	0	0	0	0	0	0	0	0	0	0	0	0	0	0.0728337	0	0.231678	0	0.073831	0.178312	0	0	0.223871	0	0.260067	0.0796186	0	0
kfl00113_0280_v1.1	Streptophyta	NE	NE	'not assigned.unknown'	0	0	0	0	0	0	0	0	0	0	0	0	0	0	0	0	0	0	0	0	0	0	0	0	0	0	0	0	0	0	0	0	0	0	0	0
kfl00080_0300_v1.1	Archeaplastidia I	0.000846917	16	'not assigned.unknown'	9.04006	6.22058	9.77651	13.9486	12.976	12.0475	17.9748	20.1219	20.1362	22.701	22.6551	23.8034	26.5674	16.2909	24.6469	24.9977	18.5182	34.6428	28.5952	36.2929	32.4016	27.9291	32.2653	31.9063	24.8668	27.5886	31.895	29.4808	32.8005	29.866	30.5956	30.5791	34.7623	33.0417	31.1572	33.7492
kfl00044_0370_v1.1	Archeaplastidia I	9.99703e-09	15	'cell.organisation.cytoskeleton.mikrotubuli'	1.53221	1.23044	1.72918	3.12866	4.91948	5.24841	4.69613	6.23779	7.10343	6.88352	7.32711	7.42257	8.24722	7.93873	9.71483	9.37415	7.92221	11.7786	6.97009	11.7589	11.2475	11.0496	10.8522	10.7725	11.8928	9.74598	7.3831	10.4015	7.28899	11.2641	8.65633	7.66356	9.36242	7.00644	6.3892	6.56235
kfl00347_0040_v1.1	Archeaplastidia I	0.0124674	24	'protein.synthesis.ribosomal protein.unknown.small subunit.S25'	3605.14	4664.96	4030.85	4118.81	3271.88	4303.7	3969.61	4249.61	4178.23	3296.62	3490.15	4001.7	3413.4	4080.59	3783.75	3090.26	4166.49	2915.46	3863.93	3154.51	3491.41	3507.81	4204.11	3982.12	3894.44	3457.12	3776.75	4136.17	4018.37	4410.26	4066.68	3877.91	4269.69	4034.43	4139.41	4289.51
kfl00948_0040_v1.1	Archeaplastidia II	NR	NR	'stress'	9.72955	6.22058	9.37746	14.2745	10.9084	14.9103	13.7645	13.817	14.2069	13.5474	13.5594	16.2955	14.4798	13.8928	14.3024	14.0212	12.5765	14.983	14.2083	16.3318	14.8973	13.0155	15.2951	14.2263	12.6651	12.5948	13.3634	12.779	13.9442	13.2595	12.8352	13.3737	14.3904	15.0479	10.9642	12.4216
kfl00455_0090_v1.1	Archeaplastidia I	1.14053e-05	15	'not assigned.unknown'	32.1765	28.2319	37.2438	23.4649	14.901	25.7649	20.3229	26.8292	18.7859	31.7081	38.32	34.724	62.704	52.5941	70.2526	68.9841	66.1505	73.4428	69.1647	64.0208	67.2613	58.2986	63.6567	57.0695	58.383	61.5496	62.2395	55.336	50.1514	54.2609	53.4304	58.4534	46.7254	64.5707	59.1593	57.0299
kfl00211_0150_v1.1	Prokaryotic	5.00023e-08	17	'DNA.unspecified'	9.42311	7.72445	6.25164	12.9057	9.91026	13.2403	11.8213	9.189	9.98003	12.8883	12.4645	13.736	13.9762	8.68298	13.133	14.1013	13.6658	12.9911	17.5146	20.4692	18.3237	17.2862	21.8501	20.5582	21.7778	18.5174	22.0016	19.9115	17.8263	20.6616	17.835	19.5346	17.5112	20.3824	16.328	18.4371
kfl00489_0070_v1.1	Archeaplastidia I	NR	NR	'not assigned.unknown'	11.0319	12.8513	9.71	10.494	14.2594	11.4511	13.9265	11.5366	8.33626	13.4009	11.117	9.38486	11.7098	8.4349	11.6938	14.5019	12.1804	14.8964	10.6339	16.0415	10.875	10.8462	11.4349	12.7461	11.9701	10.9455	13.4372	13.0762	13.1519	9.52623	13.1337	12.6223	11.8764	12.6594	12.1474	12.9685
kfl00092_0290_v1.1	Viridiplantae	6.69427e-05	6	'not assigned.unknown'	441.584	471.397	446.061	409.985	355.985	361.663	349.457	294.853	240.401	294.454	311.529	402.184	317.486	324.496	307.816	291.32	328.97	346.948	311.152	289.037	289.529	204.655	148.435	186.997	190.517	225.657	189.007	197.569	202.666	179.003	182.678	228.78	154.046	205.018	265.98	203.355
kfl00892_0030_v1.1	Specific	NE	NE	'not assigned.unknown'	0	0	0	0	0	0	0	0	0	0	0	0	0	0	0	0	0	0	0	0	0	0	0	0	0	0	0	0	0	0	0	0	0	0	0	0
kfl00259_0040_v1.1	Archeaplastidia I	4.01435e-06	13	'transport.p- and v-ATPases.H+-transporting two-sector ATPase.subunit H'	38.0755	34.179	42.7639	75.2834	97.6767	80.6347	114.893	64.5913	60.9369	85.0188	77.819	75.5054	90.8453	76.3276	79.6077	99.1096	75.063	101.417	83.1049	102.854	91.9164	82.7704	75.3101	81.1637	79.3885	85.2399	78.3347	72.4539	76.059	68.0997	66.0418	64.2386	59.2953	62.3414	63.8132	54.6862
kfl00078_0060_v1.1	Archeaplastidia I	NR	NR	'not assigned.unknown'	182.487	182.721	178.105	74.6316	64.5237	90.058	83.5587	91.6217	81.4253	80.2589	100.306	89.1561	75.7989	83.9355	85.3646	80.9221	108.435	66.6875	112.504	65.5451	83.3504	99.2431	106.629	107.56	103.56	76.9183	93.1747	111.742	87.7848	100.412	86.1155	103.984	87.3825	107.167	86.8458	103.201
kfl00010_0210_v1.1	Archeaplastidia I	NR	NR	'not assigned.unknown'	31.6402	33.0853	25.5386	15.9692	27.0215	21.9479	27.7719	21.3292	12.387	22.2616	19.2021	18.2578	20.5236	17.4487	17.001	21.3923	16.5376	22.5178	18.855	23.663	24.5805	19.2521	16.9703	13.9796	16.1403	20.3916	16.3166	16.1669	17.6679	19.6961	17.3873	17.1303	15.604	15.0479	17.59	17.6558
kfl00289_0050_v1.1	Viridiplantae	1.34974e-05	13	'redox.thioredoxin'	10.6489	9.63848	10.109	18.3157	14.8297	15.0295	20.5658	17.506	18.9034	21.749	20.1285	24.6566	20.9643	25.0566	21.4086	24.2766	25.054	20.1795	24.6634	17.711	19.2175	19.9978	24.9091	21.2983	20.3105	21.2912	23.4044	20.9813	19.7278	23.1719	17.238	18.4827	18.3781	20.5416	16.2491	16.3277
kfl00180_0110_v1.1	Archeaplastidia I	0.0253621	23	'protein.degradation'	28.1161	23.4468	18.0899	31.2866	22.815	28.0313	34.3303	24.3475	17.2596	18.5269	18.781	13.2241	24.6157	13.8928	14.5723	23.5556	18.2211	21.9982	16.4423	20.6144	17.2064	22.0992	19.0096	25.081	21.16	23.4653	24.5119	24.8447	22.58	23.0432	26.4914	26.8224	22.8859	23.4079	24.768	23.7495
kfl00162_0220_v1.1	Archeaplastidia I	0.000963665	19	'not assigned.no ontology.armadillo/beta-catenin repeat family protein'	16.6245	13.1931	15.8951	21.4444	20.2483	27.4349	33.6826	26.8292	29.1769	21.0167	24.8448	29.2637	23.6714	17.4487	32.3828	29.7249	23.2715	33.3437	25.6464	43.9145	31.7313	57.1461	76.7667	68.4998	56.3751	54.5025	68.0722	49.2734	59.6588	68.0353	63.1315	57.4767	68.7444	63.456	53.7166	73.9046
kfl00232_0210_v1.1	Streptophyta	9.0634e-05	18	'development.unspecified'	11.3384	10.4588	12.5698	15.2522	13.9742	13.4789	18.1368	14.0183	13.7959	14.2064	16.8439	13.992	15.3612	9.50994	17.9005	14.1814	15.0522	18.1875	16.7997	18.5094	17.9512	21.218	24.7635	24.9987	22.55	22.6407	22.1493	23.2399	23.4515	22.2064	23.5064	21.0372	22.8859	23.0894	21.7706	25.8588
kfl00447_0060_v1.1	Archeaplastidia I	4.00107e-08	17	'cell.organisation'	3.75392	4.30655	3.59137	7.95201	4.77689	7.39549	11.9023	4.49389	2.8766	4.46697	3.70567	4.60711	5.98081	4.21745	4.76746	7.85185	5.44652	7.53482	7.05945	13.0655	12.1413	21.8281	10.1967	17.1044	15.368	29.3129	19.0484	13.0167	16.321	14.6112	10.4473	9.69215	10.4894	5.25483	6.94136	5.3905
kfl00012_0190_v1.1	Streptophyta	6.69427e-05	16	'redox.heme'	23.9025	23.8569	26.8688	26.3329	19.1789	24.6914	35.7878	29.6463	32.9341	29.8042	31.7508	33.7855	29.0227	32.4165	36.9703	32.2887	35.65	31.3518	35.3866	38.4705	38.6585	36.1993	41.8794	40.2118	34.5973	33.1363	40.8285	36.6727	34.7019	42.3531	39.5505	35.9135	41.1773	34.7933	33.6025	36.5617
kfl00051_0010_v1.1	Archeaplastidia I	NR	NR	'not assigned.no ontology'	34.7046	28.5053	38.1749	38.8475	34.3651	39.9595	41.4555	33.2011	34.8127	33.0995	36.9724	41.2081	38.4031	34.7319	37.69	40.1406	39.8091	34.8161	47.8077	41.8821	45.5113	37.284	39.9129	37.827	43.3239	34.4858	41.936	42.9137	36.0488	41.1945	37.7595	41.849	39.7903	43.4717	39.6762	38.4366
kfl00404_0140_v1.1	Specific	NE	NE	'not assigned.unknown'	0	0	0	0	0	0	0	0	0	0	0	0	0	0	0	0	0	0	0	0	0	0	0	0	0	0	0	0	0	0	0	0	0	0	0	0
kfl00112_0200_v1.1	Archeaplastidia I	NR	NR	'protein.degradation.ubiquitin.ubiquitin protease'	96.5294	91.1896	107.276	102.007	73.5784	101.509	93.032	98.2619	89.4093	110.649	109.149	109.206	108.284	63.5098	94	102.475	81.4998	122.029	119.743	104.814	96.0876	84.7363	107.357	98.7614	108.734	96.1104	118.72	108.532	104.581	97.2577	96.4136	104.886	77.8467	123.409	107.512	111.716
kfl00187_0200_v1.1	Streptophyta	0.00043612	13	'lipid metabolism.Phospholipid synthesis'	6.97157	2.93939	3.39185	7.88683	10.9797	8.58831	13.4407	7.71339	7.6905	11.4969	12.4645	8.95827	15.2983	11.7427	12.4134	14.1814	15.0522	17.3214	10.6339	12.4122	10.1302	12.9477	9.17705	12.4171	13.2057	13.7193	10.7793	10.8176	12.518	9.91243	9.70106	11.7959	9.70917	9.71347	10.1754	8.7498
kfl00702_g9_v1.1	Specific	NE	NE	'not assigned.unknown'	0	0	0	0	0	0	0	0	0	0	0	0	0	0	0	0	0	0	0	0	0	0	0	0	0	0	0	0	0	0	0	0	0	0	0	0
kfl00371_0030_v1.1	Specific	NE	NE	'not assigned.unknown'	0	0	0	0	0	0	0	0	0	0	0	0	0	0	0	0	0	0	0	0	0	0	0	0	0	0	0	0	0	0	0	0	0	0	0	0
kfl00309_0150_v1.1	Streptophyta	NR	NR	'not assigned.unknown'	62.4377	81.1409	90.4493	110.155	62.8125	86.3602	142.017	86.9266	96.0431	76.9636	88.5149	90.9478	85.0534	110.729	108.482	99.0295	136.163	110.684	102.853	99.8056	88.4155	97.345	104.808	109.863	95.6832	99.7089	109.122	104.431	102.442	90.8854	105.145	98.1236	87.9894	97.2143	89.6066	106.482
kfl00008_0410_v1.1	Archeaplastidia II	NR	NR	'misc.misc2'	73.5462	82.303	77.281	122.67	107.658	123.457	124.366	170.634	178.877	123.537	131.72	124.648	127.8	154.144	130.251	119.46	175.576	95.9607	102.853	113.089	110.91	134.426	123.526	126.638	108.194	140.117	124.184	124.759	144.354	125.064	131.561	124.645	119.544	104.539	106.96	111.326
kfl00024_0230_v1.1	Archeaplastidia I	4.91681e-05	8	'lipid metabolism.FA synthesis and FA elongation.acyl-CoA binding protein'	46.5793	47.4405	41.8328	30.4392	34.4364	32.3254	47.6091	31.7926	27.6506	36.1751	36.6356	33.5295	36.5144	41.761	34.0019	37.737	38.9179	39.7527	32.8845	25.4776	29.4967	31.6575	21.5588	29.2748	28.342	27.5886	26.2838	26.0335	23.7684	25.4891	23.581	26.3717	23.0593	27.0703	29.2641	26.5619
kfl00175_0080_v1.1	Viridiplantae	NR	NR	'lipid metabolism.lipid degradation.lipases.triacylglycerol lipase'	21.5276	17.4313	17.7573	9.6467	7.12969	13.7174	14.0884	11.5366	13.0915	12.0095	13.1383	11.9444	11.0173	11.8254	12.7732	15.3031	14.359	14.117	14.5657	13.2832	17.2809	12.4054	11.7262	14.2263	9.57604	7.49691	8.04758	12.3629	10.5373	10.2343	11.8651	9.46675	9.79586	9.47461	9.70212	9.06229
kfl00759_0040_v1.1	Viridiplantae	1.7669e-09	13	'not assigned.unknown'	14.4028	12.3728	12.4368	21.7051	19.1789	20.278	26.2336	25.3536	29.0008	27.0215	30.7402	26.9601	25.7489	37.709	27.8852	29.0839	40.6013	36.375	26.9868	36.9462	36.9453	49.2826	34.4503	41.363	27.7242	27.8885	29.0894	20.803	24.1646	27.227	19.4021	21.7885	19.8518	23.5671	24.2947	18.0465
kfl00174_g9_v1.1	Specific	NE	NE	'not assigned.unknown'	0	0	0	0	0	0	0	0	0	0	0	0	0	0	0	0	0	0	0	0	0	0	0	0	0	0	0	0	0	0	0	0	0	0	0	0
kfl00217_0130_v1.1	Prokaryotic	0.000846917	4	'not assigned.unknown'	20.072	25.2925	17.1588	14.079	18.6798	15.626	34.0065	18.8475	14.6765	14.4993	15.4122	16.2102	15.1724	10.8331	11.6038	13.7007	14.7551	15.5027	13.2253	18.582	15.7911	10.3039	9.61405	8.22327	13.8235	15.6685	11.5176	13.4922	14.4195	12.5515	13.6561	14.8012	14.7371	15.5256	17.9844	15.859
kfl00083_0110_v1.1	Archeaplastidia I	1.93532e-06	9	'protein.targeting.nucleus'	66.4214	46.0733	54.4691	72.3502	73.7923	69.3029	75.1381	63.451	56.5339	80.3321	69.5655	74.3963	74.162	64.833	67.1043	79.6402	61.1991	74.4821	60.7649	63.2223	63.388	54.2312	64.4578	53.369	58.6146	51.8786	53.6751	53.018	53.0829	56.385	49.1023	52.6682	51.9267	56.0515	51.2714	50.3895
kfl00351_0080_v1.1	Streptophyta	0.000250825	2	'misc.nitrilases, *nitrile lyases, berberine bridge enzymes, reticuline oxidases, troponine reductases'	68.6431	64.53	64.5116	30.4392	31.4419	30.5362	38.1358	29.6463	17.7879	31.9278	35.4565	26.4482	30.9743	21.0046	20.0593	27.0809	24.8559	29.2732	27.791	18.2191	17.7278	27.6579	20.3206	27.7124	27.4925	28.4133	25.4717	31.9178	25.9868	24.2661	29.4017	31.2553	26.0934	29.5385	31.6305	34.9992
kfl00315_0040_v1.1	Archeaplastidia I	1.93532e-06	8	'development.unspecified'	18.7696	19.9605	18.8214	24.4426	24.4548	22.9022	32.63	18.5121	20.371	24.9711	24.6764	21.4999	28.519	20.5084	23.5675	25.8791	21.6871	24.5098	23.0549	23.8808	22.4949	16.4049	13.4014	17.68	17.5303	18.7423	17.5718	17.4745	16.0041	17.7651	15.8948	17.5811	18.118	17.4365	17.59	16.7965
kfl00731_0050_v1.1	Viridiplantae	NR	NR	'not assigned.unknown'	119.972	116.824	127.228	62.0517	77.1432	69.5415	70.1991	86.4571	109.017	119.363	149.406	112.362	81.2131	81.4547	95.4392	108.163	123.785	75.3482	120.726	70.118	78.0619	130.358	100.875	141.934	72.5154	55.5521	70.2871	102.886	80.8919	74.9225	92.8317	70.099	100.126	75.0007	60.1058	79.6075
kfl00051_0070_v1.1	Archeaplastidia I	0.000651811	9	'not assigned.unknown'	4.52003	4.37491	6.05212	5.21443	8.55562	4.77128	13.3597	3.01828	2.11342	5.93154	7.32711	6.14282	4.8476	10.1715	3.50813	6.16931	13.9629	12.0384	6.25521	6.60532	5.06508	4.74523	1.96651	3.28931	2.78014	4.49815	3.24856	3.50679	3.24835	2.76776	2.76107	4.43284	1.30034	2.54779	4.73274	4.06241
kfl00691_0020_v1.1	Specific	4.2048e-05	17	'not assigned.unknown'	13.4069	13.4665	13.7669	16.2951	19.5353	20.5165	23.9665	19.0487	17.2596	17.7946	21.476	20.2201	25.2453	16.6217	21.0488	27.9622	22.1822	29.1	26.808	40.9384	40.9676	23.7262	33.5035	30.4261	32.7439	27.2138	33.4454	32.0366	29.869	29.8017	25.2228	30.2034	31.6415	33.3602	27.5288	32.0305
kfl00040_0020_v1.1	Prokaryotic	5.72293e-06	16	'secondary metabolism.isoprenoids.carotenoids.phytoene dehydrogenase'	7.35462	7.51938	6.05212	8.66899	8.98341	7.51477	11.3355	10.2622	11.7412	13.2544	11.5381	12.5416	13.1578	11.9081	12.7732	12.8995	11.1901	13.7705	11.7062	16.0415	12.8117	11.7275	15.5864	14.473	16.7581	13.1946	15.4307	14.1461	14.1818	14.4824	12.9099	14.6509	14.1303	12.9778	11.8319	12.5778
kfl00395_0070_v1.1	Archeaplastidia I	0.00813098	23	'transport.misc'	130.008	224.624	134.277	81.4755	64.3098	88.7459	82.0204	66.134	58.53	56.7524	65.944	65.8646	70.8253	82.6951	60.7177	59.1292	84.1735	83.4026	57.0118	54.5846	44.4684	94.0912	107.43	92.9229	85.9527	84.3402	99.0073	98.0714	83.1896	71.5111	82.459	97.6728	75.0727	95.9404	99.8609	98.279
kfl00138_0030_v1.1	Viridiplantae	1.59485e-05	23	'not assigned.unknown'	12.794	16.0641	15.9616	19.0327	12.976	13.3596	15.7077	14.2865	20.5471	20.138	14.1489	17.3193	14.6058	12.6523	14.3024	13.3802	12.1804	11.7786	13.1359	13.8639	12.6627	19.1843	16.0234	14.6374	14.673	15.8185	15.9475	18.9605	20.5993	21.2409	22.984	21.5631	23.0593	27.3092	22.796	21.0933
kfl00677_0070_v1.1	Specific	NE	NE	'protein.synthesis.elongation'	0	0	0	0	0	0	0	0	0	0	0	0	0	0	0	0	0	0	0	0	0	0	0	0	0	0	0	0	0	0	0	0	0	0	0	0
kfl00057_0165_v1.1	Prokaryotic	0.0253621	17	'not assigned.unknown'	63.1272	79.8421	72.8915	82.4532	66.3061	88.0302	63.1549	66.6705	78.2552	72.7163	77.9032	72.1781	68.3701	78.3949	76.4593	68.3432	98.6315	80.5446	76.2242	72.8036	65.3247	95.108	97.4515	108.218	83.7904	90.2628	79.4421	84.7574	79.2281	80.8442	82.8321	74.6821	76.4597	66.9592	74.9351	79.8419
kfl00619_0040_v1.1	Specific	1.67693e-13	9	'signalling.gravity'	29.8782	20.439	29.4625	37.2832	28.8752	43.6572	56.5155	57.4815	55.0076	67.2242	66.3651	70.3864	70.3217	68.7196	71.8718	58.4082	71.2009	45.1223	31.0973	21.1951	29.4222	19.3877	18.5726	18.9135	20.3877	19.1171	19.3437	20.0898	17.6679	16.7996	14.0292	16.9049	14.9105	17.0384	15.6969	15.234
kfl00035_0150_v1.1	Specific	NE	NE	'not assigned.unknown'	0	0	0	0	0	0	0	0	0	0	0	0	0	0	0	0	0	0	0	0	0	0	0	0	0	0	0	0	0	0	0	0	0	0	0	0
kfl00584_g2_v1.1	Specific	0.000288572	21	'not assigned.unknown'	8.81022	13.8767	4.25644	15.3826	11.1936	5.48698	9.71613	5.83535	15.4397	8.42133	8.16931	4.26584	13.6614	4.54823	7.46603	8.89342	9.60568	7.96785	5.36161	12.7025	6.48033	15.0492	20.5391	18.2557	14.2868	9.67101	15.3568	15.632	16.7964	21.6915	11.3428	18.7832	19.245	19.5066	17.5111	15.5465
kfl00513_0010_v1.1	Archeaplastidia I	0.0338965	17	'not assigned.unknown'	3.37087	1.98238	5.52007	3.3242	0.998156	1.43139	3.07678	3.28658	1.35024	1.68427	2.44237	4.69243	2.64415	0.661561	3.59809	5.12774	1.68347	7.88125	3.21696	6.02463	4.3947	3.45724	6.33653	3.86494	6.56422	3.29864	4.72518	5.5871	2.85221	4.89185	2.38795	5.2593	4.07438	6.92682	4.49611	4.60927
kfl00061_0090_v1.1	Specific	NE	NE	'not assigned.unknown'	0	0	0	0	0	0	0	0	0	0	0	0	0	0	0	0	0	0	0	0	0	0	0	0	0	0	0	0	0	0	0	0	0	0	0	0
kfl00074_0090_v1.1	Archeaplastidia I	0.0112207	23	'misc.oxidases - copper, flavone etc'	85.1144	69.7935	79.4092	69.8734	51.0486	67.2751	85.9878	51.5791	45.0863	57.265	64.9334	57.9302	59.8081	41.3475	55.8603	54.0816	50.9002	60.4518	67.735	65.1821	62.3452	60.8068	62.9283	64.9638	65.7967	60.8749	67.4077	70.3142	58.5496	62.6285	62.236	67.6948	59.4687	75.0007	64.9963	71.3265
kfl00051_0280_v1.1	Specific	0.00230398	9	'not assigned.unknown'	6.89496	4.16984	5.25404	4.95371	2.06761	3.57846	1.78129	5.76828	8.16014	5.0528	4.7163	5.5456	5.98081	2.48085	4.94737	6.97052	3.565	6.1491	5.00417	6.60532	8.34249	2.57598	3.78735	2.38475	2.31678	3.29864	2.1411	3.15017	1.90148	1.86663	1.94021	2.25399	1.73378	3.26436	2.20861	3.12493
kfl00813_0020_v1.1	Specific	NE	NE	'not assigned.unknown'	0	0	0	0	0	0	0	0	0	0	0	0	0	0	0	0	0	0	0	0	0	0	0	0	0	0	0	0	0	0	0	0	0	0	0	0
kfl00178_0170_v1.1	Streptophyta	0.000743431	5	'not assigned.unknown'	56.7685	45.0479	51.4098	48.2335	44.7744	45.2079	54.0865	54.262	56.5339	47.2327	45.226	50.5076	47.028	39.3629	42.9971	44.6274	48.5236	37.4143	32.7058	33.8976	32.6251	35.5892	51.7119	40.2118	38.8448	38.4591	42.0837	42.8542	38.1087	37.6544	39.3266	34.1103	40.9172	41.959	33.7602	38.3585
kfl00025_0320_v1.1	Prokaryotic	0.000288572	11	'not assigned.unknown'	32.866	30.1459	30.9257	30.5696	18.8224	17.8923	25.181	25.4207	23.0128	27.4609	25.5186	29.0931	32.2964	28.9433	29.5043	33.2502	30.8966	37.9339	30.6505	37.6721	30.3905	26.1666	22.4328	24.2586	20.2333	18.0676	20.5988	20.7436	17.4302	21.1766	19.4021	21.1123	18.2047	21.2582	20.9029	19.2183
kfl00040_0240_v1.1	Archeaplastidia I	0.000570794	9	'protein.synthesis.initiation'	170.305	165.7	161.08	137.987	103.737	113.914	100.643	125.225	122.343	135.4	143.931	129.511	123.331	164.729	145.453	123.066	161.613	109.471	122.513	60.5366	76.3487	95.9893	103.06	101.969	112.287	94.611	96.8663	106.809	90.8747	86.1223	83.9515	97.8982	59.1219	87.7397	92.8406	81.0138
kfl00254_0030_v1.1	Specific	0.000963665	17	'development.unspecified'	8.88683	6.35729	7.31575	7.56093	7.70006	12.6439	9.31129	9.12193	6.57508	8.56779	10.0221	10.3233	8.24722	8.02142	8.90526	9.13379	7.82318	10.2196	13.8508	17.2754	17.3554	10.6429	18.7183	11.5126	15.5997	11.2454	12.6251	14.2055	8.79432	14.8043	10.5965	12.8477	12.3965	17.1976	10.7276	12.9685
kfl00850_g3_v1.1	Specific	0.0449273	18	'not assigned.unknown'	11.415	5.60536	12.5698	20.2059	7.98525	15.626	13.0358	17.3048	10.4497	16.0371	16.9282	21.9264	17.1869	6.03674	20.8689	24.2766	13.6658	19.5732	26.9868	19.0901	19.6644	12.4732	26.0016	18.6668	25.7935	19.417	29.2371	21.6351	19.6486	27.935	17.9843	32.3072	25.0531	31.1309	31.946	29.6087
kfl00018_0460_v1.1	Prokaryotic	NR	NR	'transport.metal'	61.0587	52.2255	64.7777	67.0054	51.5476	53.9155	77.6481	49.2316	44.5579	52.4319	55.9219	52.4699	55.9678	37.2955	44.8861	56.7256	40.8984	66.1678	68.8966	73.5295	62.0473	47.3167	43.7731	53.6157	56.1434	47.6803	50.8695	55.4549	50.5476	45.314	47.6098	52.9687	44.9049	61.3859	55.8464	54.53
kfl00014_0320_v1.1	Streptophyta	0.0029258	23	'signalling.G-proteins'	29.4185	33.0169	32.1228	15.5781	20.3909	14.0753	25.5858	15.0914	16.6138	15.5978	21.1391	13.9067	19.3904	9.59263	16.2813	21.5525	11.2892	23.6437	18.9443	20.324	18.1002	19.3877	22.5056	20.8049	28.2648	19.2671	21.9278	25.4391	22.1047	25.2316	21.6408	23.0658	22.4525	31.0512	23.8215	27.9681
kfl00356_0070_v1.1	Specific	1.60561e-06	16	'not assigned.unknown'	4.67325	3.75969	6.38466	14.796	16.8261	15.8645	24.0474	19.4512	13.972	20.7238	21.0549	15.9543	25.8749	21.5834	19.3397	24.8375	15.4483	40.1857	28.774	46.6727	34.6362	39.0465	45.8852	45.5569	37.223	34.9356	42.379	40.1201	43.7339	39.9072	39.4012	38.8437	40.4838	38.2169	34.1546	33.2024
kfl00582_g9_v1.1	Specific	NE	NE	'not assigned.unknown'	0	0	0	0	0	0	0	0	0.29353	0	0	0	0	0	0	0	0	0	0	0	0	0	0	0	0	0	0	0	0	0	0	0	0	0	0	0
kfl00005_0220_v1.1	Streptophyta	0.00369925	17	'RNA.processing.splicing'	23.5195	29.5307	25.0731	39.8904	30.9428	45.9236	40.7268	51.8474	46.9649	38.1523	40.257	49.4838	49.5463	34.4839	46.4153	46.3099	53.0788	51.9643	55.7607	57.3429	60.8555	43.5883	63.2925	51.5599	49.8881	52.0286	64.233	53.0774	49.4384	61.663	53.3558	55.0724	52.2735	59.8732	51.8235	63.1236
kfl00009_0780_v1.1	Streptophyta	NR	NR	'not assigned.no ontology.pentatricopeptide (PPR) repeat-containing protein'	7.04818	4.99013	6.71719	8.99489	9.126	10.7354	8.50162	12.2744	13.0915	10.6914	9.8537	12.115	11.9616	9.59263	11.4239	10.576	13.6658	8.83393	11.3487	13.0655	12.0668	11.253	13.9841	12.0882	13.5146	11.4703	12.4774	12.5412	11.6465	12.1653	12.6114	11.7207	13.3501	13.9333	11.5163	11.4841
kfl00643_0070_v1.1	Specific	2.54419e-08	7	'not assigned.unknown'	56.9217	56.6688	63.9131	96.2714	76.7867	93.2786	110.764	91.018	91.9337	84.7259	75.9661	95.6402	88.0123	97.5802	89.5024	79.8806	95.8588	69.8053	69.8796	63.4401	68.3786	48.8759	51.3478	50.3264	55.8345	52.6283	56.5545	53.018	57.4404	45.9576	53.1319	53.2692	55.481	58.9178	57.1084	59.5299
kfl00560_0080_v1.1	Viridiplantae	0.00159665	13	'protein.synthesis.elongation'	20.9913	17.4996	21.4817	19.163	21.0326	19.0851	21.0516	23.0731	25.1262	25.4837	26.5292	22.0971	24.238	20.5084	20.9589	24.6772	21.39	22.3446	27.2548	30.4135	28.5283	23.3194	21.8501	23.7652	21.855	22.9405	22.5185	22.7644	23.2138	20.6616	22.6856	22.2393	22.7125	22.0543	20.2719	17.6558
kfl00021_0190_v1.1	Specific	NE	NE	'not assigned.unknown'	0	0	0	0	0	0	0	0	0	0	0	0	0	0	0	0	0	0	0	0	0	0	0	0	0	0	0	0	0	0	0	0	0.173378	0.398093	0	0
kfl00866_0030_v1.1	Specific	NE	NE	'not assigned.unknown'	0	0	0	0	0	0	0	0	0	0	0	0	0	0	0	0	0	0	0	0	0	0	0	0	0	0	0	0	0	0	0	0	0	0	0	0
kfl00231_0150_v1.1	Prokaryotic	NR	NR	'misc.short chain dehydrogenase/reductase (SDR)'	31.7168	28.5053	30.5931	43.6709	29.5169	46.6393	62.5881	67.6096	71.1518	50.0154	54.9954	76.0173	55.7789	29.6048	63.4163	60.6515	57.337	48.5866	53.7948	60.6818	58.5464	37.4873	57.6843	47.6127	62.3215	43.3321	53.0845	52.8991	51.1814	55.0333	57.087	58.3031	62.5895	63.456	47.4063	62.6548
kfl01699_0010_v1.1	Streptophyta	NE	NE	'not assigned.unknown'	0	0	0	0	0	0	0	0	0	0	0	0	0	0	0	0	0	0	0	0	0	0	0	0	0	0	0	0	0	0	0	0	0	0	0	0
kfl00003_0280_v1.1	Specific	1.14053e-05	17	'cell.cycle.peptidylprolyl isomerase'	25.5113	24.814	26.0042	31.1562	28.1623	23.4986	40.8887	30.3841	38.1589	38.372	40.9308	43.4263	42.6841	34.1531	45.156	39.2593	45.2556	43.4768	39.2291	38.3979	37.9881	60.6712	55.3536	58.5497	61.472	45.5062	48.8761	59.5561	54.3505	54.9046	46.3412	51.9168	50.6264	51.6725	54.111	45.624
kfl00177_0060_v1.1	Archeaplastidia I	0.00329165	4	'not assigned.unknown'	87.8724	87.84	90.4493	86.5596	76.3589	96.3799	95.0562	83.9754	85.7109	70.8856	86.9147	86.9379	83.9831	69.8774	74.9302	98.3084	78.4299	70.4116	90.9686	81.2236	91.3205	58.7731	77.7136	65.9506	69.8897	63.3489	72.4282	69.6009	69.1662	74.5363	73.0564	72.1276	73.6857	77.7874	75.5661	78.6701
kfl00012_0160_v1.1	Archeaplastidia I	0.00230398	15	'stress.abiotic.heat'	52.938	68.4947	61.3193	46.0174	27.2354	46.8779	51.2526	41.7194	39.8614	38.8113	42.6994	42.5731	55.1493	66.983	58.289	55.8443	59.9117	77.9464	57.1905	85.2884	68.5276	113.343	68.2452	82.4794	54.1355	52.1035	56.1854	45.6478	45.7939	45.9576	40.8937	42.7506	43.6913	45.5418	43.3835	49.2957
kfl00390_0070_v1.1	Archeaplastidia I	9.06976e-07	17	'not assigned.unknown'	12.2577	15.1755	11.7052	26.6588	18.8224	17.5345	26.4765	22.939	16.4964	17.7946	19.4547	18.9403	21.2161	20.2603	20.4191	22.514	22.8754	24.8562	21.7145	27.9456	24.3571	40.3345	33.722	36.3468	32.0489	31.7119	32.4856	31.8583	28.5221	30.7672	29.1032	29.9029	26.8736	27.0703	26.8189	33.5149
kfl00200_0180_v1.1	Archeaplastidia I	NE	NE	'protein.degradation.ubiquitin.E3.RING'	0	0	0	0	0	0	0	0	0	0	0	0	0	0	0	0	0	0	0	0	0	0	0	0	0	0	0	0	0	0	0	0	0	0	0	0
kfl00187_0180_v1.1	Archeaplastidia I	4.12579e-07	13	'protein.aa activation.leucine-tRNA ligase'	47.4986	43.0655	46.0227	41.5851	43.3485	40.1981	53.9245	46.8169	45.732	50.8941	53.9848	48.5453	53.0718	52.0979	50.823	53.681	45.8498	52.5705	56.833	59.3753	59.1423	54.4346	53.3143	52.9578	50.8148	46.4808	48.4331	49.5706	46.2692	49.7553	45.5203	45.9062	46.6387	48.0896	42.9102	43.4365
kfl00074_0100_v1.1	Archeaplastidia I	0.00109522	14	'protein.postranslational modification'	85.4209	96.7266	90.7818	79.846	79.8525	95.3064	101.938	77.201	84.3606	86.9227	99.8845	93.2513	90.2787	91.9569	102.635	93.8216	98.7306	108.432	107.768	107.355	107.633	94.0912	101.822	93.8275	95.606	94.3861	98.4167	89.453	88.2602	90.9498	82.6829	90.1595	87.2092	98.2493	84.0062	93.4354
kfl00154_0090_v1.1	Archeaplastidia I	8.10513e-06	17	'RNA.regulation of transcription.unclassified'	14.0197	16.8844	16.9592	18.3809	13.689	14.3139	23.6426	16.9024	13.6785	16.623	18.5283	19.0257	16.4944	14.0582	15.2919	22.2736	17.726	28.8402	21.4464	31.0668	24.4316	27.1834	31.4642	26.9723	25.0213	25.8643	33.0024	25.4986	23.8477	27.9994	24.9243	27.724	24.7931	29.857	24.0581	23.6713
kfl00021_0110_v1.1	Streptophyta	2.21646e-05	11	'not assigned.unknown'	194.055	252.72	236.831	297.092	229.505	284.488	304.601	269.902	254.55	242.9	278.851	313.54	293.563	359.558	323.378	278.901	420.174	251.767	289.259	262.108	264.8	279.291	270.359	281.154	255.232	282.708	252.871	236.976	275.555	251.673	245.959	237.645	228.946	206.133	229.065	218.432
kfl00077_0110_v1.1	Archeaplastidia I	7.79468e-05	7	'not assigned.unknown'	45.8132	40.1945	49.082	49.5371	39.4985	44.8501	55.5439	43.5304	40.155	42.9122	44.8049	51.958	49.6092	35.2281	48.0345	49.9955	44.8595	39.0598	51.7395	41.8821	50.2039	29.7594	29.2791	29.4393	31.5083	34.1859	29.5324	33.166	28.6014	27.935	32.0881	32.8331	33.722	34.3952	34.7068	29.14
kfl00225_0190_v1.1	Archeaplastidia II	7.79468e-05	5	'not assigned.unknown'	18.1567	20.5074	18.0899	19.5541	16.1131	19.6815	16.8413	19.5182	20.5471	16.4765	18.781	17.0634	16.9351	17.6141	18.2603	18.1875	25.3511	16.7152	17.0678	15.3156	13.4076	12.4054	15.7321	14.2263	15.8314	14.2441	15.2092	14.3244	15.5287	14.8043	13.9546	16.2287	14.5638	18.153	15.3025	15.5465
kfl00015_0410_v1.1	Prokaryotic	0.000122038	16	'lipid metabolism.FA synthesis and FA elongation.acyl coa ligase'	15.552	13.1931	13.5009	26.9195	26.5937	21.8286	37.4071	30.5182	32.9928	31.4884	34.1932	32.7617	34.4998	28.6952	36.1608	32.2887	25.7472	32.2178	37.8887	44.2048	39.2544	35.7926	40.6412	35.7712	37.6091	42.7324	39.0566	34.3547	37.2372	34.7579	35.67	34.4109	38.2299	36.943	36.3632	33.7492
kfl00300_0010_v1.1	Archeaplastidia I	0.0138389	4	'redox.misc'	297.632	348.694	342.045	241.559	194.498	201.467	219.504	170.768	150.64	213.169	211.56	188.465	200.703	194.747	183.053	196.857	242.915	223.1	185.244	104.814	112.475	182.014	151.785	174.169	183.026	165.457	181.403	181.878	179.927	169.091	159.47	181.371	126.653	175.4	199.88	184.449
kfl00329_0030_v1.1	Specific	2.79695e-06	12	'not assigned.unknown'	4.21359	2.25581	2.9263	7.75647	4.91948	9.54257	13.0358	9.05485	16.6138	10.9843	15.4964	18.0872	16.6833	11.9081	21.6785	20.7513	14.458	10.8259	17.4252	25.2599	28.1559	7.99911	12.0176	8.46997	9.80772	8.99629	11.5915	8.97502	7.6059	11.2641	8.80558	7.88896	8.84228	10.8281	7.33575	7.34358
kfl00347_0120_v1.1	Specific	NE	NE	'not assigned.unknown'	0	0	0	0	0	0	0	0	0	0	0	0	0	0	0	0	0	0	0	0	0	0	0	0	0	0	0	0	0	0	0	0	0	0	0	0
kfl00351_0050_v1.1	Streptophyta	NR	NR	'RNA.transcription'	31.4104	28.3686	34.7831	51.5577	28.4474	53.9155	38.1358	50.3718	45.0863	39.6901	46.0682	59.8071	42.6841	45.565	46.5952	42.0635	57.436	36.6348	58.3522	40.8659	48.6397	37.4873	48.7986	44.0767	46.7218	42.0577	46.6612	44.8156	40.0102	38.4911	36.4909	42.2998	37.9698	44.2679	41.096	43.0459
kfl00189_0210_v1.1	Specific	NE	NE	'not assigned.unknown'	0	0	0	0	0	0	0	0	0	0	0	0.0853169	0	0	0	0	0	0	0	0	0	0	0.145667	0	0	0	0	0	0	0	0.0746235	0	0	0.159237	0	0
kfl00649_0050_v1.1	Prokaryotic	6.23484e-08	14	'DNA.synthesis/chromatin structure'	2.29832	1.23044	1.72918	3.3242	1.78242	2.74349	3.64355	1.94512	1.9373	3.36853	2.94769	3.92458	5.03647	2.97702	4.76746	5.28798	3.36694	5.97589	5.18289	9.07324	9.01287	6.03322	3.93302	4.85173	3.47518	4.72305	4.2822	3.50679	2.85221	3.34705	2.83569	3.60638	2.94743	3.58284	3.47068	3.28117
kfl00248_0130_v1.1	Streptophyta	2.32862e-06	16	'RNA.regulation of transcription'	24.1324	20.5758	19.4865	27.2454	28.1623	19.6815	37.569	32.3963	29.8814	32.6601	32.2561	26.7895	33.9332	24.147	32.6526	39.74	26.6384	34.1232	46.5566	52.5522	51.3957	38.0296	51.4934	39.1428	45.1001	42.6574	40.9762	40.4173	36.9203	45.2496	37.0133	35.3125	38.9234	42.4367	34.549	37.9679
kfl00555_0020_v1.1	Specific	7.79468e-05	19	'not assigned.unknown'	255.113	293.461	308.525	248.272	176.388	239.996	253.834	305.517	336.268	241.509	284.241	316.611	256.797	256.437	291.985	259.351	297.281	291.866	310.169	295.134	271.429	523.535	644.651	609.262	494.942	424.25	586.218	569.705	516.251	624.226	592.362	550.349	642.539	574.368	509.243	670.844
kfl00133_0290_v1.1	Archeaplastidia I	1.14053e-05	18	'amino acid metabolism.synthesis.central amino acid metabolism.GABA.gamma-hydroxybutyrate DH'	51.0993	51.8837	55.2672	67.6573	53.5439	63.9352	90.36	50.8413	43.9121	59.3154	62.8279	49.0572	59.3044	35.3935	53.0718	57.9274	52.9798	81.8437	69.7902	75.9248	57.9505	126.698	134.014	130.174	109.507	124.599	141.239	121.965	113.93	121.524	110.592	113.751	103.16	122.851	118.397	126.013
kfl00179_0190_v1.1	Streptophyta	6.17444e-10	24	'not assigned.no ontology'	46.2728	32.9486	39.8376	26.007	21.9594	30.5362	24.7761	23.9451	23.365	20.3576	20.9707	17.3193	14.3539	7.35986	14.2124	16.9856	17.4289	17.408	20.4635	18.7272	15.4932	16.4727	19.4466	22.5318	27.3381	16.1184	21.0418	29.9563	24.64	27.6132	28.9539	31.7812	29.9944	35.3507	26.9766	34.2961
kfl00630_0040_v1.1	Archeaplastidia II	6.8162e-06	17	'transport.misc'	3.83053	3.89641	3.65788	1.10807	1.06945	4.41344	0.809678	5.23169	6.39896	8.49456	8.33775	6.82535	7.11401	5.29249	9.35502	7.37113	7.42707	6.58214	5.18289	6.1698	5.80995	11.6597	19.0824	16.2821	16.3719	12.5198	14.2494	10.9364	16.2418	14.8686	14.1038	14.3504	17.4245	10.6689	10.0176	8.90605
kfl00320_0160_v1.1	Archeaplastidia I	3.06184e-05	21	'nucleotide metabolism.phosphotransfer and pyrophosphatases.adenylate kinase'	95.9165	129.265	89.2522	34.5456	26.8789	36.381	48.9045	38.7011	29.0008	35.5893	34.1932	32.5057	26.3155	28.5298	33.822	38.8587	38.9179	36.2018	58.7096	33.6073	43.947	71.5852	74.2904	73.0226	81.7825	67.0224	62.8302	72.5728	69.1662	79.6213	67.982	72.5784	67.7041	71.0994	68.5459	63.3579
kfl00185_0130_v1.1	Specific	NR	NR	'not assigned.unknown'	0.689496	0.68358	0.598562	0.782165	0.213891	0.357846	0.809678	0.871949	1.76118	0.805518	1.01064	1.19444	1.19616	0.33078	1.25933	1.44218	0.297083	0.779464	2.14464	1.59689	1.86216	0.542312	2.11218	0.904559	1.54452	0.449815	0.885972	1.06987	0.792281	1.3517	0.671612	0.976728	1.5604	1.35352	0.709911	0.624986
kfl00023_0160_v1.1	Specific	NE	NE	'not assigned.unknown'	0	0	0	0	0	0.238564	0	0	0	0	0	0	0	0	0	0	0	0	0	0	0	0	0	0	0	0	0	0	0	0	0	0	0	0	0	0
kfl00469_0070_v1.1	Archeaplastidia I	NE	NE	'not assigned.unknown'	0.0766106	0	0	0	0.0712969	0.834975	0.242903	0	0.117412	0.0732289	0.0842197	0.0853169	0.125912	0	0.0899522	0.0801209	0	0.173214	0	0.217758	0.0744865	0.135578	0.0728337	0.164465	0.154452	0.0749691	0.073831	0.0594372	0	0	0.0746235	0.150266	0	0.0796186	0.0788791	0.156246
kfl00215_0180_v1.1	Prokaryotic	0.000743431	8	'protein.degradation'	43.7447	50.6533	47.2864	50.2541	51.3337	47.9514	51.8194	42.7926	40.8007	44.5232	39.499	41.2081	42.6211	45.0688	37.2402	44.7876	57.7331	48.4134	39.944	47.5438	43.0532	34.3012	29.1335	30.8373	28.1875	33.886	27.6128	29.1837	33.0381	25.5535	26.566	28.25	24.9664	27.0703	32.9714	26.7963
kfl00961_0020_v1.1	Streptophyta	NE	NE	'not assigned.unknown'	0	0	0	0	0	0	0	0	0	0	0	0	0	0	0	0	0	0	0	0	0	0	0	0	0	0	0	0	0	0	0	0	0	0	0	0
kfl00359_0100_v1.1	Archeaplastidia I	0.0153461	1	'cell.vesicle transport'	488.469	523.486	569.698	335.744	217.17	325.163	281.849	192.231	173.183	205.041	212.065	172.767	182.005	184.824	190.699	210.157	244.895	219.636	204.724	160.487	143.089	262.005	179.389	248.343	213.916	196.644	209.532	244.881	213.361	204.235	217.528	211.499	182.74	209.875	242.395	241.401
kfl00391_0055_v1.1	Archeaplastidia I	NE	NE	'not assigned.unknown'	0	0	0	0	0	0	0	0	0	0	0	0	0	0	0	0	0	0	0	0	0	0	0	0	0	0	0	0	0	0	0	0	0	0	0	0
kfl00191_0180_v1.1	Streptophyta	NE	NE	'development.storage proteins'	0	0	0	0	0	0	0	0	0	0	0	0	0	0	0	0	0	0	0	0	0	0	0	0	0	0	0	0	0	0	0	0	0	0	0	0
kfl00089_0320_v1.1	Archeaplastidia I	0.00583824	13	'tetrapyrrole synthesis.unspecified'	10.5723	9.15997	11.1731	15.8388	12.1918	15.1488	16.3555	14.7561	13.972	15.8175	15.1595	14.8451	16.0537	12.6523	16.1914	16.9856	13.8639	14.2902	18.0507	17.2754	18.8451	14.5746	16.3876	14.473	15.5997	14.1692	15.283	14.8593	14.2611	14.9974	13.4322	14.5007	13.5235	16.083	14.1194	14.6872
kfl00063_0330_v1.1	Specific	NE	NE	'not assigned.unknown'	0	0	0	0	0	0	0	0	0	0	0	0	0	0	0	0	0	0	0	0	0	0	0	0	0	0	0	0	0	0	0	0	0	0	0	0
kfl00349_0010_v1.1	Viridiplantae	NE	NE	'not assigned.unknown'	0	0	0	0	0	0	0	0	0	0	0	0	0	0	0	0	0	0	0	0	0	0	0	0	0	0	0	0	0	0.193099	0	0	0	0	0.0788791	0
kfl00119_0160_v1.1	Archeaplastidia I	NR	NR	'transport.amino acids'	16.5479	14.2868	17.6243	22.4872	20.1057	20.278	22.9139	21.7316	22.1909	24.8978	27.0345	24.0594	21.1532	20.6738	20.4191	24.9977	15.8444	27.4545	21.2677	24.2437	24.5061	22.6415	24.3265	26.4789	27.4925	23.9901	27.7605	26.1524	23.6892	22.2708	24.7004	22.6901	26.0067	26.5926	22.4805	23.2026
kfl00593_0090_v1.1	Archeaplastidia I	NE	NE	'lipid metabolism.'exotics' (steroids, squalene etc).UDP-glucose:sterol glucosyltransferase'	0	0	0	0	0	0	0	0	0	0	0	0	0	0	0	0	0	0	0	0	0	0	0	0	0	0	0	0	0	0	0	0	0	0	0	0
kfl00314_0050_v1.1	Viridiplantae	0.00329165	1	'hormone metabolism.jasmonate.synthesis-degradation.12-Oxo-PDA-reductase'	48.801	43.6124	37.9754	23.0087	23.8845	21.2322	45.8278	18.6463	15.5571	14.8655	21.2234	15.0158	20.5866	10.8331	15.3818	21.3122	14.0619	24.5964	14.9231	25.8406	20.7073	18.5742	12.0176	17.68	18.5343	22.2658	24.1427	20.8625	21.2331	17.2502	21.2677	23.8171	19.245	25.0799	37.6253	27.1088
kfl00223_0140_v1.1	Archeaplastidia I	1.19287e-07	11	'cell.organisation.cytoskeleton.mikrotubuli'	78.2961	75.7407	86.0599	85.8426	88.1229	100.316	84.3684	123.884	147.881	142.87	150.669	138.469	143.476	125.118	154.538	157.998	137.351	141.689	148.785	147.204	143.163	110.632	100.001	112.494	84.0993	93.8613	94.6513	100.746	107.909	81.7454	104.548	85.1256	94.8378	66.4019	83.5329	72.7327
kfl00185_0070_v1.1	Archeaplastidia I	0.000122038	16	'DNA.unspecified'	5.7458	7.99789	7.38226	12.645	15.4714	11.5704	19.1894	15.1585	15.4397	18.6001	16.2544	11.859	15.5501	11.7427	16.4612	17.226	17.726	22.5178	17.9614	24.0259	17.5043	24.6074	23.8895	23.5185	20.3105	22.1159	20.525	23.9532	18.064	20.5973	20.9692	20.2859	18.7248	21.7359	23.8215	22.5776
kfl00202_0050_v1.1	Archeaplastidia I	4.01435e-06	13	'misc.O-methyl transferases'	2.75798	1.23044	2.52726	6.25732	4.42041	4.53272	7.36807	4.82925	4.57907	5.85831	5.64272	7.16662	6.92514	7.60795	6.29665	6.32955	9.11054	6.84196	6.97009	7.47635	6.85276	6.43996	6.4822	5.92075	5.63751	5.0979	5.75882	5.28991	5.14983	6.69411	5.82063	4.65824	5.98154	5.81216	5.12714	4.92176
kfl00016_0370_v1.1	Viridiplantae	3.35367e-06	8	'RNA.regulation of transcription.JUMONJI family'	21.834	18.9352	23.2774	25.4204	14.6872	25.5264	26.4765	23.4085	20.371	24.8978	23.0762	29.0931	26.8822	28.2817	26.5359	20.3507	24.2618	20.4393	18.855	17.7835	21.0052	13.6934	10.9251	11.1836	12.8968	20.9913	19.0484	12.0657	14.8949	13.5813	12.8352	14.6509	12.1365	12.6594	14.356	11.8747
kfl00986_0015_v1.1	Specific	NE	NE	'not assigned.unknown'	0	0	0	0	0	0	0	0	0	0	0	0	0	0	0	0	0	0	0	0	0	0	0	0	0	0	0	0	0	0	0	0	0	0	0	0
kfl00017_0180_v1.1	Specific	NR	NR	'not assigned.unknown'	70.8648	79.8421	63.7136	183.157	239.415	228.187	395.77	365.414	575.202	403.491	374.946	384.779	340.151	302.499	367.904	299.332	299.064	289.354	293.369	344.057	311.056	514.383	423.746	489.284	347.981	369.598	314.446	339.743	400.974	340.885	419.16	346.889	408.392	339.732	333.974	367.726
kfl01500_0010_v1.1	Specific	NR	NR	'not assigned.unknown'	930.513	885.988	879.42	946.093	831.607	885.073	1051.85	825.87	820.77	870.546	934.333	940.277	892.903	687.527	899.791	922.993	804.303	849.443	1010.04	905.001	935.178	813.333	969.344	913.934	977.992	880.887	924.807	941.485	840.135	869.977	863.17	914.818	863.336	980.821	948.363	909.432
kfl00106_0090_v1.1	Specific	0.000122038	17	'not assigned.unknown'	10.8021	7.45102	8.64589	10.0378	8.05655	9.90041	10.6068	14.0183	14.97	13.9867	15.328	16.7221	16.3685	11.4946	21.1388	18.5079	16.4386	16.0223	13.1359	16.0415	13.5565	22.7771	29.4248	28.7814	24.8668	20.4666	23.6259	22.4673	21.1539	27.0339	25.8197	23.6669	22.8859	24.2837	20.193	25.0775
kfl00292_g4_v1.1	Specific	6.69427e-05	18	'not assigned.unknown'	20.3784	11.5525	12.4368	21.5095	15.5427	10.3775	24.2903	15.8292	14.5591	18.3805	14.4858	14.9305	19.0756	21.0046	22.578	21.3122	16.4386	23.0375	13.2253	32.3007	22.5694	33.2166	31.7555	24.3409	31.3538	37.4845	29.0156	26.2712	29.7106	28.0638	36.1178	32.0818	34.0688	27.9461	28.1598	33.1242
kfl00784_0030_v1.1	Archeaplastidia II	0.0253621	20	'not assigned.no ontology.pentatricopeptide (PPR) repeat-containing protein'	16.8543	15.7223	14.166	15.3174	13.9742	16.1031	16.0316	16.9024	15.1462	15.671	15.0753	15.1864	16.2426	15.2986	15.8316	16.9856	14.6561	13.4241	15.4593	14.5898	16.0146	14.3713	23.1611	15.7887	19.3838	16.6431	19.1961	18.0689	16.2418	18.8594	16.2679	17.3557	16.6443	20.7805	16.7224	15.859
kfl00111_0310_v1.1	Archeaplastidia I	NR	NR	'cell.organisation'	53.2444	54.2079	55.0677	66.0277	47.1985	63.2195	58.4587	71.9022	74.9677	54.9949	59.5433	64.6702	61.319	57.3077	67.5541	59.61	68.131	43.9964	66.1265	50.4472	65.5481	62.6371	78.2234	68.6643	67.8046	59.7504	67.8507	71.8596	59.738	75.6306	68.3551	66.2672	72.472	76.4338	67.5993	72.8108
kfl00250_0050_v1.1	Streptophyta	4.91681e-05	19	'not assigned.unknown'	17.9269	15.2438	13.8999	19.2934	12.6908	23.7371	18.7845	22.1341	22.8367	17.0623	17.4335	19.6229	19.2015	18.2756	20.9589	19.229	23.1725	11.5187	28.6846	17.5658	28.4538	29.8272	55.645	32.7286	50.5059	29.5378	39.4996	41.606	29.0767	46.6657	32.6851	34.8617	33.2019	54.2999	28.2387	36.171
kfl00187_0150_v1.1	Archeaplastidia I	4.12579e-07	9	'signalling.calcium'	141.73	153.464	164.604	151.936	133.396	152.562	151.653	138.439	135.552	141.991	155.975	175.07	164.441	163.571	170.909	161.283	178.448	157.105	168.98	145.39	154.634	119.783	110.343	119.895	114.604	116.352	128.687	119.588	115.435	117.147	114.846	114.953	116.683	107.405	120.448	119.685
kfl00226_0050_v1.1	Viridiplantae	6.8162e-06	13	'DNA.synthesis/chromatin structure'	18.693	12.0994	17.0923	24.3775	23.1715	26.0035	25.019	31.256	29.8814	31.0491	35.2038	36.1744	36.0737	39.7763	42.5474	37.096	48.3255	22.4312	38.4248	25.4051	38.1371	26.031	41.7337	28.617	35.7557	29.013	33.2978	29.8375	24.4815	32.2476	23.5064	27.4235	27.047	28.2646	22.7172	22.812
kfl00389_0310_v1.1	Specific	NE	NE	'not assigned.unknown'	0	0	0	0	0	0	0	0	0	0	0	0	0	0	0	0	0	0	0	0	0	0	0	0	0	0	0	0	0	0	0	0	0	0	0	0
kfl00387_0130_v1.1	Specific	0.000105242	5	'not assigned.unknown'	210.373	212.047	239.292	251.401	220.521	260.274	394.88	290.963	228.425	196.62	180.146	264.482	243.639	128.177	215.615	183.797	114.674	207.337	164.691	265.447	211.393	95.2436	167.226	92.3473	127.114	179.176	196.317	115.308	132.945	150.682	138.352	166.344	134.195	201.515	236.164	244.057
kfl00312_0010_v1.1	Specific	NE	NE	'not assigned.unknown'	0	0	0	0	0	0	0	0	0	0	0	0	0	0	0	0	0	0	0	0	0	0	0	0	0	0	0	0	0	0	0	0	0	0	0	0
kfl00248_0090_v1.1	Streptophyta	NR	NR	'not assigned.unknown'	52.4783	43.339	51.6758	37.7394	28.0197	31.729	63.3168	32.2621	29.9988	47.013	63.6701	52.4699	42.5582	21.1699	40.8383	48.9539	43.8693	54.4759	57.2798	37.5269	36.7963	35.5892	37.655	41.6097	47.0307	32.3117	39.8687	49.6895	38.0295	36.7532	29.2524	45.3051	22.3658	45.5418	45.0399	39.3741
kfl00162_0180_v1.1	Specific	0.00521707	16	'RNA.regulation of transcription.unclassified'	30.7209	28.0951	24.4745	27.1802	23.8845	30.7748	28.5816	31.0548	26.4177	28.1931	28.8873	29.0077	31.5409	29.5221	33.1923	31.8881	38.3237	24.4232	39.2291	28.8892	32.923	30.0305	40.0585	34.8667	35.2151	30.1376	34.4791	37.9804	32.8797	31.089	30.0733	31.3304	27.6538	35.908	32.6559	34.9992
kfl00127_0220_v1.1	Specific	NE	NE	'protein.postranslational modification'	0	0	0	0	0	0	0	0	0	0	0.0842197	0	0	0	0	0	0	0	0	0	0	0	0	0	0.0772261	0	0	0	0	0	0	0	0	0	0	0.0781232
kfl00108_0110_v1.1	Specific	9.6223e-06	18	'not assigned.unknown'	4.21359	3.00775	4.65548	8.40827	7.05839	8.82687	11.3355	10.5975	14.8526	9.08039	9.93792	10.7499	11.6468	10.8331	11.334	11.5374	9.50666	11.0857	12.7785	16.3318	15.2697	18.8453	25.3461	18.4201	21.0055	17.4678	21.1157	18.6633	19.2524	23.4294	19.5514	18.9335	19.245	19.9046	14.987	18.4371
kfl00060_0360_v1.1	Archeaplastidia I	6.14058e-07	12	'DNA.repair'	4.59664	3.69133	4.18993	10.494	9.1973	12.2861	11.0116	12.0731	12.7979	11.8631	13.1383	13.9067	13.9132	15.7948	14.2124	14.5019	13.6658	12.2116	13.9402	15.5334	17.1319	11.9987	14.0569	12.3349	10.0394	10.4207	12.6989	10.8176	9.50738	11.071	10.6712	10.6689	9.70917	12.3409	10.1754	10.3123
kfl00004_0240_v1.1	Specific	NE	NE	'not assigned.unknown'	0	0	0	0	0	0	0	0	0	0	0	0	0	0	0	0	0	0	0	0	0	0	0	0	0	0	0	0	0	0	0	0	0	0	0	0
kfl00278_0010_v1.1	Archeaplastidia I	NR	NR	'not assigned.unknown'	104.344	112.107	114.591	83.0398	54.2569	53.7962	79.6723	46.9511	37.0435	77.9156	77.7348	67.7416	78.3171	24.6431	58.379	73.7914	46.543	97.6062	82.5687	38.906	38.584	51.1807	48.2159	51.8066	58.9236	59.0756	64.6021	57.238	48.8838	43.383	37.6103	63.4122	24.9664	73.0899	90.2376	70.0765
kfl00353_0030_v1.1	Specific	NE	NE	'not assigned.unknown'	0	0	0	0	0	0	0	0	0	0	0	0	0.125912	0	0	0	0	0	0	0	0	0	0	0	0	0	0	0	0	0	0	0	0	0	0	0
kfl00319_0090_v1.1	Prokaryotic	NR	NR	'amino acid metabolism.synthesis.aspartate family.lysine.dihydrodipicolinate reductase'	8.657	5.26357	7.58178	9.84224	14.0455	7.63405	12.2261	8.58534	8.92332	9.66622	8.16931	5.80155	10.8914	7.35986	7.55598	11.6977	5.94166	15.1562	9.65089	16.7673	13.3331	9.96499	9.83255	10.9369	9.34436	12.22	11.0746	9.98545	10.8543	11.071	11.1189	10.8191	9.10235	10.43	10.0965	9.21854
kfl00377_0120_v1.1	Specific	0.00415285	19	'not assigned.unknown'	76.9171	86.1994	79.0101	61.7258	47.9828	49.6214	65.5029	56.2072	54.0096	52.5051	49.6896	49.9957	54.5198	46.64	44.7062	54.4822	67.2398	54.3893	44.8588	46.9631	41.0421	75.5848	71.1585	65.375	71.7431	80.5168	75.4553	77.6844	73.7614	74.2145	62.5345	62.9614	61.6359	66.3223	62.8666	59.1393
kfl00225_0100_v1.1	Archeaplastidia I	1.60561e-06	21	'transport.misc'	12.3343	12.0994	14.6315	15.9692	10.9084	13.8367	15.3839	13.8841	14.383	12.3757	13.3067	12.5416	13.0948	10.7504	13.9426	13.0597	12.0814	15.1562	17.2465	17.0577	18.3237	17.354	20.6848	20.2292	19.461	19.0421	21.0418	20.6841	20.2032	20.3398	20.7453	22.0891	24.1862	28.4238	23.8215	27.1869
kfl00047_0050_v1.1	Specific	NE	NE	'not assigned.unknown'	0	0	0	0	0	0	0	0	0	0	0	0	0	0	0	0	0	0	0	0	0	0	0	0	0	0	0	0	0	0	0	0	0	0	0	0
kfl00690_0060_v1.1	Archeaplastidia I	0.00369925	14	'not assigned.no ontology'	24.592	24.1304	32.3888	59.8356	44.917	39.2438	50.6858	53.9267	54.5966	57.9973	67.7126	48.5453	62.3893	52.4287	60.6278	56.6455	79.6182	58.0268	51.5608	64.8918	66.5909	53.9601	62.1272	64.4704	59.6186	69.4214	76.4889	60.3882	69.1662	60.1183	60.2958	52.2174	66.9239	66.6408	48.3529	56.7956
kfl00030_0130_v1.1	Archeaplastidia I	1.88157e-05	17	'protein.folding'	16.7011	11.0056	12.0377	30.1133	27.0215	30.6555	28.0958	23.9451	27.357	30.39	33.1826	26.7895	31.415	22.4104	33.4622	33.4104	28.1239	38.0205	35.1185	34.9138	32.3271	43.9951	41.8794	32.9753	35.3696	39.6587	34.6267	38.4559	37.8711	33.1487	28.3569	37.7167	28.6074	31.3697	31.6305	33.5149
kfl00602_0010_v1.1	Prokaryotic	0.000846917	19	'Co-factor and vitamine metabolism.biotin.biotin synthase'	46.6559	56.4637	43.429	34.2849	53.8291	31.729	66.5555	50.573	40.8007	40.0562	40.257	43.1703	41.1102	46.0612	39.8488	43.2653	50.9992	47.0277	38.1568	48.56	49.1611	63.0438	56.1548	64.4704	51.8187	55.2522	56.4069	52.1859	56.8066	57.608	57.7586	52.6682	56.7813	48.3285	49.2994	46.0927
kfl00238_0050_v1.1	Archeaplastidia I	0.0100886	21	'protein.glycosylation.alpha-1,3-fucosyltransferase(alpha-1,3-FucT)'	10.419	13.74	10.4416	10.2333	9.48248	9.78113	13.2787	9.39022	12.0347	10.2521	10.1906	12.115	10.1359	8.10412	9.44498	10.2555	8.61541	11.2589	9.11473	10.162	8.8639	10.5751	13.1829	11.0192	10.8889	11.8451	10.7055	12.8979	12.0427	11.8434	10.0742	12.6975	12.83	10.9077	11.5163	10.781
kfl00712_0010_v1.1	Specific	NE	NE	'not assigned.unknown'	0	0	0	0	0	0	0	0	0	0	0	0	0	0	0	0	0	0	0	0	0	0	0	0	0	0	0	0	0	0	0	0	0	0	0	0
kfl00019_0090_v1.1	Prokaryotic	0.0029258	21	'mitochondrial electron transport / ATP synthesis.NADH-DH.localisation not clear'	145.79	152.78	137.603	161.387	144.162	147.313	176.267	118.451	122.226	121.706	127.34	137.019	117.727	117.344	106.683	116.736	122.101	132.076	146.014	161.939	136.608	143.17	131.611	141.934	149.355	151.138	148.769	155.131	143.482	153.9	148.65	151.618	132.201	135.352	152.394	140.934
kfl00002_0610_v1.1	Streptophyta	NR	NR	'DNA.synthesis/chromatin structure'	66.115	58.1043	68.236	41.8458	31.3706	39.4824	40.4029	31.1889	19.9014	40.5688	42.1098	34.2974	32.4852	32.5819	26.266	34.1315	46.7411	43.5634	41.195	31.5749	26.8151	43.1138	26.4386	42.9255	32.2805	27.1388	31.3043	37.0294	32.0874	29.6086	29.8494	30.9548	28.0872	36.3857	34.0758	37.1866
kfl00123_0080_v1.1	Archeaplastidia I	NR	NR	'not assigned.no ontology'	10.9553	10.3904	8.51288	12.4495	6.34542	18.0116	7.77291	18.7804	29.0595	10.8379	15.5806	19.7935	12.9689	5.37518	10.5244	12.9796	10.9921	6.92857	11.7955	9.65392	11.9923	14.0323	19.9564	10.608	11.5067	7.87175	7.82608	10.4609	8.79432	8.56074	9.10407	8.41489	7.36857	10.5097	8.59782	12.1091
kfl00732_0010_v1.1	Specific	0.00204116	18	'not assigned.unknown'	69.5625	52.9775	70.2977	78.4772	52.118	81.1118	75.381	96.7192	111.6	69.9336	86.4936	98.6263	81.339	57.8866	97.2383	71.6281	92.8879	60.9714	103.926	66.3435	73.4437	109.276	149.382	112.988	126.805	111.404	126.768	126.304	110.999	125.193	119.025	110.596	117.29	126.434	104.83	124.294
kfl01108_0010_v1.1	Specific	NE	NE	'not assigned.unknown'	0	0	0.199521	0.130361	0.0712969	0	0.161936	0	0	0.0732289	0	0.255951	0.125912	0	0	0	0	0.173214	0.0893601	0	0	0.067789	0	0	0.0772261	0.149938	0	0	0.0792281	0	0	0.0751329	0	0.0796186	0	0
kfl00181_0110_v1.1	Specific	1.60561e-06	18	'misc.misc2'	5.13291	6.15222	8.64589	13.4923	9.76767	15.2681	12.8739	13.2805	14.5004	10.545	10.7801	20.1348	14.291	14.8851	15.9215	14.9025	16.6366	17.4946	20.9103	19.5982	18.1002	25.7598	36.7082	36.4291	23.4767	24.5899	28.7203	22.8833	25.6699	31.9901	26.7152	21.9388	29.0408	24.204	22.3228	28.2806
kfl00052_0170_v1.1	Archeaplastidia I	6.8162e-06	19	'RNA.RNA binding'	128.246	139.519	166.999	166.406	107.373	169.023	152.867	131.463	142.773	150.925	130.372	140.688	130.885	141.905	145.453	144.538	161.613	146.626	161.474	141.034	139.96	244.854	229.062	237.077	200.942	208.039	227.621	211.478	205.993	197.991	190.514	188.058	175.892	174.365	187.732	198.277
kfl00011_0180_v1.1	Specific	NE	NE	'not assigned.unknown'	0	0	0	0	0	0	0	0	0	0	0	0	0	0	0	0	0	0	0	0	0	0	0	0	0	0	0	0	0	0	0	0	0	0	0	0
kfl00367_0020_v1.1	Archeaplastidia I	7.46985e-07	14	'transport.misc'	210.603	155.173	179.103	166.014	183.376	164.49	225.657	176.335	144.71	204.895	198	199.641	213.546	224.434	216.695	251.419	235.488	225.178	245.472	238.154	264.725	215.501	246.324	220.301	253.225	207.664	256.637	239.294	207.102	234.101	163.575	180.845	175.892	198.728	155.786	169.762
kfl00001_0040_v1.1	Specific	NE	NE	'not assigned.unknown'	0	0	0	0	0	0	0	0	0	0	0	0	0	0	0	0	0	0	0	0	0	0	0	0	0	0	0	0	0	0	0	0	0	0	0	0
kfl00009_0400_v1.1	Specific	5.03824e-07	19	'not assigned.unknown'	20.6849	29.8724	27.1348	23.3346	27.3067	26.8385	31.0107	24.2804	23.4824	25.264	31.1613	14.5039	28.582	17.5314	33.2823	24.3568	19.8055	33.8634	34.5824	35.6397	29.1242	35.2503	61.5445	37.0047	43.71	33.0614	38.7613	41.8438	45.8731	53.3598	40.6698	45.6808	41.1773	43.7902	32.1827	36.4054
kfl00348_0200_v1.1	Viridiplantae	2.79695e-06	16	'not assigned.unknown'	14.7859	14.4235	12.2373	24.0516	18.1094	22.1865	32.3061	14.8231	20.6058	18.6734	20.718	18.9403	26.1267	15.9602	19.2498	31.5676	15.9435	34.6428	31.008	57.1977	44.4684	54.7057	39.3302	50.3264	35.2151	47.3055	45.7752	31.3234	34.0681	33.5349	28.5062	29.1516	30.4278	32.8029	33.6025	32.1868
kfl00025_0480_v1.1	Streptophyta	NR	NR	'not assigned.unknown'	26.1242	27.3432	22.8118	21.3792	22.815	24.3335	40.4029	24.2804	30.9968	31.1223	27.4556	33.2736	37.144	30.5972	28.3349	28.8435	26.4404	46.5946	19.6592	45.0033	28.6773	26.5055	26.4386	29.3571	25.7163	47.3805	40.2379	21.6946	34.1473	26.0684	26.8645	24.1177	26.4402	26.2741	40.3072	33.593
kfl00095_0230_v1.1	Specific	0.00329165	18	'not assigned.unknown'	31.3338	41.0832	32.9874	20.5318	21.1039	31.729	22.9139	24.9511	13.8546	34.2711	28.8031	30.8847	44.6357	41.3475	37.1502	36.7755	49.0187	35.6821	31.6335	20.6144	22.8674	41.0802	32.4838	27.4657	44.8684	114.253	58.548	33.582	67.6608	45.2496	69.2506	46.6575	42.4776	35.6691	67.3627	41.7178
kfl00262_0080_v1.1	Archeaplastidia I	0.000651811	10	'development.unspecified'	26.2774	30.7611	25.9377	31.417	32.0836	25.1685	36.5974	29.7133	31.5839	34.0515	32.593	31.4819	30.7225	35.1454	30.8536	31.9683	33.9665	29.7062	29.8463	32.1555	30.5395	31.2507	30.0803	32.7286	33.0528	30.8873	30.7875	27.2817	27.1753	29.6086	27.6853	25.6203	27.047	26.9907	27.1344	27.9681
[truncated: 15,761 more rows]
