# Supplementary material for: Kingdom-wide comparison reveals the evolution of diurnal gene expression in Archaeplastida
Source: Nat Commun. 2019 Feb 13;10:737. doi: 10.1038/s41467-019-08703-2 (PMC6374488; doi:10.1038/s41467-019-08703-2)
Supplement: Supplementary file 10 — Supplementary Data 7 [file 41467_2019_8703_MOESM10_ESM.xlsx]

## Sheet: Sheet1
Supplementary Data 7. P. patens matrix.
GeneName	Phylostratum	pVal	phase	Annotation	L1	L1.1	L1.2	L3	L3.1	L3.2	L5	L5.1	L5.2	L7	L7.1	L7.2	L9	L9.1	L9.2	L11	L11.1	L11.2	L13	L13.1	L13.2	L15	L15.1	L15.2	D1	D1.1	D1.2	D3	D3.1	D3.2	D5	D5.1	D5.2	D7	D7.1	D7.2
Pp1s263_83V6.1	Archeaplastidia I	NR	NR	'protein.synthesis.ribosome biogenesis.export from nucleus'	23.7146	19.7221	20	20.8251	19.9933	18.1476	19.2665	19.2609	16.829	19.8217	21.9906	19.2405	17.8641	19.0173	19.906	19.1003	20.1228	20.6171	19.9498	20.1873	15.0825	19.5391	23.4306	18.9502	18.7905	19.3487	19.4783	16.4931	17.2587	17.2782	17.2258	18.9597	22.1572	17.0378	20.2505	18.2122
Pp1s177_18V6.1	Archeaplastidia I	0.0308014	24	'not assigned.unknown'	59.7467	65.784	66.3975	72.2785	64.3322	82.1978	56.0898	61.8639	55.552	51.1251	44.174	44.8636	45.1549	46.6932	43.0718	54.5154	48.501	47.2714	56.222	52.5345	51.1238	64.1186	50.4713	45.2474	47.9258	53.0506	49.1724	58.6847	63.4432	63.4583	55.5873	52.6968	44.5243	46.6033	71.5024	54.0221
Pp1s202_46V6.1	Specific	NR	NR	'not assigned.unknown'	0.495529	0	0	0	0	0	0.291917	0.846087	0	0	0.1929	0	0.729145	1.64675	0	0.397922	0	0.17086	0.875538	0.332497	0	0.442633	0.707872	0.50669	0.499748	0.260966	1.08969	0.447487	0.132082	0.879619	0.793295	0	0.525051	1.55344	0	0.39106
Pp1s85_186V6.1	Archeaplastidia I	NE	NE	'cell.organisation.cytoskeleton.mikrotubuli'	0	0.306787	0	0	0	0	0	0	0	0	0	0	0.156245	0	0	0.170538	0.515968	0	0	0.142499	0.58763	0	0	0	0	0.111842	0.0454039	0	0.0440272	0.06283	0	0	0	0.300666	0	0
Pp1s93_176V6.1	Specific	NE	NE	'not assigned.unknown'	0	0	0	0	0	0	0	0	0	0	0	0	0	0	0	0	0	0	0	0	0	0	0	0	0	0	0	0	0	0	0	0	0	0	0	0
Pp1s189_98V6.1	Specific	NE	NE	'not assigned.unknown'	0	0	0	0	0	0	0	0	0	0	0	0	0	0	0	0	0	0	0	0	0	0	0	0	0	0	0	0	0.396245	0	0	0	0	0	0	0
Pp1s199_47V6.1	Archeaplastidia I	4.00107e-08	14	'cell.organisation'	13.5209	15.0326	12.8571	12.4951	17.0011	16.3239	16.3057	17.2701	15.5763	17.7081	15.7535	18.1225	18.6974	20.664	18.4283	22.6247	21.5233	20.0476	20.6377	18.5248	19.653	22.3846	19.6788	21.9904	17.3413	22.3312	23.9733	18.283	17.0385	17.5296	18.0758	19.0991	16.2241	17.3384	16.219	15.1955
Pp1s340_33V6.1	Archeaplastidia I	NR	NR	'cell wall.hemicellulose synthesis.glucuronoxylan'	0.637109	1.49011	0.745341	2.13331	0.476031	0.400314	0.125107	0.447929	0.762478	0.399861	1.286	0.559047	0.729145	1.11554	0.260778	0.852691	3.7592	0.683441	0.437769	0.142499	0.0652922	0.3794	0.637085	0.760035	0.199899	0.335527	0.272423	0.38356	0.396245	0	0.169992	0.418229	0.315031	1.75389	0.0463399	0.223463
Pp1s2476_1V6.1	Prokaryotic	NE	NE	'not assigned.unknown'	0	0	0	0	0	0	0	0	0	0	0	0	0	0	0	0	0	0	0	0	0	0	0	0	0	0	0	0	0	0	0	0	0	0	0	0
Pp1s42_238V6.1	Embryophyta	NE	NE	'not assigned.unknown'	0.0707899	0	0.310559	0.914275	0.136009	0.355835	0.0417025	0.398159	0	0	0	0.0465873	0.0520818	0	0	0	0	0	0.0625384	0	0.261169	0	0.0707872	0.405352	0	0	0.0454039	0.127853	0.0440272	0	0	0.487934	0.262526	0	0	0.279328
Pp1s325_16V6.1	Viridiplantae	2.81736e-12	19	'secondary metabolism.isoprenoids.carotenoids.violaxanthin de-epoxidase'	16.7772	10.2993	12.9192	3.60631	4.14827	5.29304	2.54385	2.73734	1.47049	3.88437	4.30809	2.51571	4.0103	4.94024	3.95513	9.83437	7.96065	7.23309	15.9473	12.9674	8.74916	15.8716	13.9451	13.8326	19.0904	16.8136	16.8448	19.6894	20.2965	22.3675	22.2123	23.9785	21.3171	21.3974	19.5091	15.6424
Pp1s256_81V6.1	Specific	NE	NE	'not assigned.unknown'	0	0	0	0	0	0	0	0	0	0	0	0	0	0	0	0	0	0	0	0	0	0	0	0	0	0	0	0	0	0	0	0	0	0	0	0
Pp1s315_32V6.1	Specific	NE	NE	'not assigned.unknown'	0	0	0	0	0	0	0	0	0	0	0	0	0	0	0	0	0	0	0	0	0	0	0	0	0	0	0	0	0	0	0	0	0	0	0	0
Pp1s184_72V6.1	Prokaryotic	2.21646e-05	15	'not assigned.no ontology'	17.2727	16.698	17.4534	16.5585	17.4771	15.7012	18.3074	16.8222	19.661	17.3083	16.9752	20.5916	20.2077	17.3174	18.3848	18.7592	18.0589	20.5602	21.6383	19.6648	21.677	19.6023	20.8114	21.281	20.5896	22.8531	21.1582	17.0045	19.1518	18.4092	19.2657	20.0053	19.5844	11.4253	17.4238	15.0837
Pp1s67_146V6.1	Specific	NE	NE	'not assigned.unknown'	0	0	0	0	0	0	0	0	0	0	0	0	0	0	0	0	0	0	0	0	0	0	0	0	0	0	0	0	0	0	0	0	0	0	0	0
Pp1s6_417V6.1	Specific	NR	NR	'not assigned.unknown'	1.4158	6.0481	0.496894	2.03172	2.17614	3.24699	2.50215	3.83228	5.71858	3.42738	7.78029	1.67714	1.66662	2.33732	1.73852	0.682153	1.17936	1.36688	3.7523	2.27998	2.87286	1.01173	0.566298	2.43211	3.64816	2.57238	1.45292	6.4566	2.64163	2.26188	2.0399	0.836458	2.31023	4.45989	5.42176	0.670388
Pp1s1_130V6.1	Specific	NR	NR	'not assigned.unknown'	0	0	0	0	0	0	0	0	0	0	0	0	0	0	0	0	0	0	0	0	0	0	0	0	0	0	0	1.34246	0	0	0	0	0	0	0	0
Pp1s208_10V6.1	Specific	NE	NE	'RNA.regulation of transcription.C3H zinc finger family'	0	0	0	0	0	0	0	0	0	0	0	0	0	0	0	0	0	0	0	0	0	0	0	0	0	0	0	0	0	0	0	0	0	0	0	0
Pp1s54_52V6.1	Archeaplastidia I	NR	NR	'Co-factor and vitamine metabolism'	220.864	146.907	170.559	51.9613	57.9398	70.0995	38.0327	36.2822	43.0255	39.0721	23.8553	43.5125	36.301	31.6069	32.293	39.5649	39.5821	38.8992	48.7174	46.1696	39.0447	57.5423	35.606	45.1461	29.9849	31.6514	25.1083	24.8675	30.8191	24.2524	24.7621	28.579	28.3003	29.0644	20.8066	32.011
Pp1s42_232V6.1	Specific	NE	NE	'not assigned.unknown'	0	0	0	0	0	0	0	0	0	0	0	0.186349	0.104164	0	0	0	0	0	0	0	0	0	0	0	0	0	0	0	0	0	0	0.278819	0	0	0	0
Pp1s302_49V6.1	Specific	NE	NE	'not assigned.unknown'	0	0	0	0	0	0	0	0	0	0	0	0	0	0	0	0	0	0	0	0	0	0	0	0	0	0	0	0	0	0	0	0	0	0	0	0
Pp1s156_123V6.1	Specific	0.000217737	13	'not assigned.unknown'	28.7407	31.0732	24.2857	26.0568	27.7458	27.6662	37.5322	32.1513	32.6776	36.9586	39.2229	36.571	40.103	40.3187	41.681	36.4952	38.6239	38.1019	37.6481	38.1421	40.4812	36.865	33.9071	41.2446	34.0828	38.772	42.3164	33.114	32.8443	33.5512	35.9816	36.9436	37.2261	36.8818	34.6622	34.1339
Pp1s433_18V6.1	Specific	NR	NR	'not assigned.unknown'	1.06185	0	0.434782	1.52379	0.748049	3.33595	0.917455	2.23964	4.5204	0.856845	0.707299	1.91008	2.76034	2.39044	2.43393	3.63815	0	4.95495	1.87615	0.332497	4.89692	1.897	3.96408	0.557359	0.749622	1.26755	0.681058	1.15068	2.33344	2.32471	2.77653	1.04557	0.945092	5.11133	1.20484	1.89943
Pp1s444_27V6.2	Specific	0.00652655	14	'not assigned.unknown'	294.769	338.825	273.664	351.589	446.585	328.836	478.745	431.952	372.253	451.043	415.249	395.852	513.787	487.012	403.554	470.003	439.384	489.857	421.759	461.173	436.087	426.193	860.419	495.695	434.381	472.348	493.903	354.218	441.769	427.809	469.744	514.77	504.102	330.583	322.572	387.149
Pp1s178_19V6.2	Archeaplastidia I	2.23893e-07	14	'not assigned.unknown'	167.56	179.164	153.54	181.941	196.397	197.889	196.877	195.844	201.458	194.561	211.418	179.78	211.66	218.327	210.057	210.615	213.463	208.336	222.011	227.095	208.282	222.075	300.209	239.968	220.189	226.183	215.668	194.145	201.997	192.134	179.341	209.184	186.393	149.582	198.705	180.502
Pp1s91_24V6.1	Prokaryotic	0.000331576	19	'glycolysis.cytosolic branch.phospho-enol-pyruvate carboxylase (PEPC)'	10.123	8.59005	8.88198	7.87292	9.65663	9.4741	10.6341	10.7005	8.65957	8.56845	8.42329	11.0412	13.0205	9.82735	10.8657	15.1779	9.50856	14.0675	13.4458	11.5424	12.3402	14.2275	13.8743	12.6166	12.3938	14.5768	14.8471	15.662	12.5918	13.3199	17.1125	15.9624	14.0189	14.7828	15.0141	12.6256
Pp1s17_139V6.2	Archeaplastidia I	NR	NR	'not assigned.unknown'	17.4143	14.0246	11.4286	16.4061	15.165	15.9236	11.6767	15.3291	10.7836	15.1947	14.4675	16.6782	17.1349	18.4329	14.5601	13.5862	10.3931	18.2821	16.8854	20.4248	16.1925	15.8716	19.3957	16.7208	18.4407	20.8773	18.0253	14.3196	16.7303	14.7022	11.6728	18.193	15.6465	14.1313	11.2142	14.8603
Pp1s240_2V6.1	Specific	NE	NE	'not assigned.unknown'	0	0	0	0	0	0	0	0	0	0	0	0	0	0	0	0	0	0	0	0	0	0	0	0	0	0	0	0	0	0	0	0	0	0	0	0
Pp1s39_172V6.1	Specific	NE	NE	'not assigned.unknown'	0	0	0.248447	0	0	0.177917	0.33362	0.398159	0	0	0	0	0	0	0	0	0	0	0	0	0	0	0	0	0	0	0	0	0.176109	0	0	0	0	0	0	0
Pp1s15_446V6.1	Prokaryotic	0.000250825	15	'not assigned.unknown'	8.70716	7.53821	8.26086	6.90785	10.2007	7.20565	10.509	10.5014	7.46139	10.5678	13.2458	10.0163	12.708	11.6866	9.82264	12.4493	12.1621	11.9602	13.3207	11.0199	13.9072	12.204	10.6181	13.326	11.844	12.4145	15.3465	11.2511	11.5351	9.04751	15.0726	13.3136	11.0261	11.0244	13.2069	10.3352
Pp1s257_54V6.1	Specific	NE	NE	'not assigned.unknown'	0	0	0	0	0	0	0	0	0	0	0	0	0	0	0	0	0	0	0	0	0	0	0	0	0	0	0	0	0	0	0	0	0	0	0	0
Pp1s88_49V6.1	Specific	NE	NE	'not assigned.unknown'	0	0	0	0	0	0	0	0	0	0	0	0	0	0	0	0	0	0	0	0	0	0	0	0	0	0.223685	0	0	0	0	0	0	0	0	0	0
Pp1s171_16V6.1	Specific	NE	NE	'not assigned.unknown'	0	0	0	0	0	0	0	0.14931	0	0	0	0.326111	0	0	0	0	0	0	0	0	0	0	0.212362	0	0	0	0	0	0	0	0	0.209114	0	0	0	0
Pp1s55_110V6.2	Streptophyta	0.0308014	18	'not assigned.unknown'	3.4687	3.68145	3.66459	3.14917	3.80825	3.78074	4.00344	4.32998	4.41148	4.62696	3.72939	4.28603	4.53112	4.56839	3.86821	5.11615	4.93855	4.55628	4.5653	4.36996	4.37458	4.23663	4.03487	5.21891	4.39778	5.14475	6.12952	4.53879	4.66689	5.0264	5.15642	5.36727	4.83047	6.06344	5.19006	4.0782
Pp1s23_18V6.1	Specific	NE	NE	'not assigned.unknown'	0	0	0	0	0	0	0	0	0	0.628353	0	0	0	0	0	0	0	0	0	0	0	0	0	0	0	0	0	0	0	0	0	0	0	0	0	0
Pp1s69_179V6.1	Specific	0.00369925	15	'signalling.receptor kinases.S-locus glycoprotein like'	0.991058	1.18332	0.993788	0.914275	1.02007	1.15646	1.04256	1.79171	1.74281	1.54232	1.6718	1.58397	1.66662	1.64675	1.69506	1.02323	1.03194	1.7086	1.56346	1.99498	2.61169	1.897	1.34496	2.07743	1.94902	2.75878	2.49721	1.47031	1.49693	2.26188	1.58659	1.95174	1.94269	0.801777	1.11216	0.614523
Pp1s5_287V6.1	Viridiplantae	NR	NR	'not assigned.unknown'	0.353949	0.613575	0.496894	0.101586	0.408027	0.444793	0.375322	0.248849	1.08925	0	0	0.0465873	0.416654	0	0.260778	0.227384	0	0	0.562846	0	0	0.316167	0.0707872	0.101338	0	0.0745616	0.0454039	0.0639267	0.176109	0.25132	0.566639	0.13941	0.21002	0.0501111	0	0.0558657
Pp1s305_19V6.1	Embryophyta	NR	NR	'hormone metabolism.auxin.induced-regulated-responsive-activated'	0.495529	0	0.248447	0.355551	0.136009	0	0.50043	1.69217	0.381239	0.685476	0	0.186349	0.885391	0.106242	0.521556	0.511615	5.52823	0	0.750461	0.807492	0.914091	0.252933	1.55732	0.101338	0.199899	1.15571	0.408635	0	0.528327	0.879619	0.226656	0.278819	0	0	1.57556	0.111731
Pp1s18_317V6.1	Archeaplastidia II	NE	NE	'transport.metabolite transporters at the envelope membrane'	0	0	0	0	0	0	0	0	0	0	0	0	0	0	0	0	0	0	0	0	0	0	0	0	0	0	0	0	0	0	0	0	0	0	0	0
Pp1s26_266V6.1	Specific	NE	NE	'not assigned.unknown'	0	0	0	0	0	0	0	0	0	0	0	0	0	0	0	0	0	0	0	0	0	0	0	0	0	0	0	0	0	0	0	0	0	0	0	0
Pp1s159_2V6.1	Archeaplastidia I	9.06976e-07	18	'protein.targeting.chloroplast'	38.5805	32.0812	32.3602	34.9456	36.0424	32.203	35.0301	36.6804	32.841	34.3309	30.0924	37.7823	37.2906	38.3001	34.4661	39.6217	46.8794	39.9813	42.9013	39.0446	40.2853	45.9074	37.6588	39.5218	40.5296	45.3335	44.632	50.8217	43.8951	44.1695	45.3311	44.0534	42.6342	39.0365	39.6206	36.5362
Pp1s6_343V6.1	Archeaplastidia I	8.10513e-06	15	'signalling.unspecified'	3.32712	3.94441	3.35403	4.06344	3.60424	3.51387	4.25365	4.1309	3.75793	4.9697	5.33689	3.54063	4.79153	4.51527	4.12898	5.91199	3.61178	5.12581	4.94053	5.98494	5.68042	6.32333	4.67196	7.39768	4.09793	4.99563	5.99331	4.47487	4.40272	5.27772	5.66639	4.46111	4.20041	4.25944	4.21693	3.9106
Pp1s34_52V6.1	Streptophyta	NR	NR	'protein.targeting.secretory pathway.unspecified'	64.9851	46.4126	55.7764	44.5455	44.4749	44.168	44.1212	46.9827	34.7472	39.8719	39.3515	44.6772	43.905	41.5405	36.7697	47.1822	41.7934	46.8157	47.4041	50.017	50.4056	49.8911	45.6578	53.5065	47.1762	44.3642	48.9	48.3286	41.7818	43.7296	52.3008	49.839	50.825	45.551	45.2277	44.8602
Pp1s22_128V6.1	Specific	NE	NE	'not assigned.unknown'	0	0	0	0	0	0	0	0	0	0	0	0	0	0	0	0	0	0	0	0	0	0	0	0	0	0	0	0	0	0	0	0	0	0	0	0
Pp1s210_66V6.1	Prokaryotic	0.0138389	18	'not assigned.unknown'	21.0954	15.2955	18.882	20.8251	17.6812	20.8608	19.8504	18.7135	18.5173	20.3358	18.8399	22.2687	21.7181	18.2204	18.6022	20.8625	20.0491	20.4463	19.7621	22.5148	20.8935	23.839	17.9092	23.4598	21.4892	22.033	24.3819	19.7533	20.4727	23.6869	22.2123	21.6085	23.3648	21.6981	17.8872	21.8435
Pp1s256_37V6.1	Archeaplastidia II	NE	NE	'not assigned.unknown'	0.21237	0.438268	0.248447	0.253965	0.340022	0.177917	0.375322	0.298619	0.0544627	0.228492	0.450099	0.232936	0.364573	0.690571	0.260778	0.227384	0.884517	0.569534	0.187615	0.427496	0.130584	0.316167	0.141574	0.405352	0.499748	0.410089	0.544847	0.255707	0.396245	0.31415	0.28332	0.209114	0.315031	0.150333	0.0926797	0.837985
Pp1s367_7V6.1	Specific	NE	NE	'not assigned.unknown'	0.0707899	0.394441	0	0	0	0	0.0417025	0.398159	0	0	0	0.0931746	0	0	0	0	0	0.0569534	0	0.0474996	0	0	0	0	0	0.0372808	0	0	0	0.31415	0	0	0	0	0	0
Pp1s2_246V6.1	Specific	NE	NE	'stress.biotic.PR-proteins'	0	0	0	0	0	0	0	0	0	0	0	0	0	0	0	0	0	0	0	0	0	0	0	0	0	0	0	0	0	0	0	0	0	0	0	0
Pp1s133_35V6.1	Archeaplastidia I	8.10513e-06	17	'DNA.synthesis/chromatin structure'	4.8845	4.77712	4.47205	4.72375	5.16834	4.84825	5.29622	5.57422	3.75793	6.11216	4.69389	5.26436	6.56231	5.73705	5.69365	6.13937	5.23339	6.94832	6.31638	6.36494	6.33334	7.46153	6.30006	6.73898	6.44675	6.37502	8.67214	6.32874	6.16381	7.16261	7.76295	7.80694	6.1956	6.41422	6.11686	6.64802
Pp1s5_110V6.1	Viridiplantae	0.00038051	17	'development.unspecified'	17.6975	19.1085	17.1428	15.8474	16.9331	17.3025	17.3482	17.519	19.1164	18.2794	18.7756	17.9361	18.8015	18.4329	17.5156	18.3613	20.8599	18.4529	17.8234	18.5723	17.6289	20.045	19.8912	19.0516	18.7406	21.4737	22.3841	19.8812	18.9757	18.849	18.4724	19.8659	19.5319	15.4342	18.0725	18.5474
Pp1s335_76V6.1	Streptophyta	NR	NR	'not assigned.unknown'	58.3309	72.4018	64.2857	47.9486	61	59.8247	54.8388	61.2169	61.9241	62.0927	77.2242	48.4508	59.6857	62.8951	71.0185	59.2904	85.2822	63.9018	61.4127	62.3194	60.6565	64.1186	51.6747	59.8401	56.9713	51.7458	58.117	53.2509	64.3238	76.4012	63.2369	57.4368	59.6983	73.1121	65.5709	70.0556
Pp1s309_88V6.1	Specific	NR	NR	'not assigned.unknown'	0.495529	0.306787	0.621118	0	0.340022	0.756149	0.083405	0.597238	0	0	0.450099	0.465873	0.885391	0	0	0.28423	0	1.53774	0	0.237498	0	0.126467	0	1.11472	0.0999496	0.260966	0.998886	0.127853	0.0880544	0	0.396647	0.13941	0.262526	1.25278	0	0.279328
Pp1s68_34V6.1	Archeaplastidia I	NR	NR	'signalling.phosphinositides'	5.09687	7.53821	3.10559	4.97772	3.80825	4.04762	3.66982	4.92721	3.48561	4.16998	3.1507	3.40087	4.0103	3.66534	2.347	3.24023	4.34888	3.07549	3.06438	4.46496	4.50516	4.3631	3.75172	4.35754	2.44877	3.54168	3.81393	3.13241	3.03788	3.01584	3.22984	3.69436	3.0453	2.45544	3.84621	2.29049
Pp1s39_333V6.1	Viridiplantae	NR	NR	'RNA.processing.splicing'	7.43294	8.89684	9.06832	9.34592	14.4169	7.47253	14.2622	11.5466	13.9969	14.5664	12.7314	13.6035	8.07268	13.3333	13.1693	11.9377	24.6928	9.34036	12.3826	12.7774	12.7973	13.5319	13.2372	16.5181	16.0419	13.7566	14.0752	15.4703	10.7426	18.7862	17.8491	14.1501	15.4365	13.2293	12.7898	13.5195
Pp1s52_213V6.1	Streptophyta	NR	NR	'mitochondrial electron transport / ATP synthesis.cytochrome c reductase'	0.28316	0	0	0	0	0.400314	0.375322	0	0	0.228492	0	0	0.208327	0.212483	0	0	0	1.53774	0	0.189998	0	0.252933	0	0	0	0	0.181616	3.19633	0.572354	0.816789	0	0	0.21002	0	0	0
Pp1s241_86V6.2	Archeaplastidia I	NR	NR	'PS.lightreaction.photosystem II.PSII polypeptide subunits'	1673.4	1465	1646.58	711.001	863.589	773.807	473.115	585.94	500.294	416.598	338.475	396.598	313.428	368.234	318.54	406.677	397.959	399.471	457.031	545.96	456.719	580.672	450.773	503.346	397.65	394.245	365.865	425.176	365.734	383.074	400.727	408.331	400.667	360.148	453.853	389.384
Pp1s118_36V6.2	Embryophyta	NR	NR	'not assigned.unknown'	145.898	164.219	196.832	217.648	159.674	204.605	297.214	224.81	225.04	303.666	235.659	299.51	162.964	241.594	221.748	193.618	270.589	257.999	182.299	295.685	267.959	219.736	188.506	295.096	214.792	333.887	301.073	180.209	271.956	233.162	191.411	219.222	249.504	136.102	210.707	239.552
Pp1s116_60V6.1	Archeaplastidia I	0.00465711	16	'not assigned.unknown'	21.3785	14.3752	18.882	19.0982	14.0769	14.3224	24.8547	20.1568	25.1073	22.6778	24.1768	25.1105	24.7389	23.5856	17.1244	26.206	22.4815	30.0145	22.1386	24.7473	21.7423	25.2301	22.5811	27.1586	28.0359	24.6799	28.7407	26.6574	24.7433	26.7656	26.2921	25.512	23.8373	20.7961	18.1189	25.0837
Pp1s234_71V6.1	Archeaplastidia I	7.79468e-05	17	'protein.folding'	10.6893	9.20362	10.4348	11.3268	10.5407	9.51858	12.2605	12.1438	11.1649	12.5099	11.4454	14.1159	12.76	14.6613	13.6039	13.0746	13.1203	13.9536	12.8204	14.3449	13.5808	14.9863	10.972	13.8326	14.1429	17.1865	18.2524	16.0456	15.2774	15.3305	14.166	16.0321	13.7563	13.2794	10.7508	11.0614
Pp1s38_369V6.1	Specific	NE	NE	'signalling.receptor kinases.leucine rich repeat VII'	0	0	0	0	0	0	0	0.0497698	0	0	0	0	0	0	0	0	0	0	0	0.237498	0	0	0	0	0	0.0372808	0	0	0	0	0	0	0	0	0	0
Pp1s185_38V6.2	Prokaryotic	NR	NR	'not assigned.no ontology'	26.6878	21.2998	27.8261	20.622	25.4337	18.8148	18.2657	21.5503	16.5022	20.0502	10.288	13.9762	11.8226	11.7928	8.2145	13.4725	15.2579	11.3907	13.1956	14.2499	13.3196	14.8598	14.2282	11.3499	12.4437	14.7259	13.4396	10.1643	11.5792	11.4979	10.4828	10.1072	10.291	14.6324	17.0067	9.49717
Pp1s341_93V6.1	Embryophyta	NR	NR	'not assigned.unknown'	7.22057	13.2795	8.38509	14.222	8.97659	6.58294	11.2597	10.5014	8.22387	6.96901	10.9953	9.22428	10.1039	9.98672	8.30143	6.70784	1.17936	6.15097	9.88107	8.12242	9.46737	6.6395	10.2641	10.4885	5.39728	7.12064	8.98997	8.43832	8.27712	9.92713	9.12289	9.82838	8.29581	5.26166	14.3654	8.99438
Pp1s120_85V6.2	Specific	4.2048e-05	23	'misc.GDSL-motif lipase'	43.3234	47.1138	37.4534	23.9743	30.534	21.9728	26.1892	34.0923	27.2313	22.2209	34.1432	22.5017	28.2283	33.4661	18.2979	28.082	26.4618	21.6993	20.4501	29.3072	22.9176	24.4081	21.6609	20.6223	30.5346	39.5549	28.3774	34.4565	39.7566	38.2006	41.5346	39.9409	37.9612	38.0844	45.135	36.5362
Pp1s356_29V6.1	Specific	NE	NE	'not assigned.unknown'	0	0	0	0	0	0	0	0	0	0	0	0	0	0	0	0	0	0	0	0	0	0	0	0	0	0	0	0	0	0	0	0	0	0	0	0
Pp1s275_36V6.1	Archeaplastidia I	0.00180629	20	'not assigned.unknown'	44.7392	44.8348	42.4844	37.4345	34.6823	38.6526	33.9875	36.3818	27.9938	32.3888	27.3275	34.2417	35.624	30.757	34.4661	33.4255	26.6829	35.3111	43.8394	31.6347	36.3678	37.4974	49.1263	34.7589	42.4286	42.351	40.8635	47.945	36.6306	34.0538	41.9313	41.6138	45.3119	36.4308	38.7401	31.2289
Pp1s2_701V6.1	Specific	NE	NE	'not assigned.unknown'	0	0	0	0	0	0	0	0	0	0	0	0	0	0	0	0	0	0	0	0	0	0	0	0	0	0	0	0	0	0	0	0	0	0	0	0
Pp1s595_6V6.1	Embryophyta	NR	NR	'hormone metabolism.cytokinin.synthesis-degradation'	41.6952	37.7787	46.2111	50.8438	58.1438	48.7938	66.4738	56.7376	67.4793	73.9172	53.4975	79.3381	62.6023	57.0518	55.763	50.593	52.3339	63.2753	49.6555	62.6519	66.6633	49.7646	49.6926	73.0647	51.7239	72.6603	72.4646	43.1505	54.6818	53.9709	50.7709	52.418	77.235	44.3483	47.452	59.1059
Pp1s33_383V6.1	Specific	NE	NE	'not assigned.unknown'	0	0	0	0	0	0.0444793	0	0	0	0	0	0	0	0	0	0	0	0	0	0	0	0	0	0.152007	0	0	0	0	0	0.25132	0	0	0	0	0	0
Pp1s57_34V6.1	Archeaplastidia I	8.10513e-06	20	'transport.misc'	15.8569	13.411	16.5838	13.8665	15.029	15.9236	14.9712	14.3835	12.7443	16.1658	11.9598	15.7931	15.6245	13.7583	14.6905	15.6895	15.995	16.2887	18.3238	15.3424	15.8007	18.7803	17.2721	15.6567	17.1913	18.7895	20.7496	20.6483	17.9191	16.6499	19.0391	20.772	20.162	20.7961	19.9261	18.1005
Pp1s77_308V6.1	Viridiplantae	0.0338965	17	'transport.amino acids'	14.8659	12.4906	14.9689	12.4443	14.0089	11.3867	13.8869	15.1798	13.3434	13.8809	17.6182	19.1008	20.1557	17.1049	15.0817	14.4957	10.3931	14.9218	17.3231	18.1923	17.1066	16.6936	19.0418	17.3288	23.1883	22.3312	27.1061	14.5753	14.1768	13.0686	22.4956	20.4235	28.9828	19.6937	16.7287	18.3239
Pp1s170_56V6.3	Specific	8.10513e-06	18	'signalling.receptor kinases.leucine rich repeat III'	32.2094	30.8979	31.3664	34.844	36.9944	36.1172	36.2812	33.9928	37.4159	41.1857	35.6221	45.0965	38.4364	37.4502	41.8549	40.1333	36.9286	42.6012	36.9602	47.8796	50.6668	47.9309	35.0397	52.2398	52.3736	58.1581	59.5245	53.5066	47.2412	47.2481	49.0143	49.2116	53.1352	43.4964	44.4863	45.6423
Pp1s32_58V6.1	Embryophyta	8.10513e-06	16	'development.unspecified'	9.06111	9.07214	8.26086	6.5523	6.59643	7.1167	7.38134	6.91801	7.95155	8.45421	8.48759	8.10619	9.7393	8.23373	8.60567	9.26591	10.7616	10.1947	11.2569	8.69242	8.3574	10.7497	9.76864	9.67778	9.14539	9.1338	11.2602	10.0365	10.1263	9.11034	9.17955	9.96779	9.50343	8.66922	10.5655	7.6536
Pp1s98_127V6.1	Specific	NE	NE	'not assigned.unknown'	0	0	0	0	0	0	0	0	0	0	0	0	0	0	0	0	0	0	0	0	0	0	0	0	0	0	0	0	0	0	0	0	0	0	0	0
Pp1s166_84V6.1	Specific	NE	NE	'not assigned.unknown'	0	0	0	0	0	0	0	0	0	0	0	0	0	0	0	0	0	0	0	0	0	0	0	0	0	0	0	0	0	0	0	0	0	0	0	0
Pp1s276_20V6.1	Specific	NE	NE	'not assigned.unknown'	0.353949	0	0	0	0	0.222397	0	0	0	0	0	0	0	0	0	0	0	0	0	0.237498	0	0	0	0	0	0.186404	0	0	0	0	0	0	0	0.250555	0	0
Pp1s33_82V6.1	Streptophyta	NR	NR	'not assigned.unknown'	0.495529	1.88455	0.745341	0.203172	1.08807	0.66719	0.875752	0.945627	0.653552	1.08534	0.514399	1.49079	1.1458	0.743692	1.30389	0.795845	2.94839	0.797348	0.687923	1.23499	2.08935	0.5691	0.778659	1.16539	0.949521	0.857459	1.31671	0.319633	0.616381	0.56547	1.98324	0.557639	1.31263	1.25278	1.3902	1.45251
Pp1s19_304V6.1	Specific	NE	NE	'not assigned.unknown'	0	0	0	0	0	0	0	0	0	0	0	0	0	0	0	0	0	0	0	0	0	0	0	0	0	0	0	0	0	0	0	0	0	0	0	0
Pp1s380_14V6.1	Specific	NR	NR	'not assigned.unknown'	5.38003	7.71351	11.8012	11.3268	6.80045	10.5861	5.75494	7.56502	10.0756	10.5678	2.4434	7.3142	7.65602	9.34927	7.43217	5.91199	10.4668	8.65692	10.6941	9.02492	8.03094	5.37483	8.70683	10.8432	7.84605	6.18862	7.99108	5.11413	8.14504	5.0264	7.25298	4.25199	6.24811	5.01111	14.0873	14.3575
Pp1s116_30V6.1	Archeaplastidia II	0.00652655	18	'minor CHO metabolism.trehalose.trehalase'	1.4158	1.44628	1.36646	3.55551	2.44816	0.978546	1.96002	3.58343	0.81694	2.11355	3.98659	6.70857	5.88524	3.18725	2.08622	3.41076	2.57984	2.10728	3.87738	3.41997	1.17526	2.14993	6.58321	0.760035	25.1373	22.4431	15.7097	13.8721	10.2143	6.84846	23.7422	9.54956	16.2766	11.5255	8.43386	11.3966
Pp1s271_48V6.1	Embryophyta	NE	NE	'not assigned.unknown'	0.14158	0.306787	0.310559	0.101586	0.204013	0.400314	0.250215	0.348389	0.81694	0.399861	0.385799	0.186349	0.5729	0.424967	0.260778	0.341076	0.442259	0.341721	0.37523	0.474996	0.326461	0.316167	0.495511	0.557359	0.249874	0.260966	0.272423	0.319633	0.220136	0.37698	0.226656	0.209114	0.157515	0.451	0.231699	0.223463
Pp1s270_60V6.1	Specific	NR	NR	'not assigned.unknown'	5.87556	6.17958	3.35403	5.8412	5.16834	4.67033	2.37704	6.66916	3.32222	3.25601	1.8004	3.02817	5.05193	1.69987	3.91167	4.71822	2.06387	6.77746	5.19069	3.75246	4.24399	2.2764	9.981	5.82694	5.59718	2.27413	3.26908	4.34701	4.62286	3.39282	2.8332	4.73993	3.99039	0.150333	3.15111	1.39664
Pp1s263_11V6.2	Specific	NR	NR	'not assigned.unknown'	30.3689	39.4441	37.5155	36.0123	35.8384	37.4071	33.362	38.5716	45.9121	32.6744	38.0012	39.4128	38.1239	45.5245	37.1609	37.1773	32.1375	37.8171	46.9038	42.1321	38.3918	37.7503	39.2161	49.8076	37.0313	45.5572	52.8047	36.63	36.2344	41.9704	38.9848	41.9623	40.6915	34.5265	40.5474	43.9663
Pp1s147_16V6.1	Specific	NR	NR	'not assigned.unknown'	1.84054	2.14751	0.807453	0.711102	1.90413	0.889587	1.50129	2.28941	0.762478	2.62766	1.286	1.58397	2.65617	2.12483	1.91237	2.27384	2.94839	1.25298	1.81361	1.75748	1.76289	1.897	1.55732	1.82408	1.24937	1.71492	1.67994	1.59817	1.67303	1.69641	0.623303	1.53351	1.31263	2.20489	0.602418	1.9553
Pp1s36_274V6.1	Specific	NR	NR	'development.unspecified'	0	0	0	0	0	0	0	0	0	0	0	0	0.312491	0	1.95583	0	0	0	0	0	0	0	0	0	0	0	0.862674	0.38356	0.264163	0	0	1.81233	0	0.300666	0	0
Pp1s9_183V6.1	Embryophyta	NE	NE	'not assigned.unknown'	0	0	0	0	0	0	0	0	0	0	0	0	0	0.0531208	0	0	0	0	0	0	0	0.316167	0	0	0	0	0	0	0.0440272	0	0	0	0	0	0	0
Pp1s143_138V6.1	Archeaplastidia I	NR	NR	'not assigned.no ontology'	0.637109	0.438268	0.434782	0	0.204013	0.222397	0.208512	0.298619	0.490164	0.456984	0	0.791984	0.260409	0.106242	0.347704	0.568461	0.14742	0	0.312692	0.237498	0.783507	0.316167	0.141574	0.050669	0.349824	0.223685	0.590251	0.447487	0.132082	0.37698	0.339983	0.557639	0.10501	1.30289	0.0926797	0.558657
Pp1s1139_1V6.1	Specific	NE	NE	'not assigned.unknown'	0	0	0	0	0	0	0	0	0	0	0	0	0	0	0	0	0.442259	0	0	0	0	0	0	0	0	0	0	0	0	0	0.169992	0	0	0	0	0
Pp1s222_75V6.1	Embryophyta	NR	NR	'not assigned.unknown'	20.9538	25.2004	16.4596	20.9775	21.4214	20.416	22.4776	20.107	16.9379	20.1073	17.6825	20.5916	21.6139	19.6547	14.0385	16.997	24.2505	17.4278	21.2631	20.6623	21.7423	18.5274	26.3328	22.7504	18.3907	14.3531	20.8858	13.6164	18.7996	18.9118	17.4525	18.8203	17.1167	12.9788	11.3069	16.3686
Pp1s4_165V6.1	Specific	0.000963665	18	'not assigned.unknown'	10.4769	17.0924	9.68943	4.31741	14.4169	5.33752	4.42046	10.8996	10.0211	8.05435	25.9772	10.2026	16.9787	11.6335	7.38871	12.0514	6.26533	11.6755	18.1361	15.1524	12.9279	12.5202	18.0507	13.63	24.4377	24.829	28.9677	13.9999	13.3843	19.6029	33.3184	22.2358	20.057	18.7917	15.4312	3.9106
Pp1s56_157V6.1	Specific	NR	NR	'not assigned.unknown'	43.6066	35.675	36.9565	20.3172	30.874	27.6662	27.607	24.4868	28.5929	26.1623	25.8486	28.6046	28.5929	29.0571	28.6856	26.0355	22.9237	27.4516	28.3924	33.3922	31.0791	36.2327	26.6868	37.0391	33.2832	26.6558	28.5136	30.3012	33.1525	29.1531	35.0183	34.1554	38.2762	27.4108	26.4601	29.553
Pp1s22_312V6.2	Archeaplastidia I	4.7971e-06	12	'misc.gluco-, galacto- and mannosidases'	35.3949	35.1053	33.2298	35.6059	34.3423	35.2721	58.2167	55.4436	49.67	74.8312	60.892	70.0673	58.5399	64.648	66.6722	60.7116	65.9702	58.0356	53.0951	57.712	66.4675	56.7835	39.2161	63.3363	44.3776	51.0002	55.1657	47.8811	45.6122	49.6357	49.7509	47.0508	48.5147	37.8339	39.8059	37.2066
Pp1s123_9V6.1	Archeaplastidia I	4.91681e-05	20	'protein.folding'	94.8584	99.5744	90.8695	74.8689	88.1338	95.3637	91.4952	86.2014	87.3582	91.8538	82.8826	89.401	84.2163	98.6454	90.0988	106.814	96.4861	95.6248	86.9909	111.956	97.2201	99.5925	88.4132	102.959	115.742	100.546	104.338	96.785	107.691	109.073	122.621	106.718	129.425	117.611	102.921	109.553
Pp1s403_9V6.1	Specific	NE	NE	'N-metabolism.ammonia metabolism.glutamate synthase.ferredoxin dependent'	0	0	0	0	0	0	0	0	0	0	0	0	0	0	0	0	0	0	0	0	0	0	0	0	0	0	0.0454039	0	0	0	0.169992	0	0	0	0	0
Pp1s108_24V6.1	Archeaplastidia I	0.0409376	18	'transport.misc'	12.3882	9.86103	11.118	9.75226	9.24861	9.42962	10.4673	10.153	11.7639	11.0247	10.8024	11.0878	11.458	10.9429	10.605	10.4597	12.2358	10.5364	10.4439	10.8299	11.8832	11.1923	10.8304	12.0086	11.6441	12.9737	16.2092	12.3378	10.3024	12.566	13.2027	12.9651	13.4938	10.6737	10.5191	8.82678
Pp1s195_91V6.1	Specific	NR	NR	'not assigned.unknown'	12.2467	12.8412	1.61491	0	4.48829	1.77917	5.0043	2.6378	0.708015	0.742599	1.6718	4.93825	15.937	13.4396	10.4311	6.82153	0	2.27814	3.31454	10.1174	1.6976	7.588	0.920234	2.02676	19.9899	3.46712	4.81281	13.6164	4.66689	5.84319	15.8659	3.69436	7.66575	15.334	20.3895	5.92176
Pp1s138_154V6.1	Archeaplastidia I	2.75043e-07	10	'protein.postranslational modification.kinase'	3.18554	6.2234	6.83229	8.63481	7.95652	8.98483	15.4299	13.9853	13.3434	18.3936	16.0107	15.5136	13.4371	16.2019	16.0813	11.9945	17.6166	14.9788	8.81792	10.8299	15.0172	10.4335	8.98998	14.6433	7.79607	12.0417	11.4418	6.96801	9.73001	8.41921	7.70629	8.29487	6.51064	8.06788	9.40699	6.03349
Pp1s14_116V6.1	Archeaplastidia I	0.00329165	18	'protein.degradation.ubiquitin'	20.4583	17.3554	17.5776	22.2473	18.5652	20.1936	20.3925	21.2517	20.6414	21.2498	21.0261	21.4301	24.8951	19.4953	18.0371	22.5679	19.5331	18.5099	21.0129	22.7048	23.3746	20.8038	22.5811	23.5611	28.0359	30.6821	26.8791	25.1232	24.6993	22.2418	24.9321	26.6969	26.1476	20.8963	20.9456	17.1508
Pp1s75_159V6.1	Specific	NR	NR	'not assigned.unknown'	0.920269	0.13148	0.745341	0.355551	0.204013	1.15646	1.12597	1.54287	1.85173	1.37095	0.0642999	0.931746	2.8645	0.63745	0.391167	1.64854	1.32678	1.48079	0.625384	0.997491	1.76289	1.1382	0.495511	1.57074	1.04947	1.08114	2.63343	1.53424	1.36484	0.942449	0.963286	1.3941	1.0501	1.90422	0.185359	0.726254
Pp1s27_239V6.1	Specific	0.00109522	15	'not assigned.no ontology'	15.6446	19.2838	18.5714	13.6125	16.3891	18.1476	22.2274	21.7992	20.9681	25.4769	27.7776	24.4583	19.9473	25.9761	21.123	24.1596	29.7787	30.0145	21.3256	23.1798	25.3334	26.0521	25.4834	28.2733	23.0884	27.5132	28.8315	25.4428	24.9634	27.8965	25.2721	27.2546	24.4674	27.9119	23.448	24.8044
Pp1s98_86V6.1	Archeaplastidia I	NR	NR	'development.unspecified'	4.31818	6.96846	4.90683	4.41899	5.30435	5.02617	5.96346	5.52445	5.71858	4.91258	8.10179	5.82341	5.1561	5.41832	5.5198	5.45722	6.0442	6.77746	6.12876	6.26994	6.46393	5.75423	4.95511	5.97894	6.3468	6.4123	6.9922	6.7123	5.59146	4.90074	5.89305	5.7158	5.51304	4.25944	6.81196	4.63685
Pp1s187_47V6.1	Archeaplastidia I	NR	NR	'RNA.regulation of transcription.AP2/EREBP, APETALA2/Ethylene-responsive element binding protein family'	130.395	132.445	110.994	110.83	122.34	93.8069	95.2068	115.814	93.5125	85.913	92.1418	84.4162	113.903	89.5617	75.3214	94.4782	91.695	85.7719	100.562	87.1617	80.0483	93.0162	128.266	83.5025	90.1546	102.671	92.8964	89.7531	78.4125	76.3384	103.015	99.4688	87.9986	79.9773	89.1579	84.2455
Pp1s188_28V6.1	Viridiplantae	NR	NR	'not assigned.unknown'	25.1304	30.2843	22.795	30.8314	18.4292	23.0403	28.6079	20.0075	30.3902	24.3915	38.387	27.9524	23.4889	25.1793	30.9891	23.25	16.1424	34.3999	25.5782	33.0597	34.4743	27.8859	33.5531	37.6471	25.5371	34.0374	33.1448	27.6163	23.2464	24.5037	22.3822	24.3967	29.2979	20.3952	25.0235	24.4133
Pp1s31_220V6.1	Archeaplastidia I	NR	NR	'protein.postranslational modification'	28.7407	21.9572	23.0435	10.057	25.7737	20.1491	20.8512	26.1789	21.4583	22.8492	25.2056	23.2936	27.4992	22.7357	19.8191	23.1363	22.7763	22.6675	27.642	26.3623	22.3299	29.0873	22.9351	25.9425	25.887	24.9036	29.6033	21.2237	22.8942	25.8859	26.972	23.5602	32.2381	22.3997	29.8892	23.8547
Pp1s90_147V6.1	Streptophyta	NR	NR	'not assigned.unknown'	15.503	11.8332	13.4161	6.19675	9.86065	8.00628	10.1337	5.7733	11.0559	6.34065	4.37239	15.5136	10.5726	4.51527	16.3855	8.52691	9.14001	10.7072	7.12938	5.17745	16.7801	6.51303	5.09668	12.8699	9.09542	6.30046	19.115	6.7123	7.70476	18.5348	12.1827	11.7104	16.4866	5.36189	8.15582	14.4133
Pp1s26_108V6.1	Specific	NE	NE	'not assigned.unknown'	0	0	0	0	0	0	0	0	0	0	0	0	0	0	0	0	0	0.626488	0	0.237498	0	0	0.353936	0	0.249874	0	0	0	0	0	0	0	0	0	0	0
Pp1s124_132V6.1	Archeaplastidia I	0.000122038	17	'protein.degradation.serine protease'	16.9896	13.4986	15.9006	15.2379	15.777	14.2334	17.8487	17.0213	14.9772	18.565	13.3101	17.5168	17.187	15.1926	18.3848	17.6223	16.6584	21.5854	18.5739	18.9523	16.3883	21.5626	19.962	19.4062	18.8905	22.2939	20.4317	18.8584	20.7808	21.1109	16.6592	21.3994	19.3744	15.0333	19.6944	15.81
Pp1s15_225V6.1	Archeaplastidia II	NR	NR	'DNA.unspecified'	8.84874	6.2234	7.51552	10.9713	8.50056	8.4066	12.3856	10.8498	9.2042	11.7673	10.8024	10.6685	12.2392	9.24302	8.6926	10.9144	9.65598	10.3655	9.69345	9.64241	9.07562	10.3703	12.0338	9.72845	10.2948	11.4452	10.4883	11.8904	10.6986	8.73336	12.4661	10.2466	10.6585	10.0222	13.4386	11.7318
Pp1s71_329V6.1	Specific	NR	NR	'not assigned.unknown'	0.424739	0	0	0	0	0	0	0	2.45082	0	0	0	0	0	0	0	0	0	0	0	0	0	0	0.658697	0	0	0	0	0	0	0	0	0	0	0	0
Pp1s58_98V6.1	Streptophyta	7.79468e-05	15	'not assigned.unknown'	3.53949	4.47033	3.91304	6.09516	6.46042	3.69179	4.50387	7.11709	2.99545	5.65518	6.55859	6.89492	8.54142	6.21514	4.82439	6.70784	7.59211	7.57481	9.50584	7.02993	6.07218	7.08213	23.0058	8.86708	6.24685	14.7632	7.99108	7.15979	11.315	6.47149	7.81962	9.27074	6.1431	4.20933	5.09739	5.25138
Pp1s3_637V6.1	Archeaplastidia I	4.12579e-07	16	'not assigned.unknown'	21.3078	19.5906	15.9627	17.7776	22.5775	21.5725	20.3091	23.8398	20.3146	26.6764	23.4052	23.7595	26.9263	22.7357	24.4697	23.989	30.9581	26.882	27.7045	30.5897	28.4021	25.7992	28.8104	24.6251	29.835	30.4584	32.146	27.2328	27.9573	25.8231	27.1987	27.6728	27.7227	24.3039	27.6649	24.5809
Pp1s45_55V6.1	Embryophyta	3.06184e-05	14	'minor CHO metabolism.others'	15.2198	15.3832	14.6584	19.9109	16.6611	13.1659	20.7261	19.3605	14.7049	21.364	15.8821	23.1539	19.6348	20.5046	21.2969	21.033	23.1449	21.4714	20.4501	24.2248	23.3093	19.6656	19.6788	23.9664	22.2888	23.1887	23.9278	18.6666	19.9003	21.1109	20.739	22.3752	20.267	17.3885	18.675	19.0502
Pp1s72_157V6.1	Specific	NR	NR	'not assigned.unknown'	1.69896	0.394441	0.931676	0.761895	0	1.0675	0.50043	1.04517	0	0.685476	0	1.11809	1.09372	0.63745	0.130389	1.70538	2.43242	1.7086	3.00184	0.997491	0.979383	0	2.54834	0.456021	1.79909	0.89474	0.681058	0.9589	1.4529	0.37698	3.90981	0.418229	1.57515	0.451	0.13902	0.502791
Pp1s215_61V6.1	Archeaplastidia I	NR	NR	'not assigned.unknown'	78.7891	62.0587	61.3664	64.304	69.7046	71.0335	76.4407	72.5644	70.9104	81.0576	86.0333	90.2862	70.5708	82.4435	68.5411	70.0912	62.8007	105.478	80.7371	106.447	68.6874	83.5945	70.3625	87.1	95.0521	92.6801	69.3317	76.1367	99.5455	80.4223	81.6527	88.6645	98.8671	77.3715	80.9557	78.3237
Pp1s74_43V6.1	Archeaplastidia II	0.00230398	16	'not assigned.unknown'	21.3785	20.6862	16.8323	16.3554	18.7692	17.9252	17.6402	17.7678	17.4825	20.45	17.1681	21.8028	22.4473	19.1235	20.2103	19.214	19.6805	19.9907	23.0767	21.8498	18.0859	19.6656	23.8553	21.5343	23.4882	23.4124	20.7496	20.3287	22.4099	20.9224	16.8292	18.7506	20.372	18.6413	16.358	16.8156
Pp1s167_158V6.1	Specific	NE	NE	'not assigned.unknown'	0	0	0	0	0	0	0	0	0	0	0	0	0	0	0	0	0	0	0	0	0	0	0	0	0	0	0	0	0	0	0	0	0	0	0	0
Pp1s294_44V6.1	Archeaplastidia I	7.86623e-09	3	'misc.short chain dehydrogenase/reductase (SDR)'	34.7578	28.5312	37.0186	36.6726	34.1382	35.1387	27.9407	27.025	30.0634	23.0206	16.2679	27.999	16.8745	14.4489	15.9075	13.0746	10.909	13.2132	14.5714	16.2448	15.6701	18.4641	11.3967	14.4913	18.6906	13.3093	14.8471	16.2374	13.8245	14.1996	16.7159	16.7292	20.3195	27.1602	24.3284	22.6815
Pp1s260_1V6.1	Specific	NR	NR	'not assigned.unknown'	0.566319	0	0	0	0	0.71167	0	0	0	0	0	1.16468	0	0	0.695408	0.454768	0	0	0	0	0	3.16167	1.1326	0.810704	0.399799	0	0	0	0.352218	0	0	0	0.420041	0	0	2.29049
Pp1s388_1V6.1	Specific	NE	NE	'not assigned.unknown'	0	0	0	0	0	0	0	0	0	0	0	0	0	0	0	0	0	0	0	0	0	0	0	0	0	0	0	0	0	0	0	0	0	0	0	0
Pp1s519_1V6.1	Specific	NE	NE	'not assigned.unknown'	0	0	0	0	0	0	0	0	0	0	0	0	0	0	0	0	0	0	0	0	0	0	0	0	0	0	0	0	0	0	0	0	0	0	0	0
Pp1s206_27V6.1	Archeaplastidia I	NE	NE	'RNA.regulation of transcription.MYB domain transcription factor family'	0	0	0	0	0	0	0	0	0	0	0	0	0	0	0	0	0	0	0	0	0	0	0	0	0	0	0	0	0	0	0	0	0	0	0	0
Pp1s10_77V6.1	Specific	NE	NE	'not assigned.unknown'	0	0	0	0	0	0	0	0	0	0	0	0	0	0	0	0	0	0	0	0	0	0	0	0	0	0	0	0	0	0	0	0	0	0	0	0
Pp1s83_229V6.2	Specific	NR	NR	'not assigned.unknown'	15.2906	20.248	14.472	21.3331	20.4013	21.617	20.5593	21.202	18.4084	18.5079	17.7468	21.1972	23.4889	23.2669	23.3396	22.1131	18.5012	20.3893	22.3888	24.2248	19	21.2464	32.2082	24.3211	21.0894	20.9518	26.0164	18.8584	18.8436	21.1109	19.7757	20.772	18.6393	19.4932	22.5212	17.9888
Pp1s124_158V6.1	Specific	NR	NR	'not assigned.unknown'	1.4158	2.01603	5.46583	2.33648	5.64437	5.07065	2.58555	2.58803	0	0.856845	1.6718	2.88841	2.70825	11.5803	6.99754	1.76223	9.21372	4.10065	1.25077	1.23499	10.1856	2.90873	0.707872	1.82408	3.34831	0.186404	3.26908	4.28309	1.58498	5.84319	3.79648	3.62465	1.62766	2.05455	5.79248	5.81003
Pp1s55_43V6.1	Archeaplastidia I	NE	NE	'transport.potassium'	0	0	0	0	0	0	0	0	0	0	0	0	0	0	0	0	0	0	0	0	0	0	0	0	0	0.149123	0	0	0	0	0	0	0	0	0	0
Pp1s120_43V6.1	Specific	NE	NE	'not assigned.unknown'	0	0	0	0	0	0	0	0	0	0	0	0	0	0	0	0	0	0	0	0	0	0	0	0	0	0	0	0	0	0	0	0	0	0	0	0
Pp1s208_76V6.1	Specific	NE	NE	'protein.postranslational modification'	0	0	0	0	0	0	0	0	0	0	0	0	0	0	0	0	0	0	0	0	0	0	0	0	0	0	0	0	0	0	0	0	0	0	0	0
Pp1s77_278V6.2	Specific	0.000846917	22	'not assigned.unknown'	28.6699	23.9732	22.9813	15.0347	11.6288	11.4757	12.7193	13.836	7.62478	8.79694	12.217	9.55039	15.26	11.5803	8.95338	12.563	15.9213	10.992	17.5108	12.1599	10.2509	14.354	27.0407	14.6433	20.3897	19.6843	21.022	19.3698	20.0324	15.4562	20.0024	19.3082	16.6966	20.0945	20.9456	20.5586
Pp1s194_22V6.1	Prokaryotic	6.8162e-06	9	'not assigned.unknown'	125.794	136.871	176.584	286.27	196.397	273.326	287.622	231.977	239.037	270.649	204.345	241.136	207.181	212.961	232.136	229.317	206.83	223.998	228.953	199.783	209.588	226.502	198.133	247.518	168.865	145.619	174.169	140.83	133.579	143.943	119.051	142.755	133.836	132.093	160.104	135.642
Pp1s283_72V6.1	Specific	8.06615e-10	11	'secondary metabolism.flavonoids.dihydroflavonols'	30.9352	26.6905	18.2609	33.2694	47.1271	37.4961	77.1496	94.1148	74.0148	87.0555	109.181	98.1594	112.861	106.985	104.007	95.3308	103.931	89.4169	83.3012	77.9943	82.0723	73.2874	101.58	78.6383	62.8683	61.7743	62.0217	52.7395	48.2098	47.6251	44.3112	43.914	35.2309	35.8795	37.8597	43.1283
Pp1s246_13V6.1	Prokaryotic	NE	NE	'not assigned.unknown'	0	0	0	0	0.0680045	0	0	0	0	0	0	0	0	0	0	0.0568461	0	0	0.125077	0	0	0	0	0	0	0	0	0	0	0	0.0566639	0	0	0	0	0
Pp1s344_1V6.2	Specific	0.00049924	17	'RNA.RNA binding'	25.9091	23.0091	22.8571	29.206	23.9376	20.7719	23.27	26.8757	18.4084	24.9628	21.4762	23.1073	26.6138	23.745	24.035	28.9915	24.6928	24.5469	25.8284	26.1723	28.7286	28.9609	29.2351	30.6041	26.0369	27.3641	32.4184	28.0638	25.6238	25.5718	31.2785	30.6004	29.3504	23.2515	27.9893	24.3016
Pp1s17_280V6.1	Specific	0.000846917	6	'not assigned.unknown'	132.448	134.285	150.497	75.9356	62.3601	79.2622	85.365	98.5941	66.0633	60.4933	50.7969	50.5938	45.8841	44.8871	41.2029	47.9212	42.5305	46.9296	56.0344	48.5445	35.8454	51.219	74.0434	48.1862	18.2408	24.7917	18.3432	22.0547	27.2528	19.1631	17.2258	21.1206	18.2718	16.6369	22.0114	24.525
Pp1s34_72V6.1	Archeaplastidia II	NR	NR	'not assigned.no ontology.pentatricopeptide (PPR) repeat-containing protein'	55.4285	43.9583	45.8385	36.7234	38.0825	39.6756	32.236	31.9522	34.3115	36.1017	33.1787	34.3814	34.6865	29.6945	30.6849	34.8466	34.4962	37.5323	36.2723	37.8096	36.8901	42.4928	38.2251	40.0285	33.3332	34.4848	38.4571	37.0135	35.53	39.52	35.6416	34.6433	36.3335	32.5722	32.0208	34.1339
Pp1s152_125V6.1	Specific	NE	NE	'not assigned.unknown'	0	0	0	0	0	0	0	0	0	0	0	0	0	0	0	0	0	0	0	0	0	0	0	0	0	0	0	0.639267	0	0	0	0	0	0	0	0
Pp1s369_2V6.1	Archeaplastidia I	NE	NE	'signalling.phosphinositides.inositol-1,3,4-trisphosphate 5/6-kinase'	0	0	0	0	0	0	0	0	0	0	0	0	0	0	0	0	0	0	0	0	0	0	0	0	0	0	0	0	0	0	0	0	0	0	0	0
Pp1s325_48V6.1	Specific	NR	NR	'not assigned.unknown'	0.566319	0	0	0	0.544036	0.71167	1.50129	0.995397	2.39636	1.82794	0	0.372698	0.416654	2.97477	0.521556	0.909537	0	1.36688	0.250154	1.32999	0.783507	0.252933	0.283149	0.608028	1.1994	0.745616	1.81616	0.255707	0.704435	1.00528	2.26656	1.3941	1.26012	0	1.11216	0
Pp1s276_97V6.3	Specific	NR	NR	'TCA / org transformation.TCA.succinate dehydrogenase'	67.7459	58.4211	68.7577	63.1865	56.0357	63.0272	60.5103	64.5515	44.7139	57.2373	52.9188	61.9611	55.6754	60.8765	56.0673	59.6884	58.2307	62.364	61.7879	62.1769	63.464	61.7157	69.5838	68.3018	61.469	75.009	68.242	56.5751	66.349	57.8664	54.9073	63.8496	59.9609	49.3093	52.8738	52.011
Pp1s187_62V6.1	Specific	NR	NR	'not assigned.unknown'	9.06111	5.04008	13.4782	9.75226	10.8807	9.38514	10.1337	13.3881	5.5552	5.48381	14.4032	7.45397	7.65602	11.2085	9.17069	8.01529	5.15968	14.5801	6.37892	8.78742	13.3849	10.9394	14.9361	5.16824	6.39678	10.7369	7.26462	11.8264	17.2146	17.718	17.7925	12.0589	11.0786	21.7983	5.9315	13.2402
Pp1s242_83V6.1	Specific	NR	NR	'not assigned.unknown'	0.21237	0.657402	0.248447	1.32062	0.61204	0.800628	0.33362	0.895857	0.217851	0.171369	0.578699	0.559047	0.624982	0.478087	0.565019	0.341076	0.442259	0.683441	0.500307	0.902492	0.652922	0.5691	0.424723	0.405352	0.599698	0.484651	0.862674	0.319633	0.396245	0.816789	0.339983	0.557639	0.10501	0.0501111	0.648758	1.39664
Pp1s198_121V6.1	Specific	NE	NE	'not assigned.unknown'	0	0	0	0	0	0	0	0	0	0	0	0	0	0	0	0	0	0	0	0	0	0	0	0	0	0	0	0	0	0	0	0	0	0	0	0
Pp1s51_56V6.1	Specific	NR	NR	'not assigned.unknown'	0	0	0	0	1.08807	0	0	0	0	0	0	0	0	0	0	0	0	0	0	0	0	0	0	0	0	0	0	0	0	0	0	0	0	0	0	0
Pp1s258_69V6.1	Archeaplastidia II	NR	NR	'transport.Major Intrinsic Proteins.NIP'	0.778689	1.09567	1.73913	0.711102	1.15608	0.355835	1.25107	1.14471	0.871403	0.685476	0.1929	1.16468	1.19788	1.69987	0.304241	1.13692	1.10565	0.512581	0.875538	1.23499	1.10997	0.695567	1.62811	0.658697	0.749622	1.41667	1.36212	0.76712	0.748463	0.43981	0.169992	0.906163	0.840082	1.95433	0	1.00558
Pp1s268_29V6.1	Specific	4.7971e-06	20	'secondary metabolism.wax'	98.044	65.784	78.6335	62.9326	71.7447	67.6531	62.929	59.8731	63.0133	62.7211	60.249	70.3468	65.2585	59.7078	56.5888	73.2746	61.0317	73.5269	60.5372	81.8417	77.763	79.8637	62.222	80.0064	89.7048	94.917	90.3537	81.5704	84.6643	77.3437	94.1187	80.2303	98.0271	87.4438	77.4339	78.4354
Pp1s120_166V6.1	Specific	NR	NR	'not assigned.unknown'	26.617	30.0652	21.7391	23.568	25.2977	18.1921	21.8938	22.2471	24.7261	23.8203	27.9705	20.1723	16.7183	24.5418	19.993	20.9194	21.5233	18.8516	18.2612	26.1248	19.4571	22.6375	24.28	28.172	20.3397	23.3005	24.7451	16.2374	21.4853	18.849	22.6656	20.2144	17.7992	19.5433	22.3358	19.4971
Pp1s130_242V6.1	Streptophyta	1.16334e-10	1	'not assigned.unknown'	36.4568	35.0176	27.8882	7.61895	11.3567	9.6965	5.046	5.22583	4.5204	5.59806	3.79369	3.77357	4.37487	2.92165	3.5205	2.61492	3.83291	2.79072	3.68977	3.56247	3.3952	3.73077	3.25621	3.69884	4.04796	2.7215	3.40529	4.92235	4.13856	3.45565	6.34636	5.7158	5.56554	7.01555	8.61921	9.49717
Pp1s3_117V6.1	Specific	NR	NR	'cell.organisation'	11.5388	12.8851	9.44099	13.1046	10.8127	13.6107	15.0129	15.3291	14.596	14.4521	12.217	14.4421	14.1142	15.6175	14.5166	12.9609	10.9828	13.0993	11.4445	15.3899	15.0825	15.4922	14.9361	16.8221	10.1449	14.875	13.712	11.6986	14.7051	12.3775	11.0495	12.1286	10.9211	12.2271	11.724	12.0111
Pp1s126_7V6.1	Specific	NR	NR	'not assigned.unknown'	12.813	18.6264	25.8385	30.1711	21.6254	20.7719	21.8104	20.0572	26.6323	28.2188	21.2833	19.6598	19.4786	23.1607	25.817	23.5343	16.1424	23.4079	21.138	19.8548	28.9245	28.8344	22.6519	25.2332	26.3867	17.8948	25.0629	22.1826	17.1266	25.132	23.2889	20.9114	23.2598	24.8551	21.3163	29.7205
Pp1s35_377V6.1	Specific	NR	NR	'misc.myrosinases-lectin-jacalin'	1.98212	1.92838	0.496894	0.050793	0.408027	0.355835	0.50043	0.497698	0.490164	0.057123	1.5432	0.232936	0.937472	0.796812	0.695408	1.19377	0.294839	0.512581	0.750461	0.522495	0.391753	1.01173	0.495511	0.658697	0.449773	0.559212	0.272423	0.319633	1.23276	0.18849	0.679967	0.766753	0.157515	0.0501111	1.29752	0.446926
Pp1s172_82V6.1	Archeaplastidia I	NR	NR	'protein.postranslational modification'	43.2526	29.2325	33.0435	28.3425	21.0134	20.6384	16.9312	16.7227	18.4084	18.8506	11.8955	16.8646	13.8017	14.8738	12.387	11.2555	11.7936	13.6688	13.008	18.5723	14.8213	15.0495	19.3249	18.4435	13.7431	14.9496	13.8936	13.3607	16.8624	13.0058	12.976	15.5442	13.7563	10.2227	16.358	15.5865
Pp1s26_258V6.2	Specific	NE	NE	'not assigned.unknown'	0	0	0	0	0	0	0	0	0	0	0	0	0	0	0	0	0	0	0	0	0	0	0	0	0	0	0	0	0	0	0	0	0	0	0	0
Pp1s33_125V6.1	Viridiplantae	NR	NR	'DNA.synthesis/chromatin structure'	14.3703	14.5943	14.1615	14.5268	16.1171	14.8561	14.3457	13.9356	14.596	17.5939	14.5961	16.1192	16.562	10.8366	13.6039	12.1651	12.3832	16.5165	13.3207	15.4849	15.0825	15.176	12.8125	12.8193	17.0414	13.3838	16.0276	16.6209	13.8686	15.5818	17.0558	17.7747	18.7968	13.4799	13.7629	16.0335
Pp1s221_106V6.1	Specific	NE	NE	'not assigned.unknown'	0	0	0	0	0	0	0	0	0	0	0	0	0	0	0	0	0	0	0	0	0	0	0	0	0	0	0	0	0	0	0	0	0	0	0	0
Pp1s75_70V6.1	Archeaplastidia I	NR	NR	'not assigned.unknown'	42.2616	54.389	38.7577	61.6627	57.2598	45.6358	54.1298	56.5883	55.4975	38.2724	91.6274	51.3858	55.6234	70.1726	54.2853	54.0038	55.2823	44.7085	54.596	61.8444	48.9692	61.9687	73.194	39.7752	53.2232	34.8203	26.4251	48.7121	57.0152	50.5153	39.0414	53.1151	46.257	55.2725	47.2203	53.0724
Pp1s47_66V6.1	Specific	NR	NR	'not assigned.unknown'	0.778689	0	0.869565	2.03172	1.4961	1.5123	1.16767	0.696778	0	0.971091	2.8935	1.30444	1.30205	1.80611	3.34665	1.76223	0	0	1.37585	1.04499	0.130584	1.77053	0.778659	1.26673	0.549723	0.410089	1.40752	0.127853	1.36484	0.691129	1.58659	1.53351	1.31263	4.00889	0.231699	1.56424
Pp1s114_16V6.1	Specific	NR	NR	'not assigned.unknown'	0.920269	0	3.29192	0.660309	0	0	1.08426	0	0	2.28492	6.81579	3.07476	0	3.50597	0	1.478	0	6.03706	2.50154	0.617494	5.22338	1.64407	0	2.02676	0.649673	1.97588	3.63231	2.55707	1.76109	0.816789	1.47326	0	0.682567	0	1.20484	0
Pp1s74_190V6.1	Specific	1.60561e-06	11	'not assigned.unknown'	68.4538	63.242	55.3416	81.2688	122.612	84.5552	180.989	217.146	168.235	210.841	235.852	251.525	235.774	236.813	212.664	207.204	200.564	204.235	181.799	217.073	164.275	178.508	187.94	189.553	203.897	183.869	182.796	108.42	114.559	118.372	113.781	116.268	129.11	112.349	97.4527	84.6365
Pp1s25_307V6.1	Specific	NE	NE	'not assigned.unknown'	0	0	0	0	0	0	0	0	0	0	0	0	0	0	0	0	0	0	0	0	0	0	0	0	0	0	0	0	0	0	0	0	0	0	0	0
Pp1s41_251V6.1	Archeaplastidia I	0.00329165	4	'protein.synthesis.ribosomal protein.eukaryotic.60S subunit.L30'	579.132	797.078	610.186	724.766	622.377	639.48	599.432	555.282	632.04	648.175	748.644	520.613	627.846	572.642	693.495	597.338	545.01	558.656	577.104	516.795	615.836	546.715	510.588	601.796	518.589	529.872	483.642	590.043	568.083	637.85	572.419	560.427	553.299	679.105	616.228	734.075
Pp1s73_237V6.1	Archeaplastidia I	NE	NE	'cell.cycle'	0	0.13148	0	0	0.0680045	0	0.0417025	0	0.217851	0	0	0	0	0.212483	0	0	0	0	0.125077	0	0.0652922	0	0.141574	0.050669	0	0.186404	0	0	0.0440272	0.18849	0.113328	0	0	0	0	0
Pp1s143_174V6.1	Archeaplastidia II	8.10513e-06	15	'transport.metabolite transporters at the envelope membrane'	200.123	147.521	182.112	130.386	148.522	139.888	201.089	209.033	199.17	221.694	179.14	249.382	259.211	241.753	205.71	278.489	239.999	240.913	258.846	269.417	221.145	257.486	195.585	233.534	307.295	296.122	282.458	239.342	243.074	226.879	233.965	233.651	245.671	209.414	220.346	181.787
Pp1s109_97V6.1	Archeaplastidia I	0.0409376	16	'mitochondrial electron transport / ATP synthesis.cytochrome c'	60.3838	97.5146	67.8881	78.1197	72.3568	67.742	72.6457	74.5054	70.5292	74.1457	69.1867	59.6317	76.5602	80.7437	101.269	77.5949	81.6704	91.2394	59.5991	76.2368	76.1307	105.157	91.0324	84.5666	76.7113	75.1954	90.8986	95.5065	84.9285	111.46	83.4659	96.4018	70.1468	72.2101	77.6193	75.2511
Pp1s182_86V6.1	Archeaplastidia I	NR	NR	'misc.glutathione S transferases'	56.0656	60.481	46.8323	39.2122	56.3077	39.7645	47.791	43.6979	38.3417	46.6695	53.1117	49.7086	52.6547	47.7025	51.069	52.5826	53.8818	47.9548	45.9032	54.102	52.0379	49.7014	52.0994	51.6824	52.2237	49.6953	49.8989	51.3971	56.3108	54.2851	54.964	56.67	51.5075	33.7248	42.9571	56.0892
Pp1s66_62V6.1	Prokaryotic	NE	NE	'transport.ABC transporters and multidrug resistance systems'	0	0	0	0	0.136009	0	0.083405	0.0497698	0	0.171369	0.1286	0.0931746	0.104164	0.106242	0.043463	0.0568461	0	0	0	0.0474996	0.0652922	0	0	0	0	0.0372808	0.0454039	0	0	0	0	0	0	0	0	0
Pp1s162_127V6.1	Specific	NE	NE	'not assigned.unknown'	0	0	0	0	0	0	0	0	0	0	0	0	0	0	0.521556	0	0	0	0	0	0	0	0	0	0	0	0	0	0	0	0	0	0	0	0	0
Pp1s32_9V6.1	Specific	NE	NE	'not assigned.unknown'	0	0	0	0	0	0	0	0	0	0	0	0	0	0	0	0	0	0	0	0	0	0	0	0	0	0	0	0	0	0	0	0	0	0	0	0
Pp1s25_39V6.1	Specific	NE	NE	'not assigned.unknown'	0.21237	0	0.186335	0.101586	0.408027	0.0444793	0.125107	0.14931	0.217851	0.342738	0.578699	0.232936	0.260409	0.159362	0.086926	0.170538	0	0.569534	0.437769	0.427496	0.783507	0.505867	0.212362	0.50669	0.299849	0.149123	0	0.19178	0.132082	0	0	0.348524	0.21002	0	0.834118	0.111731
Pp1s18_287V6.1	Archeaplastidia I	NR	NR	'stress.abiotic.heat'	56.4903	54.2137	57.7639	48.7613	59.0279	52.9749	57.049	60.8187	59.5822	57.0659	55.6194	57.5353	51.1964	55.1394	55.198	51.1615	62.1373	56.0991	54.7836	56.8095	65.2922	60.4511	63.213	60.4988	49.2752	65.4278	57.7537	46.219	49.9269	51.3949	48.561	52.9757	51.8226	41.1913	54.542	45.8657
Pp1s78_176V6.1	Specific	2.32862e-06	18	'not assigned.unknown'	69.0909	47.5082	52.1739	32.152	39.2386	31.4914	48.7502	48.8242	31.9151	48.7831	33.1787	52.2709	48.6444	41.6467	58.762	56.5618	63.6115	66.2938	59.8493	50.587	62.8111	59.9452	48.8432	67.5418	73.413	75.2327	89.3094	84.575	67.7579	79.0401	83.2393	74.2356	77.6026	98.0674	53.4762	73.1282
Pp1s7_127V6.5	Specific	9.99703e-09	13	'not assigned.no ontology'	82.6826	100.013	92.6707	116.773	122.272	125.343	158.845	164.838	152.822	160.459	168.916	176.1	170.047	201.647	184.978	181.907	169.238	200.248	190.742	180.688	180.729	161.119	204.929	182.814	151.823	192.667	199.414	148.949	159.995	152.488	146.136	179.56	144.337	134.648	134.015	130.893
Pp1s12_280V6.1	Specific	0.000163441	15	'not assigned.unknown'	14.6535	11.8771	17.0807	8.93957	14.485	16.8132	17.9321	19.1614	13.8335	27.4762	23.0837	23.1073	20.6765	24.17	26.0343	21.1467	21.3758	19.7059	22.4513	23.7973	20.5018	23.2066	22.7935	25.3345	28.4357	26.9913	27.5148	14.9588	20.1645	25.0063	25.6687	20.3538	23.1548	17.0378	14.3654	19.2178
Pp1s86_82V6.1	Specific	NR	NR	'not assigned.unknown'	0.707899	0	0	0	0	0.444793	0	0	0	0	0	0.232936	0	0	0	0	0	0	0	0	0	0	0	0	0	0	0	0	0	0	1.4166	0	0	0	0	0
Pp1s4_68V6.1	Specific	NR	NR	'not assigned.unknown'	0	0	0	1.37141	0	0	1.58469	0	0	0	0	1.02492	0.260409	0.584329	0.478093	0.625307	0	0	0	0.759993	0	0.316167	0	0.253345	0	0.186404	0	0	0.220136	0.31415	0	0	0.577556	0	2.31699	0
Pp1s295_30V6.1	Viridiplantae	NR	NR	'RNA.regulation of transcription.unclassified'	19.1133	12.403	18.6956	12.5459	19.1093	16.0126	17.8904	19.3605	18.2995	15.0805	17.6825	20.1723	18.1245	15.7238	12.4739	15.7464	17.6903	15.7191	15.3844	15.8649	13.4502	16.6936	18.7586	18.1395	20.2398	20.4672	19.9323	16.8127	18.1832	16.3986	19.1524	19.1688	21.8421	16.1859	20.7139	14.2458
Pp1s36_37V6.1	Archeaplastidia I	0.0372682	23	'RNA.processing'	44.3853	45.1416	46.5838	45.6629	43.9309	41.0544	41.494	44.2454	41.4461	40.2146	43.1452	37.0835	43.28	41.4342	40.2467	38.8827	50.5649	36.3363	35.8345	39.6621	40.5465	47.8044	44.1004	47.4262	39.5301	44.6624	49.9897	47.7532	41.4296	44.7978	44.8211	38.4074	45.4169	51.0131	55.8395	42.2903
Pp1s16_54V6.1	Specific	NE	NE	'not assigned.unknown'	0	0	0	0	0	0	0	0	0	0.171369	0	0.139762	0	0	0	0	0	0	0	0	0	0	0	0	0	0	0	0	0	0	0	0	0	0	0	0
Pp1s191_78V6.1	Archeaplastidia I	0.0029258	17	'protein.synthesis.ribosome biogenesis.Pre-rRNA processing and modifications.misc'	10.4061	10.124	9.99999	5.89199	6.52843	7.20565	9.04944	7.76409	6.53552	10.5106	8.61619	10.2958	10.5726	9.45551	9.69225	9.89121	7.07614	9.96685	11.1318	8.92992	9.53266	8.9159	11.7507	10.0831	11.5942	11.8553	12.0774	11.1872	12.988	10.0528	9.91618	9.89809	11.0786	6.66477	9.45333	6.48042
Pp1s103_26V6.1	Specific	NE	NE	'not assigned.unknown'	0	0	0	0	0	0	0	0	0	0	0	0	0	0	0	0	0	0	0	0	0	0	0	0	0	0	0	0	0	0	0	0	0	0	0	0
Pp1s138_10V6.1	Specific	NR	NR	'cell.vesicle transport'	2.76081	1.75307	1.86335	3.04758	1.08807	0.889587	3.2945	1.79171	1.57942	2.05643	3.1507	3.26111	2.44784	1.64675	1.73852	2.33069	2.21129	2.84767	1.06315	3.37247	2.02406	3.54107	2.83149	1.77342	2.94851	3.05703	2.86044	2.23743	1.9372	2.19905	3.00319	2.09114	2.20522	2.706	2.08529	2.96088
Pp1s102_102V6.1	Embryophyta	0.0229815	17	'not assigned.no ontology.S RNA-binding domain-containing protein'	9.83979	7.09994	8.26086	9.59988	8.29655	8.54003	9.75838	7.61479	11.6006	10.6249	5.52979	9.17769	10.0518	11.2616	8.99684	10.346	9.50856	12.3589	11.9448	8.64492	12.9932	10.307	11.326	10.7418	11.6941	11.1842	11.0331	12.4657	11.5351	10.4298	15.2993	11.9195	14.964	8.61911	9.12895	6.53629
Pp1s65_80V6.1	Archeaplastidia I	0.000743431	19	'protein.synthesis.initiation'	13.7332	10.6499	11.4286	11.4284	10.2687	9.20723	9.25795	9.9042	8.93188	7.59736	8.93769	10.9946	9.21848	10.093	10.9092	9.83437	9.43485	10.5933	12.8829	11.0674	9.14091	9.42177	12.0338	8.71507	12.7436	13.1974	11.9412	11.6986	13.3843	11.7492	10.9361	11.0134	12.3387	14.1814	11.724	12.0111
Pp1s369_33V6.1	Specific	NE	NE	'not assigned.unknown'	0	0	0	0	0	0	0	0	0	0	0	0	0	0	0	0	0	0	0	0	0	0	0	0	0	0	0	0	0	0	0	0	0.315031	0	0.13902	0
Pp1s72_101V6.1	Specific	NR	NR	'misc.calcineurin-like phosphoesterase family protein'	18.5469	19.1961	20.8695	6.50151	11.4248	11.6536	9.84179	10.3024	8.98635	7.31175	2.8935	7.82666	12.1351	6.79947	4.694	12.4493	3.98033	4.84104	9.38076	7.55243	5.15808	6.4498	9.4147	10.2351	11.7941	5.40572	7.85487	6.90408	7.61671	8.04223	9.63286	9.68897	7.87577	5.81289	12.6508	7.31841
Pp1s21_413V6.2	Viridiplantae	NR	NR	'protein.degradation.ubiquitin.E3.RING'	28.8115	26.0331	22.8571	25.041	19.5853	22.9513	25.0215	21.6499	20.369	21.3069	27.2632	21.5699	23.0722	23.8513	20.8622	25.0123	19.3857	18.8516	20.6377	22.2773	19.1959	23.2699	26.8991	25.9932	23.838	25.2391	26.4251	23.4611	22.0136	19.9799	22.9489	23.6996	21.7896	22.099	16.4043	21.7318
Pp1s101_55V6.1	Embryophyta	0.0153461	18	'not assigned.unknown'	8.424	7.31907	10.9317	4.57137	8.36455	7.25013	8.09028	8.85903	4.41148	9.82516	9.32349	8.10619	7.34353	6.90571	5.73711	6.76468	13.6363	9.9099	8.50522	7.31493	5.28867	9.61147	8.8484	11.1472	10.7946	12.079	10.7153	10.1004	12.2396	11.1837	11.6161	7.66753	10.8686	0.751666	10.1948	9.4413
Pp1s44_159V6.1	Archeaplastidia II	0.0112207	16	'cell.organisation.cytoskeleton.mikrotubuli'	10.6185	10.2116	10.0621	12.7998	13.8729	10.5416	14.3874	14.5826	10.7836	13.7095	15.6249	13.6035	16.2495	15.5113	12.6043	13.5294	14.8894	13.1562	12.9455	14.2024	14.9519	15.3025	15.7855	15.4034	14.5427	17.6711	17.8891	15.5342	14.0447	13.9482	13.146	14.7774	14.7539	16.1859	13.8093	10.5586
Pp1s2_247V6.1	Specific	NE	NE	'stress.biotic.PR-proteins'	0	0	0	0	0	0	0	0	0	0	0	0	0	0	0	0	0	0	0	0	0	0	0	0	0	0	0	0	0	0	0	0	0	0	0	0
Pp1s112_177V6.1	Streptophyta	4.91681e-05	18	'cell wall.pectin*esterases.PME'	132.731	136.345	142.857	158.931	176.268	141.489	154.883	165.037	180.163	158.688	157.535	173.538	156.662	183.745	165.855	162.466	181.326	166.133	160.348	208.238	188.76	177.749	155.378	193.606	206.346	259.959	219.755	191.333	189.493	205.014	189.031	193.989	202.407	178.395	182.116	188.212
Pp1s106_138V6.1	Embryophyta	8.06615e-10	8	'not assigned.unknown'	76.2407	58.8155	46.5217	136.278	192.997	148.428	246.253	239.841	317.518	293.784	257.392	374.888	272.752	201.275	236.134	167.298	114.914	181.226	104.814	114.759	144.818	77.4608	32.4913	80.4117	89.4549	86.9016	136.03	59.1961	43.4108	52.1489	46.8044	44.3323	61.3785	44.3483	45.0887	71.1729
Pp1s90_97V6.1	Streptophyta	NE	NE	'not assigned.unknown'	0	0	0	0	0	0.222397	0.16681	0.0497698	0	0	0	0.0465873	0	0	0	0	0	0	0	0.0474996	0	0	0	0.050669	0	0.111842	0.0454039	0	0	0	0	0	0.10501	0	0	0.167597
Pp1s124_37V6.1	Specific	NE	NE	'not assigned.unknown'	0	0	0	0	0	0	0	0	0	0	0	0	0	0	0	0	0	0	0	0	0	0	0	0	0	0	0	0	0	0	0	0	0	0	0	0
Pp1s25_63V6.1	Prokaryotic	NR	NR	'major CHO metabolism.degradation.starch.ISA3'	26.4046	32.4756	24.9689	25.5997	29.786	26.2873	30.5262	35.4361	25.7064	32.1031	38.4513	29.2102	31.2491	34.741	29.8156	33.2549	34.4225	31.7231	29.7683	32.1097	29.7732	31.5534	30.0138	34.4043	27.4861	34.522	31.5103	30.1734	32.6242	29.2788	32.2418	32.2036	28.9828	24.0032	28.4063	30.8937
Pp1s117_214V6.1	Specific	NE	NE	'protein.postranslational modification'	0	0	0	0	0.0680045	0	0	0	0	0	0	0	0	0	0	0	0	0	0	0	0	0	0	0	0	0	0	0	0	0	0	0	0	0	0	0
Pp1s196_44V6.1	Specific	0.00465711	13	'glycolysis.unclear/dually targeted.phosphoglycerate mutase'	10.6185	5.82896	4.7826	4.72375	5.91639	6.40503	9.13284	8.51064	10.7836	10.1679	7.45879	10.2026	9.89554	11.3147	8.30143	10.6302	11.7199	12.188	10.9442	10.3074	8.94503	10.6232	5.45062	11.6539	10.0449	7.56801	9.71643	8.82188	9.64196	7.60242	8.66958	7.52812	8.55834	8.118	5.4681	14.3575
Pp1s55_265V6.1	Embryophyta	0.000743431	18	'redox.thioredoxin.PDIL'	22.582	21.4313	19.5031	19.9617	22.2375	22.64	22.7279	22.2471	25.5975	20.3358	18.4541	23.6663	21.1452	23.9575	19.1237	23.7617	26.3881	26.5403	27.2042	24.8423	25.7904	26.7477	24.5632	27.1079	24.2878	27.8115	29.2855	25.9542	25.1395	26.0744	26.802	32.7613	26.9876	31.1691	24.8382	21.1172
Pp1s3_443V6.1	Specific	4.7121e-10	23	'not assigned.no ontology'	94.6461	81.7369	83.6024	66.0817	67.1884	65.9629	50.3766	47.2316	49.0709	44.8416	41.9878	45.8419	45.8841	42.2311	40.9421	46.3864	34.3488	43.6833	42.2134	49.732	50.6668	55.7086	41.4105	49.0983	64.2676	64.6077	73.2819	67.8262	54.1535	68.6103	80.7461	70.7504	81.488	81.8815	80.168	77.4299
Pp1s269_3V6.1	Archeaplastidia I	NR	NR	'RNA.regulation of transcription.C2H2 zinc finger family'	0.353949	0	0.310559	0	0.408027	0.0889587	0.208512	0.348389	0.272313	0.399861	0	0.698809	0.5729	0.212483	0.173852	0	0.14742	0.854302	0.625384	0.189998	0.522338	0.442633	1.1326	0.658697	0.349824	0.149123	0.681058	0.511413	0.220136	1.00528	0.566639	0.487934	0.367536	0	0.648758	0.279328
Pp1s117_92V6.1	Viridiplantae	4.91681e-05	15	'hormone metabolism.auxin.signal transduction'	8.21163	7.88882	8.32297	10.8189	9.99666	8.4066	10.5507	10.2526	10.239	12.6242	11.3811	12.5786	12.708	13.3864	9.73571	13.4157	12.457	15.6052	10.6941	12.8249	14.0378	11.3188	14.2282	14.086	13.3433	16.5154	16.1184	11.5068	12.1955	13.8854	13.5427	15.4745	13.2838	6.765	9.36065	10.5028
Pp1s48_110V6.1	Streptophyta	NR	NR	'misc.UDP glucosyl and glucoronyl transferases'	5.45082	4.51416	6.77018	4.62217	6.52843	5.1596	6.04686	5.7733	6.15428	7.36887	6.23709	7.22103	4.99985	5.47144	5.78058	6.13937	3.24323	7.34699	6.00369	6.98243	8.16153	6.89243	5.59219	8.56306	7.29632	7.97809	8.44512	4.28309	6.51603	5.46621	7.36631	6.90078	7.61324	3.90866	6.1632	6.36869
Pp1s1_740V6.1	Streptophyta	NR	NR	'not assigned.unknown'	0	0	0.559006	0	0	0	0	1.34379	0	0	0	1.67714	0	0	0	0	0	0.683441	0	0	0	0	0	0.152007	0.149924	0	0	0	0.396245	0	0	0	0	0	1.52922	0
Pp1s16_261V6.1	Viridiplantae	2.54419e-08	17	'protein.degradation.serine protease'	15.0782	16.961	19.9379	26.6155	18.7692	22.9069	30.5679	26.8757	19.4432	25.7054	29.5137	27.3001	36.6135	39.575	34.9442	47.0685	56.9039	40.9495	58.3483	47.9271	48.708	57.0997	76.521	51.6824	56.7714	77.134	64.8368	59.324	62.6067	58.6832	67.7134	66.7772	64.0563	42.4942	56.3493	53.1841
Pp1s85_115V6.1	Specific	0.0153461	15	'not assigned.unknown'	11.468	10.7376	11.9255	11.3268	13.0569	17.5249	18.641	15.6775	24.5627	22.5065	23.4052	17.9361	20.989	19.0704	14.647	21.6583	20.3439	22.7244	20.0123	16.0074	20.0447	25.2301	19.1833	23.7638	23.888	24.829	26.4705	15.0867	21.7935	31.1008	17.3958	17.705	17.4842	28.7638	11.3533	9.99996
Pp1s80_95V6.1	Archeaplastidia I	NR	NR	'not assigned.unknown'	16.3525	22.7461	18.9441	21.3331	18.5652	22.8624	23.4368	16.3245	10.6747	24.3915	24.9484	19.7996	20.2077	20.1859	17.6894	17.6223	19.0171	20.3893	24.39	22.6573	20.7629	18.7171	29.0228	21.3823	20.3397	16.7764	22.4749	20.7762	22.1897	16.8384	16.3192	17.8444	19.0594	16.2861	21.548	20.391
Pp1s197_121V6.1	Viridiplantae	NR	NR	'protein.degradation'	38.7929	47.6397	43.7888	34.844	37.4025	36.7399	42.8285	40.214	32.0241	41.8712	46.9389	42.2547	36.4573	45.6839	45.8535	42.1798	44.0047	41.633	36.0221	49.067	47.8592	49.8279	44.8083	47.6795	33.9329	39.294	42.3618	38.7396	39.9767	52.5258	34.6783	49.9087	45.0494	40.4396	45.8301	35.754
Pp1s189_92V6.1	Embryophyta	NE	NE	'cell wall.cellulose synthesis'	0	0	0	0	0	0	0	0.547468	0	0	0	0.326111	0	0.159362	0	0	0	0	0	0	0	0	0	0	0	0	0	0	0	0	0.113328	0	0	0	0	0
Pp1s264_13V6.1	Archeaplastidia I	1.59485e-05	17	'signalling.receptor kinases.leucine rich repeat VIII.VIII-2'	4.60134	3.7691	3.66459	3.14917	4.5563	3.29147	4.58727	4.03136	4.84718	4.56984	5.20829	6.05635	7.03104	5.52457	7.21486	7.21945	5.23339	6.89137	9.56838	7.12493	6.59451	6.6395	6.51242	8.86708	10.2948	7.30704	11.578	8.05476	5.76757	6.09451	9.23622	9.47986	8.71585	8.21822	7.27536	6.70388
Pp1s108_82V6.1	Specific	NE	NE	'not assigned.unknown'	0	0	0	0	0	0	0	0	0	0.114246	0	0	0	0	0	0	0	0	0	0	0	0	0.141574	0.101338	0	0	0	0	0.0880544	0	0	0.13941	0	0	0	0
Pp1s398_30V6.1	Specific	NR	NR	'not assigned.unknown'	0	0	0.248447	0	0	0	0.792347	0.447929	2.12405	0	0.578699	0.652222	0.208327	0.212483	0.173852	0	0	0.512581	0.250154	0.189998	0	1.5176	0.283149	0.709366	0.199899	0.521931	0	0	0.176109	1.50792	0	0	0	4.66033	0	0
Pp1s81_38V6.1	Specific	0.00329165	19	'not assigned.unknown'	64.348	61.6643	44.9689	88.3799	56.5117	62.0487	54.8805	56.9367	73.0345	51.9248	75.9382	60.9362	88.487	67.9415	101.225	95.6719	82.4812	83.6646	97.2472	43.5571	78.4159	87.3885	106.606	67.1365	155.472	69.0068	78.0947	168.319	133.491	119.691	161.095	124.493	126.17	227.003	152.365	129.608
Pp1s247_1V6.1	Specific	NR	NR	'not assigned.unknown'	8.28242	1.18332	4.7826	5.1301	5.84838	5.07065	5.75494	4.28021	3.32222	7.71161	6.68719	4.84508	4.63528	3.93094	3.34665	5.0593	1.32678	6.83441	6.31638	3.65747	7.44331	5.24837	3.68094	6.68831	7.5462	7.23248	8.1273	8.05476	5.54743	7.3511	8.21627	4.46111	8.40082	4.91089	2.82673	4.46926
Pp1s263_7V6.1	Specific	NR	NR	'not assigned.unknown'	0	0	0	0	0	0	0	0	0	0	0	0	0	0	0	0	2.35871	0	0	0	0	0	0	0	0	0	0	0	0.264163	0	0	0	0	0	0	0
Pp1s224_36V6.1	Prokaryotic	2.21646e-05	21	'protein.synthesis.ribosomal protein.prokaryotic.chloroplast.50S subunit.L29'	113.689	131.349	103.354	90.6148	96.4983	97.7211	72.1036	81.1248	100.375	75.7451	88.9911	71.6978	77.4977	76.8658	94.1843	93.6255	93.8325	89.8725	100.312	90.6767	91.9314	102.248	77.2996	94.2444	98.9501	81.4213	89.5365	134.566	101.571	117.115	115.991	114.664	104.433	118.613	106.211	124.804
Pp1s20_397V6.1	Specific	NE	NE	'transport.misc'	0.14158	0	0	0	0	0.355835	0	0.0497698	0	0.342738	0	0.0931746	0	0.212483	0.260778	0.0568461	0	0.626488	0	0	0.195877	0	0	0.202676	0.0499748	0	0.136212	0	0	0.06283	0.113328	0	0.10501	0	0	0.0558657
Pp1s136_41V6.1	Archeaplastidia II	4.7121e-10	3	'tetrapyrrole synthesis.divinyl chlorophyllide-a 8-vinyl-reductase'	71.1438	59.0347	56.0248	57.3961	83.1015	67.2083	55.0473	73.7589	76.2478	46.7838	45.7815	53.7151	40.0509	36.8127	33.4665	33.5392	39.877	32.6913	30.3311	34.8647	32.3849	32.7549	26.6868	29.2867	36.9314	40.487	43.951	41.2327	38.2597	39.4572	46.9744	45.099	37.7512	44.7993	38.4157	46.2009
Pp1s49_43V6.1	Streptophyta	0.00204116	9	'not assigned.no ontology'	11.3264	7.97647	10.2484	10.7681	15.573	14.4113	17.1814	17.4692	14.4326	17.8795	12.5385	16.9578	14.2704	17.9017	16.8202	14.0978	14.0786	13.3271	14.2588	13.9649	16.7801	12.457	10.6889	11.4512	11.3943	15.2851	13.712	9.84471	12.8119	13.9482	12.976	13.7319	12.5487	10.4732	7.69242	10.7262
Pp1s14_238V6.1	Streptophyta	0.00230398	13	'protein.degradation.ubiquitin.E3.SCF.FBOX'	12.1051	9.3351	10.1242	8.22847	9.58863	10.9864	12.0103	12.542	11.1104	12.3386	11.9598	12.7183	12.4996	12.6428	12.7781	13.8136	14.9631	11.9602	14.8841	13.2049	13.3849	10.9394	12.7417	13.4273	11.4942	13.1601	13.7574	11.4429	12.4597	11.5607	11.1061	11.5013	13.8088	14.883	13.2069	9.27371
Pp1s72_316V6.1	Archeaplastidia I	NE	NE	'signalling.G-proteins'	0	0	0	0	0	0	0	0.0497698	0	0	0	0	0	0	0	0	0	0	0	0	0.195877	0	0	0	0	0	0	0	0	0	0	0	0.157515	0	0	0
Pp1s93_164V6.1	Archeaplastidia I	NR	NR	'protein.postranslational modification'	1.69896	0.657402	2.29813	0.965068	1.08807	2.13501	2.37704	3.48389	0.708015	1.4852	0.771599	1.44421	2.39576	1.06242	0.912723	2.27384	0	0.968208	2.18884	0.854992	0.58763	1.58083	1.76968	1.01338	1.74912	1.60308	1.27131	2.10958	1.80512	0.6283	0.906622	0.836458	1.20762	1.85411	2.17797	1.62011
Pp1s35_78V6.1	Prokaryotic	0.0124674	1	'PS.lightreaction.cytochrome b6/f'	924.304	930.968	937.018	802.073	760.222	766.424	587.171	562.598	594.46	532.215	438.59	494.012	414.832	432.191	426.98	492.571	485.821	475.333	597.93	558.5	524.819	639.542	534.656	533.595	493.351	456.093	444.413	538.966	503.319	527.772	524.764	523.065	513.395	512.235	580.87	556.478
Pp1s221_82V6.1	Specific	NR	NR	'not assigned.unknown'	3.61028	5.91662	2.36025	7.06023	5.91639	4.58137	9.54987	8.01294	4.35702	5.88367	10.9953	11.6002	8.07268	8.9243	5.04171	6.25307	2.35871	4.78409	7.06684	7.64743	6.7251	6.32333	5.02589	6.3843	9.04544	6.15133	6.58356	7.79906	8.67336	8.92185	11.3328	10.8042	8.97838	2.75611	8.80457	6.48042
Pp1s252_90V6.1	Archeaplastidia I	0.000163441	17	'cell.organisation.cytoskeleton.mikrotubuli'	98.6103	94.885	102.981	183.312	151.99	174.448	196.127	173.249	198.462	236.889	183.576	253.342	194.994	218.22	277.946	223.405	243.242	264.777	206.752	243.055	262.801	220.684	190.488	249.697	274.362	326.729	289.041	266.255	290.844	280.976	242.012	250.38	276.229	240.533	230.402	242.625
Pp1s159_128V6.1	Prokaryotic	NE	NE	'Co-factor and vitamine metabolism.pantothenate.branched-chain amino acid aminotransferase'	0	0	0	0	0	0.0889587	0	0	0	0.114246	0	0	0.364573	0	0	0	0	0	0	0	0	0	0	0	0.0999496	0	0	0	0	0	0.566639	0.487934	0.525051	0	0	0.670388
Pp1s309_77V6.1	Streptophyta	NR	NR	'stress.biotic'	25.3428	39.5318	20.9938	20.4188	30.262	24.1968	26.2309	31.1559	30.0089	22.3351	29.3208	28.6046	27.4992	33.5724	23.5135	30.299	29.6313	24.49	33.333	32.0622	23.8317	26.558	23.7845	21.129	29.3352	29.3773	24.8359	22.3104	30.4668	24.9435	26.0654	27.8122	24.8349	29.2148	29.9356	26.4803
Pp1s2_201V6.1	Specific	NR	NR	'not assigned.unknown'	4.8845	15.6023	11.0559	5.48565	3.12821	4.13658	5.17111	6.91801	11.8184	5.7123	4.43669	2.88841	8.07268	4.51527	8.38836	7.04891	7.96065	3.07549	8.69284	4.74996	8.55328	7.33507	7.64502	3.49616	11.1944	4.02633	5.26685	2.42921	5.10716	4.83791	5.26974	6.48255	6.09059	1.55344	9.68503	1.28491
Pp1s448_20V6.1	Specific	0.000163441	17	'not assigned.unknown'	16.7064	10.7814	13.2298	17.1173	10.7447	12.0984	14.5125	13.2388	10.6202	14.9091	11.1882	17.4236	14.7912	15.2457	17.2548	11.4829	10.7616	14.5801	16.0724	20.9473	18.6736	21.3096	21.2362	20.9263	20.2898	23.3005	23.2014	17.8995	19.2839	16.9641	15.9226	19.0294	23.2598	11.726	23.0309	23.7429
Pp1s206_39V6.1	Specific	NR	NR	'not assigned.unknown'	0	1.53394	0	0	1.29208	1.69022	0.792347	2.04056	1.36157	1.59944	1.0288	0.419286	3.95822	1.0093	0.825797	0.909537	3.7592	0.341721	1.75108	1.94748	4.96221	0.1897	1.98204	1.41873	1.74912	2.98247	1.45292	3.45204	2.11331	1.19377	2.15323	0.836458	1.15511	5.11133	5.32908	3.743
Pp1s107_139V6.1	Specific	0.00957514	16	'not assigned.unknown'	8.91953	10.4308	6.8944	0	5.37235	5.6044	7.25623	3.1355	6.04536	11.7673	3.0221	18.4486	7.39562	22.7357	14.4732	11.7103	10.4668	5.41058	5.94115	15.8174	7.24744	14.0378	19.0418	12.8193	18.9904	15.9562	15.1195	5.05021	10.4785	15.896	14.336	15.4745	5.82807	0	5.83882	7.03908
Pp1s23_102V6.1	Prokaryotic	6.8162e-06	19	'protein.degradation.serine protease'	96.2742	74.9	87.9502	72.8372	83.3055	78.595	72.8959	78.8354	69.8212	72.0321	70.2798	80.0369	81.7684	77.6095	80.5369	90.2715	78.1324	83.6076	105.315	89.1092	76.8489	91.056	89.475	77.0676	96.4014	114.452	112.556	99.5978	103.024	90.2866	92.1922	99.6779	92.9341	80.1777	93.4212	74.1338
Pp1s119_72V6.1	Streptophyta	0.00415285	20	'not assigned.no ontology'	35.1118	30.9417	31.4907	28.4949	26.1137	26.2873	28.1492	28.0204	25.9242	25.3626	27.1989	29.6295	30.2595	27.4103	26.5124	29.7305	28.3783	26.0277	29.3931	28.7847	26.2475	30.0991	29.3059	28.5267	29.3852	33.59	31.0563	29.0866	29.9385	32.5459	29.4652	30.461	33.1832	29.0644	29.1014	27.039
Pp1s36_13V6.1	Specific	NE	NE	'not assigned.unknown'	0	0	0	0	0	0	0	0	0	0	0	0.0465873	0	0	0	0	0	0	0	0	0	0	0	0	0	0	0	0	0	0	0	0	0	0	0	0
Pp1s106_212V6.1	Specific	NR	NR	'not assigned.unknown'	0	0	0	1.16824	0	0.355835	0.083405	1.39356	0	0	1.6718	0.232936	0	0.106242	0.086926	0.113692	0	0	0	0	1.6976	0	0.141574	0.253345	0.699647	0.0745616	0	0.511413	0.352218	0	0.963286	0	0.892587	0	0	0.279328
Pp1s84_199V6.1	Specific	NR	NR	'not assigned.unknown'	28.5991	23.2282	36.149	34.0821	35.6343	34.8718	46.0395	41.0103	55.7153	49.4685	32.0213	40.4378	28.02	39.575	30.0764	30.9811	27.42	38.2158	34.959	41.5146	36.3025	35.4739	43.0386	49.301	27.3862	48.9124	44.4504	21.4154	26.7685	30.9752	28.1053	34.1554	29.4554	12.5779	19.6944	27.0949
Pp1s135_65V6.1	Archeaplastidia II	0.00049924	20	'protein.postranslational modification.kinase'	5.80477	5.47835	5.34161	3.75868	4.82832	4.71481	4.54557	5.02675	5.06503	4.28423	5.20829	5.21778	5.46859	4.67463	4.17245	5.17299	5.38081	5.41058	5.12815	5.17745	5.09279	6.2601	4.88432	6.33363	5.69713	6.15133	6.90139	5.56162	5.81159	5.21489	7.13965	7.10989	6.24811	4.76055	6.95098	6.14523
Pp1s303_49V6.2	Embryophyta	1.32969e-06	17	'not assigned.unknown'	55.5701	44.6595	52.9192	48.4058	48.2152	46.9702	50.9187	44.6933	39.2131	54.7239	49.1251	56.2774	56.7171	55.6175	51.8948	55.4818	55.2823	53.5362	56.5347	61.9869	61.8317	56.5306	73.4771	60.8028	85.5069	64.8313	63.9741	55.5523	59.4808	57.5522	58.4771	62.3161	79.1252	74.7657	57.2761	67.1506
Pp1s354_33V6.1	Embryophyta	NR	NR	'protein.synthesis.ribosomal protein.eukaryotic.60S subunit.L18A'	120.13	116.623	137.764	136.481	126.828	149.05	142.289	126.117	148.247	138.638	135.737	130.724	127.861	141.248	151.816	122.048	162.235	153.888	150.53	126.301	146.32	128.553	167.836	142.836	130.684	120.268	114.599	142.109	138.466	154.436	115.764	134.251	133.416	111.146	159.873	127.932
Pp1s18_76V6.1	Streptophyta	NE	NE	'development.unspecified'	0	0	0	0	0	0	0	0	0	0	0	0	0	0	0	0	0	0	0	0	0	0	0	0	0	0	0	0	0	0	0	0	0	0	0	0
Pp1s70_245V6.1	Specific	NE	NE	'not assigned.unknown'	0	0	0	0	0	0	0	0	0	0	0	0	0	0	0	0	0	0	0	0	0	0	0	0	0	0	0	0	0	0	0	0	0	0	0	0
Pp1s485_3V6.1	Specific	NR	NR	'not assigned.unknown'	0.920269	0	0.124224	2.08251	0.272018	0.578232	1.79321	1.59263	1.19818	2.05643	4.56529	1.02492	2.03119	0.956175	0.565019	1.53484	2.50613	1.42384	1.25077	0.949991	0.718214	1.83377	1.41574	1.11472	0.999496	0.484651	1.45292	0.831047	1.58498	0.56547	1.64325	0.418229	0.840082	0	0.509739	1.11731
Pp1s11_282V6.1	Specific	NE	NE	'not assigned.unknown'	0.14158	0	0	0	0	0	0	0	0	0	0.321499	0.0931746	0	0.265604	0	0.28423	0	0	0	0	0	0	0	0.253345	0.249874	0.186404	0	0	0	0	0.396647	0	0	0	0	0
Pp1s141_43V6.1	Prokaryotic	2.02166e-08	20	'protein.synthesis.ribosomal protein.prokaryotic.chloroplast.50S subunit.L11'	83.0365	71.7883	71.2422	60.85	69.7726	64.8509	55.1724	59.6243	54.0815	49.8113	54.0119	54.7401	58.9566	63.0544	64.3252	71.5692	70.6877	67.0912	74.6083	63.2694	65.4228	75.1212	52.0286	62.3229	80.5094	84.2174	84.0426	103.114	88.5828	80.2338	98.2552	95.2168	73.9797	76.4194	97.6844	87.5415
Pp1s89_209V6.1	Archeaplastidia I	0.000217737	11	'cell.organisation.cytoskeleton.mikrotubuli'	0.778689	1.05184	0.993788	0.406344	1.02007	1.11198	0.917455	1.4931	1.90619	2.28492	1.0288	1.21127	1.97911	1.64675	1.5212	1.478	1.69532	1.36688	1.37585	1.80498	1.17526	1.07497	1.1326	1.77342	1.54922	1.30483	1.54373	0.831047	0.748463	0.879619	1.47326	0.975868	0.840082	0.851888	0.880457	0.78212
Pp1s169_109V6.1	Archeaplastidia I	0.000288572	16	'secondary metabolism.isoprenoids.mevalonate pathway.mevalonate diphosphate decarboxylase'	13.5917	15.9091	11.4286	14.4252	13.1249	14.4113	19.1414	14.9807	16.4477	19.5361	13.8888	20.6848	17.3432	17.4236	12.7781	17.5086	19.9753	22.4966	18.0736	22.0398	20.8282	20.6141	14.299	22.5984	21.889	24.2325	21.8393	18.0913	24.215	20.2312	18.5291	17.4262	19.7419	20.295	17.4701	20.8938
Pp1s128_98V6.2	Specific	1.16334e-10	14	'not assigned.unknown'	52.7385	50.8829	47.1428	45.409	55.6277	56.2219	79.7769	67.2888	60.9982	89.7403	73.3662	87.7704	85.4662	104.223	101.616	96.8088	78.5009	106.959	99.8113	103.882	102.966	103.956	102.854	126.673	96.4014	92.4937	122.182	72.365	79.249	83.124	77.5729	81.9032	76.8675	65.0442	72.8463	74.7483
Pp1s5987_2V6.1	Prokaryotic	NE	NE	'protein.targeting.chloroplast'	0	0	0	0	0	0	0	0	0	0	0	0	0	0	0	0	0	0	0	0	0	0	0	0	0	0	0	0	0	0	0	0	0	0	0	0
Pp1s83_58V6.1	Prokaryotic	NE	NE	'misc.cytochrome P450'	0	0	0.0621118	0.50793	0.0680045	0.222397	0.417025	0.0497698	0.272313	0	0.1929	0.419286	0.156245	0.212483	0.521556	0.397922	0.663388	0.341721	0.37523	0.237498	0.261169	0.1897	0.637085	0.608028	0.249874	0.745616	0.681058	0.19178	0.440272	0.18849	0.453311	0.418229	0.787577	0.851888	0.787778	0.111731
Pp1s60_254V6.1	Embryophyta	NE	NE	'not assigned.unknown'	0	0	0	0	0	0	0	0	0	0	0	0	0	0	0	0	0	0	0	0	0	0	0	0	0	0	0	0	0	0	0	0	0	0	0	0
Pp1s78_202V6.1	Specific	NE	NE	'not assigned.unknown'	0	0	0	0	0	0	0	0	0	0	0	0	0	0	0	0	0	0	0	0	0	0	0	0	0	0	0	0	0	0	0	0	0	0	0	0
Pp1s14_285V6.1	Specific	NR	NR	'not assigned.unknown'	0.495529	0	0.931676	0.660309	2.65217	2.40188	1.37618	3.58343	1.41603	2.62766	2.3148	2.42254	3.07283	1.75299	1.21696	2.04646	0.14742	0.740395	1.626	1.32999	0.326461	0.316167	0.495511	1.01338	4.89753	1.82676	3.04206	4.7945	3.8744	1.63358	9.12289	2.71849	6.1431	2.60578	9.03627	3.46367
Pp1s81_58V6.1	Embryophyta	2.32862e-06	11	'not assigned.unknown'	16.1401	15.9968	17.205	21.4347	23.1895	23.663	31.6522	30.0112	30.2813	34.6737	34.7219	33.2167	34.374	30.5445	28.9029	33.0844	24.6191	30.6979	28.5175	26.9797	29.2509	30.5417	26.1913	29.8441	25.3372	26.3575	25.6078	26.9771	22.1457	28.3363	23.3455	20.7023	22.7347	22.6502	15.3385	22.2904
Pp1s294_5V6.1	Specific	NE	NE	'not assigned.unknown'	0	0	0	0	0	0	0	0	0	0	0	0	0	0	0	0	0	0	0	0	0	0	0	0	0	0	0	0	0	0	0	0	0	0	0	0
Pp1s154_122V6.1	Specific	NR	NR	'not assigned.unknown'	0.566319	0	0.124224	3.09837	1.15608	0.489273	0.458727	0.696778	0	0	0	0.0931746	0	1.69987	0	0.113692	0	0	0.500307	0.522495	0	0	0	0.101338	0.0999496	0.521931	0	0.319633	0.0880544	0	0	0.13941	0	0.100222	0.0926797	0.446926
Pp1s312_21V6.2	Prokaryotic	0.00049924	21	'secondary metabolism.isoprenoids.non-mevalonate pathway.MCS'	84.5939	80.0277	91.6769	81.472	95.4103	94.741	79.8603	78.9847	76.2478	80.6006	68.9295	79.2916	64.5814	78.8313	73.6263	78.6181	71.7933	77.6275	88.4919	83.5517	83.0517	94.4074	70.5041	93.079	86.4564	85.2612	91.9883	88.4745	84.18	95.6272	79.6694	97.3079	86.3709	86.7423	94.2089	84.4131
Pp1s199_118V6.1	Specific	NE	NE	'not assigned.unknown'	0	0	0	0	0	0	0	0	0	0	0	0	0	0	0	0	0	0	0	0	0	0	0	0	0	0	0	0	0	0	0	0	0	0	0	0
Pp1s181_26V6.1	Archeaplastidia I	NR	NR	'not assigned.unknown'	0.991058	0	0	2.38727	0.544036	1.02303	1.96002	1.44333	1.41603	0.285615	0	1.49079	0.104164	1.38114	3.34665	0.454768	2.35871	1.30993	1.25077	1.09249	3.65636	1.83377	0.353936	2.07743	0.999496	0	2.40641	2.62099	1.9372	1.44509	2.32322	0.766753	1.52265	0	1.34386	2.45809
Pp1s402_2V6.1	Streptophyta	NR	NR	'development.unspecified'	0.14158	0.350614	0	0	0.408027	0.400314	0.875752	1.34379	0	0.514107	0.514399	0.698809	0.677063	0.424967	0.521556	0.341076	0.810807	0.0569534	0.437769	0.617494	0.195877	0.316167	1.48653	0.152007	0.499748	0.372808	0.272423	0.255707	0.484299	0.691129	0.226656	0.13941	0.10501	0.701555	0.648758	0.670388
Pp1s12_115V6.1	Specific	NR	NR	'not assigned.unknown'	4.74292	6.39871	1.0559	1.72696	3.67224	3.8697	3.50301	2.83688	6.75337	2.2278	2.3791	2.51571	3.74989	5.15272	3.12934	3.24023	0	4.78409	3.56469	2.94497	1.89347	2.14993	7.36187	2.88813	4.19788	2.94518	4.58579	2.81277	4.13856	2.01056	3.62649	5.36727	3.51784	1.70378	11.0289	3.01675
Pp1s259_15V6.1	Specific	NE	NE	'not assigned.unknown'	0	0	0	0	0	0	0	0	0	0	0	0	0	0	0	0	0	0	0	0	0	0	0	0	0	0	0	0	0	0	0	0	0	0	0	0
Pp1s39_274V6.1	Prokaryotic	NR	NR	'not assigned.unknown'	50.9687	41.7669	56.2732	51.7073	49.3032	55.1989	62.1367	61.3662	59.1465	57.58	50.2182	61.3089	66.4564	61.6202	51.721	60.3137	45.4052	53.5932	58.4734	53.6745	56.8695	51.219	52.3825	53.7598	51.624	67.7765	51.8966	69.744	62.3425	52.463	64.9368	52.6968	50.4049	50.512	53.1055	49.2177
Pp1s86_222V6.1	Specific	NR	NR	'not assigned.unknown'	0.14158	0.438268	0.993788	0	3.46823	0.578232	0.33362	0.497698	0	0.742599	3.47219	1.49079	0.520818	2.44356	0.782334	1.02323	0.589678	0.740395	0.625384	1.89998	1.17526	0.822033	0.920234	1.62141	1.84907	0.89474	1.81616	1.15068	0.572354	0.6283	0.28332	1.25469	0.840082	5.11133	2.59503	0.446926
Pp1s7_421V6.1	Viridiplantae	3.19424e-08	22	'stress.abiotic.unspecified'	157.861	110.794	114.348	99.3004	104.999	87.5798	89.3267	95.6576	72.6532	85.6845	69.9583	97.7401	91.5077	71.1288	76.4949	83.7342	79.9014	74.2673	91.3686	99.3691	85.5981	101.869	87.6346	110.712	109.695	103.529	110.513	105.99	100.734	99.5226	118.258	112.573	125.75	125.628	118.769	103.743
Pp1s149_74V6.1	Embryophyta	NE	NE	'protein.degradation.ubiquitin.E3.SCF.FBOX'	0	0	0.124224	0	0	0	0.0417025	0	0	0	0.1929	0	0.0520818	0	0	0	0	0	0	0.0949991	0	0	0	0	0	0	0	0	0.220136	0	0	0	0	0	0.556078	0
Pp1s213_43V6.1	Specific	NE	NE	'not assigned.unknown'	0	0	0	0	0	0	0.083405	0	0	0	0.514399	0.0931746	0.833309	0	0	0	0	0	0	0.379996	0.326461	0	0	0	0.399799	0	0	0	0	0.50264	0	0.557639	0	0	0.0926797	0
Pp1s232_38V6.1	Specific	NE	NE	'not assigned.unknown'	0	0	0	0	0	0	0	0	0	0	0	0	0	0	0	0	0	0	0	0	0	0	0	0	0	0	0	0	0	0	0	0	0	0	0	0
Pp1s207_40V6.1	Specific	0.000331576	11	'not assigned.unknown'	5.94635	16.6542	23.8509	14.5268	22.9855	20.2381	30.3177	35.038	24.018	36.7301	18.9685	26.6479	25.4159	27.4103	38.9428	21.6015	20.3439	31.2674	34.3336	21.8498	30.0344	18.4009	55.7803	28.78	19.1903	23.7852	28.105	10.1643	18.3593	35.3733	12.1827	13.3833	16.2241	5.61244	14.1337	7.31841
Pp1s1_207V6.1	Viridiplantae	4.00107e-08	9	'stress.abiotic.drought/salt'	131.811	171.187	166.584	358.04	354.031	351.031	477.035	437.825	474.588	416.027	460.516	435.684	443.06	446.109	482.917	347.273	362.947	364.616	296.87	332.402	362.502	269.753	314.932	333.656	264.817	299.29	308.338	277.314	288.114	258.922	274.197	289.833	262.053	289.341	287.168	295.976
Pp1s153_112V6.1	Archeaplastidia I	0.00140974	13	'not assigned.no ontology'	7.57452	7.71351	12.5466	12.1903	11.7648	11.3867	14.012	12.542	9.96667	10.682	10.4809	11.2741	12.1871	12.5365	10.9092	13.8704	15.4053	12.8715	12.7578	13.2524	14.299	13.4055	14.653	13.6806	14.8925	17.2237	16.2546	9.71686	12.1075	10.8696	9.91618	12.6166	12.0237	10.5233	10.9825	9.4413
Pp1s200_31V6.1	Specific	NR	NR	'not assigned.unknown'	0.21237	0	0	0	0	0.133438	0	0	0	0	0	0.139762	0	0	0	0	0	0.341721	0	0.142499	0.58763	0	1.06181	0	0	0	0.272423	0.19178	0	0	0	0	0.157515	0	0	0
Pp1s60_90V6.1	Specific	NR	NR	'not assigned.unknown'	3.75186	5.87279	3.66459	1.62538	5.84838	6.44951	2.87747	2.93642	2.88652	3.65587	0	2.74865	5.83316	3.39973	5.34595	4.88876	0.368549	6.72051	1.31331	4.08496	8.03094	8.47327	3.04385	2.98947	3.19839	6.00221	3.63231	5.11413	6.11978	6.7228	6.68634	7.10989	7.03569	1.85411	4.21693	3.5754
Pp1s3_253V6.1	Specific	NE	NE	'not assigned.unknown'	0	0	0.496894	0	0.272018	0	0.50043	0	0	0	0	0.186349	0	0	0	0	0	0.455628	0	0	0.261169	0	0	0	0.399799	0	0	0	0.176109	0	0.679967	0.557639	0	0	0	0
Pp1s46_103V6.1	Embryophyta	0.000651811	17	'not assigned.unknown'	26.1923	24.6306	30	34.8948	33.7982	33.3595	35.7807	29.5135	38.8864	41.0714	25.3342	38.6209	33.5407	32.2443	41.1594	36.6657	44.8892	46.4171	35.2091	40.6596	49.3609	41.1017	33.4824	47.2742	51.524	58.8664	50.1713	45.0683	38.3037	42.1589	42.3846	41.335	43.7893	42.8951	43.0497	44.1339
Pp1s65_135V6.1	Embryophyta	NR	NR	'not assigned.unknown'	60.5961	61.0069	70.9937	54.5517	54.5396	75.0367	63.3878	61.2169	60.0179	63.8064	66.2289	58.1409	58.1754	61.4077	59.8051	55.3681	78.4272	73.0143	59.2864	62.5569	65.2922	52.9895	83.4581	61.3095	69.415	68.4103	55.983	64.566	79.7773	66.1599	61.877	61.4797	58.2807	51.2636	50.0007	63.1282
Pp1s64_179V6.1	Specific	NR	NR	'not assigned.unknown'	0.28316	0	0	0	0.272018	0.622711	0	0.199079	0	0	1.8004	0.186349	0.208327	0	0.608482	0.511615	0.663388	0	0	0	0.58763	0	0	0	0	0	0	0	0.176109	0	0	0	0.21002	0	0	0
Pp1s25_138V6.1	Prokaryotic	NE	NE	'not assigned.unknown'	0	0	0	0	0	0	0	0	0	0	0	0	0	0	0	0	0	0	0	0	0	0	0	0	0	0	0	0	0	0	0	0	0	0	0	0
Pp1s332_42V6.2	Archeaplastidia I	7.79468e-05	18	'misc.cytochrome P450'	5.87556	6.2234	6.70807	6.75547	8.43255	6.62742	7.38134	6.91801	7.02569	7.82585	6.75149	9.41063	8.17684	7.11819	9.43147	9.03852	10.8353	9.0556	9.75599	8.54992	11.3608	9.2953	7.43266	10.4885	11.994	15.136	12.0774	9.65293	9.73001	13.0058	10.8228	9.75868	11.1311	9.52111	12.3264	11.0614
Pp1s403_48V6.1	Archeaplastidia I	NR	NR	'RNA.regulation of transcription.putative transcription regulator'	11.468	11.2635	13.4161	13.2062	11.6968	11.6091	12.6776	11.0987	11.9818	12.1101	12.4742	10.6219	11.8747	12.324	14.6905	13.6431	13.71	12.4728	14.2588	12.2074	15.2784	14.101	10.9012	13.0726	12.3438	12.1908	13.3487	15.5981	12.4597	14.7022	13.826	13.8016	14.5439	17.7894	14.5044	15.3631
Pp1s341_87V6.1	Specific	NE	NE	'not assigned.unknown'	0	0	0	0	0	0	0	0	0	0	0	0	0	0	0	0	0	0	0	0	0	0	0	0	0	0	0	0	0	0	0	0	0	0	0	0
Pp1s2_294V6.1	Archeaplastidia I	NE	NE	'not assigned.unknown'	0.21237	0	0	0	0	0	0	0	0	0	0.1929	0.139762	0.364573	0.159362	0.782334	0.170538	0	0.797348	0	0	0	0	0.991021	0	0.149924	0.260966	0.635654	0	0.132082	0.879619	0	0.975868	0	0	0	0
Pp1s298_28V6.1	Archeaplastidia I	NR	NR	'transport.metal'	1.62817	1.3148	0.745341	0.711102	0.748049	0.978546	0.542132	1.19448	1.3071	0.913968	0.771599	0.605635	0.624982	0.956175	0.43463	1.64854	0	1.08212	1.06315	1.85248	0.848799	1.77053	1.34496	0.962711	1.24937	0.969301	0.81727	0.447487	1.27679	1.2566	0.509975	1.3941	0.840082	1.00222	1.25118	1.39664
Pp1s84_252V6.1	Specific	NR	NR	'not assigned.unknown'	2.1237	3.63762	1.30435	4.21582	1.42809	1.91261	1.45959	1.94102	0.217851	4.74121	0	2.84182	3.17699	1.38114	1.30389	3.46761	0.294839	4.21455	5.44084	1.66248	3.3952	4.11017	4.60117	1.06405	3.24836	2.27413	2.58802	3.64382	1.71706	0.816789	1.98324	2.43967	3.67536	0.400889	2.82673	2.40222
Pp1s98_46V6.1	Specific	NE	NE	'not assigned.unknown'	0	0	0	0	0	0	0	0	0	0	0	0	0	0	0	0	0	0.17086	0	0	0	0	0	0	0	0	0	0	0	0	0	0	0	0	0	0
Pp1s82_124V6.1	Specific	0.000217737	17	'not assigned.unknown'	37.731	29.9337	51.7391	49.9295	27.2018	71.8786	47.9579	35.6352	38.9953	28.5615	40.7018	72.2103	59.0087	48.6587	50.6778	81.4604	34.3488	95.8526	68.7923	59.3744	51.1238	60.0717	100.235	72.6087	112.443	75.7919	99.8886	62.8399	49.8828	66.9767	58.5338	67.3349	50.72	65.9462	60.9833	51.173
Pp1s326_23V6.1	Archeaplastidia I	NR	NR	'RNA.processing.splicing'	21.8741	20.4671	18.6335	14.0697	17.7492	17.2135	16.3057	16.9217	19.1709	17.0227	16.2679	18.402	20.8327	18.8048	19.8191	20.0667	20.3439	20.788	20.7002	20.1873	19.3265	19.4126	19.0418	18.9502	19.0404	21.8466	22.0663	16.7488	18.2713	20.7967	20.7957	22.1661	20.7395	23.3518	21.6407	18.1564
Pp1s1199_1V6.1	Specific	NE	NE	'not assigned.unknown'	0	0	0	0	0	0	0	0	0	0	0	0	0	0	0	0	0	0	0	0	0	0	0	0	0	0	0	0	0	0	0	0	0	0	0	0
Pp1s288_41V6.1	Embryophyta	NR	NR	'protein.degradation.serine protease'	17.7683	16.4789	12.4845	22.7553	19.2453	18.5479	15.5133	19.46	12.6353	16.3372	11.3168	19.6598	16.6662	17.9017	13.3431	19.7824	19.6068	19.4781	20.9504	21.2798	13.189	17.3892	15.29	17.9875	23.5381	21.2128	17.3897	22.9497	18.7556	18.095	21.1923	16.7292	19.6369	19.5934	22.5675	15.5865
Pp1s114_147V6.1	Archeaplastidia I	NR	NR	'cell.division'	24.7057	21.7381	23.0435	24.787	17.9532	18.5924	21.3517	20.754	18.7352	23.7632	21.4762	21.2438	24.8951	21.9389	21.2099	25.0123	18.5749	22.7814	20.9504	22.0398	19.1959	21.0567	30.8632	25.6892	21.0894	25.8729	26.8791	24.42	22.9822	27.6452	21.5323	21.6085	22.2622	16.2861	21.0383	20.6144
Pp1s240_87V6.1	Streptophyta	NE	NE	'RNA.regulation of transcription.PHD finger transcription factor'	0	0	0	0	0	0	0	0	0	0	0	0	0	0	0	0	0	0	0	0	0	0	0	0	0	0	0	0	0	0	0	0	0	0	0	0
Pp1s176_100V6.1	Specific	NR	NR	'stress.biotic.PR-proteins'	2.05291	1.49011	1.86335	1.06665	1.70011	1.46782	1.6681	1.84148	1.41603	1.14246	0.900199	1.49079	2.08327	1.75299	1.30389	1.70538	1.32678	2.16423	1.81361	1.94748	2.02406	1.64407	1.48653	2.33077	1.59919	2.12501	2.67883	1.85387	1.27679	1.57075	1.92657	2.02144	1.73267	1.65367	2.22431	2.06703
Pp1s108_161V6.1	Specific	NE	NE	'not assigned.unknown'	0	0	0	0	0	0	0	0	0	0	0	0	0	0	0	0	0	0	0	0	0	0	0	0	0	0	0	0	0	0	0	0	0	0	0	0
Pp1s21_384V6.1	Streptophyta	0.0188159	13	'not assigned.no ontology'	344.322	390.716	493.354	515.498	364.164	454.579	437.834	366.306	344.803	484.86	370.946	361.191	319.991	459.601	430.284	493.765	543.683	464.569	519.194	628.039	510.063	612.794	486.591	578.843	346.475	415.047	370.314	362.848	460.393	492.524	281.96	405.752	337.293	259.175	443.102	372.959
Pp1s3150_1V6.1	Specific	NE	NE	'not assigned.unknown'	0	0	0	0	0	0	0	0	0	0	0	0	0	0	0	0	0	0	0	0	0	0	0	0	0	0	0	0	0	0	0	0	0	0	0	0
Pp1s339_59V6.1	Specific	NE	NE	'not assigned.unknown'	0	0	0	0	0	0	0	0	0	0	0	0	0	0	0	0	0	0	0	0	0	0	0	0	0	0	0	0	0	0	0	0	0	0	0	0
Pp1s189_109V6.1	Prokaryotic	NR	NR	'not assigned.unknown'	8.56558	8.19561	10.2484	7.72054	12.3768	9.2517	13.6367	12.5918	10.5113	12.6242	12.6028	13.2774	13.1767	9.77423	9.8661	12.2787	7.66582	15.0357	11.1944	12.1599	9.98971	6.57627	11.0428	14.086	18.6406	14.7632	22.7019	17.2602	13.2962	17.5296	20.059	17.6353	15.4365	19.7438	19.2774	18.3239
Pp1s1_302V6.1	Embryophyta	NE	NE	'misc.peroxidases'	0	0	0	0	0	0	0.250215	0	0	0	0	0	0	0	0	0	0	0	0	0	0.130584	0	0	0	0	0	0	0	0	0	0	0	0	0	0	0
Pp1s240_45V6.1	Specific	NE	NE	'not assigned.unknown'	0	0	0	0	0	0	0	0	0	0	0	0	0	0	0	0.341076	0	0	0	0	0	0	0	0	0	0	0	0	0	0	0	0	0	0	0	0
Pp1s50_134V6.1	Specific	NE	NE	'not assigned.unknown'	0	0	0	0	0	0	0	0	0	0	0	0	0	0	0	0	0	0	0	0	0	0	0	0	0	0	0	0	0	0	0	0	0	0	0	0
Pp1s382_30V6.2	Specific	0.00728847	12	'signalling.calcium'	66.8964	91.2474	93.6645	144.659	100.239	110.309	125.524	110.041	112.956	148.234	116.254	113.626	91.6119	128.446	120.566	113.578	141.67	127.12	99.6237	138.794	139.138	120.27	109.225	144.103	99.7997	174.772	168.267	82.5933	116.716	134.142	82.956	92.568	106.113	66.5976	91.4749	103.24
Pp1s88_214V6.1	Specific	NE	NE	'not assigned.unknown'	0	0	0	0	0	0	0	0	0	0	0	0	0	0.531208	0	0	0	0	0	0.237498	0	0.632333	0	0	0	0	0	0	0	0	0	0.697048	0	0	0	0
Pp1s35_141V6.1	Specific	1.32969e-06	9	'not assigned.unknown'	0.637109	2.19134	3.29192	6.19675	2.9922	3.60283	4.17025	6.37054	7.67924	11.3104	3.21499	4.23944	5.88524	7.01195	10.518	3.92238	3.90662	3.75893	4.12754	5.50995	6.7251	3.35137	1.55732	2.38144	3.09844	1.37939	3.40529	2.17351	2.33344	3.1415	1.24661	2.16085	2.31023	1.55344	2.45601	1.00558
Pp1s18_147V6.1	Viridiplantae	0.000331576	4	'transport.membrane system unknown'	3.61028	2.4543	3.04348	1.57458	1.63211	1.0675	1.33448	0.895857	2.45082	1.59944	1.4789	0.978333	0.5729	1.11554	0.391167	0.909537	0.14742	1.30993	0.750461	0.712493	0.848799	0.5691	0.849447	0.354683	0.449773	0.89474	0.590251	0.38356	0.79249	1.13094	1.07661	0.766753	0.787577	0.901999	0.648758	0.837985
Pp1s289_37V6.1	Streptophyta	7.79468e-05	5	'not assigned.unknown'	122.82	123.679	114.348	136.481	156.614	131.214	135.908	128.854	121.234	126.07	107.252	130.258	96.8201	109.801	97.4006	86.2923	111.081	94.3149	92.1191	116.279	115.306	103.513	103.42	121.656	64.5675	98.1231	84.9961	70.4472	100.074	91.4804	77.9695	99.8173	107.53	85.9906	111.262	103.966
Pp1s157_41V6.1	Specific	0.0100886	23	'not assigned.unknown'	13.0961	8.6777	9.13043	0.304758	12.1728	7.38357	3.46131	5.72353	10.0756	0.685476	6.55859	5.96317	11.6663	5.41832	1.08657	6.87837	0.442259	6.15097	1.18823	6.36494	0.783507	8.47327	1.76968	8.76574	6.04695	5.70396	5.8117	9.39722	6.20784	9.61298	12.6927	10.6648	5.67055	6.06344	15.4312	22.5139
Pp1s17_256V6.1	Specific	NR	NR	'not assigned.unknown'	52.3845	45.4045	56.4596	41.7519	44.1349	51.3736	55.0056	56.9367	45.3674	45.4699	41.4091	49.9882	52.6547	49.3492	37.2912	55.1975	47.248	55.4727	46.5911	60.6094	57.3266	49.8279	52.9488	55.0772	59.57	53.5725	65.0184	41.6802	63.3992	65.2803	44.6512	53.3242	49.9324	37.6334	45.9228	46.2009
Pp1s140_164V6.1	Embryophyta	0.0449273	24	'not assigned.unknown'	17.2019	16.9171	14.6584	16.6601	25.1617	13.6552	16.3057	23.3421	15.7397	11.0819	24.2411	18.3088	19.0099	20.1328	18.6022	15.519	5.23339	15.1496	12.2575	16.8148	12.2096	12.2673	14.7237	12.4139	18.4907	19.3115	15.4373	19.3698	15.6737	19.1631	24.8755	19.6568	18.0618	30.2671	18.4433	25.5865
Pp1s143_109V6.1	Archeaplastidia I	1.16334e-10	18	'protein.aa activation.lysine-tRNA ligase'	49.9069	45.7113	41.8633	34.7932	40.5307	38.3857	41.7025	43.0011	37.906	41.0714	39.1586	48.4042	47.7069	48.0743	45.245	51.5025	48.3536	48.4104	49.6555	53.3895	49.9485	50.2705	51.6747	57.3573	61.469	72.3248	69.8312	56.7669	61.8142	57.0496	65.0502	61.0614	63.3737	47.7559	53.1982	52.5696
Pp1s197_53V6.2	Embryophyta	0.000743431	18	'protein.folding'	29.8733	21.9572	22.4845	20.368	20.4693	19.9267	19.9755	22.8444	22.0029	21.5925	20.7046	23.48	25.6763	25.4449	20.9492	23.9322	32.0637	24.7178	26.5788	26.7898	20.7629	23.0802	30.7217	25.9425	29.0354	25.7983	28.9223	30.0455	25.4918	26.7656	34.905	30.3216	38.9063	29.0143	28.082	23.5195
Pp1s156_16V6.1	Specific	NE	NE	'not assigned.unknown'	0	0	0	0	0	0	0	0	0	0	0	0	0	0	0	0	0	0	0	0	0	0	0	0	0	0	0	0	0	0	0	0	0	0	0	0
Pp1s12_163V6.1	Streptophyta	0.00465711	2	'transport.sugars'	20.3167	19.0208	21.3043	17.9299	13.8729	18.1921	16.5559	10.6507	12.4175	11.139	9.51639	10.3424	10.5726	8.97742	7.91026	10.9713	9.87711	12.3019	10.4439	10.9249	9.01033	12.8996	16.3518	14.7954	5.14741	7.71713	6.35654	9.589	11.359	8.6077	10.5962	12.6863	10.081	13.1291	14.0873	10.5028
Pp1s129_201V6.1	Specific	2.93821e-09	11	'not assigned.unknown'	9.48584	6.66167	6.27329	11.53	7.6845	10.3192	18.1823	19.0121	15.1951	23.1919	20.7689	21.5233	22.7597	19.3891	16.6463	24.2164	24.6928	15.6052	16.5727	22.0398	13.8419	17.5789	18.6878	13.1233	13.4432	16.2172	12.1228	9.01366	14.0447	6.40866	6.34636	7.38871	7.45573	6.36411	7.69242	8.32399
Pp1s268_82V6.1	Viridiplantae	NE	NE	'transport.metabolite transporters at the envelope membrane'	0	0	0	0	0	0.177917	0.33362	0	0	0	0	0	0	0	0.521556	0	0	0	0	0.189998	0	0	0	0.304014	0	0	0	0	0.0880544	0	0	0	0	0	0	0
Pp1s59_78V6.1	Archeaplastidia I	0.0449273	16	'DNA.synthesis/chromatin structure'	1.55738	1.66542	1.92546	1.473	1.97213	1.33438	2.00172	2.09033	1.47049	1.31383	2.4434	2.09643	2.70825	2.33732	1.47774	2.38753	1.62161	2.05032	1.626	2.13748	2.35052	2.6558	1.55732	2.38144	2.14892	2.42325	2.95125	3.06848	2.06928	2.01056	1.98324	2.71849	2.36273	2.65589	1.89993	1.7877
Pp1s360_33V6.1	Viridiplantae	NR	NR	'stress.abiotic.heat'	29.1654	24.7183	32.4223	31.4409	29.1059	24.864	22.144	27.8213	30.4446	29.1327	28.9993	25.2503	28.4367	25.2855	25.0347	26.8882	36.3389	26.3125	27.642	25.5548	29.3815	27.4433	27.5362	31.0601	24.7375	24.6799	30.0574	22.1186	22.63	23.2471	22.4956	34.9918	24.7824	24.6547	26.5064	21.62
Pp1s9_402V6.2	Archeaplastidia I	NE	NE	'not assigned.no ontology'	0	0	0	0	0.136009	0	0	0.298619	0	0	0	0.139762	0	0.0531208	0	0.0568461	0	0.284767	0	0	0	0.1897	0	0	0	0	0.136212	0	0	0.12566	0	0.13941	0	0	0	0.446926
Pp1s156_84V6.1	Specific	NE	NE	'not assigned.unknown'	0	0	0	0	0	0	0	0	0	0	0	0	0	0	0	0	0	0	0	0	0	0	0	0	0	0	0	0	0	0	0	0	0	0	0	0
Pp1s1_593V6.1	Specific	NE	NE	'not assigned.unknown'	0	0	0	0	0	0	0	0	0	0	0	0	0	0	0	0	0	0	0	0	0	0	0	0	0	0.0745616	0	0.127853	0	0	0	0	0	0	0	0
Pp1s1_535V6.1	Specific	9.0634e-05	5	'transport.Major Intrinsic Proteins.PIP'	336.677	353.77	326.708	405.735	544.852	361.172	375.823	494.314	346.165	310.406	340.918	307.01	318.272	359.522	251.911	292.302	309.212	251.392	262.849	372.539	234.856	274.939	238.128	228.416	254.422	405.541	240.504	216.584	245.232	230.146	238.102	260.278	239.528	218.985	279.893	269.999
Pp1s51_97V6.1	Embryophyta	5.74117e-05	15	'transport.amino acids'	12.3174	12.9289	11.8633	14.3744	12.8528	12.4097	14.9295	13.0895	11.1104	11.7673	16.1393	16.259	13.4371	14.0239	13.2997	16.1443	17.6903	14.1245	15.6346	19.2848	15.0172	17.4524	15.0777	16.7208	14.6426	18.6031	17.2989	14.9588	16.158	13.7598	12.5227	14.5683	14.9115	11.3251	11.6313	14.5809
Pp1s15_467V6.1	Archeaplastidia II	NE	NE	'signalling.light'	0	0	0	0.101586	0	0.222397	0.083405	0.0995397	0.217851	0	0	0.0931746	0	0.0531208	0.173852	0	0	0	0	0.0474996	0	0	0	0	0.0499748	0	0.0454039	0	0.220136	0.56547	0	0.13941	0.0525051	0	0	0
Pp1s191_56V6.1	Specific	NE	NE	'not assigned.unknown'	0.21237	0.482095	0	0.101586	0	0.177917	0.0417025	0.0497698	0.544627	0	0	0.139762	0	0.106242	0.217315	0	0	0.113907	0	0.0949991	0	0	0	0.152007	0	0	0.0908078	0	0	0.12566	0.28332	0.0697048	0	0	0	0.223463
Pp1s88_138V6.1	Viridiplantae	NR	NR	'protein.degradation.ubiquitin.E3.RING'	29.661	21.8696	25.59	25.1933	23.8696	20.1047	24.7713	24.5863	24.9984	26.6764	18.9042	26.6945	25.3638	20.2922	22.2965	20.5783	18.4274	22.0979	24.0147	23.7973	23.9622	23.5228	26.8284	25.3345	23.9879	25.4255	28.105	20.7122	23.4225	20.6711	25.4421	26.4181	27.5652	31.2192	17.2384	24.134
Pp1s34_250V6.1	Viridiplantae	4.00107e-08	2	'transport.nucleotides'	32.351	29.2763	28.1987	13.3078	16.5251	12.4542	9.00774	8.46087	9.42205	6.05504	7.26589	6.42904	4.5832	3.77158	4.21591	4.03607	1.84274	5.06886	4.878	5.46245	5.54984	7.27183	6.30006	5.97894	4.04796	3.6908	4.49498	5.88125	5.5034	5.0264	6.45969	5.99462	5.61805	9.77166	9.82405	8.15639
Pp1s362_28V6.1	Archeaplastidia I	0.00652655	17	'not assigned.unknown'	16.7064	16.9171	17.0807	14.2728	15.029	14.3224	14.0954	14.2342	12.7443	14.3379	12.0884	14.8613	15.937	14.8207	16.2552	18.1907	14.4471	17.7695	17.3231	15.6749	15.7354	18.9068	16.7766	16.9741	15.2423	17.5965	18.434	14.831	15.4536	15.2048	16.9992	16.2412	15.279	16.5868	13.9946	13.4636
Pp1s552_2V6.1	Specific	NE	NE	'not assigned.unknown'	0	0	0	0	0	0	0	0	0	0	0	0	0	0	0	0	0	0	0	0	0	0	0	0	0	0	0	0	0	0	0	0	0	0	0	0
Pp1s313_55V6.1	Specific	NR	NR	'not assigned.unknown'	0.28316	0	0	0	0.61204	0	0	0	0	0	0	0	0	0	0	0	0	0	0	0	1.17526	0	0.283149	0	0.199899	0	0	0	0	0	0	0	0	0	0	0.223463
Pp1s95_140V6.1	Specific	NE	NE	'not assigned.unknown'	0	0	0	0	0	0.355835	0	0	0	0	0	0	0	0	0	0	0	0	0	0	0	0	0	0	0.0499748	0	0	0	0	0	0.0566639	0	0.21002	0	0	0
Pp1s38_109V6.1	Embryophyta	NE	NE	'not assigned.unknown'	0	0.219134	0	0	0	0	0	0.248849	0	0	0	0	0	0	0	0	0	0	0	0	0	0	0	0	0	0	0	0	0	0	0	0	0	0	0	0
Pp1s159_169V6.1	Specific	NE	NE	'not assigned.unknown'	0	0	0	0	0	0	0	0	0	0	0	0	0	0	0	0	0	0	0	0	0	0	0	0	0	0	0	0	0	0	0	0	0	0	0	0
Pp1s4_48V6.1	Specific	NR	NR	'not assigned.unknown'	2.69002	2.27899	2.79503	5.63803	4.89632	4.44793	4.92089	3.23504	2.99545	2.7419	1.286	3.86674	4.11446	5.68393	2.99895	2.33069	8.18178	5.29667	2.81423	4.74996	2.4811	3.28813	2.40677	5.0669	5.5472	2.83334	5.94791	1.53424	5.5034	6.53431	1.35993	4.11258	4.51544	5.21155	1.11216	2.90502
Pp1s136_136V6.1	Archeaplastidia I	0.000570794	18	'RNA.processing.3' end processing.Fip1'	26.6878	21.2998	21.6149	20.8759	20.6734	20.3271	21.1432	18.3153	21.5672	21.5925	23.0837	22.9209	22.0306	22.4701	22.4704	21.6015	22.9237	22.0979	21.5132	22.5148	22.6564	23.586	21.5193	22.0917	27.4861	25.5374	24.5181	24.2921	25.4037	28.1478	25.2154	25.2331	30.1379	28.3128	21.8724	24.6368
Pp1s154_104V6.2	Specific	0.000651811	18	'not assigned.unknown'	44.3853	39.4003	41.2422	39.263	42.3668	40.0759	43.5374	35.3864	37.3069	41.2999	37.4225	45.9351	48.0194	43.3997	44.3322	47.4096	40.0981	41.5191	37.523	46.1221	45.4434	54.2542	41.4105	53.6078	46.9763	46.4519	55.529	51.0135	42.5743	52.6515	48.7876	44.2626	59.5408	51.0632	49.1203	48.268
Pp1s112_42V6.1	Specific	0.000250825	8	'not assigned.unknown'	4.67213	1.09567	6.70807	5.48565	6.80045	8.13972	11.0929	10.3521	10.8925	13.7666	10.1594	8.15277	9.94762	12.3772	2.17315	8.98168	5.52823	8.03044	4.12754	8.69242	2.67698	2.0867	6.44164	3.80018	2.89854	4.95835	2.63343	7.99084	2.9058	3.1415	2.32322	4.60052	1.73267	7.06566	6.1632	2.29049
Pp1s34_161V6.1	Archeaplastidia I	1.34974e-05	16	'protein.targeting.secretory pathway.vacuole'	42.6155	35.4997	49.441	46.0185	43.9989	45.9027	56.0481	45.6389	46.2388	51.1822	48.2892	51.246	47.0819	52.0053	47.4616	49.6835	49.8278	59.972	51.0313	58.2345	58.4365	54.7601	61.6557	58.016	52.7734	53.8335	52.3507	52.8674	56.2668	56.6098	48.391	54.3001	59.2258	52.2157	47.4057	48.4914
Pp1s244_78V6.1	Specific	NE	NE	'not assigned.unknown'	0	0	0	0	0	0	0	0	0	0	0	0	0	0	0	0	0	0	0	0	0	0	0	0	0	0	0	0	0	0	0	0	0	0	0	0
Pp1s133_57V6.1	Specific	NR	NR	'not assigned.unknown'	0	0	0.186335	1.06665	0.408027	0.266876	0.50043	0.14931	0	0	2.3148	0.419286	1.7187	0.956175	0	0.682153	3.09581	1.02516	0.37523	0.284997	0.195877	0.1897	0.637085	0.608028	0.599698	0.223685	0.953482	2.49314	0.660408	1.31943	1.18994	1.25469	0.630061	0	1.11216	0.167597
Pp1s188_24V6.3	Specific	0.000105242	16	'lipid metabolism.'exotics' (steroids, squalene etc).sphingolipids'	39.1468	34.404	27.764	26.26	28.0178	20.416	34.196	30.5587	25.1618	27.1906	34.7862	35.779	32.3949	33.2005	29.8156	32.7433	28.1571	40.1522	34.5837	41.6571	37.0207	38.8885	36.8801	40.0792	38.0308	43.7677	46.1303	35.3515	35.53	33.4884	31.7885	34.2251	42.7917	28.6635	34.2915	24.2457
Pp1s77_59V6.1	Archeaplastidia I	NE	NE	'development.unspecified'	0	0	0	0	0	0	0.208512	0	0	0	0	0	0	0	0	0	0	0	0	0	0	0	0	0	0	0	0	0	0.0440272	0	0	0	0	0	0	0
Pp1s31_257V6.1	Streptophyta	9.06976e-07	18	'nucleotide metabolism.phosphotransfer and pyrophosphatases.uridylate kinase'	54.2958	58.0705	53.913	50.3867	51.6154	48.2601	56.2149	55.0454	46.1844	57.8085	59.8632	58.0478	66.9772	63.1607	58.2404	58.2672	60.442	63.0475	64.7898	64.1244	59.7424	63.1701	64.1332	60.3975	65.2671	72.9958	69.2409	70.8308	67.6258	69.2386	74.5697	70.8201	74.5573	74.5152	60.3808	63.9104
Pp1s162_156V6.1	Specific	NE	NE	'stress.abiotic.heat'	0	0	0	0	0	0	0	0	0	0	0	0	0	0.0531208	0.217315	0	0	0	0	0	0	0	0	0	0	0	0	0	0	0	0	0	0	0	0	0
Pp1s215_35V6.1	Specific	NE	NE	'not assigned.unknown'	0	0	0	0	0	0	0	0	0	0	0	0	0	0	0	0	0	0	0	0	0	0	0	0	0	0	0	0	0	0	0	0	0	0	0	0
Pp1s153_183V6.1	Specific	NE	NE	'not assigned.unknown'	0	0	0	0	0	0	0	0	0	0	0	0	0	0	0	0	0	0	0	0	0	0	0	0	0	0	0	0	0	0	0	0	0	0	0	0
Pp1s51_251V6.1	Archeaplastidia II	0.0153461	15	'not assigned.unknown'	2.33607	1.97221	2.1118	2.59044	1.83612	2.44636	2.71066	2.53826	2.01512	3.37026	2.7649	2.5623	3.17699	2.49668	2.73817	2.44438	2.72726	2.39204	2.87677	2.42248	3.13403	2.71903	3.11464	2.7868	2.74861	3.16887	3.04206	2.8767	2.55358	3.07867	2.20989	2.23055	2.62526	2.45544	2.78039	2.56982
Pp1s223_99V6.1	Prokaryotic	NR	NR	'DNA.synthesis/chromatin structure'	22.0864	24.3239	22.3602	15.7966	19.7893	17.5693	18.4742	18.4148	19.1164	18.7935	18.2612	18.4952	19.8432	18.1673	17.6894	18.7024	17.5429	18.5099	17.886	18.0023	18.8042	20.6773	19.0418	21.0276	17.6411	17.2237	21.3852	18.1552	15.2774	19.0375	22.3256	20.7023	20.477	22.8005	20.2505	20.5586
Pp1s32_105V6.1	Specific	NE	NE	'not assigned.unknown'	0	0	0	0	0	0	0	0	0	0	0	0	0	0	0	0	0	0	0	0	0	0	0	0	0	0	0	0	0	0	0	0	0	0	0	0
Pp1s2_113V6.1	Viridiplantae	2.93821e-09	21	'amino acid metabolism.degradation.aspartate family.methionine.methionine gamma-lyase'	19.2548	19.0208	18.6335	12.0887	11.0167	11.5646	9.59157	8.26179	9.14973	6.16929	9.32349	8.29254	9.37472	9.24302	8.17104	10.5165	11.7936	11.4476	12.9455	15.1999	9.2062	14.6069	16.2811	16.4674	17.5911	15.6952	16.527	16.8127	16.8184	14.1996	20.909	18.5415	21.0546	32.6223	19.9261	18.6591
Pp1s148_1V6.1	Viridiplantae	NR	NR	'hormone metabolism.brassinosteroid.synthesis-degradation.sterols.SMT2'	23.1483	25.1127	25.9627	27.1235	25.9777	23.663	27.7322	26.0296	25.2707	20.8499	27.3918	24.7378	24.6347	25.3386	21.8184	22.3973	26.5355	27.5655	26.2661	29.3547	26.1169	25.736	24.3508	26.5506	24.8375	31.3159	25.971	21.4794	28.8378	28.5248	21.9856	25.8605	23.7848	25.8573	23.4016	21.9552
Pp1s164_16V6.2	Archeaplastidia I	8.7076e-11	18	'protein.aa activation.alanine-tRNA ligase'	80.4173	81.9123	81.1179	76.6975	72.8328	74.3695	71.3112	73.2612	71.3461	74.0886	74.5236	78.7325	75.5707	86.8525	78.668	86.406	94.7908	84.2341	93.62	93.8116	90.6909	95.9882	88.6964	90.7989	89.0551	113.371	108.561	96.2097	97.7844	99.8368	97.0086	101.002	101.912	86.1911	103.709	81.6198
Pp1s214_41V6.1	Viridiplantae	NR	NR	'protein.degradation'	55.5701	85.3746	46.0248	46.882	59.6399	34.5605	48.5	58.8777	40.0845	47.0122	66.9362	46.1214	46.1966	71.5538	44.2888	45.9885	67.0759	42.6012	39.2116	74.8593	43.6805	50.5867	77.8659	50.517	41.629	55.9958	42.9067	39.8263	66.349	59.0602	45.6144	65.6619	51.7701	48.4574	54.0323	47.2065
Pp1s162_93V6.1	Specific	NE	NE	'not assigned.unknown'	0	0	0	0	0	0	0	0	0	0	0	0	0	0	0	0	0	0	0	0	0	0	0	0	0	0	0	0	0	0	0	0	0	0	0	0
Pp1s50_98V6.1	Specific	NE	NE	'not assigned.unknown'	0	0	0	0	0	0	0	0	0	0	0	0	0	0	0	0	0	0	0	0	0	0	0	0.456021	0	0	0	0	0	0	0	0	0	0	0.185359	0
Pp1s44_193V6.4	Prokaryotic	2.32862e-06	14	'amino acid metabolism.synthesis.aromatic aa.chorismate.5-enolpyruvylshikimate-3-phosphate synthase'	51.1103	47.9027	51.6149	56.4818	58.0758	52.4412	61.9699	61.8639	62.0875	65.2345	65.0072	64.6166	68.123	69.2696	64.9337	68.8406	74.8891	73.7547	73.7328	75.2393	70.1238	69.6831	68.7344	66.3257	70.5644	73.145	74.644	59.6436	69.0347	63.3954	69.3566	71.308	69.6743	72.8615	65.9416	58.8824
Pp1s83_11V6.1	Specific	NE	NE	'not assigned.unknown'	0	0	0	0	0	0	0	0	0	0	0	0	0	0	0	0	0	0	0	0	0	0	0	0	0	0	0	0	0	0	0	0	0	0	0	0
Pp1s288_6V6.1	Specific	NE	NE	'not assigned.unknown'	0	0	0	0	0.272018	0.177917	0.083405	0.0995397	0	0	0	0.0931746	0	0	0	0	0	0	0.37523	0.0949991	0	0	0	0	0	0	0	0	0.176109	0.12566	0	0	0	0	0	0
Pp1s192_90V6.1	Specific	NE	NE	'not assigned.unknown'	0	0	0	0	0.680045	0	0	0	0	0	0	0	0	0	0	0	0	0	0	0	0	0.3794	0	0	0	0	0	0	0	0	0	0	0	0	0	0
Pp1s30_323V6.1	Specific	NE	NE	'not assigned.unknown'	0	0	0	0	0	0	0	0	0	0	0	0	0	0	0	0	0	0	0	0	0	0	0	0	0	0	0	0	0.220136	0	0	0	0	0	0	0
Pp1s62_89V6.2	Specific	1.34974e-05	18	'protein.degradation.ubiquitin.E2'	32.7757	31.6429	29.3167	23.6696	32.9822	24.4192	30.9432	32.2011	30.0089	30.2181	32.9215	30.5147	29.4783	32.4568	31.2064	35.2446	28.0097	33.4886	32.2698	35.3872	38.1307	36.9915	30.934	36.9884	39.73	45.5944	44.9044	39.3149	36.7187	31.8548	39.4381	42.6594	36.3861	34.0755	39.5742	34.5809
Pp1s59_317V6.1	Archeaplastidia I	0.000288572	17	'protein.synthesis.ribosome biogenesis.Pre-rRNA processing and modifications.DExD-box helicases'	8.70716	6.74932	5.52795	5.48565	5.50836	6.49398	7.50645	8.9088	4.0847	7.36887	5.46549	8.57206	7.81227	6.90571	7.34525	8.07214	6.26533	9.22646	8.44269	7.88493	5.8763	9.23207	12.0338	8.15771	7.79607	11.2215	9.67103	9.07759	9.99418	9.8643	9.00956	7.52812	8.13829	8.06788	7.04366	5.5307
Pp1s98_225V6.1	Specific	NR	NR	'not assigned.unknown'	0	0	0	0	0.408027	0	0.83405	0	3.59454	0	0.385799	0.605635	1.7187	0	0.260778	1.13692	0	0	1.25077	0.617494	0	0	0	0.658697	0	0.484651	0.272423	0.38356	0.572354	0	0.339983	0	0	0	0	0
Pp1s8313_1V6.1	Specific	NE	NE	'not assigned.unknown'	0	0	0	0	0	0	0	0	0	0	0	0	0	0	0	0	0	0	0	0	0	0	0	0	0	0	0	0	0	0	0	0	0	0	0	0
Pp1s1_192V6.1	Specific	NE	NE	'not assigned.unknown'	0	0	0	0	0	0	0	0	0	0	0	0	0	0	0	0	0	0	0	0	0	0	0	0	0	0	0	0	0	0	0	0	0	0	0	0
Pp1s249_51V6.1	Archeaplastidia I	0.0229815	15	'cell.organisation'	35.7489	36.9898	27.0807	31.3393	45.699	27.5772	50.6685	53.6021	49.7244	48.8973	58.5129	48.9632	56.2483	61.5139	51.9383	69.068	75.9948	56.27	51.7193	50.492	71.1032	61.5893	49.1971	62.5762	79.5099	48.8379	70.8301	54.5295	39.7125	58.4947	78.5928	53.6727	67.7316	82.9338	54.0323	59.05
Pp1s43_5V6.2	Specific	NE	NE	'stress.biotic.PR-proteins'	0.353949	0.0876536	0.310559	0.101586	0.204013	0.0889587	0.16681	0.348389	0.217851	0	0.2572	0.139762	0.260409	0.159362	0.086926	0.0568461	0.221129	0.17086	0.125077	0.142499	0.195877	0.1897	0.141574	0.202676	0.149924	0.223685	0.363231	0.19178	0.132082	0.31415	0.396647	0.209114	0.21002	0	0.278039	0.111731
Pp1s36_317V6.1	Specific	NR	NR	'not assigned.unknown'	206.848	207.564	222.919	203.731	210.814	212.878	214.643	183.8	156.199	168.456	209.296	200.791	192.338	206.906	202.451	211.467	208.23	220.922	200.686	219.97	210.045	238.2	284.211	212.253	210.894	173.244	173.125	201.177	208.689	212.805	168.178	200.192	205.925	200.795	209.595	190.502
Pp1s17_365V6.1	Specific	NR	NR	'amino acid metabolism.synthesis.branched chain group.common.ketol-acid reductoisomerase'	0.353949	2.71726	2.42236	0	0	0	1.37618	0.547468	0	1.88506	0	1.53738	0.833309	0	0.956186	0	0	2.22118	1.37585	0.522495	2.93815	2.4661	0	1.41873	0.799597	0	0	0.319633	0.484299	0.691129	1.86991	0	0.262526	0.551222	0	0.279328
Pp1s237_55V6.1	Specific	NR	NR	'not assigned.unknown'	0	0	0	0	1.42809	0	0	0	0	1.42808	0.2572	0.372698	0	0	0	0	0	0	2.12631	0.379996	0	1.3279	0	0.405352	0.199899	0	0	0	0	0	0	0.278819	0	0	0	0
Pp1s322_36V6.1	Archeaplastidia I	0.00906165	20	'protein.synthesis.ribosome biogenesis.Pre-rRNA processing and modifications.methylotransferases'	6.08793	7.3629	5.71428	1.82855	8.09253	4.22554	5.62984	6.02215	7.35246	5.7123	6.75149	6.05635	5.41651	9.08366	5.99789	6.36676	2.50613	10.8212	4.44023	8.45492	4.63575	7.2086	5.87534	6.58697	10.8445	7.75441	11.578	11.7625	9.15766	7.28827	11.7861	8.57369	9.81846	14.5823	9.63869	6.25696
Pp1s175_82V6.1	Specific	NR	NR	'not assigned.unknown'	1.55738	0	0	2.03172	2.10814	1.37886	3.66982	1.99079	2.17851	4.28423	7.13729	3.49405	1.82286	3.50597	2.47739	1.98961	0.294839	4.04369	3.56469	2.94497	2.02406	3.6043	3.11464	4.2562	2.84856	2.46053	1.81616	0	0.968599	5.27772	0.736631	1.81233	1.83768	2.40533	0.602418	4.18993
Pp1s180_12V6.1	Specific	0.000846917	17	'cell wall.cell wall proteins.RGP'	20.3167	18.6702	23.7267	23.1616	20.8774	20.9498	24.0623	23.143	12.2541	22.735	23.4052	25.3901	22.3431	31.0226	27.034	26.7176	31.3267	23.5787	23.7021	30.4947	26.9657	29.7197	26.4744	27.0066	27.736	31.4277	27.5148	24.42	33.4167	28.6505	22.8922	32.6916	31.8706	24.1535	24.6991	32.1786
Pp1s169_138V6.1	Archeaplastidia I	NR	NR	'TCA / org transformation.TCA.pyruvate DH.E1'	22.7236	18.4949	48.6956	32.7107	15.845	38.4302	37.4905	27.473	20.9681	18.1651	19.7401	22.0824	21.041	19.1766	10.5615	21.4878	9.28743	16.0609	25.4531	12.3024	14.4296	19.1597	32.7745	13.8833	22.5386	24.7545	16.8448	21.4794	25.5358	10.8696	10.9928	16.3806	13.9139	9.07011	26.182	14.3016
Pp1s122_35V6.1	Specific	NE	NE	'not assigned.no ontology'	0	0	0.496894	0	0	0	0.083405	0.0995397	0	0.285615	0.1286	0.0931746	0.104164	0	0.086926	0	0	0	0	0	0	0	0	0	0	0	0	0	0	0	0	0	0	0	0	0
Pp1s334_23V6.1	Specific	NR	NR	'not assigned.unknown'	1.76975	2.84874	0.931676	3.80948	10.2687	3.78074	3.75322	1.74194	3.26776	2.28492	0.964498	3.02817	1.82286	2.65604	3.91167	3.41076	15.6265	3.41721	4.065	3.56247	7.5739	4.7425	6.01691	3.54683	2.74861	2.42325	4.08635	3.51597	2.64163	2.5132	5.09975	3.13672	6.87817	0	1.6219	4.74858
Pp1s417_18V6.1	Embryophyta	NR	NR	'not assigned.unknown'	1.06185	0.788882	0.310559	0.914275	0.136009	0.489273	0.50043	1.24425	0.59909	0.456984	0.642999	0.559047	0.885391	1.2749	0.173852	1.02323	0.0737098	1.19602	0.938076	0.664994	0.326461	1.58083	1.20338	0.608028	0.899547	1.37939	0.544847	0.319633	0.748463	0.31415	1.52993	0.487934	0.787577	1.20267	0.926797	0.111731
Pp1s194_32V6.1	Specific	NR	NR	'not assigned.unknown'	0.920269	0	0.372671	3.96186	1.29208	1.15646	0	0.298619	0	2.9704	3.34359	2.70206	2.03119	2.39044	0.825797	2.956	0	0.740395	1.626	1.23499	2.93815	0	5.02589	0.658697	2.24887	1.67764	4.44958	2.49314	1.40887	1.63358	1.07661	5.43698	3.0453	8.16811	0	1.7877
Pp1s87_178V6.1	Viridiplantae	3.59072e-05	19	'not assigned.no ontology.armadillo/beta-catenin repeat family protein'	28.8823	24.3677	26.2112	16.2538	19.5173	21.4835	27.9824	26.0296	21.894	27.1906	23.0837	27.4399	29.4783	29.4289	24.6435	30.64	25.4299	28.0211	24.3274	29.0697	28.598	29.3403	28.0317	30.5534	29.5351	34.8948	37.0496	31.8994	32.8003	30.8495	36.6615	33.2492	38.0137	32.7225	31.5574	32.2345
Pp1s208_94V6.1	Specific	NE	NE	'not assigned.unknown'	0	0	0	0	0	0	0	0	0	0	0	0	0	0	0	0	0	0	0	0	0	0	0	0	0	0	0	0	0	0	0	0	0	0	0	0
Pp1s291_10V6.1	Specific	NR	NR	'not assigned.unknown'	1.55738	0	0	0.152379	2.78818	0.622711	0.125107	0	0	0	0.707299	0.51246	0.156245	0.159362	0	1.478	0.221129	0	0.437769	1.37749	0.718214	0	0.212362	0.709366	2.04897	1.37939	1.67994	0	1.27679	0.43981	3.34317	0.975868	2.31023	2.80622	1.34386	0
Pp1s34_233V6.1	Specific	0.00770973	2	'not assigned.unknown'	1.20343	0.832709	1.18012	0.152379	0.61204	1.02303	0.458727	0.647008	1.03479	0.399861	0.964498	0.326111	0.260409	0.159362	0.478093	0.511615	0.0737098	0	0.187615	0.427496	0.326461	0.316167	0	0.456021	0.349824	0	0.0454039	0.447487	0.308191	1.19377	0.736631	0.209114	0.367536	0.0501111	0.695098	0.726254
Pp1s309_17V6.1	Specific	NE	NE	'not assigned.unknown'	0	0	0	0	0	0	0	0	0	0	0	0	0	0	0	0	0	0	0	0	0	0	0	0	0	0	0	0	0	0	0	0	0	0	0	0
Pp1s96_142V6.1	Specific	NR	NR	'not assigned.unknown'	1.27422	0	2.29813	1.57458	0.408027	1.11198	1.29278	0.298619	0	1.02821	0	1.16468	4.89569	3.29349	0	2.50123	0	1.76556	2.75169	0	0.391753	1.1382	0.849447	1.87475	1.24937	1.64036	2.27019	1.98173	1.10068	1.13094	1.4166	0	0.945092	0	0	2.79328
Pp1s226_70V6.1	Archeaplastidia I	NE	NE	'not assigned.unknown'	0.14158	0	0	0	0	0	0	0	0	0	0.835899	0	0.104164	0	0	0	0	0.113907	0.125077	0.0949991	0	0	0	0	0	0	0	0.9589	0	0	0	0	0.10501	0	0	0
Pp1s3_193V6.1	Archeaplastidia I	0.049261	15	'protein.degradation.AAA type'	5.16766	6.53019	5.2795	4.21582	4.69231	4.00314	4.83749	5.42491	5.17396	5.31244	6.10849	5.1246	5.93733	4.94024	4.17245	4.37715	6.56017	6.03706	7.50461	5.31995	6.26805	6.95567	5.09668	5.62426	5.39728	5.55484	6.08412	4.7945	6.07576	5.46621	5.94971	5.85521	4.98799	4.20933	5.32908	4.0782
Pp1s55_202V6.2	Archeaplastidia I	NR	NR	'secondary metabolism.isoprenoids.carotenoids.lycopene beta cyclase'	37.8726	30.8541	33.1056	37.79	42.5028	33.6709	33.5288	34.7393	34.6383	37.5298	37.9369	36.5244	33.9053	34.4754	30.7718	33.4255	29.4102	32.4635	36.6475	34.7697	36.5636	36.043	32.0666	36.1777	37.4311	37.9146	43.9964	36.8857	32.9764	35.7502	38.5881	35.8283	38.3812	38.5855	35.6354	36.4803
Pp1s1_661V6.1	Archeaplastidia I	0.00109522	11	'minor CHO metabolism.others'	23.3607	20.6862	20.1863	25.1933	27.5418	26.0649	30.9015	30.8573	28.8108	32.3316	33.3716	31.0737	27.395	29.4821	26.7732	26.7745	41.9409	28.9893	28.0797	29.9247	25.7904	30.2255	26.8991	30.0974	22.7385	29.601	30.5568	21.799	25.0515	25.4461	23.6288	26.1393	24.3099	26.8595	23.1699	21.0055
Pp1s35_69V6.1	Archeaplastidia I	1.34974e-05	5	'RNA.regulation of transcription.Orphan family'	18.4054	15.8653	17.7018	12.0379	11.4928	9.65202	6.6724	8.80926	6.97123	3.713	4.17949	5.26436	1.92703	1.80611	1.21696	1.478	0.810807	1.7086	1.626	1.28249	1.6976	1.1382	1.20338	1.16539	0.749622	0.596493	0.181616	1.9178	0.616381	0.12566	0.453311	0.836458	0.525051	0	0.926797	1.45251
Pp1s9_234V6.1	Archeaplastidia II	NR	NR	'RNA.regulation of transcription.MYB domain transcription factor family'	128.271	116.448	99.8136	101.637	134.377	82.5092	94.2059	96.9516	77.446	106.077	104.937	101.141	97.9138	102.523	97.9221	95.3308	87.1249	93.1189	87.5538	103.407	98.0036	94.7868	80.6266	97.1832	85.357	96.1845	119.685	94.3558	78.0603	100.025	104.375	106.648	113.254	104.632	88.4165	96.8152
Pp1s12_216V6.1	Archeaplastidia II	NE	NE	'protein.folding'	0.424739	0.964189	0.434782	0.50793	0	0.222397	0.125107	0.0995397	0.0544627	0.114246	0	0.279524	0.260409	0.318725	0	0.170538	0	0.0569534	0.312692	0.142499	0	0	0.0707872	0.304014	0	0.186404	0	0.38356	0	0	0	0.209114	0.367536	0.0501111	0	0.111731
Pp1s40_296V6.1	Archeaplastidia I	0.0338965	17	'protein.degradation.ubiquitin.E3.RING'	19.3256	19.985	20.8074	12.9522	19.7893	17.3025	16.6393	19.5098	16.121	16.2229	18.1326	17.1907	21.0931	16.7331	20.0799	18.5318	20.1228	17.8834	20.0123	18.3823	18.1512	22.5743	19.962	20.7743	19.84	20.318	20.6588	17.3241	18.8877	19.7286	20.0024	20.9812	20.372	21.5979	17.8872	18.0446
Pp1s331_25V6.1	Specific	NE	NE	'signalling.receptor kinases.S-locus glycoprotein like'	0	0	0	0	0	0	0	0	0	0	0	0	0	0	0	0	0	0	0	0	0	0	0	0.050669	0	0	0	0	0	0	0	0	0	0	0	0
Pp1s12_118V6.1	Archeaplastidia I	NE	NE	'transport.potassium'	0	0	0	0	0	0	0.0417025	0.0497698	0	0	0	0	0.0520818	0	0	0	0	0	0	0	0	0	0.0707872	0	0	0	0	0	0	0	0	0	0.0525051	0	0	0.279328
Pp1s222_57V6.1	Specific	NE	NE	'not assigned.unknown'	0	0	0	0	0	0	0	0	0	0	0	0	0	0	0	0	0	0	0	0	0	0	0	0	0	0	0	0	0	0	0	0	0	0	0	0
Pp1s517_11V6.2	Specific	NR	NR	'not assigned.unknown'	902.713	633.253	1515.9	1545.48	922.753	1576.88	1852.09	1404.85	1557.47	1261.85	913.702	1305.89	1560.16	991.447	1017.69	1876.15	917.834	1113.84	1857.52	842.69	1012.75	1261.63	1178.89	824.486	1904.14	1472.52	1223.59	1846.46	1500.36	1165.06	1439.77	1320.42	1229.46	1217.65	1683.06	1119.1
Pp1s70_261V6.1	Specific	1.93532e-06	18	'amino acid metabolism.misc'	4.10581	2.01603	2.23602	2.79362	3.12821	1.60126	2.41874	2.53826	2.23297	2.11355	2.9578	2.60889	5.36443	3.77158	4.60708	5.0593	3.98033	2.449	5.25323	3.94246	2.93815	4.23663	2.97306	3.24282	14.6426	12.8992	11.0331	12.8493	6.69214	9.17317	12.6927	8.57369	9.50343	8.31844	8.20216	7.31841
Pp1s66_95V6.1	Specific	NR	NR	'not assigned.unknown'	0	0	0.496894	0	0	0	0.33362	0	0	0	0	0	0	0	0	0	0	0.683441	0.500307	0	0	0	1.1326	0	0.399799	0	0	1.34246	0	0	0	0	0	0	0	0
Pp1s291_44V6.1	Prokaryotic	0.049261	19	'not assigned.unknown'	136.412	135.074	151.18	160.15	140.701	126.321	129.57	126.764	132.344	134.582	115.225	134.032	136.506	147.995	149.035	138.079	144.176	134.581	133.582	149.054	153.633	149.104	133.222	127.23	149.225	167.987	130.173	156.109	160.171	152.928	150.329	131.742	166.231	156.547	133.598	154.413
Pp1s822_1V6.1	Specific	NE	NE	'not assigned.unknown'	0	0	0	0	0	0	0	0	0	0	0	0	0	0	0	0	0	0	0	0	0	0	0	0	0	0	0	0	0	0	0	0	0	0	0	0
Pp1s14_252V6.1	Archeaplastidia I	NR	NR	'RNA.transcription'	1.34501	0.832709	1.73913	1.93014	2.10814	1.33438	2.58555	2.73734	3.10437	1.71369	2.1219	1.25786	1.7187	2.17795	1.34735	1.13692	1.4742	2.449	1.68854	2.23248	2.87286	2.71903	3.46857	3.19215	2.19889	2.42325	1.99777	1.47031	1.67303	0.942449	3.05985	2.50937	1.62766	0.0501111	1.29752	4.52512
Pp1s117_2V6.1	Archeaplastidia I	NR	NR	'DNA.synthesis/chromatin structure.histone.core.H2B'	2.19449	2.01603	2.36025	1.473	3.46823	3.0246	2.00172	1.44333	0	1.94218	1.3503	1.35103	1.61454	1.11554	2.52085	2.04646	2.13758	2.449	2.56407	1.94748	1.6976	2.90873	1.20338	3.04014	1.69914	2.16229	1.31671	1.98173	1.27679	2.26188	1.07661	2.36996	2.41524	0.701555	1.11216	3.79887
Pp1s119_17V6.1	Specific	NE	NE	'not assigned.unknown'	0	0	0	0	0	0	0	0.248849	0	0	0	0	0	0	0	0	0	0	0	0	0	0	0	0	0	0	0	0	0	0	0	0	0	0	0	0
Pp1s58_26V6.1	Specific	NE	NE	'not assigned.unknown'	0	0	0	0.101586	0.0680045	0	0	0.248849	0	0.057123	0	0.0465873	0	0	0	0.113692	0	0.341721	0.0625384	0	0.130584	0.0632333	0.212362	0	0	0.0745616	0	0	0.220136	0	0	0.0697048	0	0	0.0463399	0
Pp1s134_173V6.1	Specific	NR	NR	'stress.biotic'	22.5112	31.3361	18.6956	15.8982	23.0535	18.9037	14.5959	17.8176	14.6505	16.2229	22.505	17.0975	14.8433	19.2829	15.212	16.3717	21.9655	15.6622	14.7591	21.6123	18.3471	17.3259	23.289	19.6089	19.2903	20.4672	17.6621	12.8493	24.8754	20.2941	17.1692	20.7023	17.9042	8.71933	15.8946	22.5697
Pp1s248_9V6.1	Specific	NE	NE	'not assigned.unknown'	0	0	0	0	0	0	0	0	0	0	0	0	0	0	0	0	0	0	0	0	0	0	0	0	0	0	0	0	0	0	0	0	0	0	0	0
Pp1s192_78V6.1	Specific	NE	NE	'signalling.calcium'	0	0	0	0	0	0.0444793	0	0.0497698	0	0	0	0.0465873	0	0	0	0	0	0.17086	0	0	0	0	0	0	0	0.0372808	0	0	0	0	0	0	0	0	0	0
Pp1s16_348V6.1	Specific	NE	NE	'RNA.processing.RNA helicase'	0	0	0	0	0	0	0	0	0	0	0	0	0	0	0	0	0	0	0	0	0	0	0	0	0	0	0	0	0	0	0	0	0	0	0	0
Pp1s226_38V6.1	Specific	NE	NE	'not assigned.unknown'	0	0	0	0	0	0	0	0.199079	0	0	0	0	0	0	0	0	0	0	0	0	0	0	0.566298	0	0	0	0	0	0	0	0	0	0	0	0	0
Pp1s215_90V6.1	Archeaplastidia II	NR	NR	'not assigned.unknown'	12.6006	10.6937	15.4037	17.3204	11.7648	11.9649	13.8869	13.5374	13.1255	13.1383	13.4387	12.9979	14.4787	13.8645	13.0824	12.6767	11.4987	15.8331	15.3844	12.7299	14.1684	15.1128	17.6968	14.542	13.9929	18.0439	17.1627	13.2968	16.158	12.4403	11.9561	13.8713	15.0165	10.824	9.59235	10.4469
Pp1s195_1V6.1	Specific	NE	NE	'not assigned.unknown'	0	0	0	0	0	0	0	0	0	0	0	0	0	0	0	0	0	0	0	0	0	0	0	0	0	0	0	0	0	0	0	0	0	0	0	0
Pp1s83_45V6.1	Prokaryotic	6.17444e-10	3	'stress.abiotic'	174.002	148.704	159.317	102.297	111.867	101.368	77.6917	79.5322	81.9119	61.9214	49.3823	61.8679	36.2489	40.2125	40.9421	35.1309	36.7812	39.4118	37.2104	41.3721	45.574	48.6897	31.7127	41.4473	27.1363	36.1624	33.5081	43.7898	42.3982	40.7766	52.6974	55.1365	52.2426	61.5364	70.622	65.2511
Pp1s23_281V6.1	Prokaryotic	2.75043e-07	17	'amino acid metabolism.synthesis.aspartate family.lysine.dihydrodipicolinate synthase'	29.2362	23.7979	24.8447	27.5806	25.4337	27.6662	30.5679	31.355	23.4734	29.3612	30.4139	32.3782	39.5301	33.9973	30.3372	33.0844	39.9507	35.5389	37.2729	33.9147	32.9073	33.324	43.6757	36.1777	43.3781	52.8269	49.8535	44.0455	42.8385	41.9076	36.1516	41.1956	38.8538	30.5176	36.4695	27.5977
Pp1s13_236V6.1	Archeaplastidia I	NR	NR	'protein.synthesis.ribosomal protein.eukaryotic.40S subunit.S24'	124.873	155.191	142.609	169.547	155.662	153.142	140.746	140.401	139.043	155.946	146.347	125.925	135.309	139.655	175.851	142.513	158.402	159.242	146.34	133.379	135.677	159.158	159.413	155.706	134.332	129.924	136.62	159.945	139.302	160.908	126.927	152.166	122.599	139.259	161.726	147.318
Pp1s216_48V6.1	Specific	NE	NE	'not assigned.unknown'	0	0	0	0	0	0	0	0	0	0	0	0	0	0	0	0	0	0	0	0	0	0	0	0	0	0	0	0	0	0	0	0	0	0	0	0
Pp1s42_59V6.2	Specific	0.00109522	17	'nucleotide metabolism.synthesis.pyrimidine.carbamoyl phosphate synthetase'	25.6259	22.5708	21.5528	20.5712	18.0212	20.9053	22.1857	24.6858	20.2601	25.5911	23.2766	28.1853	27.0825	30.4382	21.9923	29.2757	20.7862	33.6595	25.6407	28.6897	25.2681	23.2066	28.2441	25.9425	27.9859	37.2063	31.3741	31.8994	33.7248	30.0327	26.0087	30.5307	27.5127	28.9141	21.0383	27.5418
Pp1s139_2V6.1	Archeaplastidia I	7.75702e-08	18	'secondary metabolism.isoprenoids.mevalonate pathway.HMG-CoA reductase'	12.2467	12.0524	11.0559	10.7173	12.1048	12.3653	12.2605	12.542	10.5113	12.7956	10.6095	12.4854	14.4267	12.6428	11.4308	12.7904	16.7321	15.5483	14.2588	15.3899	14.4296	16.251	21.2362	16.6194	21.1393	18.5658	18.888	17.5159	18.4034	19.7286	17.2825	19.4476	20.897	20.9464	16.9604	15.0837
Pp1s96_235V6.1	Archeaplastidia I	0.0229815	18	'RNA.regulation of transcription.unclassified'	19.538	18.8017	20	17.0157	17.2731	15.4343	18.9329	18.3153	16.3388	16.6228	16.8466	16.5851	18.9578	17.7955	18.0371	19.2708	23.2923	20.5602	22.764	16.8623	19.8488	19.0332	20.8114	19.8116	18.4407	18.2676	21.1128	19.8173	17.4788	20.6711	19.2091	20.772	20.372	23.2515	19.9261	21.62
Pp1s96_258V6.1	Specific	NE	NE	'protein.postranslational modification'	0	0	0	0	0	0	0	0	0	0	0	0	0	0	0	0	0	0	0	0	0	0	0	0	0	0	0	0	0	0	0	0	0	0	0	0
Pp1s68_174V6.1	Embryophyta	4.01435e-06	14	'not assigned.unknown'	28.9531	31.2047	30.9938	34.7424	23.1215	29.8456	34.9884	35.4361	31.6973	32.503	30.9283	34.0553	39.8426	36.1222	34.075	38.4848	46.1423	39.9244	34.271	37.0022	35.9107	36.2327	40.4195	40.7886	35.782	43.2457	45.9487	31.0684	35.1337	35.6246	29.5786	35.7586	31.188	23.5021	28.5917	29.7205
Pp1s34_403V6.2	Specific	0.0449273	18	'misc.O-methyl transferases'	53.4464	39.6194	49.5031	36.6726	36.9944	32.292	35.9892	41.4085	27.4492	36.7872	32.1499	38.7606	44.6341	35.2722	30.0764	39.2238	51.302	39.9244	40.0246	37.6196	35.6495	38.762	51.2499	37.5964	47.576	48.3905	44.632	40.4656	46.0965	38.1378	43.2346	45.587	41.1115	38.4352	34.4769	31.7317
Pp1s9515_1V6.1	Prokaryotic	NE	NE	'transport.ABC transporters and multidrug resistance systems'	0	0	0	0	0	0	0	0	0	0	0	0	0	0	0	0	0	0	0	0	0	0	0	0	0	0	0	0	0	0	0	0	0	0	0	0
Pp1s63_163V6.1	Specific	NR	NR	'not assigned.unknown'	0.424739	0	0.248447	0	0	0	0	0	1.3071	0	0	0	0	0	0	0	0	0	0	0	0	0	0	0	0	0	0	0	0	0	0	0	0	0	0	0
Pp1s259_34V6.1	Viridiplantae	0.0138389	14	'signalling.G-proteins'	131.386	141.867	137.702	140.798	136.757	134.061	149.378	144.133	142.801	136.353	146.411	121.36	137.548	150.119	153.381	154.394	150.073	164.652	154.97	138.319	162.578	165.798	196.647	162.597	130.284	127.575	155.872	139.552	126.622	135.147	142.113	148.82	144.337	148.479	118.908	138.044
Pp1s184_59V6.2	Viridiplantae	0.00140974	12	'not assigned.unknown'	14.9367	19.1523	18.0745	18.5395	18.2252	18.9927	20.6844	20.6545	19.5521	24.9628	22.9551	26.0423	17.8641	23.8513	25.3824	18.6455	24.2505	22.9522	18.4488	22.8473	22.2646	20.9302	19.3957	26.8546	19.2903	27.7742	25.1992	14.4474	20.4727	20.9852	16.2625	18.193	18.8493	15.4342	15.9409	18.4357
Pp1s234_101V6.1	Archeaplastidia I	NR	NR	'not assigned.unknown'	10.0522	12.2277	5.77639	14.4252	14.621	12.4097	6.13027	20.2066	12.2541	9.76804	11.6383	12.9979	9.68721	13.4927	9.99649	10.2891	14.0786	18.9655	8.88045	11.3999	9.85912	12.9628	12.4586	11.4005	10.9945	14.4277	14.2114	10.6118	11.8433	15.0792	15.8092	16.0321	14.1239	2.90644	10.4265	9.83236
Pp1s39_139V6.1	Archeaplastidia I	NR	NR	'protein.degradation.ubiquitin.E3.RING'	5.94635	8.63388	6.83229	7.3142	8.50056	6.49398	8.71582	8.31156	9.2042	8.39708	8.80909	7.87325	7.76019	7.75564	8.34489	7.1626	7.37098	7.11918	7.87984	8.12242	9.14091	7.588	7.43266	10.4378	6.9465	9.28292	8.62674	7.86298	6.73616	8.35638	9.17955	7.94635	8.66335	8.61911	8.06314	7.15081
Pp1s37_341V6.2	Archeaplastidia I	4.2048e-05	17	'secondary metabolism.wax'	86.0805	84.4104	82.0496	78.7292	85.8896	79.5736	96.9166	92.3728	94.3839	92.3679	87.7694	107.663	90.5703	99.0172	99.0087	94.1371	88.2306	103.655	89.4925	111.576	108.777	101.932	99.2437	119.224	116.191	130.707	129.038	98.8307	119.006	113.345	107.151	120.101	124.752	100.072	113.208	107.15
Pp1s184_39V6.3	Specific	NR	NR	'protein.degradation.ubiquitin.E3.RING'	32.351	25.2004	28.9441	22.2981	32.6421	26.1539	35.7807	37.2776	35.8365	37.6441	36.9724	36.1051	43.8529	37.0783	30.2502	34.6761	32.1375	34.5138	30.1435	41.6096	23.9622	33.2607	40.9858	35.9243	43.0783	47.6822	37.549	36.63	40.0648	35.1219	40.7413	40.2197	38.0137	28.0622	40.8718	30.6703
Pp1s166_6V6.1	Specific	NR	NR	'not assigned.unknown'	1.27422	0	0	0	2.04013	1.33438	1.00086	2.68757	2.28743	1.37095	3.0864	0.279524	0.312491	0.63745	0.782334	1.36431	0	1.02516	4.12754	1.13999	0	3.794	1.69889	1.82408	1.79909	1.11842	0.544847	2.30136	0.79249	1.50792	2.71987	2.50937	0.945092	0	0.278039	0
Pp1s39_72V6.1	Archeaplastidia I	0.00329165	15	'development.unspecified'	18.193	21.256	17.764	15.1871	19.5173	18.1476	22.1857	20.6047	29.0831	20.8499	20.8332	22.9209	25.7805	19.9734	22.7311	23.7048	28.3046	24.9456	21.5758	24.0823	30.165	26.8109	17.2721	27.0066	24.3877	24.7172	30.3752	25.251	20.5607	22.2418	28.8419	23.5602	23.7323	20.5957	22.2895	23.6871
Pp1s8_294V6.1	Specific	NR	NR	'not assigned.unknown'	0	0.525921	0.434782	1.16824	0.340022	0.0444793	0.208512	0	0.0544627	0.057123	0	0.0465873	0	0	0	0.170538	0	0	0	0	0	0	0	0.050669	0	0.335527	0	0.447487	0	0.31415	0.0566639	0	0	0	0	0.39106
Pp1s283_77V6.1	Archeaplastidia I	NR	NR	'glycolysis.cytosolic branch.phosphoglycerate mutase'	3.61028	2.14751	1.24224	2.43807	4.35229	3.33595	2.58555	4.18067	1.68834	3.4845	2.5077	3.3077	3.59364	4.46215	1.95583	5.17299	4.57001	2.84767	3.252	3.56247	2.61169	3.09843	3.04385	4.10419	3.99799	3.35527	4.99443	2.62099	2.99385	1.75924	4.13647	4.73993	3.57035	2.85633	4.03157	2.51396
Pp1s43_227V6.1	Specific	NR	NR	'not assigned.unknown'	0.353949	0	0	0.253965	0	0.444793	0.208512	0	0	0.57123	0	0	0	0	0.217315	0.568461	0	0	2.25138	0.237498	0	0.9485	0	0.253345	0	0.745616	0	0	0	0	0	0	0	0	0	0
Pp1s67_235V6.1	Archeaplastidia I	0.0112207	22	'RNA.regulation of transcription.unclassified'	17.5559	12.6221	16.3354	15.4919	17.4771	14.3668	14.9712	17.6185	15.5763	13.7095	19.8044	15.8863	17.9161	15.1926	15.2555	15.1211	12.5307	14.0675	14.1962	14.0599	16.7801	19.3494	17.2013	16.7714	16.2918	18.7895	20.6134	18.283	17.1266	19.226	23.9122	23.7693	19.3219	21.7482	12.6508	19.0502
Pp1s66_255V6.1	Archeaplastidia I	NR	NR	'development.unspecified'	1.4158	2.14751	1.61491	0.558723	1.90413	1.33438	1.25107	1.59263	1.68834	0.742599	1.6718	1.16468	1.7187	1.59362	1.60813	1.19377	0.810807	0.854302	1.50092	1.66248	1.37114	1.64407	1.1326	1.62141	1.09945	0.969301	1.58914	0.894974	1.05665	1.44509	1.86991	1.95174	1.15511	1.20267	0.973137	1.00558
Pp1s65_316V6.1	Streptophyta	NR	NR	'hormone metabolism.cytokinin.signal transduction'	20.5999	14.2875	19.5031	14.222	16.5931	16.146	18.0572	16.7724	16.2299	16.5657	17.5539	17.6566	20.8327	17.6892	14.7774	18.3044	21.5233	17.4847	18.4488	18.5248	17.7595	18.2744	17.1305	20.2676	18.4907	17.9694	20.0685	19.4976	17.9191	18.4092	20.4557	16.7292	19.4269	19.2928	14.8751	16.0893
Pp1s306_3V6.1	Specific	NR	NR	'not assigned.unknown'	0	0	0	0	0	0	0	0	0	0	0	0	0.416654	0	0	0	1.62161	0	2.18884	0	3.46049	0	1.20338	0	0	0	0	0	0	0	0	0	0	0	0	0
Pp1s130_293V6.1	Prokaryotic	0.00140974	19	'protein.synthesis.release'	29.1654	26.2522	30.9938	30.933	31.8261	28.1554	25.8138	29.5135	27.7215	25.4769	24.8198	26.2286	32.2386	30.0133	32.9884	30.5263	41.0563	32.3496	30.894	29.6397	33.0379	40.1532	22.298	33.2895	36.3817	32.3225	43.1791	40.7852	28.1334	38.1378	41.5913	39.7318	31.7656	33.1234	36.5158	28.1004
Pp1s497_5V6.1	Specific	NE	NE	'not assigned.unknown'	0	0	0	0	0	0	0	0	0	0	0	0	0	0	0	0	0	0	0	0	0	0	0	0	0	0	0	0	0	0	0	0	0	0	0	0
Pp1s52_50V6.1	Prokaryotic	1.59485e-05	17	'nucleotide metabolism.synthesis.pyrimidine.dihydroorotase'	25.7675	18.2758	17.3913	17.5236	23.1895	19.5264	21.9355	24.4868	20.0423	22.3922	21.219	21.2438	25.9888	22.6295	21.688	24.387	22.85	24.5469	24.3274	23.7973	22.9176	24.7242	27.1115	26.7532	25.1873	30.1602	31.7827	28.8949	23.9508	26.3257	25.4988	26.9758	27.6177	22.0489	20.1578	23.3519
Pp1s103_140V6.1	Specific	NE	NE	'not assigned.unknown'	0	0	0	0	0	0.0444793	0	0.0497698	0	0	0	0	0	0	0	0	0	0	0	0	0	0	0	0	0	0.0372808	0.317827	0	0.0440272	0	0	0	0	0	0	0
Pp1s1_353V6.1	Specific	NR	NR	'stress.biotic.PR-proteins'	19.0425	16.2597	15.3416	8.12688	12.5808	9.4741	15.0129	16.225	12.6353	13.6524	19.2257	10.9014	18.8536	14.077	11.2135	15.6327	15.7739	14.9218	12.0699	12.4449	17.1066	12.8364	11.963	15.9607	12.5937	13.4584	18.0707	15.4063	13.0761	13.3199	21.5889	21.26	16.8541	14.9832	18.4433	14.9161
Pp1s144_139V6.1	Prokaryotic	5.03824e-07	17	'polyamine metabolism.synthesis.arginine decarboxylase'	17.2019	14.1999	15.8385	19.9617	19.1773	21.439	24.5211	21.6001	25.543	24.5629	27.006	25.064	25.9888	25.073	23.0788	27.8546	25.8721	27.9641	26.8915	26.6473	26.0516	30.0991	29.7306	27.868	35.732	35.3049	39.6376	33.4337	31.5675	32.5459	30.3152	29.8337	30.348	17.7393	23.587	27.9887
Pp1s70_122V6.1	Viridiplantae	NR	NR	'Biodegradation of Xenobiotics'	6.79583	12.0085	9.19254	4.3682	3.74025	5.24856	5.62984	4.1309	8.65957	5.94079	3.47219	7.17444	3.85405	3.93094	9.90956	3.46761	2.72726	7.17613	3.31454	4.22746	7.37802	3.66753	3.68094	5.67493	3.84806	2.79606	6.35654	3.26026	4.49078	9.42449	5.43973	4.18229	6.09059	3.55789	4.26327	7.70947
Pp1s109_93V6.1	Prokaryotic	1.47452e-07	17	'protein.degradation.metalloprotease'	10.5477	10.124	9.44099	9.65068	11.5608	9.2517	10.8843	11.248	9.96667	12.2814	12.217	12.6252	13.4892	12.2709	12.2131	13.5294	16.0687	14.8079	13.008	13.5849	14.0378	14.6701	14.2282	13.5286	14.8425	19.3487	15.3919	14.3196	14.7491	14.0111	13.8827	14.2895	14.1239	13.6803	14.5044	11.7877
Pp1s2_279V6.1	Specific	NR	NR	'not assigned.unknown'	0	0.876536	0.186335	0.914275	0.61204	0.266876	1.29278	0.14931	0	0.514107	0.900199	0.326111	0.781227	0.371846	0.478093	0.227384	0	0	0	0.569995	0	0.695567	0.424723	0.608028	0.349824	0.223685	1.1805	0.703194	0.484299	0.06283	0.0566639	0.836458	0.472546	0	0	0.39106
Pp1s352_11V6.1	Specific	NE	NE	'not assigned.unknown'	0	0	0	0	0	0	0	0	0	0	0	0	0	0.159362	0	0	0	0	0	0	0	0	0	0	0.149924	0	0	0	0	0	0	0	0	0	0	0
Pp1s11748_1V6.1	Specific	NE	NE	'not assigned.unknown'	0	0	0	0	0	0	0	0	0	0	0	0	0	0	0	0	0	0	0	0	0	0	0	0	0	0	0	0	0	0	0	0	0	0	0	0
Pp1s116_28V6.1	Specific	NE	NE	'not assigned.unknown'	0	0	0	0	0	0	0	0.597238	0	0	0	0	0	0	0	0	0	0	0	0	0	0	0	0	0	0	0	0	0	0	0	0	0	0	0	0
Pp1s131_139V6.1	Archeaplastidia I	NR	NR	'development.unspecified'	5.87556	9.64189	6.64596	4.92692	6.73244	4.75929	4.87919	6.51985	5.06503	4.4556	7.45879	4.93825	5.41651	6.6401	6.25867	4.54768	6.85501	4.38541	5.12815	5.84245	5.35396	5.24837	6.15849	3.80018	5.7471	6.26318	5.08524	4.28309	5.37132	6.40866	4.64644	6.83107	4.51544	3.90866	6.99732	4.02233
Pp1s38_73V6.1	Specific	0.00583824	17	'signalling.receptor kinases.misc'	6.08793	3.1117	4.09938	1.67617	4.89632	1.95709	4.17025	6.271	3.70346	6.4549	8.80909	6.14952	9.89554	7.33067	7.25832	7.21945	7.22356	5.8662	6.00369	7.45743	3.78695	8.1571	7.99896	6.84032	10.8945	9.3202	11.5326	7.54335	6.78019	5.40338	11.4461	7.45842	11.3411	15.3841	6.25588	7.09494
Pp1s159_83V6.1	Specific	NR	NR	'not assigned.unknown'	0	0	0	0	0	0.222397	0	0	0	0	0	0	0	0	0	0.625307	0	0.626488	0	0	0.326461	0.316167	0.778659	0.557359	0	0	0	0	0	0	0	0	0.262526	1.75389	0	0
Pp1s109_151V6.1	Specific	NR	NR	'not assigned.unknown'	3.25633	2.93639	0.310559	0.761895	1.36009	0.889587	1.08426	2.83688	0	0	0	0.232936	0.781227	0.265604	0.217315	1.478	0	2.05032	1.25077	0.949991	0.326461	0	1.41574	1.31739	1.54922	1.52851	0	1.27853	1.14471	0	0	1.3941	0	5.21155	0	2.29049
Pp1s63_193V6.1	Specific	NE	NE	'not assigned.unknown'	0	0	0	0	0.408027	0	0	0.14931	0	0	0	0	0	0	0	0	0	0	0	0	0	0	0	0	0	0	0	0	0.132082	0	0	0.209114	0	0	0	0.502791
Pp1s163_93V6.1	Specific	0.0308014	18	'not assigned.unknown'	51.1811	44.9224	39.3167	41.5487	37.5385	41.3658	44.3297	45.2408	42.3175	40.843	38.7728	42.5342	48.6444	43.8778	41.9852	44.6242	46.0686	52.1124	39.3367	37.7146	39.11	49.0058	54.0106	48.8449	59.1202	52.7151	52.9863	44.1094	50.2791	50.3896	50.7142	43.9837	56.7055	59.2814	37.2573	41.9551
Pp1s39_223V6.1	Specific	0.00124329	15	'redox.thioredoxin.PDIL'	129.97	114.388	122.981	101.281	117.172	122.407	131.53	139.057	137.3	129.612	130.272	148.427	127.548	147.251	144.949	136.146	150.589	153.717	140.649	152.284	161.99	141.832	132.16	151.298	148.675	169.851	167.132	135.588	144.101	128.173	142.566	159.833	150.795	143.919	152.783	129.441
Pp1s7_388V6.1	Viridiplantae	0.0100886	17	'transport.metal'	9.27347	5.87279	9.13043	6.95864	9.86065	9.87442	8.92433	8.70972	4.95611	8.6827	6.94439	9.92309	9.79138	9.40239	7.64949	10.6302	8.55033	10.4225	10.3188	10.1174	12.2749	8.97913	9.91021	12.1606	10.3448	12.0044	10.2159	9.14152	9.90612	9.48732	11.7861	12.0589	9.39842	6.765	11.9093	10.3352
Pp1s145_164V6.1	Prokaryotic	NR	NR	'glycolysis.cytosolic branch.phosphoglycerate mutase'	77.8689	64.7322	95.59	107.275	82.2854	112.488	113.931	95.359	84.3083	82.3143	64.107	83.2049	69.425	66.7729	48.3743	76.9696	55.5772	70.907	74.6709	69.3494	61.897	75.5638	88.3424	61.4615	80.3095	90.145	69.695	65.5888	78.6326	54.8505	58.9871	66.7772	66.5765	59.1311	74.0511	60.5025
Pp1s157_52V6.1	Specific	NR	NR	'not assigned.unknown'	1.69896	0.701228	0.745341	0.812688	5.50836	2.31293	1.83491	1.59263	1.74281	2.51341	3.34359	1.11809	2.91658	2.97477	0.347704	2.27384	0	0.455628	2.00123	2.65998	2.61169	5.8807	0.849447	1.01338	1.79909	2.42325	2.54262	0.255707	1.23276	0.753959	0.679967	1.95174	1.0501	0.200444	2.78039	0.446926
Pp1s67_44V6.1	Specific	NR	NR	'protein.degradation.serine protease'	0.920269	1.57776	0.931676	0.965068	1.29208	1.02303	1.25107	1.4931	3.92131	2.05643	1.6075	1.44421	0.677063	2.12483	1.5212	1.08008	1.54791	1.30993	1.87615	1.61498	1.10997	0.822033	0.424723	2.48278	1.14942	1.71492	2.22479	0.319633	1.36484	1.06811	2.77653	1.60321	1.26012	0.801777	2.45601	0.893851
Pp1s170_1V6.1	Archeaplastidia I	6.69427e-05	2	'not assigned.unknown'	20.3875	16.1283	18.3851	13.257	15.233	14.011	12.2605	12.4922	13.3434	13.3668	7.90889	12.0661	11.3018	9.93359	9.21415	10.346	6.48646	10.5933	11.3195	9.35741	10.055	13.0893	8.14053	10.0325	8.69562	8.68643	9.85264	11.8904	10.3904	9.55015	14.0526	11.5013	13.4413	10.0222	13.3922	10.2793
Pp1s29_199V6.1	Specific	NE	NE	'not assigned.unknown'	0	0	0	0	0	0	0	0	0	0	0	0	0	0	0	0	0	0	0	0	0	0	0	0	0	0	0	0	0	0	0	0	0	0	0	0
Pp1s83_110V6.1	Specific	NE	NE	'signalling.receptor kinases.DUF 26'	0	0	0	0	0	0	0	0	0	0	0	0	0	0	0	0	0	0	0	0	0	0	0	0	0	0	0	0	0.132082	0	0	0	0	0	0	0
Pp1s14_170V6.1	Specific	NR	NR	'stress.biotic.PR-proteins'	8.07005	4.4265	5.21739	3.6571	7.41249	5.64888	5.42132	6.12169	3.10437	4.79833	7.84459	4.23944	6.40606	5.20584	5.78058	4.88876	6.11791	6.83441	5.06561	5.98494	5.54984	5.8807	5.30904	6.08028	6.64665	6.00221	7.08301	5.56162	6.33992	6.15734	7.42297	7.38871	7.1407	10.1224	8.34118	5.92176
Pp1s87_60V6.1	Specific	NR	NR	'not assigned.unknown'	0.495529	0.13148	0.745341	0.203172	0	0.934066	1.08426	0.647008	0.762478	0.342738	0.450099	0.605635	0.364573	1.38114	0.304241	0.170538	1.76903	0.740395	0.625384	0.379996	0.652922	0.3794	1.69889	0.709366	0.499748	0.335527	0.544847	0.894974	0.572354	0.753959	0.169992	0.209114	0.787577	0.501111	0.0926797	0.0558657
Pp1s39_194V6.1	Specific	NE	NE	'not assigned.unknown'	0	0	0	0	0	0	0.375322	0.447929	0	0	0	0.186349	0	0	0	0	0	0	0	0	0	0	0	0.456021	0.199899	0	0	0	0	0	0	0.278819	0	0	0	0
Pp1s382_28V6.1	Prokaryotic	NR	NR	'protein.synthesis.ribosome biogenesis.Pre-rRNA processing and modifications.methylotransferases'	4.31818	7.40673	5.46583	1.57458	1.83612	3.69179	4.75408	4.23044	7.89709	4.51272	3.21499	5.17119	3.4374	3.8247	2.95548	5.22984	0.737098	6.15097	3.37707	5.17745	5.41925	3.85723	3.96408	3.24282	3.84806	5.89037	5.49387	4.09131	4.79897	4.58659	4.53311	4.3914	4.04289	4.61022	4.35595	3.96646
Pp1s248_66V6.1	Specific	NR	NR	'stress.biotic.PR-proteins'	1.4158	1.3148	0.621118	0.965068	0.204013	0.66719	1.16767	0.945627	0.163388	0.685476	1.1574	1.21127	1.30205	0.743692	0.217315	1.19377	1.10565	1.19602	1.37585	1.61498	1.10997	1.07497	1.27417	1.87475	2.24887	1.7522	1.1351	0.831047	1.05665	0.816789	2.20989	1.32439	0.997597	1.30289	1.06582	0.111731
Pp1s200_21V6.1	Specific	NE	NE	'not assigned.unknown'	0	0	0	0	0	0	0	0	0	0	0	0	0	0	0	0	0	0	0	0	0	0	0	0	0	0	0	0	0	0	0	0	0	0	0	0
Pp1s63_8V6.1	Prokaryotic	0.000141324	16	'redox.glutaredoxins'	8.21163	5.96044	3.66459	3.86027	3.46823	3.64731	4.25365	4.7779	1.68834	8.56845	0.707299	8.0596	10.9372	7.22443	8.04065	7.73106	8.18178	7.4609	14.3838	7.83743	6.46393	3.92047	15.0777	11.5019	8.79557	10.8114	10.2159	8.88581	10.6546	10.6811	7.87628	7.31901	9.71345	2.255	3.15111	5.25138
Pp1s1_731V6.1	Specific	NE	NE	'not assigned.unknown'	0	0	0	0	0	0	0	0	0	0	0	0	0	0	0	0	0	0	0	0	0	0	0	0	0	0	0	0	0	0	0	0	0	0	0	0
Pp1s180_25V6.2	Archeaplastidia I	NR	NR	'not assigned.unknown'	44.1729	34.3164	39.2546	30.8314	30.942	29.9346	38.0744	30.5587	31.9696	33.8168	30.9926	38.4811	32.3949	25.7105	29.0333	30.4126	32.5797	27.8502	29.1429	26.8372	30.165	28.8976	23.0766	30.2494	38.2807	37.5045	40.9089	31.6437	29.4542	25.3833	28.162	24.6755	34.8109	30.0165	25.3479	24.134
Pp1s79_31V6.1	Archeaplastidia I	9.0634e-05	12	'cell.organisation'	18.3346	20.1603	20.559	25.5997	22.1015	23.9299	24.6462	22.7946	21.6217	25.3626	23.2766	23.48	23.4889	24.9668	23.8177	24.0459	23.1449	26.1986	24.3274	25.4123	27.2921	26.1154	28.8104	31.2121	22.5386	27.215	30.1028	19.7533	21.4853	20.6082	19.1524	21.8873	21.1596	12.9788	18.675	23.6871
Pp1s338_31V6.1	Specific	0.00369925	12	'not assigned.unknown'	0.637109	0	0	0.457137	5.37235	1.42334	2.91917	2.78711	4.30255	0.799722	4.50099	1.49079	3.38532	4.19655	1.9993	1.30746	2.72726	3.18939	3.81484	2.65998	2.41581	0.5691	2.61913	3.54683	2.54872	3.13159	1.90696	1.15068	2.46552	2.01056	2.09656	0.627343	1.20762	0.200444	0	0.502791
Pp1s6_92V6.1	Specific	NR	NR	'not assigned.unknown'	0	0	0	0	0	0	0	0	0	0	0	0	0	0.212483	0	0	0	1.08212	0	0.427496	0	0	0	0	0	0	0	0	0	0	0	0	0.21002	0	0	0.223463
Pp1s1_151V6.2	Specific	4.00107e-08	19	'not assigned.unknown'	128.767	112.021	104.969	97.6242	111.595	93.8069	102.922	105.164	104.296	85.1133	91.756	101.747	117.028	108.951	105.615	120.343	100.024	128.031	134.02	131.194	132.608	130.008	126.78	116.387	142.878	159.935	103.385	148.757	151.806	134.079	151.236	142.895	146.332	138.056	127.296	129.497
Pp1s31_143V6.1	Archeaplastidia I	NR	NR	'not assigned.unknown'	44.2437	43.7391	51.4906	42.3614	38.1505	38.0298	43.454	44.1458	44.5505	46.7266	41.5377	39.5526	44.9466	48.818	52.6337	40.8155	39.2136	39.0701	45.7781	44.0796	48.3815	45.4648	38.8622	46.9195	41.5291	37.0198	50.7161	46.0911	52.4364	51.7091	57.9105	41.1258	49.3023	69.454	51.1129	52.011
Pp1s37_248V6.1	Specific	NE	NE	'not assigned.unknown'	0	0	0	0	0	0	0	0	0	0	0	0	0	0	0	0	0	0	0	0	0	0	0	0	0	0	0	0	0	0	0	0	0	0	0	0
Pp1s56_120V6.1	Archeaplastidia I	0.00583824	18	'DNA.synthesis/chromatin structure'	42.4739	36.4639	34.3478	37.0789	32.0981	37.4961	33.9875	35.6352	46.0754	37.9868	33.5645	41.1832	38.8009	36.919	43.2891	37.5184	32.6534	38.3866	38.7113	40.9446	42.1788	39.6473	42.8263	36.7857	50.0248	49.0616	49.8989	47.3057	40.5491	40.651	39.4381	45.5173	51.8226	51.414	48.6105	40.1116
Pp1s100_200V6.1	Archeaplastidia I	0.000217737	8	'DNA.synthesis/chromatin structure.histone.core.H4'	26.5462	36.7707	28.0124	27.0219	21.0814	17.2135	30.9849	20.2563	21.9485	24.6771	36.458	25.8094	24.6868	22.6295	20.8622	21.9994	34.9384	23.3509	16.8228	25.2698	18.6083	26.7477	18.5463	24.9798	8.79557	13.3465	8.39972	4.85843	11.9754	13.6341	7.08299	10.4557	9.71345	4.30955	13.2069	14.6368
Pp1s39_144V6.1	Specific	0.00813098	4	'not assigned.unknown'	119.776	88.2671	171.118	156.696	102.007	173.425	184.408	127.709	137.518	126.699	91.6274	110.412	138.486	71.9787	63.5429	87.7703	62.5059	74.2103	117.635	61.8919	59.9383	67.9126	78.6446	54.7732	105.497	95.6626	72.7824	85.47	90.7841	57.6779	58.7605	102.466	112.571	51.9652	69.1391	58.9383
Pp1s28_101V6.1	Specific	0.00906165	19	'not assigned.unknown'	8.14084	7.3629	11.2422	11.8856	6.1204	17.9252	17.807	12.0443	14.1058	12.9098	16.6537	10.7151	28.6971	14.6082	11.6046	17.2812	6.63388	16.6304	24.1398	11.4949	15.5395	16.3774	33.7655	16.0114	29.5851	22.3685	24.0641	27.6163	27.1648	23.4984	30.7685	24.327	21.5796	30.2671	14.2727	16.0893
Pp1s105_98V6.1	Specific	NR	NR	'not assigned.unknown'	15.6446	17.4869	17.5155	15.2887	18.9052	18.9037	19.9338	19.5595	17.537	21.0213	18.3898	18.4486	22.8118	20.3984	19.5149	21.431	18.4274	19.1933	17.8234	18.9523	21.4811	23.839	18.8294	18.4435	18.8405	24.3071	22.5657	16.9406	17.3908	16.7756	20.569	22.445	18.6393	21.648	24.9772	15.81
Pp1s79_66V6.1	Specific	NE	NE	'not assigned.unknown'	0	0	0	0	0	0	0	0	0	0	0	0	0	0	0	0	0	0	0	0	0	0	0	0	0	0	0	0	0	0	0	0	0	0	0	0
Pp1s38_228V6.1	Specific	NE	NE	'not assigned.unknown'	0	0	0	0	0	0	0	0	0	0	0	0	0	0	0	0	0	0	0	0	0	0	0	0	0	0	0	0	0	0	0	0	0	0	0	0
Pp1s159_113V6.1	Archeaplastidia I	NR	NR	'not assigned.unknown'	10.1937	9.64189	9.5031	8.7364	9.65663	7.42805	9.75838	9.30696	8.1694	10.5678	8.61619	9.96968	9.42681	10.1461	8.82299	8.75429	10.9828	8.48606	8.12999	11.2574	8.68386	10.4335	9.06076	10.9445	9.04544	10.5505	12.5769	8.69403	9.06961	11.6235	10.7661	9.89809	11.1836	8.76944	10.5655	9.55303
Pp1s407_28V6.1	Specific	NR	NR	'not assigned.unknown'	1.76975	0	1.0559	0.406344	1.15608	0.355835	2.12683	0.846087	0	0.685476	0	0.978333	0.416654	1.32802	2.21661	0.682153	0.294839	0	0.500307	0.379996	0	0.252933	1.20338	0.405352	0.399799	0.93202	0.953482	0	0.748463	0	0.453311	1.74262	0.420041	0	1.76091	1.89943
Pp1s37_275V6.1	Specific	NR	NR	'misc.peroxidases'	5.16766	7.53821	6.21118	5.79041	5.98439	5.29304	9.59157	10.4517	5.17396	8.11147	6.88009	8.10619	5.78108	8.44621	6.82369	7.2763	7.59211	9.1695	8.25507	8.97742	5.68042	5.3116	8.77762	10.7418	8.34579	14.9869	8.67214	4.92235	9.90612	6.47149	6.23303	8.29487	9.34591	5.01111	3.79987	6.14523
Pp1s8_75V6.1	Specific	NE	NE	'not assigned.unknown'	0	0	0	0	0	0	0	0	0	0	0	0	0	0	0	0	0	0	0	0	0	0	0	0	0	0	0	0	0	0	0	0.278819	0	0	0	0
Pp1s36_220V6.1	Archeaplastidia I	0.0188159	13	'protein.degradation.cysteine protease'	40.2794	32.651	34.6584	32.1012	37.2664	32.9147	35.6973	36.0831	31.8607	35.1307	38.9657	38.4811	39.3218	37.6627	38.3344	38.0869	44.3733	42.829	36.0847	41.5146	45.1169	39.5208	40.7027	41.6499	36.8814	39.033	37.6398	28.5113	37.9955	37.9493	36.2082	41.8229	46.8871	51.865	32.4379	34.8043
Pp1s121_169V6.1	Archeaplastidia II	NR	NR	'not assigned.unknown'	0.566319	0	0.124224	0.914275	0	0.222397	0.417025	0.647008	0	0	0	0.745397	0	0	1.04311	1.36431	0	0.455628	0	0.379996	0	0	0	0	0	0.186404	0	0	0	0	0	0.697048	0.420041	3.10689	0	0.111731
Pp1s3_235V6.1	Specific	NR	NR	'not assigned.unknown'	17.4143	11.0005	26.8944	18.7426	29.4459	32.0696	37.1152	19.7586	27.8304	31.5319	14.0817	24.4583	20.8848	27.6228	28.9464	31.379	24.5454	20.5032	25.6407	24.6998	19.9141	25.3566	24.2092	22.9024	18.8905	27.215	25.8802	20.7122	30.1146	28.085	19.6624	20.3538	17.2217	10.5233	18.1652	12.2346
Pp1s456_7V6.1	Viridiplantae	0.049261	14	'RNA.regulation of transcription.SET-domain transcriptional regulator family'	5.87556	4.9086	5.09316	8.12688	7.34448	7.16118	8.54901	8.51064	7.35246	7.59736	11.1239	8.19936	9.58305	7.38379	9.34454	8.47006	11.3513	10.0808	6.87923	8.31242	8.81445	8.66297	8.63604	9.9818	8.79557	10.1404	8.98997	8.50225	8.8935	7.9794	9.12289	9.27074	8.03328	6.96544	9.40699	8.82678
Pp1s478_16V6.1	Specific	NE	NE	'not assigned.unknown'	0.566319	0.350614	0	0	0	0.177917	0.33362	0	0	0	0	0	0	0	0	0	0	0	0	0.189998	0	0	0	0.405352	0	0	0	0	0	0.753959	0	0	0	0	0	0
Pp1s51_25V6.1	Archeaplastidia II	NE	NE	'not assigned.unknown'	0	0	0	0	0	0.0889587	0.083405	0.0497698	0	0	0.1929	0	0	0	0	0	0	0	0	0	0	0	0	0	0	0	0	0	0.0440272	0	0	0	0	0	0	0
Pp1s74_193V6.2	Archeaplastidia I	0.0409376	1	'protein.synthesis.ribosomal protein.eukaryotic.60S subunit.L18A'	692.042	758.422	629.751	716.74	685.213	668.569	644.011	583.153	643.041	655.944	739.192	618.306	624.305	587.198	670.547	615.472	610.685	673.93	625.947	590.229	645.348	631.511	572.456	667.007	623.186	574.572	587.163	689.449	698.052	673.16	680.76	607.756	659.359	756.778	621.047	749.438
Pp1s104_185V6.1	Specific	NE	NE	'DNA.synthesis/chromatin structure'	0	0	0	0	0	0	0	0	0	0	0	0	0	0	0	0	0	0	0	0	0	0	0	0	0	0	0	0	0	0	0	0	0	0	0	0
Pp1s324_46V6.1	Embryophyta	0.000963665	9	'development.late embryogenesis abundant'	25.7675	17.2678	36.7702	67.4531	27.6778	62.9828	127.818	111.285	66.2811	96.8235	68.2222	134.311	100.726	62.5232	59.9355	81.6309	35.8229	67.7746	107.378	42.1796	40.22	30.4785	137.469	30.3001	54.4226	72.0265	32.4184	45.2601	65.1603	17.0269	15.9792	25.9302	22.5247	8.01777	50.1861	24.5809
Pp1s194_167V6.1	Archeaplastidia I	6.23484e-08	15	'RNA.regulation of transcription.bZIP transcription factor family'	21.5201	21.0369	17.7018	17.8791	18.7012	18.9927	19.4334	21.6001	20.9681	22.6207	21.4762	23.3402	23.3326	21.7795	19.1237	23.0795	25.4299	22.8953	22.9516	25.3648	21.9382	25.736	26.4744	26.4999	23.5381	28.5198	26.198	23.3332	21.8815	24.1267	21.6456	25.512	22.2097	20.0945	21.3627	17.1508
Pp1s68_3V6.1	Viridiplantae	0.0138389	11	'DNA.repair'	1.34501	0.920362	0.310559	1.4222	0.61204	0.533752	0.583835	1.39356	0.81694	1.14246	1.8647	0.978333	1.61454	2.01859	1.47774	2.1033	2.80097	1.36688	1.43838	1.13999	0.391753	0.822033	1.34496	1.11472	0.949521	0.93202	1.2259	0.76712	0.836517	0.6283	0.793295	1.25469	0.997597	0.851888	0.880457	1.06145
Pp1s22_241V6.3	Specific	0.000217737	17	'not assigned.unknown'	109.016	123.153	104.286	92.6465	104.999	91.1827	99.794	113.674	101.954	98.7086	99.7291	106.219	116.351	106.613	105.702	106.814	108.501	112.255	113.069	118.939	114.065	111.417	135.204	118.211	122.688	120.864	140.253	90.3284	108.087	110.832	116.388	117.731	124.28	86.5418	106.304	107.541
Pp1s5_297V6.1	Archeaplastidia I	NE	NE	'cell.organisation.cytoskeleton.mikrotubuli'	0	0	0	0	0	0	0	0	0	0	0	0	0	0.212483	0	0	0	0	0	0.0474996	0	0	0	0.050669	0	0	0	0	0	0	0.113328	0	0	0	0	0
Pp1s13_430V6.1	Archeaplastidia I	2.54419e-08	11	'PS.lightreaction.photosystem II.PSII polypeptide subunits'	25.4844	26.7343	31.9876	31.9996	33.8662	28.8226	41.7442	59.7238	54.027	83.3425	91.113	70.8127	84.7371	86.8525	79.7546	75.4916	79.9751	75.4064	76.4219	55.432	72.1479	63.9289	47.4982	56.496	41.1792	44.6251	51.715	50.3103	44.9958	45.6145	46.0111	42.7988	28.8253	29.0644	34.6159	40.335
Pp1s58_3V6.1	Specific	NE	NE	'not assigned.unknown'	0	0	0	0	0	0	0	0	0	0	0	0	0	0	0	0	0	0	0	0	0	0	0	0	0	0	0	0	0	0	0	0	0	0	0	0
Pp1s336_22V6.1	Viridiplantae	1.32969e-06	20	'RNA.regulation of transcription.unclassified'	78.3644	75.7327	65.6521	60.7485	68.8885	66.1853	56.2984	72.1663	67.098	55.9234	65.2001	71.9308	66.4564	65.9229	70.8012	77.936	67.0759	72.2739	71.669	73.2443	72.4091	71.2007	52.8073	67.5418	82.3585	81.384	75.0072	96.7211	98.709	86.2027	92.0222	91.1739	86.3709	90.3002	81.7899	82.8488
Pp1s15_316V6.2	Prokaryotic	0.0338965	17	'misc.rhodanese'	17.8391	15.2955	16.7702	18.4379	14.485	13.8776	16.9312	16.0259	16.2299	20.1073	17.4896	16.3987	19.9994	18.6985	15.6467	15.9169	20.0491	16.5165	17.1981	19.0948	23.0482	18.0847	16.2103	19.5582	17.3413	20.3926	21.6577	20.4565	17.6549	21.6763	17.5091	18.8203	18.6918	21.2972	17.7945	17.5977
Pp1s10_223V6.1	Archeaplastidia II	NE	NE	'not assigned.unknown'	0	0	0	0	0	0	0	0	0	0	0	0	0	0	0	0	0	0	0	0	0	0	0	0	0	0	0	0	0	0	0	0	0	0	0	0
Pp1s14_327V6.1	Prokaryotic	0.000651811	6	'not assigned.unknown'	74.6125	76.3901	71.0558	43.5296	46.243	48.8383	32.6947	27.7218	30.3357	28.2188	32.6643	31.0271	30.2595	30.1726	25.6432	25.467	32.3586	28.9323	25.7658	27.5972	22.0688	28.8344	23.5721	26.2972	23.888	18.715	19.5691	21.4794	24.5232	26.3886	21.8156	17.4959	17.6417	20.2449	18.5823	24.2457
Pp1s202_116V6.1	Embryophyta	NR	NR	'not assigned.unknown'	0.14158	0.394441	0.434782	0.203172	0.476031	0.622711	0.708942	1.09494	1.14372	0.456984	0.321499	0.698809	0.468736	0.478087	0.304241	0.28423	0.810807	0.398674	0.312692	0.427496	0.848799	0.316167	0	0.912042	0.199899	0.559212	0.590251	0.447487	0.396245	0.942449	0.339983	0.627343	0.472546	0.300666	0.13902	1.00558
Pp1s213_86V6.1	Specific	NR	NR	'not assigned.unknown'	0.28316	0	0	0	0	1.69022	0.375322	0.696778	0	1.88506	0	0	0.468736	0.212483	0	0	0.294839	0	0.562846	0	0.261169	0.252933	0.991021	0	0.199899	0.335527	0	0.255707	0.396245	0	0.509975	0.278819	0.472546	0	0	0
Pp1s103_77V6.1	Archeaplastidia I	NE	NE	'not assigned.no ontology'	0	0	0	0	0	0	0	0	0	0	0	0	0	0	0	0	0	0	0	0	0	0	0	0	0	0.186404	0	0	0	0	0	0	0	0	0	0
Pp1s281_57V6.1	Archeaplastidia I	5.03824e-07	20	'RNA.processing'	65.8346	50.8391	56.9565	47.0343	46.039	45.8137	48.6251	48.0279	42.5354	44.1561	45.7172	48.3576	49.8944	45.6839	41.9852	48.0918	50.1964	52.9097	48.6549	53.437	43.354	49.4485	58.3995	55.8879	56.0218	61.8489	57.8446	54.2738	59.6569	60.1911	56.7206	62.0373	67.3116	57.3772	55.5615	56.2009
Pp1s9_381V6.2	Specific	3.35367e-06	17	'protein.degradation.metalloprotease'	62.0827	59.7797	56.4596	47.3391	63.2442	51.7295	61.5112	61.9635	64.3204	56.666	64.4928	58.9795	84.4767	69.4289	71.8443	90.4421	65.7491	72.16	90.9934	76.3318	72.9314	95.4191	80.7682	75.3955	100.249	81.4959	96.6195	89.2417	71.236	89.4699	98.0286	82.4608	97.817	83.2345	81.0484	75.8656
Pp1s258_50V6.1	Viridiplantae	NR	NR	'redox.misc'	2.19449	2.27899	3.1677	0.812688	3.40022	2.89116	2.25193	3.03596	3.649	3.14177	1.4789	2.51571	3.07283	2.65604	1.60813	3.06969	2.50613	2.90463	2.56407	3.08747	2.02406	1.83377	2.83149	3.09081	2.04897	2.57238	3.13287	2.04565	2.77371	3.32999	2.54988	2.9276	2.31023	3.65811	1.99261	0.78212
Pp1s169_19V6.1	Archeaplastidia I	NR	NR	'protein.synthesis.ribosomal protein.eukaryotic.40S subunit.S26'	347.012	333.653	298.944	334.371	303.504	271.68	291.792	295.284	323.89	314.005	344.84	294.012	349.365	310.438	295.027	314.188	289.679	312.276	297.057	301.195	339.324	328.94	309.694	339.736	326.086	238.262	277.327	327.432	309.159	367.869	367.522	298.755	309.623	325.271	335.547	375.976
Pp1s3_591V6.1	Specific	NR	NR	'not assigned.unknown'	0	0.219134	0	3.45393	0.136009	0.622711	0	0.248849	0	0.114246	0.900199	1.30444	0.260409	1.64675	1.60813	0.113692	0	0	0.875538	0.807492	0.522338	0	0.566298	0.101338	0.399799	0.0745616	0.635654	1.08675	0.616381	0.31415	0.453311	0	0.10501	1.55344	0	0.614523
Pp1s207_93V6.1	Archeaplastidia I	NE	NE	'protein.postranslational modification'	0	0	0	0	0.204013	0	0.792347	0.14931	0	0.057123	0	0.419286	0	0.371846	0.043463	0.0568461	0.0737098	0.0569534	0	0.237498	0	0.316167	0.212362	0.152007	0.649673	0.186404	0.317827	0.447487	0.308191	0.56547	0.28332	0.209114	0.0525051	0	0.417059	0
Pp1s143_48V6.1	Prokaryotic	NR	NR	'transport.ABC transporters and multidrug resistance systems'	9.41505	7.66969	6.52173	5.28248	8.02453	7.16118	7.67326	9.55581	7.35246	6.62627	6.75149	7.22103	8.48933	8.39309	6.91062	8.52691	8.3292	7.40395	6.50399	6.88744	7.18214	7.46153	6.58321	8.61373	7.19637	8.98468	9.17159	7.22372	7.52865	6.84846	9.12289	8.36458	7.87577	6.46433	8.85091	6.81561
Pp1s80_41V6.1	Embryophyta	7.79468e-05	22	'minor CHO metabolism.galactose.alpha-galactosidases'	49.6237	38.217	42.4844	38.1456	37.1984	34.516	43.2455	32.7486	31.5884	34.6165	32.6643	41.1832	35.3635	33.3068	27.4251	40.4744	29.1891	32.5204	30.3937	42.2271	33.299	35.9165	33.4116	35.215	47.4261	52.4914	45.4947	43.5341	44.9518	37.9493	45.3311	41.1956	49.2498	42.5944	44.1619	40.1674
Pp1s81_8V6.1	Prokaryotic	0.049261	9	'hormone metabolism.abscisic acid.synthesis-degradation.synthesis.9-cis-epoxycarotenoid dioxygenase'	1.62817	0.394441	1.92546	2.08251	1.4961	1.55678	2.00172	2.88665	2.06958	1.94218	3.21499	3.07476	5.52067	1.59362	1.82545	2.04646	1.10565	1.82251	1.81361	2.18498	2.61169	1.45437	2.83149	1.26673	2.84856	1.26755	2.04317	1.98173	1.36484	1.38226	1.47326	2.02144	0.787577	0.751666	0.556078	1.45251
Pp1s86_77V6.1	Embryophyta	NR	NR	'lipid metabolism.lipid degradation.lysophospholipases.glycerophosphodiester phosphodiesterase'	23.573	18.977	25.7764	22.9077	29.3099	24.775	26.4811	28.6674	23.9091	28.2188	24.4983	26.1821	26.2492	26.5604	21.6011	26.4903	28.8205	27.7363	26.2661	26.9322	29.8385	27.6962	26.4036	28.8307	22.3387	27.6251	30.7838	25.5067	22.8061	21.2365	27.822	28.0213	26.4101	23.3017	30.538	24.7485
Pp1s282_83V6.1	Specific	NR	NR	'not assigned.unknown'	0	0	0.683229	0	0.204013	0	0.917455	0.348389	0	0.171369	0.450099	0.326111	0.5729	0.371846	2.43393	1.02323	0	0	1.37585	0	0	0.695567	0	0.557359	0.349824	0.260966	0	0.703194	0.660408	0.43981	0.169992	0	0.367536	0	0	0
Pp1s341_18V6.1	Specific	NE	NE	'signalling.receptor kinases.leucine rich repeat XII'	0.0707899	0.0876536	0.186335	0.203172	0.0680045	0.0889587	0.0417025	0.0995397	0.163388	0	0.514399	0.186349	0	0.0531208	0.086926	0	0	0.17086	0.0625384	0.142499	0.195877	0.126467	0.0707872	0.101338	0.0999496	0	0.136212	0	0.0880544	0	0	0.209114	0.0525051	0	0	0.0558657
Pp1s92_29V6.1	Archeaplastidia II	0.000846917	15	'not assigned.no ontology'	3.61028	3.33084	3.1677	3.14917	4.82832	3.0246	4.21195	5.02675	4.68379	3.19889	3.85799	4.42579	5.36443	4.14342	3.25972	4.37715	7.29727	3.75893	5.94115	4.79746	4.76633	6.38657	5.5214	6.33363	4.49773	5.89037	4.81281	3.77167	4.22661	5.40338	4.47645	5.36727	3.78037	4.76055	3.66085	4.74858
Pp1s327_16V6.1	Embryophyta	NR	NR	'stress.biotic'	6.15872	9.37893	6.21118	6.29834	7.48049	5.33752	5.46303	6.56962	4.57487	6.22641	7.90889	6.80174	5.62483	6.90571	5.78058	5.7983	6.26533	5.12581	5.62846	7.69493	6.59451	6.70273	7.71581	6.58697	6.89652	9.76757	7.58245	5.36984	7.30852	7.53959	7.42297	7.52812	6.98318	7.91755	7.97046	5.41897
Pp1s67_234V6.1	Archeaplastidia I	0.000331576	15	'minor CHO metabolism.callose'	2.05291	2.23517	1.92546	1.473	1.83612	1.73469	2.04342	2.43872	1.90619	2.34204	2.1862	2.46913	3.38532	2.33732	3.1728	3.69499	2.80097	3.36025	3.06438	2.70747	3.19932	2.78227	1.84047	3.5975	2.49874	2.31141	3.13287	3.38811	2.20136	2.63886	2.8332	2.64878	2.41524	1.804	2.91941	1.89943
Pp1s31_121V6.1	Archeaplastidia I	NR	NR	'not assigned.unknown'	100.876	109.085	74.2857	109.103	88.4738	89.3145	87.2416	90.3323	88.1206	97.2234	121.848	94.2927	89.6849	108.366	108.744	94.2508	117.788	99.7255	106.941	102.409	113.217	107.623	138.955	114.765	103.948	68.4103	83.6794	107.269	99.5455	120.068	102.392	102.396	96.5569	100.823	118.908	108.547
Pp1s7_280V6.2	Specific	NR	NR	'RNA.regulation of transcription.HB,Homeobox transcription factor family'	14.0872	16.698	13.1056	17.0157	14.689	13.6552	14.3874	12.8406	21.2405	16.6799	16.2679	18.3088	14.7391	15.3519	21.2534	15.8032	18.2063	19.0224	16.8228	16.0549	21.7423	19.2862	13.0956	23.0544	11.7941	14.5022	19.4783	13.7442	15.1013	19.8543	14.6193	16.8686	22.4197	19.9943	20.8066	14.2458
Pp1s428_25V6.1	Specific	NE	NE	'not assigned.unknown'	0	0	0	0	0	0	0	0	0	0	0	0	0	0	0	0	0	0	0	0	0	0	0	0	0	0	0	0	0	0	0	0	0	0	0	0
Pp1s199_157V6.1	Archeaplastidia I	1.36443e-09	18	'not assigned.unknown'	21.6617	20.5109	22.2981	21.4347	19.7893	19.9267	18.5993	17.7181	19.3887	20.2787	18.7113	19.5667	23.1243	19.2297	20.7318	28.1388	20.7862	25.629	25.3281	25.6023	26.5739	29.7197	26.4036	31.1614	30.1348	29.1909	35.0064	31.5159	25.5358	28.9646	32.7517	30.461	33.8658	30.8684	26.4137	29.6647
Pp1s23_84V6.1	Specific	NE	NE	'not assigned.unknown'	0	0	0	0	0	0	0	0	0	0	0	0	0	0	0	0	0	0	0	0	0	0	0	0	0	0	0	0	0	0	0	0	0	0	0	0
Pp1s3_238V6.3	Specific	5.00023e-08	16	'glycolysis.plastid branch.glyceraldehyde 3-phosphate dehydrogenase (GAP-DH)'	112.414	98.917	76.2732	56.3803	75.893	67.8755	77.4415	72.5147	75.7032	76.8305	78.8317	86.466	92.341	102.683	86.274	103.517	105.774	96.9917	92.807	118.701	100.681	113.188	123.099	103.162	117.841	107.965	122.636	99.3421	93.7339	102.036	96.7819	83.6458	118.032	96.7645	78.7778	81.8432
Pp1s341_61V6.1	Specific	NR	NR	'not assigned.unknown'	1.62817	0	2.04969	3.04758	0.408027	0.133438	1.37618	0.796317	2.72313	0.342738	3.40789	1.53738	0.833309	1.06242	2.73817	2.61492	0	2.61986	3.50215	1.56749	2.35052	2.90873	1.84047	1.52007	1.49924	0.969301	1.36212	3.19633	1.76109	1.44509	1.13328	1.60321	0.840082	6.16366	4.30961	2.79328
Pp1s74_83V6.1	Specific	NE	NE	'not assigned.unknown'	0	0	0	0	0	0	0	0	0	0	0	0	0	0	0	0	0	0	0	0	0	0	0	0	0	0	0	0	0	0	0	0	0	0	0	0
Pp1s188_79V6.1	Specific	NE	NE	'not assigned.unknown'	0	0	0	0	0	0	0	0	0	0	0	0	0	0	0	0	0	0	0	0	0	0	0	0	0	0	0	0	0	0	0	0	0	0	0	0
Pp1s14_22V6.1	Specific	NE	NE	'not assigned.unknown'	0	0	0	0	0	0	0	0	0	0	0	0	0	0	0	0	0	0	0	0	0	0	0	0	0	0	0	0	0	0	0	0	0	0	0	0
Pp1s73_73V6.1	Specific	NR	NR	'not assigned.unknown'	2.40686	6.31106	2.29813	7.00944	2.31215	1.37886	4.71238	4.67836	1.36157	1.77081	4.82249	3.91333	2.44784	3.8247	3.12934	4.43399	0.221129	3.75893	3.31454	4.46496	4.50516	1.77053	2.40677	4.9149	2.34882	3.28071	4.54039	3.38811	4.00648	3.1415	3.00319	0.836458	2.62526	10.824	2.03895	8.93851
Pp1s79_35V6.1	Archeaplastidia II	NR	NR	'not assigned.no ontology'	0.637109	0.438268	0.0621118	0	0.408027	0.177917	0.50043	0.298619	0	0.685476	0.385799	0.372698	0.364573	0.371846	0.738871	0.511615	0.442259	0.227814	0.37523	0.379996	0.718214	0.505867	0.637085	0.658697	0.249874	0.44737	0.726462	0.703194	0.484299	0.37698	0.113328	0.487934	0.157515	0.801777	1.34386	0.670388
Pp1s89_161V6.3	Prokaryotic	7.75702e-08	13	'glycolysis.unclear/dually targeted.aldolase'	160.481	162.028	139.627	135.059	140.157	126.366	188.245	226.702	203.69	251.57	261.829	264.802	325.355	316.866	332.97	324.648	336.706	300.714	276.858	291.932	283.368	266.718	219.794	256.132	271.813	296.271	294.353	278.401	248.314	250.629	258.784	238.6	229.762	218.083	208.622	191.955
Pp1s3_96V6.2	Prokaryotic	NR	NR	'tetrapyrrole synthesis.uroporphyrinogen decarboxylase'	39.2884	29.4954	30.7453	37.536	40.4627	44.6128	41.2021	48.8242	59.092	36.8443	44.817	50.0347	52.1339	43.8778	43.7672	52.5826	41.7934	38.2158	45.2153	40.3746	40.9382	38.0665	25.8373	35.1643	60.1197	51.5966	55.3473	61.6253	55.2101	62.5158	73.2098	57.2974	59.9609	91.9037	59.9174	69.5528
Pp1s156_89V6.1	Archeaplastidia I	NR	NR	'RNA.processing'	55.7824	51.6279	56.0869	51.6565	46.311	45.4134	46.4149	43.9965	43.4612	47.4692	43.531	44.1647	46.2486	44.6746	52.286	46.5001	46.4372	47.9548	49.4053	45.3621	51.6461	51.7249	54.7185	52.1891	42.3786	50.6273	47.22	45.2601	46.4047	43.7296	47.031	44.3323	45.1019	49.8104	40.6401	39.3853
Pp1s47_233V6.1	Specific	NE	NE	'not assigned.unknown'	0	0	0	0	0	0	0	0	0	0	0	0	0	0	0	0	0	0	0	0	0	0	0	0	0	0	0	0	0	0	0	0	0	0	0	0
Pp1s69_79V6.1	Specific	NE	NE	'not assigned.unknown'	0	0	0	0	0	0	0	0	0	0	0	0	0	0	0	0	0	0	0	0	0	0	0	0	0	0	0	0	0	0	0.396647	0.209114	0	0	0	0
Pp1s37_16V6.1	Viridiplantae	NR	NR	'not assigned.no ontology'	5.23845	13.1919	9.44099	12.2411	12.5128	9.74098	9.29965	9.15765	4.62933	8.28284	16.5894	8.0596	8.28101	7.86188	9.51839	9.03852	1.25307	13.498	7.75476	7.02993	10.8385	10.9394	4.45959	12.7179	7.24635	4.4737	5.94791	6.07303	7.79282	9.98996	5.77972	10.3163	9.08339	1.40311	14.7824	11.6759
Pp1s143_148V6.1	Viridiplantae	NR	NR	'not assigned.no ontology'	20.3167	13.7616	17.3292	18.9458	15.709	16.1905	15.1797	17.3697	14.9772	16.2801	16.3322	15.7931	17.0307	13.8114	15.6032	17.736	19.9753	14.9788	18.6364	16.3873	13.9072	18.4009	15.0777	17.6835	18.5906	18.9387	16.8902	19.2419	15.8498	16.4614	15.8659	17.705	14.1764	14.1814	15.6165	14.5251
Pp1s128_31V6.2	Archeaplastidia I	0.0124674	16	'RNA.RNA binding'	36.2444	29.3201	32.6087	30.9837	35.2263	31.6248	36.6565	35.685	34.5838	36.673	39.4801	37.363	35.9364	37.7689	36.5958	39.2238	34.791	36.3932	36.4599	40.6596	38.5877	37.6238	37.4464	37.3431	35.632	45.0725	46.8568	37.9085	38.6999	34.9335	36.9449	36.3162	38.5913	29.8161	40.0376	37.43
Pp1s74_181V6.1	Specific	NR	NR	'not assigned.unknown'	12.5298	10.9567	11.3043	12.4443	7.07246	8.62899	9.21625	10.7503	8.33279	7.08325	13.7602	11.1809	10.7289	10.571	9.17069	8.41322	8.40291	13.5549	9.38076	9.21491	8.87974	14.101	15.1485	14.2887	10.7946	12.4891	14.6655	9.26937	14.9693	10.9952	11.9561	12.6863	8.55834	9.37077	16.775	8.10053
Pp1s25_110V6.2	Specific	1.36443e-09	5	'PS.calvin cycle'	1151.61	1318.31	1332.55	1595.71	1763.02	1603.17	1609.01	1630.31	1680.88	1547.29	1574.38	1428.65	1471.05	1297.37	1425.85	1383.06	1186.58	1183.21	1266.28	1090.02	1238.99	1254.17	1096.49	1111.42	1092.6	1012.36	1158.75	1241.52	964.724	1153.62	1217.42	1136.47	1106.13	1252.78	1220.73	1255.3
Pp1s379_24V6.1	Archeaplastidia I	0.00159665	23	'minor CHO metabolism.callose'	26.1215	28.838	24.6584	24.0251	24.6176	21.3946	21.31	23.8398	20.5869	23.5347	24.3054	20.7779	21.5619	21.1952	20.0799	21.6015	17.3955	21.0728	22.4513	24.1773	20.8935	23.2699	21.4485	23.3584	21.0894	21.8466	26.4251	24.8675	19.6802	23.1214	26.0087	25.5817	25.0974	24.805	25.7186	22.0111
Pp1s30_140V6.1	Specific	NE	NE	'not assigned.unknown'	0.21237	0	0	0	0	0	0	0	0	0	0	0.139762	0	0	0	0	0	0	0	0	0	0	0	0	0	0	0	0	0	0.18849	0	0.209114	0.315031	0	0	0
Pp1s90_198V6.1	Specific	NR	NR	'not assigned.unknown'	0	0	0	0.050793	0.204013	0	0.125107	0.597238	0	0	1.0288	0.232936	0.520818	0.159362	0.130389	0	0	0.17086	0	0.237498	0.914091	0	0.849447	0.152007	0	0.260966	0.136212	0	0.132082	0.43981	0.396647	0	0	0	1.48288	0.502791
Pp1s85_12V6.1	Prokaryotic	NR	NR	'secondary metabolism.isoprenoids.non-mevalonate pathway.HDS'	0.495529	0.701228	0.621118	0.965068	0.952063	0.444793	0.917455	0.696778	0.81694	0.913968	0.578699	0.931746	0.729145	0.796812	0.912723	0.454768	1.25307	0.740395	0.37523	1.04499	1.10997	0.885267	0.920234	0.810704	0.399799	0.559212	0.681058	0.639267	0.572354	0.25132	0.509975	0.766753	0.682567	0.601333	0.463399	0.558657
Pp1s103_65V6.1	Archeaplastidia I	0.00049924	19	'stress.abiotic.cold'	176.125	174.255	169.689	201.953	177.968	157.323	160.638	132.438	154.075	140.237	141.781	151.083	164.266	173.705	197.192	187.933	168.574	187.491	179.423	175.986	197.052	221.064	162.952	181.648	186.356	187.15	156.553	199.771	212.035	220.596	181.721	175.168	223.829	204.754	176.045	193.686
Pp1s112_23V6.1	Archeaplastidia I	NR	NR	'RNA.regulation of transcription.AP2/EREBP, APETALA2/Ethylene-responsive element binding protein family'	0.353949	0.219134	0.559006	0.406344	0.952063	0.222397	0.875752	0.696778	1.96066	0	0.450099	0.978333	0.416654	1.11554	1.13004	0.113692	3.83291	1.02516	0.437769	1.18749	0.58763	0.505867	1.34496	0.760035	0.399799	1.19299	0.998886	1.85387	1.27679	2.45037	0.623303	1.11528	0.787577	0.0501111	0.648758	0.502791
Pp1s14_196V6.1	Archeaplastidia I	0.032349	14	'RNA.regulation of transcription.AP2/EREBP, APETALA2/Ethylene-responsive element binding protein family'	0.21237	0	0	0	0	0	0.50043	0.398159	0.544627	0.114246	0.321499	0.698809	2.13535	0	0.608482	0.795845	2.21129	0.683441	1.18823	0.237498	0.130584	0.0632333	4.60117	0.557359	0.599698	0.44737	0.408635	1.15068	1.32082	0.25132	0.906622	0.348524	0.945092	0	0.509739	0.167597
Pp1s79_37V6.1	Specific	NE	NE	'not assigned.unknown'	0	0	0	0	0.272018	0	0	0	0	0	0	0	0	0	0	0	0	0	0	0	0	0	0	0.101338	0	0	0	0	0	0	0	0	0	0	0	0
Pp1s10_235V6.1	Specific	NR	NR	'not assigned.unknown'	0	0	0.621118	0	0	0.444793	0	0.348389	1.90619	0.57123	0.642999	0.465873	0.520818	0	0	0.170538	0	0	0.187615	1.32999	0.652922	0	0	0.354683	0.149924	0.782897	0.454039	0	0	0	0	1.18498	0.735072	0	1.29752	0.39106
Pp1s46_324V6.1	Archeaplastidia I	1.6026e-08	13	'protein.degradation.ubiquitin.proteasom'	64.4896	62.497	58.2608	75.58	76.573	77.3051	89.2433	92.8705	80.0602	90.9398	93.3635	90.8918	87.9662	97.583	97.0094	88.7367	100.172	98.2447	98.6856	90.1067	96.7631	79.6108	103.42	101.186	84.9572	82.4279	92.3061	81.3787	82.507	73.3854	77.7429	82.879	81.1729	74.7657	73.356	77.6533
Pp1s410_34V6.1	Specific	NE	NE	'not assigned.unknown'	0	0	0	0	0	0	0	0	0	0	0	0	0	0	0	0	0	0	0	0	0	0	0	0	0	0	0	0	0	0	0	0	0	0	0	0
Pp1s142_147V6.1	Specific	NE	NE	'not assigned.unknown'	0	0	0	0	0	0	0	0	0	0	0	0	0	0	0	0	0	0	0	0	0	0	0	0	0	0	0	0	0	0	0	0	0	0	0	0
Pp1s20_265V6.1	Specific	NR	NR	'protein.postranslational modification'	1.13264	0	1.11801	0.406344	1.08807	0.800628	0.083405	0	0	0	5.46549	1.11809	1.92703	0.849933	0.782334	0.909537	0.14742	1.36688	0	0.617494	1.17526	1.1382	0.566298	0.101338	1.29935	0.671055	2.63343	0.639267	0.0880544	1.13094	1.92657	0.697048	0.840082	0.651444	2.59503	0.558657
Pp1s1_592V6.1	Specific	NE	NE	'not assigned.unknown'	0	0	0	0	0	0	0	0	0	0	0	0	0	0	0	0	0	0	0	0	0	0	0	0	0	0	0	0	0	0	0	0	0	0	0	0
Pp1s22_207V6.1	Archeaplastidia I	0.000163441	2	'protein.degradation.ubiquitin.E3.RING'	86.0805	76.2148	80.3726	48.2534	41.6867	48.7049	43.4957	28.6177	32.7865	35.5305	23.0837	27.1604	20.9369	22.417	19.2106	17.6223	26.4618	24.1483	21.951	28.4047	30.7526	29.53	29.0935	32.6815	13.1934	12.8619	12.5769	19.4976	26.0641	18.1579	25.9521	27.2546	24.9399	35.3283	35.9597	35.4188
Pp1s64_109V6.1	Specific	NR	NR	'hormone metabolism.ethylene.signal transduction'	10.123	10.5623	8.57142	9.70147	11.4248	9.38514	10.0086	10.4019	9.36758	11.139	11.3811	10.6219	11.8226	11.0491	9.73571	9.26591	9.8034	9.34036	9.81853	11.2574	9.79383	10.3703	11.6799	11.3499	10.8445	11.3706	11.6234	10.9315	9.55391	9.48732	10.9928	10.6648	12.0762	11.3251	11.6313	8.82678
Pp1s204_7V6.1	Streptophyta	NR	NR	'not assigned.unknown'	7.57452	7.3629	6.95652	8.48244	11.4928	6.44951	10.3005	11.0987	6.4266	7.76873	8.16609	10.2958	7.65602	11.2616	6.60637	8.35637	5.23339	6.94832	7.94238	10.1649	10.7732	6.0704	11.8923	10.6405	8.89552	11.818	10.4429	6.32874	9.55391	4.83791	6.51635	9.47986	8.87337	7.36633	7.73876	8.37985
Pp1s9_165V6.1	Specific	NE	NE	'not assigned.unknown'	0	0	0	0	0	0	0	0	0	0	0	0	0	0	0	0	0	0	0	0	0	0	0	0	0	0	0	0	0	0	0	0	0	0	0	0
Pp1s201_42V6.2	Archeaplastidia I	NR	NR	'protein.postranslational modification'	76.7362	74.1549	86.3974	86.3989	88.4058	86.5568	111.471	92.9701	90.7349	109.733	85.7118	102.119	77.8102	94.8207	88.3168	88.4525	65.3069	118.349	85.8652	103.929	112.107	98.2646	89.2627	114.968	114.392	109.419	110.922	89.6252	96.5957	117.429	84.1459	90.3375	86.0559	86.4416	86.6092	101.787
Pp1s227_56V6.1	Specific	NR	NR	'not assigned.unknown'	15.7154	11.4388	9.25465	8.83799	14.893	11.2533	12.761	15.0305	11.4916	12.9098	12.5385	10.6219	14.9996	14.2895	14.0385	14.6663	16.8058	11.3907	12.0074	11.7324	15.4743	12.8996	13.8743	12.8699	13.793	16.1053	15.0287	13.6803	14.3969	14.1996	13.316	12.9651	14.5439	9.97211	13.3922	15.8659
Pp1s131_164V6.1	Specific	NE	NE	'not assigned.unknown'	0.0707899	0	0	0	0.0680045	0	0.250215	0	0	0	0.2572	0	0	0.0531208	0	0.0568461	0	0.227814	0.187615	0.522495	0	0.1897	0	0.152007	0.149924	0	0.0454039	0.0639267	0	0	0.169992	0.0697048	0.21002	0	0	0
Pp1s300_35V6.1	Specific	NE	NE	'not assigned.unknown'	0	0	0	0	0	0	0	0	0	0	0	0	0	0	0	0	0	0	0	0	0	0	0	0	0	0	0	0	0	0	0	0	0	0	0	0
Pp1s164_107V6.1	Archeaplastidia I	0.00906165	20	'protein.degradation.ubiquitin.E3.RING'	33.8376	32.388	36.6459	27.2759	32.2341	28.3333	30.9432	27.7716	24.4538	24.2773	27.1346	33.2167	27.0825	27.1979	23.0354	26.604	28.3783	26.882	31.3317	33.3447	32.7767	33.6401	35.9599	35.2656	32.9834	35.9014	30.6476	30.493	32.0078	29.6557	28.4453	38.1285	34.4959	25.3562	34.4769	30.1116
Pp1s4_383V6.1	Prokaryotic	1.60561e-06	19	'signalling.in sugar and nutrient physiology'	25.6259	25.5072	21.3664	25.1933	23.1895	22.5066	20.4342	24.2877	18.7352	18.8506	22.8908	21.4767	23.7493	20.8234	21.7315	24.6712	26.167	23.9204	27.642	23.0848	22.3952	27.4433	23.9261	23.0037	28.6855	30.533	35.6421	29.5981	25.6679	28.5248	30.8818	27.6031	26.3576	25.0054	26.5064	23.0167
Pp1s179_51V6.1	Specific	NE	NE	'not assigned.unknown'	0	0	0	0.457137	0	0	0	0	0	0	0	0.186349	0	0	0	0	0	0	0	0	0	0	0	0	0	0	0	0	0	0	0	0	0	0	0	0
Pp1s61_195V6.1	Archeaplastidia I	NR	NR	'not assigned.unknown'	10.123	10.4308	9.5031	7.36499	6.73244	7.91732	7.46474	8.85903	5.82751	8.56845	6.10849	6.75516	8.07268	7.96812	7.43217	6.93522	11.1302	8.25825	6.75415	6.60244	6.85568	6.32333	10.8304	8.10704	7.84605	7.49344	7.35543	8.75796	7.4406	8.79619	7.70629	8.78281	8.40082	12.2772	11.6313	6.92735
Pp1s29_234V6.1	Archeaplastidia I	0.000846917	2	'polyamine metabolism.synthesis.SAM decarboxylase'	10.6893	10.124	15.2795	5.53644	8.29655	6.31607	6.25537	4.08113	5.11949	4.16998	2.1219	5.45071	2.2916	2.5498	3.69435	4.14976	1.54791	3.58807	3.56469	4.36996	4.1787	3.66753	3.96408	6.08028	2.19889	3.5044	4.22256	3.77167	4.18259	4.27244	3.90981	4.46111	5.93308	2.55567	4.86569	6.64802
Pp1s7_390V6.1	Archeaplastidia I	NR	NR	'protein.synthesis.ribosomal protein.eukaryotic.60S subunit.L28'	574.672	545.687	509.937	586.761	462.634	534.33	520.739	489.536	471.157	535.814	591.881	515.022	530.349	485.206	489.654	521.733	517.443	509.221	456.906	506.868	500.4	475.262	487.724	585.227	510.992	521.484	569.092	521.706	500.942	553.092	562.163	492.395	546.158	537.642	505.151	597.763
Pp1s110_11V6.1	Specific	NE	NE	'not assigned.unknown'	0	0	0	0	0	0	0	0	0	0	0	0	0	0	0	0	0	0	0	0	0	0	0	0	0	0	0	0	0	0	0	0	0	0	0	0
Pp1s37_218V6.1	Archeaplastidia I	0.00230398	13	'RNA.regulation of transcription.CCAAT box binding factor family, HAP5'	2.69002	2.80491	3.66459	3.75868	4.42029	3.20251	6.17197	5.57422	2.39636	3.14177	4.05089	4.00651	4.32279	5.04648	3.04241	4.43399	4.34888	4.49932	4.62784	4.36996	5.61513	5.18513	5.23825	5.37092	4.64766	4.21273	4.99443	3.57989	4.44675	3.20433	2.8332	5.50668	3.83287	2.60578	2.96575	2.51396
Pp1s98_247V6.1	Specific	NR	NR	'not assigned.unknown'	6.44188	0	3.66459	5.99358	4.01226	7.65045	7.58985	6.91801	3.48561	5.48381	0.642999	4.98484	4.47903	6.85259	9.08376	4.88876	0	7.00527	8.38015	6.60244	8.4227	3.73077	8.35289	7.04299	9.64514	7.1952	4.85822	7.86298	8.27712	6.03168	8.78291	3.34583	8.13829	5.36189	8.43386	8.37985
Pp1s95_121V6.1	Viridiplantae	0.00038051	18	'RNA.regulation of transcription.C2H2 zinc finger family'	17.7683	18.7579	19.7515	12.2919	16.1851	12.4097	12.8444	13.189	16.72	16.2229	11.9598	12.8115	17.6557	16.2019	14.4297	17.8497	18.28	17.0291	19.3244	15.9124	16.5189	17.6421	22.0856	18.6462	17.9909	23.897	20.9766	18.6027	17.6109	19.226	19.3791	19.3082	16.6966	13.7304	18.3042	12.1787
Pp1s21_229V6.1	Specific	0.00415285	3	'not assigned.unknown'	24.6349	31.1608	23.1056	12.1903	9.79264	15.8791	9.88349	9.55581	10.4568	14.395	9.83788	6.70857	12.6559	5.57769	10.3007	10.7439	3.98033	11.9602	6.56653	4.55996	4.50516	6.2601	6.37085	5.32025	7.79607	5.03291	6.67437	4.98628	5.41535	6.03168	7.81962	3.97318	4.72546	4.20933	8.4802	6.87148
Pp1s117_57V6.1	Archeaplastidia I	0.000846917	20	'misc.UDP glucosyl and glucoronyl transferases'	42.9695	21.2122	27.3292	36.5202	30.806	33.4485	31.8607	33.296	28.2661	20.8499	20.4474	28.4648	54.8942	24.9668	20.9492	29.56	35.0858	24.2052	37.7732	23.7023	25.2681	30.4785	53.3028	23.2571	104.098	59.3138	43.7239	52.2281	43.1026	35.2476	63.2369	42.3805	51.9276	64.944	53.9859	42.849
Pp1s506_4V6.1	Viridiplantae	NR	NR	'not assigned.unknown'	16.1401	14.3752	14.9068	12.7998	13.3969	12.3208	13.3448	15.578	11.4916	10.8534	11.8312	13.6967	13.9579	13.2802	13.3431	13.8136	10.6879	15.0357	13.4458	13.6324	11.2956	13.3422	17.4137	13.9846	14.9924	17.5965	17.9799	13.2968	13.7805	13.1943	14.506	13.8713	13.2838	12.177	11.0289	11.0614
Pp1s32_217V6.1	Archeaplastidia I	6.69427e-05	17	'transport.unspecified cations'	61.304	49.349	60.3105	33.9805	40.5987	35.628	37.6573	33.9928	37.906	38.2724	28.292	34.7541	35.5719	34.5285	30.9456	41.8955	41.4249	42.9429	46.0908	46.1696	39.2406	47.6779	48.1353	55.3812	49.3251	51.7458	53.3042	46.4108	47.9016	44.9862	44.5945	45.3081	41.5841	25.0054	43.9765	38.7708
Pp1s38_399V6.1	Streptophyta	0.00728847	19	'misc.oxidases - copper, flavone etc'	21.0954	23.4473	24.472	23.5172	23.7336	23.0403	24.813	23.3918	23.419	24.6771	23.4695	24.5515	24.5305	26.0823	26.2082	23.1932	26.2407	25.5721	25.1404	23.6548	24.6805	26.558	24.634	25.8919	25.4372	27.1404	26.2434	27.7442	23.8628	27.5195	29.5219	27.0455	26.1476	29.2148	26.7844	29.1619
Pp1s9_40V6.1	Prokaryotic	NR	NR	'cell.division.plastid'	23.0775	16.435	15.1553	12.6475	14.553	11.8315	14.2622	18.1162	9.42205	12.9098	11.1882	14.8613	14.3225	14.502	11.5612	15.3484	18.796	16.2317	16.1349	16.9098	12.9279	12.3937	15.2193	15.5554	13.793	16.5527	21.1582	12.4657	15.0573	14.8279	11.3894	14.7077	13.6513	9.92199	12.6508	12.6256
Pp1s130_226V6.1	Archeaplastidia II	0.00521707	7	'amino acid metabolism.degradation.branched chain group.leucine'	23.2899	25.9893	23.913	19.6061	16.8651	22.5066	19.8504	19.9079	19.0075	21.4783	13.1172	16.3987	10.4684	17.7955	16.1682	9.60698	11.7199	11.9602	13.4458	15.7699	14.299	13.7216	20.8822	16.0114	6.59668	14.5768	9.85264	8.11869	13.2522	6.03168	6.28969	8.85251	8.34831	9.47099	6.53392	11.3966
Pp1s313_15V6.1	Archeaplastidia I	NR	NR	'protein.synthesis.ribosomal protein.eukaryotic.40S subunit.S28'	555.559	747.685	676.894	827.012	637.406	668.525	630.375	591.913	586.4	678.222	780.987	532.912	584.462	649.243	672.764	597.736	728.105	644.314	551.464	511.665	612.31	640.617	572.669	649.982	499.748	442.076	512.928	604.683	521.194	702.188	588.058	618.142	518.908	627.391	594.679	701.673
Pp1s67_16V6.1	Viridiplantae	2.05556e-10	9	'redox.thioredoxin'	35.041	28.0053	36.0248	39.6694	34.2743	37.4961	53.4626	42.3541	50.4869	58.494	48.4178	48.3576	48.4361	46.8526	45.9838	38.7122	29.4102	51.1442	42.0884	31.8247	39.763	38.1929	36.4554	41.7006	15.3922	16.2917	22.0209	17.7716	12.7239	14.2624	15.4126	12.6863	13.8088	7.11577	18.4896	19.1061
Pp1s107_134V6.1	Specific	NE	NE	'not assigned.unknown'	0.0707899	0.482095	0	0	0.0680045	0.311355	0.0417025	0.14931	0	0.971091	0	0	0	0.265604	0.478093	0.625307	0	0.284767	0.0625384	0.522495	0.718214	0	0.920234	0	0	0.335527	0.0454039	0.319633	0.220136	0	0.169992	0.209114	0.0525051	0	0.0463399	0
Pp1s439_15V6.2	Specific	NR	NR	'not assigned.unknown'	31.0768	31.2923	27.4534	28.6473	32.7782	31.7138	34.1543	33.3956	27.5581	28.333	29.578	31.7259	30.572	31.3944	33.1623	31.6064	33.022	29.5019	35.6469	33.5347	33.8214	36.2959	33.7655	32.7829	32.3337	37.6536	36.7771	31.4519	31.6115	31.1008	34.735	38.0588	38.2762	36.531	32.9476	35.6982
Pp1s159_69V6.2	Specific	5.74117e-05	16	'protein.degradation'	33.9791	32.651	33.1677	37.0281	36.9264	33.7153	40.0761	37.5762	37.3069	40.5573	46.0387	42.7671	41.1967	43.4528	37.6389	37.5752	39.9507	39.4687	43.7769	49.4945	46.031	43.5678	46.2241	47.0715	46.2767	49.658	44.7228	36.3104	45.7003	42.0961	44.9911	48.4449	44.4718	41.8929	40.6401	36.7038
Pp1s250_60V6.1	Specific	NE	NE	'not assigned.unknown'	0	0	0	0	0	0	0	0	0	0	0	0	0	0.531208	0	0	0	0	0	0	0	0	0	0	0	0	0	0	0	0.18849	0	0	0	0	0	0
Pp1s434_21V6.1	Specific	NE	NE	'not assigned.unknown'	0	0	0	0	0	0	0	0	0	0	0	0	0	0	0	0	0	0	0	0	0	0	0	0	0	0	0	0	0	0	0	0	0	0	0	0
Pp1s414_10V6.1	Viridiplantae	0.000217737	12	'major CHO metabolism.degradation.sucrose.hexokinase'	4.45976	3.7691	2.79503	5.23168	6.32442	5.02617	12.8027	12.542	12.7443	16.6228	16.075	18.6815	26.6138	15.405	14.0385	21.033	11.7936	14.694	14.2588	9.97491	11.4261	14.6701	6.22928	8.76574	14.3927	8.83555	13.8482	10.8036	7.4406	5.0264	10.7661	7.52812	9.50343	12.9287	6.20954	5.92176
Pp1s180_136V6.1	Specific	NE	NE	'not assigned.unknown'	0	0	0	0	0	0	0	0	0	0	0	0	0	0.371846	0	0	0	0	0	0	0	0	0	0	0	0	0	0	0.132082	0	0	0	0	0	0	0
Pp1s44_143V6.1	Archeaplastidia I	9.0634e-05	18	'not assigned.unknown'	32.7049	22.7023	26.7702	29.5615	29.718	27.4882	31.5271	28.5679	34.8017	28.79	24.3697	35.5461	33.0199	31.66	29.946	34.2782	39.0662	30.9257	31.0816	34.2947	37.6083	35.3474	32.6329	35.1643	51.524	50.9629	51.1248	43.2784	36.4105	37.1953	52.8108	48.5146	48.5147	55.4229	43.6985	42.9049
Pp1s14_435V6.1	Viridiplantae	0.000846917	17	'not assigned.unknown'	1.98212	2.62961	1.92546	2.1841	2.58417	2.31293	1.7098	3.03596	1.25264	2.17067	1.2217	2.70206	2.91658	2.70916	1.73852	2.61492	2.80097	2.96158	2.50154	3.13497	3.00344	3.66753	1.84047	2.9388	3.44826	3.35527	2.95125	2.94063	2.72969	2.63886	2.8332	2.64878	3.15031	2.30511	2.54869	2.56982
Pp1s71_77V6.1	Streptophyta	NE	NE	'PS.lightreaction.photosystem II.PSII polypeptide subunits'	0	0	0.124224	0	0.272018	0	0	0	0	0.114246	0	0.0931746	0.468736	0.106242	0	0.113692	0	0	0.125077	0.332497	0	0	0.141574	0.202676	0.0999496	0.149123	0.181616	0.703194	0	0	0.113328	0	0	0	0	0
Pp1s2653_2V6.1	Specific	NE	NE	'not assigned.unknown'	0	0	0	0	0	0	0	0	0	0	0	0	0	0	0	0	0	0	0	0	0	0	0	0	0	0	0	0	0	0	0	0	0	0	0	0
Pp1s35_209V6.1	Archeaplastidia I	0.000250825	17	'development.unspecified'	18.9009	19.24	17.4534	17.1173	17.3411	16.235	17.1397	20.8536	17.4825	18.3936	16.718	19.753	20.2077	20.8234	19.0368	19.3845	18.8697	19.7628	20.1999	22.3248	19.9794	19.1597	19.1833	20.521	21.9889	24.4562	24.9721	21.7351	20.1645	19.1003	23.6855	24.6755	20.9495	19.2427	21.5944	18.5474
Pp1s165_101V6.1	Specific	NE	NE	'not assigned.unknown'	0	0	0	0	0	0	0	0	0	0	0	0	0	0	0	0	0	0	0	0	0	0	0	0	0	0	0	0	0	0	0	0	0	0	0	0
Pp1s248_78V6.1	Specific	NE	NE	'not assigned.unknown'	0	0	0	0	0	0	0.375322	0	0	0	0	0.0931746	0	0	0	0	0	0.227814	0	0	0	0	0.141574	0	0.199899	0	0	0	0	0	0	0	0	0	0	0
Pp1s15_162V6.1	Archeaplastidia I	NR	NR	'protein.degradation.ubiquitin.E3.RING'	3.39791	2.58578	1.86335	2.64124	5.30435	4.22554	5.29622	3.93182	2.50528	4.9697	3.60079	2.98159	5.98941	4.834	4.82439	5.96884	6.85501	4.04369	6.06623	3.79996	5.15808	4.7425	4.17645	5.16824	4.69763	4.92107	5.49387	4.02738	3.3901	3.58131	5.38307	4.25199	6.09059	4.61022	4.91203	4.35752
Pp1s276_63V6.1	Specific	NE	NE	'misc.cytochrome P450'	0	0	0	0	0	0.0444793	0	0	0	0.685476	0	0	0	0.159362	0	0	0	0	0	0.189998	0	0	0	0.152007	0.0999496	0.186404	0.136212	0	0.0880544	0	0.0566639	0	0.10501	0	0	0.111731
Pp1s56_263V6.1	Archeaplastidia I	0.0112207	16	'cell.vesicle transport'	6.15872	9.37893	7.26707	3.19996	8.56856	5.78232	6.58899	8.61018	4.84718	6.56915	7.78029	8.38571	10.7289	10.1461	11.8654	8.6406	10.6879	11.3337	8.81792	7.40993	11.165	12.457	5.09668	11.4005	10.7946	12.6009	9.44401	9.01366	10.6546	8.85902	6.40302	15.823	11.3936	11.8262	6.25588	9.4413
Pp1s132_197V6.1	Archeaplastidia I	NR	NR	'cell.vesicle transport'	1.48659	2.76109	0.807453	0.253965	2.24415	0.800628	1.50129	1.69217	1.14372	0.514107	1.929	1.21127	1.24996	1.32802	1.08657	0.795845	1.62161	1.08212	1.37585	0.617494	0.914091	0.695567	1.34496	0.658697	1.34932	1.00658	0.81727	0.639267	0.616381	1.00528	0.793295	0.487934	0.735072	0.601333	1.25118	0.614523
Pp1s421_18V6.1	Streptophyta	0.00259777	18	'not assigned.unknown'	14.9367	21.5189	19.9379	22.5013	26.0457	19.6599	22.1857	28.966	24.6171	27.419	31.507	30.6078	29.1137	32.5099	30.5545	25.4102	23.1449	27.1668	24.9528	30.0197	33.7561	32.249	24.8463	37.5964	31.734	40.7106	45.7217	32.4748	29.8064	34.0538	33.7717	36.1768	35.4935	29.6156	33.133	34.6926
Pp1s92_69V6.1	Specific	NE	NE	'not assigned.unknown'	0	0	0	0	0	0	0	0	0	0	0	0	0	0	0	0	0	0	0	0	0	0	0	0	0	0	0	0	0	0	0	0	0	0	0	0
Pp1s90_51V6.1	Embryophyta	0.00180629	16	'stress.abiotic.heat'	14.2288	15.4709	8.69565	7.61895	7.48049	9.07379	10.3005	10.5512	7.95155	9.82516	9.83788	9.96968	9.68721	12.2709	7.21486	10.9713	14.8894	10.9351	12.3826	12.4449	8.68386	13.6584	14.7945	12.7179	12.8935	13.5329	14.9379	14.3835	11.2269	11.1837	9.34954	9.27074	10.9211	11.275	11.7703	9.38544
Pp1s545_8V6.1	Archeaplastidia II	6.8162e-06	15	'protein.synthesis.initiation'	123.882	114.826	108.696	103.872	113.159	103.993	119.853	123.579	99.8846	116.131	122.684	138.737	120.986	134.343	121.523	138.42	137.542	127.747	124.451	139.886	115.828	137.659	157.077	139.948	136.131	154.678	144.657	119.415	129.22	127.105	126.984	129.163	141.081	106.787	113.486	117.486
Pp1s223_74V6.1	Archeaplastidia I	NR	NR	'redox.dismutases and catalases'	0.424739	0.482095	0.807453	1.26983	0.748049	1.5123	1.20937	2.23964	0.81694	0.57123	0.321499	1.07151	0.989554	0.478087	0.521556	0.568461	0.589678	0.398674	0.938076	0.427496	0.261169	0.1897	0.707872	0.50669	0.549723	0.745616	0.408635	0.511413	0.528327	0.753959	0.28332	0.836458	0.367536	0.150333	0.741438	0.167597
Pp1s456_30V6.1	Specific	NR	NR	'not assigned.unknown'	1.98212	1.00802	2.42236	1.77776	0.476031	1.24542	2.12683	2.88665	2.12405	4.28423	5.07969	3.58722	3.02074	2.97477	2.12969	1.02323	5.52823	3.01853	3.06438	2.75497	1.50172	2.6558	3.75172	4.15486	3.94801	3.98905	3.4961	2.68492	4.62286	3.64414	5.04309	4.87934	3.57035	1.05233	0.185359	1.9553
Pp1s314_59V6.1	Specific	0.00204116	14	'not assigned.unknown'	5.80477	7.49438	7.14285	9.95543	8.56856	8.71795	8.88263	7.71433	6.64445	4.34135	9.83788	11.5536	10.208	7.915	10.7788	9.72068	10.7616	10.7072	14.0711	10.4974	9.01033	13.9746	6.58321	9.72845	13.5432	11.2588	11.0785	12.7853	11.271	9.61298	9.00956	8.22517	9.08339	7.667	7.27536	6.42455
Pp1s46_224V6.1	Embryophyta	NR	NR	'not assigned.unknown'	14.2288	13.7616	13.1677	18.5395	15.641	13.2104	11.635	15.777	17.4281	16.9084	14.2103	16.5385	14.4787	15.4582	15.864	14.3821	21.2284	15.0927	16.4476	15.0574	15.6701	14.7334	14.5822	15.302	15.1424	16.9628	17.7983	10.5479	15.8938	15.3933	16.6592	14.4289	14.5439	13.981	13.1605	15.81
Pp1s426_24V6.1	Specific	NE	NE	'not assigned.unknown'	0	0	0	0	0	0	0	0	0	0	0	0	0	0	0	0	0	0	0	0	0	0	0	0	0	0	0	0	0	0	0	0	0	0	0	0
Pp1s480_8V6.1	Specific	NE	NE	'not assigned.unknown'	0	0	0	0.050793	0	0.0444793	0	0	0	0	0	0	0	0	0	0	0	0	0	0	0	0	0	0.050669	0	0	0	0	0	0	0	0	0	0	0	0
Pp1s43_101V6.1	Viridiplantae	NR	NR	'Biodegradation of Xenobiotics'	13.6624	17.4431	12.795	6.60309	10.8807	6.62742	9.75838	5.87284	11.8184	6.56915	5.46549	10.948	8.85391	6.00265	7.91026	7.10576	8.91888	10.8212	6.06623	5.27245	11.0997	7.0189	4.24723	7.195	7.946	9.1338	10.7153	5.36984	7.88087	13.5084	10.9361	10.874	12.9163	10.2227	7.64608	13.1284
Pp1s65_6V6.1	Prokaryotic	0.049261	24	'lipid metabolism.FA desaturation.omega 3 desaturase'	18.5469	16.5227	12.4845	7.87292	7.20847	5.42648	4.58727	5.97238	3.48561	4.28423	3.1507	6.14952	3.80197	3.93094	2.99895	4.94561	5.23339	3.64502	5.94115	5.69995	3.59107	3.47783	10.0518	2.98947	5.19738	7.08335	3.72312	6.84016	8.62933	6.78563	7.98961	6.83107	4.46294	3.05678	6.81196	5.02791
Pp1s318_5V6.3	Specific	1.14053e-05	21	'protein.degradation.aspartate protease'	27.1125	24.7621	25.4037	25.7013	23.9376	21.2611	22.8113	24.6858	18.1905	24.3344	18.7113	27.1604	24.0097	24.8605	27.5555	22.7384	21.4495	21.0728	23.3268	28.8322	24.0928	28.0756	26.1205	25.3852	37.731	32.7326	33.5535	29.1506	31.6556	30.8495	33.8284	33.7371	38.2237	40.0889	34.5695	35.4188
Pp1s31_31V6.1	Prokaryotic	3.92636e-12	11	'lipid metabolism.'exotics' (steroids, squalene etc).methylsterol monooxygenase'	26.8294	32.2127	22.6708	15.5427	19.4493	21.4835	35.6556	42.603	34.4204	38.3867	43.6596	46.168	53.0714	59.9734	45.2884	52.9805	61.4002	51.8846	47.279	50.682	39.3059	37.7503	35.6768	49.2503	25.2873	31.0922	31.4195	17.3241	21.9256	20.2941	19.549	23.5602	15.594	10.2728	12.8361	21.2848
Pp1s29_183V6.1	Archeaplastidia I	0.0229815	3	'protein.degradation'	82.9657	64.6445	66.3975	63.8976	86.7057	70.0105	66.5572	74.2068	71.8363	62.0927	70.4727	73.4681	60.2586	68.7915	57.1104	62.5307	50.3438	57.6369	60.0994	75.3343	61.7664	67.9126	50.6836	57.56	66.1167	66.0616	63.2022	63.5431	57.2354	57.3637	56.2106	62.3161	69.0442	71.2078	63.949	63.7986
Pp1s8_313V6.1	Archeaplastidia I	NR	NR	'signalling.G-proteins'	25.3428	24.7183	23.8509	23.6696	25.6377	23.1737	29.9841	25.6315	29.0286	26.448	23.0837	25.8094	29.3741	27.6228	26.5124	28.8778	19.2382	26.0847	30.5187	28.1672	30.7526	28.3285	28.0317	29.2867	26.3367	29.2282	32.5546	23.3972	26.3283	27.3939	29.8052	29.2063	27.3027	28.1123	32.0208	23.4636
Pp1s98_235V6.1	Archeaplastidia I	0.0449273	8	'DNA.synthesis/chromatin structure.histone.core.H2B'	19.9627	12.2715	16.5217	26.0568	23.8016	19.9267	18.8912	22.1973	19.1709	25.4769	17.8754	19.194	17.6036	14.6082	20.2103	17.6791	25.4299	17.8834	16.6352	15.9124	17.9554	25.6095	20.6699	22.5984	17.4912	10.4386	20.3409	12.8493	15.9379	14.2624	16.2625	16.1715	14.5964	17.2883	15.2922	13.5195
Pp1s114_70V6.1	Embryophyta	7.09727e-15	12	'not assigned.unknown'	41.6245	46.1058	42.1118	54.7041	48.8952	52.6191	128.193	138.908	114.971	197.074	226.464	203.68	352.542	372.43	337.838	414.749	387.787	370.995	261.473	281.34	290.681	210.883	188.294	214.026	162.968	188.194	187.609	125.232	113.678	82.9984	80.6894	72.6324	69.7793	75.5675	73.495	68.7148
Pp1s303_50V6.2	Archeaplastidia I	0.000250825	16	'not assigned.unknown'	16.0693	14.9888	13.0435	11.784	14.961	12.4542	13.7618	17.3697	15.7942	13.2525	17.2324	17.7032	17.7599	14.3957	18.1241	18.816	12.6781	20.5032	19.512	16.5773	19.7182	19.4126	15.8563	19.3049	17.2913	20.84	19.2512	17.7716	19.0198	18.4092	20.5123	18.7506	18.5868	12.3273	14.7824	14.9161
Pp1s334_64V6.1	Specific	NE	NE	'not assigned.unknown'	0	0	0	0	0	0	0	0	0	0	0	0	0	0	0	0	0	0	0	0	0	0	0	0	0	0	0	0	0	0	0	0	0	0	0	0
Pp1s192_47V6.1	Specific	NR	NR	'not assigned.unknown'	6.3003	6.53019	5.34161	10.9205	12.4448	9.96337	9.46646	11.5466	11.1104	7.1975	7.20159	8.94476	10.156	7.43692	19.2106	8.6406	1.84274	14.2384	9.31822	11.0199	9.33679	12.8996	7.29108	9.72845	8.14589	4.80923	4.54039	5.68947	6.29589	6.84846	7.13965	9.20104	6.61565	6.765	10.6118	10.8938
Pp1s84_281V6.1	Specific	NR	NR	'not assigned.unknown'	0	1.62159	0	0	0.340022	0	0	0	0	0.285615	0	0.745397	0	0	0	0.28423	4.34888	0.284767	0	0.474996	0	0	0.707872	0	0	0.372808	0.227019	0.639267	0.220136	0	0.28332	0	0	0	0.741438	1.45251
Pp1s311_17V6.1	Viridiplantae	0.00728847	19	'RNA.regulation of transcription.SET-domain transcriptional regulator family'	8.56558	7.45055	7.9503	8.53323	8.77258	8.22868	8.75752	9.55581	9.25866	8.96831	8.61619	9.69015	11.5622	9.34927	9.17069	10.0049	7.44469	10.4794	9.69345	9.97491	11.0997	9.73793	10.2641	10.7925	10.0949	10.2522	12.4407	11.0593	9.8621	11.1837	12.5794	12.3378	12.4962	13.1291	11.6776	10.5028
Pp1s272_32V6.2	Specific	1.26731e-08	22	'PS.photorespiration.glycine cleavage.H protein'	1704.05	1569.09	1564.41	1300.96	1500.52	1304.36	915.203	952.495	1095.9	817.488	848.566	848.634	852.267	840.053	804.239	991.566	840.586	890.011	1061.15	1081.14	1018.88	1230.08	780.854	1037.75	1232.58	1153.84	1203.48	1612.1	1480.68	1555.86	1555.59	1558.74	1447.04	1488.4	1519.67	1494.57
Pp1s182_50V6.2	Specific	NR	NR	'signalling.calcium'	50.544	47.9027	50.559	57.6501	64.5362	53.9534	57.1741	59.0768	56.0966	58.037	49.7681	56.9762	49.9464	53.4927	54.5461	50.2519	62.8007	52.625	51.5317	55.3845	63.1376	52.4204	53.1612	59.1814	59.2202	77.0222	78.9574	60.3468	60.0531	62.076	64.2569	72.7021	70.9869	46.6534	77.0632	62.2902
Pp1s3_626V6.1	Streptophyta	NR	NR	'not assigned.unknown'	61.3748	59.5606	62.5465	54.6025	46.5151	56.7556	58.6337	59.7238	42.9711	50.2683	68.0936	45.4692	49.4777	42.9747	41.5072	57.5851	47.3954	55.3018	52.2196	57.237	39.5671	49.3852	53.5859	48.1356	49.2752	48.726	51.7604	55.5523	57.8958	42.5359	54.8507	54.5789	47.3071	59.3315	54.8664	43.4635
Pp1s487_3V6.1	Streptophyta	NR	NR	'RNA.regulation of transcription.FHA transcription factor'	5.02608	5.04008	3.78882	3.80948	4.96433	4.35898	5.29622	3.93182	4.0847	4.62696	3.60079	4.14627	5.1561	3.87782	3.82474	6.08253	3.0221	4.44237	3.93992	6.07994	4.89692	4.11017	3.82251	5.62426	4.09793	4.77194	6.22033	4.73057	4.35869	6.40866	5.4964	5.36727	4.56795	5.96322	3.98523	4.86032
Pp1s90_110V6.3	Specific	2.75043e-07	19	'protein.degradation'	25.5551	17.2678	16.6459	11.8856	17.8852	15.7902	16.4308	16.5734	18.1905	15.7088	15.8821	19.4269	27.8638	18.8048	20.9057	23.8185	20.1965	22.2688	24.1398	19.7598	21.4158	23.2699	32.7745	21.737	43.7779	33.0308	36.4139	36.3104	27.6931	30.1584	37.0582	32.7613	36.5436	35.8294	27.4332	27.9328
Pp1s279_16V6.1	Viridiplantae	1.88157e-05	18	'not assigned.unknown'	21.3785	21.2998	20.8074	28.4441	23.8016	24.4636	25.7721	26.5771	22.0029	25.4197	21.6691	23.4334	29.3221	27.6228	25.5562	26.3197	23.6608	26.5973	25.8284	26.8847	27.9451	25.6095	33.8363	26.7532	35.3322	41.1207	41.0905	34.904	30.731	32.2318	34.7916	38.1982	33.9183	32.1212	29.3795	26.7038
Pp1s17_102V6.1	Specific	3.59072e-05	12	'not assigned.unknown'	13.804	14.419	14.2236	15.9998	18.7692	18.0586	26.4394	27.025	27.5581	36.6159	41.5377	31.493	33.2803	30.5976	26.9471	31.7201	21.5233	32.4635	26.3287	26.3623	27.488	29.7829	28.952	29.2867	26.7365	27.4014	37.1404	24.3561	22.3218	25.8231	26.2354	23.6996	21.7896	15.2338	19.3701	21.3407
Pp1s44_95V6.1	Specific	NE	NE	'stress.biotic.PR-proteins'	0	0	0	0	0	0	0	0	0	0	0	0	0	0	0	0	0	0	0	0	0	0	0	0	0	0	0	0	0	0	0	0	0	0	0	0
Pp1s104_119V6.1	Archeaplastidia I	0.0138389	13	'DNA.unspecified'	6.79583	7.62586	8.94409	8.63481	11.6968	8.76243	12.3022	10.5014	6.15428	12.7384	13.8888	12.2059	9.63513	11.2616	14.8209	11.6534	10.0245	14.1814	10.8817	12.5874	11.2956	12.8996	11.4675	11.0965	12.4437	13.5702	17.3897	11.315	11.4471	12.6288	10.7095	10.386	13.4938	8.118	6.30222	8.88265
Pp1s35_186V6.1	Specific	0.00310872	10	'not assigned.unknown'	1.06185	1.35863	1.42857	0	1.83612	1.20094	2.58555	1.94102	2.3419	3.77012	3.72939	2.1896	5.10402	2.65604	3.04241	2.8423	3.46436	3.53111	1.43838	2.04248	2.02406	1.20143	1.91125	1.36806	1.74912	2.60966	2.13398	2.74885	1.89317	0.18849	1.98324	2.71849	1.20762	0.150333	0	2.79328
Pp1s6_242V6.1	Specific	8.06615e-10	17	'not assigned.unknown'	118.502	95.1041	123.975	101.383	79.0212	101.858	112.305	110.489	90.7349	123.957	119.083	120.614	145.517	125.79	119.436	167.412	209.115	176.556	171.856	165.678	183.21	173.765	166.775	215.394	173.712	178.016	219.936	194.976	184.606	195.024	181.381	180.745	201.462	155.545	160.197	165.642
Pp1s247_41V6.1	Archeaplastidia I	NR	NR	'minor CHO metabolism.others'	24.7765	21.5628	25.4658	25.2441	28.7659	27.7551	29.7339	24.4868	24.9439	25.077	21.862	23.4334	24.7909	21.6202	22.0792	25.1828	21.9655	28.0211	30.081	24.5573	25.3987	25.9889	21.2362	26.6519	21.789	24.5308	24.4727	21.799	19.9003	21.9905	20.6823	18.193	21.9471	24.9052	19.3701	20.782
Pp1s54_19V6.1	Specific	NE	NE	'not assigned.unknown'	0	0	0	0	0	0	0	0	0	0	0	0	0	0	0	0	0	0	0	0	0	0	0	0	0	0	0	0	0	0	0	0	0	0	0	0
Pp1s411_32V6.1	Archeaplastidia I	NR	NR	'protein.synthesis.ribosomal protein.eukaryotic.40S subunit.S2'	53.7295	52.3292	52.3602	59.2755	55.0836	48.9273	56.1315	52.4574	47.2736	48.0405	47.7748	53.4356	52.2901	58.5923	60.0224	52.3552	49.6067	53.878	59.1613	59.2319	60.7871	52.9263	62.0804	59.2828	57.8209	63.8993	57.2089	46.0911	61.1538	51.4577	46.7477	53.3939	57.0206	42.9452	37.3499	50.5585
Pp1s38_163V6.2	Specific	NR	NR	'development.unspecified'	30.0149	41.504	31.8012	24.8378	34.0702	28.1554	30.1509	39.567	35.3463	34.7879	41.7306	32.0055	22.7077	41.4342	33.2057	25.5239	29.9999	30.641	27.7671	34.3422	33.0379	29.0241	36.2431	38.2551	28.3357	41.6427	35.415	32.0273	38.5238	34.745	32.5251	39.5923	28.0902	23.0511	32.0208	22.6815
Pp1s250_58V6.1	Archeaplastidia I	NR	NR	'RNA.RNA binding'	20.3167	18.5826	19.6273	17.1173	19.4493	22.8179	17.807	20.2066	18.6262	19.5932	21.7334	19.6598	21.2494	23.7981	23.3396	18.8729	20.0491	18.396	20.4501	19.9498	21.3506	21.7523	17.8384	21.8383	22.4887	22.7413	23.837	19.9451	16.5542	22.9329	22.3256	21.0509	23.6273	19.844	22.8919	17.4301
Pp1s23_72V6.1	Streptophyta	NR	NR	'not assigned.unknown'	44.5268	46.1934	45.6521	58.4628	46.107	53.1083	48.5	45.5892	65.8454	58.5511	66.1003	55.2525	61.8211	51.7397	59.9355	55.9365	53.071	64.0157	59.7242	58.282	58.1101	54.8865	50.9668	57.0026	58.8204	52.1186	56.3008	57.534	55.7385	60.5052	64.4269	58.4126	58.9107	56.5253	58.0175	58.9942
Pp1s305_2V6.1	Specific	NR	NR	'not assigned.unknown'	0.353949	0.964189	0	0	0	0	0.458727	0.0995397	0	0	0	0	0.260409	0	0	0	0	0.455628	0	0	0	0.126467	0	0.658697	0.249874	0.0745616	0	0.319633	0	0	0	0.13941	0	0	2.13163	0
Pp1s12_346V6.1	Specific	0.0112207	18	'protein.degradation.cysteine protease'	74.2586	52.5921	59.8757	72.9896	73.8529	59.6468	66.1818	62.8593	51.3039	52.1533	63.1425	70.6729	78.4352	72.1912	61.2828	74.4683	63.0219	69.5401	69.7303	77.2818	78.5465	72.2757	71.4243	70.4806	79.31	66.9191	86.0858	81.3787	70.0033	73.5739	89.7556	70.4019	90.4138	74.2145	64.2271	79.3293
Pp1s395_24V6.1	Specific	NR	NR	'not assigned.unknown'	0.991058	1.44628	0.869565	0.152379	1.22408	3.46939	1.7098	1.44333	6.09982	2.11355	2.1219	1.35103	0.937472	1.96547	1.26043	0.795845	0	1.25298	2.06377	0.332497	0.457045	0.1897	0.991021	0.354683	0.549723	0	0.635654	2.62099	1.62901	2.07339	0.623303	1.53351	0.157515	0.551222	0.324379	0.167597
Pp1s34_175V6.1	Specific	NR	NR	'not assigned.unknown'	0.424739	3.81293	0.931676	0.304758	0	1.64574	1.6681	0.298619	3.54008	4.05573	1.8004	1.30444	0.312491	0.63745	2.12969	1.19377	0.221129	0.683441	0.187615	0.854992	0.195877	0.9485	2.40677	0.608028	0.899547	0.671055	0.81727	0.38356	0.528327	0	1.01995	0.209114	0.630061	0	0	0.167597
Pp1s178_123V6.2	Archeaplastidia I	0.00521707	14	'RNA.regulation of transcription.unclassified'	12.1759	8.15178	8.57142	11.3268	11.8328	14.9895	13.4282	10.8498	14.4326	13.024	14.5318	19.9394	17.187	11.7928	10.6919	17.2812	14.0786	12.4728	13.9461	18.8573	17.9554	17.9583	20.8822	21.3317	11.3943	15.0987	14.1206	11.1232	19.5481	10.6811	10.7095	13.7319	14.9115	9.47099	12.9288	11.7877
Pp1s517_3V6.1	Streptophyta	0.0153461	21	'not assigned.unknown'	22.7943	17.9252	19.7515	8.93957	16.4571	20.5939	25.6053	20.107	20.2601	20.7357	17.8111	22.0824	17.4474	22.2045	17.7764	19.6687	16.1424	17.4847	23.9522	24.0348	11.8832	21.3729	20.0328	22.9024	19.79	26.7676	23.7462	25.8903	24.3911	25.8231	27.822	21.5388	27.8277	19.1925	22.5675	32.5138
Pp1s131_157V6.1	Archeaplastidia I	7.79468e-05	16	'signalling.G-proteins'	27.5373	35.8065	25.2795	24.533	24.8216	27.2658	31.2769	28.3688	22.0574	28.1616	25.7843	33.077	31.7699	31.7131	30.1633	32.8002	31.7689	31.3244	31.8946	31.7297	33.7561	33.0078	31.1464	33.2389	32.3837	35.4913	37.5944	31.3241	32.8003	34.368	28.5586	34.2251	32.2907	30.3172	25.7186	26.7038
Pp1s10785_1V6.1	Specific	NE	NE	'not assigned.unknown'	0	0	0	0	0	0	0	0	0	0	0	0	0	0	0	0	0	0	0	0	0	0	0	0	0	0	0	0	0	0	0	0	0	0	0	0
Pp1s219_27V6.1	Specific	NR	NR	'not assigned.unknown'	0.424739	0	1.24224	0.660309	2.72018	0.266876	1.37618	0.298619	0	0.342738	0	1.21127	2.39576	0	0.86926	0.738999	0	1.48079	0	1.56749	1.6976	0.3794	2.33598	0.304014	3.99799	1.71492	1.81616	1.27853	1.76109	0.37698	3.39983	1.3941	0.315031	0	0	2.23463
Pp1s51_149V6.1	Specific	NE	NE	'not assigned.unknown'	0	0	0	0	0	0.489273	0	0	0	0	0	0	0	0	0	0	0	0	0	0	0.326461	0	0	0	0	0	0	0	0	0	0	0	0	0	0	0
Pp1s7_77V6.2	Archeaplastidia I	0.00583824	20	'development.unspecified'	6.65425	4.60181	6.08695	5.33327	5.91639	4.98169	5.046	7.96317	6.15428	4.16998	4.11519	5.68365	6.61439	5.31208	5.21556	6.48045	4.42259	5.12581	5.56592	6.03244	5.48455	6.57627	7.78659	6.58697	5.24736	7.75441	7.99108	7.99084	6.29589	4.71225	6.85633	6.83107	7.08819	6.91533	7.46072	6.70388
Pp1s7476_1V6.1	Prokaryotic	NE	NE	'not assigned.unknown'	0	0	0	0	0	0	0	0	0	0	0	0	0	0	0	0	0	0	0	0	0	0	0	0	0	0	0	0	0	0	0	0	0	0	0	0
Pp1s177_67V6.1	Specific	NE	NE	'not assigned.unknown'	0	0	0	0	0	0	0	0	0	0	0	0	0	0	0	0	0	0	0	0	0.58763	0	0	0	0	0	0	0	0	0	0	0	0	0	0	0
Pp1s281_72V6.1	Specific	NE	NE	'not assigned.unknown'	0	0	0	0	0	0	0	0	0	0	0	0	0	0	0	0	0	0	0	0	0	0	0	0	0	0	0	0	0	0	0	0	0	0	0	0
Pp1s136_39V6.1	Streptophyta	NR	NR	'cell wall.pectin*esterases.acetyl esterase'	16.1401	16.435	15.9627	20.8251	20.4013	21.3056	23.4368	24.5365	23.0377	19.5932	21.219	22.5482	18.3328	25.4449	21.0361	18.4181	22.9974	21.4145	17.073	25.9823	25.2028	18.6538	23.9969	27.0066	23.4382	32.9562	30.239	16.7488	23.9068	26.7656	21.9856	26.209	21.9471	26.7092	22.1505	22.5139
Pp1s158_132V6.1	Archeaplastidia I	NR	NR	'stress.biotic'	1.06185	1.35863	0.931676	1.01586	1.08807	0.800628	0.875752	0.995397	0.435702	0.514107	1.2217	0.605635	0.937472	0.849933	0.825797	0.966383	0.663388	0.626488	0.437769	0.474996	0.652922	0.5691	1.48653	0.810704	0.799597	0.559212	0.862674	0.511413	0.484299	0.816789	1.69992	0.836458	0.840082	0.701555	0.509739	0.614523
Pp1s204_131V6.1	Specific	NE	NE	'not assigned.unknown'	0	0	0	0	0	0	0	0	0	0	0	0	0	0	0	0	0	0	0	0	0	0	0	0	0	0	0	0	0	0	0	0	0	0	0	0
Pp1s102_151V6.1	Specific	NR	NR	'PS.lightreaction.photosystem II.LHC-II'	3.96423	1.97221	0.807453	2.74282	2.65217	1.64574	2.08512	2.78711	1.74281	1.88506	0.835899	1.72373	1.24996	1.96547	1.78198	1.59169	4.79113	1.48079	2.31392	2.13748	0.979383	3.54107	3.04385	3.14148	1.39929	1.45395	2.361	0.703194	1.32082	3.7698	3.51316	2.71849	2.36273	0	1.52922	2.62569
Pp1s339_15V6.1	Prokaryotic	2.60702e-05	1	'PS.calvin cycle.rubisco small subunit'	4.31818	4.99625	4.03726	3.40313	3.67224	3.24699	6.92261	2.68757	3.04991	1.65657	0.707299	2.60889	1.7187	1.5405	0.478093	1.13692	0.0737098	2.50595	2.31392	2.65998	1.43643	1.77053	1.84047	1.4694	1.94902	2.9079	2.361	1.53424	2.68566	2.19905	1.98324	2.30026	3.30782	3.55789	4.12425	2.17876
Pp1s118_165V6.1	Archeaplastidia I	5.72293e-06	15	'amino acid metabolism.synthesis.histidine.phosphoribosyl-AMP cyclohydrolase'	13.5209	11.0882	13.9751	11.9872	10.3367	10.7195	10.8843	12.6913	10.5113	11.4817	13.1172	15.4204	14.2183	16.8924	13.6908	16.7696	13.1203	18.0542	15.6346	13.8699	15.9966	16.8201	17.9092	15.0994	15.3423	14.7259	16.8448	13.6164	13.5164	13.5713	13.656	13.0348	14.0189	12.2271	13.9483	11.6201
Pp1s3_338V6.1	Specific	NR	NR	'not assigned.unknown'	6.37109	5.78513	2.54658	2.1841	1.5641	4.00314	5.25451	3.68297	1.79727	5.02683	6.30139	3.72698	5.10402	5.20584	2.82509	8.69745	8.84517	4.32846	4.75292	6.36494	2.67698	4.48957	5.09668	2.98947	5.89703	5.14475	2.04317	5.62555	4.0505	3.95829	4.75977	5.29757	3.0978	4.10911	4.91203	2.40222
Pp1s52_202V6.1	Archeaplastidia I	0.00038051	15	'stress.abiotic.heat'	11.3264	9.64189	8.75776	9.39671	12.5128	9.20723	11.5933	11.7955	9.58543	11.7673	9.96648	10.8548	11.0934	13.174	10.9527	12.4493	11.3513	11.3337	14.0711	13.0624	14.5602	12.8364	12.0338	12.7179	11.6941	12.2654	13.5304	11.7625	11.0068	11.8749	12.2394	13.3136	11.0786	10.2227	11.724	11.9553
Pp1s80_3V6.1	Streptophyta	3.59072e-05	17	'development.unspecified'	93.0179	90.5023	74.5962	85.1799	87.6578	77.8833	87.4918	88.2917	88.7742	102.193	85.4546	88.9351	94.216	86.1089	94.6624	95.2172	96.9283	108.553	97.8726	104.879	116.351	91.7516	108.942	109.242	107.746	110.612	123.726	104.392	97.7404	104.486	109.361	112.992	118.557	116.007	88.5555	109.664
Pp1s136_176V6.1	Archeaplastidia I	0.00465711	17	'development.unspecified'	21.6617	19.7221	18.323	12.0379	21.4214	17.2135	20.3925	21.7494	16.6656	21.4783	22.0549	20.0791	21.7702	21.8327	20.3407	22.7384	22.9237	22.8953	19.0742	20.5673	23.0482	21.689	22.5811	25.1318	21.4392	24.3817	24.5181	23.525	21.8815	19.1631	27.0287	23.2117	24.6249	22.7003	21.5017	16.3686
Pp1s84_150V6.1	Specific	NR	NR	'not assigned.unknown'	4.95529	3.5938	7.51552	5.43485	7.75251	6.13815	5.75494	4.23044	6.8623	5.94079	6.55859	5.77682	7.96852	5.15272	7.25832	8.12899	3.90662	6.6066	3.00184	4.84495	3.3299	1.83377	2.68991	4.66155	5.09743	6.97151	7.58245	7.60728	4.0505	4.3981	9.23622	6.27343	8.92587	10.0723	10.7972	4.18993
Pp1s153_101V6.1	Archeaplastidia I	NR	NR	'not assigned.unknown'	35.041	34.404	41.2422	30.933	37.4705	27.8441	34.1543	31.0066	33.2767	35.759	24.6269	32.5179	40.9884	36.5471	32.2495	39.2806	30.8107	34.6277	39.2741	32.3472	31.9279	33.1975	39.7824	40.6366	35.1323	32.4716	38.3209	28.9588	33.3726	29.6557	36.4349	39.3135	36.9111	26.8595	34.9866	32.458
Pp1s80_176V6.1	Specific	NR	NR	'not assigned.unknown'	0.637109	0	0	0	0.408027	0.0444793	0.125107	0.398159	0.762478	0	0	0.139762	0.0520818	0	0	0.682153	0.0737098	0	0.187615	0.427496	0.261169	0.5691	0.212362	0	0.699647	0.0372808	0.272423	0.0639267	0.0440272	0.06283	0.679967	0.209114	0	1.75389	0.880457	0
Pp1s101_163V6.1	Specific	NE	NE	'not assigned.unknown'	0	0	0	0	0	0	0	0	0	0	0	0	0	0	0	0	0	0	0	0	0	0	0	0	0	0	0	0	0	0	0	0	0	0	0	0
Pp1s240_77V6.2	Streptophyta	NR	NR	'not assigned.unknown'	20.2459	14.9449	20.559	20.9775	22.9855	19.1706	14.9295	15.13	14.5415	13.5953	18.647	19.8462	17.6557	20.9827	19.1237	16.5422	12.2358	21.6993	22.3262	19.6173	14.6907	19.7288	22.8643	22.8011	16.0919	19.9452	17.3897	13.2968	19.0198	18.472	17.5091	18.9597	20.4245	12.8284	15.8019	22.2904
Pp1s163_14V6.1	Specific	NR	NR	'not assigned.unknown'	0.0707899	0	0.0621118	0	0	0.222397	0	0.348389	0	0	0	0	0	0	0	0.0568461	0	0.512581	0.187615	0.0474996	0	1.01173	0	0.050669	0	0	0	0	0	0	0	0	0.0525051	0	0	0
Pp1s197_123V6.1	Archeaplastidia II	2.0128e-12	3	'PS.lightreaction.photosystem I.LHC-I'	925.153	905.023	984.968	984.623	1057.13	1020.13	847.561	907.254	1021.99	817.145	817.187	863.262	800.185	709.163	830.752	714.839	671.643	648.927	662.469	598.779	668.788	634.673	437.89	538.865	614.99	575.951	626.755	795.632	651.427	742.65	917.899	828.79	844.65	1128.85	1039.26	959.214
Pp1s34_365V6.1	Specific	NR	NR	'not assigned.unknown'	1.98212	1.57776	0.993788	1.01586	1.63211	1.11198	1.7098	2.78711	3.54008	1.88506	1.0288	2.60889	2.08327	1.85923	2.347	1.64854	1.17936	1.36688	1.50092	1.56749	1.30584	1.1382	2.61913	2.07743	1.49924	1.64036	3.76852	0.639267	1.98122	1.8849	2.20989	2.64878	2.41524	0.200444	0.556078	2.51396
Pp1s279_74V6.1	Viridiplantae	NR	NR	'DNA.unspecified'	16.494	13.674	16.3354	16.5585	16.3211	14.4113	15.2631	15.7273	14.8683	14.1094	14.5318	14.6284	15.9891	12.1647	12.3	14.2115	18.6486	16.0609	13.3832	15.6274	15.2784	15.3025	17.9092	15.8087	15.4422	16.7018	16.754	15.4063	14.0887	13.1315	18.1324	15.6836	16.0141	14.8329	14.9678	15.5865
Pp1s249_38V6.1	Archeaplastidia I	0.0409376	17	'protein.postranslational modification'	35.5365	34.5355	25.9627	23.9235	35.3623	35.45	35.6973	40.6122	42.4264	34.3881	43.7882	38.155	43.4362	43.984	29.6852	40.247	28.0097	36.3932	36.3348	46.0746	40.5465	40.2796	45.3746	45.3994	41.4791	48.055	48.6276	37.461	42.4863	45.0491	35.6983	40.847	42.8442	50.8126	45.7374	45.9775
Pp1s217_8V6.1	Streptophyta	NR	NR	'misc.gluco-, galacto- and mannosidases'	18.6177	17.5745	14.8447	11.1237	17.4771	12.4987	14.4708	20.6545	12.472	15.1947	14.9819	13.883	17.187	17.583	12.3435	20.0667	18.7223	16.7443	18.7615	21.4223	17.2371	17.3892	13.5911	15.8594	15.792	21.4365	17.6167	19.178	17.1706	14.8907	18.8691	16.2412	17.1167	16.8373	16.636	14.4692
Pp1s95_68V6.1	Streptophyta	0.00329165	21	'not assigned.no ontology'	22.0864	17.1363	16.1491	20.622	19.2453	18.7703	22.6862	21.9485	20.3146	22.4493	22.1835	19.753	22.291	17.7424	19.2106	19.4414	16.9532	19.6489	24.2024	18.7148	21.2853	20.9935	27.0407	20.3183	33.783	32.5462	30.3298	31.3241	27.1208	22.7444	31.5618	31.0884	29.7179	32.7726	33.6891	24.525
Pp1s373_18V6.1	Specific	NR	NR	'RNA.regulation of transcription.AP2/EREBP, APETALA2/Ethylene-responsive element binding protein family'	81.7623	80.0715	50.8074	40.7868	24.4816	39.8535	37.4488	43.6481	35.8909	38.3295	35.3649	34.7541	39.0093	38.0345	36.8566	27.684	38.4028	31.0396	41.463	25.7448	31.7973	31.9961	53.3028	26.0439	65.7669	55.4366	36.2777	46.0911	42.8825	39.0174	28.9553	28.0213	31.3456	26.3584	35.3573	36.5362
Pp1s249_89V6.1	Specific	NE	NE	'not assigned.unknown'	0	0	0	0	0	0	0	0	0	0.57123	0	0	0	0	0	0	0	0	0	0	0	0	0	0	0	0	0	0	0	0	0	0	0	0	0	0
Pp1s316_10V6.1	Streptophyta	NR	NR	'protein.targeting.secretory pathway.unspecified'	28.5991	17.8813	27.4534	15.0347	20.7414	19.3485	22.1857	20.9033	19.4976	23.0206	24.3054	19.7996	25.5722	23.1076	17.646	23.989	17.8378	27.9641	21.2631	22.2298	21.8076	23.839	19.0418	26.6519	24.5876	24.9409	30.3752	28.767	22.9382	26.0744	32.3551	25.9302	28.6153	18.5411	19.9725	27.2625
Pp1s258_12V6.1	Archeaplastidia I	1.59485e-05	11	'protein.degradation.ubiquitin.E3.RING'	7.57452	5.52217	4.59627	10.2602	7.88852	9.29618	12.5107	12.3927	7.89709	10.2821	13.3744	10.8548	8.5935	11.7928	9.95302	9.89121	19.3857	11.7324	10.2563	10.1649	8.81445	12.5834	10.5473	12.9206	7.64615	10.1031	9.17159	7.15979	9.15766	9.48732	6.913	6.97048	6.98318	4.45989	7.22902	4.97205
Pp1s145_150V6.1	Specific	NR	NR	'not assigned.unknown'	0.849479	0	0	0	0	0.266876	0.50043	0	0	0	0	0.279524	0	1.2749	0	0	0	0	0	0.284997	0.391753	0	0.849447	0	0.599698	0.671055	0.544847	0	0.528327	0	1.01995	0	0.315031	0	0	0
Pp1s306_17V6.1	Embryophyta	NR	NR	'stress.biotic'	817.906	875.002	893.85	1042.98	906.16	884.961	1023.5	962.748	949.285	1038.95	862.969	999.577	716.333	1006.59	951.926	783.168	857.908	891.777	775.039	1168.44	1014.45	902.34	988.614	1034.56	971.161	1368.58	1081.34	833.029	1160.56	1059.56	849.222	1006.54	1141.3	760.887	1004.28	977.035
Pp1s200_19V6.1	Streptophyta	NR	NR	'not assigned.unknown'	91.6021	74.0234	113.23	90.2084	68.8205	86.0675	86.0739	81.523	89.6456	100.765	76.6455	82.0402	79.3206	74.4754	58.0231	78.2202	71.5722	80.0196	80.9247	78.1843	80.6359	66.2685	76.9457	80.2597	77.5109	72.9213	79.0482	92.8855	78.6766	61.322	72.1898	84.8308	74.1372	88.7467	67.9342	76.0332
Pp1s42_142V6.1	Archeaplastidia I	0.0124674	18	'protein.folding'	37.9434	34.2725	30.2484	38.044	40.5987	32.3365	40.9518	32.4002	40.1935	34.1024	41.2805	37.2698	37.2385	40.6374	34.9008	40.3039	52.5551	44.4237	41.0877	45.1246	37.8042	40.2796	43.9589	46.3115	52.5235	37.3554	40.0008	50.1824	51.1156	49.6985	43.5745	43.6352	46.6246	37.433	30.2599	43.24
Pp1s278_52V6.1	Specific	NR	NR	'not assigned.unknown'	0	0	0.559006	0	0	0	0.125107	0	0.653552	0	0	0.559047	0	0	0	0	0	0.512581	0	0.712493	0	0	0	0.152007	0	0	0	0	0.264163	0	0	0	0.315031	0	0	1.50837
Pp1s26_202V6.1	Viridiplantae	0.0124674	12	'RNA.regulation of transcription.unclassified'	33.9791	28.1806	34.0372	32.6091	28.6979	31.7583	36.4897	35.2868	27.0135	34.5594	30.221	35.22	39.0093	36.7065	37.8997	37.9163	19.3857	33.3747	36.9602	37.5721	32.4502	32.5019	37.1633	41.3966	34.0828	41.9409	34.4616	30.6848	36.3665	32.9229	32.2984	34.0857	33.3408	27.1602	24.6065	24.6926
Pp1s44_90V6.1	Specific	NE	NE	'stress.biotic.PR-proteins'	0	0	0	0	0	0	0	0	0	0	0	0	0	0	0	0	0	0	0	0	0	0	0	0	0	0	0	0	0	0	0	0	0	0	0	0
Pp1s338_22V6.1	Specific	NR	NR	'not assigned.unknown'	7.7161	6.35488	4.40993	4.92692	8.22854	7.25013	5.92175	5.67376	9.09527	9.02544	6.75149	6.70857	5.41651	6.21514	5.30248	5.11615	2.06387	4.44237	4.5653	5.69995	6.07218	5.75423	2.97306	5.77627	5.59718	6.85967	6.85599	4.47487	5.54743	7.28827	5.66639	3.90347	4.77797	6.06344	7.41438	7.43014
Pp1s202_71V6.1	Specific	0.0138389	14	'not assigned.unknown'	19.6088	19.1085	19.1925	21.2315	17.9532	20.416	22.7279	21.3015	26.4689	25.5911	23.4052	23.2471	25.7284	21.4077	24.4262	24.7849	27.1989	24.3191	21.6383	24.5573	25.8557	23.0802	21.7317	25.9425	26.1868	24.2325	26.9699	24.1643	20.957	22.0533	25.7254	22.7238	25.57	23.5522	24.2357	23.1843
Pp1s137_143V6.1	Specific	NE	NE	'not assigned.unknown'	0	0	0	0	0	0	0	0	0	0	0	0	0	0	0	0	0	0	0	0	0	0	0	0	0	0	0	0	0	0	0	0	0	0	0	0
Pp1s65_125V6.1	Archeaplastidia I	NR	NR	'stress.biotic'	6.08793	3.94441	5.40372	2.74282	4.6243	2.66876	3.3779	4.08113	3.97578	4.68409	5.07969	3.35428	5.20818	4.99336	2.78163	5.51407	3.7592	5.06886	3.18946	2.56498	3.98283	4.29987	3.8933	4.4082	4.49773	3.65352	5.67549	4.15523	3.74231	4.08395	5.04309	5.22786	4.83047	3.10689	3.79987	4.91618
Pp1s237_12V6.1	Specific	NE	NE	'not assigned.unknown'	0	0	0	0	0	0	0	0	0	0	0	0	0	0	0	0	0	0	0	0	0	0	0	0	0	0	0	0	0	0	0	0	0	0	0	0
Pp1s34_446V6.1	Archeaplastidia I	NR	NR	'protein.degradation.ubiquitin.proteasom'	0.991058	1.40246	0.0621118	0.050793	0	0.400314	0.291917	0.746548	1.03479	0.913968	0	0.232936	0.468736	0.796812	0.086926	0.625307	2.57984	0.626488	0.0625384	1.09249	0.783507	0.505867	0	0.456021	0.349824	0.186404	0.635654	1.15068	0.352218	0.43981	0.28332	0.348524	0.367536	1.45322	0	0.502791
Pp1s114_145V6.1	Archeaplastidia I	0.00204116	22	'RNA.regulation of transcription.putative transcription regulator'	21.5909	18.8893	14.9689	14.1713	18.5652	14.9006	13.178	17.2204	11.2738	12.6813	13.3744	14.6284	14.2704	14.6613	13.4301	15.6895	15.7002	13.498	15.1343	14.6774	14.4296	12.5202	10.6889	12.9713	21.4892	16.1799	23.0198	22.3104	15.8498	15.0792	22.3822	18.6809	17.3792	23.4019	18.1189	18.3798
Pp1s91_59V6.1	Viridiplantae	0.000105242	16	'protein.targeting.secretory pathway.unspecified'	28.316	29.2763	23.9751	26.9203	28.2899	29.8012	29.859	33.3956	23.7457	30.9607	33.3073	35.1268	37.4989	32.3506	29.0333	30.8106	43.6362	25.743	33.333	35.7672	38.9795	34.9048	41.2689	40.7379	36.3817	37.2808	46.4028	30.3012	35.1777	36.1901	37.2848	34.2948	37.2261	35.2782	30.2136	21.2848
Pp1s160_56V6.1	Specific	NE	NE	'not assigned.unknown'	0	0	0	0	0	0	0	0	0	0	0	0	0	0	0	0	0	0	0	0	0	0	0	0	0	0	0	0	0	0	0	0	0	0	0	0
Pp1s17_81V6.1	Archeaplastidia I	NR	NR	'stress.biotic'	1.06185	1.35863	2.1118	0.558723	1.42809	0.756149	1.58469	1.44333	0.544627	1.08534	1.4789	1.30444	2.49993	0.956175	1.08657	1.76223	1.40049	1.02516	1.12569	1.23499	1.63231	1.58083	1.34496	1.57074	1.49924	1.37939	1.77075	1.85387	0.880544	2.26188	1.52993	2.30026	1.31263	1.20267	1.80725	0.893851
Pp1s80_112V6.2	Specific	1.88157e-05	6	'development.unspecified'	18.4762	16.4789	20.6832	24.533	21.6254	26.7321	29.4837	25.8305	19.9333	18.5079	16.9752	19.7996	19.6869	15.6175	14.9947	18.0202	12.8255	16.6304	21.3256	15.1999	17.6942	16.0613	14.7237	16.2141	9.79506	12.7873	13.1671	14.9588	14.2208	10.6811	10.8228	12.9651	8.45333	10.1224	19.5554	9.38544
Pp1s107_76V6.1	Specific	NE	NE	'lipid metabolism.Phospholipid synthesis'	0	0	0	0	0	0	0	0	0	0	0	0	0	0	0	0	0	0	0	0	0.130584	0	0	0	0	0	0	0	0	0	0	0	0	0	0	0
Pp1s120_57V6.1	Viridiplantae	0.00159665	17	'not assigned.unknown'	51.2519	45.9305	51.9254	51.9613	44.1349	49.7279	41.1186	40.0647	35.4552	50.6681	29.1279	42.1615	43.28	44.1434	35.205	51.332	53.6607	55.3587	55.1589	52.7245	54.062	59.3129	48.0645	63.1336	51.574	49.3598	62.2033	53.2509	43.5869	54.9134	45.9544	54.2304	49.8274	49.159	38.7401	42.2903
Pp1s38_353V6.1	Archeaplastidia I	NR	NR	'redox.ascorbate and glutathione'	92.7347	85.769	98.7577	88.7354	84.1895	91.0937	92.6212	85.2557	87.576	88.0837	81.0179	85.674	67.7584	73.9442	79.3634	68.4427	95.0856	79.1083	75.3588	78.7068	79.2647	79.8637	91.0324	90.5455	71.364	76.2393	77.5952	69.4883	72.9971	68.9873	68.5067	80.6485	91.7265	83.0341	77.9437	79.7762
Pp1s152_195V6.1	Specific	NE	NE	'not assigned.unknown'	0	0	0	0	0	0	0	0	0	0	0	0	0	0	0	0	0	0	0	0	0	0	0	0	0	0	0	0	0	0	0	0	0	0	0	0
Pp1s58_205V6.1	Archeaplastidia I	NR	NR	'RNA.regulation of transcription.Chromatin Remodeling Factors'	17.8391	17.3992	15.59	17.5236	18.7692	17.1245	21.5602	19.3605	17.7004	18.2222	21.1547	18.6349	23.6972	21.6733	19.8626	21.4878	19.6068	19.3642	20.8878	20.2348	20.1753	20.6773	19.5373	20.0143	19.4402	22.033	22.2933	24.2921	20.2085	20.1684	23.0055	22.0267	22.2097	18.2905	24.1431	17.5977
Pp1s182_26V6.1	Viridiplantae	6.8162e-06	24	'PS.lightreaction.photosystem II.PSII polypeptide subunits'	355.719	305.385	297.205	286.27	326.965	295.565	273.026	320.02	355.587	279.903	272.953	332.587	324.261	272.616	281.857	283.378	269.999	271.668	242.211	255.975	274.75	237.631	166.633	233.584	281.358	296.159	296.033	358.82	304.756	311.762	399.424	338.417	332.672	436.518	370.348	349.943
Pp1s20_113V6.1	Archeaplastidia I	NR	NR	'lipid metabolism.'exotics'(steroids, squalene etc)'	4.81371	3.72528	4.34782	4.41899	5.91639	6.36055	6.46389	8.26179	7.89709	5.19819	11.7669	7.73349	7.18729	6.10889	3.60743	6.76468	4.71743	6.77746	7.19192	7.59993	10.5773	6.0704	8.14053	7.24567	6.04695	5.07019	5.58468	5.81733	5.81159	4.64942	5.32641	7.2493	6.35312	3.50778	8.38752	7.26254
Pp1s4_500V6.1	Specific	NE	NE	'RNA.regulation of transcription.C3H zinc finger family'	0	0	0	0	0	0	0	0	0	0	0	0	0	0	0	0	0	0	0	0	0	0	0	0	0	0	0	0	0	0	0	0	0	0	0	0
Pp1s9_361V6.1	Embryophyta	0.0229815	24	'stress.abiotic.touch/wounding'	26.1215	36.9898	28.1987	34.9964	28.0858	29.5343	26.1475	29.414	21.6217	32.7315	30.864	24.7844	24.3222	23.745	33.9881	22.4542	24.9139	29.8436	23.7021	19.7598	32.1891	29.2138	25.9081	23.9158	26.8365	14.7259	16.527	30.0455	28.7498	41.5306	32.0151	28.2305	31.4506	32.472	39.6206	44.0222
Pp1s38_225V6.1	Specific	NR	NR	'not assigned.unknown'	0	0	0.683229	0	0	0.489273	0	0.696778	0	0	1.6718	0.652222	0	0.584329	0.478093	0.397922	0.221129	0.398674	0	0.332497	0.718214	0.442633	0.778659	0	0	0.410089	1.86156	0.19178	0.132082	0	0.169992	0	0.735072	0.150333	1.20484	0
Pp1s14_121V6.1	Archeaplastidia I	0.0100886	8	'not assigned.no ontology'	3.53949	4.03206	4.96894	7.06023	7.75251	5.29304	8.25709	7.81386	6.75337	7.82585	5.40119	6.75516	4.11446	6.05577	4.56361	3.69499	5.38081	6.03706	4.25261	6.41244	6.98627	4.04693	6.01691	7.34701	3.79809	6.26318	5.17604	2.62099	4.5348	4.33527	3.56983	3.90347	4.56795	2.255	2.68771	4.74858
Pp1s292_4V6.1	Specific	NE	NE	'not assigned.unknown'	0	0	0	0	0	0.133438	0	0	0	0	0	0	0	0	0	0	0	0	0	0	0	0	0	0	0	0	0	0	0	0	0	0	0	0	0	0
Pp1s180_69V6.1	Specific	NR	NR	'not assigned.unknown'	0.353949	0	5.03105	0	0	0	0	0	0	2.17067	0	0.465873	1.40621	0	0	2.16015	0	0	0	0	0	0.316167	0	0	0.499748	2.42325	0	0.319633	0.704435	0.31415	0.28332	1.11528	0.525051	0.250555	0	0
Pp1s264_17V6.1	Specific	1.88157e-05	10	'not assigned.unknown'	0.14158	0	0.310559	1.67617	0.748049	1.24542	4.42046	3.33458	0.108925	3.19889	4.11519	4.00651	4.63528	5.47144	4.47669	5.0593	5.97049	2.84767	5.94115	2.75497	2.15464	1.39113	0.778659	1.11472	1.24937	1.11842	0.227019	0.319633	0.616381	0.879619	0.623303	0.557639	0.420041	3.90866	0.648758	2.01116
Pp1s81_235V6.1	Specific	NE	NE	'not assigned.unknown'	0	0	0	0	0	0	0	0	0	0	0	0	0	0	0	0	0	0	0	0	0	0	0	0	0.149924	0	0	0	0	0	0	0	0	0	0	0
Pp1s135_7V6.1	Viridiplantae	NE	NE	'stress.abiotic.drought/salt'	0	0	0	0	0	0	0	0	0	0	0	0	0	0	0	0	0	0	0	0	0	0	0	0	0	0	0	0	0	0	0	0	0	0	0	0
Pp1s416_17V6.1	Specific	5.00023e-08	16	'secondary metabolism.wax'	9.55663	8.37091	9.56521	8.99037	9.65663	10.1858	12.3856	11.6461	11.4916	11.7673	10.0951	12.0661	10.9372	13.174	12.2566	14.0978	13.5626	13.7258	15.0092	16.6248	12.0791	14.0378	14.7945	14.694	16.8915	21.4365	17.7529	13.1689	17.5669	16.0216	12.9194	14.9168	15.0165	12.8284	10.7972	10.7262
Pp1s390_6V6.1	Streptophyta	NE	NE	'not assigned.unknown'	0.14158	0	0	0	0.680045	0.0889587	0.50043	0.298619	0.762478	0.342738	0	0.559047	0.416654	0.849933	0.43463	0	0	0.227814	0	0.379996	0.130584	0.126467	0	0.50669	0.0999496	0	0.181616	0.255707	0.616381	0	0.113328	0	0.21002	0	0.0926797	0.111731
Pp1s89_286V6.1	Prokaryotic	NR	NR	'cell wall.cellulose synthesis'	6.65425	6.53019	6.02484	8.83799	8.09253	9.02931	7.88177	6.81847	6.37214	6.85476	8.23039	6.80174	7.55186	8.39309	6.25867	7.21945	8.77146	7.40395	6.50399	7.78993	8.48799	7.14537	6.44164	6.89099	7.946	9.35748	9.53482	7.99084	6.64811	7.28827	6.34636	7.59783	7.24571	7.46655	8.85091	7.26254
Pp1s52_92V6.1	Specific	NR	NR	'not assigned.unknown'	0.353949	0	1.42857	0	0	1.02303	1.20937	1.14471	0	1.99931	0	2.14301	0.5729	0.584329	1.26043	1.64854	5.15968	0.284767	1.43838	0.237498	0	0.316167	0	0.861373	1.44927	1.30483	1.58914	1.47031	0.748463	0.691129	0.963286	2.43967	0	0.250555	1.06582	0.279328
Pp1s42_273V6.1	Archeaplastidia I	NR	NR	'cell.division'	8.14084	8.06413	8.57142	13.6633	11.9008	10.6306	11.5516	12.3429	11.3827	12.5671	12.86	10.3424	12.1351	16.1487	13.517	14.3252	8.03436	12.5298	11.4445	15.9124	11.5567	13.2158	13.7327	13.0219	18.2408	15.8443	13.3487	11.1872	13.6044	13.6341	15.9792	12.5469	13.8088	11.9264	12.7898	14.0782
Pp1s301_51V6.1	Specific	NR	NR	'not assigned.unknown'	15.0075	18.3196	25.7143	20.1648	26.9978	16.235	16.8478	17.8176	23.5279	12.7384	19.3543	16.3521	21.1973	19.3891	24.1654	20.9194	18.28	25.0026	17.9485	18.3348	25.2028	23.7125	20.5283	18.6462	21.789	12.6755	20.1139	23.3332	16.5102	24.5037	22.8922	18.7506	23.7848	34.9775	22.0114	27.4859
Pp1s98_31V6.1	Embryophyta	4.2048e-05	16	'misc.beta 1,3 glucan hydrolases.glucan endo-1,3-beta-glucosidase'	20.9538	21.8257	20.0621	17.5236	19.8573	17.3914	17.8904	19.7089	17.9182	19.9931	20.1902	21.7563	27.2388	20.9296	21.688	23.8185	19.6068	23.3509	26.4537	22.7048	28.5327	28.2021	22.5103	26.3986	22.1888	25.9102	30.466	26.7214	20.6928	18.7233	25.5554	22.6541	25.0449	23.2515	20.3432	25.9217
Pp1s12_404V6.1	Archeaplastidia I	2.21646e-05	18	'RNA.regulation of transcription.C2C2(Zn) CO-like, Constans-like zinc finger family'	2.97318	3.02405	2.23602	3.25075	6.52843	4.93721	6.42218	6.42031	5.39181	9.19681	7.97319	6.33587	10.3122	9.40239	7.64949	9.03852	9.43485	9.62513	8.94299	9.68991	9.40208	8.9159	11.963	9.42444	33.6331	32.7698	33.3719	26.4017	20.5607	25.3833	35.075	25.7908	33.4983	30.6179	26.2284	22.8491
Pp1s1_422V6.1	Embryophyta	NE	NE	'not assigned.unknown'	0	0	0	0	0	0	0	0	0	0	0	0.0465873	0	0	0	0	0	0	0	0	0	0	0	0	0	0	0	0	0	0	0	0	0	0	0	0
Pp1s38_317V6.1	Specific	NE	NE	'not assigned.unknown'	0	0	0	0	0	0	0	0	0	0	0	0	0	0	0	0	0	0	0	0	0	0	0	0	0	0	0	0	0	0	0	0	0	0	0	0
Pp1s286_35V6.2	Prokaryotic	0.00159665	17	'amino acid metabolism.synthesis.aspartate family.misc.homoserine.aspartate kinase'	33.9791	24.543	30.559	25.4981	26.0457	24.7305	30.0258	30.0112	29.7366	34.6737	28.8707	30.6544	34.1657	30.7038	26.4255	32.0612	27.936	30.4131	32.6451	30.3522	29.9691	32.3122	35.0397	31.2628	34.3327	33.2918	37.5036	34.904	33.4607	31.5406	34.7916	31.5066	36.0185	28.7136	27.2942	30.8379
Pp1s230_15V6.1	Specific	0.000570794	19	'not assigned.unknown'	4.03502	1.18332	2.36025	3.75868	4.28428	2.84668	2.41874	3.43412	3.2133	3.19889	8.03749	2.84182	6.45814	4.35591	2.69471	5.68461	2.43242	5.12581	6.25384	3.51497	4.1787	4.67927	4.31802	5.01623	16.6416	11.1842	15.3919	12.6575	8.98155	7.9794	18.0758	11.6407	8.87337	18.1903	16.7287	8.04466
Pp1s10083_1V6.1	Specific	NE	NE	'not assigned.unknown'	0	0	0	0	0	0	0	0	0	0	0	0	0	0	0	0	0	0	0	0	0	0	0	0	0	0	0	0	0	0	0	0	0	0	0	0
Pp1s242_39V6.1	Specific	0.049261	23	'not assigned.unknown'	12.1759	10.7814	21.4286	12.0379	16.1171	17.1245	11.9686	13.9356	13.3978	12.5099	14.4675	10.0629	11.2497	11.6335	18.3414	13.1314	7.66582	13.8397	11.9448	12.8724	16.9107	15.176	9.76864	12.1606	16.6416	10.9233	12.8493	15.5342	12.6358	15.4562	16.4325	16.1018	18.9543	16.8373	36.0061	16.7038
Pp1s49_231V6.1	Archeaplastidia I	0.00813098	14	'not assigned.unknown'	4.10581	6.09192	4.16149	4.3682	6.39242	5.6044	6.25537	9.30696	5.11949	5.08395	7.84459	6.75516	7.13521	6.85259	5.30248	8.75429	12.8992	7.06223	6.31638	10.1174	7.24744	7.33507	5.80455	9.72845	7.59617	9.39477	7.90028	6.84016	5.59146	7.3511	6.743	9.75868	6.77316	3.55789	6.71928	9.99996
Pp1s88_136V6.1	Archeaplastidia I	6.69427e-05	17	'minor CHO metabolism.callose'	27.6081	24.3677	23.1677	21.1299	25.8417	22.4621	25.0632	28.0204	22.3842	25.7054	30.3496	27.5331	30.4158	32.2443	28.4683	30.2421	33.0957	31.78	29.9559	33.9147	31.4708	30.7946	30.7924	32.2255	33.1833	32.9562	38.7295	32.9862	28.4416	29.9699	37.0582	34.3645	36.071	37.6334	31.3721	29.0502
Pp1s38_254V6.1	Prokaryotic	NR	NR	'protein.degradation'	0.707899	0.219134	0.807453	0.660309	0.340022	1.0675	0.417025	1.44333	0	1.19958	0	1.35103	0.833309	1.2749	0.217315	0.568461	0	1.02516	0.625384	2.80247	2.41581	0.632333	0	1.21606	0.649673	1.37939	3.04206	1.02283	0.79249	0	0.906622	0.906163	1.41764	0	0.370719	1.17318
Pp1s99_248V6.1	Archeaplastidia I	0.0409376	14	'misc.gluco-, galacto- and mannosidases'	8.21163	6.48636	6.3354	7.82213	9.99666	8.80691	10.5924	11.3475	8.71403	12.5099	10.288	9.78333	10.6768	13.0677	10.1269	11.9377	11.5724	11.7324	9.75599	11.4474	10.7732	10.8761	10.8304	10.2351	10.7446	14.1294	11.124	11.6986	9.64196	10.4926	10.8228	10.7345	11.1311	11.9765	10.9362	8.82678
Pp1s231_76V6.1	Specific	NE	NE	'not assigned.unknown'	0	0	0	0	0	0	0	0	0	0	0	0	0	0	0	0	0	0	0	0	0	0	0	0	0	0	0	0	0	0	0	0	0	0	0	0
Pp1s30_83V6.1	Specific	NE	NE	'not assigned.unknown'	0	0	0	0	0	0	0	0	0	0	0	0	0	0	0	0	0	0	0	0	0	0	0	0	0	0	0	0	0	0	0	0	0	0	0	0
Pp1s34_187V6.1	Prokaryotic	4.7121e-10	13	'secondary metabolism.sulfur-containing'	139.527	122.89	106.149	93.1544	112.955	106.928	138.202	147.667	123.358	168.456	175.089	194.316	266.971	294.077	218.923	249.497	217.886	276.053	218.322	254.455	211.351	201.082	184.33	208.858	208.745	174.735	175.441	149.716	145.994	123.272	137.977	134.67	164.499	141.714	136.749	112.011
Pp1s89_47V6.1	Specific	NR	NR	'not assigned.unknown'	1.84054	7.62586	5.52795	6.95864	3.53623	4.67033	4.62898	3.68297	4.84718	3.31314	2.7006	1.72373	0.520818	1.96547	6.43252	2.38753	0	0.569534	5.94115	2.99247	3.06873	4.29987	3.68094	3.44549	3.14841	0.372808	1.1805	6.7123	4.62286	2.63886	3.56983	2.9276	6.35312	4.45989	1.71457	7.37427
Pp1s194_180V6.1	Embryophyta	0.000105242	8	'not assigned.no ontology.pentatricopeptide (PPR) repeat-containing protein'	16.5648	18.5826	15.7764	17.0665	18.4292	15.9236	18.1823	20.0572	19.8789	20.3358	20.7046	18.7747	20.364	19.336	18.2979	18.3044	19.9753	17.4847	18.6364	17.8598	17.7595	18.0847	16.3518	17.9875	15.842	17.0001	17.5713	15.5981	14.9693	15.8331	18.1324	16.7989	17.3267	20.2449	18.953	15.6424
Pp1s456_25V6.1	Archeaplastidia I	NR	NR	'stress.biotic'	87.7795	125.739	83.1676	97.421	120.028	92.695	86.908	101.232	83.3279	99.1656	95.7425	83.9503	95.8305	95.4581	122.174	87.7703	102.088	111.401	100.937	95.8066	109.952	99.1499	98.8897	103.213	92.4034	75.3072	87.4933	114.109	103.464	110.329	103.582	106.021	94.9293	98.4683	107.555	111.843
Pp1s120_60V6.1	Archeaplastidia I	NR	NR	'misc.GCN5-related N-acetyltransferase'	3.68107	4.38268	4.40993	2.69203	3.33222	4.00314	4.83749	3.33458	4.0847	3.37026	3.0221	4.19286	4.27071	2.86852	2.86856	3.18338	4.05404	5.80925	5.31576	3.51497	3.46049	4.99543	3.75172	5.26958	4.79758	4.10089	4.13175	3.57989	4.18259	3.45565	4.58978	4.60052	4.51544	3.10689	2.59503	4.63685
Pp1s29_153V6.1	Specific	NE	NE	'not assigned.unknown'	0.0707899	0	0	0	0	0	0	0	0	0	0	0	0	0	0	0	0	0	0	0	0	0	0.212362	0	0	0	0	0	0	0	0	0	0	0	0	0
Pp1s69_76V6.1	Archeaplastidia I	NR	NR	'misc.UDP glucosyl and glucoronyl transferases'	4.24739	4.55799	3.1677	1.77776	3.60424	3.46939	2.04342	2.43872	2.88652	2.2278	2.7006	2.23619	2.39576	2.97477	2.69471	2.38753	3.39065	2.96158	1.06315	2.18498	2.4811	3.0352	3.75172	3.29349	1.89904	2.42325	2.49721	1.85387	3.21399	2.63886	1.92657	3.83377	2.15271	2.20489	2.22431	3.07261
Pp1s60_184V6.1	Viridiplantae	0.00415285	16	'not assigned.unknown'	0.353949	0.876536	0.869565	0.914275	0.476031	0.533752	0.83405	0.696778	0.708015	0.742599	0.771599	0.885158	0.885391	1.48738	0.825797	0.966383	1.91645	2.10728	1.18823	1.04499	1.63231	1.39113	0.849447	1.26673	1.04947	1.34211	1.40752	1.08675	1.05665	1.8849	1.01995	0.557639	0.682567	1.70378	1.25118	1.39664
Pp1s186_19V6.1	Specific	NE	NE	'not assigned.unknown'	0	0	0	0.101586	0	0.0444793	0	0.0497698	0	0	0	0.0931746	0	0	0	0	0	0	0	0	0	0	0	0	0	0	0	0	0	0	0	0	0	0	0	0
Pp1s208_6V6.1	Specific	NE	NE	'not assigned.unknown'	0	0	0	0	0	0	0	0	0	0	0	0	0	0	0	0	0	0	0	0	0	0	0	0	0	0	0	0	0	0	0	0	0	0	0	0
Pp1s1_480V6.1	Embryophyta	NR	NR	'RNA.regulation of transcription.bHLH,Basic Helix-Loop-Helix family'	96.5574	99.7497	86.708	134.094	132.677	111.999	128.861	140.351	134.523	131.44	130.143	127.929	135.413	135.511	107.267	124.777	136.879	131.505	137.334	139.791	116.742	125.328	144.76	125.761	142.678	166.459	147.971	135.525	161.58	113.659	149.423	166.107	133.048	113.301	144.719	127.877
Pp1s1_128V6.1	Archeaplastidia I	0.000331576	19	'development.storage proteins'	39.1468	42.5558	37.3292	43.5296	45.427	44.7017	39.2837	40.7615	37.4159	39.1864	45.0742	38.3879	47.3424	43.081	43.7238	47.2391	40.0244	45.4488	42.1509	42.3696	50.2097	49.5117	49.8342	53.6078	50.2247	53.1624	58.7072	51.3971	42.5303	54.4736	62.047	56.2518	46.7821	62.8894	53.8006	52.5696
Pp1s18_276V6.1	Embryophyta	NR	NR	'not assigned.unknown'	39.5008	34.9299	32.1739	39.9233	40.1226	32.0251	36.1978	37.6758	36.1632	38.5009	35.5578	35.4063	35.7281	39.6281	37.3782	35.4151	44.0047	34.6846	36.4599	42.3221	35.0619	38.3194	46.9319	41.3459	46.1268	50.6646	47.7195	33.8172	35.3539	37.4467	42.1013	41.8229	44.5243	38.4853	39.3889	35.2513
Pp1s5_179V6.1	Embryophyta	NR	NR	'protein.postranslational modification.kinase.receptor like cytoplasmatic kinase IV'	1.13264	1.75307	1.55279	1.98093	2.10814	1.5123	2.21023	2.33918	1.19818	1.14246	0.771599	2.00325	1.40621	1.59362	1.04311	1.87592	2.13758	2.27814	0.750461	1.61498	1.56701	1.7073	1.91125	2.17877	1.09945	2.19957	2.81504	0.76712	2.37747	2.5132	0.793295	2.64878	1.68016	1.40311	3.05843	0.726254
Pp1s80_182V6.1	Specific	NE	NE	'not assigned.unknown'	0	0	0	0	0.61204	0.133438	0	0.298619	0	0.856845	0	0.279524	0.156245	0	0	0.170538	0	0	0	0	0	0	0	0	0	0	0	0.19178	0.132082	0	0.679967	0.209114	0	0	0	0
Pp1s97_281V6.1	Embryophyta	0.000570794	16	'not assigned.unknown'	6.79583	7.18759	7.45341	6.65389	8.09253	7.29461	8.67412	8.61018	6.37214	8.33996	8.35899	8.66523	10.5726	8.07437	7.73641	9.26591	8.69775	8.77083	9.50584	8.40742	10.3815	10.2438	9.20234	9.17109	8.29582	9.58117	11.2148	9.26937	8.49725	9.17317	10.1995	10.4557	8.82086	9.42088	8.71189	6.87148
Pp1s9_168V6.1	Specific	NE	NE	'not assigned.unknown'	0	0	0	0	0	0	0	0	0	0	0	0	0	0	0	0	0	0	0	0	0	0	0	0	0	0	0	0	0	0	0	0	0	0	0	0
Pp1s185_8V6.1	Specific	0.000963665	18	'signalling.receptor kinases.leucine rich repeat XII'	4.95529	4.77712	3.72671	3.96186	6.86845	5.6044	6.00516	6.96778	6.91676	6.96901	5.46549	8.24595	8.17684	7.06507	8.17104	7.2763	7.07614	8.54302	7.31699	7.17243	6.92097	6.76597	7.71581	7.70169	9.59516	12.079	12.2136	9.78078	8.05698	9.73864	9.85952	10.2466	10.6585	9.92199	9.17529	6.48042
Pp1s60_1V6.1	Specific	NE	NE	'not assigned.unknown'	0	0	0	0	0	0	0	0	0	0	0	0	0	0	0	0	0	0	0	0	0	0	0	0	0	0	0	0	0	0	0	0	0	0	0	0
Pp1s134_115V6.1	Viridiplantae	NR	NR	'DNA.repair'	0.495529	0.657402	0.248447	0.101586	0.476031	0.444793	0.66724	0.497698	0.925866	0.171369	0.835899	0.745397	1.09372	0.796812	0.565019	0.568461	0.368549	0.398674	0.875538	0.474996	1.10997	0.316167	0.353936	0.50669	0.349824	0.745616	0.363231	0.319633	0.308191	0.43981	0.849959	0.627343	0.367536	0	0	0
Pp1s120_31V6.1	Viridiplantae	0.000570794	17	'not assigned.no ontology'	13.0253	13.3233	14.1615	11.5808	11.1527	12.5877	12.052	10.9494	7.7337	10.9105	13.1172	13.7432	11.458	11.7928	12.387	11.6534	15.7739	12.0741	13.3832	14.6299	13.9725	14.101	16.8474	14.238	13.7431	14.7632	15.9822	14.6392	15.4976	14.2624	12.3527	10.3163	13.7038	10.6737	11.1679	8.99438
Pp1s10_34V6.1	Streptophyta	0.00652655	16	'protein.glycosylation.mannosyl-oligosaccharide-1,3-1,6-alpha-mannosidase(GMII)'	10.5477	11.4826	13.354	11.4792	13.8049	11.3422	14.5125	13.4876	15.5219	14.6806	11.5097	14.7216	13.2288	14.502	15.3424	14.041	13.2678	15.0927	15.0092	16.9573	16.7148	16.251	13.4496	17.2275	14.0429	18.3794	18.0253	11.9543	13.8245	16.0216	15.5259	17.4959	16.6441	13.9309	16.5897	12.5698
Pp1s100_118V6.1	Specific	4.2048e-05	17	'protein.targeting.secretory pathway.plasma membrane'	38.9344	38.8744	31.4907	37.9424	33.3222	35.0942	43.5374	48.0777	35.2918	50.8395	45.3957	51.8051	48.0194	49.2961	44.5061	44.7379	47.5428	49.4925	47.2165	59.5169	48.2509	54.0645	51.6747	50.213	67.1662	72.5112	52.8501	48.9039	63.5753	57.2381	52.1875	47.5387	63.3212	49.4596	50.2324	55.4746
Pp1s197_59V6.1	Specific	NR	NR	'not assigned.unknown'	28.5991	26.6467	33.4782	40.99	33.6622	30.6018	28.4828	26.7264	27.8849	30.6751	46.2316	27.7194	24.3743	25.6042	29.0767	19.7256	35.6755	23.6357	24.7652	34.7697	27.8145	16.5039	29.0228	27.4626	31.0843	22.3685	19.8869	29.7259	32.4921	30.7867	30.4285	29.5548	36.5436	26.0578	26.7844	37.039
Pp1s61_190V6.1	Viridiplantae	NR	NR	'not assigned.unknown'	6.15872	7.66969	7.14285	6.80627	5.91639	4.62585	5.50473	8.26179	4.95611	4.74121	6.30139	5.03143	7.55186	6.32138	5.99789	7.50368	3.46436	6.03706	6.25384	7.69493	6.13747	6.19687	9.48549	7.24567	6.59668	5.70396	7.62785	9.78078	7.48463	5.59187	8.21627	6.34314	7.1407	12.0768	4.81935	5.6983
Pp1s355_39V6.1	Prokaryotic	0.000188769	13	'N-metabolism.ammonia metabolism.glutamine synthetase'	44.81	45.9743	41.9875	37.8408	46.039	40.2983	53.4209	55.4934	52.2842	54.324	51.3113	58.2341	56.5608	60.3453	60.5874	58.7788	54.9875	57.0104	53.5329	58.0445	53.8661	61.2099	46.0825	53.4051	57.2711	59.9103	58.5256	48.0729	48.7822	48.5676	53.3207	50.536	47.5696	54.8716	51.3909	40.4468
Pp1s61_88V6.1	Specific	NR	NR	'not assigned.unknown'	0	0	0	0	0	0	0	0.945627	0	0	0	0	1.66662	0	0	0	0	0	0	0	0	0	0	0	0	0	0	0	0	0	0	0	0	0	0	0
Pp1s133_32V6.1	Embryophyta	NR	NR	'stress.biotic'	90.5403	80.1592	74.3478	78.4244	87.0457	71.8341	81.6535	74.5552	77.6638	81.2861	87.8337	85.9535	75.4144	76.3346	83.2751	79.6413	95.6753	84.6898	75.4213	101.744	87.8833	78.852	84.2368	88.3668	82.7583	101.367	90.1721	69.6801	88.8469	87.3336	86.6958	88.1069	102.858	85.3392	97.1284	87.5415
Pp1s70_155V6.1	Archeaplastidia I	0.00109522	18	'not assigned.unknown'	14.7243	13.674	13.6025	11.784	14.2129	12.9435	11.7601	10.3024	9.14973	11.4246	14.4675	10.389	13.2809	12.1115	12.6912	16.4285	13.71	13.8966	12.3201	13.6324	16.7148	12.457	13.4496	16.6194	15.1424	13.0483	17.8891	17.1963	12.7239	14.765	17.3392	14.9865	15.384	16.9375	15.4775	15.81
Pp1s39_337V6.1	Specific	0.000188769	7	'not assigned.unknown'	20.0335	21.8257	15.1553	23.2124	15.845	17.7917	20.9763	19.3107	22.2208	17.0798	17.5539	20.5916	18.489	18.008	16.3421	18.1339	21.1547	15.7191	20.3875	17.0048	16.976	19.8553	15.8563	18.2408	14.7925	15.9562	13.3033	15.0228	14.0887	14.8279	15.1859	15.0562	15.5415	17.2382	16.9141	15.9217
Pp1s409_48V6.1	Archeaplastidia I	0.000963665	11	'cell.vesicle transport'	20.3875	19.1085	18.4472	18.641	17.4771	18.6813	22.144	22.7946	25.543	21.3069	21.9263	21.2438	20.0515	23.6388	23.3831	20.5783	25.3562	21.2436	22.6389	23.1798	24.7457	22.3214	16.3518	23.0544	21.789	18.7895	24.0641	21.3515	19.7242	22.8073	17.0558	16.8686	18.0618	17.6892	19.4164	16.5921
Pp1s237_27V6.1	Specific	NR	NR	'not assigned.unknown'	0	0	0.186335	0.152379	0	0.845108	0.125107	1.89125	0.81694	0	0	1.02492	0.5729	0.584329	1.82545	1.08008	0	0	1.18823	0.902492	0.195877	1.20143	0.778659	2.28011	0.149924	0.559212	0	0.19178	0.484299	3.83263	1.07661	0	0.367536	0.350778	0	1.67597
Pp1s51_212V6.1	Streptophyta	0.0229815	8	'hormone metabolism.cytokinin.signal transduction'	11.7511	9.90485	7.88819	8.38085	6.52843	7.47253	9.71668	10.6507	4.84718	6.96901	7.07299	8.47889	21.7181	7.11819	6.17174	9.43645	9.43485	7.91653	12.2575	5.31995	6.00688	6.19687	25.7665	6.73898	6.04695	6.26318	4.22256	5.56162	6.82422	3.07867	7.19632	3.76406	3.83287	4.81066	4.77301	4.91618
Pp1s35_323V6.1	Archeaplastidia I	NR	NR	'signalling.MAP kinases'	2.1237	2.27899	1.73913	1.21903	1.4961	2.22397	2.04342	1.44333	2.55975	2.45629	2.0576	1.86349	2.13535	1.80611	1.65159	1.93277	3.31694	1.5947	1.31331	1.42499	2.35052	1.64407	0.778659	1.31739	1.69914	1.37939	2.17939	0.831047	1.98122	1.50792	2.26656	2.71849	1.36513	1.65367	3.01209	2.1229
Pp1s22_333V6.1	Streptophyta	NR	NR	'not assigned.unknown'	8.63637	6.44254	6.02484	6.70468	7.34448	6.49398	6.54729	5.87284	8.55064	4.85546	5.97989	7.36079	7.4477	7.38379	5.99789	4.94561	8.18178	9.1695	7.25446	6.83994	6.85568	4.99543	8.63604	7.80303	6.3468	9.99126	8.26351	9.26937	9.46585	6.283	8.61291	10.5254	8.76836	4.56011	7.36804	9.55303
Pp1s280_63V6.1	Archeaplastidia I	1.34974e-05	20	'protein.synthesis.ribosomal protein.eukaryotic.60S subunit.L12'	4.03502	12.14	6.77018	2.48886	2.78818	3.69179	2.79407	2.43872	2.23297	3.82724	7.13729	1.63055	2.65617	3.34661	4.56361	3.46761	5.67565	6.66355	5.56592	6.50744	3.98283	7.14537	10.2641	6.33363	7.5462	5.25659	5.58468	9.78078	8.84947	9.48732	8.55625	6.48255	7.92827	7.46655	7.83144	9.4413
Pp1s276_25V6.1	Specific	NR	NR	'not assigned.unknown'	3.75186	4.86477	4.90683	5.8412	6.18841	4.58137	12.3022	6.32077	6.37214	6.68339	5.85129	11.7866	13.8017	7.59628	9.95302	14.041	7.59211	8.82778	6.81669	8.97742	6.59451	11.6982	5.59219	10.8938	10.4447	7.56801	10.5791	5.81733	4.44675	7.09978	12.5227	6.48255	13.4938	11.275	7.27536	12.0111
Pp1s37_353V6.1	Archeaplastidia I	NE	NE	'not assigned.unknown'	0	0.219134	0.248447	0.050793	0.340022	0.177917	0.125107	0.248849	0.217851	0.399861	0.707299	0.698809	0.833309	0.531208	0.478093	0.397922	0	0.968208	0.687923	0.427496	0.522338	0	0.637085	0.253345	0.399799	0.410089	0.363231	0.19178	0.528327	0.18849	0	0.0697048	0.577556	0.0501111	0	0.223463
Pp1s14_225V6.1	Specific	NE	NE	'not assigned.unknown'	0	0	0	0.203172	0	0.266876	0	0	0	0	0	0.186349	0.104164	0.106242	0.086926	0	0	0	0	0	0	0.3794	0.637085	0	0	0	0	0	0.79249	0.25132	0	0	0	0	0	0.614523
Pp1s178_139V6.1	Specific	0.0170009	11	'signalling.calcium'	10.1937	10.4746	12.1118	13.6125	13.0569	14.3668	15.5967	11.9945	15.9576	14.7377	12.6028	11.6934	11.7184	13.2271	11.6481	13.7567	13.5626	12.0172	12.3201	13.1574	14.9519	12.8364	12.317	16.9741	11.2943	13.5702	15.0741	11.5068	10.3024	10.2413	11.2761	11.0134	11.3411	11.0244	10.6582	10.4469
Pp1s145_127V6.1	Specific	NE	NE	'not assigned.unknown'	0	0	0	0	0	0	0	0	0	0	0	0	0	0	0	0	0	0	0	0	0	0	0	0	0	0	0	0	0	0	0	0	0	0	0	0
Pp1s73_48V6.1	Archeaplastidia I	7.75702e-08	16	'not assigned.no ontology'	28.6699	25.814	29.441	27.4282	32.6421	29.045	29.1083	31.0066	27.5037	32.3316	29.7709	31.3067	31.3532	33.5724	32.5972	32.9707	32.9483	33.033	35.4593	37.2397	36.1719	32.7549	36.3138	35.7723	33.9829	39.6668	43.8602	34.3286	35.3979	36.3157	36.2649	38.2679	37.7512	30.4174	32.5306	31.62
Pp1s345_25V6.1	Prokaryotic	NR	NR	'PS.lightreaction.photosystem I.PSI polypeptide subunits'	1380.97	1362.27	1451.24	1345.15	1404.36	1349.5	1328.72	1375.34	1539.55	1498.68	1530.21	1474.63	1569.69	1431.08	1554.37	1535.18	1410.07	1409.88	1394.98	1363.38	1434.21	1310.89	926.817	1233.13	1282.75	1176.96	1302.77	1447.49	1225.54	1341.67	1507.09	1322.02	1419.48	1635.38	1490.06	1530.22
Pp1s27_304V6.2	Streptophyta	0.0338965	14	'not assigned.unknown'	30.7936	34.0096	23.9751	26.1584	36.9944	28.4668	34.6548	40.7117	31.425	39.7576	51.89	37.2232	40.4155	41.4342	27.7294	35.4719	40.9089	37.8171	33.2079	43.5571	38.1959	40.3429	37.4464	39.0151	38.6805	45.8181	44.1326	35.3515	41.5617	40.1483	41.818	43.2867	32.9207	29.766	28.5917	30.7261
Pp1s431_23V6.1	Archeaplastidia I	0.0138389	16	'protein.degradation.cysteine protease'	24.8472	25.2881	21.9876	25.9552	27.6098	25.9315	27.2317	31.9522	26.251	27.5333	32.0213	30.0022	32.2386	28.4728	29.946	27.1724	32.8008	27.9641	31.1441	29.1172	29.708	27.1271	34.4734	34.1509	33.3332	32.8444	37.4582	26.2099	28.3535	27.5195	33.1484	33.528	31.7656	31.9709	30.9087	27.5977
Pp1s409_16V6.1	Specific	NE	NE	'not assigned.unknown'	0.21237	0	0	0	0	0	0	0.945627	0	0	0	0	0.156245	0	0.695408	0.341076	0	0	0	0	0	0	0	0	0.149924	0	0.136212	0.19178	0.132082	0	0	0	0	0	0	0
Pp1s71_363V6.1	Streptophyta	7.79468e-05	17	'protein.targeting.mitochondria'	25.9799	19.6344	15.7764	16.6093	20.1973	21.0832	18.9746	18.5144	18.1905	22.0495	24.1768	22.2221	18.9057	19.6016	19.906	22.1131	23.5871	23.5218	24.1398	24.7473	23.7011	26.4315	27.5362	30.5028	28.9354	27.1404	26.1526	22.7579	31.6556	27.1425	18.5291	23.2117	27.5127	25.9074	14.5507	27.7652
Pp1s286_48V6.1	Streptophyta	NR	NR	'not assigned.unknown'	1.06185	0	1.49068	0	1.02007	2.84668	0.750645	1.04517	0	0.685476	0	0.978333	0.468736	0.478087	1.95583	0.682153	0	2.39204	1.50092	0.997491	1.95877	1.1382	2.12362	1.52007	1.04947	1.56579	0.81727	0	1.4529	0.753959	2.20989	1.04557	0.630061	1.05233	0.278039	2.01116
Pp1s73_17V6.2	Specific	0.000651811	18	'not assigned.unknown'	20.1043	9.29128	9.62732	13.4094	17.7492	12.7656	24.7713	16.7227	11.5461	20.5072	15.8821	19.2405	23.7493	24.7012	18.3414	20.5783	17.5429	25.686	20.2624	20.1873	22.6564	26.1154	18.6878	22.2437	23.9379	30.7194	25.9256	26.5935	33.0204	27.3939	21.8156	25.7908	25.0449	28.2125	27.9429	24.3574
Pp1s9_389V6.1	Specific	NE	NE	'not assigned.unknown'	0	0	0	0	0	0	0	0	0	0	0	0	0	0	0	0	0	0	0	0	0	0	0	0	0	0	0	0	0	0	0	0	0	0	0	0
Pp1s134_154V6.1	Streptophyta	0.000217737	16	'protein.postranslational modification'	14.5827	12.2277	13.8509	12.9014	11.5608	13.8331	15.1797	15.7273	11.9273	15.1376	15.8178	15.5602	16.1974	14.3957	14.9513	15.1779	14.6682	15.1496	16.1974	14.9149	16.5842	15.3025	17.2721	17.7342	15.842	17.7084	17.0265	15.7899	14.0007	16.0845	17.3392	15.6836	16.6966	13.6302	16.497	13.1284
Pp1s156_176V6.1	Streptophyta	NR	NR	'not assigned.unknown'	3.11475	6.79315	5.2795	7.21261	5.57637	6.76086	6.00516	7.01755	6.04536	5.36956	7.07299	8.38571	4.11446	6.85259	6.73676	5.85514	9.65598	5.69534	5.19069	8.64492	6.39864	5.43807	5.94613	7.75236	6.19688	10.0285	9.62562	5.24199	5.9877	8.23072	5.09975	7.31901	7.82326	7.667	5.6998	6.59215
Pp1s163_26V6.2	Prokaryotic	2.93821e-09	12	'Co-factor and vitamine metabolism.thiamine.hydroxymethylpyrimidine kinase'	13.9456	14.0684	12.1739	13.2062	17.7492	14.2334	18.0989	21.8987	20.8048	22.1637	24.434	24.9242	23.3326	25.9761	22.7746	22.0563	26.6092	22.7814	22.3888	23.1798	20.2406	22.5743	22.9351	22.345	17.3413	21.2873	20.9312	16.1095	17.1266	19.9171	15.0159	16.1715	15.2265	16.9877	15.1531	12.6256
Pp1s491_22V6.1	Streptophyta	NR	NR	'not assigned.unknown'	0.849479	0.745055	0.807453	0.660309	0.680045	0.444793	0.792347	0.647008	0.326776	0.514107	1.1574	0.885158	0.260409	0.159362	0.695408	0.682153	0.0737098	0.569534	0.437769	0.474996	0.783507	0.3794	0.424723	0.456021	0.349824	0.260966	0.317827	0.19178	0.352218	0.6283	0.453311	0.209114	0.472546	0	0	1.34078
Pp1s58_72V6.1	Prokaryotic	NR	NR	'TCA / org transformation.TCA.succinyl-CoA ligase'	12.459	17.5307	10.9317	16.3554	18.2252	10.8974	13.8035	14.483	11.6006	14.4521	14.2103	13.6035	12.1351	16.6799	15.0817	13.0177	24.1031	13.0993	11.6321	18.0498	18.2818	16.1877	16.2103	17.5822	15.3423	19.4233	15.846	17.3241	20.2965	21.3622	11.4461	15.8927	14.2289	11.726	15.7556	12.1229
Pp1s46_325V6.1	Prokaryotic	1.93973e-11	12	'misc.glutathione S transferases'	150.499	164.833	135.776	190.728	216.526	197.31	282.993	267.264	279.067	341.31	325.036	303.749	332.751	359.575	339.142	333.004	379.753	339.499	320.697	330.502	341.152	313.448	268.85	337.202	239.929	278.488	297.532	255.131	252.364	247.738	225.862	233.511	218.211	212.271	230.819	208.267
Pp1s307_48V6.1	Specific	NR	NR	'signalling.receptor kinases.leucine rich repeat XIII'	7.36215	8.06413	6.64596	5.8412	6.73244	5.11513	6.63069	7.81386	8.22387	7.54024	6.55859	6.14952	8.90599	8.81806	6.91062	8.18583	7.22356	7.11918	7.06684	7.64743	6.79039	8.28357	6.37085	7.39768	8.29582	8.57459	9.3986	7.79906	7.88087	7.85374	11.1061	8.92222	9.55593	12.8284	6.34856	8.04466
Pp1s9_137V6.1	Archeaplastidia I	0.00813098	16	'cell.organisation'	1.55738	1.84072	1.0559	1.11745	1.08807	1.0675	1.33448	1.59263	1.03479	1.59944	1.3503	1.53738	2.2916	1.32802	1.69506	2.1033	2.13758	1.53774	1.75108	1.80498	2.15464	1.5176	1.55732	2.38144	1.54922	1.90132	2.04317	1.85387	1.4529	1.50792	1.69992	1.74262	1.89018	1.85411	1.80725	1.45251
Pp1s224_33V6.1	Specific	NR	NR	'not assigned.unknown'	4.81371	0.657402	2.29813	3.19996	3.94426	3.29147	3.71152	2.33918	0	5.42669	0	3.91333	2.70825	3.08101	2.04276	1.76223	10.4668	2.10728	0	3.22997	0	1.3279	1.48653	5.87761	2.09894	3.91449	3.58691	3.32419	2.77371	0.31415	0.849959	4.73993	1.94269	5.26166	4.63399	1.17318
Pp1s262_52V6.1	Archeaplastidia II	NR	NR	'protein.degradation.ubiquitin.E3.RING'	15.503	10.2555	13.0435	11.3776	17.4771	12.6321	18.5993	19.7586	13.8335	17.4796	19.8687	18.8213	17.9161	19.7609	12.4304	19.0434	13.4889	14.637	18.6364	18.6673	16.5842	15.8083	18.6878	15.7581	15.4922	16.329	14.2568	12.21	16.9065	15.896	13.5993	15.3351	13.0738	15.0834	20.0188	14.8044
Pp1s7_385V6.1	Archeaplastidia I	0.000331576	14	'not assigned.no ontology'	8.77795	11.2635	9.13043	10.2602	8.43255	9.16275	12.0103	11.5466	13.071	14.2236	9.70928	12.8581	13.4371	13.7052	11.9958	11.824	15.3316	13.2132	14.0086	12.5399	12.0791	11.6982	13.4496	12.7179	14.4927	12.4891	13.485	11.1232	12.7679	11.3722	12.0127	11.7104	12.3912	11.8763	8.4802	11.3966
Pp1s130_5V6.1	Embryophyta	6.69427e-05	6	'hormone metabolism.gibberelin.synthesis-degradation.copalyl diphosphate synthase'	30.8644	38.4361	46.8944	39.1614	33.7302	50.0393	32.3194	27.8213	47.7093	29.7611	18.8399	32.3316	14.8954	13.7052	22.2531	11.1418	12.7518	22.4397	12.9455	11.7324	20.567	14.8598	13.7327	25.5372	4.54771	3.83992	10.6245	6.77623	4.66689	8.73336	3.22984	3.41554	6.45813	2.90644	4.49497	11.6201
Pp1s18_52V6.2	Archeaplastidia I	0.0229815	23	'not assigned.unknown'	0.778689	1.70924	0.807453	0.863481	0.748049	0.133438	0.66724	0.547468	0.762478	0.399861	0.514399	0.605635	1.77078	0.531208	0.478093	0.397922	0.14742	0.398674	0.437769	0.617494	0.326461	1.3279	0.778659	0.202676	1.94902	0.782897	1.04429	0.831047	0.616381	0.31415	1.24661	1.32439	1.31263	1.75389	1.11216	0.111731
Pp1s51_57V6.1	Specific	NR	NR	'misc.beta 1,3 glucan hydrolases.glucan endo-1,3-beta-glucosidase'	76.0991	65.3896	62.8571	62.4754	75.553	53.3307	69.0593	74.5054	67.7516	69.0046	61.2778	62.2872	71.0917	77.2908	65.4987	69.6933	80.7122	66.8064	65.7904	70.1093	85.9898	70.5684	60.877	79.449	55.0722	74.8226	75.098	67.6984	53.449	60.8194	64.7668	65.5225	70.2519	51.3639	67.1928	62.402
Pp1s356_43V6.1	Archeaplastidia I	0.0253621	18	'protein.degradation.ubiquitin'	29.661	29.5831	29.2546	25.5489	27.9498	27.933	29.3585	31.9522	24.9439	31.4748	28.4206	31.9589	30.7803	31.3944	28.4248	31.8338	29.7787	31.0966	31.1441	32.3947	31.8626	33.5137	29.1643	33.0362	31.834	31.1668	38.1847	29.7259	28.4856	32.1689	39.0981	35.6889	38.0137	35.4786	36.2378	33.3518
Pp1s140_87V6.1	Specific	0.0229815	18	'RNA.regulation of transcription.WRKY domain transcription factor family'	17.4143	18.1443	16.7702	17.8791	19.9933	17.0801	20.1423	19.6093	18.8441	21.5925	19.7401	19.5201	22.1868	17.5299	17.1244	19.6687	26.3144	22.9522	19.4494	17.6223	20.7629	23.1434	17.6968	21.5343	22.9384	23.5615	27.0153	26.2099	22.1457	27.8337	27.142	21.3297	22.4722	24.805	19.6481	17.7653
Pp1s19_1V6.1	Specific	0.00329165	10	'not assigned.unknown'	65.9762	49.6996	69.9999	76.5959	97.0424	99.8561	85.1982	63.1579	88.0117	82.4856	77.9315	110.412	99.945	70.4382	95.2274	81.1193	56.0194	96.593	79.9866	82.6492	102.639	92.131	71.9198	115.12	58.3706	35.6405	89.5819	50.7578	40.2849	81.8674	32.5817	26.6969	79.8603	28.6635	29.9356	61.5081
Pp1s119_92V6.1	Archeaplastidia I	NE	NE	'DNA.synthesis/chromatin structure'	0	0	0	0	0	0	0	0	0	0	0	0	0	0	0	0	0	0	0	0	0	0	0	0	0	0	0	0	0	0	0	0	0	0	0	0
Pp1s62_110V6.1	Specific	NE	NE	'not assigned.unknown'	0	0	0	0	0	0	0	0	0	0	0	0	0	0	0	0	0	0	0	0	0	0	0	0	0	0	0	0	0	0	0	0	0	0	0	0
Pp1s27_254V6.1	Streptophyta	0.0124674	15	'transport.metabolite transporters at the mitochondrial membrane'	12.2467	10.0802	12.3602	14.9839	11.5608	9.96337	12.5107	12.7908	11.0015	11.7673	13.503	12.4388	14.4787	14.2895	12.4739	13.9273	14.5945	14.4092	13.1331	14.4399	11.165	13.7849	13.7327	14.998	11.0444	15.136	15.0287	15.0228	14.9252	12.189	12.2394	14.2198	12.8113	10.9743	13.3922	11.7877
Pp1s162_56V6.1	Specific	0.00521707	17	'stress.biotic.PR-proteins'	2.54844	2.23517	1.86335	1.52379	1.63211	1.33438	2.08512	2.1401	1.63388	1.71369	1.6075	1.72373	2.44784	2.97477	0.738871	2.44438	4.42259	2.61986	2.93931	1.85248	1.89347	1.45437	2.54834	2.83747	5.14741	3.65352	3.63231	1.72602	2.20136	2.95301	2.49321	2.9276	2.52025	2.10467	1.52922	2.17876
Pp1s48_66V6.1	Specific	NE	NE	'not assigned.unknown'	0	0	0	0	0	0	0	0.647008	0	0	0	0	0	0	0	0	0	0	0	0.617494	0	0	0	0	0	0.335527	0.181616	0	0	0	0	0	0	0	0	0
Pp1s27_251V6.1	Specific	NE	NE	'amino acid metabolism.synthesis.aromatic aa.tryptophan.tryptophan synthase'	0	0	0	0	0	0	0	0	0	0	0	0	0	0	0	0	0	0	0	0	0	0	0	0	0	0	0	0	0	0	0	0	0	0	0	0
Pp1s613_3V6.1	Specific	NE	NE	'not assigned.unknown'	0	0	0	0	0	0	0	0	0	0	0	0	0	0	0	0	0	0	0	0	0	0	0	0	0	0	0	0	0	0	0	0	0	0	0	0
Pp1s28_327V6.1	Prokaryotic	2.60702e-05	19	'nucleotide metabolism.synthesis.purine.IMP dehydrogenase'	17.4143	13.5863	12.6087	11.53	10.4047	9.56306	10.5924	10.4517	8.87742	10.2821	10.4166	10.7617	10.5205	9.1899	10.605	11.9945	12.8255	12.245	14.0711	9.59491	10.7732	14.101	16.2103	9.06975	16.5916	17.5965	12.9401	16.9406	16.8184	15.4562	15.4126	13.5924	14.6489	12.4275	9.45333	10.7821
Pp1s22_59V6.1	Archeaplastidia I	NR	NR	'protein.synthesis.ribosome biogenesis.BRIX'	50.544	45.1416	41.9254	45.8661	38.8986	41.4548	39.7008	37.5762	36.4355	39.4149	41.5377	38.2482	40.103	37.8751	41.6375	39.1669	42.9728	41.4621	40.3998	37.1922	38.7836	40.7223	50.7544	39.0658	34.8324	44.8861	42.4072	43.1505	42.8825	41.8447	39.6647	41.0561	41.0065	32.923	32.3452	34.1898
Pp1s138_162V6.1	Specific	NR	NR	'not assigned.unknown'	0.424739	0	1.11801	0.761895	0	0.133438	0	0.14931	0	0	0	0	0	0.478087	0.260778	0.341076	0	0	0.37523	0.142499	0	0.5691	0	0	0	0	0	0	0.264163	0	0	0.627343	0.315031	0	0	0
Pp1s65_158V6.1	Specific	0.000188769	11	'signalling.receptor kinases.proline extensin like'	2.26528	1.75307	2.23602	3.40313	3.19621	2.17949	5.21281	4.37975	4.35702	4.9697	4.82249	4.42579	4.27071	3.87782	3.47704	3.69499	5.89678	4.1576	4.00246	4.17996	5.48455	4.67927	3.18542	4.4082	2.89854	4.02633	4.13175	4.21916	3.16996	2.63886	2.8332	2.78819	3.78037	1.75389	2.22431	3.07261
Pp1s93_125V6.1	Specific	NE	NE	'not assigned.unknown'	0	0	0	0	0	0.222397	0.083405	0	0	0	0	0	0	0.106242	0.217315	0.113692	0	0	0	0.0949991	0.326461	0	0	0.101338	0.0999496	0.298247	0.499443	0	0	0	0.113328	0	0.420041	0	0	0
Pp1s23_110V6.1	Specific	NR	NR	'not assigned.unknown'	0.14158	0	0	1.01586	0.544036	0.355835	1.20937	0.846087	0.762478	2.79903	1.0931	1.07151	0.104164	1.22178	1.39082	0.795845	1.03194	0.455628	1.43838	1.09249	0.326461	1.26467	0	0	1.59919	0.745616	1.45292	1.47031	1.01263	0.691129	0.963286	0.557639	0.10501	0.100222	2.82673	0
Pp1s98_59V6.1	Specific	NR	NR	'not assigned.no ontology.late embryogenesis abundant domain-containing protein'	0	0	0.124224	0	0	0.0889587	0.16681	0	0	0	0	0.186349	0.208327	0	0	0	0	0	0	0	0	0	0	0	0	0	0	0	0.176109	0	0.113328	0.13941	0.10501	0	0.648758	1.28491
Pp1s347_30V6.1	Prokaryotic	4.91681e-05	16	'protein.assembly and cofactor ligation'	70.4359	54.5643	58.6956	42.5646	49.2352	63.8279	50.877	64.8003	74.6684	59.8078	78.8317	79.5711	82.7059	80.478	85.5352	90.101	97.6654	79.2792	93.7451	96.9941	88.4709	98.0749	78.857	84.8199	97.8007	80.0792	78.5941	96.0818	97.4322	81.4276	89.699	90.3375	82.4856	94.5596	96.5723	71.2288
Pp1s33_382V6.1	Specific	NE	NE	'not assigned.unknown'	0	0	0	0	0	0	0	0	0	0	0	0	0	0	0	0	0	0	0	0	0	0	0	0	0	0	0	0	0	0	0	0	0	0	0	0
Pp1s144_26V6.1	Embryophyta	0.00124329	17	'not assigned.no ontology.pentatricopeptide (PPR) repeat-containing protein'	20.2459	17.2678	15.5279	17.0157	17.6812	15.6123	17.0563	19.5595	16.2299	18.6792	20.4474	17.8429	20.6244	17.9017	16.6898	22.6816	20.4913	20.788	23.1392	20.8048	18.6736	22.6375	16.8474	19.4062	22.2388	22.0702	24.8813	21.9269	19.6802	19.1003	22.8922	22.6541	20.8445	15.4342	18.814	18.5474
Pp1s408_23V6.1	Archeaplastidia I	0.000250825	18	'lipid metabolism.FA synthesis and FA elongation.long chain fatty acid CoA ligase'	24.6349	20.5548	22.2981	22.8061	25.5017	21.8394	21.7687	23.8398	20.5869	21.1355	21.862	24.4117	24.5826	24.0106	24.9912	26.0355	18.2063	23.6926	26.4537	25.5073	24.4193	26.7477	23.9969	25.8919	28.4856	28.2961	34.4161	25.251	25.0515	25.8859	30.8252	31.0884	31.2931	31.5199	31.3721	25.363
Pp1s132_95V6.1	Archeaplastidia I	5.00023e-08	16	'amino acid metabolism.synthesis.central amino acid metabolism.aspartate.aspartate aminotransferase'	64.2772	57.7199	58.1366	50.9454	47.6711	47.1481	51.0855	57.3846	51.3039	55.1237	45.9101	58.0943	53.5922	60.6109	58.4143	55.1407	75.6262	66.5216	69.7929	74.0043	68.6221	63.5495	98.7482	81.9825	74.8123	84.5156	97.6638	59.6436	63.9275	71.6261	60.3471	61.8979	75.6074	56.6255	43.5595	60.3908
Pp1s20_53V6.1	Specific	NR	NR	'not assigned.unknown'	2.8316	4.64564	3.72671	3.35234	0	2.93564	0	0	0	4.91258	0	1.53738	3.12491	1.75299	2.30354	0.341076	0	4.55628	0	1.56749	0	5.05867	3.25621	0.658697	0	3.72808	2.72423	0	1.14471	0.37698	0.339983	0.418229	3.15031	0	0	3.68714
Pp1s38_27V6.1	Specific	NE	NE	'not assigned.unknown'	0	0	0	0	0.340022	0	0	0	0	0	0	0	0	0	0	0	0	0	0	0	0	0	0	0	0	0	0	0	0	0	0	0	0	0	0	0
Pp1s6_439V6.1	Archeaplastidia I	0.000331576	13	'not assigned.unknown'	6.01714	5.21539	4.16149	4.52058	5.44036	4.84825	4.9626	6.07192	5.28288	5.31244	5.07969	6.47563	6.40606	6.26826	5.8675	6.76468	9.65598	7.17613	6.00369	7.17243	6.65981	6.00717	5.59219	7.80303	6.24685	5.40572	7.71866	4.92235	5.19521	4.96357	6.00637	5.92491	5.67055	5.412	5.05105	5.30724
Pp1s148_73V6.1	Specific	NR	NR	'not assigned.unknown'	1.98212	1.05184	0.559006	0.457137	0.952063	0.845108	0.792347	0.447929	0	0	0	2.23619	0.729145	0.212483	0.608482	0	8.47662	1.08212	1.18823	0.427496	0.58763	0	0.283149	0.962711	0.449773	0.89474	0	2.74885	1.4529	0.25132	1.35993	0.627343	0.472546	0	0.185359	0.223463
Pp1s77_5V6.1	Streptophyta	NR	NR	'hormone metabolism.auxin.induced-regulated-responsive-activated'	20.4583	19.4153	19.0062	23.3648	22.0334	18.5924	24.1457	23.4914	24.2904	26.3908	27.9705	23.3402	26.3534	24.2762	23.0788	25.1828	24.9876	28.192	21.8884	24.5098	23.1787	24.0287	23.1474	24.5745	23.3882	27.5132	26.0618	24.8036	26.7685	23.2471	23.2322	26.7667	22.9972	21.6981	22.3822	25.8658
Pp1s10_144V6.1	Archeaplastidia I	7.46985e-07	18	'misc.gluco-, galacto- and mannosidases.beta-galactosidase'	20.8122	15.1641	15.8385	8.63481	13.3969	10.9864	14.1371	14.2839	12.0907	15.4232	15.432	14.7682	17.1349	15.2457	14.9078	18.1339	18.4274	15.947	18.699	21.1848	17.5636	20.9302	16.8474	18.7475	21.0894	21.6602	24.6543	19.3059	17.5669	18.7233	22.4956	19.7265	23.7323	24.2037	20.2505	19.1061
Pp1s148_50V6.1	Specific	NE	NE	'not assigned.unknown'	0	0	0	0	0	0	0	0	0	0	0	0	0	0	0	0	0	0	0	0	0	0	0	0	0	0	0	0	0	0	0	0	0	0	0	0
Pp1s63_147V6.1	Specific	NE	NE	'not assigned.unknown'	0	0	0	0	0	0	0	0	0	0	0	0	0	0	0	0	0	0	0	0	0	0	0	0	0	0	0	0	0	0	0	0	0	0	0	0
Pp1s30_236V6.1	Specific	NR	NR	'not assigned.unknown'	0.778689	4.33885	1.0559	5.02851	0	2.5798	0.708942	1.74194	0	3.65587	3.34359	1.86349	2.39576	0.584329	3.78128	1.98961	0	1.65165	2.18884	1.89998	2.28523	4.04693	1.20338	0.557359	2.59869	1.49123	0.771866	0.319633	2.81774	0.691129	1.64325	4.87934	1.20762	0.250555	1.06582	0
Pp1s134_116V6.1	Archeaplastidia I	NR	NR	'not assigned.no ontology'	0.21237	0.525921	0.434782	0	0	0	0.458727	0.0497698	0	0	0	0.279524	0.156245	0	0.347704	0.28423	0	0	0	0	0	0	0	0	0.149924	0.0372808	0.317827	0	0.132082	0	0.0566639	0.418229	0.577556	2.20489	0.695098	0
Pp1s280_49V6.1	Streptophyta	NR	NR	'misc.beta 1,3 glucan hydrolases.glucan endo-1,3-beta-glucosidase'	3.18554	3.7691	1.55279	3.91106	2.85619	2.31293	3.79493	4.87744	3.86685	5.36956	3.92229	3.91333	4.73944	5.63081	4.86785	3.97922	5.08597	4.67018	4.75292	4.03746	3.46049	4.04693	6.654	4.05352	4.24786	6.67327	5.35766	4.34701	5.15118	6.40866	4.81643	4.60052	4.1479	5.06122	3.79987	7.20667
Pp1s122_19V6.1	Specific	NR	NR	'not assigned.unknown'	6.72504	7.71351	0.496894	0.406344	5.23634	1.0675	1.7515	1.69217	1.68834	1.59944	1.8647	1.30444	3.38532	1.32802	2.21661	2.72861	1.4742	1.36688	2.00123	1.66248	1.37114	3.66753	0.283149	2.17877	5.39728	2.68422	3.08746	3.64382	2.37747	2.13622	6.51635	2.43967	1.68016	2.706	1.66824	1.39664
Pp1s26_263V6.1	Prokaryotic	NR	NR	'RNA.RNA binding'	68.4538	88.4424	92.7328	79.2879	83.7815	83.1764	78.067	73.5101	74.7228	77.1732	86.7406	65.7347	68.0188	73.6255	90.6638	66.851	73.8572	89.0182	76.9222	69.0644	82.7252	72.4654	85.2986	78.1823	87.5059	74.3752	76.2331	92.5658	71.4562	85.5744	74.2297	76.9541	84.0082	90.5006	91.9846	97.2063
Pp1s2211_1V6.1	Specific	NE	NE	'not assigned.unknown'	0	0	0	0	0	0	0	0	0	0	0	0	0	0	0	0	0	0	0	0	0	0	0	0	0	0	0	0	0	0	0	0	0	0	0	0
Pp1s70_192V6.1	Streptophyta	2.93821e-09	19	'development.unspecified'	49.8361	36.5954	42.5465	36.6726	46.7871	39.4087	40.4097	37.9744	33.8213	37.3013	30.3496	39.5526	43.6966	32.1381	32.3799	42.2935	44.5944	45.9045	45.0277	44.6971	40.677	46.7927	52.5949	46.9702	77.6609	74.4125	83.9972	64.2463	58.0279	54.3479	71.3965	62.8738	72.6146	63.2402	58.0175	58.1003
Pp1s106_204V6.1	Embryophyta	1.34974e-05	18	'not assigned.no ontology'	3.61028	1.97221	2.85714	2.8952	3.46823	2.71324	2.79407	2.43872	2.61421	3.02752	4.05089	2.79524	3.85405	3.98406	4.04206	4.09292	2.80097	4.67018	4.31515	4.32246	3.65636	3.73077	3.25621	4.50954	5.09743	5.96493	6.71978	6.4566	4.27064	4.27244	6.1197	6.13402	5.82807	7.26611	4.26327	4.58099
Pp1s33_214V6.1	Specific	NR	NR	'not assigned.unknown'	0	0	0	0	0.680045	0.222397	0.33362	0.497698	0	1.19958	0.514399	0.838571	0.104164	0.106242	0	0.454768	2.35871	0.284767	0.312692	0.0949991	0	0	0.141574	0	0.249874	0.671055	0.0908078	0.319633	0.0880544	0.31415	0.736631	0.348524	0.420041	1.30289	0	0
Pp1s9_139V6.1	Specific	NR	NR	'signalling.calcium'	1.98212	1.92838	2.29813	2.33648	2.17614	1.86813	3.3362	2.48849	2.83206	2.11355	3.0221	2.46913	2.65617	2.86852	3.04241	2.1033	3.46436	2.67681	2.37646	2.65998	3.46049	2.78227	1.62811	2.53345	1.54922	2.57238	2.95125	1.98173	2.46552	1.75924	3.00319	2.23055	2.20522	2.75611	1.57556	1.89943
Pp1s169_165V6.1	Specific	NE	NE	'not assigned.unknown'	0	0	0	0.660309	0	0.133438	0	0.0497698	0	0	0.1929	0.0465873	0	0	0	0	0	0	0	0.0474996	0	0	0	0	0	0	0	0.0639267	0	0.18849	0	0	0	0	0	0
Pp1s15_321V6.1	Archeaplastidia I	0.0338965	13	'transport.ammonium'	26.5462	34.7985	25.7143	51.9105	47.5351	39.3197	71.0193	62.3118	72.6532	67.8621	70.6013	76.0304	66.2481	73.5192	70.6708	67.192	60.8106	64.3004	53.4078	81.8417	67.8386	77.0182	57.0545	65.7684	59.3701	67.7765	49.7173	56.2555	64.4999	70.2439	54.9073	50.6057	74.5048	61.9874	59.6857	56.0333
Pp1s10_103V6.1	Prokaryotic	1.88157e-05	21	'RNA.processing.RNA helicase'	28.8823	25.2881	29.3789	22.6029	23.7336	21.4835	22.3942	23.9393	21.5672	25.991	23.8553	25.064	25.3638	22.842	22.9485	23.989	21.7444	23.7496	25.9534	25.1748	27.031	25.6727	23.8553	24.5238	28.9354	28.8926	30.1482	29.7259	24.9634	30.0955	32.2418	32.4127	31.5031	29.9163	27.8039	28.3239
Pp1s13_111V6.1	Archeaplastidia I	NR	NR	'RNA.regulation of transcription.Histone acetyltransferases'	26.617	21.4751	26.8323	19.149	21.6254	20.3271	21.9772	21.7992	24.3448	24.163	23.4695	20.5916	18.8015	22.417	23.47	21.8289	26.0195	23.0092	23.7646	22.6573	26.9657	23.839	23.0766	24.8785	19.84	24.8663	23.3376	24.8675	23.6866	19.6658	20.399	24.8846	23.9423	27.2604	21.7797	22.9049
Pp1s322_46V6.1	Specific	NE	NE	'not assigned.unknown'	0.21237	0.569748	0	0	0.272018	0.311355	0.125107	0.447929	0	0.342738	0.1929	0.139762	0.104164	0.106242	0	0.0568461	0	0.113907	0.37523	0.0474996	0	0	0.212362	0.152007	0.149924	0.149123	0.0908078	0.703194	0.308191	0.25132	0	0	0	0	0	0.223463
Pp1s3_493V6.1	Specific	NE	NE	'not assigned.unknown'	0	0	0	0	0	0	0	0	0	0	0	0	0	0	0	0	0	0	0.250154	0	0	0	0	0	0	0	0	0	0	0	0	0	0	0	0	0
Pp1s540_9V6.1	Embryophyta	0.00038051	15	'not assigned.unknown'	17.4143	18.6264	13.5404	17.3204	21.2854	14.5003	18.224	20.2066	13.5612	15.5946	19.9973	21.3836	23.1243	19.5485	22.2965	20.1804	19.3857	22.0979	19.5745	21.6598	18.9347	22.4478	26.4036	24.4225	21.6891	24.0088	21.5214	17.5159	22.3658	20.0428	19.719	20.8417	17.9042	10.4732	19.5554	14.5251
Pp1s46_245V6.1	Archeaplastidia I	NR	NR	'DNA.synthesis/chromatin structure.histone.core.H2A'	10.3353	11.0882	10.1863	11.6824	10.3367	8.80691	11.0095	10.3024	10.5658	11.8245	7.00869	6.89492	8.64558	9.29614	6.73676	11.2555	6.70759	9.56818	12.1325	12.6824	8.61857	11.8246	10.4765	10.0325	8.39577	12.75	11.9866	12.6575	11.9314	9.42449	9.68953	10.5951	13.7563	9.01999	8.66555	12.8491
Pp1s30_185V6.1	Specific	0.049261	11	'not assigned.unknown'	17.9098	13.1042	14.2236	22.8061	17.8172	20.2381	24.9798	20.2066	13.4523	20.0502	13.9531	22.6414	22.1348	16.2019	19.906	21.5447	29.4839	32.6913	20.6377	21.4698	13.9725	14.2907	25.4834	18.7475	16.0419	19.9452	18.5702	19.6894	19.2399	13.0058	16.7725	20.8417	17.4842	12.5278	20.6676	11.0614
Pp1s91_132V6.1	Specific	NR	NR	'not assigned.unknown'	2.1237	0	0	0	1.36009	4.00314	5.46303	3.48389	0.544627	0.57123	5.14399	4.70532	4.68736	12.8552	1.73852	6.87837	4.42259	7.4609	2.50154	4.79746	9.85912	4.42633	4.24723	1.52007	7.5462	5.25659	5.03983	12.9132	3.52218	1.2566	3.39983	3.48524	3.67536	4.51	7.92412	3.35194
Pp1s122_5V6.1	Archeaplastidia I	0.0208046	14	'redox.thioredoxin.PDIL'	11.3972	9.94868	11.9255	14.1713	14.757	14.7227	14.2622	14.8812	13.071	13.5953	14.0817	15.3738	14.6871	16.4143	15.3424	15.1779	10.909	18.2251	16.6352	14.8674	17.1066	18.148	14.5822	15.9607	13.4432	15.0987	17.7075	15.0228	14.3529	17.0897	15.1293	17.2171	15.3315	13.7304	17.2384	13.296
Pp1s83_56V6.1	Archeaplastidia I	0.00043612	16	'protein.aa activation.cysteine-tRNA ligase'	3.32712	2.23517	1.61491	2.23489	2.17614	2.71324	3.66982	3.18527	4.84718	4.56984	4.75819	4.89166	4.63528	4.14342	3.78128	4.83192	4.4963	7.23309	5.75353	4.74996	3.65636	5.37483	4.10566	5.67493	7.09642	5.36844	8.58133	6.00911	4.75494	5.15206	6.17637	4.60052	5.25051	5.51222	3.75353	5.36311
Pp1s152_197V6.1	Embryophyta	NR	NR	'not assigned.unknown'	0.849479	0.525921	1.18012	0	1.29208	0.978546	0.708942	0.696778	2.66867	2.2278	0	1.02492	2.2916	1.2749	0.738871	0.966383	2.87468	3.36025	1.81361	1.04499	3.3952	2.97197	1.91125	2.48278	1.34932	1.37939	1.2259	2.17351	1.62901	2.76452	3.05985	2.57908	3.78037	3.95878	0.185359	4.30166
Pp1s4_266V6.1	Specific	NR	NR	'not assigned.unknown'	0.353949	1.44628	0.0621118	0.050793	0	0.266876	0.125107	0.0995397	0.653552	0.228492	0	0.139762	0.677063	0.0531208	0	0.227384	2.65355	0.968208	1.06315	0.522495	0	0	0.566298	1.01338	0.899547	0.44737	0.908078	0.0639267	1.05665	0.753959	0.623303	0.836458	0.577556	0.952111	0.787778	1.11731
Pp1s118_11V6.1	Archeaplastidia I	NE	NE	'not assigned.no ontology.glycine rich proteins'	0.28316	0.175307	0.124224	0.253965	0	0.0444793	0.417025	0.199079	0.108925	0.057123	0	0	0.260409	0.265604	0.043463	0.511615	0.442259	0.284767	0.187615	0.332497	0.0652922	0.0632333	0.566298	0.050669	0.149924	0.223685	0	0.0639267	0.484299	0	0.169992	0.209114	0.0525051	0.0501111	0.231699	0
Pp1s173_49V6.1	Streptophyta	2.02166e-08	9	'not assigned.unknown'	17.6267	25.6387	17.2671	16.7617	17.2051	16.3239	35.4471	37.7255	27.3947	38.6723	30.3496	38.714	20.6765	31.66	29.2506	18.9297	26.9778	27.6224	22.0135	23.8448	29.9038	19.7288	26.1913	31.3641	6.49673	11.147	12.2136	6.96801	8.71739	9.29883	4.98642	6.41284	8.34831	4.40978	6.67294	7.87706
Pp1s12_45V6.1	Specific	NR	NR	'not assigned.unknown'	0	0.964189	0	0.812688	0	0	0	0	0	0	0	0.139762	0	0	0	0	1.91645	0	0	0	0	0	0	0.152007	0.149924	0	0	0	0.132082	0	0	0.209114	0.157515	0	0	0
Pp1s69_37V6.1	Archeaplastidia I	6.14058e-07	3	'signalling.light'	96.699	96.7695	91.9875	78.3229	94.1182	85.8451	77.1913	81.2244	84.5806	73.2317	69.7011	71.5581	54.5817	55.0863	50.6344	48.4897	49.3855	52.3402	44.4023	53.247	55.4984	58.1114	46.6488	54.5199	50.7744	56.1076	58.8888	54.2098	50.191	47.1225	63.0103	51.3725	53.6077	61.9874	61.632	59.1618
Pp1s65_152V6.1	Specific	NE	NE	'not assigned.unknown'	0	0	0	0	0	0	0	0	0	0	0	0	0	0	0	0	0	0	0	0	0	0	0	0	0	0	0	0	0	0	0	0	0	0	0	0
Pp1s135_115V6.1	Viridiplantae	1.34974e-05	15	'not assigned.no ontology'	18.1222	17.2239	17.7018	16.8125	18.2252	18.1031	17.8487	18.1162	21.7306	20.7928	18.647	18.6349	20.2598	20.9296	19.428	21.033	21.081	22.5536	22.1386	19.6648	22.4605	21.6258	20.2451	21.433	20.5896	21.9957	23.383	19.2419	18.2713	20.8595	22.2689	22.0964	19.0594	19.2427	18.3506	19.2737
Pp1s382_37V6.1	Embryophyta	NR	NR	'signalling.G-proteins'	1.4158	4.47033	2.42236	4.31741	2.92419	1.2899	2.83577	1.34379	5.5552	2.45629	2.7649	4.89166	3.74989	4.94024	2.04276	4.20661	0.14742	4.95495	4.50277	4.55996	2.21994	1.7073	1.48653	4.15486	2.74861	3.5044	4.94902	1.15068	3.91842	6.34583	2.6632	2.36996	4.98799	0.451	6.25588	1.22905
Pp1s387_60V6.1	Specific	NR	NR	'not assigned.unknown'	3.61028	2.23517	2.79503	1.11745	5.23634	1.69022	3.75322	9.15765	5.28288	4.2271	3.27929	4.19286	5.729	4.94024	0.521556	2.55807	2.80097	0.911255	6.25384	5.36745	3.13403	4.67927	1.76968	0.810704	6.09693	9.1338	5.72089	3.26026	6.9563	4.20961	11.7294	4.67022	5.56554	17.1881	4.03157	4.69272
Pp1s12_408V6.1	Specific	NE	NE	'not assigned.unknown'	0	0	0	0	0	0	0	0	0	0	0	0	0	0	0	0	0	0	0	0	0	0	0	0	0	0.149123	0	0	0	0	0	0	0	0	0	0
Pp1s15_406V6.1	Prokaryotic	NR	NR	'transport.metal'	11.3972	9.68572	8.94409	6.85706	6.86845	9.78546	10.4256	8.75949	11.6006	8.56845	9.38779	9.78333	11.0934	9.45551	8.08412	9.55014	11.1302	8.88474	9.94361	10.0224	8.61857	9.23207	7.29108	9.88046	8.79557	10.3641	9.44401	9.01366	9.90612	9.48732	8.83957	9.20104	9.60844	10.0222	6.48758	7.87706
Pp1s45_163V6.1	Specific	NE	NE	'not assigned.unknown'	0.707899	0	0	0	0	0	0	0.248849	0	0	0	0	0	0	0	0	0	0	0	0	0	0	0	0.810704	0	0	0.227019	0	0	0	0	0	0	0	0	0
Pp1s1_354V6.1	Specific	NR	NR	'protein.postranslational modification'	5.23845	5.30304	6.3354	1.98093	4.21628	2.53532	5.17111	5.12629	5.88197	2.57054	1.8647	4.79849	7.34353	6.10889	3.65089	5.51407	4.34888	6.15097	4.878	4.22746	5.48455	3.09843	2.54834	5.01623	4.64766	3.6908	7.49164	3.45204	4.79897	5.27772	3.85315	7.31901	7.1932	4.76055	9.87039	3.79887
Pp1s265_46V6.1	Specific	0.000743431	17	'not assigned.unknown'	3.53949	1.84072	2.29813	1.11745	2.38016	1.11198	2.83577	3.1355	0.925866	3.42738	4.05089	1.86349	8.54142	3.34661	2.95548	3.86553	7.59211	3.3033	7.56715	3.22997	3.46049	10.0541	4.60117	4.30687	9.54519	4.69738	6.03872	8.05476	4.75494	6.15734	8.72624	3.83377	2.88778	13.7805	8.85091	5.19551
Pp1s314_45V6.1	Archeaplastidia I	NR	NR	'cell.organisation'	20.0335	21.7819	21.118	14.3744	18.6332	15.4343	15.2214	14.6323	12.0363	11.8816	9.00199	12.0661	13.2809	12.749	12.865	11.3124	13.4889	15.0927	13.1956	13.0149	14.4296	14.2907	17.2013	17.0755	11.4442	13.8312	13.7574	12.0182	13.1641	11.8749	13.5993	15.823	14.1239	15.8351	17.7945	13.5754
Pp1s1_515V6.1	Prokaryotic	2.28165e-09	21	'protein.aa activation.tyrosine-tRNA ligase'	33.2005	26.5152	26.8944	22.2981	26.4537	22.3286	20.3925	21.1522	24.127	18.8506	16.8466	23.0141	23.6451	23.7981	18.776	27.5135	19.7542	25.5721	28.3299	26.3623	27.9451	30.5417	22.9351	25.7905	33.1833	32.2852	30.3752	36.1825	33.1085	32.6716	40.4014	38.6862	33.2882	38.2348	34.3378	30.8937
Pp1s398_12V6.1	Archeaplastidia I	NR	NR	'not assigned.no ontology'	13.1669	11.395	10.0621	10.2602	12.3768	9.87442	12.3022	13.0895	12.9077	13.6524	13.8245	11.5071	12.4996	11.7928	11.6915	12.3924	14.0049	12.1311	12.0074	12.7774	11.6873	12.3937	14.0867	13.8833	12.7936	15.7325	14.9833	14.1917	13.5604	12.3147	15.2426	13.5924	13.4413	13.7805	14.1337	10.6145
Pp1s270_53V6.1	Archeaplastidia I	NR	NR	'cell.vesicle transport'	3.04397	4.16354	2.73292	1.87934	3.53623	2.98012	3.50301	3.53366	2.7776	3.54163	4.11519	3.63381	3.90614	3.45285	3.1728	3.80869	3.83291	3.07549	2.93931	3.94246	4.24399	3.54107	2.97306	3.54683	3.09844	3.5044	4.49498	3.19633	3.5662	3.20433	3.39983	3.90347	3.51784	3.45766	4.07791	3.01675
Pp1s210_91V6.1	Specific	0.00170147	8	'not assigned.unknown'	1.13264	1.22715	0	4.57137	1.08807	2.22397	1.6264	1.6424	6.75337	0.913968	2.8935	1.30444	2.34368	1.16866	1.95583	0	3.68549	1.87946	0.687923	0.522495	1.43643	0	0	1.41873	0.549723	0.186404	0.499443	0.319633	0.220136	0.31415	0	0.348524	0.262526	0	0	1.56424
Pp1s74_223V6.1	Specific	NE	NE	'glycolysis.cytosolic branch.phospho-enol-pyruvate carboxylase (PEPC)'	0	0	0	0	0	0	0	0	0	0	0	0	0	0	0	0	0	0	0	0	0	0	0	0	0	0	0	0	0	0	0	0	0	0	0	0
Pp1s113_80V6.1	Embryophyta	NE	NE	'protein.aa activation.alanine-tRNA ligase'	0.21237	0	0.248447	0	0.136009	0.266876	0.083405	0.298619	0	0	0.1286	0.186349	0.0520818	0.0531208	0.043463	0	0	0.683441	0.37523	0.0474996	0.261169	0.252933	0.0707872	0.050669	0	0.0372808	0.0454039	0.0639267	0.0440272	0.06283	0.169992	0.13941	0.0525051	0	0.13902	0
Pp1s81_113V6.1	Specific	NE	NE	'not assigned.unknown'	0	0	0	0	0	0	0	0	0	0	0	0	0	0	0	0	0	0	0	0	0	0	0	0	0	0	0	0	0	0	0	0	0	0	0	0
Pp1s81_36V6.2	Archeaplastidia I	9.0634e-05	14	'signalling.G-proteins'	44.0313	54.8273	35.0931	49.9803	44.8829	36.4731	58.9673	50.815	40.0301	58.951	53.176	56.2774	45.5195	56.255	54.3287	55.8797	66.5599	63.56	49.6555	59.7544	62.0276	55.4556	59.3197	61.7149	56.5715	58.3818	58.7072	45.5158	57.6757	56.0443	55.4173	49.4207	50.4574	53.0175	50.9275	44.0222
Pp1s201_11V6.1	Prokaryotic	NR	NR	'cell.division'	19.3256	17.4869	17.5776	18.3871	13.6009	14.9895	14.721	15.9761	13.071	15.8802	18.5184	13.4637	17.3432	14.8738	14.3428	16.3717	14.8157	18.1112	19.1368	16.5298	17.7595	15.8716	18.6878	17.3795	16.2418	18.1185	20.0685	15.5342	15.7617	13.5084	14.6193	19.0294	15.9616	12.177	15.2458	14.134
Pp1s81_188V6.1	Viridiplantae	0.000217737	17	'lipid metabolism.FA synthesis and FA elongation.acyl-CoA binding protein'	16.5648	16.5665	12.6708	17.8791	18.6332	14.1889	13.5533	18.166	14.4326	16.1658	17.9397	15.7465	17.6036	21.2483	16.4725	17.2812	25.7984	19.1933	19.7621	21.0898	15.1478	19.7288	20.5283	18.1395	20.3397	22.2566	22.3841	18.9862	21.2651	19.9799	23.3455	19.0294	20.792	18.942	19.6944	17.039
Pp1s8_114V6.1	Specific	0.000250825	15	'misc.oxidases - copper, flavone etc'	25.6967	27.3041	21.7391	22.5521	23.0535	21.0387	24.3125	25.9799	20.478	25.534	30.221	23.48	26.8221	27.9947	31.076	26.3197	25.7247	30.3562	31.1441	29.1647	26.5739	25.736	27.8902	33.2895	26.7365	28.7435	30.4206	26.2099	27.3409	31.4778	23.6855	25.3029	25.6225	21.3473	22.0578	28.715
Pp1s40_302V6.1	Archeaplastidia II	0.00159665	19	'not assigned.no ontology'	39.43	32.9139	36.2733	40.3805	39.8506	37.3182	34.3628	35.1375	37.7971	35.1307	36.5866	35.3132	41.0405	38.4064	36.987	43.7146	45.4052	41.9177	36.9602	37.9521	43.6805	44.7692	39.4285	40.1299	41.629	40.8225	48.673	46.4108	37.159	42.5987	54.9073	46.4234	44.6819	48.257	48.1935	46.6479
Pp1s173_62V6.1	Specific	NE	NE	'not assigned.unknown'	0	0	0	0	0	0.133438	0	0	0	0	0	0	0	0	0	0	0	0	0	0	0	0	0	0	0	0	0	0	0	0	0	0	0	0	0	0
Pp1s3_111V6.1	Streptophyta	3.59072e-05	22	'protein.degradation.ubiquitin.E3.RING'	69.2325	62.7599	73.1676	58.0056	46.9911	52.2632	53.9213	42.0555	55.3341	53.4671	43.7882	53.9481	48.6444	44.0903	45.5057	48.9445	34.8647	60.1428	53.3453	50.587	62.2888	55.6453	59.6736	62.7282	66.9163	66.6581	66.7891	53.0591	60.6255	61.3849	66.4101	61.6191	71.0919	71.0074	60.0565	66.4243
Pp1s118_105V6.1	Embryophyta	2.60702e-05	17	'signalling.receptor kinases.leucine rich repeat VII'	8.70716	8.06413	7.51552	9.85385	9.1126	8.67347	9.09114	8.26179	10.0211	9.93941	10.288	10.0629	10.3122	9.13678	8.60567	9.94806	12.0147	10.9351	9.56838	11.5424	11.0344	11.3188	8.63604	12.3126	13.7431	16.7391	13.7574	12.3378	10.6986	13.0058	11.2195	11.571	11.0786	10.7238	11.9093	12.0111
Pp1s38_187V6.1	Embryophyta	0.000331576	19	'not assigned.no ontology'	55.1453	79.5894	62.9192	59.631	79.3612	63.2496	89.0765	95.1102	78.3718	86.7127	94.2637	83.1117	104.372	106.932	89.7945	105.052	89.9996	84.1202	93.62	106.399	98.983	93.0162	87.9177	95.5111	127.836	144.836	166.451	145.561	122.88	170.018	155.429	163.109	159.878	128.535	155.887	122.067
Pp1s182_93V6.1	Streptophyta	1.32969e-06	13	'not assigned.unknown'	193.469	270.849	249.938	306.079	199.457	313.624	438.126	378.798	451.06	480.804	460.516	498.484	433.998	538.751	531.118	473.812	485.158	621.647	509.876	418.804	517.245	363.908	508.04	452.981	346.575	540.05	396.285	340.474	606.871	381.818	317.431	397.736	348.949	284.481	336.52	335.92
Pp1s66_190V6.1	Prokaryotic	7.75702e-08	15	'protein.aa activation'	34.8286	27.6547	37.7018	33.4218	31.146	37.8964	36.6565	33.6942	32.8955	38.9579	39.2229	40.1116	37.0822	41.2749	35.4223	37.6889	53.071	41.9747	46.0908	43.8421	48.5774	44.3266	47.7106	47.1222	42.2287	44.7743	46.4028	41.6802	44.3794	40.651	33.9417	43.3564	42.1091	42.0933	32.9476	37.1507
Pp1s6_64V6.1	Specific	NE	NE	'transport.metabolite transporters at the mitochondrial membrane'	0	0	0	0	0	0	0	0	0	0	0	0	0	0	0	0	0	0	0.0625384	0.0474996	0	0.0632333	0	0	0.0499748	0	0	0	0	0	0.113328	0	0	0	0	0
Pp1s106_2V6.1	Embryophyta	2.32862e-06	19	'hormone metabolism.gibberelin.synthesis-degradation.GA20 oxidase'	30.7936	40.6713	32.795	29.3584	46.5151	29.7122	25.5636	29.1154	30.717	24.4487	33.7574	30.6544	37.6031	36.3878	35.6831	35.1309	44.963	30.8688	37.4605	45.5996	36.6289	39.015	42.6139	32.4788	42.5785	46.2655	52.8955	44.5569	45.5241	50.8923	47.3144	51.9301	48.8823	38.5855	39.8059	37.1507
Pp1s36_93V6.1	Specific	NE	NE	'not assigned.unknown'	0	0	0	0	0	0	0	0	0	0	0	0	0	0	0	0	0	0	0	0.142499	0	0	0	0	0	0	0	0	0	0	0	0	0	0	0	0
Pp1s167_100V6.1	Prokaryotic	0.000141324	23	'not assigned.no ontology.ABC1 family protein'	20.883	19.24	18.882	14.8824	15.301	17.169	16.4308	14.8812	14.0514	15.5375	14.4675	14.7682	15.7808	14.3426	11.7785	15.5758	12.3832	13.2702	15.1968	13.4899	16.0619	17.1995	19.1833	16.6701	16.4417	15.9562	17.1627	15.9177	16.3341	15.9588	18.8691	16.7292	15.594	19.6435	17.7018	16.8714
Pp1s9_457V6.1	Prokaryotic	NE	NE	'stress.abiotic.unspecified'	0	0	0	0	0	0	0	0	0	0	0	0	0	0	0	0	0	0	0	0	0	0	0	0	0	0	0	0	0	0	0	0	0	0	0	0
Pp1s1_823V6.1	Specific	NE	NE	'not assigned.unknown'	0	0	0	0	0	0	0	0	0	0	0	0	0	0	0	0	0	0	0	0	0	0	0	0	0	0	0	0	0	0	0	0	0	0	0	0
Pp1s34_7V6.1	Viridiplantae	NR	NR	'cell wall.modification'	1.34501	3.54997	0.931676	0.355551	2.38016	0.66719	1.83491	1.54287	1.19818	0.685476	0.321499	0.978333	0.885391	0.796812	1.5212	1.19377	2.87468	0.911255	1.18823	0.902492	0.848799	1.96023	0.849447	1.57074	1.04947	1.08114	0.862674	1.40639	1.58498	0.6283	1.18994	1.74262	1.26012	0.952111	1.11216	0.614523
Pp1s31_329V6.1	Specific	NE	NE	'protein.postranslational modification'	0	0	0	0	0	0	0	0	0	0	0	0	0	0	0	0	0	0	0	0	0.130584	0.252933	0	0	0.0499748	0.0745616	0	0	0	0	0	0	0.0525051	0	0	0
Pp1s278_53V6.1	Specific	NR	NR	'not assigned.unknown'	6.72504	3.1117	5.09316	7.56816	11.7648	8.80691	11.8852	13.3383	13.3978	12.2814	16.075	13.883	12.3955	8.60557	7.95373	5.7983	6.26533	5.46753	7.0043	6.55494	6.20276	6.00717	1.98204	5.16824	8.09592	7.30704	12.1228	8.05476	5.59146	8.35638	6.57301	7.59783	8.13829	11.275	7.22902	5.36311
Pp1s92_41V6.1	Specific	NR	NR	'not assigned.unknown'	16.9896	20.5986	14.7826	18.4887	18.3612	14.9895	15.1797	22.8444	11.0015	17.3654	29.6423	15.8397	17.4474	14.927	16.8202	17.5086	23.366	10.992	11.6321	21.1373	12.6014	19.792	17.3429	14.9474	21.3392	26.022	20.3409	14.5114	26.3723	17.9694	18.4724	23.2117	20.057	19.0422	17.0067	13.7988
Pp1s5_62V6.1	Archeaplastidia II	NR	NR	'lipid metabolism.Phospholipid synthesis.choline monooxygenase'	15.9985	17.706	14.5963	14.9332	14.2809	15.7012	16.3057	16.8222	17.8638	18.8506	16.3322	18.0293	16.9266	19.0704	16.3421	17.1107	17.9852	17.143	16.0098	17.1948	14.8213	16.6304	16.3518	19.2036	18.2408	17.4847	19.0696	16.2374	18.2713	17.4667	15.7526	16.8686	17.4317	11.6258	12.5118	16.648
Pp1s241_19V6.1	Specific	NE	NE	'not assigned.unknown'	0	0	0	0	0	0	0	0	0	0	0	0	0	0	0	0	0	0	0	0	0	0	0	0	0	0	0	0	0	0	0	0	0	0	0	0
Pp1s28_238V6.1	Specific	0.0338965	17	'misc.GDSL-motif lipase'	3.32712	4.51416	1.98758	1.06665	1.70011	2.53532	3.4196	3.38435	2.39636	3.02752	3.21499	3.82016	2.81242	3.29349	4.08552	3.12653	2.94839	4.61323	4.00246	3.60997	3.26461	2.97197	4.17645	4.00285	3.69814	4.80923	4.04095	1.9178	3.78634	5.6547	3.68315	4.73993	3.78037	4.00889	3.56817	2.96088
Pp1s31_210V6.1	Archeaplastidia I	NR	NR	'hormone metabolism.auxin.signal transduction'	13.3085	11.2635	12.9814	10.5142	13.3969	11.6091	11.9686	12.8904	13.2889	11.7673	12.0241	12.6252	13.2809	11.6335	11.8654	12.563	12.3832	12.8715	12.0699	11.9224	12.5361	12.3305	14.2282	13.2246	11.0944	12.7128	13.6666	11.8904	11.315	12.0634	13.826	13.1742	12.9163	13.0289	13.2069	11.7877
Pp1s161_38V6.1	Specific	NR	NR	'not assigned.unknown'	0.28316	1.09567	0	0	0	0	0	0	0	0	0	0	0.208327	0	0	0	0	0	0	0	0	0.252933	0	0	0	0	0.181616	0	0	0	0	0.557639	0.21002	0	0	0
Pp1s15_486V6.1	Archeaplastidia I	2.32862e-06	18	'protein.targeting.nucleus'	14.5827	13.3233	14.8447	13.257	14.893	12.3208	12.8444	16.6729	10.8925	11.8245	10.931	13.9762	14.6871	16.3612	13.6039	15.0642	13.4889	15.6052	15.8222	18.0023	14.1684	14.7966	18.9002	15.9607	18.2908	20.84	20.8858	16.1095	17.3027	16.3358	17.1125	17.9141	16.8541	12.9788	14.8751	14.134
Pp1s285_53V6.1	Specific	NR	NR	'not assigned.unknown'	0.353949	0.438268	0.310559	0	0	0.444793	0.50043	0	0	0	0	0.232936	0.364573	0.265604	0.304241	0.28423	0	0	0.125077	0	0.130584	0.316167	0.707872	0.253345	0.0999496	0.44737	0.317827	0	0.0880544	0.43981	0.679967	0	0.10501	0	1.89993	0
Pp1s154_2V6.1	Archeaplastidia I	NR	NR	'not assigned.no ontology'	13.3085	14.2875	12.1739	11.784	14.2809	14.1444	14.2205	12.6913	14.0514	13.3097	10.0951	13.2308	14.3225	13.7583	13.6039	15.0642	8.55033	14.9788	13.5083	14.7249	9.53266	14.4804	14.5822	13.8326	15.6421	16.1799	11.2602	13.4885	14.8812	14.5137	11.7294	12.5469	13.0213	14.3318	10.2874	9.83236
Pp1s1_197V6.1	Specific	NR	NR	'not assigned.unknown'	0	0	0	0	0	0	0.16681	0	0	0	0	0	0.208327	0	0.347704	0	0	0	0	0.189998	0	1.26467	0	0.202676	0.199899	0	0	0	0	0	0	0	0	0.200444	0	0
Pp1s359_11V6.1	Specific	NE	NE	'signalling.G-proteins'	0	0	0	0	0	0	0	0	0	0	0	0	0	0	0	0	0	0	0	0	0	0	0	0	0	0	0	0	0	0	0	0	0	0	0	0
Pp1s270_72V6.1	Viridiplantae	NR	NR	'misc.UDP glucosyl and glucoronyl transferases'	12.9545	14.1999	11.677	13.8665	14.3489	11.3867	11.9686	15.13	12.7443	12.1672	13.9531	13.0444	13.5413	13.4927	13.7343	10.2891	15.995	12.4728	13.008	12.5874	14.3643	11.5717	15.0069	15.9607	9.64514	12.8992	14.5292	8.94974	11.359	12.7545	13.316	16.0321	13.9664	12.628	11.6776	12.8491
Pp1s22_239V6.1	Streptophyta	3.37198e-07	17	'not assigned.unknown'	28.1744	27.8738	27.3292	24.9902	27.9498	23.1737	27.1066	26.9255	25.3796	26.9621	30.4139	25.9957	32.1345	30.757	25.5562	32.2317	31.5478	31.4953	35.4593	30.8272	31.8626	34.5254	36.8094	34.6576	29.9849	36.2742	41.5446	35.5432	31.0392	31.792	38.4748	37.083	34.8109	26.8595	29.9356	28.9384
Pp1s9_9V6.1	Specific	NE	NE	'not assigned.unknown'	0	0	0	0	0	0	0	0	0	0	0	0	0	0	0	0	0	0	0	0	0	0	0	0	0	0	0	0	0	0	0	0	0	0	0	0
Pp1s126_17V6.1	Specific	NE	NE	'not assigned.unknown'	0	0	0	0	0	0	0	0.547468	0	0	0	0	0	0	0	0	0	0	0	0	0	0	0	0	0	0	0	0	0	0	0	0	0	0	0	0
Pp1s209_124V6.1	Specific	NE	NE	'not assigned.unknown'	0	0	0	0	0	0	0	0	0	0	0	0	0	0	0	0.341076	0	0	0	0	0	0	0	0	0.599698	0	0	0	0	0	0	0	0	0	0	0
Pp1s117_125V6.1	Embryophyta	NR	NR	'lipid metabolism.Phospholipid synthesis'	9.769	8.85301	11.4907	9.95543	13.0569	10.3637	9.34136	9.05811	10.0756	12.6813	7.52309	9.50381	9.7393	8.07437	10.2138	10.6302	8.77146	11.5046	10.3814	10.5449	12.2096	12.2673	7.43266	11.6032	12.9435	11.7435	13.8482	10.7397	9.59793	10.8068	11.5594	10.1769	11.3936	8.76944	9.26797	9.4413
Pp1s68_269V6.1	Viridiplantae	NE	NE	'lipid metabolism.FA synthesis and FA elongation.ACP thioesterase'	0	0	0	0	0	0	0	0	0	0	0	0	0	0	0	0	0	0	0	0	0	0	0	0	0	0	0	0	0	0	0	0.0697048	0	0	0	0.0558657
Pp1s50_12V6.1	Streptophyta	0.00329165	15	'transport.misc'	11.3264	9.24745	9.13043	9.4475	10.4047	8.62899	14.0954	9.30696	9.85775	13.7095	12.0241	13.6967	11.1976	11.8991	10.5615	12.3924	17.8378	13.0993	12.195	13.3949	14.1031	11.4452	10.4765	13.478	13.793	14.9496	14.2568	11.315	12.1515	14.0111	10.4828	13.7319	12.6012	8.51888	8.43386	10.3352
Pp1s68_113V6.1	Specific	0.00049924	24	'not assigned.unknown'	18.9009	18.2319	18.1987	27.5806	24.4136	11.876	20.8512	17.2204	27.2313	19.2505	17.7468	11.4139	17.0828	16.5206	20.9492	16.6559	12.2358	14.9788	21.0754	13.7274	14.5602	10.2438	9.91021	14.6433	21.889	12.75	16.527	24.6118	27.6051	23.6869	25.0454	25.024	22.5247	41.492	35.5427	50.4467
Pp1s7794_1V6.1	Specific	NE	NE	'not assigned.unknown'	0	0	0	0	0	0	0	0	0	0	0	0	0	0	0	0	0	0	0	0	0	0	0	0	0	0	0	0	0	0	0	0	0	0	0	0
Pp1s397_41V6.1	Streptophyta	NR	NR	'RNA.processing.splicing'	59.3927	51.7594	63.2919	55.9739	57.2598	53.0639	58.5503	58.9773	57.6215	51.0109	58.963	61.402	56.5088	61.9389	55.0241	60.7684	50.786	50.4038	53.1576	61.5119	53.9314	62.9172	54.8601	54.1145	68.0157	72.2502	65.9264	62.4564	62.2985	58.3062	60.1204	53.1151	61.2735	71.3081	51.1129	52.0668
Pp1s170_50V6.1	Specific	9.99703e-09	12	'not assigned.unknown'	0.920269	0.569748	1.0559	0.660309	0.680045	0.889587	4.08684	3.23504	0.980329	3.59875	3.85799	3.6804	6.45814	6.6401	4.56361	8.18583	4.27517	4.61323	3.7523	4.17996	3.72166	4.48957	3.96408	4.66155	3.39829	2.49781	2.17939	2.62099	1.9372	1.06811	1.81324	1.25469	1.83768	1.10244	0.926797	2.45809
Pp1s38_238V6.1	Specific	0.0279628	16	'amino acid metabolism.synthesis.serine-glycine-cysteine group.serine.phosphoglycerate dehydrogenase'	24.2101	26.9535	14.8447	19.3014	38.4225	21.3946	21.8521	31.1559	23.1466	21.1355	34.0789	27.2536	38.6968	45.2589	30.9891	44.7947	40.9826	33.5456	35.3967	39.2821	31.4708	38.0032	32.7037	31.4655	37.631	42.0528	35.1426	30.1734	36.0583	35.4361	35.8116	41.6138	32.2907	40.2392	36.5622	29.4412
Pp1s119_115V6.1	Viridiplantae	NR	NR	'mitochondrial electron transport / ATP synthesis.F1-ATPase'	139.173	159.047	137.888	165.077	139.953	151.586	168.895	171.905	114.59	123.728	183.255	146.517	147.756	190.544	163.682	164.569	144.029	155.882	138.335	170.001	152.849	149.357	150.706	161.888	148.675	154.231	138.482	139.041	181.392	173.034	147.326	141.431	127.062	157.198	147.5	138.491
Pp1s51_303V6.1	Archeaplastidia II	NE	NE	'PS.lightreaction.photosystem II.LHC-II'	0	0.13148	0	0	0	0	0	0	0.925866	0	0	0.279524	0.156245	0	0.173852	0	0	0	0	0	0	0	0	0	0	0	0	0	0	0	0	0	0.157515	0	0	0
Pp1s118_172V6.1	Specific	NE	NE	'not assigned.unknown'	0	0	0	0	0	0	0	0.597238	0	0	0	0	0	0	0	0	0	0	0	0.284997	0	0	0	0	0	0	0	0	0	0	0	0	0.315031	0	0	0
Pp1s60_69V6.1	Streptophyta	NR	NR	'not assigned.unknown'	6.01714	4.51416	4.28571	4.3682	7.27648	7.9618	6.29708	6.42031	6.64445	3.77012	4.24379	6.10293	5.26026	6.48074	5.38941	7.56053	7.88695	6.15097	5.75353	7.45743	6.65981	7.33507	3.68094	5.97894	5.947	8.01538	6.76518	7.92691	6.56006	4.83791	6.17637	8.01605	5.88057	4.30955	5.14372	5.58657
Pp1s45_54V6.1	Specific	NR	NR	'not assigned.unknown'	3.61028	0	1.55279	3.86027	3.46823	3.38043	13.8869	1.24425	9.04081	0.685476	0.771599	2.37595	3.95822	4.03718	1.08657	0.682153	0	4.32846	4.00246	1.18749	4.96221	0.7588	0.849447	3.24282	5.09743	2.83334	0.544847	1.59817	6.73616	5.59187	2.88986	1.74262	3.36033	0	0.556078	0
Pp1s279_36V6.1	Specific	NE	NE	'not assigned.unknown'	0	0	0	0	0	0.222397	0	0	0	0	0	0.232936	0	0	0	0	0	0	0	0	0	0	0	0.50669	0	0	0	0	0	0	0	0	0	0	0	0
Pp1s338_68V6.1	Archeaplastidia I	0.00043612	19	'protein.postranslational modification'	18.6885	20.2041	17.1428	25.1933	18.9052	23.1737	23.1032	22.2969	18.0272	17.5939	16.8466	21.896	28.8012	20.1328	17.2548	23.8185	16.1424	29.2171	26.016	22.6573	23.1787	23.9022	43.0386	26.5506	29.1353	29.9738	27.0607	30.9405	33.1965	21.4878	33.1484	31.5066	25.5175	18.2905	29.7039	23.1284
Pp1s106_67V6.1	Prokaryotic	NR	NR	'redox.thioredoxin'	7.64531	4.20737	8.13664	4.77454	5.37235	4.35898	4.46217	3.08573	6.64445	5.7123	4.17949	6.89492	6.56231	8.12749	4.25937	5.34353	4.64372	5.18276	3.87738	7.17243	3.00344	3.16167	8.14053	5.92828	6.3468	4.69738	6.17493	5.05021	7.66074	7.3511	5.55306	4.3914	5.04049	8.96988	6.3949	5.58657
Pp1s25_299V6.1	Specific	NR	NR	'not assigned.unknown'	7.14978	8.5024	4.59627	0	10.6767	9.02931	6.54729	11.0489	19.661	0.514107	0	4.70532	8.64558	14.2364	3.60743	5.22984	2.72726	7.85957	13.2581	5.27245	16.9107	5.81747	11.1136	6.99232	4.59768	7.23248	9.21699	11.1872	7.70476	12.7545	7.30964	8.99192	3.88538	2.30511	10.7045	5.13964
Pp1s16_65V6.1	Specific	NR	NR	'not assigned.unknown'	0.495529	2.76109	2.42236	1.16824	2.65217	2.26845	1.79321	1.14471	0	1.77081	1.4789	0.885158	1.19788	0.584329	3.43358	2.67176	0.221129	1.76556	1.68854	1.47249	2.5464	0.442633	2.7607	2.98947	1.94902	1.15571	1.40752	1.72602	1.18873	2.45037	2.43655	0.766753	0.367536	0.952111	3.47549	1.06145
Pp1s49_226V6.1	Specific	NE	NE	'not assigned.unknown'	0	0	0	0	0	0	0	0	0	0	0	0	0	0	0	0	0	0	0	0	0	0	0	0	0	0	0	0	0	0	0	0	0	0	0	0
Pp1s261_56V6.1	Specific	NE	NE	'cell wall.pectin*esterases.PME'	0.353949	0.482095	0.559006	0	0.476031	0	0.375322	0.0497698	0	0	0	0.0465873	0.0520818	0.0531208	0.738871	0.28423	0	0	0	0.0474996	0	0	0	0	0.149924	0.0372808	0.0454039	0	0.132082	0.18849	0.169992	0	0	0	0	0
Pp1s118_99V6.1	Specific	NE	NE	'not assigned.unknown'	0	0	0	0	0	0	0	0	0	0	0	0	0	0	0	0	0	0	0	0	0	0	0	0	0	0	0	0	0	0	0	0	0	0	0	0
Pp1s350_47V6.1	Specific	NR	NR	'not assigned.unknown'	3.75186	0	12.4224	2.03172	6.32442	10.0523	8.3405	7.2664	0.708015	0.742599	0	8.66523	2.76034	1.38114	0.565019	3.01284	0.958227	4.55628	6.62907	2.51748	0.848799	1.64407	0.920234	3.34416	9.99496	4.95835	2.40641	12.7853	5.28327	9.17317	7.5363	6.48255	6.30061	26.7092	11.1216	0.726254
Pp1s28_15V6.1	Archeaplastidia I	0.00124329	20	'protein.synthesis.ribosomal protein.eukaryotic.60S subunit.L15'	186.461	149.756	137.95	140.951	126.012	119.827	121.771	120.791	117.422	124.414	131.493	157.698	142.86	115.644	126.825	132.963	137.764	139.878	129.142	141.169	122.292	132.6	142.707	142.279	160.069	146.551	141.297	144.666	154.888	146.896	147.836	148.541	168.489	156.898	139.529	129.608
Pp1s15_103V6.1	Specific	NE	NE	'not assigned.unknown'	0	0	0	0	0	0	0	0	0	0	0	0	0	0	0	0	0	0	0	0	0	0	0	0	0	0	0	0	0	0	0	0	0	0	0	0
Pp1s283_80V6.3	Archeaplastidia I	0.0279628	17	'protein.degradation.ubiquitin.E3.RING'	6.65425	4.95243	6.77018	5.63803	4.5563	7.07222	5.92175	3.78251	6.91676	3.94149	4.30809	5.40412	8.64558	5.73705	4.694	6.82153	6.19162	6.49269	6.56653	6.12744	8.03094	7.90417	7.64502	8.56306	8.74559	4.36186	7.44624	6.90408	5.59146	6.78563	6.51635	5.7158	8.45333	5.96322	4.68033	6.36869
Pp1s298_65V6.1	Archeaplastidia I	NR	NR	'RNA.regulation of transcription.Chromatin Remodeling Factors'	14.5119	20.8177	19.1925	17.5744	18.7692	17.0801	19.058	15.8268	17.8638	22.2209	24.434	16.5385	19.5307	19.7609	15.5163	17.7928	21.4495	18.4529	21.0754	19.8073	17.5636	23.1434	20.3867	26.3986	18.6906	19.7216	22.4295	16.6209	20.5607	18.7233	16.5459	22.445	19.6369	15.6347	18.9993	17.4301
Pp1s22_329V6.1	Streptophyta	0.0029258	18	'transport.unspecified anions'	12.6006	7.84499	10.1863	8.63481	11.4928	9.29618	11.635	11.0987	9.96667	9.82516	10.288	12.3922	11.6663	12.5365	10.1703	12.9609	10.909	12.3589	12.8829	13.7749	12.1444	13.2158	11.4675	12.8699	12.7436	13.9057	16.2546	11.1872	12.1955	11.812	14.3926	15.1259	15.8565	13.4799	12.141	14.6927
Pp1s199_36V6.1	Archeaplastidia I	2.60702e-05	16	'RNA.regulation of transcription.Nucleosome/chromatin assembly factor group'	23.927	24.806	23.6025	25.8029	23.7336	21.3946	23.2283	22.9439	22.6565	23.8774	21.4119	25.4832	25.5722	26.9854	25.5997	26.6608	24.0294	29.1032	29.3305	29.1647	24.7457	28.7079	29.3767	28.5773	25.9869	29.7128	28.9677	25.4428	26.4604	25.2576	23.1189	25.4423	27.0401	21.1469	24.1431	21.9552
Pp1s44_336V6.1	Specific	NE	NE	'not assigned.unknown'	0	0	0	0.355551	0.0680045	0	0.375322	0.14931	0.217851	0.285615	0.321499	0.232936	0.416654	0.903054	0.478093	0.397922	0	0.227814	0.500307	0.522495	0.261169	0.442633	0.212362	0.405352	0.799597	0.111842	0.317827	0.0639267	0.704435	0.12566	0.849959	0.209114	0.525051	0.0501111	0.13902	0
Pp1s19_60V6.1	Archeaplastidia I	NE	NE	'lipid metabolism.lipid degradation.lipases.triacylglycerol lipase'	0	0	0	0	0	0	0	0	0	0	0	0	0	0	0	0	0	0	0	0	0	0	0	0	0	0	0	0	0	0	0	0	0	0	0	0
Pp1s153_54V6.1	Streptophyta	NR	NR	'not assigned.no ontology'	2.26528	2.71726	2.23602	5.23168	5.16834	2.71324	10.7175	7.76409	8.00602	11.596	6.62289	9.22428	7.4477	5.47144	7.5191	6.48045	4.4963	7.23309	5.94115	3.79996	6.7251	5.5013	4.45959	5.82694	8.29582	5.55484	12.6223	7.73513	4.93105	7.3511	8.10294	4.11258	6.61565	7.56677	3.56817	5.64244
Pp1s18_230V6.1	Specific	NR	NR	'not assigned.unknown'	0.566319	0.438268	0	0	0	0.355835	0.083405	0.398159	1.41603	0.285615	0	0.372698	0.260409	0	0	0.738999	0	0	0.812999	0	0.326461	0	0.707872	0.405352	0.799597	0	0.454039	0.319633	0.572354	0.816789	0	0.13941	0.10501	0	0	0.558657
Pp1s130_285V6.1	Archeaplastidia I	0.00259777	15	'not assigned.unknown'	28.1744	27.1288	28.3851	25.7013	27.1338	28.8226	29.5671	28.2195	20.9681	32.3316	33.1144	28.4648	38.0197	31.3413	34.5965	32.6296	21.8181	32.4635	27.5169	31.6347	30.4262	31.3005	38.933	36.5324	33.0833	37.169	38.4571	37.461	30.9071	31.9176	34.7916	33.6674	30.0854	26.7593	22.0578	29.2178
Pp1s403_31V6.1	Embryophyta	0.00652655	8	'hormone metabolism.cytokinin.synthesis-degradation'	4.60134	7.31907	4.84472	6.90785	11.8328	7.82837	13.595	11.3973	9.91221	13.8238	10.2237	12.7649	7.60394	12.9084	8.43182	6.76468	10.3931	10.5364	6.50399	11.8749	12.6667	8.85267	10.972	13.0219	3.99799	6.67327	7.90028	4.73057	6.38395	7.9794	5.55306	6.83107	8.34831	8.21822	6.48758	9.83236
Pp1s152_162V6.1	Specific	NE	NE	'not assigned.unknown'	0	0	0	0	0	0	0	0	0	0	0	0	0	0	0	0	0	0	0	0	0	0	0	0	0	0	0	0	0	0	0	0	0	0	0	0
Pp1s386_21V6.1	Prokaryotic	NR	NR	'nucleotide metabolism.synthesis.purine.FGAR amidotransferase'	19.1841	13.1042	9.99999	15.7966	23.6656	13.7886	21.2683	23.3918	17.4281	24.2202	24.3697	25.1105	25.2597	25.1793	20.9057	23.4774	18.9434	19.8768	21.7008	22.6573	17.9554	19.2229	20.5283	18.0888	30.0349	33.6646	30.0574	26.8492	22.4979	22.0533	26.5187	24.327	25.4125	24.7549	18.953	19.3854
Pp1s353_26V6.1	Archeaplastidia I	0.00124329	20	'development.unspecified'	35.7489	30.5473	33.1677	30.2219	31.3501	26.1983	30.276	31.8527	29.0286	33.417	34.2075	31.0271	32.6032	32.4568	28.3813	32.9139	35.9704	31.2105	29.8934	31.8247	31.5361	36.4224	31.925	33.5936	39.3802	38.0637	42.6342	35.4154	32.4481	33.9282	47.2577	38.2679	43.3167	42.0432	37.1182	36.4803
Pp1s108_187V6.1	Archeaplastidia I	1.32969e-06	17	'protein.aa activation.lysine-tRNA ligase'	36.2444	38.6552	36.2112	31.3901	37.1304	32.3365	32.7364	36.4813	30.1723	32.96	25.0127	35.4529	37.6031	36.0159	35.9874	36.8362	32.2112	37.0767	37.9608	39.2346	39.5018	40.0267	51.7455	39.8765	38.9804	49.1361	42.8159	38.6117	40.8132	42.3474	37.3415	42.8685	39.2213	28.5633	33.8744	31.3965
Pp1s63_105V6.1	Archeaplastidia I	NR	NR	'development.unspecified'	84.5231	103.387	69.7515	76.1895	67.6644	75.5704	91.7038	73.7589	63.6124	72.3177	90.1485	79.1518	69.0605	82.1779	77.1033	77.7086	91.9898	81.5573	66.5409	78.4218	87.1651	75.3741	82.1132	82.1345	79.1601	64.7941	76.8234	75.6253	87.9224	90.4123	82.1627	81.7638	88.3661	65.9462	72.4755	94.022
Pp1s48_58V6.4	Viridiplantae	6.17382e-09	13	'protein.postranslational modification'	33.5544	35.0614	30.4969	37.1805	30.874	34.1601	48.8336	48.7744	45.9665	58.3797	56.2624	53.7617	59.0608	62.417	61.674	56.505	56.3143	66.4077	55.2214	57.0945	63.9864	56.7203	65.6198	71.95	62.0187	61.4388	71.6019	42.767	43.4549	48.1906	44.7078	46.284	46.362	36.08	35.3573	40.5585
Pp1s25_11V6.1	Specific	NE	NE	'not assigned.unknown'	0	0	0	0	0	0	0	0	0	0	0	0	0	0	0	0	0	0	0	0	0	0	0	0	0	0	0	0	0	0	0	0	0	0	0	0
Pp1s83_28V6.2	Specific	0.00521707	13	'nucleotide metabolism.phosphotransfer and pyrophosphatases.uridylate kinase'	27.6081	33.4837	26.7081	34.5393	37.3345	34.8718	46.6234	51.4122	54.5716	47.4121	53.819	46.5873	43.0196	50.1461	46.5923	35.6993	56.9039	39.184	41.588	49.3995	42.1788	49.322	56.6298	44.7914	49.8249	54.1317	47.6287	33.6254	44.0272	35.9387	32.4118	45.2384	36.5961	32.7726	40.3157	33.7987
Pp1s14_8V6.1	Specific	NR	NR	'not assigned.unknown'	0.707899	0.920362	0.310559	0	0	0.222397	0.083405	1.59263	0.435702	0.114246	0	0.0931746	0.416654	0	0.43463	0.568461	0	0	1.12569	0.237498	0.326461	0.632333	0.353936	0.912042	1.1994	0	0.454039	0.639267	0.0880544	0.31415	0.736631	0.348524	0.945092	1.45322	1.48288	0.279328
Pp1s2_529V6.1	Embryophyta	0.000217737	22	'RNA.regulation of transcription.unclassified'	247.411	281.631	276.522	300.593	245.632	253.71	264.269	218.44	226.238	266.022	198.558	228.324	180.255	217.477	264.863	183.67	242.505	274.629	200.873	219.068	289.375	235.102	220.573	280.25	197.101	264.955	268.246	230.328	282.567	334.632	291.026	311.371	295.026	269.046	286.612	289.105
Pp1s340_17V6.1	Specific	NR	NR	'not assigned.unknown'	1.69896	2.84874	0.496894	0	2.9922	2.89116	3.04428	5.62399	2.83206	1.82794	1.5432	3.77357	5.67692	2.5498	4.21591	4.37715	5.38081	3.18939	1.00061	5.17745	1.04468	3.28813	3.68094	5.7256	3.84806	4.06361	4.04095	2.04565	2.46552	0.50264	3.68315	2.23055	6.82567	5.66255	0.741438	2.90502
Pp1s122_39V6.1	Specific	0.0229815	17	'not assigned.unknown'	2.47765	3.06787	1.98758	1.37141	1.29208	2.75772	1.45959	2.43872	1.96066	3.42738	3.40789	3.02817	3.33324	3.98406	1.91237	3.06969	3.68549	4.44237	1.87615	4.08496	2.87286	2.8455	3.04385	3.39482	5.34731	4.13817	3.76852	4.15523	2.9058	3.1415	6.62968	4.3217	3.93788	7.26611	3.42915	3.35194
Pp1s8_86V6.1	Prokaryotic	0.00369925	7	'stress.abiotic.heat'	175.134	156.374	149.565	183.82	157.498	173.914	162.056	155.68	171.394	176.225	124.163	156.067	100.466	136.839	174.852	110.85	136.216	131.619	99.8113	135.374	153.567	129.944	132.16	167.157	105.897	132.533	93.4866	98.7028	129.352	128.613	93.0988	115.222	103.173	94.7601	96.3406	116.48
Pp1s398_16V6.1	Specific	0.0153461	12	'not assigned.unknown'	0.21237	0	0.186335	0.304758	0.61204	0.400314	0.375322	0	0	0	0.964498	0	0.624982	0.478087	0.391167	0.511615	2.21129	0.854302	0	0.854992	0.979383	0.3794	0.424723	0.304014	0.149924	0.671055	0.272423	0.19178	0.264163	0	0.169992	0.836458	0.157515	0.150333	0.13902	0
Pp1s72_302V6.1	Streptophyta	NR	NR	'not assigned.unknown'	7.0082	8.63388	5.90062	9.59988	9.92865	8.00628	9.34136	9.50604	9.04081	9.88228	8.74479	10.2958	9.94762	9.50863	9.99649	9.60698	8.62404	9.11255	8.31761	9.97491	8.03094	9.1056	9.69785	9.82979	8.79557	10.3268	9.62562	9.46115	8.32114	10.2413	9.40621	10.0375	8.55834	10.0222	8.80457	8.32399
Pp1s294_14V6.1	Archeaplastidia I	NR	NR	'not assigned.no ontology'	20.1751	15.7338	20.559	19.7585	16.2531	16.6353	20.184	23.79	19.9878	21.5354	18.004	21.8028	25.6242	20.0266	18.776	23.648	13.71	21.8132	22.3262	18.6673	17.4983	21.1199	27.6778	18.8489	24.3377	27.8488	22.1117	23.0136	26.1081	20.8595	21.1923	19.8659	19.0594	19.4431	15.7092	18.2681
Pp1s13_3V6.1	Archeaplastidia I	0.00369925	14	'signalling.in sugar and nutrient physiology'	14.0872	14.5067	13.7267	17.7776	16.3211	12.899	15.9303	14.1844	17.5915	17.7653	15.8821	16.026	15.312	18.5923	17.9937	14.5526	13.5626	19.9907	14.5714	18.9998	18.2818	17.1995	20.5991	22.0917	16.6916	18.3794	17.4805	18.2191	17.6109	16.7128	14.676	15.6836	14.8064	10.9743	15.2458	15.3631
Pp1s221_62V6.1	Prokaryotic	1.16334e-10	18	'DNA.repair'	48.4911	51.2335	48.1366	48.9645	47.9432	43.3674	47.5408	38.4721	39.9212	49.697	39.3515	46.0748	53.5401	46.8526	48.722	54.0606	51.5968	55.8144	53.4078	51.1095	57.7183	58.6173	60.3815	53.4558	64.5175	60.0594	57.3905	56.639	59.3047	58.2434	58.5905	56.3912	60.3284	56.8761	53.3372	51.0054
Pp1s185_118V6.2	Viridiplantae	0.00583824	16	'not assigned.unknown'	60.313	64.8636	61.0559	49.1169	50.1193	56.5777	55.1724	50.8648	54.4627	76.4877	70.4727	67.7845	63.5919	68.4196	57.3711	67.7605	61.6214	68.9706	62.1006	61.4644	61.3094	72.3389	74.6097	70.9366	72.7134	56.8532	63.1568	73.7075	81.9787	70.4324	67.3734	58.9703	68.9917	59.5821	58.9443	73.1841
Pp1s32_64V6.1	Streptophyta	0.00415285	17	'not assigned.unknown'	18.4762	17.1801	18.8199	14.8824	13.1929	14.8116	21.0598	24.2877	20.2057	17.5368	19.3543	23.8993	23.1243	26.0292	18.776	22.7384	27.6412	21.7562	17.8234	27.6922	20.567	21.8155	24.5632	25.5879	28.3357	30.9058	29.4217	20.3926	22.4099	30.661	21.6456	22.6541	24.3624	29.8161	26.3674	19.2737
Pp1s246_60V6.1	Archeaplastidia I	4.91681e-05	16	'protein.targeting.secretory pathway.plasma membrane'	119.564	99.1362	117.329	84.2656	90.718	89.5369	112.847	102.078	96.7258	99.5083	91.3702	129.28	99.5804	119.734	92.7066	120.229	100.835	118.121	119.761	137.036	112.956	133.422	127.842	132.449	124.287	134.957	114.372	106.885	127.943	110.015	122.451	124.981	132.418	102.878	110.428	108.491
Pp1s503_17V6.1	Streptophyta	NE	NE	'protein.folding'	0	0	0	0	0	0.0444793	0.0417025	0	0	0	0	0.0465873	0	0	0.738871	0.170538	0	0.284767	0	0	0	0	0	0	0.249874	0	0.408635	0.19178	0	0	0	0	0.157515	0	0	0
Pp1s494_4V6.1	Specific	NR	NR	'not assigned.unknown'	3.75186	7.97647	3.10559	4.26661	8.70457	5.07065	10.3839	9.45627	8.49618	10.8534	10.0308	10.4356	11.1976	13.8114	7.5191	10.346	4.4963	6.03706	9.06807	12.3499	5.61513	13.279	9.69785	7.09366	6.69663	8.23906	8.26351	8.75796	10.0822	8.04223	9.97285	7.94635	6.61565	0.250555	6.71928	9.99996
Pp1s154_3V6.1	Archeaplastidia II	NR	NR	'signalling.G-proteins'	1.13264	0.657402	0.683229	1.26983	0.408027	0.889587	1.6681	1.34379	0.326776	0.742599	0.900199	1.16468	1.04164	1.11554	1.56467	1.25061	0.368549	0.626488	0.312692	1.47249	1.30584	0.7588	1.27417	1.36806	1.99899	1.90132	1.90696	0.703194	1.4529	1.00528	1.58659	1.32439	1.41764	0.551222	0.556078	0.837985
Pp1s29_327V6.1	Archeaplastidia I	NR	NR	'protein.postranslational modification'	15.149	17.3554	15.9006	15.5427	16.0491	14.011	15.8052	15.7273	18.0272	14.852	15.7535	16.5385	14.8433	13.9177	13.7778	16.8833	20.3439	17.143	16.1974	15.1524	18.4777	17.1995	17.626	16.9235	17.0414	15.5088	15.9822	16.4292	15.0133	16.9013	14.2793	14.3592	15.384	13.7805	15.3385	13.296
Pp1s269_61V6.1	Specific	NE	NE	'not assigned.unknown'	0	0	0.248447	0	0	0	0	0	0	0	0	0	0	0	0	0	0	0	0	0	0.522338	0	0	0.405352	0.199899	0	0.181616	0	0.352218	0	0	0	0	0	0	0
Pp1s270_50V6.1	Archeaplastidia I	0.000188769	16	'transport.misc'	37.0939	35.8941	30.0621	26.26	30.738	26.1094	41.0352	52.756	38.723	58.2084	59.606	65.3154	70.9875	66.5604	61.7174	70.0343	68.1078	60.7124	63.0387	66.6894	55.6943	58.5541	58.895	52.0878	82.0087	88.2064	82.181	78.0545	70.0033	66.9767	72.6431	68.729	69.5693	59.4317	52.7348	50.4467
Pp1s131_72V6.1	Viridiplantae	1.67693e-13	18	'protein.degradation.serine protease'	77.7981	80.2907	88.4471	68.6214	79.2252	77.1272	73.6883	73.3607	66.6623	69.4045	78.7031	76.7758	84.6329	85.4183	83.5359	99.1964	98.4025	95.2831	107.128	111.244	104.272	115.085	119.772	114.208	118.84	128.731	141.342	116.858	112.225	110.581	119.957	133.624	118.662	99.5707	119.696	100.167
Pp1s343_50V6.1	Archeaplastidia I	NR	NR	'protein.folding'	185.469	184.423	209.751	184.379	191.025	211.321	144.499	165.783	148.356	148.748	146.154	135.243	141.454	130.518	170.158	130.121	140.27	159.64	191.868	147.344	182.231	174.714	154.741	174.656	142.878	142.003	146.201	189.287	197.638	176.489	154.239	175.377	141.659	149.782	183.367	173.854
Pp1s7_71V6.1	Viridiplantae	NE	NE	'not assigned.unknown'	0.21237	0.525921	0.248447	0.152379	0.680045	0.266876	0.16681	0.497698	0.762478	0.456984	0	0.232936	0.468736	0.265604	0.43463	0.397922	0	0.398674	0.500307	0.284997	0.457045	0.505867	0.141574	0.152007	0.549723	0.186404	0.363231	0.447487	0.352218	0.18849	0.679967	0.627343	0.367536	0.601333	0.370719	0.111731
Pp1s22_244V6.2	Specific	NR	NR	'not assigned.no ontology'	0.566319	0	0.248447	1.01586	0.272018	1.24542	0.66724	2.23964	2.66867	0	0	0.745397	0.833309	0	0.521556	0.454768	0	0	1.25077	1.32999	0.261169	1.01173	0	0.810704	1.39929	0.298247	1.08969	0.511413	2.15733	0	1.13328	0.557639	0.840082	0	0	1.34078
Pp1s1_360V6.1	Embryophyta	NR	NR	'not assigned.unknown'	59.2511	95.4547	72.4223	84.418	71.2687	75.7483	72.0202	74.4059	75.921	88.6549	77.8672	76.4963	64.946	58.2735	79.1461	66.9647	61.6951	61.7945	81.8002	73.3393	94.4778	76.5756	81.9716	62.9816	80.4095	36.3488	38.9111	85.9814	85.8971	61.7618	54.114	65.4528	65.9464	38.8862	92.6797	97.3739
Pp1s182_58V6.1	Prokaryotic	0.0188159	16	'protein.glycosylation'	20.9538	14.3314	18.0124	19.3014	19.9933	17.7473	21.9355	18.6637	18.4084	25.4769	17.7468	18.4486	21.6139	22.3639	23.5569	21.8289	28.5257	26.7681	22.2637	22.5623	23.8317	19.8553	22.7227	24.6758	24.5376	21.0637	29.5579	23.2693	23.2904	23.6241	23.6855	26.4878	23.8373	25.0054	19.1847	14.7485
Pp1s59_140V6.1	Archeaplastidia I	NR	NR	'protein.postranslational modification'	36.386	32.4318	30.7453	18.5902	21.7614	18.0586	19.35	17.9669	19.7155	19.0791	17.2324	18.7281	19.739	16.4675	13.7778	18.1339	26.5355	19.0224	20.9504	20.5198	19.653	22.4478	25.5542	20.4703	24.6876	26.1339	21.7485	18.4109	20.6488	21.802	22.7789	22.7238	21.4221	15.8351	17.5628	22.1787
Pp1s51_195V6.1	Streptophyta	NR	NR	'RNA.regulation of transcription.C2H2 zinc finger family'	1.34501	1.09567	1.36646	1.77776	1.76812	1.5123	1.91831	1.19448	1.47049	2.34204	1.5432	1.67714	2.03119	1.59362	1.95583	1.25061	3.09581	1.76556	2.06377	1.51999	1.95877	1.83377	1.62811	2.02676	2.49874	1.7522	2.54262	1.98173	1.14471	1.31943	2.0399	2.09114	2.36273	1.20267	2.78039	2.62569
Pp1s71_175V6.1	Specific	NR	NR	'not assigned.unknown'	6.51267	6.53019	6.14906	11.3776	9.52063	11.0754	8.3822	8.21202	10.5658	11.3104	10.6095	9.36404	7.91643	11.2616	8.30143	9.3796	4.93855	9.22646	9.50584	9.49991	11.8179	8.97913	12.6001	13.1739	10.8945	11.0351	10.9877	8.43832	9.90612	12.2518	11.5028	13.1045	10.396	10.1725	11.863	8.15639
Pp1s7_54V6.1	Specific	0.00140974	12	'not assigned.unknown'	7.14978	3.81293	6.08695	8.83799	7.20847	9.6965	11.635	10.2028	14.4871	9.82516	13.503	9.69015	9.47889	7.6494	8.60567	11.4261	10.9828	8.94169	11.0693	11.3049	10.7732	9.61147	10.7597	10.1845	9.64514	13.272	8.76295	7.54335	11.7553	9.236	8.1596	7.66753	8.40082	4.76055	4.44863	8.32399
Pp1s281_93V6.1	Specific	NE	NE	'not assigned.unknown'	0	0	0	0	0	0	0	0	0	0	0	0	0	0	0	0	0	0	0	0	0	0	0	0	0	0	0	0	0	0	0	0	0	0	0	0
Pp1s182_1V6.2	Specific	0.000651811	18	'major CHO metabolism.degradation.sucrose.fructokinase'	37.8018	28.8818	33.9751	44.0883	35.6343	31.8472	35.9475	35.9338	31.5339	31.7604	29.7066	38.3413	42.7592	39.9469	35.2919	40.1902	36.1915	39.3548	38.7113	40.9921	32.3849	39.837	42.1892	33.7456	40.8294	56.4432	47.7195	49.2235	45.8323	42.7244	40.3447	41.8229	39.1163	38.5855	35.6817	32.9608
Pp1s8221_1V6.1	Specific	NE	NE	'not assigned.unknown'	0	0	0	0	0	0	0	0	0	0	0	0	0	0	0	0	0	0	0	0	0	0	0	0	0	0	0	0	0	0	0	0	0	0	0	0
Pp1s226_74V6.1	Specific	NE	NE	'not assigned.unknown'	0	0	0	0	0	0	0.250215	0	0	0	0	0	0.468736	0	0	0	0	0	0	0	0	0	0	0.152007	0	0	0.408635	0	0.132082	0.942449	0	0	0.157515	0	0.556078	0.167597
Pp1s444_8V6.1	Archeaplastidia II	NR	NR	'Biodegradation of Xenobiotics.lactoylglutathione lyase'	2.40686	1.7969	2.67081	3.91106	3.53623	2.8022	5.88005	4.6286	5.33734	6.51202	3.79369	4.33262	4.37487	5.79017	7.041	3.75184	1.84274	6.89137	3.56469	4.84495	6.98627	7.65123	3.327	6.43497	6.49673	3.39255	4.04095	6.26482	3.69829	5.59187	4.36312	4.60052	4.67296	6.36411	5.79248	4.18993
Pp1s22_348V6.1	Embryophyta	NE	NE	'not assigned.unknown'	0	0	0	0	0	0	0	0	0	0	0	0	0	0	0	0	0	0	0	0	0	0	0	0	0	0	0	0	0	0	0	0	0	0	0	0
Pp1s75_161V6.1	Specific	NR	NR	'not assigned.unknown'	0.353949	1.70924	1.73913	1.98093	0.748049	1.24542	1.04256	1.09494	2.28743	1.42808	0.707299	0.652222	1.30205	1.75299	0.695408	2.217	0.589678	1.08212	1.56346	1.32999	2.15464	0.695567	2.12362	1.52007	1.64917	1.23027	2.63343	1.40639	0.616381	2.45037	2.6632	1.53351	1.89018	0	1.66824	0.279328
Pp1s54_238V6.1	Specific	NE	NE	'not assigned.unknown'	0	0	0	0	0	0	0	0	0	0	0	0	0	0	0	0	0	0	0	0	0	0	0	0	0	0	0	0	0	0	0	0	0	0	0	0
Pp1s30_49V6.1	Specific	NR	NR	'not assigned.unknown'	0	0	1.24224	0	0	0	0	0.497698	0	0	0.642999	0.232936	0	0	0	0.568461	0	0.854302	0	0	0	0	0	1.31739	0	0.186404	0.454039	0	0.220136	1.2566	0	0	0	0	0	0
Pp1s117_174V6.1	Streptophyta	NR	NR	'not assigned.unknown'	1.76975	2.4543	2.04969	2.53965	0.408027	0.978546	0.83405	1.24425	1.90619	0.456984	1.6075	2.42254	0.624982	1.16866	1.69506	0.568461	1.32678	1.76556	0.875538	1.37749	0.783507	0.885267	2.33598	1.26673	1.74912	2.38597	1.86156	1.27853	1.36484	1.94773	1.98324	0.975868	0.840082	0.100222	1.34386	4.41339
Pp1s613_16V6.1	Specific	NE	NE	'not assigned.unknown'	0	0	0	0	0	0	0	0	0	0	0	0	0	0	0	0	0	0	0	0	0	0	0	0	0	0	0	0	0	0	0	0	0	0	0	0
Pp1s31_343V6.1	Archeaplastidia I	1.32969e-06	19	'protein.degradation.ubiquitin.proteasom'	61.1625	60.9192	63.8509	58.3104	58.0758	45.8137	53.0039	55.0454	46.4022	39.8719	48.032	52.597	63.2794	58.5391	55.3718	55.1407	53.2922	51.5998	56.6598	54.2445	61.8317	60.8305	64.8411	56.0399	61.7189	63.7129	71.1933	62.4564	72.0726	64.8405	67.7134	68.8684	62.7961	55.1222	61.4467	61.2847
Pp1s210_71V6.1	Specific	NE	NE	'not assigned.unknown'	0	0	0	0	0	0	0	0	0	0	0	0	0	0	0	0	0	0	0	0	0	0	0	0	0	0	0	0	0	0	0	0	0	0	0	0
Pp1s337_11V6.1	Prokaryotic	6.8162e-06	18	'protein.synthesis.ribosomal protein.unknown.small subunit.S9'	39.5715	26.8658	28.323	36.9773	30.942	29.1785	33.7373	36.6804	24.018	36.5016	35.2363	37.1301	37.6551	36.8127	38.7255	39.9628	32.9483	44.4806	36.8977	41.8471	34.7355	37.0547	43.9589	42.6126	45.1772	47.4212	43.6785	43.6619	49.7067	44.3579	42.2146	41.2653	48.3572	32.021	41.4278	37.0948
Pp1s6_429V6.1	Viridiplantae	NR	NR	'not assigned.no ontology.transcription factor jumonji (jmjC) domain-containing protein'	6.79583	6.7055	7.82608	8.12688	8.02453	8.31764	8.4656	8.31156	5.22842	6.91189	8.29469	8.94476	7.96852	7.33067	7.34525	7.84476	11.425	7.23309	7.62969	7.83743	9.53266	8.1571	9.91021	9.22176	8.09592	10.6996	9.48941	8.6301	9.06961	9.80147	10.0295	8.15546	8.29581	6.61466	7.50706	6.42455
Pp1s140_136V6.1	Specific	NE	NE	'not assigned.unknown'	0	0	0	0	0	0	0	0	0	0	0	0	0	0	0	0	0	0	0	0	0	0	0	0	0	0	0	0	0	0	0	0	0	0	0	0
Pp1s18_221V6.1	Streptophyta	NR	NR	'cell wall.degradation.pectate lyases and polygalacturonases'	78.0812	66.4414	70.6832	57.193	74.6689	62.0932	70.4772	69.1801	62.6866	61.75	63.1425	66.1074	70.5188	62.417	60.2397	66.7941	70.5402	74.609	68.6672	66.1194	63.2682	67.5964	68.5928	71.342	70.9642	73.2195	81.5908	71.2143	57.1914	64.652	69.6966	66.7772	73.4547	70.1555	64.5051	66.983
Pp1s356_45V6.1	Streptophyta	NR	NR	'redox.thioredoxin'	113.618	132.62	126.894	66.7928	73.6488	73.8802	55.4226	62.8593	62.6866	74.6598	67.322	54.1344	60.1545	58.1673	54.9807	68.0447	115.356	65.8951	70.4808	64.1244	79.2647	91.6883	59.886	81.7798	57.0213	47.9431	70.9663	68.018	61.0658	71.689	57.7972	58.6218	49.3548	50.7124	60.2418	73.8544
Pp1s38_64V6.1	Specific	NE	NE	'not assigned.unknown'	0	0.0876536	0	0	0	0	0	0	0	0	0	0	0	0	0	0	0	0	0	0	0	0	0	0	0	0	0.0908078	0	0	0	0	0	0	0	0	0
Pp1s138_73V6.1	Specific	NR	NR	'not assigned.unknown'	21.7325	12.3153	8.38509	20.0632	22.6455	23.6185	23.8538	18.9125	15.304	19.8788	21.0904	19.3803	18.9578	17.4236	8.56221	23.3637	10.6879	21.0158	7.8173	18.0498	7.11685	15.4289	22.0856	21.889	18.1908	17.261	25.29	20.968	18.0952	17.6552	21.5323	17.4262	18.2718	27.1101	18.814	21.7876
Pp1s248_28V6.1	Prokaryotic	0.0308014	15	'transport.calcium'	14.6535	14.0246	16.5217	13.9173	14.2129	13.2104	15.555	15.1798	13.18	14.2808	11.3811	14.0228	14.7391	14.502	14.734	13.0746	16.2161	14.5801	16.0098	15.2474	17.5636	16.7568	19.4665	17.2275	15.792	16.1053	14.9379	12.3378	15.1894	13.4456	16.4892	15.5442	14.0714	12.4777	17.0531	13.743
Pp1s17_113V6.1	Prokaryotic	NR	NR	'RNA.regulation of transcription.putative transcription regulator'	0.991058	0.482095	0.683229	1.57458	0.61204	1.86813	1.37618	1.44333	0.272313	1.88506	0.321499	1.63055	1.40621	2.01859	1.5212	1.13692	1.4742	1.36688	0.875538	1.80498	3.59107	3.92047	1.27417	2.43211	0.549723	1.97588	1.72535	1.15068	1.9372	1.38226	2.88986	1.53351	1.99519	0	2.03895	3.46367
Pp1s215_49V6.1	Streptophyta	1.26731e-08	18	'protein.postranslational modification'	48.7034	37.0775	32.7329	29.0028	27.6098	26.0204	28.4828	28.6177	21.7306	27.1906	25.9772	27.6263	33.3324	33.1474	31.3368	27.7409	39.2873	34.4568	34.4587	35.4347	37.3471	41.4178	48.9848	40.7379	56.6215	50.2918	57.8446	38.8674	35.1777	44.7978	49.4676	41.4744	51.56	51.8149	34.1061	40.5026
Pp1s45_56V6.1	Specific	NR	NR	'not assigned.unknown'	1.20343	1.44628	0.931676	0.914275	1.29208	0.934066	2.04342	1.04517	1.85173	1.42808	0.771599	1.8169	1.24996	1.32802	2.17315	1.13692	0.515968	2.05032	0.938076	0.712493	1.43643	0.695567	1.1326	1.31739	0.899547	1.15571	2.08858	0.894974	1.18873	2.26188	1.35993	1.67292	1.57515	1.65367	0.417059	1.11731
Pp1s122_68V6.1	Streptophyta	0.000122038	8	'not assigned.unknown'	61.2333	69.5093	87.5776	293.33	146.89	253.399	529.163	441.458	281.3	301.552	198.172	286.232	425.092	257.211	141.168	269.393	161.498	167.272	222.824	142.214	125.688	156.819	316.773	105.645	147.826	91.3007	58.3894	156.876	138.906	61.8247	99.2185	95.9835	57.4931	79.9773	95.4138	99.2733
Pp1s487_18V6.5	Specific	NR	NR	'not assigned.unknown'	45.0932	42.5996	47.7639	37.4345	37.9465	37.8519	38.1578	38.5219	41.5006	44.4417	42.245	35.5927	41.8217	40.9562	45.3319	46.6706	42.8254	43.2846	45.4029	43.4621	44.3987	41.4178	40.7027	46.2101	36.3317	32.5462	41.5446	46.4747	33.0204	38.1378	43.8579	47.3993	37.7512	40.8906	46.4789	44.1339
Pp1s164_65V6.1	Prokaryotic	NR	NR	'signalling.light'	18.3346	15.427	16.1491	16.5077	18.9732	17.6138	17.8904	19.8084	21.1315	19.3076	17.4896	19.4269	20.2598	19.0704	19.6453	18.7592	17.1007	19.9907	19.9498	19.2848	19.2612	19.2229	18.971	19.8116	18.1908	21.511	20.4317	19.4337	18.4474	17.5296	18.5291	19.3779	19.3744	21.0968	19.3701	13.5195
Pp1s68_77V6.1	Specific	NR	NR	'not assigned.unknown'	82.8242	71.8321	76.8943	43.1741	42.5028	35.6724	32.3194	25.731	29.2465	34.9593	10.0308	34.1951	21.9264	16.5737	24.2089	25.865	20.0491	22.8383	34.4587	36.1472	32.3849	26.1786	41.8352	29.6414	50.9743	51.9695	36.0961	17.3881	30.8191	24.3152	21.9289	28.8578	51.7701	42.5944	33.0867	31.5083
Pp1s54_110V6.1	Specific	NR	NR	'not assigned.unknown'	78.5768	73.2784	98.6335	91.3767	69.2966	76.8603	77.2747	85.3055	71.4006	50.2683	43.531	53.1095	86.8724	59.2297	53.8941	74.6389	88.6729	51.9415	72.1693	48.5445	55.3025	55.8983	89.7582	47.6289	75.1621	70.6471	72.6008	76.5842	68.1982	54.7249	65.5035	72.7718	55.7604	66.748	78.4534	61.7316
Pp1s582_4V6.1	Specific	NE	NE	'not assigned.unknown'	0	0	0	0	0	0	0	0	0	0	0	0	0	0	0	0	0	0	0	0	0	0	0	0	0	0	0	0	0	0	0	0	0	0	0	0
Pp1s147_136V6.1	Specific	0.00124329	20	'RNA.regulation of transcription.bHLH,Basic Helix-Loop-Helix family'	57.0566	56.4489	47.5155	45.155	63.9922	45.5469	51.1689	58.6786	52.3387	51.1822	55.8123	47.8917	61.769	57.158	53.1118	53.8901	52.2602	53.2515	59.5991	47.2621	55.1719	58.4276	64.204	56.1919	59.52	69.7524	74.19	57.534	58.9524	59.5	76.0996	77.6512	70.5669	73.7635	70.3439	62.2902
Pp1s112_168V6.1	Specific	NR	NR	'not assigned.unknown'	1.06185	0.438268	0.869565	0.203172	2.24415	0.578232	0.417025	1.34379	0.381239	0.913968	1.286	0.51246	1.1458	0.531208	1.21696	0.738999	2.43242	1.93642	1.00061	0.712493	0.718214	0.442633	2.05283	0.962711	1.09945	1.41667	0.862674	0.639267	1.62901	0.691129	2.32322	1.18498	1.31263	0.651444	0.370719	1.84357
Pp1s77_225V6.1	Archeaplastidia I	NR	NR	'redox.thioredoxin.PDIL'	100.097	101.108	89.6894	113.218	101.667	120.628	150.754	141.097	138.172	147.149	133.808	143.07	127.288	150.119	139.212	121.423	142.776	141.017	162.225	135.564	120.725	114.705	242.942	137.566	120.539	184.055	127.994	135.397	188.304	125.471	132.82	164.713	156.045	115.857	112.05	143.24
Pp1s122_4V6.1	Archeaplastidia I	NR	NR	'RNA.transcription'	17.4851	17.8813	15.8385	15.6443	17.7492	17.4359	19.0163	17.2701	14.2692	19.7646	18.5184	16.9578	19.6348	18.911	16.9506	17.338	16.2899	19.7059	20.1999	16.4823	19.5224	17.8318	17.4137	18.3422	16.8915	16.8509	20.3409	20.073	17.1706	21.2994	20.1157	18.5415	18.0618	17.1881	18.5359	16.648
Pp1s432_1V6.1	Embryophyta	6.69427e-05	13	'transport.amino acids'	12.3882	8.28326	9.93788	11.3776	12.8528	11.2533	16.0972	13.6867	15.0862	14.4521	12.4742	15.9794	15.2079	14.7145	16.429	13.5862	19.7542	14.2953	15.6971	16.5298	16.9107	12.5202	16.2811	19.1022	13.793	17.261	17.2081	12.8493	12.988	11.6864	14.4493	14.0804	12.3387	13.6302	11.2606	13.743
Pp1s5_50V6.1	Specific	NE	NE	'not assigned.unknown'	0	0	0	0	0	0	0.542132	0	0	0	0	0	0	0	0	0	0	0.227814	0	0	0	0	0	0	0.449773	0	0.181616	0	0.572354	0	0	0.278819	0.945092	0	0	0
Pp1s263_15V6.1	Specific	0.00369925	17	'not assigned.unknown'	45.2347	39.3126	37.2671	33.3202	38.5585	34.7384	35.322	34.8389	43.788	38.9008	36.0722	40.298	38.853	38.7251	37.552	36.1541	36.4126	40.6648	38.0859	38.8071	37.086	41.6075	44.5959	38.7111	48.3756	51.6712	53.849	40.3377	39.1842	40.651	41.4213	44.0534	47.8847	35.7292	35.311	39.8881
Pp1s119_100V6.1	Specific	0.000217737	20	'amino acid metabolism.misc'	17.4143	14.5067	20.2484	14.222	17.9532	15.9681	16.7227	14.4333	14.1603	19.8217	12.217	17.5634	14.4267	13.6521	15.3859	18.7024	15.6265	16.5165	16.0098	18.8098	18.0207	19.4759	19.4665	21.0276	20.6896	16.7764	24.2457	17.452	14.2208	22.3046	21.1923	21.4691	26.5676	21.6981	21.4554	18.9943
Pp1s31_72V6.1	Archeaplastidia I	0.000651811	16	'not assigned.no ontology'	5.02608	4.55799	3.78882	3.60631	5.50836	3.91418	4.21195	5.47468	4.57487	5.31244	5.78699	5.40412	5.52067	5.0996	4.95478	5.7983	6.63388	5.63839	5.31576	5.41495	5.48455	5.8807	5.80455	6.13095	5.59718	7.23248	6.58356	6.84016	5.37132	5.46621	5.89305	6.90078	6.09059	5.01111	6.25588	4.74858
Pp1s143_161V6.1	Specific	NE	NE	'not assigned.unknown'	0	0	0	0	0	0	0	0	0	0	0	0	0	0	0	0	0	0	0	0	0	0	0	0	0	0	0	0	0	0	0	0	0	0	0	0
Pp1s176_124V6.1	Streptophyta	NR	NR	'not assigned.no ontology'	0.14158	0.219134	0.186335	0.812688	1.36009	0.578232	0.875752	0.746548	0.708015	1.02821	0.707299	1.02492	0.729145	1.22178	0.565019	0.511615	0.221129	0.968208	0.750461	0.522495	0.58763	0.505867	0.353936	0.405352	0.349824	0.335527	0.681058	0.703194	0.176109	0.691129	0.906622	0.348524	0.420041	0.200444	0.787778	0.335194
Pp1s446_21V6.1	Embryophyta	NR	NR	'RNA.regulation of transcription.TCP transcription factor family'	41.0581	49.2175	47.7639	62.2723	48.1472	52.8415	55.089	45.2906	55.9877	57.8085	44.6884	52.0846	41.7696	47.915	56.8061	44.1125	52.6288	55.5866	45.9657	50.6345	56.2819	50.0808	49.1971	60.4988	49.2252	59.4629	49.3994	46.5386	52.0402	54.9762	41.5346	43.9837	52.5576	50.6122	45.3204	54.3015
Pp1s215_85V6.1	Embryophyta	0.000122038	5	'signalling.calcium'	145.119	179.427	165.155	134.094	113.159	144.335	106.633	103.123	92.641	83.6281	69.7011	64.1041	35.7802	45.6839	37.8997	29.1052	32.4323	41.0634	48.905	49.352	39.5671	56.6571	75.3884	50.365	17.6911	17.2983	16.4362	21.2876	32.0518	16.273	17.1692	31.9945	22.2622	23.9531	50.6495	51.2288
Pp1s53_178V6.1	Specific	0.0308014	16	'not assigned.unknown'	11.468	13.5863	5.46583	5.8412	6.66444	5.91575	8.71582	7.96317	10.4024	5.36956	7.13729	6.56881	7.70811	8.39309	5.5198	6.30991	14.5208	14.8648	12.9455	6.93494	10.1856	11.5717	19.0418	9.67778	10.3448	10.0285	9.98886	12.9771	15.1013	9.67581	9.06622	8.85251	7.98078	4.61022	13.7166	8.71505
Pp1s69_29V6.1	Archeaplastidia I	0.00906165	18	'transport.unspecified cations'	130.961	131.568	133.416	135.059	111.595	120.895	133.948	123.379	129.403	135.781	115.997	143.163	123.226	124.993	137.256	129.723	128.402	132.303	135.083	140.884	128.364	125.392	142.424	139.137	156.421	170.373	154.101	122.036	151.101	135.901	133.16	144.359	160.666	130.94	140.271	137.318
Pp1s35_384V6.1	Archeaplastidia I	8.10513e-06	15	'TCA / org transformation.other organic acid transformatons.atp-citrate lyase'	64.6312	58.8594	65.6521	60.1897	62.2241	60.5809	71.2278	70.0759	68.4596	79.858	59.7346	75.5646	65.7272	74.1036	73.2351	69.6933	81.3019	83.152	83.051	86.4017	83.1823	76.6388	78.503	88.2148	81.0092	119.485	97.2551	58.3011	83.2555	74.5792	67.2601	80.3	69.9368	55.2725	68.0269	68.8265
Pp1s7753_1V6.1	Specific	NE	NE	'not assigned.unknown'	0	0	0	0	0	0	0	0	0	0	0	0	0	0	0	0	0	0	0	0	0	0	0	0	0	0	0	0	0	0	0	0	0	0	0	0
Pp1s4849_2V6.1	Specific	NE	NE	'transport.sugars'	0	0	0	0	0	0	0	0	0	0	0	0	0	0	0	0	0	0	0	0	0	0	0	0	0	0	0	0	0	0	0	0	0	0	0	0
Pp1s12_249V6.1	Prokaryotic	NR	NR	'major CHO metabolism.degradation.sucrose.fructokinase'	2.54844	4.86477	3.60248	4.21582	3.12821	4.22554	7.54815	5.87284	6.4266	9.4253	8.55189	10.1094	5.1561	7.80876	10.1703	5.40038	3.16952	5.98011	3.56469	7.17243	6.92097	5.94393	5.45062	8.10704	4.69763	6.4123	8.76295	2.23743	5.23924	9.92713	3.62649	5.29757	7.08819	3.20711	3.19745	9.05024
Pp1s65_214V6.1	Embryophyta	9.6223e-06	17	'not assigned.unknown'	14.8659	15.4709	15.6522	16.4061	15.9811	13.7441	14.9295	14.4333	12.5264	16.2801	15.8178	16.3987	15.2079	18.5392	16.0378	21.3741	10.0245	20.6741	19.2618	16.6248	15.3437	20.1714	24.2092	21.5343	20.1399	20.8773	27.5148	18.1552	19.5481	22.8701	17.5091	19.4476	21.6846	16.7872	12.6044	17.2066
Pp1s62_215V6.1	Archeaplastidia I	NR	NR	'cell.vesicle transport'	9.83979	10.6061	10.8074	9.14275	11.4248	11.1198	10.9678	11.8452	10.239	12.5099	12.0884	13.324	11.6142	11.8459	10.9527	12.1082	10.3931	13.5549	11.2569	12.0174	11.4914	11.7614	12.8833	14.39	11.6441	14.0549	14.3476	10.484	11.1389	11.3722	12.976	12.268	13.2313	13.5801	12.1874	9.83236
Pp1s162_117V6.2	Archeaplastidia I	6.49519e-11	16	'not assigned.unknown'	17.6975	16.8295	17.3913	15.8474	16.1851	15.7012	16.1389	17.6185	17.1013	18.0509	16.718	17.4702	17.7078	19.5485	18.4718	20.9194	22.6289	22.3257	22.1386	21.2798	21.8076	22.6375	23.5014	24.3211	22.3887	32.1361	23.7462	20.6483	22.8942	18.849	17.3958	21.4691	17.6942	15.9353	17.8872	16.8156
Pp1s15_294V6.1	Embryophyta	NR	NR	'cell.organisation'	17.4851	20.1603	19.0683	16.0506	17.2731	15.8791	18.0572	18.2655	16.1754	20.3358	19.0328	17.61	20.3119	17.9548	17.646	19.3277	17.9115	18.7946	17.4482	17.5273	19.2612	21.942	17.4137	19.1529	16.6916	16.5154	18.5248	15.662	16.0699	17.0269	17.1125	16.4503	18.2718	22.2493	17.2384	18.6591
Pp1s107_26V6.1	Prokaryotic	0.00204116	14	'not assigned.no ontology'	23.6438	31.6429	21.3664	19.6569	25.0256	22.1507	26.4811	28.12	30.9893	26.9621	38.5156	30.3749	35.0511	30.2789	33.9011	30.9811	38.2554	36.3363	43.5267	30.4472	35.2578	32.0593	33.27	31.8708	26.0369	29.4891	33.9167	34.3286	30.4668	25.3833	27.8786	30.2519	31.0305	23.7025	33.8744	31.0613
Pp1s31_16V6.1	Specific	NE	NE	'not assigned.unknown'	0	0	0	0	0	0	0	0	0	0	0	0	0	0	0	0	0	0	0	0	0	0	0	0	0	0	0	0	0	0	0	0	0	0	0	0
Pp1s32_275V6.1	Streptophyta	NR	NR	'RNA.regulation of transcription.putative transcription regulator'	11.1848	9.1598	10.7453	9.29512	9.1806	8.62899	9.63327	9.55581	8.82296	10.7391	8.74479	9.41063	10.1039	9.45551	8.2145	11.4261	5.45452	12.245	10.4439	8.97742	11.0997	11.382	7.78659	10.1845	9.99496	11.3334	12.2136	10.1643	9.46585	9.04751	12.2394	9.75868	12.3387	10.824	12.4654	11.7318
Pp1s8_66V6.2	Specific	6.14058e-07	16	'major CHO metabolism.synthesis.starch.AGPase'	53.4464	44.0021	57.0186	57.4469	53.7235	45.4134	59.5511	59.674	53.4824	62.3783	58.5772	60.3305	58.3316	67.0916	58.3273	63.0991	77.6164	75.5203	72.9198	73.8143	73.7802	68.9243	80.4143	87.7081	63.518	92.9784	85.0869	65.1413	68.9466	71.9403	72.3031	78.3482	71.302	54.5209	76.6461	64.5807
Pp1s15_18V6.1	Specific	NE	NE	'not assigned.unknown'	0	0	0	0	0	0	0	0	0	0	0	0	0	0	0	0	0	0	0	0	0	0	0	0	0	0	0	0	0	0	0	0	0	0	0	0
Pp1s102_101V6.1	Archeaplastidia I	1.60561e-06	17	'not assigned.no ontology.S RNA-binding domain-containing protein'	11.8219	8.6777	10.9938	10.7681	10.6087	10.8085	12.052	11.3475	9.2042	12.6813	11.2525	13.6967	14.9475	12.4834	14.2993	13.9273	11.425	15.3205	15.1343	12.9674	13.7114	14.354	15.4316	14.086	14.7925	18.3422	17.3897	17.3881	15.7177	15.8331	16.0925	16.5897	15.489	13.1792	15.4312	11.3407
Pp1s164_105V6.1	Specific	NE	NE	'not assigned.unknown'	0	0	0	0	0	0	0	0	0	0	0	0	0	0	0	0	0	0	0	0	0	0	0	0	0	0	0	0	0	0	0	0	0	0	0	0
Pp1s159_139V6.1	Archeaplastidia I	NR	NR	'not assigned.unknown'	0.353949	0	0.496894	0	0.0680045	0.177917	0.33362	0.796317	0	0.285615	0.321499	0.372698	0.260409	0.106242	0.478093	0.966383	1.17936	0	0.250154	0.189998	0.848799	0.0632333	1.1326	0.861373	0.649673	0.186404	1.1805	0.319633	0.704435	0.816789	0.963286	0.697048	0.367536	0.400889	0.0926797	0.111731
Pp1s289_39V6.1	Specific	NR	NR	'not assigned.unknown'	0.14158	0	0	0.406344	0.748049	0.355835	0.083405	0.348389	0	0.114246	0.514399	0.0465873	0	0.212483	0.043463	0.0568461	1.17936	0.455628	0.312692	0.0474996	0	0.252933	0.141574	0.050669	0.0499748	0.149123	0.181616	0.0639267	0.352218	0	0.566639	0.0697048	0.367536	0.0501111	0	0.0558657
Pp1s9_62V6.1	Specific	NR	NR	'not assigned.unknown'	5.23845	5.74131	8.13664	5.38406	4.01226	4.0921	4.9626	3.68297	8.93188	5.25532	6.30139	5.82341	5.10402	3.5591	3.65089	6.99207	6.19162	3.70197	6.37892	4.93995	3.59107	2.8455	8.8484	7.39768	4.89753	6.26318	5.40306	3.26026	5.06313	7.60242	4.0798	3.83377	3.78037	5.11133	3.70719	3.07261
Pp1s124_79V6.1	Embryophyta	0.0372682	17	'not assigned.unknown'	6.08793	4.07589	7.51552	5.63803	7.00446	5.07065	6.83921	7.71433	5.33734	5.19819	6.23709	7.3142	7.55186	6.85259	6.95408	7.38999	9.14001	9.9099	5.691	6.83994	7.44331	8.22033	7.29108	7.44835	7.99597	7.64257	10.2159	7.28764	7.52865	7.16261	7.64963	7.45842	8.08579	3.95878	9.17529	6.70388
Pp1s29_195V6.1	Prokaryotic	0.00124329	14	'not assigned.no ontology'	17.1312	13.9369	15.59	15.7966	17.0691	19.9267	20.8095	21.9485	22.1119	20.2215	23.148	20.7779	23.9055	25.7105	20.8188	25.9787	22.1866	25.0026	22.2011	21.8973	22.0035	25.4198	18.0507	21.8383	21.889	23.1514	26.1526	21.6072	20.8249	25.0692	23.2322	21.3994	18.0093	23.7527	19.9261	14.8044
Pp1s53_233V6.1	Embryophyta	0.0112207	21	'not assigned.no ontology.ABC1 family protein'	9.98137	8.0203	8.01242	5.63803	7.5485	7.65045	5.79665	7.61479	4.03024	7.14038	5.14399	5.17119	8.0206	5.89641	4.694	7.33314	3.7592	6.20792	7.62969	5.88995	6.85568	7.9674	11.1136	6.48563	6.19688	7.00879	8.26351	8.88581	7.88087	7.28827	8.55625	9.61927	6.77316	7.667	6.3949	7.37427
Pp1s277_20V6.1	Streptophyta	0.00652655	22	'protein.degradation.ubiquitin.E3.SCF.FBOX'	19.9627	17.1363	16.0248	9.24433	15.165	10.1858	10.4673	11.3475	15.0317	12.8527	14.0174	13.5569	13.8017	11.421	11.2569	13.8136	13.1203	13.9536	13.3207	14.2499	12.6014	12.7099	8.35289	11.6539	16.5916	14.5768	18.5248	15.726	11.0949	15.7703	17.3392	15.4048	21.002	23.2515	16.7287	15.9217
Pp1s3336_1V6.1	Specific	NE	NE	'not assigned.unknown'	0	0	0	0	0	0.0444793	0	0	0	0	0	0	0	0	0	0	0	0	0	0	0	0	0	0	0	0	0	0	0	0	0	0	0	0	0	0
Pp1s457_21V6.1	Archeaplastidia I	0.00049924	20	'not assigned.unknown'	51.1811	39.6632	39.9379	31.3901	22.5095	27.1324	18.8495	16.7724	18.7896	15.9944	11.5097	16.818	18.437	16.7331	16.0813	24.5007	25.8721	22.7244	31.5819	27.1697	26.5739	35.0313	32.4205	31.0601	29.4851	36.4606	30.693	30.6209	31.5675	28.1478	26.802	25.7908	23.4173	24.1034	23.2626	26.8714
Pp1s52_120V6.1	Specific	NE	NE	'not assigned.unknown'	0	0	0	0	0	0	0	0	0	0	0	0	0	0	0	0	0	0	0	0	0	0	0	0	0	0	0	0	0	0	0	0	0	0	0	0
Pp1s339_54V6.1	Specific	NE	NE	'not assigned.unknown'	0	0	0	0	0	0	0	0	0	0	0	0	0	0	0	0	0	0	0	0	0	0	0	0	0	0	0	0	0	0	0	0	0	0	0	0
Pp1s71_203V6.1	Specific	NR	NR	'not assigned.unknown'	0	0	0	1.21903	0	0.0889587	0	0.248849	0.108925	0.114246	0	0	0.260409	0.106242	0	0	0	0	0	0.0949991	1.76289	0	0.707872	0	0	0	0	0	0.0880544	0	0.113328	0.13941	0	0	0	0
Pp1s142_60V6.1	Specific	NR	NR	'not assigned.unknown'	21.1662	29.3201	23.4161	17.676	20.4693	23.8409	20.4342	15.8268	18.245	12.1672	17.6182	10.7151	8.64558	8.81806	10.4311	9.15222	8.10807	10.7072	10.569	11.8749	10.7079	10.8129	19.2541	16.2648	12.0939	14.8005	7.44624	7.6712	11.9754	11.0581	4.13647	12.268	6.77316	9.82177	14.5044	7.486
Pp1s171_149V6.1	Archeaplastidia I	0.00038051	14	'not assigned.no ontology'	31.6431	37.2089	32.3602	37.1297	34.0022	34.1157	43.1204	41.7071	44.6594	49.0687	37.2296	37.5959	47.7069	46.4276	38.2909	43.942	58.673	43.3416	45.0902	39.5196	48.5774	44.5163	44.0297	50.5677	40.4296	47.123	52.0329	31.8994	38.788	44.2323	47.7677	39.9409	33.2882	34.9274	33.411	39.0501
Pp1s68_234V6.1	Archeaplastidia I	1.60561e-06	14	'misc.misc2'	9.83979	6.17958	6.45962	8.99037	7.34448	7.82837	10.1337	10.0037	12.0363	8.79694	12.3456	12.8581	11.9267	11.4741	11.6481	13.4725	11.2039	13.0993	12.6328	14.0599	14.8213	11.3188	12.6001	14.8967	10.9945	15.136	15.0287	12.7214	11.1389	11.0581	10.9928	12.6863	10.711	10.5734	9.12895	12.2346
Pp1s274_91V6.1	Specific	NE	NE	'not assigned.unknown'	0.14158	0	0	0	0	0	0	0	0	0	0	0	0	0.106242	0	0	0	0	0	0	0	0	0	0	0	0	0	0	0	0	0	0	0	0	0	0
Pp1s142_24V6.1	Specific	NE	NE	'not assigned.unknown'	0	0	0	0	0.204013	0	0	0	0.163388	0	0	0	0.0520818	0	0	0	0	0	0	0	0	0	0	0	0	0.149123	0	0	0	0	0	0.0697048	0	0	0	0
Pp1s165_17V6.1	Prokaryotic	NE	NE	'nucleotide metabolism.phosphotransfer and pyrophosphatases.nucleoside diphosphate kinase'	0	0	0	0	0	0	0	0	0	0	0	0	0	0	0	0	0	0	0	0	0	0	0	0	0	0	0	0	0.176109	0.12566	0	0	0	0	0	0
Pp1s27_86V6.3	Embryophyta	4.7971e-06	17	'not assigned.unknown'	56.9859	44.5718	37.7639	35.8599	45.291	33.0926	41.494	52.1588	32.133	34.2738	46.2959	40.5775	64.6335	56.6799	36.4654	47.7507	55.356	53.3654	59.474	62.6044	42.6358	61.6525	102.288	49.0983	125.637	95.5134	75.6429	48.0089	62.4746	56.3585	59.2704	57.5762	72.4571	52.8171	44.9033	57.4858
Pp1s123_132V6.1	Viridiplantae	0.000122038	17	'RNA.regulation of transcription.SET-domain transcriptional regulator family'	21.0954	19.0646	21.118	20.114	20.0613	17.7917	19.4334	19.5098	16.6111	21.821	18.647	20.545	22.3952	21.8327	19.993	21.772	19.0908	21.2436	22.3888	20.4723	20.8935	22.5743	23.8553	23.8651	21.6391	22.2194	25.4262	23.6529	19.416	23.7497	24.0255	22.6541	23.6798	20.9464	23.2626	22.1787
Pp1s389_21V6.1	Specific	NR	NR	'development.unspecified'	14.7951	14.9449	11.8012	11.1237	14.1449	14.4558	13.595	14.1346	15.8486	14.3379	14.2103	14.5352	14.4267	14.4489	11.3004	14.9505	15.3316	12.0741	13.1331	13.3474	12.3402	15.6186	15.7855	14.9474	14.1928	15.2851	15.4373	13.3607	14.1768	13.0686	13.0894	14.2895	12.7587	11.7761	10.9825	10.1676
Pp1s36_11V6.1	Specific	NE	NE	'not assigned.unknown'	0.28316	0	0	0	0.272018	0	0	0	0	0	0	0	0	0	0.173852	0	0	0	0	0	0	0	0	0	0	0	0	0	0	0	0	0	0	0	0	0
Pp1s34_191V6.1	Archeaplastidia I	0.0029258	9	'not assigned.no ontology'	28.5991	34.5793	25.6522	52.1136	45.835	42.2554	54.5468	48.5256	50.6503	50.2683	46.6174	48.0315	50.0506	51.0491	50.8517	41.4976	55.6509	47.0435	47.0914	43.3671	47.2716	43.8207	73.6187	39.3192	35.9319	39.7041	33.6443	40.5295	44.2914	39.52	39.8347	40.2894	42.3716	35.3283	34.3378	48.2121
Pp1s27_232V6.1	Specific	6.17444e-10	14	'not assigned.unknown'	182.496	197.878	241.615	316.644	199.729	306.685	400.928	303.496	348.289	393.292	352.299	394.268	296.71	405.577	417.419	459.202	541.251	501.304	496.367	493.045	601.211	555.568	506.907	674.506	519.788	443.269	457.807	345.907	481.085	489.822	316.071	354.31	298.334	302.22	350.19	371.842
Pp1s60_316V6.1	Prokaryotic	NR	NR	'cell.organisation'	8.77795	6.7055	6.83229	8.78719	7.00446	7.69493	10.509	8.70972	9.91221	8.45421	8.03749	8.89817	10.9893	8.28685	7.30178	7.9016	5.45452	7.97348	9.69345	7.02993	6.65981	8.28357	10.4765	8.30972	8.94549	8.27634	8.39972	7.99084	9.15766	6.15734	10.6528	7.73724	9.92347	7.31622	9.36065	7.93293
Pp1s363_21V6.3	Specific	0.000141324	20	'protein.synthesis.initiation'	64.4896	52.9427	62.1118	44.901	50.9353	47.0592	44.5383	49.8694	39.4855	44.2703	42.3093	48.5905	49.686	45.0465	43.9411	45.3632	56.5354	49.7773	50.8437	47.6421	48.5774	48.247	59.3905	53.3545	57.521	53.9826	64.2011	54.7852	53.405	52.5887	57.6272	53.5333	59.7508	44.9496	53.1055	53.5752
Pp1s211_53V6.1	Specific	NR	NR	'not assigned.unknown'	5.09687	2.36665	3.35403	3.50472	5.37235	4.3145	6.42218	4.82767	4.19363	6.34065	7.33019	9.69015	7.76019	7.11819	4.30284	3.80869	8.77146	5.52448	7.56715	7.31493	10.3815	7.33507	3.327	8.81641	8.29582	6.30046	12.0774	6.20089	5.54743	8.54487	6.00637	5.7158	13.1788	7.56677	4.35595	8.15639
Pp1s584_1V6.1	Specific	NE	NE	'not assigned.unknown'	0	0	0	0	0	0	0	0	0	0	0	0	0	0	0	0	0	0	0	0	0	0	0	0	0	0	0	0	0	0	0	0	0	0	0	0
Pp1s175_70V6.1	Specific	NE	NE	'not assigned.unknown'	0	0.13148	0	0	0.952063	0	0	0	0	0	0	0	0	0	0.608482	0.170538	0.221129	0	0	0	0	0	0	0	0	0.111842	0	0.639267	0.132082	0	0	0	0	0	0	0
Pp1s335_72V6.1	Specific	NE	NE	'not assigned.unknown'	0	0	0	0	0	0	0	0.199079	0	0	0	0.0931746	0.468736	0	0	0	0	0	0	0	0	0	0	0.101338	0.199899	0	0	0	0	0	0.113328	0	0	0	0	0.223463
Pp1s47_18V6.2	Prokaryotic	2.93821e-09	17	'amino acid metabolism.synthesis.aromatic aa.chorismate.dehydroquinate/shikimate dehydrogenase'	35.8905	27.8738	32.1118	30.3742	31.2821	29.6232	30.5679	32.7486	29.4099	31.5319	35.172	34.3814	32.7595	38.7782	33.9881	37.291	42.162	42.3734	39.5868	44.1271	38.1307	36.1695	42.7555	39.8765	44.8774	52.0067	44.6774	41.1049	42.7504	43.3527	41.5913	49.351	41.479	33.7749	37.2109	35.8099
Pp1s14_404V6.1	Specific	NR	NR	'PS.calvin cycle.PRK'	0.28316	0.394441	0.0621118	0	0.272018	0.133438	0.291917	0.846087	0.653552	1.08534	0.450099	0.186349	0.0520818	0.318725	0.260778	0.511615	0	0.626488	0.250154	0.0474996	0	0.252933	0.212362	0.050669	0.449773	0.260966	0.136212	0.19178	0.484299	0.56547	0.509975	0.975868	0.315031	0	0.324379	0.0558657
Pp1s256_13V6.1	Specific	0.0409376	14	'DNA.repair'	5.45082	8.32709	5.21739	4.46979	6.0524	5.87127	8.04858	8.61018	5.71858	9.13968	9.96648	7.36079	7.76019	9.50863	9.17069	8.41322	15.3316	9.85295	9.81853	8.97742	8.29211	8.5365	8.42368	8.86708	8.24584	9.99126	9.44401	7.6712	7.57268	10.5554	7.36631	9.47986	9.1884	9.62133	10.3801	6.42455
Pp1s79_179V6.1	Streptophyta	NR	NR	'protein.targeting.nucleus'	0.637109	0.482095	0.248447	0.558723	0.61204	0.622711	0.792347	0.597238	0.490164	0.285615	0.771599	0.652222	0.833309	0.478087	0.086926	0.511615	1.17936	0.911255	0.687923	0.759993	0.718214	0.3794	0.637085	0.658697	0.899547	0.596493	0.862674	0.511413	0.924572	0.37698	0.793295	1.04557	0.577556	0.350778	0.787778	0.502791
Pp1s35_117V6.1	Specific	NR	NR	'stress.biotic.PR-proteins'	0.991058	1.57776	0.559006	0	0.61204	0.0444793	0.208512	0.14931	0	0.628353	0.900199	0.279524	1.09372	0.584329	0.565019	0.795845	0	0	0.625384	0.427496	0.261169	0.5691	0.212362	0.253345	0.799597	0.633774	0.544847	0.38356	0.440272	0.691129	0.849959	0.836458	0.630061	0.651444	0.602418	0.223463
Pp1s232_75V6.1	Specific	NR	NR	'not assigned.unknown'	0.637109	1.66542	0.248447	4.06344	0.952063	1.46782	1.37618	0.945627	2.28743	0.228492	0	0.652222	1.45829	1.48738	3.30319	1.30746	4.86484	1.87946	0	0.427496	1.50172	0.885267	0	0.456021	2.34882	0.521931	0.408635	1.21461	0.396245	1.19377	1.07661	0	0.997597	0	3.05843	0
Pp1s298_14V6.2	Specific	NR	NR	'cell wall.degradation.pectate lyases and polygalacturonases'	178.603	193.101	190.373	160.557	164.571	168.888	202.966	189.474	192.471	194.732	136.702	179.175	148.589	148.579	173.939	159.169	143.66	205.374	167.29	184.156	215.464	179.393	199.762	251.724	158.77	224.02	275.647	174.967	170.429	235.424	183.648	200.401	210.966	149.331	201.115	194.915
Pp1s169_132V6.1	Specific	NR	NR	'not assigned.unknown'	0	0	0	0	0	0.444793	0	0	0	0	0	0.139762	0	0	0.304241	0	0	0	0	0	2.08935	0	0	0.152007	0	0	0.317827	0	0	0	0	0	0	0	0	0
Pp1s122_15V6.1	Specific	0.000163441	6	'not assigned.unknown'	31.0768	39.4441	22.8571	18.5395	19.7213	20.6384	18.8912	20.2563	17.7548	19.022	16.8466	16.4919	10.5205	10.8898	14.9078	11.4829	7.81324	9.85295	14.3838	10.7349	12.9279	10.7497	12.7417	10.9445	7.946	4.99563	5.76629	8.82188	7.17644	6.40866	4.98642	6.13402	6.87817	1.55344	19.5091	7.87706
Pp1s27_263V6.1	Prokaryotic	NR	NR	'PS.lightreaction.photosystem II.PSII polypeptide subunits'	31.5015	9.02832	4.34782	2.23489	9.99666	11.3422	2.87747	4.6286	7.57032	5.42669	14.2746	17.4702	6.8748	6.42762	8.64913	5.0593	4.93855	3.81588	6.75415	25.8873	4.37458	3.794	4.38881	3.69884	13.5931	24.9409	4.81281	6.77623	11.403	5.59187	2.60654	3.06701	8.55834	2.15478	3.38281	4.46926
Pp1s252_28V6.1	Archeaplastidia II	2.02166e-08	6	'PS.lightreaction.photosystem II.LHC-II'	135.35	139.72	130.31	118.551	145.87	125.12	111.179	128.555	128.478	104.078	113.875	109.899	91.664	83.9309	93.1412	71.5692	75.6999	88.5056	73.0449	78.1843	84.8799	76.7653	60.2399	74.2808	55.622	63.1537	67.2886	69.4244	58.3361	58.8088	63.1236	63.0829	65.6314	69.905	73.4023	77.6533
Pp1s143_173V6.1	Specific	NR	NR	'not assigned.unknown'	16.2817	28.9695	37.3292	51.7073	25.2297	23.1293	18.641	18.166	34.9651	29.9896	13.1815	14.7682	20.1557	23.0013	58.762	36.0404	37.2971	25.5721	29.6432	18.5248	28.0757	40.5958	20.3159	21.129	26.5366	9.05924	8.2181	38.1003	23.4665	32.4831	30.7118	22.7935	23.3123	25.7571	39.3889	32.849
Pp1s8084_1V6.1	Specific	NE	NE	'not assigned.unknown'	0	0	0	0	0	0	0	0	0	0	0	0	0	0	0	0	0	0	0	0	0	0	0	0	0	0	0	0	0	0	0	0	0	0	0	0
Pp1s121_66V6.1	Specific	NR	NR	'not assigned.unknown'	5.94635	4.68947	8.4472	6.14596	7.75251	6.6719	7.13112	9.75489	9.04081	5.7123	10.0951	8.38571	8.64558	8.33997	4.73747	11.3692	5.82307	4.27151	10.3814	9.40491	8.48799	10.3703	10.4765	11.6539	7.946	10.9606	10.6699	7.86298	8.62933	6.84846	9.17955	11.4316	12.1812	3.75833	8.43386	11.3407
Pp1s10_371V6.1	Specific	NE	NE	'not assigned.unknown'	0	0	0	0	0	0	0	0	0	0	0	0	0	0	0	0	0	0	0	0	0	0	0	0	0	0	0	0	0	0	0	0	0	0	0	0
Pp1s234_17V6.1	Archeaplastidia I	0.00415285	15	'cell.organisation.cytoskeleton.mikrotubuli'	17.8391	19.5467	12.795	17.7776	15.845	14.6337	16.5976	16.6231	21.2405	20.8499	17.1038	19.3337	18.6974	20.1328	19.3845	20.4646	15.6265	20.788	20.1374	20.1873	20.8282	22.3846	22.0148	21.5343	16.9914	19.1623	23.1106	18.9862	18.8877	19.6029	20.3423	19.6568	16.8016	13.3797	13.0215	22.3463
Pp1s115_20V6.1	Archeaplastidia I	0.00204116	2	'signalling.G-proteins'	125.581	131.393	144.099	138.97	125.4	144.869	118.143	118.502	151.243	110.933	122.234	114.139	111.09	115.06	138.038	101.982	120.737	118.691	108.567	106.304	117.461	122.42	100.164	117.704	118.69	109.196	119.231	117.689	113.942	109.45	124.434	116.825	119.239	122.973	106.86	135.195
Pp1s41_113V6.1	Specific	NR	NR	'not assigned.unknown'	0.707899	0.876536	0.621118	1.67617	0.476031	1.24542	1.04256	0.597238	0	1.31383	1.8004	0	0	0.63745	0.304241	0.397922	0	0.113907	0	0.569995	0.652922	0.316167	4.74274	0.354683	0.249874	1.04386	0.317827	0.319633	0.308191	0.43981	0	0	0.630061	0	0	0.670388
Pp1s474_3V6.1	Archeaplastidia I	0.0279628	15	'DNA.synthesis/chromatin structure'	6.79583	5.566	5.59006	4.57137	7.88852	5.96023	7.63155	9.80466	9.53097	8.85407	6.36569	8.0596	9.99971	8.60557	8.2145	9.49329	9.43485	8.42911	8.31761	8.64492	8.16153	8.85267	8.2821	8.30972	10.0949	9.69301	11.6234	8.24654	7.30852	8.29355	9.17955	8.29487	8.40082	9.01999	7.18268	8.21226
Pp1s384_27V6.1	Specific	NE	NE	'not assigned.unknown'	0	0	0	0	0	0	0	0	0	0	0	0	0	0	0	0	0	0	0	0	0	0	0	0	0	0	0	0	0	0	0	0	0	0	0	0
Pp1s21_286V6.1	Specific	0.0308014	5	'not assigned.unknown'	31.2183	31.9935	17.7018	24.0251	25.0936	21.0387	33.6539	29.7624	43.9514	27.2477	31.4427	26.7411	27.1867	28.579	27.5555	17.338	42.8991	27.1668	21.0754	20.7573	14.8866	21.3096	15.5732	16.0621	27.4861	18.3794	15.1195	20.5205	18.1832	24.1895	34.7916	24.0482	27.8277	41.6423	16.9141	37.43
Pp1s34_101V6.1	Archeaplastidia I	0.00465711	12	'cell.organisation'	8.99032	7.27525	8.63353	5.63803	8.02453	7.33909	9.21625	9.00834	8.98635	10.1108	8.35899	9.41063	9.79138	9.88047	8.95338	10.6302	9.36114	9.79599	9.25568	9.35741	10.1203	9.92763	8.21132	9.67778	9.24534	9.84214	10.4429	7.09586	8.01295	7.60242	8.72624	7.87665	8.40082	10.0222	8.0168	8.77091
Pp1s175_73V6.2	Specific	2.05556e-10	10	'protein.degradation.ubiquitin.ubiquitin'	250.03	239.82	263.416	215.159	246.72	258.336	341.71	348.638	371.218	395.348	361.558	399.579	316.605	410.783	396.252	321.067	347.026	374.924	338.771	344.039	366.942	349.87	297.943	352.15	236.731	256.417	229.653	182.639	218.903	219.088	159.849	192.037	171.797	164.815	167.148	174.692
Pp1s51_138V6.1	Specific	NE	NE	'not assigned.unknown'	0	0	0	0	0	0	0	0	0	0	0	0	0	0	0	0	0	0	0	0	0	0	0	0	0	0	0	0	0	0	0	0	0	0	0	0
Pp1s102_165V6.1	Specific	NR	NR	'not assigned.unknown'	0	0	0	0	0	0	0	0	0	0	0	0	0	0.63745	0	1.19377	0	0	0.250154	0	0	0	1.1326	0.202676	0.199899	0.596493	0	0	0.352218	1.82207	0.226656	0.836458	0	0	0	0
Pp1s389_25V6.1	Specific	NR	NR	'not assigned.unknown'	1.20343	0.175307	1.86335	0	0	1.11198	0.33362	0.398159	2.06958	0	1.0931	1.16468	1.97911	0.424967	1.30389	3.63815	1.84274	2.90463	1.06315	1.18749	1.63231	0.252933	0	0.608028	2.99849	0.633774	0.953482	1.08675	0.352218	0.50264	0	1.18498	0.892587	0	0	2.1229
Pp1s32_192V6.1	Specific	NE	NE	'not assigned.unknown'	0	0	0	0	0	0	0	0	0	0	0	0	0	0	0	0	0	0	0	0	0	0	0	0	0	0	0	0	0	0	0	0	0	0	0	0
Pp1s5_69V6.1	Specific	NE	NE	'not assigned.unknown'	0	0	0	0	0	0	0	0	0	0	0	0	0	0	0	0	0	0	0	0	0	0	0	0	0	0	0	0	0	0	0	0	0	0	0	0
Pp1s31_10V6.1	Archeaplastidia I	0.00049924	18	'lipid metabolism.lipid degradation.lysophospholipases.glycerophosphodiester phosphodiesterase'	9.91058	12.2277	6.27329	7.06023	9.04459	8.76243	8.25709	8.65995	8.38726	9.31105	8.03749	9.82992	8.90599	10.6773	8.77952	9.09537	8.55033	10.5933	10.8191	10.9724	9.85912	11.5717	8.49447	12.6673	11.1944	11.1842	13.1217	10.6758	9.20169	11.4351	11.1628	13.3833	10.2385	9.97211	11.8167	11.6201
Pp1s224_73V6.1	Prokaryotic	0.0409376	17	'protein.postranslational modification'	12.3174	15.2517	11.3043	19.0982	14.757	14.2779	12.8861	13.9356	13.6701	15.0234	13.1172	15.7931	14.8954	15.6706	17.559	16.0874	14.2997	16.2317	14.5089	16.9098	18.8042	19.5391	13.8035	17.4301	17.3413	20.7281	16.073	13.1689	16.5542	14.7022	15.0726	15.6836	16.4866	15.8852	14.6434	17.9888
Pp1s27_157V6.1	Specific	NE	NE	'not assigned.unknown'	0	0	0	0	0	0	0	0	0	0	0	0	0	0	0	0	0	0	0	0	0	0	0	0	0	0	0	0	0	0	0	0	0	0	0	0
Pp1s13_113V6.1	Specific	NE	NE	'not assigned.unknown'	0	0	0	0	0	0	0	0.0995397	0	0	0	0	0	0	0	0	0	0	0	0	0	0	0	0	0	0	0	0	0.0880544	0	0	0	0	0	0	0
Pp1s61_262V6.1	Archeaplastidia I	NR	NR	'not assigned.unknown'	317.563	285.619	307.205	377.697	296.227	326.167	361.394	302.601	260.822	323.431	283.498	323.036	280.513	334.396	320.713	311.857	344.814	278.844	322.698	374.677	311.183	378.135	370.146	329.805	323.937	234.235	220.027	254.94	311.889	306.673	242.068	275.613	308.153	252.259	267.196	258.77
Pp1s410_28V6.1	Specific	NR	NR	'cell wall.modification'	7.50373	7.18759	6.77018	4.11424	5.23634	5.24856	5.79665	3.78251	9.25866	3.4845	5.33689	6.33587	3.59364	3.87782	6.64984	4.43399	6.85501	8.25825	2.62661	3.70497	8.55328	4.42633	2.83149	7.54968	4.89753	3.31799	7.08301	2.17351	4.49078	9.04751	5.77972	5.7855	5.25051	6.71488	5.6998	7.03908
Pp1s211_31V6.1	Archeaplastidia I	0.00049924	24	'protein.synthesis.ribosomal protein.eukaryotic.60S subunit.L7A'	624.721	605.686	564.844	544.857	561.921	530.817	531.248	508.598	505.795	566.432	592.716	533.378	564.254	506.454	494.261	526.281	522.381	498.115	484.673	528.528	508.365	500.934	520.498	563.49	519.138	538.372	567.821	569.011	525.949	542.725	603.867	522.786	605.699	590.559	548.201	648.098
Pp1s118_106V6.1	Specific	NR	NR	'not assigned.unknown'	2.47765	0	1.36646	5.38406	1.76812	4.13658	2.75236	1.09494	3.10437	2.7419	3.0864	2.23619	1.61454	3.29349	4.04206	3.01284	0	0.227814	1.626	2.08998	2.28523	2.78227	1.55732	1.31739	3.74811	1.30483	1.99777	3.38811	3.12593	2.19905	4.75977	1.53351	2.52025	9.32066	3.89255	0.949717
Pp1s70_268V6.1	Streptophyta	9.0634e-05	13	'not assigned.unknown'	10.7601	12.2715	10.1242	10.9713	11.4248	11.6536	10.9261	13.4876	15.3585	11.8816	13.4387	14.8148	15.8329	13.5989	12.9954	17.0538	12.6781	13.5549	17.6358	14.0599	13.4502	13.0893	17.0597	15.2007	13.4932	15.7325	14.4384	11.315	14.2648	13.4456	13.5427	12.6863	12.4437	9.72155	13.3459	7.31841
Pp1s223_95V6.1	Archeaplastidia I	NR	NR	'protein.synthesis.ribosomal protein.eukaryotic.40S subunit.S9'	300.786	323.529	289.317	321.774	272.358	286.002	265.228	262.586	263.872	301.724	324.586	271.045	283.69	260.664	296.026	271.497	280.318	289.039	260.347	268.277	277.1	263.683	276.07	292.563	285.256	258.617	277.917	272.328	277.636	303.217	306.212	279.238	277.7	280.923	272.108	335.529
Pp1s89_67V6.1	Archeaplastidia I	0.0372682	16	'protein.postranslational modification'	2.76081	3.63762	3.91304	2.74282	4.82832	3.15803	3.83663	3.58343	2.23297	3.31314	3.0221	4.61214	3.85405	2.65604	3.60743	4.49084	5.82307	3.81588	3.252	4.89245	4.50516	4.61603	2.97306	6.43497	4.64766	6.4123	4.54039	4.34701	4.22661	3.64414	3.56983	3.90347	3.41283	2.60578	4.77301	4.35752
Pp1s34_238V6.1	Viridiplantae	NR	NR	'not assigned.unknown'	4.03502	4.86477	1.92546	2.64124	3.67224	2.00157	3.87833	6.22123	0.326776	1.14246	3.34359	3.16794	7.08312	1.80611	2.47739	2.956	7.73953	3.87283	5.94115	2.56498	1.43643	1.58083	9.981	1.11472	5.79708	3.54168	4.13175	3.64382	4.09453	2.95301	2.94652	4.25199	5.35552	3.50778	1.99261	2.01116
Pp1s373_14V6.1	Archeaplastidia I	0.0338965	17	'N-metabolism.ammonia metabolism.unspecified'	25.6967	26.6467	29.1304	27.7838	28.9699	24.2412	25.0632	26.6766	32.0241	24.62	29.0636	28.9773	28.3325	30.6507	27.1644	27.8546	26.9041	24.8887	29.3931	30.2097	32.9726	29.5932	30.4385	34.1003	34.1328	38.8839	24.6543	26.4017	29.9385	29.4672	28.7853	29.9731	32.0806	31.3194	27.1552	28.3798
Pp1s302_9V6.1	Viridiplantae	NE	NE	'development.unspecified'	0.495529	0.175307	0.0621118	0	0.272018	0.133438	0.417025	0.14931	0.217851	0.228492	0.450099	0.232936	0.468736	0.265604	0.130389	0.28423	0.221129	0.455628	0.250154	0.189998	0.195877	0.252933	0.283149	0.405352	0.549723	0.335527	0.544847	0.319633	0.264163	0.37698	0.453311	0.697048	0.21002	0.350778	0.463399	0.167597
Pp1s157_110V6.1	Specific	NE	NE	'not assigned.unknown'	0.14158	0	0	0	0	0.0889587	0	0	0	0.114246	0	0.232936	0.104164	0	0	0	0	0	0	0	0	0	0	0	0	0	0	0	0	0	0	0.348524	0	0	0	0
Pp1s6_334V6.1	Specific	NR	NR	'not assigned.unknown'	31.7139	17.4431	20.9938	19.149	21.4894	21.1277	21.1849	14.3835	40.4658	28.3901	29.1279	46.3078	32.3949	18.2736	24.687	22.6247	3.98033	29.8436	26.2661	25.9348	22.787	29.6564	21.6609	36.7857	26.1868	27.2896	37.1858	23.7168	22.3658	23.6869	33.715	24.7452	31.5556	26.8094	27.0625	38.1563
Pp1s153_32V6.1	Archeaplastidia I	NE	NE	'misc.dynamin'	0	0	0	0	0	0	0	0	0	0	0	0	0	0	0	0	0	0	0	0	0	0	0	0	0	0	0	0	0	0	0	0	0	0	0	0
Pp1s156_90V6.1	Specific	NE	NE	'transport.misc'	0.0707899	0	0	0.050793	0.272018	0.0444793	0.083405	0	0.0544627	0	0	0.0931746	0.0520818	0.106242	0.043463	0.170538	0.0737098	0	0.0625384	0	0	0.0632333	0	0.101338	0.0999496	0.0372808	0.0908078	0	0	0	0.0566639	0.0697048	0.10501	0	0.0463399	0.0558657
Pp1s371_55V6.1	Specific	NR	NR	'not assigned.unknown'	2.1237	0	2.85714	0	0.748049	1.02303	2.83577	2.18987	1.63388	1.99931	2.5077	1.49079	1.66662	2.70916	1.60813	1.98961	5.01226	1.82251	1.75108	0.854992	2.28523	2.21317	2.61913	1.52007	3.84806	1.90132	1.04429	0.894974	2.68566	0.879619	1.98324	1.74262	3.20281	4.10911	1.29752	1.9553
Pp1s280_64V6.1	Specific	NE	NE	'not assigned.unknown'	0	0	0	0	0	0	0	0	0	0	0	0	0	0	0	0	0	0	0	0	0	0	0	0	0	0	0	0	0	0	0	0	0	0	0	0
Pp1s64_66V6.1	Specific	NR	NR	'not assigned.unknown'	4.03502	7.27525	11.118	1.93014	6.52843	6.27159	12.5524	7.01755	8.00602	4.74121	9.45209	10.7151	6.3019	8.81806	7.77987	11.6534	13.6363	8.71388	12.3826	11.8749	12.9279	7.65123	4.53038	6.48563	6.69663	11.2215	9.58022	15.1506	9.55391	17.2782	9.80286	6.69166	9.71345	11.5255	6.53392	13.5754
Pp1s46_165V6.1	Archeaplastidia I	NR	NR	'not assigned.unknown'	6.51267	8.72153	5.34161	8.12688	7.34448	8.85139	10.8426	11.7955	9.85775	9.25393	10.9953	9.41063	10.3122	11.3679	11.4308	9.66383	10.4668	9.28341	9.56838	10.0699	10.7732	7.3983	10.1226	10.3365	9.64514	11.9671	10.9423	10.6758	8.62933	10.0528	8.9529	11.2922	9.92347	11.275	8.15582	9.27371
Pp1s126_84V6.2	Embryophyta	0.0188159	17	'misc.protease inhibitor/seed storage/lipid transfer protein (LTP) family protein'	157.578	155.147	184.782	202.207	177.628	170.222	220.815	197.935	203.908	265.851	168.723	228.417	218.119	187.835	222.183	227.1	224.52	222.973	195.12	235.55	240.798	211.895	180.507	227.656	231.783	230.545	248.132	232.693	217.45	267.97	230.169	212.321	233.91	219.236	205.888	228.826
Pp1s290_17V6.1	Specific	NE	NE	'not assigned.unknown'	0	0	0	0	0	0	0	0	0	0	0	0	0	0	0	0	0	0	0	0	0	0	0	0	0	0	0	0	0	0	0	0	0	0	0	0
Pp1s25_324V6.1	Specific	NR	NR	'not assigned.unknown'	3.25633	1.22715	2.85714	0.914275	6.0524	3.51387	1.16767	1.59263	0	1.59944	2.7006	2.60889	1.92703	1.96547	3.04241	1.30746	9.65598	1.30993	0.562846	1.99498	1.50172	0.885267	4.60117	2.58412	1.39929	2.42325	1.67994	0	1.84914	3.20433	1.81324	1.60321	1.94269	0.451	6.07052	1.7877
Pp1s36_68V6.1	Embryophyta	NR	NR	'not assigned.no ontology'	361.099	384.492	457.329	451.855	398.098	386.526	507.603	434.64	449.317	514.85	365.674	495.828	324.782	450.518	478.31	394.966	438.352	461.892	378.545	517.935	587.761	473.807	424.511	605.039	487.055	787.035	699.447	398.455	496.319	521.551	464.134	491.837	556.922	416.323	518.358	519.104
Pp1s48_107V6.1	Archeaplastidia I	0.000846917	15	'protein.targeting.secretory pathway.unspecified'	24.3517	31.117	24.472	30.4758	26.2497	30.0236	29.4837	32.2509	30.3902	34.9022	27.0703	33.869	32.6032	40.4781	32.5538	24.5575	40.9826	35.0833	32.0822	40.5646	37.1513	39.7738	37.3757	42.3593	32.5336	31.5023	38.4571	38.1003	36.2344	30.0327	35.9816	41.335	30.453	21.8484	34.2915	27.6535
Pp1s81_95V6.1	Archeaplastidia I	3.19424e-08	19	'not assigned.no ontology.ABC1 family protein'	10.6185	9.42276	9.37887	6.34913	7.41249	8.94035	8.09028	6.61939	6.37214	6.85476	6.88009	7.64031	9.06223	7.11819	7.25832	10.4028	11.7936	8.77083	10.7566	10.1649	8.16153	12.3305	10.8304	10.7418	12.2438	11.5198	12.9401	10.42	11.9314	11.6235	13.486	13.1742	12.1287	12.0768	12.0484	11.229
Pp1s302_26V6.1	Specific	NR	NR	'not assigned.unknown'	0.353949	0	0.621118	0	0.680045	0	0.625537	0.248849	0	0.285615	0	0.465873	0.781227	0.796812	0	0	0	0	0	0	0.652922	0	0	0	0	0	0	1.34246	0	0.6283	0	0	0	0	0	0.279328
Pp1s220_93V6.1	Specific	NR	NR	'not assigned.unknown'	0	0	0	0	1.08807	0	0	0	0	0	1.6075	0.186349	0	0.849933	0.521556	0	0.884517	0	0	0.189998	0	0	3.25621	0.405352	0	0.782897	0	0	0.352218	0	0	0	0.21002	0	0	0
Pp1s326_37V6.1	Archeaplastidia II	8.06615e-10	18	'RNA.regulation of transcription.MYB domain transcription factor family'	8.28242	7.66969	8.57142	7.41578	10.6087	6.6719	6.29708	6.02215	5.66412	6.56915	7.26589	7.36079	7.76019	6.79947	6.95408	8.6406	10.909	7.63176	8.75538	11.1624	8.81445	10.0541	9.91021	9.01909	11.3443	13.9057	12.259	11.0593	11.4911	9.98996	11.3894	11.0134	10.9211	10.2227	11.6313	8.10053
Pp1s207_126V6.1	Archeaplastidia I	NE	NE	'transport.unspecified cations'	0	0	0	0	0	0	0	0	0	0	0	0	0	0	0	0	0	0	0	0	0	0	0	0	0	0	0	0	0	0	0	0	0	0	0	0
Pp1s15_291V6.1	Specific	NR	NR	'not assigned.unknown'	1.20343	0.745055	0	0.253965	3.0602	1.24542	1.16767	0	0	1.25671	2.1862	2.09643	2.65617	0	1.47774	0	0	0	3.56469	1.04499	2.21994	0.695567	1.98204	1.72275	1.09945	3.61624	0.771866	0	2.77371	0	2.88986	0.766753	1.47014	0	0	0.279328
Pp1s63_192V6.1	Specific	NE	NE	'not assigned.unknown'	0.14158	0	0	0	0	0	0.083405	0	0	0	0	0	0.104164	0	0	0	0	0	0	0	0	0	0	0	0	0	0	0	0.264163	0	0	0	0	0	0.0926797	0
Pp1s276_50V6.1	Archeaplastidia I	NR	NR	'RNA.regulation of transcription.AP2/EREBP, APETALA2/Ethylene-responsive element binding protein family'	7.36215	7.40673	8.4472	5.68882	13.4649	9.34066	9.54987	7.86363	15.5219	9.13968	8.74479	11.9263	10.9893	9.93359	12.4739	7.73106	8.18178	13.2702	8.31761	8.26492	11.0344	9.8644	8.98998	14.7447	8.74559	9.39477	14.6655	6.90408	10.7867	8.92185	10.5395	11.7801	9.66094	9.12022	7.69242	14.134
Pp1s370_63V6.2	Specific	0.00204116	24	'RNA.regulation of transcription.CCAAT box binding factor family, HAP5'	32.8465	26.6905	45.031	37.9932	25.4337	40.8765	42.3697	24.8849	25.9787	17.9938	23.2766	23.3402	32.1866	17.158	23.2527	25.467	19.9016	21.0158	29.2054	17.4323	20.0447	28.9609	37.0925	24.6251	30.5346	18.7895	19.4783	33.8811	36.6747	21.3622	28.6153	25.1634	31.2405	43.747	40.2693	36.9272
Pp1s22_343V6.1	Archeaplastidia I	0.000105242	17	'RNA.processing'	6.79583	5.43452	5.15528	6.60309	7.34448	5.64888	6.13027	6.66916	6.80784	5.76942	5.14399	6.28928	6.8748	5.79017	5.91097	6.48045	7.81324	6.49269	7.50461	6.83994	6.85568	7.9674	7.71581	7.34701	7.59617	8.87283	9.26239	7.4155	7.13241	6.78563	6.913	7.59783	5.82807	6.71488	6.1632	6.25696
Pp1s213_49V6.1	Archeaplastidia I	0.000743431	18	'stress.abiotic.drought/salt'	73.9046	57.1501	69.8757	55.6184	71.7447	54.6651	74.2304	72.2658	70.148	90.3115	66.8719	80.8289	83.2267	68.1009	83.7966	78.7886	76.5107	88.8474	88.3042	70.9168	79.7218	70.2522	179.729	84.5666	88.1556	133.428	123.635	113.853	97.9165	80.8621	121.204	117.941	133.468	88.3458	102.272	94.6365
Pp1s401_28V6.1	Specific	0.000217737	19	'not assigned.unknown'	1.62817	5.52217	5.90062	1.57458	4.28428	5.96023	4.62898	4.72813	6.48106	5.88367	6.62289	3.3077	5.36443	7.11819	5.1721	12.1651	0.515968	2.67681	12.3826	6.36494	5.15808	9.485	6.15849	8.41106	14.2428	17.4474	14.7563	21.2876	8.71739	11.9377	19.7757	14.9168	9.55593	32.5722	13.9483	7.486
Pp1s24_48V6.1	Archeaplastidia II	0.000331576	19	'RNA.regulation of transcription.MYB domain transcription factor family'	0.424739	1.53394	1.0559	1.16824	1.29208	1.2899	1.25107	0.945627	2.55975	1.82794	1.0288	1.77032	1.61454	1.69987	2.08622	2.1033	1.17936	1.76556	1.93869	1.23499	1.95877	2.14993	1.84047	3.19215	2.09894	2.27413	2.86044	4.73057	3.03788	2.70169	3.90981	2.16085	3.72786	3.80844	2.78039	2.68155
Pp1s6_132V6.1	Prokaryotic	6.69427e-05	14	'redox.thioredoxin'	29.9441	28.9695	33.4782	30.3742	27.2698	29.3119	38.0327	40.3136	37.5793	46.441	47.6462	46.0282	55.0505	44.3028	48.157	53.6627	37.3709	46.531	51.7193	42.0846	39.9588	46.9191	48.1353	42.3086	44.7275	47.533	51.2156	47.7532	43.5429	46.7455	46.3511	40.6379	37.1736	44.8995	35.3573	30.6144
Pp1s110_18V6.1	Specific	3.58503e-10	12	'secondary metabolism.flavonoids.chalcones'	198.141	220.887	205.963	244.416	253.657	220.306	315.98	315.591	270.734	401.004	346.705	320.055	328.272	426.666	379.388	374.047	445.649	402.148	416.193	451.721	389.076	370.358	326.541	408.443	215.042	311.779	250.312	197.342	288.863	251.383	185.064	266.342	235.223	167.321	238.326	233.463
Pp1s288_65V6.1	Viridiplantae	NE	NE	'not assigned.unknown'	0	0	0.0621118	0	0	0	0	0	0	0.514107	0	0.0931746	0	0.159362	0	0	0	0.0569534	0.187615	0.0474996	0	0.252933	0.141574	0	0.199899	0.0372808	0.953482	0	0.0440272	0	0	0	0.10501	0	0	0
Pp1s35_60V6.1	Streptophyta	0.000250825	23	'not assigned.unknown'	21.7325	16.9171	15.6522	7.56816	9.52063	8.00628	4.79579	6.61939	7.18908	3.82724	3.1507	5.21778	6.3019	4.35591	3.91167	5.57091	3.09581	5.0119	6.62907	5.41495	3.46049	4.9322	5.37983	3.5975	9.99496	8.01538	7.90028	11.5068	7.96893	6.53431	10.9928	8.85251	6.45813	6.66477	7.59974	6.03349
Pp1s340_19V6.1	Viridiplantae	NR	NR	'not assigned.unknown'	3.4687	3.68145	5.46583	7.21261	2.04013	5.73784	8.96603	6.22123	8.87742	1.99931	9.83788	7.78008	5.98941	3.39973	3.39011	6.02568	4.86484	6.32183	7.87984	4.27496	5.28867	6.00717	4.45959	4.81356	8.99547	7.49344	10.1251	10.2922	8.45323	3.83263	5.4964	6.41284	6.1956	4.91089	10.7972	6.87148
Pp1s72_220V6.1	Archeaplastidia I	NR	NR	'development.unspecified'	0.353949	0.569748	0.186335	0.203172	0.544036	0.444793	0.542132	0.248849	0.0544627	0.456984	0.642999	0.605635	0.520818	0.743692	0.43463	0.397922	1.17936	1.13907	0.312692	0.807492	0.652922	0.5691	0.495511	0.658697	0.399799	0.89474	0.726462	0.57534	0.396245	0.56547	0.566639	0.906163	0.525051	1.05233	0.602418	0.670388
Pp1s69_51V6.1	Archeaplastidia I	NR	NR	'cell.cycle'	1.27422	2.71726	0.124224	2.23489	1.83612	0.756149	1.20937	2.18987	1.63388	2.05643	2.5077	1.72373	1.45829	2.01859	2.12969	1.76223	3.90662	1.99337	1.87615	1.56749	0.979383	1.897	1.98204	1.4694	1.1994	1.82676	2.40641	1.9178	2.02525	1.31943	2.26656	1.95174	2.20522	1.15255	1.06582	1.11731
Pp1s39_112V6.1	Specific	NR	NR	'not assigned.unknown'	15.3614	23.0091	14.2857	9.39671	13.0569	14.8116	18.6827	15.2793	13.2344	8.05435	10.6738	12.532	11.9788	10.8898	21.1665	13.4725	10.8353	10.1947	10.8191	8.78742	12.9279	23.9022	9.48549	8.41106	10.5447	8.83555	18.2978	16.7488	11.5351	11.6235	20.2857	11.1528	10.7636	31.7704	13.9483	30.0557
Pp1s375_1V6.1	Viridiplantae	NR	NR	'misc.UDP glucosyl and glucoronyl transferases'	25.0596	32.9139	20.9938	30.8314	32.5741	25.798	28.9832	32.6988	29.4099	26.2195	40.8947	30.5613	35.1031	36.0159	31.9018	29.901	31.4004	27.3946	29.5807	34.7222	28.9245	33.0078	35.7475	32.1242	31.1843	32.8817	28.6953	30.493	32.7562	35.3104	36.3216	37.6406	30.873	32.4219	29.8892	26.4803
Pp1s83_150V6.2	Specific	3.19424e-08	7	'misc.rhodanese'	186.602	141.56	162.174	215.464	204.149	195.531	212.224	225.856	221.554	214.154	202.352	248.59	240.93	211.368	210.882	212.036	188.697	197.344	187.928	193.371	181.512	184.641	125.86	161.837	174.812	136.821	162.455	173.369	145.51	146.645	178.491	162.133	177.677	207.059	168.492	163.463
Pp1s226_114V6.1	Archeaplastidia I	0.000963665	11	'protein.folding'	24.2101	26.6029	28.9441	37.3837	34.7503	36.651	35.1135	35.3864	47.1647	35.8733	30.4782	36.6176	33.6448	36.3346	42.8545	33.3686	44.3733	37.3045	34.5212	37.0497	42.897	38.5091	28.0317	38.3564	26.0869	30.0111	27.3785	29.0866	24.0829	31.1008	28.0486	26.6272	30.348	26.5088	27.7112	30.6144
Pp1s291_57V6.1	Specific	NR	NR	'not assigned.unknown'	0	0	0	0	0	0	0	0	0	0	0	0	0	0	0	0	0	0	0	0	1.10997	0	0	0.253345	0	0	0	0	0	0	0	0	0	0	0	0
Pp1s28_387V6.1	Prokaryotic	NR	NR	'mitochondrial electron transport / ATP synthesis.NADH-DH.type II.internal matrix'	105.194	101.634	107.267	79.5419	86.2977	69.8771	73.1462	69.7773	76.7924	73.9172	67.1291	67.6913	67.1855	66.826	74.1913	77.8791	81.6704	80.1904	76.2343	75.8093	83.2476	81.6342	69.0883	90.7989	66.5165	67.9629	94.7579	67.6344	50.191	67.7307	77.1762	65.5922	73.6122	82.5831	60.0565	74.0779
Pp1s163_127V6.1	Archeaplastidia I	4.91681e-05	22	'Co-factor and vitamine metabolism.pantothenate.branched-chain amino acid aminotransferase'	11.8219	5.65365	8.07453	5.0793	5.78038	4.35898	4.46217	4.82767	4.24809	2.62766	4.37239	4.3792	4.99985	4.46215	3.12934	4.54768	3.09581	4.32846	5.50338	4.41746	3.26461	4.86897	4.45959	3.85085	19.3403	6.71055	8.1727	6.4566	6.42797	4.14678	11.3894	7.45842	8.76836	15.5845	5.60712	6.48042
Pp1s13_171V6.1	Archeaplastidia I	2.71898e-10	12	'lipid metabolism.FA synthesis and FA elongation.Acetyl CoA Carboxylation.homomeric Enzyme'	23.3607	20.3795	21.0559	27.2759	36.7904	28.8226	35.9475	41.8067	34.4749	45.984	46.9389	47.1463	54.2692	49.8273	48.6785	51.9573	63.3167	56.9534	55.4716	52.392	49.6221	47.3618	47.1443	45.4501	41.8289	48.9497	42.271	31.8994	37.6873	32.2318	36.3216	39.3832	49.3023	33.9252	35.311	33.687
Pp1s59_152V6.2	Embryophyta	0.00124329	21	'stress.biotic'	32.5633	34.404	22.795	30.0695	34.8863	26.4207	29.442	34.6398	30.3902	28.4473	36.9724	34.7075	33.124	34.1567	31.3803	28.8778	43.3413	30.4701	33.0203	37.0972	29.3162	34.5254	43.6049	32.0228	42.8284	37.84	34.8248	37.8446	38.6559	38.9546	53.8307	46.5628	54.6053	46.5031	38.4621	44.3015
Pp1s208_48V6.1	Specific	NE	NE	'not assigned.unknown'	0	0	0	0	0	0	0	0	0	0	0	0	0	0	0	0	0	0	0	0	0	0	0	0	0	0	0	0	0	0	0	0	0	0	0	0
Pp1s96_226V6.1	Specific	NE	NE	'not assigned.unknown'	0	0	0	0	0	0	0	0	0	0	0	0	0	0	0	0	0	0	0	0	0	0	0	0	0	0	0	0	0	0	0	0	0	0	0	0
Pp1s4_168V6.1	Specific	NR	NR	'not assigned.unknown'	16.4233	23.4473	19.5652	19.149	17.8852	30.2015	27.607	28.5679	28.6474	29.0185	26.1701	32.6577	20.0515	34.2098	24.9478	25.126	11.5724	37.7032	27.1417	27.8822	34.3437	25.2301	39.7116	40.8899	24.0879	29.4146	26.8791	27.7442	26.0641	24.1895	28.5586	21.3994	34.0758	29.6658	13.3922	38.4356
Pp1s349_11V6.1	Archeaplastidia I	0.00465711	16	'not assigned.unknown'	21.7325	19.0646	18.2609	17.5236	21.0814	18.3255	18.5993	21.8987	17.2647	20.5072	20.576	18.5417	20.2598	19.0704	20.2103	21.0899	24.8402	22.4966	19.6996	19.7598	22.9176	21.3729	21.944	24.3718	21.5891	23.0023	24.6543	19.9451	19.1518	19.6658	19.549	22.1661	20.4245	20.7961	19.1384	17.5418
Pp1s14_286V6.1	Specific	NR	NR	'not assigned.unknown'	0	1.84072	0	0	0	0	0	0	0	0	0	0	0	0	0	0	0	0	0.750461	0	0	0	0	0.304014	0	0	0	0	0.264163	0	0	0	0	0	0	0
Pp1s114_93V6.1	Prokaryotic	NE	NE	'glycolysis.cytosolic branch.pyruvate kinase (PK)'	0.0707899	0	0	0	0.0680045	0	0.0417025	0	0	0	0	0.0465873	0	0	0	0	0	0	0	0	0	0	0	0	0	0	0.0454039	0	0	0	0	0.0697048	0.0525051	0	0	0
Pp1s237_56V6.1	Specific	NE	NE	'not assigned.unknown'	0	0	0	0	0	0	0	0	0	0	0	0	0	0	0	0	0	0	0	0	0	0	0	0	0	0	0	0	0	0	0	0	0	0	0	0
Pp1s35_267V6.1	Specific	NE	NE	'cell wall.pectin*esterases.PME'	0	0	0	0.253965	0	0	0	0	0	0.057123	0	0	0.0520818	0	0	0	0.368549	0	0	0	0	0.0632333	0	0.253345	0	0	0	0	0	0	0.0566639	0	0	0	0	0
Pp1s387_2V6.1	Specific	NE	NE	'not assigned.unknown'	0.14158	0	0.124224	0	0.476031	0.0889587	0.417025	0.497698	0	0.456984	0	0.232936	0.0520818	0.212483	0	0.170538	0	0.0569534	0.0625384	0.237498	0.0652922	0.0632333	0.212362	0.050669	0.0999496	0.372808	0.0908078	0	0.176109	0.43981	0.226656	0.487934	0.262526	0	0.417059	0
Pp1s273_18V6.1	Specific	NE	NE	'not assigned.unknown'	0	0	0	0	0	0	0	0	0	0	0	0	0	0	0	0	0	0	0	0	0	0	0	0	0	0	0	0	0	0	0	0	0	0	0	0
Pp1s114_52V6.1	Specific	0.0208046	20	'DNA.synthesis/chromatin structure'	16.6356	16.7857	18.7577	17.7268	18.0212	19.0816	19.0997	21.401	19.1709	19.7074	15.3677	17.2839	19.9473	18.7517	14.1689	20.294	11.3513	18.8516	17.9485	20.7573	17.6289	20.1714	19.962	22.497	20.4397	18.1185	27.1061	27.2967	18.7116	21.6763	27.8786	21.6085	25.15	18.4409	25.2089	20.1675
Pp1s88_25V6.3	Specific	4.91681e-05	19	'RNA.processing.siRNA methyltransferase'	8.70716	7.14376	6.21118	6.50151	6.18841	6.62742	8.50731	7.76409	7.02569	7.1975	6.88009	8.29254	7.55186	9.29614	6.51945	9.15222	7.81324	7.74567	9.19315	8.59742	9.46737	8.41003	8.2821	9.01909	9.59516	10.7369	12.3499	11.315	10.9187	10.6183	8.89623	10.9437	9.66094	10.7739	7.04366	10.2793
Pp1s3_529V6.1	Embryophyta	0.00813098	14	'protein.synthesis.ribosomal protein.prokaryotic.unknown organellar.30S subunit.S1'	4.60134	5.60983	3.72671	4.57137	5.64437	4.62585	5.96346	5.72353	4.35702	6.62627	5.52979	6.98809	6.14565	5.3652	6.25867	6.82153	7.29727	6.09402	8.00492	5.65245	5.81101	6.89243	8.06974	4.86423	5.19738	9.17108	6.17493	5.56162	8.36517	5.0264	6.45969	5.7855	6.51064	5.66255	2.96575	3.35194
Pp1s173_9V6.1	Specific	6.17382e-09	23	'RNA.regulation of transcription.C2H2 zinc finger family'	57.7645	69.8599	55.3416	35.0472	33.4582	32.203	25.3968	27.5227	23.6913	27.4762	22.1192	22.9675	20.1557	18.4329	21.2099	19.6687	24.9876	20.2754	22.9516	23.7023	25.9863	28.2653	21.7317	29.388	23.3882	26.4694	29.7849	29.1506	26.0201	36.8184	30.0885	32.1339	34.6534	46.7035	41.3815	36.201
Pp1s178_130V6.1	Viridiplantae	NR	NR	'redox.ascorbate and glutathione.ascorbate.GDP-L-galactose-hexose-1-phosphate guanyltransferase'	5.80477	10.2555	6.70807	9.59988	10.2687	8.62899	18.5576	12.1936	15.304	16.5086	15.4963	16.9578	11.4059	9.50863	13.9082	7.10576	12.8255	14.5801	10.6941	5.65245	8.16153	4.3631	17.8384	9.01909	7.04645	14.3158	17.0719	9.39722	13.1641	9.92713	9.91618	13.8016	13.9139	9.42088	9.40699	14.3575
Pp1s288_39V6.1	Specific	0.0029258	12	'not assigned.unknown'	0.778689	0	0.559006	0.203172	1.02007	1.2899	4.58727	3.78251	4.41148	4.11286	3.27929	2.79524	2.91658	4.51527	2.21661	2.38753	1.76903	2.79072	2.93931	3.27747	1.56701	2.8455	1.41574	5.11757	1.54922	1.67764	2.95125	0.57534	1.36484	1.13094	1.52993	0.906163	1.89018	0.100222	1.85359	0.614523
Pp1s105_6V6.1	Archeaplastidia I	2.23893e-07	19	'transport.ABC transporters and multidrug resistance systems'	4.95529	5.08391	4.53416	3.91106	4.48829	4.53689	4.92089	4.42952	3.75793	3.77012	5.07969	4.23944	4.53112	5.89641	3.25972	6.36676	4.4963	7.57481	5.56592	7.02993	6.33334	7.33507	5.94613	7.95504	6.79657	8.05266	8.80835	9.26937	7.83684	7.03695	10.3128	8.6434	7.61324	10.9242	9.22163	7.15081
Pp1s48_108V6.1	Prokaryotic	NR	NR	'not assigned.unknown'	8.77795	15.2517	7.08074	5.28248	6.86845	8.45108	8.88263	5.42491	4.68379	6.96901	4.05089	8.0596	6.97896	8.76494	5.38941	5.91199	7.07614	6.77746	6.1913	6.12744	7.63919	7.2086	4.67196	5.77627	4.79758	5.10747	9.12618	10.6758	5.59146	8.41921	7.02632	8.29487	3.99039	4.56011	4.68033	5.5307
Pp1s85_53V6.1	Specific	NR	NR	'not assigned.unknown'	0.28316	0	0	0	0	0	0	0	0	0	1.0931	0	0	0	0	0	0	0	0	0	0	0	0.283149	0	0	0	0	0	0	0	0	0	0	0	0	0
Pp1s405_2V6.1	Embryophyta	NE	NE	'protein.postranslational modification'	0.0707899	0	0.0621118	0	0.204013	0	0.125107	0.0497698	0.0544627	0.171369	0	0.0465873	0.0520818	0.106242	0.043463	0	0	0	0.125077	0.0474996	0.0652922	0.0632333	0	0	0	0.0372808	0.0908078	0	0	0	0	0	0	0	0.185359	0
Pp1s261_19V6.1	Specific	NE	NE	'not assigned.unknown'	0	0	0	0	0	0	0	0	0	0	0	0	0	0	0	0	0	0	0	0	0	0	0	0	0	0	0	0	0	0	0	0	0	0	0	0
Pp1s12_33V6.1	Embryophyta	4.7971e-06	18	'protein.postranslational modification.kinase.receptor like cytoplasmatic kinase IV'	19.6796	22.5708	19.0683	16.1522	17.6132	17.1245	16.3057	15.6775	16.5022	17.5368	17.1681	16.026	22.4473	18.1673	18.6456	20.4646	19.312	21.5854	18.4488	19.0473	20.4365	24.4081	20.953	24.3718	20.2898	24.4562	24.6543	21.1597	18.5355	22.9329	23.8555	21.3297	21.7371	12.0267	19.4627	22.9049
Pp1s392_41V6.1	Viridiplantae	0.0208046	15	'development.organ development.shoot development.shoot development'	13.6624	14.1122	12.4845	13.003	14.2809	14.4113	16.681	15.9263	13.0166	16.4514	15.8178	16.2124	15.312	18.1673	14.6036	15.8032	19.0171	14.4092	14.6965	15.0099	17.1066	17.0098	17.2721	17.5822	16.1918	19.1623	20.8404	15.5981	13.5604	14.8907	16.4325	15.1259	16.0141	16.236	15.5239	15.0837
Pp1s36_208V6.1	Specific	NR	NR	'not assigned.unknown'	0	3.1117	0.683229	4.21582	0.340022	3.95866	0.959157	1.14471	4.84718	8.79694	4.95109	0.232936	0.885391	0	1.78198	4.37715	0	3.70197	0.312692	1.94748	1.50172	1.07497	1.20338	0.557359	0.849572	0.857459	0.499443	3.00455	1.01263	0	1.98324	0.766753	0.577556	0.551222	2.17797	0.614523
Pp1s32_2V6.1	Specific	NR	NR	'not assigned.unknown'	64.7727	19.7221	38.5093	20.2156	57.3278	34.8718	54.2132	38.3725	49.8334	57.8656	41.602	76.4031	77.2373	62.4701	21.5576	62.7581	45.2578	48.7521	26.1411	52.4395	32.842	31.8064	19.8912	38.0524	96.3514	50.6646	68.242	56.3833	49.1784	66.4741	74.0597	69.2169	85.4258	86.7924	71.4561	72.6254
Pp1s375_16V6.1	Archeaplastidia I	NR	NR	'amino acid metabolism.synthesis.aromatic aa.tryptophan'	0.14158	0	0.0621118	0.152379	0.204013	0.133438	0.125107	0.14931	0	0	0.2572	0.0931746	0	0	0.043463	0.170538	1.17936	0.341721	0.0625384	0.142499	0.195877	0.0632333	0.212362	0.304014	0.399799	0.223685	0.227019	0.255707	0.0880544	0.18849	0.226656	0.13941	0.21002	0.400889	0.417059	0.223463
Pp1s223_78V6.1	Specific	NE	NE	'not assigned.unknown'	0	0	0	0	0	0	0	0	0	0	0	0	0	0	0	0	0	0	0	0	0	0	0.707872	0	0	0	0	0	0	0	0	0	0	0	0	0
Pp1s9_262V6.1	Specific	NE	NE	'not assigned.unknown'	0	0	0	0	0	0	0.083405	0.199079	0	0	0	0	0	0	0	0.113692	0	0	0	0.0949991	0	0	0	0	0	0	0	0	0	0	0	0	0.315031	0	0	0
Pp1s161_29V6.1	Prokaryotic	0.00728847	23	'protein.targeting.chloroplast'	7.99926	8.32709	8.94409	8.99037	7.6845	10.0523	8.54901	7.76409	11.9818	7.42599	6.42999	7.40738	7.18729	6.74634	9.30108	8.12899	9.21372	5.92316	6.1913	7.07743	8.03094	6.38657	6.51242	9.42444	7.19637	9.61845	8.2181	11.1232	10.4345	9.92713	8.32959	9.75868	8.34831	13.2293	10.3338	8.54745
Pp1s246_93V6.1	Specific	9.0634e-05	12	'not assigned.unknown'	29.0946	19.9412	18.3851	13.4602	23.6656	20.3271	27.1483	28.0702	31.6428	34.5594	35.4292	26.6479	37.3947	33.413	28.5552	31.4359	29.705	30.0145	24.7652	29.2597	29.2509	34.2725	27.8902	27.3613	26.5366	31.9124	29.3763	30.7487	24.1709	16.3986	25.4988	20.1447	20.897	14.0812	22.1041	17.039
Pp1s168_95V6.1	Archeaplastidia I	0.0409376	15	'protein.synthesis.ribosome biogenesis.Pre-rRNA processing and modifications.methylotransferases'	13.0253	11.4388	7.9503	11.6824	10.3367	9.29618	9.46646	10.9991	7.78817	10.3964	9.90218	12.299	14.8954	13.3333	11.2569	14.6094	8.69775	10.7072	10.3814	11.5424	11.2956	12.8996	15.0777	12.5659	14.4927	14.204	12.0774	9.78078	12.8559	10.1785	10.8228	10.386	10.606	10.373	8.80457	9.49717
Pp1s241_79V6.1	Specific	NE	NE	'not assigned.unknown'	0.28316	0	0	0	0	0	0.16681	0	0	0	0	0	0	0	0	0	0	0	0.250154	0.189998	0	0	0	0	0.199899	0	0	0	0.616381	0	0	0	0	0	0	0
Pp1s237_36V6.1	Specific	NR	NR	'not assigned.unknown'	41.8368	47.1138	33.913	50.793	42.0268	42.4778	50.7102	59.8233	57.6215	56.8945	48.8036	42.8603	57.0817	56.9455	48.0701	42.1798	66.5599	41.0634	57.9731	49.7795	58.5018	58.4276	61.5141	61.4615	45.9768	38.0264	52.7139	45.1962	47.3293	50.8923	48.051	52.906	46.8871	46.8037	56.998	45.0836
Pp1s181_8V6.1	Specific	NR	NR	'not assigned.unknown'	1.55738	3.1117	2.73292	2.59044	3.60424	1.2899	2.12683	2.43872	1.08925	0.856845	1.8647	2.28278	2.08327	0.903054	1.5212	2.50123	3.61178	1.36688	3.7523	0.949991	1.30584	1.64407	2.83149	1.4694	1.29935	1.56579	0.908078	0.703194	1.4529	1.2566	2.49321	2.43967	1.15511	2.10467	2.68771	4.0782
Pp1s208_53V6.1	Specific	NE	NE	'not assigned.unknown'	0	0	0	0	0	0	0	0.0497698	0	0	0	0	0	0.0531208	0	0	0	0	0.187615	0	0	0	0	0.050669	0.0499748	0	0	0	0.0440272	0	0	0	0	0.0501111	0	0
Pp1s307_59V6.1	Archeaplastidia I	0.0188159	18	'development.unspecified'	18.1222	16.6542	13.5404	15.0347	14.2129	13.8776	14.5542	16.6729	15.5219	15.4803	13.8888	17.0975	18.0203	15.8831	18.0806	18.7024	15.8476	17.143	18.0736	16.6723	20.7629	19.4759	14.5114	17.2275	16.5916	19.3487	19.5691	15.9177	18.5795	18.095	22.4389	18.8203	19.8469	21.9988	17.7018	20.782
Pp1s148_43V6.1	Viridiplantae	NR	NR	'hormone metabolism.brassinosteroid.synthesis-degradation.sterols.SMT2'	7.22057	3.5938	8.01242	10.565	7.07246	8.1842	10.3839	9.25719	10.6202	9.48242	5.01539	9.59698	7.76019	7.70252	7.99719	8.58376	4.57001	7.68871	7.69222	9.73741	9.59796	9.99087	9.4147	9.93113	11.4942	11.4079	9.26239	7.09586	12.3716	13.3199	8.72624	8.36458	11.2361	12.4275	13.8093	12.5139
Pp1s327_51V6.1	Archeaplastidia I	NR	NR	'RNA.regulation of transcription.bHLH,Basic Helix-Loop-Helix family'	3.18554	1.92838	1.73913	2.43807	1.97213	1.82365	1.79321	2.88665	2.94099	1.54232	3.40789	2.98159	2.60409	2.44356	1.78198	2.16015	1.62161	2.5629	2.06377	2.56498	3.19932	3.2249	2.05283	3.54683	3.34831	2.46053	3.35989	3.13241	3.16996	2.89018	4.13647	2.30026	2.83528	4.91089	3.01209	2.29049
Pp1s282_8V6.1	Prokaryotic	1.34974e-05	16	'DNA.synthesis/chromatin structure'	8.49479	8.5024	8.57142	6.60309	7.95652	6.8943	8.63241	8.4111	6.04536	8.79694	8.55189	9.31746	12.0309	9.03054	8.17104	10.0049	12.3095	9.56818	10.2563	9.16741	9.98971	9.54823	12.1754	9.67778	9.89501	11.2588	13.5304	11.9543	10.4785	9.8643	12.0694	9.61927	10.606	5.56233	7.83144	8.99438
Pp1s174_93V6.1	Archeaplastidia I	0.00230398	18	'RNA.regulation of transcription.C2H2 zinc finger family'	8.07005	8.0203	6.14906	5.28248	6.32442	7.02774	7.46474	6.96778	6.97123	7.48312	9.51639	7.54714	8.85391	7.59628	6.64984	8.29953	8.99259	8.59997	8.19253	8.31242	8.29211	8.5365	7.99896	9.3231	8.64564	8.61187	11.578	9.90864	8.18906	8.23072	10.4828	8.50399	8.87337	12.5779	9.82405	7.26254
Pp1s181_114V6.1	Archeaplastidia II	0.0253621	14	'DNA.synthesis/chromatin structure'	14.0164	13.5863	13.1056	12.6983	15.369	14.6337	14.5125	14.1844	13.888	19.7646	19.2257	18.8678	18.9578	17.9017	19.1672	17.338	19.7542	16.5735	17.0104	18.3823	17.1719	20.4876	16.4934	21.0276	19.0904	17.8948	20.5226	16.2374	16.6423	14.8279	17.6791	19.7265	18.0618	12.3273	22.3358	17.877
Pp1s74_133V6.1	Streptophyta	4.01435e-06	7	'not assigned.unknown'	37.2355	36.8145	32.4844	23.2124	20.6734	24.6416	22.6444	24.9845	19.2253	28.0474	24.6269	25.1571	19.1661	21.3546	20.8622	16.5991	21.0073	19.3072	17.9485	15.9599	18.6083	16.8833	18.7586	19.6089	1.49924	1.52851	2.72423	3.57989	2.24539	1.2566	1.01995	1.11528	1.73267	1.25278	1.85359	6.59215
Pp1s174_6V6.1	Specific	NE	NE	'not assigned.unknown'	0	0	0	0	0	0	0	0	0	0	0	0	0	0	0	0	0	0	0	0	0	0	0	0	0	0	0	0	0	0	0	0	0	0	0	0
Pp1s78_218V6.1	Specific	0.000250825	13	'not assigned.unknown'	3.75186	3.37466	2.73292	4.46979	4.08027	3.95866	4.71238	5.17606	4.30255	4.91258	5.14399	5.03143	4.42695	5.0996	4.73747	5.0593	6.26533	4.67018	4.878	5.74745	5.28867	4.9322	5.5214	5.87761	3.84806	5.59212	5.13064	5.05021	4.75494	4.90074	3.90981	4.73993	4.46294	4.56011	3.42915	5.6983
Pp1s70_214V6.1	Archeaplastidia I	NR	NR	'mitochondrial electron transport / ATP synthesis.NADH-DH.localisation not clear'	0.637109	2.14751	4.2236	0.558723	2.10814	1.15646	1.87661	1.09494	1.41603	2.34204	0.707299	0.885158	0.5729	1.2749	1.91237	0.738999	4.34888	0.341721	1.31331	3.22997	4.04812	0.822033	0.920234	0.912042	1.44927	0.969301	1.63454	2.30136	0.616381	1.63358	0.453311	2.16085	2.57275	0.300666	1.48288	4.0782
Pp1s194_184V6.1	Specific	NR	NR	'not assigned.unknown'	0	0	0.310559	0	0	0	0	1.14471	0	0	0	0.232936	0	0	0	0	0	0	0	0	0	0	0	0	0	0	0	0	0	0	0	0	0	0	0	0
Pp1s133_115V6.1	Specific	NE	NE	'not assigned.unknown'	0.14158	0	0	0	0	0	0	0	0	0	0	0	0	0	0	0	0	0	0	0.237498	0	0	0	0	0	0	0	0	0.0880544	0	0	0.13941	0	0	0	0
Pp1s28_362V6.1	Embryophyta	0.0131531	14	'not assigned.unknown'	0	0	0.496894	0	0.680045	0.222397	0.0417025	0.796317	0.81694	0.342738	0.707299	0.139762	0.260409	0.318725	0.043463	0.28423	1.69532	0.341721	0.687923	0.617494	0.391753	0.9485	0.566298	0.50669	0.499748	0.298247	0.363231	0.38356	0.0440272	0.6283	0.28332	0.0697048	0.0525051	0	0.0463399	0.0558657
Pp1s93_58V6.1	Specific	0.0208046	12	'protein.degradation.ubiquitin.E3.RING'	4.38897	3.85676	4.53416	7.77133	6.59643	6.80534	9.09114	7.61479	12.1996	7.88298	7.33019	8.85158	6.45814	8.28685	8.43182	6.5373	4.57001	8.99864	6.31638	7.55243	9.07562	9.1056	7.78659	9.17109	6.09693	7.67985	7.58245	5.56162	7.79282	7.16261	6.28969	6.13402	5.51304	7.11577	4.77301	5.64244
Pp1s242_103V6.1	Specific	NE	NE	'not assigned.unknown'	0	0	0	0	0	0	0	0.298619	0	0	0	0	0	0	0	0	0	0	0	0	0	0	0	0	0	0	0	0	0	0	0	0	0	0	0	0
Pp1s66_138V6.1	Archeaplastidia I	2.75043e-07	20	'secondary metabolism.isoprenoids.tocopherol biosynthesis'	40.421	33.0892	34.2857	31.9996	30.398	31.0911	25.0632	29.8619	30.2813	22.8492	22.9551	27.766	33.1761	28.3134	28.5986	35.0172	28.9679	27.2807	36.2723	32.9647	29.4468	31.3005	28.7396	28.5267	32.4836	39.8159	33.8259	43.0866	44.2033	39.9598	44.9345	41.8229	35.756	37.5833	38.2304	32.1786
Pp1s34_56V6.4	Specific	5.74117e-05	17	'misc.glutathione S transferases'	166.073	170.881	185.404	167.973	184.836	157.546	202.424	220.032	169.924	185.193	195.729	181.225	242.337	214.927	186.587	224.087	214.938	195.578	276.232	227.048	171.653	219.609	543.717	197.407	329.984	314.725	272.06	229.689	239.816	193.265	229.489	243.688	289.776	198.891	224.331	189.664
Pp1s21_76V6.1	Streptophyta	0.0279628	17	'not assigned.unknown'	6.58346	4.73329	6.39751	5.33327	4.6243	5.20408	5.17111	6.66916	4.73825	3.4845	5.97989	4.93825	6.51023	4.834	4.73747	6.25307	5.67565	6.94832	8.25507	6.50744	4.11341	5.75423	7.29108	6.43497	6.1469	7.30704	7.08301	7.79906	7.22046	5.71753	5.32641	6.62196	5.72306	4.81066	5.79248	4.63685
Pp1s188_63V6.1	Archeaplastidia I	1.32969e-06	19	'amino acid metabolism.misc'	28.5283	19.6344	23.7267	18.6918	23.2575	16.7242	14.6793	14.931	18.8986	19.2505	16.8466	18.2622	21.7181	14.9801	19.428	25.126	18.28	24.0913	22.8265	20.8523	24.4846	20.9302	16.1395	22.8517	58.3706	47.9804	55.9376	49.2235	32.5361	39.2059	53.0374	43.2867	44.2093	56.0242	45.6448	31.62
Pp1s207_89V6.1	Prokaryotic	0.00329165	21	'RNA.transcription'	146.393	13.3233	13.0435	12.5967	10.8127	7.33909	7.75666	6.81847	8.06048	10.4535	10.2237	42.2547	15.6766	10.0398	7.69295	8.24268	15.1105	14.7509	7.62969	52.9145	8.4227	7.90417	10.2641	9.57644	93.0031	66.5835	21.3398	26.9771	196.934	30.4097	32.0718	37.2224	202.88	28.3629	34.7086	31.2289
Pp1s154_63V6.1	Embryophyta	9.0634e-05	16	'development.unspecified'	6.08793	6.83698	4.96894	4.06344	5.37235	5.55992	5.58813	5.87284	2.45082	5.14107	6.55859	5.54389	5.52067	5.79017	4.78093	6.13937	4.42259	6.20792	7.25446	6.50744	8.09623	6.89243	9.34391	7.195	6.39678	8.05266	8.1273	6.26482	7.22046	6.03168	5.38307	7.10989	6.87817	4.40978	3.70719	6.25696
Pp1s46_194V6.2	Specific	7.79468e-05	14	'RNA.regulation of transcription.putative transcription regulator'	22.2988	22.4831	19.2546	20.6728	26.9298	21.8838	26.1058	27.6223	25.2162	30.6179	25.3985	28.0455	28.9054	33.3068	28.8594	28.1956	35.1596	33.7164	26.5163	34.0572	25.0069	28.0124	30.1554	33.4416	28.9854	38.6602	33.0086	28.5113	33.1085	30.284	24.6488	28.3699	24.8349	16.4364	28.9624	24.6368
Pp1s130_63V6.1	Embryophyta	NR	NR	'RNA.regulation of transcription.GRAS transcription factor family'	16.9896	19.3714	16.8944	22.5013	26.7938	20.1047	31.1518	26.378	38.015	28.8471	30.9926	31.493	31.7178	27.7291	31.728	27.343	26.6829	24.8887	24.2024	26.8847	29.6427	26.7477	17.4137	32.0228	25.837	22.8159	40.7273	21.8629	18.7116	26.4514	32.5817	24.9543	37.4887	37.2325	19.9725	28.1004
Pp1s175_49V6.1	Archeaplastidia I	NE	NE	'transport.misc'	0	0	0	0	0	0.0444793	0.0417025	0	0	0.057123	0	0	0	0.0531208	0	0.113692	0	0	0.0625384	0	0	0	0	0.050669	0.0499748	0	0	0	0	0	0.0566639	0	0	0	0	0
Pp1s266_56V6.1	Embryophyta	NR	NR	'RNA.processing'	0.566319	0.175307	0.683229	0	0	1.37886	0.458727	0.199079	0	0.628353	0.964498	0.372698	0.677063	0.796812	0.260778	0.113692	0	0.113907	0	0.522495	0	0.3794	0.141574	0	0.299849	0.0745616	0.590251	0	0	0.25132	0	0	0.315031	1.20267	0	0.335194
Pp1s30_280V6.1	Specific	NE	NE	'not assigned.unknown'	0	0	0	0	0	0	0	0	0	0	0	0	0	0	0	0	0.14742	0	0	0	0	0	0	0	0	0	0	0	0	0	0	0	0	0	0	0
Pp1s32_238V6.1	Archeaplastidia II	NR	NR	'not assigned.unknown'	3.39791	3.81293	2.98136	6.60309	5.03233	4.00314	6.17197	3.18527	4.0847	5.54093	3.1507	5.59047	3.07283	6.21514	5.65019	4.37715	5.45452	6.37879	3.68977	5.41495	8.94503	4.67927	3.39779	7.04299	6.04695	8.98468	7.08301	3.45204	5.15118	6.7228	4.58978	5.57639	5.67055	3.85855	6.11686	8.26812
Pp1s144_112V6.1	Prokaryotic	NE	NE	'mitochondrial electron transport / ATP synthesis.NADH-DH.complex I'	0	0	0	0	0	0	0	0	0	0	0	0	0	0	0	0	0	0	0	0	0	0	0	0	0	0	0	0	0	0	0	0	0	0	0	0
Pp1s398_25V6.2	Specific	NR	NR	'RNA.regulation of transcription.Chromatin Remodeling Factors'	15.2906	16.3912	17.3292	23.4156	18.4292	17.8807	19.8504	16.6231	15.6308	15.8802	20.1259	19.2405	19.2703	19.4422	21.4273	21.6015	18.7223	15.4913	18.1361	15.0574	17.3677	24.3448	12.9541	16.4674	22.1388	21.0637	14.4384	21.6711	25.2716	23.6241	24.6488	21.26	20.1095	22.8507	22.4285	21.0055
Pp1s41_201V6.1	Archeaplastidia I	NE	NE	'RNA.regulation of transcription.putative transcription regulator'	0.0707899	0	0.186335	0	0	0.0444793	0.0417025	0.0995397	0	0	0.1929	0.0931746	0.156245	0.0531208	0.043463	0.113692	0	0.113907	0.37523	0.0474996	0.0652922	0.0632333	0.0707872	0.152007	0.149924	0.0372808	0.0454039	0	0.132082	0.31415	0	0.348524	0.21002	0.300666	0	0.0558657
Pp1s54_278V6.1	Prokaryotic	0.000250825	15	'not assigned.unknown'	19.0425	16.4789	20.3105	17.0157	22.9175	19.9267	21.8938	22.3467	15.6308	23.4776	21.6691	21.3836	24.1139	23.3732	20.2103	25.126	22.4815	26.2555	25.0779	21.9448	26.7698	26.3051	26.9699	25.8412	21.5391	23.7852	25.29	26.0821	22.3658	23.1843	25.2154	25.8605	24.2574	26.9097	21.131	19.6647
Pp1s79_49V6.1	Embryophyta	4.01435e-06	12	'not assigned.unknown'	20.5291	22.8338	18.6335	25.0918	18.4292	25.0419	28.6496	25.4324	28.5929	30.5037	28.6135	25.3435	26.093	27.8884	31.2064	34.4487	31.1055	26.9959	28.2048	32.5847	28.5327	30.7314	24.3508	34.7589	28.2358	25.2764	28.6499	25.251	26.1522	31.7291	23.7988	27.8122	24.2049	18.7415	19.1847	20.4468
Pp1s106_64V6.1	Specific	NR	NR	'not assigned.unknown'	0.353949	0	0.310559	0	0	0	0.625537	0.248849	0	0	0.642999	0.465873	0.781227	0	0	0.28423	0	0	0	0.237498	0.326461	0	0	0	1.04947	1.56579	0.227019	0.639267	0.440272	0	0.28332	0	1.10261	0	0	0
Pp1s92_125V6.1	Specific	NR	NR	'not assigned.unknown'	2.33607	4.38268	5.15528	5.0793	2.24415	3.69179	2.75236	1.6424	6.31767	0	3.21499	6.98809	5.20818	3.50597	3.60743	1.87592	0	0	9.38076	1.56749	1.04468	2.0867	9.4147	4.20553	3.29834	3.09431	8.30891	4.21916	1.4529	9.42449	10.3695	0	0	0	1.52922	1.84357
Pp1s97_56V6.1	Specific	NE	NE	'not assigned.unknown'	0	0	0	0	0	0	0	0	0	0	0	0.0931746	0	0	0	0.113692	0	0.113907	0	0	0	0	0	0	0	0	0	0	0	0	0	0	0	0	0	0
Pp1s409_40V6.1	Specific	NE	NE	'not assigned.unknown'	0	0	0	0	0.136009	0.0889587	0.083405	0	0	0	0	0.186349	0	0	0.173852	0	0	0	0	0	0.914091	0.7588	0	0.608028	0.349824	0.149123	0	0	0.396245	0	0.509975	0	0	0.200444	0	0
Pp1s185_73V6.1	Streptophyta	9.6223e-06	16	'protein.degradation.ubiquitin.E3.RING'	16.9188	15.9968	18.5714	15.1363	17.9532	15.1675	20.2674	16.872	20.2057	22.6778	18.7113	19.753	20.2077	17.4768	19.5149	22.17	23.366	26.0847	20.1374	23.1323	26.0516	26.6845	22.7935	30.9588	22.7385	24.0461	26.8337	18.6666	22.1457	22.3046	23.1189	22.5147	28.9303	20.5455	22.6139	23.2401
Pp1s87_99V6.1	Specific	NE	NE	'not assigned.unknown'	0	0	0	0	0	0	0	0	0	0	0	0	0	0	0	0	0	0	0	0	0	0	0	0	0	0	0	0	0	0	0	0	0	0	0	0
Pp1s26_109V6.1	Specific	NE	NE	'not assigned.unknown'	0	0	0	0	0	0	0	0	0	0	0	0	0	0	0	0	0	0	0	0	0	0	0	0	0	0	0	0	0	0	0	0	0	0	0	0
Pp1s7_455V6.1	Archeaplastidia I	0.000743431	15	'misc.UDP glucosyl and glucoronyl transferases'	23.4315	26.6029	24.6584	19.0474	28.4259	22.9958	27.0649	29.0656	23.5823	27.6475	28.6778	27.4399	29.9991	27.4635	26.6428	27.1156	28.1571	25.629	28.2048	29.3547	29.708	29.0241	31.925	32.5295	27.5361	32.658	31.5103	27.041	29.146	29.2788	26.5187	29.3457	28.7728	23.001	32.855	25.5306
Pp1s78_69V6.1	Archeaplastidia I	NE	NE	'misc.nitrilases, *nitrile lyases, berberine bridge enzymes, reticuline oxidases, troponine reductases'	0	0	0	0	0	0	0.0417025	0	0	0	0	0	0	0	0	0	0	0	0	0	0	0	0	0	0	0	0	0	0	0	0	0	0	0	0	0
Pp1s166_99V6.1	Archeaplastidia I	NR	NR	'not assigned.unknown'	17.4851	13.5863	16.2733	15.9998	15.369	17.4359	20.5593	17.8674	13.5067	18.4507	17.1681	17.7032	19.1661	14.7676	11.9523	18.0202	13.3415	14.8648	17.9485	17.1473	17.1066	18.6538	23.4306	17.8862	20.3397	21.2501	19.6599	16.0456	20.3406	13.5084	16.4892	16.9383	19.9519	20.6959	16.2653	15.0279
Pp1s237_47V6.1	Prokaryotic	NR	NR	'major CHO metabolism.synthesis.starch.AGPase'	0.637109	1.3148	0.559006	0.558723	0.544036	0.133438	0.50043	0.895857	1.25264	0.57123	1.5432	0.559047	0.520818	0.903054	0.738871	1.02323	0.294839	0.341721	1.12569	0.759993	0.848799	0.3794	1.55732	0.658697	0.449773	1.11842	0.499443	0.447487	0.836517	0.879619	0.396647	0.697048	0.525051	0.601333	0.463399	0.670388
Pp1s2_357V6.1	Archeaplastidia I	0.0170009	16	'RNA.regulation of transcription.Nucleosome/chromatin assembly factor group'	10.6893	14.5067	9.75154	8.27926	11.2887	11.876	11.7601	13.836	13.071	12.4528	12.1527	12.532	17.2391	16.3081	14.5601	17.6791	8.99259	15.7191	15.7597	14.7249	14.9519	15.176	10.6889	15.7581	15.3423	11.9299	16.3454	15.0867	12.1955	14.2624	15.7526	15.0562	15.2265	13.0289	13.0678	13.7988
Pp1s73_26V6.1	Archeaplastidia I	0.00159665	20	'protein.synthesis.initiation'	15.2906	14.4628	15.031	12.8506	10.2687	12.9435	12.1771	11.9945	11.655	10.5678	11.8955	12.9513	12.8642	14.077	11.2135	11.824	17.1744	13.441	13.3207	14.3449	11.6873	13.8481	14.3698	15.5047	13.4432	14.5395	16.3454	14.1917	13.0761	14.1367	17.8491	16.7989	13.9664	15.6347	13.7629	15.2513
Pp1s161_7V6.1	Specific	0.0338965	17	'not assigned.unknown'	7.7161	2.01603	6.27329	10.6665	5.98439	3.91418	6.6724	7.31617	4.35702	5.02683	4.56529	8.01301	5.88524	9.40239	10.4311	7.67422	12.3832	12.245	8.12999	5.98494	10.1856	9.2953	6.51242	9.37377	10.0949	10.2149	12.032	9.14152	8.71739	9.236	9.06622	9.96779	6.1956	5.26166	18.7676	7.26254
Pp1s408_31V6.2	Specific	NR	NR	'not assigned.unknown'	22.1572	20.3795	12.1739	21.2823	19.2453	14.5003	17.3065	14.4333	10.6747	20.8499	21.6691	19.0542	22.6556	14.5551	17.4721	21.1467	31.4004	20.4463	18.7615	18.0498	18.0859	17.7686	21.7317	24.0171	18.9904	19.8334	28.6953	17.8355	20.957	22.4303	17.2825	18.9597	20.4245	12.4275	18.0262	14.0223
Pp1s65_78V6.1	Streptophyta	NR	NR	'not assigned.unknown'	12.459	8.23943	10.6211	7.82213	13.2609	9.4741	11.218	11.3475	11.0559	9.19681	8.74479	12.299	10.0518	11.7928	11.4308	10.7439	6.56017	10.8781	8.69284	12.8724	14.6907	13.0893	7.64502	12.8699	10.7446	8.3509	13.2579	7.60728	8.01295	12.1262	8.66958	10.1072	12.0762	10.9242	8.61921	10.3352
Pp1s424_9V6.1	Prokaryotic	NR	NR	'protein.synthesis.ribosomal protein.prokaryotic.unknown organellar.50S subunit.L14'	31.6431	44.8348	40.7453	43.5804	34.2062	44.3014	44.3297	40.015	48.5263	45.4699	46.6817	40.1582	39.8426	38.9907	52.8945	42.6914	39.6559	44.9932	43.5893	38.7121	43.8764	49.9543	43.4634	40.4339	44.8274	38.1383	28.9223	39.8903	45.7003	44.9234	36.8882	43.3564	38.4338	24.6547	35.6354	40.6702
Pp1s21_154V6.1	Archeaplastidia I	0.000188769	16	'signalling.G-proteins'	2.19449	3.28701	1.92546	3.35234	1.76812	2.84668	2.41874	2.73734	1.85173	4.56984	3.0864	3.72698	3.22907	4.30279	3.99859	4.14976	4.57001	2.67681	3.00184	5.03495	4.30929	5.3116	3.61015	5.16824	5.09743	4.02633	3.81393	3.70775	4.97508	4.90074	5.66639	3.69436	4.83047	1.10244	3.56817	3.85473
Pp1s319_48V6.1	Streptophyta	NE	NE	'not assigned.unknown'	0	0	0	0	0	0	0	0	0	0	0	0	0	0	0.086926	0	0	0	0	0	0	0	0	0	0	0	0	0	0	0	0	0	0	0	0	0
Pp1s64_194V6.1	Specific	NR	NR	'not assigned.unknown'	17.9098	26.559	27.9503	20.622	38.4225	25.1308	43.7876	39.0196	39.5399	37.3013	52.2115	39.739	51.2485	60.1859	55.4588	40.5881	30.8844	57.6369	44.84	51.1095	56.5431	55.9615	37.9419	64.8057	51.2242	40.226	43.6331	50.8856	38.4358	51.4577	58.8171	69.426	47.1496	77.6221	58.3882	64.8601
Pp1s14_16V6.1	Viridiplantae	NR	NR	'not assigned.unknown'	67.6043	74.637	71.118	43.1233	39.6466	47.0147	42.4531	38.1735	43.2434	45.8698	34.9791	35.4529	40.78	37.9283	36.7262	40.9292	43.931	43.3985	44.0896	41.2771	45.7045	50.9661	34.3318	55.1786	50.8244	34.8576	43.951	44.0455	34.9576	38.9546	43.5179	41.6138	57.7031	58.2291	47.035	48.0445
Pp1s273_8V6.1	Embryophyta	NR	NR	'not assigned.no ontology'	0.566319	0.262961	0	0	0	0	0	0	0	0	0	0.0931746	0.208327	0	0	0.227384	2.06387	0	0	0.189998	0	0	0	0.202676	0.0999496	0	0	0.127853	0	0	0.113328	0.13941	0	0	0	0
Pp1s187_65V6.1	Specific	NE	NE	'protein.synthesis.elongation'	0	0	0	0	0	0	0	0	0	0	0	0	0	0	0	0	0	0	0	0	0	0	0	0	0	0	0	0	0	0	0	0	0	0	0	0
Pp1s335_17V6.1	Prokaryotic	NR	NR	'not assigned.no ontology'	20.5999	14.2875	23.2919	20.368	13.2609	21.4835	24.7713	21.2517	16.5022	18.3365	12.86	17.9827	18.1245	15.405	13.6474	18.2476	15.4053	16.6874	17.9485	14.0599	13.5808	15.6819	20.4575	13.1233	16.2918	18.7522	14.6201	15.726	19.9884	13.2571	13.0327	16.52	13.2313	7.16588	14.8751	12.2905
Pp1s505_16V6.1	Streptophyta	0.0409376	13	'stress.biotic.signalling'	64.0648	47.5521	56.2111	49.0153	58.1438	53.3752	56.6737	55.5929	54.4627	66.6054	63.7212	61.2623	56.1963	62.4701	58.6316	56.7324	53.2922	57.6938	58.3483	57.807	66.4022	57.6056	62.8591	69.8219	56.8214	57.487	62.4757	53.3149	57.1473	50.5781	56.5506	55.3456	54.2378	57.5776	54.1713	51.7316
Pp1s155_80V6.1	Streptophyta	NR	NR	'not assigned.unknown'	47.9955	52.2853	51.677	54.3485	50.6633	43.2784	29.2334	36.6804	31.8607	39.0721	35.0434	30.6544	35.4156	36.7596	40.551	41.0997	28.0834	37.4754	42.9013	33.6772	30.8179	44.706	35.252	41.7513	35.2322	31.3159	39.3198	44.9405	37.6873	43.604	45.4445	44.6111	40.3764	30.668	40.1303	43.7428
Pp1s134_113V6.1	Archeaplastidia I	0.000288572	22	'signalling.phosphinositides.phosphoinositide phospholipase C'	114.326	96.3313	92.6707	91.8846	107.719	92.5615	93.8723	100.883	97.8695	104.421	84.8116	94.5722	94.0597	90.1992	90.6203	86.406	104.594	102.801	89.9928	85.7367	96.5672	80.8754	116.657	90.1909	148.975	153.411	169.447	137.762	107.867	127.733	159.566	131.115	162.766	146.825	135.312	147.485
Pp1s3_564V6.1	Specific	NE	NE	'not assigned.unknown'	0	0	0	0.355551	0	0.266876	0.375322	0.0497698	0	0.057123	0	0.0465873	0	0	0	0	0	0.17086	0	0.332497	0	0	0	0	0.349824	0.149123	0.0454039	0.0639267	0	0.18849	0	0.0697048	0.157515	0	0	0
Pp1s155_46V6.1	Prokaryotic	0.000122038	2	'transport.metabolite transporters at the mitochondrial membrane'	15.3614	11.2635	13.2919	17.9807	14.825	17.3469	12.6776	12.9402	15.2496	10.2821	9.70928	10.7151	12.6038	7.70252	8.34489	9.83437	12.3832	6.15097	8.00492	11.3524	8.81445	10.0541	10.9012	12.2619	13.0934	10.9978	10.2613	9.52508	10.4785	8.85902	11.7294	11.0134	11.2361	12.8785	19.4164	15.3072
Pp1s2_766V6.2	Specific	NR	NR	'not assigned.unknown'	14.2996	9.72954	9.62732	7.97451	13.7369	8.1842	10.5924	10.153	9.04081	9.25393	7.78029	12.9047	11.7184	7.27755	8.08412	9.94806	6.11791	11.2768	10.5065	10.6874	8.3574	10.9394	10.6181	10.6912	13.843	9.87942	8.85376	9.78078	14.3529	11.6864	11.2195	9.20104	16.4341	13.2794	9.17529	12.2905
Pp1s26_305V6.1	Specific	NE	NE	'not assigned.unknown'	0	0	0	0	0	0	0	0	0	0	0	0	0	0	0	0	0	0	0	0	0	0	0	0	0	0	0	0	0	0	0	0	0	0	0	0
Pp1s69_149V6.1	Viridiplantae	2.60702e-05	19	'not assigned.unknown'	17.4143	18.1443	13.7888	10.8189	13.1249	13.6552	10.7592	12.0941	11.2738	10.6249	11.2525	12.1593	14.3225	9.40239	12.3435	14.2684	14.5945	14.5801	13.821	14.8199	14.1031	16.5039	13.308	12.3126	19.3403	19.5351	17.3443	19.2419	16.5542	11.9377	18.0758	16.52	16.3816	16.0857	13.6239	18.0446
Pp1s318_64V6.1	Archeaplastidia I	3.59072e-05	16	'protein.folding'	23.7854	17.1801	22.4223	16.1014	22.8495	17.7917	21.1432	23.3918	21.4038	24.7914	24.4983	23.9459	23.6972	24.7012	21.775	22.4542	23.7345	22.7244	25.2655	26.2673	23.3093	26.7477	25.4834	25.8412	26.0869	30.8312	28.9677	24.6118	27.9133	27.8965	26.2921	25.8605	27.0401	20.7961	20.6676	19.8882
Pp1s10_60V6.1	Embryophyta	NR	NR	'not assigned.unknown'	4.31818	2.32282	1.73913	0.609516	1.70011	2.84668	2.46045	2.38895	3.92131	1.65657	1.8004	1.72373	2.08327	1.80611	1.43428	2.1033	4.71743	0.626488	1.37585	1.56749	0.979383	2.02347	1.06181	0.709366	3.19839	3.46712	2.22479	1.72602	2.15733	1.57075	2.15323	1.88203	0.682567	2.00444	2.13163	0.446926
Pp1s173_120V6.1	Specific	NR	NR	'not assigned.unknown'	1.13264	1.05184	1.24224	0.203172	4.42029	0.355835	3.25279	2.23964	0.435702	2.79903	0.771599	1.91008	1.45829	2.17795	0.521556	0.227384	0.294839	0.227814	1.00061	2.13748	4.24399	1.01173	1.69889	3.49616	1.84907	3.05703	1.45292	2.04565	1.62901	2.57603	2.54988	0.278819	3.41283	0	0.926797	2.73742
Pp1s12_196V6.1	Archeaplastidia I	NR	NR	'not assigned.no ontology'	34.4039	29.0133	44.5341	36.8249	40.0546	33.7153	41.2438	42.5532	33.8758	42.5566	38.9014	36.3381	37.3427	40.7437	32.3799	36.8931	44.447	42.9429	36.1472	47.2621	42.1788	40.7223	43.7465	45.7541	39.4301	38.9957	40.5003	32.4748	38.3917	38.3891	44.1978	45.3778	43.6318	25.9074	35.9597	36.9831
Pp1s1_263V6.1	Embryophyta	NR	NR	'RNA.regulation of transcription.bHLH,Basic Helix-Loop-Helix family'	0.920269	0.920362	0.869565	0.50793	0.748049	0.533752	1.29278	1.59263	0.435702	0.685476	1.929	0.465873	0.624982	1.38114	0.43463	0.511615	0.0737098	0.398674	0.500307	0.997491	1.10997	0.9485	0.566298	0.608028	0.699647	1.37939	0.908078	0.127853	1.40887	0.18849	0.736631	0.906163	0.630061	0.0501111	0.880457	1.28491
Pp1s111_97V6.1	Specific	NE	NE	'not assigned.unknown'	0	0	0	0	0	0	0	0	0	0	0	0	0	0	0	0	0	0	0	0	0	0	0	0	0	0	0	0	0	0	0	0	0	0	0	0
Pp1s314_2V6.1	Specific	NR	NR	'hormone metabolism.abscisic acid.signal transduction'	24.3517	18.0566	23.2298	17.6252	16.9331	16.8132	18.0155	13.9853	15.1951	15.2518	14.7247	15.6067	15.8849	13.0677	15.212	16.3148	16.6584	14.1245	15.0092	15.4374	17.8901	19.5391	15.1485	16.8728	15.2923	14.465	14.8017	13.5525	14.573	18.5977	17.0558	16.1018	16.3816	17.2382	13.6239	14.6368
Pp1s279_65V6.1	Archeaplastidia I	NE	NE	'not assigned.no ontology'	0	0	0	0	0	0.0889587	0	0	0	0	0	0	0	0	0	0	0	0	0.312692	0	0	0	0	0	0	0	0	0	0.220136	0	0	0	0	0	0	0
Pp1s100_132V6.1	Specific	NR	NR	'not assigned.unknown'	0	0	0	0	0	0.66719	0.750645	0.14931	0	0	0.578699	0.139762	0.468736	0	0	0.170538	0	0	0	0	0	0.1897	0	0.304014	0.449773	0.44737	0.408635	0	0.264163	0	0.169992	0.209114	0.157515	2.15478	0	0
Pp1s106_106V6.1	Specific	NE	NE	'not assigned.unknown'	0	0	0	0	0	0.66719	0	0	0	0	0	0.465873	0	0	0	0	0	0	0	0	0	0	0	0	0.249874	0	0	0	0	0	0	0.348524	0.262526	0	0	0
Pp1s131_101V6.1	Streptophyta	0.000217737	21	'hormone metabolism.ethylene.signal transduction'	16.9896	15.6462	17.3292	14.4252	18.5652	14.9006	14.2205	15.0803	14.1058	16.3943	15.8821	14.675	15.3641	16.4675	14.082	14.5526	11.4987	16.8582	16.1974	16.0549	15.6701	16.5039	17.7676	16.1127	18.0409	19.3115	18.1162	17.6438	15.4976	15.0792	19.6057	19.0991	20.897	20.0945	18.4896	18.4915
Pp1s25_344V6.1	Viridiplantae	NR	NR	'not assigned.unknown'	2.19449	1.66542	2.48447	2.99679	3.19621	4.71481	3.87833	5.42491	4.73825	3.02752	5.40119	3.63381	4.37487	5.31208	3.82474	4.37715	1.17936	5.0119	3.37707	3.18247	4.04812	3.6043	4.45959	4.05352	2.79859	3.98905	4.17716	1.98173	3.21399	3.32999	3.05985	3.13672	3.41283	1.45322	3.93889	4.58099
Pp1s149_260V6.1	Archeaplastidia I	NR	NR	'not assigned.unknown'	0.849479	4.64564	1.73913	0.863481	1.63211	1.95709	2.71066	1.69217	0.490164	2.17067	3.72939	1.72373	1.56245	1.5405	2.56432	1.76223	1.03194	0.740395	2.31392	2.13748	1.50172	1.45437	2.33598	2.07743	1.99899	2.27413	1.1351	2.42921	2.11331	0.816789	1.92657	2.23055	1.73267	2.85633	2.78039	1.56424
Pp1s427_1V6.1	Archeaplastidia I	NR	NR	'protein.synthesis.ribosomal protein.eukaryotic.60S subunit.L10A'	187.735	186.132	174.969	156.392	161.987	168.666	173.774	164.141	177.494	183.251	206.788	180.386	169.683	194.582	191.324	167.639	188.402	198.654	176.046	192.373	199.925	169.592	186.524	189.046	177.011	173.84	170.083	179.698	190.814	198.794	187.388	190.852	187.076	171.179	179.15	202.513
Pp1s391_42V6.1	Specific	NE	NE	'not assigned.unknown'	0	0	0	0	0	0.311355	0.16681	0	0	0	0	0	0.885391	0	0	0.113692	0	0	0	0.0949991	0	0	0.141574	0	0	0	0	0	0.176109	0	0	0	0	0	0	0
Pp1s98_56V6.1	Specific	NE	NE	'not assigned.unknown'	0	0	0	0	0	0	0	0	0	0	0	0	0	0	0	0	0	0	0	0	0	0	0	0	0	0	0	0	0	0	0	0	0	0	0	0
Pp1s16_109V6.1	Specific	NE	NE	'not assigned.unknown'	0	0	0	0	0	0	0	0	0	0	0	0.186349	0	0.743692	0	0	0	0	0	0	0	0	0	0	0	0	0	0	0	0	0	0	0	0	0	0
Pp1s120_96V6.1	Archeaplastidia I	0.000105242	16	'amino acid metabolism.synthesis.aromatic aa.tryptophan'	10.5477	8.94066	8.4472	5.79041	7.48049	6.6719	7.79836	8.51064	7.24354	9.31105	7.84459	9.03793	11.7184	10.1992	9.77917	12.2219	9.14001	10.4794	10.0061	11.2574	11.622	12.0776	8.14053	11.8566	11.5942	11.5943	11.9412	9.14152	10.6106	8.48204	11.0495	10.5254	11.3936	9.97211	14.8751	11.229
Pp1s72_218V6.1	Specific	0.000163441	11	'not assigned.unknown'	4.81371	5.82896	6.3354	5.58723	8.02453	14.1	14.0954	9.50604	18.8441	12.1101	12.6028	13.5569	8.17684	18.8048	23.3831	11.7671	36.1178	23.0092	13.0705	12.9199	27.8798	14.4172	12.2462	24.8278	5.19738	5.66668	9.62562	4.85843	9.20169	15.4562	2.6632	5.7855	8.40082	5.36189	5.56078	10.9497
Pp1s13_178V6.1	Archeaplastidia I	NR	NR	'RNA.RNA binding'	1.91133	1.92838	1.73913	2.43807	1.76812	1.42334	1.83491	1.54287	0.925866	2.28492	1.5432	1.72373	1.7187	2.5498	2.56432	1.08008	2.57984	1.76556	2.31392	1.75748	2.02406	2.21317	2.12362	1.4694	2.04897	1.78948	1.72535	1.02283	2.77371	1.06811	1.47326	1.3941	1.83768	1.25278	3.01209	1.67597
Pp1s44_343V6.1	Prokaryotic	3.06184e-05	16	'TCA / org transformation.carbonic anhydrases'	24.4933	21.9134	23.1677	28.1393	24.0056	20.8163	24.9381	26.6766	30.3357	29.3041	21.9906	26.8343	25.468	26.8791	27.1644	28.5367	25.4299	33.4317	33.9584	34.2472	31.0138	28.7712	31.1464	35.9243	30.9844	38.3992	33.1448	31.388	34.1651	34.9335	27.9353	32.0642	35.2309	23.0511	25.3942	26.3127
Pp1s200_60V6.1	Specific	NE	NE	'not assigned.unknown'	0	0	0	0	0	0	0	0	0	0	0	0.232936	0	0	0	0	0	0	0	0	0	0	0	0	0	0	0.227019	0	0	0	0	0	0	0	0	0
Pp1s358_8V6.1	Specific	NE	NE	'not assigned.unknown'	0	0	0	0	0	0	0	0	0	0	0	0	0	0	0	0	0	0	0	0	0	0	0	0	0	0	0	0	0	0	0	0	0	0	0	0
Pp1s66_27V6.1	Specific	1.88157e-05	13	'misc.peroxidases'	16.2109	13.8493	14.5963	17.422	18.2252	19.9267	22.5193	25.0342	24.7261	28.333	23.3409	26.7877	30.9366	29.4821	24.7739	31.2653	35.2333	34.9125	24.8277	27.9772	26.8351	29.3403	21.1654	29.3374	23.0884	27.1404	32.1005	25.4428	22.1457	24.8807	23.9122	23.4905	23.9423	31.5199	18.2579	23.0167
Pp1s203_59V6.1	Embryophyta	NR	NR	'RNA.regulation of transcription.C2H2 zinc finger family'	6.08793	7.53821	7.63975	4.82534	4.42029	5.11513	5.75494	6.37054	6.37214	4.74121	7.39449	5.63706	7.4477	5.20584	7.99719	6.82153	5.89678	5.80925	5.56592	5.50995	7.96565	6.57627	6.79557	7.04299	5.29733	6.18862	8.49053	7.47942	7.08838	8.67053	9.74619	9.20104	6.93068	8.26833	3.84621	7.76533
Pp1s152_116V6.1	Specific	NE	NE	'not assigned.unknown'	0	0	0	0	0	0	0	0	0	0.114246	0	0	0.208327	0	0	0	0	0	0	0	0	0	0	0	0	0	0	0	0	0	0	0	0	0	0	0
Pp1s39_288V6.1	Archeaplastidia I	NR	NR	'protein.synthesis.ribosomal protein.eukaryotic.60S subunit.L37A'	747.683	942.495	820.807	930.274	742.677	830.252	695.639	651.288	685.74	747.683	924.568	631.164	674.407	742.735	786.506	679.083	786.188	755.886	694.614	677.391	781.809	739.703	707.094	742.96	699.597	487.857	483.642	764.307	747.494	792.914	666.538	650.555	649.961	858.854	723.829	882.399
Pp1s60_65V6.1	Prokaryotic	0.00906165	9	'PS.lightreaction.photosystem II.PSII polypeptide subunits'	328.677	360.388	375.341	598.901	638.834	593.532	706.565	666.02	900.486	754.367	756.424	786.952	868.308	786.348	906.768	796.584	648.277	709.469	638.767	598.969	672.51	551.142	310.685	453.082	637.329	596.605	571.68	658.828	569.976	595.565	714.305	552.132	633.737	796.716	708.258	734.075
Pp1s6_262V6.1	Specific	NR	NR	'not assigned.unknown'	2.61923	6.17958	2.04969	1.4222	0.884058	1.77917	2.33534	1.84148	1.52496	1.71369	1.0931	2.14301	1.77078	2.23107	2.47739	2.33069	1.32678	1.7086	2.06377	2.65998	2.08935	2.14993	2.33598	2.43211	1.99899	2.27413	1.49833	2.42921	2.99385	2.38754	1.69992	1.67292	1.36513	1.00222	1.94627	0.949717
Pp1s106_174V6.1	Archeaplastidia II	0.00521707	15	'protein.degradation.ubiquitin.proteasom'	9.06111	10.7376	10.4348	10.3618	7.14047	8.45108	12.761	12.3927	10.5113	9.65379	12.86	10.948	11.8226	11.3679	12.3	12.0514	10.6142	10.8781	11.1318	11.4949	10.1856	11.5085	13.4496	11.8059	12.5437	14.8378	12.8947	12.1461	12.4597	12.3147	10.4262	11.0831	10.6585	10.4231	11.0289	9.38544
Pp1s115_58V6.1	Specific	NE	NE	'not assigned.unknown'	0	0	0	0	0	0	0	0	0	0	0	0	0	0	0	0	0	0	0	0.474996	0	0	0	0	0	0	0	0	0	0	0	0	0	0	0	0
Pp1s12_94V6.1	Archeaplastidia I	NR	NR	'not assigned.unknown'	9.62742	7.88882	10.0621	10.4634	6.52843	7.20565	11.9269	9.55581	4.79272	9.82516	10.6095	9.69015	9.42681	9.66799	10.605	10.7439	9.95082	7.97348	9.25568	10.6874	13.6461	9.6747	9.76864	11.6539	12.4937	11.2588	9.98886	9.78078	10.6106	13.0686	10.1995	10.6648	11.2886	16.3863	10.7045	11.5083
Pp1s31_82V6.1	Streptophyta	NR	NR	'not assigned.unknown'	52.7385	42.6873	42.9813	34.9964	42.8428	33.6264	33.8624	35.0877	33.4401	34.9593	35.0434	34.8473	33.5407	32.6693	28.8594	34.5624	29.8525	32.4635	33.458	34.4847	37.4124	30.2255	33.4116	34.6069	34.2827	39.5177	42.1348	27.041	30.4228	26.2001	33.375	27.2546	36.7011	24.4041	33.3184	34.6367
Pp1s180_101V6.1	Archeaplastidia I	NE	NE	'stress.biotic.PR-proteins'	0.14158	0.13148	0.0621118	0.050793	0.272018	0.0889587	0.125107	0.0497698	0	0.171369	0	0	0.104164	0.106242	0.043463	0.0568461	0	0.0569534	0.125077	0.0474996	0	0.0632333	0	0.050669	0.0999496	0.111842	0	0	0.132082	0.06283	0.113328	0	0.0525051	0.0501111	0.13902	0.167597
Pp1s1_462V6.1	Specific	NE	NE	'not assigned.unknown'	0	0	0	0	0	0.0889587	0	0	0	0	0	0	0.104164	0.106242	0	0	0	0	0	0	0	0	0	0	0	0	0	0	0.176109	0	0	0	0	0	0	0
Pp1s93_132V6.1	Specific	NE	NE	'not assigned.unknown'	0	0	0	0	0	0.0889587	0	0	0	0	0	0	0	0	0	0	0	0	0	0	0	0	0	0	0	0	0	0	0	0	0	0	0	0	0	0
Pp1s101_210V6.1	Archeaplastidia I	2.60702e-05	16	'not assigned.no ontology'	9.27347	7.01228	8.75776	8.63481	8.97659	9.65202	10.092	9.50604	8.93188	9.59667	10.6095	11.3673	10.6768	10.6773	11.3438	11.1418	12.3832	9.96685	11.1944	12.0174	12.6667	11.0658	11.0428	11.9072	12.0439	13.8685	14.2114	9.52508	10.6986	13.8854	11.8428	12.1983	12.2337	11.4754	9.87039	10.9497
Pp1s163_27V6.1	Prokaryotic	0.000743431	14	'protein.postranslational modification.kinase'	10.5477	3.02405	8.88198	6.34913	4.28428	6.27159	9.09114	8.36133	7.08015	6.39778	11.4454	11.2741	12.5517	10.6242	10.3877	11.7671	13.5626	9.34036	12.195	15.0099	10.1856	9.16883	8.8484	12.2112	11.6441	13.3093	12.9855	8.75796	10.2143	9.236	10.3128	9.20104	13.5988	6.16366	7.69242	11.1731
Pp1s42_200V6.1	Archeaplastidia I	0.000331576	22	'RNA.RNA binding'	11.9635	14.3752	10.0621	15.949	13.6689	10.9419	10.9261	8.75949	12.6898	11.9958	8.03749	10.5287	10.9372	11.2085	10.2138	11.1418	10.5405	8.65692	9.19315	10.7349	14.0378	12.204	10.8304	9.9818	14.1429	15.9562	11.578	13.3607	15.0573	13.1943	11.2761	14.2895	18.2718	17.0879	15.1068	14.1899
Pp1s8_69V6.1	Specific	NR	NR	'not assigned.unknown'	0.424739	6.17958	0.745341	0	0	0.533752	3.83663	2.1401	0	5.25532	7.52309	0	0.624982	1.2749	0	1.70538	0	0.341721	0	0.854992	0.783507	1.5176	0	1.52007	0.899547	1.11842	0.272423	0	1.05665	0	0	0.418229	0	0	0	0
Pp1s44_23V6.1	Specific	NR	NR	'not assigned.unknown'	6.65425	12.14	5.15528	18.5902	13.1929	7.65045	13.178	10.2028	18.7352	12.053	9.25919	11.3673	14.7391	10.3054	13.517	14.2115	22.9237	10.4225	17.6984	11.3049	15.9313	15.4289	12.5293	12.9206	13.843	11.7807	11.8504	19.4976	8.05698	13.9482	13.826	14.7077	16.3291	16.687	8.20216	15.81
Pp1s245_98V6.1	Embryophyta	0.0229815	6	'amino acid metabolism.synthesis.central amino acid metabolism.aspartate.aspartate aminotransferase'	201.114	238.067	261.304	216.429	151.922	195.398	159.554	140.699	134.85	153.775	123.713	121.127	103.643	110.969	109.309	119.775	124.643	129.797	133.082	124.924	141.684	151.76	153.821	169.437	85.6568	69.3796	88.81	103.433	107.691	102.915	94.4021	107.624	86.2134	95.3614	117.008	134.748
Pp1s147_58V6.1	Specific	NE	NE	'not assigned.unknown'	0	0	0	0	0	0	0	0	0	0	0	0	0	0	0	0	0	0	0	0	0	0	0	0	0.149924	0	0	0	0	0	0	0	0	0	0	0
Pp1s4_323V6.1	Archeaplastidia I	2.32862e-06	11	'stress.abiotic.touch/wounding'	62.2951	67.3618	60.2484	59.3263	68.2085	60.7143	71.1861	69.1303	54.6261	61.293	72.3374	63.2189	72.7583	68.7915	71.3662	67.0215	76.5844	76.3176	65.6653	70.5368	77.5019	73.161	67.6018	75.3955	64.2676	62.5199	71.7381	63.5431	49.2665	57.7407	58.9871	56.7397	55.0254	56.2747	50.4178	54.5808
Pp1s9_75V6.1	Specific	NE	NE	'not assigned.unknown'	0	0	0	0	0	0	0	0	0	0	0	0	0	0	0	0	0	0	0	0	0	0	0	0	0	0	0	0	0	0	0	0	0	0	0	0
Pp1s7_434V6.3	Archeaplastidia II	0.0100886	17	'transport.misc'	28.6699	19.2838	27.4534	14.7808	18.9052	14.1	22.0189	25.2333	18.1905	28.4473	20.8975	23.1073	26.4055	21.7264	21.0361	21.2036	23.882	21.6423	24.9528	24.2248	22.6564	22.9537	30.2969	24.0171	33.733	31.2786	33.9621	23.3332	22.63	23.8126	26.1221	21.3994	30.4005	21.9487	22.7992	23.1284
Pp1s42_53V6.1	Specific	NR	NR	'not assigned.unknown'	2.40686	1.35863	1.0559	0.660309	0.204013	2.31293	1.87661	2.58803	0.544627	1.94218	0	2.09643	0.885391	2.01859	1.04311	2.16015	3.0221	1.53774	1.50092	2.46998	0	1.5176	1.91125	2.7868	3.24836	1.41667	3.26908	2.17351	1.36484	2.82735	1.52993	3.62465	1.62766	8.31844	0.926797	1.11731
Pp1s218_88V6.1	Specific	NR	NR	'hormone metabolism.cytokinin.signal transduction'	8.28242	8.32709	7.3913	6.95864	7.5485	7.02774	7.21453	7.11709	5.88197	7.65448	8.23039	6.98809	7.55186	6.6401	5.34595	6.99207	8.84517	7.51785	7.37953	7.12493	6.79039	7.71447	9.48549	8.46173	7.64615	8.08994	8.89916	7.15979	7.26449	7.22544	7.87628	9.27074	7.56074	4.76055	6.6266	7.09494
Pp1s225_17V6.1	Archeaplastidia II	NR	NR	'not assigned.no ontology'	12.2467	9.77337	7.63975	11.53	18.7692	11.876	16.7227	19.1614	16.121	16.737	21.1547	19.9859	16.1454	18.8579	16.429	14.8368	14.8894	13.8966	12.8829	16.4348	15.6048	12.7731	13.2372	13.8326	23.3382	23.0395	28.6953	20.2008	18.0071	23.4984	28.332	26.0696	32.0806	33.4742	23.309	24.4133
Pp1s249_87V6.2	Archeaplastidia I	0.00180629	13	'protein.degradation.ubiquitin.ubiquitin protease'	5.87556	7.62586	5.8385	7.82213	5.16834	6.04919	6.7975	8.95857	4.35702	8.51133	10.2237	6.89492	9.27056	8.65869	6.3456	8.41322	16.1424	11.3337	8.94299	8.78742	8.55328	11.2555	5.73376	9.52578	10.1449	10.1777	12.1228	7.79906	6.20784	6.84846	7.64963	8.78281	8.45333	5.21155	7.09	3.85473
Pp1s117_35V6.1	Specific	4.91681e-05	22	'not assigned.unknown'	99.6722	89.5381	92.1738	74.1578	60.66	72.5013	50.6268	47.1818	44.9317	43.4706	27.7776	40.6707	49.5819	47.3838	41.7245	46.4432	47.9113	51.7137	46.9038	59.5169	53.8661	53.6851	65.6905	53.0505	63.2181	55.3247	64.4735	64.3742	63.9275	52.086	66.7501	80.1605	58.3332	60.8349	94.6723	52.2903
Pp1s489_14V6.1	Specific	NE	NE	'not assigned.unknown'	0	0	0	0	0	0	0	0	0	0	0	0	0	0	0	0	0	0	0	0	0	0	0	0	0	0	0	0	0	0	0	0	0	0	0	0
Pp1s197_92V6.1	Archeaplastidia I	0.0188159	16	'signalling.G-proteins'	33.696	29.0133	31.677	27.733	30.126	28.5557	32.1109	32.4002	27.0135	35.5876	31.5713	34.1485	33.6969	32.7755	29.5114	30.1853	26.9778	34.9125	35.3342	35.7197	29.4468	34.0828	36.0307	35.671	33.1333	42.5374	38.4117	29.2784	36.6306	28.7761	29.5219	35.2009	33.9708	29.6156	29.2405	27.7652
Pp1s180_141V6.1	Specific	NE	NE	'not assigned.unknown'	0	0	0	0	0	0	0	0	0	0	0	0	0	0	0	0	0	0	0	0	0	0	0	0	0	0	0	0	0	0	0	0	0	0	0	0
Pp1s185_93V6.1	Archeaplastidia I	0.000846917	14	'not assigned.unknown'	3.82265	3.81293	2.67081	4.92692	4.35229	4.53689	4.75408	5.12629	4.30255	4.74121	5.52979	5.68365	5.46859	5.52457	5.47634	5.45722	5.23339	5.52448	4.31515	5.74745	5.41925	6.13363	5.37983	5.62426	4.64766	6.30046	6.26574	4.41094	4.57883	5.15206	4.98642	6.20373	5.40803	4.15922	4.44863	4.97205
Pp1s38_374V6.1	Specific	NE	NE	'signalling.receptor kinases.leucine rich repeat VII'	0	0	0	0	0.0680045	0	0.0417025	0	0	0	0	0	0.0520818	0	0.130389	0	0	0	0.125077	0.0474996	0	0.0632333	0	0.050669	0.0499748	0	0	0	0	0.06283	0	0.0697048	0	0.150333	0	0.167597
Pp1s175_95V6.1	Specific	NR	NR	'not assigned.unknown'	3.75186	2.05986	1.42857	2.08251	4.82832	4.49241	1.45959	3.83228	0	0	1.0931	2.46913	1.82286	0.584329	1.26043	1.64854	0.810807	3.36025	2.18884	1.09249	0.326461	1.07497	0.778659	0.861373	1.14942	1.08114	0.227019	3.38811	1.01263	2.95301	1.30327	1.18498	2.46774	4.15922	0.231699	3.29608
Pp1s37_19V6.1	Specific	0.0253621	16	'stress.biotic.PR-proteins'	0.566319	0.525921	0	0	0.544036	0	0.417025	0.497698	0	0.57123	0.642999	0.326111	0.624982	0.265604	0	0.795845	0	1.08212	0.625384	0.142499	0.522338	1.77053	1.98204	0.50669	0.699647	0.633774	0.726462	0.0639267	0.308191	1.06811	0.679967	0.348524	0.525051	0	0	0
Pp1s15_393V6.2	Archeaplastidia I	0.00329165	13	'not assigned.no ontology'	8.70716	8.41474	6.95652	8.48244	10.7447	10.1858	10.8843	11.9945	9.6399	10.5106	10.6738	11.2741	12.3955	11.7397	11.3438	10.8008	9.65598	10.7642	11.8198	10.4974	11.622	11.5085	10.9012	9.67778	10.8445	13.272	11.3964	9.90864	12.0635	10.3669	10.5962	10.874	10.186	10.373	9.59235	8.15639
Pp1s40_244V6.1	Archeaplastidia II	NR	NR	'not assigned.unknown'	3.18554	7.93265	7.9503	6.50151	5.10034	7.91732	8.3405	6.37054	5.33734	8.39708	13.8245	9.31746	8.43725	6.42762	2.78163	5.7983	9.43485	7.74567	7.8173	8.78742	7.11685	9.2953	6.37085	8.20838	4.34781	7.60529	10.9877	6.26482	5.63548	4.02112	3.85315	9.47986	6.56314	11.3752	1.57556	4.86032
Pp1s97_11V6.1	Archeaplastidia I	9.06976e-07	16	'protein.folding'	27.1833	17.706	23.6646	23.8219	25.8417	24.7305	26.3977	26.1789	26.251	27.1906	21.4762	27.3001	28.5929	29.8539	30.6414	29.5031	36.2652	33.4317	31.8321	29.0222	28.5327	30.0991	33.1284	29.8441	29.785	36.908	35.6421	28.8949	29.4982	31.6663	27.482	31.7157	31.0305	25.6068	27.8966	25.0837
Pp1s59_337V6.1	Specific	NE	NE	'not assigned.unknown'	0	0.832709	0	0	0	0	0	0.447929	0	0	0	0	0	0	0	0	0	0	0	0	0	0	0	0	0	0	0	0	0	0	0	0	0	0	0	0
Pp1s105_31V6.1	Archeaplastidia I	NR	NR	'not assigned.unknown'	35.7489	31.7744	24.8447	29.1044	28.9699	23.5741	25.9806	33.296	28.7018	30.2752	28.1634	29.7227	33.0719	29.8539	31.9453	28.6504	35.8967	28.3059	33.1454	30.6847	37.1513	29.8461	29.0228	31.7695	29.9849	30.8685	37.4582	27.1688	28.6617	34.8078	35.5283	36.8041	35.3885	33.1735	31.1404	32.3462
Pp1s192_58V6.1	Specific	NR	NR	'not assigned.unknown'	1.84054	2.54195	0.683229	1.06665	1.36009	2.26845	2.96088	2.53826	2.12405	1.77081	1.5432	2.37595	2.76034	2.86852	2.43393	2.04646	1.17936	2.39204	2.439	2.42248	1.37114	3.2249	1.69889	2.1281	2.29884	2.23685	2.3156	2.04565	2.33344	2.82735	1.64325	2.30026	2.0477	4.56011	0.695098	2.01116
Pp1s229_62V6.1	Prokaryotic	0.000188769	15	'Co-factor and vitamine metabolism.riboflavin'	12.6006	7.97647	8.75776	11.8856	9.45262	11.9649	14.0954	10.2526	11.1104	14.6235	17.361	15.6999	17.8641	14.2895	12.2566	17.4517	14.6682	19.0224	15.8222	17.7648	18.6083	16.0613	15.0777	16.8221	15.7421	19.6097	19.9777	14.3196	19.416	15.3305	15.2993	17.008	16.0141	20.0444	13.2069	14.8044
Pp1s31_50V6.1	Archeaplastidia I	NR	NR	'protein.degradation.serine protease'	21.7325	15.9091	22.8571	23.568	22.1695	23.9299	25.8555	27.5227	26.6323	29.0185	22.5693	28.0455	25.7805	26.7729	21.7315	28.1388	22.9237	24.0344	27.3293	26.3623	20.9588	30.0358	23.289	20.7743	30.0349	30.0856	31.6919	32.4748	31.2153	27.7708	28.6719	28.579	25.885	17.7393	26.6918	25.6982
Pp1s62_91V6.1	Specific	NE	NE	'not assigned.unknown'	0	0	0	0	0	0	0	0	0	0	0	0	0	0	0	0	0	0	0	0	0	0	0	0	0	0	0	0	0	0	0	0	0	0	0	0
Pp1s482_5V6.1	Specific	NE	NE	'not assigned.unknown'	0	0	0	0	0	0	0	0	0	0	0	0	0	0	0.43463	0	0	0	0	0	0	0	0	0	0	0	0	0	0	0	0	0	0	0	0	0
Pp1s2965_2V6.1	Specific	NE	NE	'not assigned.unknown'	0	0	0	0	0	0	0	0	0	0	0	0	0	0	0	0	0	0	0	0	0	0	0	0	0	0	0	0	0	0	0	0	0	0	0	0
Pp1s38_71V6.1	Specific	NE	NE	'not assigned.unknown'	0	0	0	0	0	0	0	0	0	0	0	0	0	0	0	0	0	0	0	0	0	0	0	0	0	0	0	0	0	0	0	0	0	0	0	0
Pp1s7_19V6.1	Specific	NR	NR	'not assigned.unknown'	3.89344	0	3.41615	0.660309	2.31215	0.578232	2.29364	1.69217	6.80784	3.54163	5.33689	7.08127	5.78108	0.318725	2.99895	1.13692	0	0.740395	2.56407	5.27245	8.55328	2.14993	6.86636	4.20553	5.89703	3.35527	7.85487	7.54335	1.80512	3.01584	3.90981	3.83377	3.62285	13.1792	2.87307	3.46367
Pp1s196_32V6.1	Viridiplantae	NE	NE	'cell wall.modification'	0	0	0	0	0	0	0	0	0	0	0	0	0	0	0	0	0	0	0	0	0	0	0	0	0	0	0	0	0	0	0	0	0	0	0	0
Pp1s1_443V6.1	Streptophyta	0.049261	12	'not assigned.unknown'	37.3063	38.0416	41.9875	44.8502	38.8986	41.5882	43.2038	39.7163	30.4991	46.1554	37.101	40.1116	30.6241	43.1872	37.6389	35.6425	47.1743	42.1455	38.2735	50.587	46.4881	50.6499	52.0286	52.6958	29.9349	46.5265	40.8181	28.6392	40.7252	30.4097	27.992	36.3162	33.7083	20.8963	34.4305	32.011
Pp1s217_37V6.1	Specific	NE	NE	'not assigned.unknown'	0	0	0	0	0	0	0	0	0	0	0	0	0	0	0	0	0	0	0	0	0	0	0	0	0	0	0	0	0	0	0	0	0	0	0	0
Pp1s257_93V6.1	Specific	0.00329165	18	'transport.misc'	45.3763	35.412	37.8261	27.3774	40.5987	31.18	31.1518	34.391	37.5248	33.417	30.7997	35.9188	41.1446	42.7091	38.3344	35.3583	45.4789	36.1085	40.5249	39.9471	34.0172	39.5841	59.0365	36.431	53.8729	45.669	42.6342	37.1414	41.0774	40.8395	50.4309	47.6084	50.3524	40.2392	30.1209	38.5473
Pp1s358_55V6.1	Specific	NR	NR	'not assigned.unknown'	1.48659	0.613575	0.869565	1.62538	2.17614	1.24542	1.50129	0.348389	2.3419	1.42808	2.0576	0.838571	3.17699	0.743692	0	1.81907	9.0663	2.22118	1.31331	2.04248	0.195877	0.442633	1.48653	1.97609	0.699647	1.86404	0.317827	1.78995	0.79249	2.26188	2.6632	1.74262	1.31263	0.150333	0.13902	3.18434
Pp1s15_98V6.1	Specific	NR	NR	'not assigned.unknown'	3.61028	3.33084	3.78882	0.50793	1.02007	2.49084	2.33534	5.32537	6.37214	7.88298	2.6363	4.51897	4.27071	5.41832	3.78128	2.61492	0	3.18939	1.56346	7.02993	6.65981	5.81747	2.47755	6.99232	2.04897	4.58554	6.49276	7.86298	2.68566	8.04223	7.81962	2.8579	6.1431	3.30733	3.79987	1.39664
Pp1s226_2V6.1	Specific	NE	NE	'RNA.regulation of transcription.putative transcription regulator'	0	0	0	0	0	0	0	0	0	0	0	0	0	0	0	0	0	0	0	0	0	0	0	0	0	0	0	0	0	0	0	0	0	0	0	0
Pp1s29_244V6.1	Archeaplastidia I	6.23484e-08	19	'RNA.processing'	34.2623	21.6943	26.4596	18.895	24.1416	20.1047	17.9321	21.3015	20.5324	19.8788	20.0616	23.1073	24.3222	21.0358	20.558	27.5703	26.3144	24.3761	24.9528	27.2172	23.7664	26.7477	25.8373	28.476	31.5841	30.6075	33.5989	31.1962	28.3976	28.7761	33.4884	31.3672	34.0233	30.5678	25.3479	27.6535
Pp1s468_19V6.1	Specific	NR	NR	'not assigned.unknown'	0.849479	0	1.18012	3.86027	2.58417	0	1.58469	1.59263	3.10437	2.91327	0	4.14627	0.989554	0.318725	1.91237	1.42115	0.442259	0.683441	0.750461	2.70747	0.783507	2.02347	3.61015	1.26673	1.89904	2.12501	2.90585	3.26026	1.9372	1.57075	0.339983	1.32439	1.31263	13.4799	1.1585	6.75975
Pp1s7_414V6.1	Specific	NR	NR	'not assigned.unknown'	11.468	10.4746	27.0186	39.4662	26.1137	20.505	20.6427	12.2932	10.239	20.9641	12.6028	21.0575	15.1037	25.3918	15.5597	14.5526	47.248	18.9655	16.0098	31.6347	11.6873	10.7497	25.3418	30.7054	21.3392	21.9584	23.6554	20.7122	20.6928	15.0164	15.4692	19.0294	18.7968	23.9531	18.5823	14.7485
Pp1s91_192V6.1	Archeaplastidia I	3.58503e-10	10	'misc.cytochrome P450'	62.649	80.1154	71.3043	66.6405	89.3579	72.7237	91.4118	112.579	83.1101	96.2523	96.3855	100.629	104.528	120.159	111.917	99.0827	112.923	105.364	104.627	109.059	92.1926	88.9693	82.7503	80.5131	63.0682	95.3643	71.7835	52.8034	74.2299	65.7201	56.2673	70.8898	73.2972	46.6033	65.5246	51.8434
Pp1s27_97V6.1	Archeaplastidia II	7.75702e-08	5	'PS.lightreaction.photosystem II.LHC-II'	4335.46	4173.01	4463.66	5242.65	5881.3	5762.39	5727.96	5606.42	6403.29	5568.75	5339.46	5971.42	5208.02	4903.21	5300.88	4780.3	4395.31	4476.54	4313.65	4399.88	4785.92	4233.34	2976.46	3648.02	4118.87	4514.22	3856.97	4581.69	4403.87	4143.82	4600.32	4080.59	4631	4823.34	4991.68	5099.36
Pp1s221_99V6.1	Specific	NE	NE	'not assigned.unknown'	0	0	0	0	0	0	0	0	0	0	0	0	0	0	0	0	0	0	0	0	0	0	0	0	0	0	0	0	0	0	0	0	0	0	0	0
Pp1s14_7V6.1	Specific	NR	NR	'not assigned.unknown'	0.353949	0.876536	0	0.101586	1.5641	0.0889587	0.458727	0	0	0	0	0.372698	0.729145	0	0.086926	0.113692	0	1.48079	0	0.0949991	0.914091	0.505867	0.353936	0.101338	0.249874	0.0745616	0.0908078	0.127853	0.0880544	0.12566	0.793295	0.975868	0	0	0	0.279328
Pp1s213_134V6.1	Specific	NE	NE	'not assigned.unknown'	0.707899	0	0	0	0	0.622711	0	0	0	0	0	0	0	0	0	0.170538	0	0.569534	0	0.474996	0	0	0	0.152007	0	0	0	0	0	0	0.396647	0	0.157515	0.150333	0	0
Pp1s30_186V6.1	Archeaplastidia I	NR	NR	'lipid metabolism.'exotics' (steroids, squalene etc).phosphatidylcholinesterol O-acyltransferase'	16.4233	18.1881	16.1491	22.6537	17.9532	19.7488	21.9355	16.4738	15.9576	21.0784	14.4032	17.5634	16.4578	17.6361	16.994	18.4181	16.4373	14.637	20.5126	18.5723	18.7389	22.1317	22.2272	23.7638	15.5921	18.0066	16.2092	13.9999	19.2399	16.0845	18.5291	17.9141	15.4365	9.62133	17.0067	15.9217
Pp1s166_101V6.1	Prokaryotic	0.0170009	16	'DNA.unspecified'	2.97318	2.23517	2.60869	2.74282	2.51617	3.29147	3.21109	3.58343	2.66867	3.713	3.34359	3.3077	3.80197	3.34661	3.34665	4.03607	3.61178	3.81588	2.75169	3.94246	4.30929	3.09843	3.61015	4.50954	3.34831	4.17545	4.17716	3.64382	2.68566	3.39282	3.62649	3.69436	4.41043	4.00889	3.89255	3.9106
Pp1s339_34V6.1	Specific	NR	NR	'not assigned.unknown'	0.778689	0	0	0	1.4961	0	0	0	0	0	0	0	0	0	0	0	0	0	0	1.04499	0	0	3.18542	0	0.549723	0.410089	0	0	0.484299	0	0	0	0	0	0	0
Pp1s287_6V6.1	Specific	NE	NE	'secondary metabolism.wax'	0	0	0	0	0	0	0	0	0	0	0	0	0	0	0.043463	0	0	0	0	0	0	0	0	0	0	0	0	0	0	0.12566	0	0	0	0	0	0
Pp1s246_4V6.1	Specific	NE	NE	'not assigned.unknown'	0	0	0	0	0	0	0	0	0	0	0	0	0	0	0	0	0	0	0	0.0949991	0	0	0	0	0	0	0	0	0	0	0	0	0	0	0	0
Pp1s159_80V6.1	Archeaplastidia I	NR	NR	'protein.synthesis.ribosome biogenesis.Pre-rRNA processing and modifications.WD-repeat proteins'	13.3085	11.5264	14.2236	11.9364	11.0167	8.98483	9.25795	12.6913	8.76849	11.3675	11.0596	11.6002	12.8121	9.82735	12.5173	12.0514	10.9828	10.8781	14.8216	11.5899	9.66325	12.7731	17.1305	10.9445	13.1434	15.6207	16.4816	13.6164	13.4723	11.7492	11.3328	12.8954	11.2886	7.96766	7.18268	10.0558
Pp1s218_50V6.1	Specific	NE	NE	'not assigned.unknown'	0	0	0	0	0	0	0	0	0	0	0	0	0	0	0	0	0	0	0	0	0	0	0	0	0	0	0	0	0	0	0	0	0	0	0	0
Pp1s294_26V6.2	Specific	8.10513e-06	21	'misc.acid and other phosphatases'	11.9635	7.45055	10.0621	5.33327	9.24861	10.2747	10.3005	8.26179	9.91221	7.99722	7.26589	10.4821	10.2601	7.86188	9.77917	9.60698	4.42259	9.11255	9.56838	10.5449	11.165	10.4335	7.71581	10.7418	15.1424	12.2654	15.8006	12.5296	11.9754	13.3828	14.9593	17.4959	15.8565	14.5823	13.3459	11.5642
Pp1s147_42V6.1	Specific	NE	NE	'not assigned.unknown'	0	0	0	0	0	0	0	0	0	0	0	0.279524	0	0	0	0	0	0	0	0.569995	0	0	0	0	0	0.44737	0	0	0	0	0	0.418229	0	0	0	0
[truncated: 30,927 more rows]
