# Supplementary material for: Kingdom-wide comparison reveals the evolution of diurnal gene expression in Archaeplastida
Source: Nat Commun. 2019 Feb 13;10:737. doi: 10.1038/s41467-019-08703-2 (PMC6374488; doi:10.1038/s41467-019-08703-2)
Supplement: Supplementary file 11 — Supplementary Data 8 [file 41467_2019_8703_MOESM11_ESM.xlsx]

## Sheet: Sheet1
Supplementary Data 8. S. moellendorffii matrix.
GeneName	Phylostratum	pVal	phase	Annotation	L1...A	L1...B	L1...C	L3...A	L3...B	L3...C	L5...A	L5...B	L5...C	L7...A	L7...B	L7...C	L9...A	L9...B	L9...C	L11...A	L11...B	L11...C	D1...A	D1...B	D1...C	D3...A	D3...B	D3...C	D5...A	D5...B	D5...C	D7...A	D7...B	D7...C	D9...A	D9...B	D9...C	D11...A	D11...B	D11...C
Smo444771|PACid_15419068	Streptophyta	3.19424e-08	17	'RNA.regulation of transcription.putative transcription regulator'	11.1154	9.37802	10.3228	8.92981	11.0445	15.6505	10.2082	11.941	12.7718	12.5981	12.0886	12.9679	13.0415	13.9545	12.5234	14.093	13.4797	14.944	13.452	16.3932	16.8331	17.0497	21.3954	17.6298	18.2223	18.8804	14.5764	19.1605	21.6803	17.3857	16.7079	16.9463	19.1265	12.899	14.3182	14.5929
Smo146310|PACid_15423345	Archeaplastidia I	NR	NR	'signalling.G-proteins'	135.917	150.339	157.869	186.038	217.043	183.263	170.186	204.909	179.707	190.043	178.222	158.983	182.794	135.657	184.736	180.707	196.61	143.118	149.526	176.402	162.699	150.544	141.245	161.788	164.428	158.175	138.508	144.644	169.856	163.627	186.618	181.588	174.008	138.203	164.05	171.497
Smo77427|PACid_15418601	Archeaplastidia I	NR	NR	'DNA.repair'	48.753	54.4507	55.9316	53.817	56.5875	47.4564	59.0137	56.1381	49.1266	62.1193	65.055	66.8606	63.6484	56.8832	54.607	56.2404	66.6538	65.8113	42.8071	64.6945	70.3987	53.0849	69.4903	61.7302	52.6897	53.1797	60.1357	56.9527	47.1098	63.182	53.01	56.171	56.5696	53.5702	55.8604	57.7192
Smo93539|PACid_15421977	Viridiplantae	NR	NR	'transport.nucleotides'	21.7383	24.79	25.0129	26.4322	24.3227	21.1478	15.7221	19.5915	16.1105	17.0878	18.8854	20.294	16.0184	17.31	17.3547	17.1882	16.5331	21.985	18.2349	18.1496	18.8356	13.7738	18.1175	16.8497	17.4742	18.9328	20.3285	17.6324	13.7743	16.9086	14.7096	17.5306	16.5099	18.6245	17.657	17.203
Smo19194|PACid_15401402	Archeaplastidia I	0.0229815	19	'protein.degradation.ubiquitin.E3.RING'	44.0395	53.4329	71.3661	64.8899	73.4645	76.1771	71.7553	63.8403	69.8477	79.8772	80.542	61.5555	62.6561	64.0203	63.3162	88.2461	66.5793	71.0561	83.8207	86.2983	97.9324	63.0616	72.5297	71.5592	79.7293	99.7512	92.0992	80.6976	118.671	85.6031	71.9937	82.2478	74.014	88.1868	77.8835	83.3458
Smo235298|PACid_15404613	Prokaryotic	8.10513e-06	13	'minor CHO metabolism.others'	53.8182	46.8901	49.1325	54.1742	62.2339	58.8437	45.0799	61.4624	59.2486	73.7122	68.4049	75.8708	64.0027	82.2357	63.2526	58.5454	72.3882	68.1822	70.3687	82.7855	68.7091	65.4441	71.8741	67.7108	72.4083	75.469	68.96	63.7118	70.5016	61.0088	47.4592	58.5815	54.8875	43.5669	43.4683	51.6091
Smo437699|PACid_15419874	Specific	5.72293e-06	12	'not assigned.unknown'	15.2661	11.9224	13.1516	13.4542	15.2017	12.6775	10.3572	17.7822	15.5806	17.7579	16.021	15.831	19.7749	21.0383	17.3547	18.3078	18.5439	19.1111	15.0662	17.0957	17.7092	18.0176	20.0842	17.9418	15.5504	11.9576	15.6222	15.0463	14.5894	15.4245	13.7104	15.8506	15.9491	13.0306	13.6119	12.2201
Smo89539|PACid_15410127	Archeaplastidia I	2.02166e-08	1	'glycolysis.cytosolic branch.glucose-6-phosphate isomerase'	262.267	305.622	323.133	313.674	308.811	269.705	259.526	263.063	269.375	241.106	282.504	284.452	268.486	258.425	226.057	197.434	210.537	236.878	201.182	202.163	207.817	208.394	259.903	221.178	237.318	225.515	257.407	278.71	205.229	249.442	265.05	294.66	277.926	339.848	297.216	300.757
Smo442676|PACid_15412442	Tracheophyta	0.0153461	5	'transport.amino acids'	98.4909	91.4539	77.4705	90.3696	89.5348	87.0595	91.7991	94.1321	69.5827	79.7432	76.027	77.6391	98.1659	79.8922	77.6196	93.317	91.6024	86.7186	52.7915	74.1791	59.1974	61.7214	73.3045	65.5786	85.0197	75.3641	61.0508	68.355	79.9562	63.6591	74.4916	75.6008	73.6402	63.5735	61.7674	60.5073
Smo420739|PACid_15415207	Streptophyta	NR	NR	'RNA.regulation of transcription.GRF zinc finger family'	30.2508	34.5315	30.9683	42.1487	45.6051	36.7423	38.7464	53.1399	44.8339	32.4334	35.489	32.1672	37.8488	31.4775	40.4944	33.3886	38.056	34.0552	47.8292	56.3808	42.3018	43.406	27.8915	45.8166	50.8194	57.2704	34.3819	38.9088	55.1787	44.9483	57.2841	56.4632	46.4145	35.8012	35.9561	49.7702
Smo271323|PACid_15422320	Streptophyta	3.37198e-07	17	'tetrapyrrole synthesis.protoporphyrin IX oxidase'	105.315	85.6381	90.1258	72.3314	68.1904	85.6572	86.9558	73.7136	76.1541	86.7123	95.6891	100.207	91.716	116.749	92.94	93.778	95.2516	99.7946	86.8698	96.7782	97.5569	131.409	141.066	125.489	129.747	120.52	121.579	136.298	102.614	123.661	109.628	110.224	119.307	120.303	113.197	95.9811
Smo109437|PACid_15404148	Archeaplastidia I	4.01435e-06	18	'protein.degradation'	6.82401	8.06946	6.99765	6.78665	5.4602	5.60951	3.87464	5.63449	5.03455	6.96915	6.79679	7.91549	4.46531	6.07181	8.20059	5.79527	7.44735	10.0585	9.38648	12.0021	6.25766	8.11536	11.3831	11.9612	9.83257	8.02415	9.34718	14.341	20.1317	10.866	8.32618	12.8558	10.7158	8.9503	9.50268	9.01677
Smo444652|PACid_15418210	Archeaplastidia II	4.12579e-07	20	'not assigned.unknown'	42.3511	33.441	35.7327	28.3372	25.5016	31.1328	32.5619	21.6592	32.751	24.9951	35.0035	34.525	33.8088	41.2244	29.2424	29.1739	27.4062	34.5581	54.9438	49.4137	49.1226	67.9755	63.4114	58.3499	69.7899	76.0983	77.3921	82.9899	86.7211	78.9245	81.4856	87.5801	90.8354	96.8739	106.263	92.0066
Smo89551|PACid_15410186	Embryophyta	0.0279628	10	'not assigned.unknown'	18.0098	14.5396	14.9879	16.1927	15.574	11.3873	20.4909	19.3847	13.8847	17.4899	17.2833	15.3257	17.9321	18.5882	10.9977	22.9835	17.4268	17.6742	14.2292	11.4167	12.3902	14.2205	15.972	16.0696	15.3901	10.9087	14.5764	14.3998	11.4107	14.3644	13.0999	15.0471	13.9555	12.9648	11.0437	11.0337
Smo410663|PACid_15407140	Streptophyta	NR	NR	'protein.degradation.ubiquitin.E3.RING'	17.7987	16.7205	13.6479	15.1807	15.3878	14.5286	18.4045	18.2475	16.6405	17.7579	16.7492	15.3257	18.0739	16.4578	16.274	18.6371	17.7992	18.6801	13.8107	15.9833	13.3914	11.838	12.575	18.1498	17.4207	18.9853	15.1647	15.0463	20.5392	16.4846	16.7634	17.4576	15.0769	13.228	14.5751	16.4319
Smo426503|PACid_15408725	Specific	NE	NE	'not assigned.unknown'	0	0	0.0992575	0.059532	0	0.33657	0	0	0.10599	0.134022	0	0	0.0708779	0.0532615	0.0635705	0.329277	0	0.215539	0	0.292735	0.0625766	0	0	0.364037	0.0534379	0	0.0653649	0	0	0	0	0	0	0	0	0.118642
Smo89261|PACid_15407766	Archeaplastidia I	NR	NR	'not assigned.unknown'	73.7274	98.5056	97.6694	99.359	101.696	88.2936	83.1557	98.5777	95.9213	121.759	106.855	97.2594	106.529	94.0597	109.151	115.971	104.188	103.602	88.2449	100.994	102.125	93.0661	96.6666	91.8412	104.524	106.884	111.12	95.8027	107.26	98.9074	92.1986	107.521	103.171	83.7116	92.7796	93.0744
Smo403568|PACid_15407956	Tracheophyta	8.10513e-06	21	'misc.oxidases - copper, flavone etc'	11.2561	9.88691	11.4642	7.50104	7.63187	11.8361	5.73745	5.99634	11.023	5.69594	9.8068	14.8205	2.97687	5.48593	0.444993	6.1904	3.12789	1.65247	8.60926	10.4799	7.63434	13.4015	9.71433	12.6373	10.7945	16.835	8.23598	15.8104	8.88402	14.7354	11.7122	11.7601	16.4476	13.7545	15.0887	13.5845
Smo113996|PACid_15420191	Specific	7.14256e-13	15	'not assigned.no ontology.pentatricopeptide (PPR) repeat-containing protein'	4.71349	2.32633	2.08441	1.19064	2.23372	3.08523	2.83147	1.96432	2.38478	3.21653	2.91291	4.37878	4.46531	3.19569	4.9585	8.49533	10.0539	11.0643	9.7452	11.3581	11.0135	11.838	13.4094	9.62097	9.77913	10.0695	9.41255	7.75826	6.35737	7.63273	4.05208	4.52874	6.60394	3.61961	4.3661	2.78808
Smo415639|PACid_15421712	Streptophyta	2.32862e-06	17	'cell.organisation'	18.0098	15.2665	13.6975	13.99	13.9607	14.2481	9.61208	9.97666	12.0299	13.6032	11.4089	15.4941	15.7349	18.2687	27.3353	16.859	19.0652	16.1654	18.474	13.8756	20.1497	27.9198	22.1105	21.2701	25.2761	16.9923	25.623	18.8079	25.185	22.0501	13.5439	19.0645	18.7527	21.3228	19.3264	14.9489
Smo174168|PACid_15415541	Embryophyta	0.00259777	2	'development.unspecified'	61.6271	56.9224	56.3783	58.0437	55.967	62.6021	47.0173	45.0759	46.0528	50.7944	50.0535	50.356	54.8595	52.5691	40.3037	35.5619	43.1946	50.0769	41.4918	47.5402	45.0551	46.9798	56.6769	43.8404	48.8957	47.2009	44.775	49.3707	46.6207	53.9061	51.2338	47.4057	46.9752	53.5044	52.2005	49.2363
Smo108836|PACid_15404272	Specific	9.6223e-06	15	'not assigned.no ontology.pentatricopeptide (PPR) repeat-containing protein'	3.23613	1.16317	1.63775	1.60736	2.17167	2.69256	2.16086	2.37786	1.43087	3.48458	1.45646	1.59994	2.33897	7.1903	2.54282	3.22691	9.08577	7.18464	7.05481	8.25513	7.38404	7.59419	6.07891	7.43675	7.32099	6.71302	7.58233	4.46688	1.38558	2.86227	2.71989	4.4557	2.24285	2.56663	2.56829	1.4237
Smo405536|PACid_15413969	Specific	NE	NE	'not assigned.unknown'	0	0	0	0	0	0	0	0	0	0	0.097097	0	0	0	0	0	0	0.143693	0	0.234188	0	0	0	0	0	0	0	0	0	0	0	0	0	0	0	0
Smo137590|PACid_15420889	Archeaplastidia II	NE	NE	'protein.postranslational modification'	0	0	0	0	0	0	0	0	0	0	0	0	0	0	0	0	0	0	0	0	0	0	0	0	0	0	0	0	0	0	0	0	0	0	0	0
Smo407304|PACid_15418091	Specific	5.00023e-08	13	'not assigned.unknown'	2.11052	3.1987	2.53107	3.69099	4.28129	3.14132	4.2472	4.39387	3.65667	4.75779	3.98098	2.77884	5.38672	5.1131	4.13208	5.92698	5.80893	7.25648	6.45694	9.95299	5.44416	7.66864	7.50924	7.54076	6.14536	3.09428	5.29456	3.99668	6.03135	4.61144	3.33047	3.36004	3.05277	2.17176	3.08195	3.38129
Smo79335|PACid_15401315	Archeaplastidia I	NR	NR	'not assigned.unknown'	15.1254	13.1583	6.60062	7.73916	5.95658	5.94608	13.7103	7.18526	9.9101	9.91764	10.2923	6.06293	9.21413	5.8055	9.78985	6.7831	9.68155	9.77111	16.4413	13.9927	8.88587	13.9227	9.53554	9.88099	11.3288	16.0483	8.10525	7.99336	11.0846	16.3786	9.21431	11.6871	12.4603	7.7657	9.6953	7.53375
Smo447781|PACid_15405423	Specific	NR	NR	'not assigned.unknown'	3.58788	5.59773	4.41696	4.22677	3.90901	5.10465	3.50208	2.84309	2.1728	4.2217	4.22372	4.29457	4.04004	3.99461	3.36924	1.51467	3.20236	5.96325	2.45125	3.10299	5.31901	4.24381	3.75462	3.90039	3.68721	0.681791	3.98726	3.11506	5.46082	3.23331	5.6063	3.1409	3.05277	4.1461	2.88933	3.02536
Smo444139|PACid_15414414	Specific	5.63903e-23	13	'signalling.light'	52.763	46.8901	65.8077	69.3548	79.1108	194.201	324.277	215.041	259.73	526.104	597.341	706.499	1011.99	1555.66	1255.07	1891.43	1691.07	1607.28	1979.11	1900.85	1652.65	1480.42	1077.87	1278.13	701.051	723.747	747.644	385.856	321.455	279.496	204.991	161.793	148.028	58.506	60.4833	86.4898
Smo96631|PACid_15409293	Archeaplastidia I	0.00813098	13	'protein.degradation.ubiquitin.E3.RING'	7.38681	13.4491	14.442	18.574	20.9721	11.5556	21.236	23.5201	16.5345	25.8663	22.8178	23.157	23.9567	15.4991	14.1126	25.4201	26.736	26.9424	14.5281	23.5359	27.0957	19.2833	13.8265	17.5778	26.2914	22.1844	24.185	18.3377	25.4295	15.4245	17.8735	18.9185	20.061	16.3211	13.2267	17.8556
Smo417794|PACid_15406194	Specific	NR	NR	'not assigned.unknown'	2.11052	1.81745	1.14146	2.67894	2.17167	1.1219	0.0745123	2.17109	2.91474	3.68561	2.28178	0.92628	3.04775	7.35008	0.953557	0.724408	0.968155	1.79616	0.777224	3.33718	3.44171	1.86132	2.68187	2.23622	2.24439	4.72009	2.94142	3.23261	1.7116	2.22621	2.1093	3.43308	2.36745	2.76406	1.92622	1.77963
Smo130474|PACid_15421846	Archeaplastidia II	3.06184e-05	23	'DNA.synthesis/chromatin structure'	77.1746	52.4151	49.4302	29.3493	36.9804	36.7423	33.2325	35.5128	28.4054	34.0416	34.3723	34.0198	32.533	26.6307	27.8439	25.4201	20.7036	33.1212	24.9908	29.859	31.6638	31.3447	45.1746	39.732	41.3609	44.736	42.2911	36.9693	30.9718	42.7751	44.0733	42.0735	42.801	43.1062	40.4506	37.3128
Smo73164|PACid_15404577	Archeaplastidia I	0.000905291	6	'RNA.regulation of transcription.AP2/EREBP, APETALA2/Ethylene-responsive element binding protein family'	16.3213	3.4168	4.11919	9.52513	3.28853	6.67531	5.29037	4.91079	2.1728	5.15985	7.47647	3.4525	7.58394	5.05984	1.84354	13.6979	9.68155	6.39433	1.37509	3.10299	2.19018	1.2657	0.297986	4.0044	1.5497	0	1.50339	1.70447	0	3.44533	1.60973	0.803487	2.92816	3.48799	1.47677	2.07623
Smo88488|PACid_15406472	Prokaryotic	0.00583824	17	'transport.misc'	18.1505	23.4087	22.1841	22.6817	21.3444	19.7455	20.7889	23.5718	24.9077	29.4849	27.4785	24.4201	26.0831	30.3058	30.8953	22.1274	23.9805	28.8822	22.4199	28.8637	28.5975	25.0162	29.6794	26.1066	33.3452	27.5863	34.6434	34.0893	26.9781	29.5238	30.6959	30.4595	31.1507	27.4432	27.3523	26.8723
Smo79447|PACid_15402153	Specific	2.60702e-05	16	'not assigned.no ontology.pentatricopeptide (PPR) repeat-containing protein'	6.05015	1.59935	1.88589	3.09567	0.992763	2.13161	0.298049	1.91262	1.16589	2.47941	2.08759	2.69463	3.75653	5.48593	5.5942	5.40014	6.40472	5.67586	5.321	4.44957	6.13251	6.32849	6.3173	5.51255	5.34379	2.8845	3.98726	4.70197	10.8401	5.98957	3.5525	2.4835	4.17419	2.63244	4.68713	2.90672
Smo170654|PACid_15407450	Archeaplastidia I	NR	NR	'transport.p- and v-ATPases.H+-transporting two-sector ATPase.subunit C'	76.6118	84.7657	81.7386	80.0111	83.3921	107.142	81.1439	81.4675	79.7578	93.2124	88.067	80.839	85.4079	58.0017	91.7322	93.317	86.3148	87.7963	91.3538	105.677	83.6649	104.532	86.8926	89.293	102.227	117.74	86.151	81.5205	79.9562	87.7233	95.9176	78.8878	77.8144	79.8288	83.9832	81.9814
Smo172535|PACid_15412636	Archeaplastidia I	1.47452e-07	16	'transport.metabolite transporters at the envelope membrane'	52.974	50.525	54.3931	50.7213	56.0911	60.6949	69.8925	58.3092	56.7579	68.0162	60.9769	67.3659	70.3818	44.4201	79.336	67.6334	78.0482	68.3259	68.874	76.638	76.9692	79.739	89.6341	83.0523	81.1721	73.581	78.9608	80.345	80.4452	72.3519	77.156	75.0895	74.4501	59.2958	65.9409	64.4224
Smo431977|PACid_15404468	Archeaplastidia II	9.99703e-09	15	'RNA.processing'	7.45716	6.03392	5.50879	5.47695	6.51501	9.64835	7.82379	6.04803	5.5115	8.71144	6.84534	7.15762	8.0092	14.1143	9.472	10.2734	14.5968	11.3517	15.1858	12.7047	11.8896	11.3168	10.0123	12.1172	11.7029	13.7407	11.3735	8.28723	10.9216	9.80593	8.21517	8.9114	7.72537	7.1734	8.21854	6.70326
Smo430219|PACid_15418484	Streptophyta	NR	NR	'not assigned.unknown'	8.09032	6.90629	6.25322	8.45355	9.3692	10.7703	11.2514	6.87511	7.10136	8.97948	8.88438	6.73659	8.0092	10.9719	8.64558	6.25625	11.32	7.75941	9.38648	9.89445	9.51164	8.11536	7.74763	10.037	8.22943	8.0766	7.97452	8.16968	7.74295	8.00376	8.4372	7.88878	7.60076	7.37084	6.80597	5.81344
Smo269321|PACid_15416303	Archeaplastidia I	1.93532e-06	12	'protein.synthesis.initiation'	191.283	158.336	144.32	170.143	168.646	176.307	158.339	177.047	160.417	172.822	170.842	160.668	187.189	203.459	186.198	210.935	201.898	190.034	211.764	212.818	191.484	220.306	165.084	186.023	157.428	189.8	165.7	143.351	174.583	161.082	155.589	163.838	146.782	129.385	153.455	144.031
Smo98964|PACid_15417514	Archeaplastidia I	1.93532e-06	13	'cell.organisation'	39.8184	34.6769	38.6608	33.9333	39.7726	48.5222	38.1503	48.0741	44.304	56.1553	52.2382	51.9559	49.1893	79.7324	56.8956	60.9162	63.6004	55.1062	57.9929	50.409	53.5656	52.8615	52.3859	57.7258	63.7514	55.0153	47.3896	41.3774	49.1474	48.3936	51.5113	57.5589	47.7851	43.9618	39.2307	36.7196
Smo417901|PACid_15407432	Archeaplastidia I	0.00465711	15	'not assigned.unknown'	12.03	9.66881	9.57835	7.50104	7.94211	15.9871	4.91781	8.16742	10.599	11.5929	11.1662	9.68384	9.07237	13.848	11.9512	13.8955	12.9584	12.8605	14.1096	11.5923	12.265	16.603	10.0123	11.1811	11.7029	16.363	12.0271	10.0505	15.0784	13.0922	12.7668	11.3219	11.6504	10.0691	8.86061	8.66084
Smo164271|PACid_15409025	Streptophyta	3.59072e-05	23	'misc.peroxidases'	183.967	148.74	162.435	112.992	106.97	136.031	101.933	105.556	159.781	139.383	137.052	129.511	87.2507	86.2836	80.7345	83.1753	61.664	68.2541	126.209	104.916	110.448	108.925	113.533	162.984	112.754	105.363	94.9099	146.055	142.389	142.637	116.622	156.753	141.736	156.433	155.317	136.735
Smo75404|PACid_15412714	Prokaryotic	1.03629e-11	10	'transport.ABC transporters and multidrug resistance systems'	28.9845	26.0985	30.1247	34.8858	34.7467	36.1252	28.4637	39.8033	41.1773	43.4232	43.7908	52.9664	44.9366	49.3734	34.9002	43.6621	44.9075	47.4186	35.274	32.7863	38.422	40.1301	39.9897	35.4676	29.658	28.5303	29.741	26.2135	25.1035	26.6085	20.2604	21.3289	23.8614	28.2987	25.0409	26.8723
Smo407423|PACid_15418952	Embryophyta	0.000570794	21	'not assigned.unknown'	93.0035	33.6591	29.6284	35.1834	26.06	36.2935	42.5465	32.6697	29.5713	26.9384	31.1196	24.3359	28.3512	31.371	24.7289	38.7888	30.832	27.589	33.3609	31.0299	34.1668	51.3725	31.2289	41.2401	35.0018	35.9251	28.8259	37.0281	65.1223	44.7893	35.6916	48.2822	41.8665	46.5942	34.8646	34.4061
Smo428235|PACid_15412438	Specific	7.24447e-05	16	'RNA.regulation of transcription.unclassified'	0.422104	0.145396	0	0.29766	0.124095	0.0560951	0	0.41354	0.264976	0.268044	0.242743	0.168415	0.637901	0.798922	0.190711	0.724408	0.22342	0.934003	1.79359	1.52222	0.563189	0.670076	1.19194	0.988099	0.961882	2.46494	1.04584	1.05794	0	0.689066	0.222032	0.146088	0.872219	0.065811	0.385244	0.355925
Smo430416|PACid_15420005	Specific	NE	NE	'amino acid metabolism.degradation.aromatic aa.tryptophan'	0	0	0	0	0	0	0	0	0	0	0	0	0	0	0	0	0	0	0	0	0	0	0	0	0	0	0	0	0	0	0	0	0	0	0	0
Smo437414|PACid_15418151	Archeaplastidia I	2.02166e-08	22	'lipid metabolism.Phospholipid synthesis.1-acylglycerol-3-phosphate O-acyltransferase'	49.3861	43.6914	39.306	35.6002	36.1738	30.7962	27.5695	30.6537	33.122	33.9076	30.7312	28.8831	25.1617	36.8037	31.5945	33.7179	28.2255	28.8822	24.4527	25.585	27.7214	37.3753	30.037	38.2758	41.8419	40.855	36.8658	42.0239	57.1348	46.7504	42.7966	57.1206	53.7661	64.9555	57.5297	52.6769
Smo230259|PACid_15412361	Prokaryotic	NR	NR	'transport.ABC transporters and multidrug resistance systems'	0.562805	0.872374	0.496288	0.714384	0.80662	1.23409	1.11768	0.568618	0.900919	0.804133	0.534034	1.0947	1.20492	0.159784	0.889987	0.263421	0.372367	1.00585	0.298932	0.58547	0.563189	1.11679	0.774763	0.780078	0.587817	0.839127	0.719014	0.470197	0.244514	0.53005	1.16567	1.02262	0.436109	1.05298	0.834695	0.771171
Smo418581|PACid_15407485	Specific	NR	NR	'protein.degradation'	2.46227	1.52665	1.48886	0.952513	1.17891	1.57066	3.12952	1.91262	1.16589	1.74229	2.03904	2.10518	1.98458	3.83483	1.0807	1.97566	1.71289	1.86801	1.85338	1.52222	1.31411	1.93577	2.44348	1.9762	1.81689	1.04891	2.22241	1.76324	2.93417	1.74917	1.22117	1.53393	2.11825	2.56663	1.66939	1.77963
Smo403558|PACid_15407932	Specific	NE	NE	'not assigned.unknown'	0	0	0	0	0	0.0560951	0	0	0.0529952	0	0	0	0	0	0	0	0	0	0	0	0	0	0	0	0	0	0	0	0	0	0	0	0	0	0	0
Smo115371|PACid_15421297	Archeaplastidia I	NR	NR	'transport.potassium'	35.0346	40.3473	51.7628	50.8999	51.6857	40.8372	36.8836	48.591	50.3455	55.5522	57.7242	54.0611	54.576	40.5852	58.4848	55.1867	56.8977	49.5022	44.4214	42.7393	47.8711	45.2673	49.406	44.2564	52.9035	39.2816	46.3437	46.4908	40.5079	44.9483	51.0118	43.1692	45.6669	51.201	44.3673	48.4058
Smo167322|PACid_15418477	Archeaplastidia I	NR	NR	'transport.metal'	54.381	57.7948	56.8745	54.7099	58.2008	58.395	61.3236	55.6729	68.6288	63.6605	69.7157	65.2607	60.388	71.0508	70.8811	68.6212	61.8875	69.1162	62.2377	58.1957	67.5201	67.9755	65.0801	64.1744	69.202	70.3818	70.3327	74.4675	64.3073	76.2213	64.6112	72.679	62.239	67.3905	65.6199	67.9224
Smo407847|PACid_15421931	Specific	NR	NR	'not assigned.unknown'	2.32157	2.83522	2.48144	1.96456	2.7301	3.02913	3.57659	1.03385	1.96082	3.21653	2.33033	2.10518	2.62248	1.75763	3.94137	3.95132	4.02157	2.9457	4.24484	2.40043	2.31533	4.31827	1.60912	5.51255	2.35127	5.13965	3.66044	1.82202	5.0533	1.64316	2.27582	3.21395	4.6726	3.02731	2.50409	2.96604
Smo410162|PACid_15403352	Specific	NE	NE	'not assigned.unknown'	0	0	0	0	0	0	0	0	0	0	0	0	0	0	0	0	0	0	0	0	0	0	0	0	0	0	0	0	0	0	0	0.0730442	0	0	0	0
Smo68710|PACid_15416533	Prokaryotic	6.69427e-05	9	'protein.targeting.chloroplast'	50.0896	78.3683	75.7335	85.3094	92.8854	62.4899	77.7163	77.177	78.0619	81.7535	86.4649	62.566	82.431	81.1705	54.7342	82.9777	91.4534	97.3519	61.879	56.7906	80.098	41.2469	42.314	54.8655	58.0335	33.4078	60.5933	51.5454	46.7022	53.6941	50.0126	43.3152	42.2403	48.6344	48.9902	57.7785
Smo232661|PACid_15421165	Specific	NR	NR	'protein.degradation.ubiquitin.E3.SCF.FBOX'	32.9944	25.5169	21.5885	21.9078	21.5926	31.6376	27.7931	21.4007	28.5114	24.526	24.8568	25.8516	22.1848	36.5374	29.6874	29.7666	38.3538	25.8647	34.9153	32.2594	21.5889	29.4833	22.0509	34.3234	31.1008	43.8968	24.185	25.6845	39.3668	26.9796	30.3628	29.656	31.5868	27.509	24.2062	23.5504
Smo427439|PACid_15411089	Specific	NR	NR	'not assigned.unknown'	7.87927	6.6882	7.14654	7.32244	6.39091	5.6656	8.04733	6.51326	8.32025	7.03616	7.08808	7.15762	6.02462	9.64032	3.75066	7.37579	9.23471	4.81371	5.61993	4.21539	7.00858	6.99857	4.94656	5.04451	5.87817	6.60813	3.39898	4.6432	7.17242	5.93656	3.38598	8.18096	5.17101	4.40934	5.52183	5.45752
Smo99900|PACid_15420286	Archeaplastidia I	2.81736e-12	22	'RNA.regulation of transcription.Alfin-like'	250.448	254.442	227.349	194.491	196.629	183.431	186.653	181.803	179.389	183.141	190.941	184.498	175.635	157.867	169.288	164.638	170.395	170.635	166.565	178.627	184.789	215.467	214.192	205.629	216.584	246.022	225.378	233.453	255.599	253.682	256.335	247.839	241.792	260.151	259.975	243.512
Smo415694|PACid_15421855	Archeaplastidia I	4.00107e-08	21	'not assigned.unknown'	4.92454	5.88852	5.90582	2.50035	2.29577	2.97304	3.35305	2.63632	3.65667	2.54642	3.3984	3.70512	2.97687	1.86415	2.22497	3.55619	2.60657	1.86801	1.73381	1.52222	2.9411	6.10513	5.48294	3.64037	6.73317	5.97878	5.0331	7.58193	6.52038	6.89066	7.7156	7.01225	8.09917	7.1734	7.51226	5.6948
Smo68476|PACid_15414532	Prokaryotic	9.6223e-06	9	'lipid metabolism.FA synthesis and FA elongation.beta hydroxyacyl ACP dehydratase'	78.0892	93.6348	91.9621	95.3108	97.6631	103.439	121.977	97.182	100.214	105.475	96.6115	93.8069	122.69	109.399	119.957	120.12	118.189	105.47	86.0328	64.8701	69.5852	83.9828	66.8084	82.2203	89.1344	73.3187	89.746	74.1149	59.9875	78.0234	85.2601	77.1347	77.2537	62.6521	71.9764	79.6086
Smo404652|PACid_15411781	Specific	6.14058e-07	9	'not assigned.unknown'	2.95473	4.14378	3.47401	6.1318	5.14996	5.6656	1.04317	4.1871	5.19353	6.29904	7.81631	6.98921	6.66252	4.90005	7.62846	6.1904	6.85156	6.25064	4.4242	5.26923	5.8822	5.58396	5.48294	1.71617	0.855006	3.4614	2.74533	2.58609	4.97179	2.91528	2.8309	0.876531	0.747616	2.43501	2.24726	3.49993
Smo96034|PACid_15404581	Archeaplastidia I	0.000743431	11	'signalling.calcium'	0.633155	1.45396	1.68738	1.90503	1.79938	1.06581	2.60793	2.68801	1.58986	2.4124	2.62162	1.51573	1.98458	3.51526	3.68709	2.63421	1.93631	2.51462	1.37509	3.16154	2.25276	1.19125	2.20509	2.0282	1.92376	3.30406	1.56876	2.05711	1.95611	1.80217	1.33219	1.16871	1.68214	1.44784	1.02732	1.54234
Smo70673|PACid_15421982	Archeaplastidia I	9.6297e-08	22	'not assigned.no ontology.hydroxyproline rich proteins'	76.2601	70.6623	66.304	64.8304	66.2049	64.3971	60.0569	60.9455	62.9053	62.1863	63.4044	61.2187	59.2539	71.2638	62.4898	54.6599	58.4617	60.7102	51.9545	55.0342	59.6355	65.2207	83.3764	74.3155	75.4008	71.116	69.9405	83.0486	70.5831	81.0977	83.4284	81.8096	81.7394	85.9492	85.1389	77.651
Smo407368|PACid_15418254	Archeaplastidia I	4.12579e-07	15	'amino acid metabolism.synthesis.aromatic aa.tryptophan.indole-3-glycerol phosphate synthase'	47.6977	52.1244	53.9465	52.8049	51.8098	48.1296	55.8842	48.5393	50.1865	65.8049	64.6181	71.9973	62.8687	66.3105	63.1891	73.0994	80.3569	76.0853	59.4278	71.3688	75.2171	85.9931	70.0862	75.1476	73.0496	55.3824	77.8496	68.8839	66.1819	65.1432	56.507	59.0928	64.9803	61.8624	65.8125	61.5157
Smo91600|PACid_15416944	Tracheophyta	1.32969e-06	18	'signalling.receptor kinases.leucine rich repeat VIII.VIII-2'	47.6274	43.3279	45.1125	37.5647	42.2545	49.1954	53.2763	49.5732	66.456	55.0161	56.8989	76.6287	56.4188	59.28	61.3455	60.4552	53.9933	54.1722	73.358	61.0645	72.714	101.181	122.711	111.083	121.411	142.599	97.5245	128.54	115.818	119.791	113.791	129.873	122.484	97.4003	85.9736	93.549
Smo403851|PACid_15410388	Specific	NE	NE	'not assigned.unknown'	0	0	0	0	0	0	0	0	0	0	0	0	0	0	0	0	0	0	0	0	0	0	0	0	0	0	0	0	0	0	0	0	0	0	0	0
Smo176429|PACid_15423416	Embryophyta	9.0634e-05	15	'protein.postranslational modification'	83.4358	74.6607	65.8574	64.2946	68.9971	70.0066	80.2497	83.4835	81.7186	86.9804	79.3283	73.1762	86.9672	100.025	78.5731	96.4122	89.1448	86.7186	83.163	86.3568	84.979	90.0135	93.4483	84.6645	83.5234	93.1956	82.4905	83.5188	106.119	90.9567	84.372	83.0513	84.9167	72.8528	82.9558	72.7274
Smo100105|PACid_15420216	Archeaplastidia I	0.00415285	17	'protein.postranslational modification'	8.37172	14.2488	14.0946	13.9305	17.0011	16.4919	24.5891	17.3687	15.3686	19.0311	17.6231	15.4099	21.476	14.7002	20.279	17.0565	18.9907	18.9674	20.9253	19.262	19.8994	20.1023	16.9256	19.2419	20.253	23.8627	20.1324	20.0422	21.1097	23.7463	19.5388	18.8454	21.1825	16.5186	15.9876	19.22
Smo424317|PACid_15401386	Specific	NE	NE	'not assigned.unknown'	0.140701	0	0.694803	0.29766	0.124095	0	0	0	0.264976	0.536089	0.0485485	0	0.567023	0	0	0	0	0.287386	0	0	0.312883	0	0.119194	0.260026	0.267189	0	0.26146	0.117549	0	0.053005	0.111016	0.146088	0	0.263244	0.449451	0.237283
Smo111389|PACid_15409708	Prokaryotic	NR	NR	'transport.ABC transporters and multidrug resistance systems'	5.9798	0.363489	0.148886	0.178596	0.0620477	10.8263	1.34122	0.155078	1.1129	1.07218	1.11662	3.53671	3.47302	4.90005	1.84354	4.54402	0.819208	1.43693	1.37509	0.58547	1.56441	2.23359	0.893957	3.69237	0.213751	2.3076	0.588284	0.293873	0	1.11311	1.16567	1.75306	0.249205	2.10595	0.256829	0.177963
Smo74004|PACid_15406667	Archeaplastidia I	NR	NR	'major CHO metabolism.synthesis.starch.ADP Glucose Phosphorylase'	15.6178	13.958	14.4916	13.0375	13.5884	19.9698	21.087	11.7342	14.3617	13.1342	13.9334	13.0521	14.6008	11.0784	12.4598	13.6979	13.9265	15.8781	15.1858	14.8709	12.6405	12.2847	12.9922	14.2494	14.4817	15.1043	13.8574	14.2822	14.5078	15.6895	12.9888	15.7776	15.9491	13.3596	15.2171	14.3556
Smo17905|PACid_15401479	Specific	NE	NE	'signalling.receptor kinases.misc'	0	0	0	0	0	0.841426	0	0.0516925	0	0	0.0485485	0	0	0	0	0.329277	0	0	0	0	0	0	0	0.0520052	0	0	0	0	0	0	0	0.0730442	0	0	0	0
Smo107444|PACid_15420732	Archeaplastidia II	1.62643e-19	12	'RNA.RNA binding'	99.8275	93.2713	88.6866	124.005	128.004	154.261	172.794	173.894	167.518	206.059	216.429	248.917	276.353	316.373	249.069	330.989	293.426	266.622	239.445	267.267	239.168	224.029	243.573	233.035	196.972	214.712	157.856	157.105	157.63	140.198	122.228	108.471	130.334	83.58	82.1854	86.5491
Smo59179|PACid_15407760	Streptophyta	NR	NR	'RNA.regulation of transcription.AS2,Lateral Organ Boundaries Gene Family'	37.7783	40.7108	26.3529	37.0885	33.6919	32.7034	28.8363	32.6697	26.1796	36.9231	30.2457	24.1675	28.7056	24.6068	38.1423	40.6327	33.3641	34.8455	27.1431	24.0043	34.6674	38.8644	26.1631	30.8911	28.8565	21.5026	31.8981	28.5057	28.0376	32.8631	33.4713	22.4246	32.5213	31.5235	28.7649	31.4994
Smo426997|PACid_15412056	Embryophyta	NR	NR	'misc.GDSL-motif lipase'	69.1546	160.008	181.046	173.06	210.342	101.981	159.084	196.845	209.914	179.188	167.25	153.342	185.771	80.8509	169.288	120.779	141.574	157.559	188.507	174.587	167.705	133.047	90.1109	137.918	133.969	122.985	147.071	133.007	127.799	131.187	140.657	140.61	102.299	105.166	100.035	161.946
Smo419917|PACid_15413491	Specific	NE	NE	'not assigned.unknown'	0	0	0	0.119064	0.186143	0	0	0	0.370966	0	0.0485485	0.0842073	0	0	0	0	0.372367	0.0718464	0	0.644017	0.125153	0.148906	0.0595971	0.208021	0.0534379	0	0	0.235099	0.16301	0.159015	0.388555	0.438265	0	0.131622	0.0642073	0.118642
Smo407804|PACid_15421822	Specific	NR	NR	'not assigned.unknown'	11.9596	12.3586	11.2657	11.7278	13.3403	11.2751	9.0905	12.3545	15.3156	13.2012	12.6712	10.5259	11.9784	11.1316	10.5527	11.854	16.1607	14.8004	11.5388	11.6509	13.6417	9.23215	12.0386	12.5333	12.932	13.1638	12.354	11.226	11.0846	13.3043	11.7677	11.9793	10.9027	10.3981	11.0437	10.1439
Smo413741|PACid_15416748	Specific	NE	NE	'not assigned.unknown'	0	0	0	0	0	0	0	0	0	0	0	0	0	0	0	0	0	0	0	0	0	0	0	0	0	0	0	0	0	0	0	0	0	0	0	0
Smo166499|PACid_15416456	Archeaplastidia I	1.07646e-14	15	'not assigned.no ontology'	14.2108	10.2504	11.4642	12.2041	14.3951	18.0626	23.0243	19.6949	17.1175	20.6394	20.0505	20.715	26.3666	25.459	24.8561	22.2591	28.5978	29.1696	29.953	36.2991	31.5386	29.8556	38.5593	35.7796	33.078	34.7189	30.0679	28.2706	30.9718	27.6686	24.59	22.5707	25.0451	18.2297	19.2622	17.1437
Smo437242|PACid_15416680	Archeaplastidia I	4.12579e-07	15	'misc.dynamin'	54.8031	46.0177	47.6932	44.2918	47.9629	58.9559	50.9664	53.4501	55.009	52.0676	61.8994	66.2712	63.0105	68.2279	58.2306	58.2161	61.7385	64.4462	60.5039	65.9825	64.0784	73.485	76.3439	73.8474	70.1639	67.3924	62.5542	68.6488	54.2007	67.4754	61.7248	59.2389	61.0553	59.9539	58.9423	53.6854
Smo90552|PACid_15413423	Archeaplastidia I	0.00813098	14	'cell.organisation'	22.3011	30.0242	32.4572	32.0282	32.575	34.3302	49.7742	33.8069	43.5621	39.7376	40.3438	43.7878	40.8966	49.6929	40.4308	37.1424	41.7052	38.5815	43.8833	41.3927	40.1116	35.8863	39.2149	43.8924	44.7275	47.6729	37.5848	42.788	46.2132	38.7467	44.7394	37.983	35.9479	32.7739	35.6351	31.6773
Smo407927|PACid_15422691	Specific	NE	NE	'not assigned.unknown'	0	0	0	0	0	0	0	0	0	0	0	0	0	0	0	0	0	0	0	0	0	0	0	0	0	0	0	0	0	0	0	0	0	0	0	0
Smo7969|PACid_15406097	Archeaplastidia I	7.46985e-07	12	'protein.targeting.nucleus'	91.5261	94.5799	88.1407	107.455	109.266	126.831	87.3284	106.435	106.785	136.971	127.44	129.679	132.825	130.118	113.728	116.366	126.903	148.147	101.697	152.574	133.601	132.005	124.439	127.517	117.937	100.748	121.056	112.142	115.574	104.473	97.9159	87.2148	100.305	86.2783	96.8888	97.7014
Smo7414|PACid_15402200	Specific	NR	NR	'protein.postranslational modification.kinase'	0	0	0	0	0.310239	0	2.60793	0	0	0	0	0	0	0	0	0	0	0	0	0	0	0	0	0	0	3.40895	0	0	0	0.53005	0.555079	0	0	0.65811	0.642073	0
Smo232175|PACid_15417461	Embryophyta	NR	NR	'development.unspecified'	57.8986	56.4862	54.6909	66.2592	68.9971	83.3573	79.5791	78.9345	81.6656	69.1554	75.1046	82.1863	68.9642	74.6726	50.6657	68.0944	55.0359	56.1839	70.7872	82.6098	78.5962	54.0528	65.4377	70.155	78.8743	81.1856	71.5092	75.7018	79.2226	77.2283	76.9894	70.7068	77.6275	58.9009	64.3357	66.736
Smo403655|PACid_15408764	Archeaplastidia I	1.7669e-09	18	'not assigned.unknown'	33.9793	36.4216	36.9734	34.6476	37.5389	30.5157	35.0208	37.7873	32.698	41.8819	40.538	39.1564	40.1878	40.4787	51.8099	36.879	40.737	44.4729	46.6933	47.1303	51.8134	56.1375	60.7891	61.3662	67.2783	60.522	64.2537	70.8235	57.8684	67.3694	63.39	60.4806	55.7597	49.095	47.385	49.5922
Smo440901|PACid_15408618	Prokaryotic	4.01435e-06	5	'stress.abiotic.heat'	95.114	121.115	138.663	171.988	197.374	163.461	129.13	161.539	152.732	162.167	145.791	127.069	138.141	99.7055	144.686	110.176	122.881	108.919	143.787	104.858	106.505	88.7478	88.025	95.1176	92.2872	87.951	101.446	91.2771	89.8182	99.5965	129	116.286	95.3211	85.3569	88.3493	114.074
Smo438654|PACid_15422661	Specific	4.2048e-05	22	'not assigned.unknown'	86.883	147.213	181.691	82.0351	107.529	66.08	94.5561	119.668	146.214	118.006	89.2807	91.3649	79.0289	61.3572	104.128	75.6019	56.0041	64.3025	103.67	90.865	72.5888	81.0047	127.836	149.203	163.573	138.141	119.422	156.399	155.022	127.954	198.219	167.198	162.295	73.1819	137.468	158.624
Smo412775|PACid_15414014	Specific	NE	NE	'not assigned.unknown'	0	0	0	0	0.186143	0	0	0	0.0529952	0	0.097097	0.168415	0	0	0	0.263421	0.148947	0.359232	0.358719	0	0.0625766	0	0.0595971	0.10401	0.106876	0.681791	0	0.176324	0	0.10601	0	0.0730442	0	0.131622	0	0
Smo446572|PACid_15423236	Specific	0.0338965	4	'not assigned.unknown'	1.89947	1.38126	1.43923	2.44081	2.04757	2.46818	4.09818	1.91262	1.64285	1.40723	1.26226	1.0947	2.26809	2.7696	1.84354	2.30494	1.19158	1.43693	1.01637	0.58547	1.0638	0.446717	1.90711	1.50815	1.44282	1.31114	1.3073	1.64569	0.489029	1.11311	1.66524	1.09566	2.36745	1.84271	1.34835	1.60166
Smo11951|PACid_15406361	Streptophyta	9.6297e-08	20	'misc.nitrilases, *nitrile lyases, berberine bridge enzymes, reticuline oxidases, troponine reductases'	8.86418	4.36187	2.82884	1.54783	1.67529	3.25351	0.819635	0.930466	1.48387	1.40723	1.35936	1.43152	1.20492	2.29024	1.46212	2.43665	2.38315	1.93985	1.97295	1.75641	1.8773	3.12702	3.09905	3.22432	4.22159	3.25162	4.05263	2.93873	5.94985	4.29341	3.88555	7.37747	3.23967	3.81704	3.72402	4.86431
Smo428398|PACid_15413365	Archeaplastidia I	NR	NR	'not assigned.unknown'	0	0.218094	0.0496288	0.119064	0.0620477	0.44876	0	0.0516925	0.0529952	0.0670111	0.145646	0.336829	0	1.54458	0	0.0658553	0.372367	0.143693	0.298932	0.644017	0.250306	0.223359	0.178791	0.260026	0.694692	0	0.326825	0.0587747	0	0.159015	0	0.146088	0.373808	0	0.192622	0.296604
Smo76736|PACid_15417977	Archeaplastidia I	1.01357e-12	16	'not assigned.no ontology'	59.1649	58.0129	58.3138	53.8765	45.2328	48.4661	86.6578	58.3609	67.1449	81.4184	75.0075	78.818	83.2815	140.61	107.752	116.696	128.988	117.613	178.104	135.244	124.402	160.669	116.751	155.08	143.694	161.06	157.922	143.528	146.546	131.4	121.174	123.591	123.481	92.991	97.7235	94.9134
Smo15530|PACid_15415033	Specific	0.00906165	19	'signalling.calcium'	18.7133	15.0485	15.4345	12.1445	13.8366	19.5211	8.27086	11.3207	12.7718	14.9435	12.477	15.5784	14.7426	14.6469	8.8363	14.3565	16.0863	13.2916	14.289	12.1192	15.6441	15.6351	19.2499	14.6135	15.3367	23.1284	16.5373	15.8104	14.0188	18.8168	16.9854	17.6037	16.0114	15.4656	15.5382	14.2963
Smo48533|PACid_15422906	Specific	4.00107e-08	17	'not assigned.no ontology.pentatricopeptide (PPR) repeat-containing protein'	12.1707	9.45072	7.2458	6.07227	4.90177	5.10465	5.58842	5.73787	5.5645	8.24236	6.74824	6.31555	10.3482	6.55116	15.7655	5.07086	9.45813	13.076	11.0007	11.3581	12.3902	15.4117	12.873	15.2895	13.4129	19.2475	11.1774	14.87	11.0846	13.9933	12.2672	10.9566	9.096	10.464	10.0805	9.01677
Smo449338|PACid_15408044	Specific	NR	NR	'not assigned.unknown'	13.648	32.3505	36.3779	36.255	46.784	34.2741	50.8919	52.6747	45.0989	47.5779	34.1782	36.4618	58.7578	15.286	46.47	40.4352	50.642	34.1989	63.9716	54.9756	38.4846	26.9519	20.1438	25.2745	47.5063	41.3795	34.7088	25.9784	25.837	29.4178	52.6215	30.1673	28.0356	20.4014	21.5094	31.5587
Smo109643|PACid_15405764	Archeaplastidia I	0.0153461	15	'misc.UDP glucosyl and glucoronyl transferases'	0.914558	0.654281	0.694803	0.714384	1.17891	0.841426	0.96866	1.34401	0.847923	2.27838	1.84484	1.0947	0.921413	0.532615	1.39855	1.25125	1.34052	1.22139	1.91317	1.05385	1.81472	1.2657	1.54953	2.0282	1.44282	0.419564	1.89558	1.70447	1.46709	1.74917	2.71989	1.46088	1.12142	0.987166	0.834695	0.949134
Smo415432|PACid_15420280	Streptophyta	NE	NE	'cell wall.degradation.mannan-xylose-arabinose-fucose'	0	0.145396	0	0	0	0	0	0	0	0	0.0485485	0.0842073	0	0	0	0	0	0.0718464	0	0	0.0625766	0	0	0	0.106876	0	0	0.176324	0	0	0	0	0	0	0	0
Smo232676|PACid_15421190	Archeaplastidia I	NR	NR	'minor CHO metabolism.others'	4.08034	6.10662	5.95545	8.15589	6.8873	8.80692	19.2987	11.5274	11.6589	12.5311	12.0886	13.389	9.07237	10.9186	10.4256	11.7222	9.16024	10.777	9.98434	6.96709	13.2037	10.0511	12.8134	10.8171	11.1151	8.96817	10.6545	11.6962	6.68339	11.7671	10.0469	9.86097	9.96821	8.29219	9.50268	9.07609
Smo407388|PACid_15418300	Specific	NE	NE	'not assigned.unknown'	0	0	0	0	0	0	0	0	0	0	0	0	0	0	0	0	0	0	0	0	0	0	0	0	0	0	0	0	0	0	0	0	0	0	0	0
Smo79895|PACid_15405267	Streptophyta	NE	NE	'not assigned.unknown'	0	0	0	0	0	0	0	0	0	0	0	0	0	0	0	0	0	0	0	0	0	0	0	0	0	0	0	0	0	0	0	0	0	0	0	0
Smo430311|PACid_15419239	Specific	NR	NR	'not assigned.unknown'	2.53262	3.3441	2.53107	4.16724	3.84696	3.81446	1.1922	3.25663	1.90783	2.54642	2.37888	3.70512	2.83512	7.13704	1.77997	4.60987	3.57473	3.73601	3.04911	1.93205	3.19141	2.5314	3.45663	3.22432	4.32847	5.82144	3.7258	3.76158	4.07524	3.86937	2.77539	3.1409	2.30515	3.29055	3.33878	2.8474
Smo438018|PACid_15418022	Viridiplantae	0.000743431	12	'protein.targeting.secretory pathway.vacuole'	23.6378	21.3005	19.1567	25.5392	24.1366	22.8868	27.048	25.6912	23.4769	28.4127	29.5175	25.2622	26.5792	29.7199	25.6825	35.2984	27.4807	31.4687	22.2406	24.8239	27.4085	26.803	29.3218	27.0947	24.1539	26.1703	26.7343	26.5662	28.6897	27.5626	20.871	22.6437	23.9237	23.7578	25.4903	24.4402
Smo404343|PACid_15409419	Tracheophyta	NE	NE	'not assigned.unknown'	0	0	0	0.059532	0	0	0	0.0516925	0.0529952	0.0670111	0	0	0	0	0.190711	0	0	0	0	0	0	0	0	0.0520052	0	0	0	0.117549	0	0	0.111016	0	0.0623013	0	0	0
Smo47017|PACid_15416258	Archeaplastidia II	NR	NR	'misc.misc2'	4.99489	5.16155	5.35991	4.6435	6.14272	8.18988	5.66293	5.73787	5.03455	7.57225	6.99099	7.74707	5.38672	7.03051	8.3913	5.72941	7.74524	6.60987	3.64698	6.08889	5.13128	3.57374	4.94656	5.66857	6.51942	4.72009	4.96773	7.34684	5.94985	5.88356	5.6063	4.30961	5.73172	5.39651	6.93439	6.99986
Smo404220|PACid_15408542	Archeaplastidia I	NE	NE	'glycolysis.cytosolic branch.phosphoglycerate mutase'	0	0	0	0	0	0	0	0	0	0	0	0	0	0	0	0	0	0	0	0	0	0	0	0	0	0	0	0	0	0	0	0	0	0	0	0
Smo2225|PACid_15408322	Archeaplastidia I	0.0138389	8	'protein.degradation.ubiquitin.ubiquitin protease'	16.8841	15.8481	14.3427	17.6215	15.8842	16.7163	7.74928	16.0247	16.7995	16.7528	17.0405	14.3152	15.5931	16.8306	10.6163	19.2297	16.9055	16.2373	15.3651	14.6953	15.081	13.9227	14.3629	13.2093	13.787	9.07306	15.3608	15.3402	15.4859	13.0922	14.21	11.8332	13.3325	12.3067	13.2267	13.9404
Smo407772|PACid_15421223	Specific	NE	NE	'not assigned.unknown'	0	0	0	0	0	0	0.298049	0	0	0	0	0	0	0	0	0	0	0	0	0	0	0	0	0	0	0	0	0	0	0	0	0	0	0	0	0
Smo230438|PACid_15413946	Archeaplastidia I	1.16334e-10	14	'protein.aa activation.glycine-tRNA ligase'	50.7228	52.4878	50.7702	52.1501	53.4851	57.6657	58.1196	58.7227	61.0505	62.7894	62.579	61.2187	62.0182	74.566	63.1255	69.9383	74.9203	71.2716	64.0313	67.0949	72.2134	69.4645	77.8339	65.9946	65.7286	61.0465	74.0585	69.4129	64.0627	66.7334	62.9459	61.7954	61.6783	55.6761	57.7224	58.8463
Smo143891|PACid_15418711	Prokaryotic	1.93973e-11	16	'protein.synthesis.ribosomal protein.prokaryotic.chloroplast.50S subunit.L18'	175.314	214.386	224.123	194.551	176.402	131.711	143.287	186.765	204.615	196.074	188.174	210.855	205.9	213.312	265.852	227.464	291.042	253.833	301.204	300.639	289.041	310.543	303.409	320.612	317.902	257.402	331.792	274.772	241.336	269.849	283.923	283.12	275.434	226.522	231.018	254.902
Smo413914|PACid_15418227	Tracheophyta	0.0170009	14	'protein.degradation.ubiquitin.E3.RING'	66.7627	88.6914	88.7362	95.0131	96.174	86.9473	109.011	112.793	100.744	105.609	97.7767	90.2702	109.223	86.4433	106.544	92.6584	99.5711	96.9208	116.046	124.881	113.702	103.266	102.09	100.422	123.922	120.677	104.388	105.971	105.956	114.014	117.344	110.516	95.8818	83.8433	84.561	100.964
Smo415314|PACid_15419455	Tracheophyta	0.000122038	12	'hormone metabolism.jasmonate.signal transduction'	104.963	94.5072	88.8355	84.6546	100.579	97.8859	119.443	107.159	101.38	130.001	119.284	114.269	131.904	137.947	137.63	167.799	135.765	135.43	106.779	122.363	119.271	113.541	123.485	115.816	126.541	120.992	116.938	118.49	141.248	125.675	129.944	100.363	107.158	93.5833	98.5582	102.862
Smo418683|PACid_15408297	Archeaplastidia I	1.16334e-10	13	'lipid metabolism.lipid degradation.lipases.triacylglycerol lipase'	9.49733	11.777	10.5213	13.2756	13.03	13.9116	17.1378	16.3348	17.1175	17.6239	14.8073	17.6835	19.3497	15.286	16.2105	20.3493	18.7673	21.3384	19.4904	22.2479	17.3963	19.0599	16.6872	18.3578	19.3445	20.3488	17.7793	15.8104	16.953	17.3326	16.9299	14.901	14.3293	11.3853	12.6488	12.9319
Smo166581|PACid_15417219	Archeaplastidia I	0.0229815	20	'RNA.regulation of transcription.Orphan family'	19.6278	15.4846	16.4271	11.9659	12.8439	22.4941	22.3537	13.1816	14.2557	21.6446	16.6521	21.4729	16.3019	24.5003	9.15415	13.1052	19.7355	18.0334	14.4683	15.6321	14.0172	18.6877	21.9317	22.3622	21.7492	29.1072	22.028	21.7466	20.6207	25.7074	27.3654	24.4698	25.8551	20.7963	19.7759	18.2708
Smo424258|PACid_15422949	Specific	NE	NE	'not assigned.unknown'	0	0	0	0	0	0	0	0	0	0	0	0	0	0	0	0	0	0	0	0	0	0	0	0	0	0	0	0	0	0	0	0	0	0	0	0
Smo178526|PACid_15407700	Archeaplastidia I	1.17959e-20	15	'protein.targeting.chloroplast'	122.551	113.627	115.486	108.408	111.81	119.09	135.091	124.837	135.774	149.368	157.54	176.751	175.068	197.92	181.939	220.484	219.175	209.576	222.944	235.3	248.429	251.874	313.004	255.294	226.844	209.572	226.424	213.705	202.295	220.978	177.126	177.351	179.054	158.407	174.066	150.497
Smo421016|PACid_15412704	Specific	NE	NE	'not assigned.unknown'	0	0	0	0	0	0	0	0	0	0	0	0	0	0	0	0	0	0	0	0	0	0	0	0	0	0	0	0	0	0	0	0	0	0	0	0
Smo445363|PACid_15418889	Specific	0.00204116	20	'not assigned.unknown'	56.0694	34.2407	26.5514	52.7454	38.5316	20.4186	26.0793	27.1903	14.9976	36.6551	24.0801	13.389	35.0846	40.6385	40.1765	54.4623	45.0565	50.7235	17.8164	18.3252	23.9043	35.2907	36.2947	35.1555	58.942	49.4036	48.1739	58.1869	47.5988	58.3586	46.3491	48.5744	59.5601	43.8302	46.4219	46.9821
Smo421357|PACid_15415107	Specific	NE	NE	'not assigned.unknown'	0.633155	0	0.0992575	0.119064	0.434334	0	0	0.103385	0	0	0.534034	0	0	0	0	0.131711	0	0.287386	0.119573	0	0.125153	0	0.238389	0.10401	0.213751	0	0.26146	0.117549	0	0.371035	0	0	0.436109	0.131622	0.128415	0.415246
Smo404514|PACid_15410936	Specific	NR	NR	'not assigned.unknown'	1.40701	1.45396	0.992575	0.416724	0.434334	0.729236	0.521586	0.258463	0.794928	1.2062	0.485485	1.0947	0.496145	0.106523	0	0.658553	0.744735	0.359232	0.119573	1.17094	1.12638	0	0.595971	0.520052	0.961882	0.681791	0.457554	1.17549	0.570533	0.53005	1.44321	1.46088	1.43293	0.987166	0.834695	0.118642
Smo97920|PACid_15414591	Specific	3.59072e-05	15	'not assigned.no ontology.pentatricopeptide (PPR) repeat-containing protein'	0.844207	0.218094	0.893318	0.476256	0.372286	0.673141	0.447074	0.775388	0.635943	0.670111	0.97097	1.0947	0.425267	1.3848	0.572134	1.51467	1.34052	1.29323	2.33167	1.40513	1.56441	2.01023	2.0263	1.40414	1.38938	0.0524454	0.784379	1.23427	0.733543	1.21912	1.11016	0.803487	0.373808	0.987166	0.898902	0.355925
Smo429463|PACid_15416942	Specific	NE	NE	'misc.short chain dehydrogenase/reductase (SDR)'	0	0	0	0	0.0620477	0	0	0	0.0529952	0.0670111	0.0485485	0	0	0	0	0	0	0.0718464	0	0	0	0	0	0	0	0	0	0	0	0	0	0	0	0	0	0
Smo418658|PACid_15408226	Archeaplastidia I	0.00259777	7	'transport.metal'	9.98979	8.21486	9.72724	9.34653	9.67944	9.03131	12.1455	10.5453	8.79721	10.6548	9.75825	11.2838	11.4822	10.8121	11.5698	8.89047	8.7134	7.47202	8.01139	11.241	6.82085	9.75333	6.97286	7.85279	8.71037	11.9576	7.25551	7.46438	8.4765	7.10268	8.65923	8.9114	7.53846	7.50246	5.84287	7.77103
Smo425783|PACid_15407436	Specific	NE	NE	'transport.metal'	0.0703506	0.0726978	0.0496288	0.059532	0.248191	0.392665	0	0.310155	0.264976	0.335055	0.194194	0.168415	0.141756	0	0.0635705	0.131711	0.968155	0.79031	0	0.292735	0.18773	0	0.297986	0.0520052	0.0534379	0.629345	0.196095	0.176324	0	0.371035	0.333047	0.146088	0.311507	0.131622	0.0642073	0.355925
Smo6020|PACid_15418561	Prokaryotic	NR	NR	'mitochondrial electron transport / ATP synthesis.cytochrome c oxidase'	1.96982	3.12601	2.03478	2.44081	3.16443	3.25351	2.08634	2.22278	2.49077	3.41756	2.62162	1.93677	1.20492	1.59784	2.03426	2.10737	1.1171	5.8914	1.79359	2.10769	4.31778	1.71242	5.66173	1.56016	2.03064	2.67472	3.07215	3.76158	2.44514	4.45242	4.05208	2.77568	3.48888	2.82987	4.81555	2.5508
Smo78497|PACid_15421560	Archeaplastidia I	0.0253621	8	'not assigned.no ontology.pumilio/Puf RNA-binding domain-containing protein'	14.7033	15.63	12.4072	14.1686	14.4571	11.0507	12.7416	12.613	13.1958	13.6703	15.2928	12.7995	13.9629	12.3034	9.91699	19.4273	14.0755	14.944	9.92456	8.48932	14.2049	14.2205	13.1114	12.2212	10.6341	8.33883	10.9159	13.8121	7.25392	11.9791	8.21517	8.61922	8.41068	10.3981	11.3647	9.31337
Smo153414|PACid_15422610	Viridiplantae	8.10513e-06	22	'transport.misc'	125.998	108.974	109.283	107.693	103.682	130.589	108.043	96.5617	94.4375	85.9752	95.7377	109.048	86.471	93.7934	90.7786	101.351	111.114	90.2391	93.0876	101.286	89.86	115.774	129.326	114.776	129.48	116.953	108.963	119.019	121.279	118.413	122.728	122.495	138.309	125.107	123.92	106.125
Smo110074|PACid_15404390	Archeaplastidia II	6.17382e-09	10	'development.unspecified'	40.0998	39.8384	37.7675	53.8765	51.4996	43.8663	49.9232	58.8261	52.9422	63.4595	59.4234	53.3032	63.0105	51.4506	59.6291	73.0994	71.0477	65.0928	40.1765	44.6128	37.4834	41.7681	44.6979	46.1806	46.2238	44.0542	38.6307	39.0264	31.8684	37.8986	36.1911	33.8925	37.4431	32.9713	31.7184	35.8891
Smo82221|PACid_15409628	Specific	0.0229815	19	'not assigned.no ontology.pentatricopeptide (PPR) repeat-containing protein'	7.03506	10.3958	8.38726	8.45355	7.07344	6.28265	7.3022	7.18526	7.89629	7.43823	7.81631	7.66287	7.58394	5.27288	6.35705	7.17823	7.07498	7.97495	5.97865	8.13804	9.94968	8.18981	10.4295	9.933	8.97756	7.76193	10.0008	10.7558	6.7649	10.707	8.32618	7.52356	9.65671	8.02895	9.50268	8.77949
Smo99671|PACid_15418149	Archeaplastidia I	NE	NE	'development.unspecified'	0.351753	0	0.248144	0	0	0	0	0	0.582947	0	0	0	0.779657	0	0	0	0	0	0	0.644017	0	0	0	0	0	0	0.326825	0.293873	0	0	0	0	0.311507	0	0.321037	0
Smo74600|PACid_15411329	Specific	5.00925e-13	15	'not assigned.no ontology.pentatricopeptide (PPR) repeat-containing protein'	3.44718	2.54442	1.98515	2.32175	1.61324	2.2438	2.68244	1.18893	2.06681	2.94849	3.54404	3.4525	6.37901	4.36744	3.11495	6.98066	8.63892	9.69926	7.89182	10.1286	10.4503	8.26427	10.1911	8.84089	6.78661	9.85974	7.05941	7.05296	4.31975	7.15568	5.21774	3.7983	4.04959	3.42217	3.78823	3.61857
Smo137764|PACid_15422251	Prokaryotic	NR	NR	'protein.synthesis.ribosomal protein.prokaryotic.chloroplast.30S subunit.S14'	4.15069	4.65266	2.03478	4.04818	3.41262	11.219	13.1887	4.03202	4.82256	1.47424	1.99049	4.04195	2.90599	0	0.254282	6.7831	3.72367	8.90895	6.03844	1.46368	2.1276	4.91389	4.2314	1.66417	3.63378	0	4.05263	3.05628	5.78684	3.49833	4.16309	2.11828	2.99046	4.80421	7.51226	3.38129
Smo78052|PACid_15418509	Archeaplastidia I	1.47452e-07	12	'not assigned.no ontology.armadillo/beta-catenin repeat family protein'	6.05015	6.25201	7.14654	9.16793	9.05897	13.3506	14.3064	11.6825	11.7119	12.33	13.7392	11.7048	17.1525	14.2208	13.7312	16.5955	14.3734	12.7168	16.0826	13.7585	13.3288	11.1679	12.9326	9.77698	13.1457	13.3736	11.8311	9.22763	13.1223	10.442	8.21517	9.64184	11.6504	8.22638	7.83329	7.17782
Smo229376|PACid_15409942	Prokaryotic	NE	NE	'stress.abiotic.unspecified'	0.844207	0.218094	0	0.059532	0	0.0560951	0	0	0.0529952	0.0670111	0	0	0	0.0532615	0	0.197566	0	0.0718464	0.0597865	0	0.18773	0.297811	0	0.312031	0	0	0	0.0587747	0	0.159015	0.333047	0.0730442	0	0.065811	0	0
Smo97069|PACid_15407576	Viridiplantae	3.19424e-08	3	'transport.peptides and oligopeptides'	54.5921	54.378	49.0828	46.4945	48.4593	37.6959	32.6364	35.8229	40.4353	35.1808	34.0811	37.8091	33.9505	22.7959	33.7559	30.952	31.9491	31.325	31.926	32.6692	29.2233	24.9417	27.3551	28.0308	28.9633	27.5339	30.4601	32.2085	36.4326	32.6511	36.3022	40.3204	36.8824	32.1816	32.9383	37.6094
Smo228781|PACid_15410112	Streptophyta	0.00109522	12	'stress.biotic'	21.5976	22.8271	19.5537	19.4074	25.6257	19.4089	40.6092	27.1903	22.7349	39.0004	32.7702	44.2088	35.0137	53.3147	49.6485	40.501	30.0128	33.0493	36.4698	29.5662	29.5361	31.4936	30.0966	33.9594	31.849	50.2952	28.8913	27.0364	43.442	36.4675	28.2535	38.1291	25.4812	16.8476	24.5914	18.1522
Smo421332|PACid_15415063	Specific	NR	NR	'not assigned.unknown'	2.46227	2.32633	5.80656	2.08362	1.98553	3.81446	10.2082	1.13724	0.476957	0.871144	2.52452	0.505244	0.921413	0.159784	5.14921	1.9098	1.19158	2.80201	1.3153	0.761111	1.18896	1.19125	0.774763	2.0282	0.694692	0.314673	1.24193	1.29304	0	1.0071	1.77625	0	2.18055	1.25041	1.21994	0.949134
Smo408106|PACid_15419479	Archeaplastidia I	0.0100886	19	'not assigned.unknown'	20.3313	19.7738	17.2708	18.8121	17.1872	16.3237	14.3809	19.0229	16.9585	19.2322	17.8173	17.0099	18.7118	16.7774	16.274	18.5053	19.9589	19.1111	16.3217	18.091	18.7104	18.7621	15.2569	18.3578	19.4514	20.716	19.4787	19.8071	20.4577	21.6791	21.0375	20.8176	19.2511	17.4399	17.8496	17.6183
Smo403602|PACid_15408631	Archeaplastidia I	5.44861e-12	14	'protein.synthesis.ribosomal protein.eukaryotic.60S subunit.L14'	394.034	319.507	311.222	327.843	333.693	372.247	416.822	396.43	363.282	448.237	399.117	401.922	484.805	432.962	524.52	459.999	568.903	458.595	682.881	646.476	555.242	649.08	495.431	629.471	533.577	498.966	531.155	372.22	508.427	463.317	402.321	448.93	417.357	318.855	340.941	355.154
Smo423718|PACid_15401532	Specific	0.000152382	7	'not assigned.unknown'	1.82912	0.581583	0.843689	2.55988	1.4271	4.5437	3.42757	1.80924	1.37788	1.13919	2.37888	3.87354	0.992291	2.45003	1.65283	1.11954	0.595788	1.86801	2.27189	3.04444	1.0638	0.372264	0.83436	1.19612	0.587817	0.104891	0	0.117549	0	1.0601	0.444063	0.365221	1.43293	1.31622	1.86201	0.296604
Smo69660|PACid_15418891	Viridiplantae	2.21646e-05	18	'not assigned.unknown'	155.053	189.014	216.232	172.345	170.445	175.746	150.738	175.961	186.49	182.806	199.049	230.139	197.041	134.166	202.154	209.156	226.548	207.636	180.735	200.172	207.379	238.249	234.098	224.819	257.998	220.481	249.89	234.511	206.859	239	229.414	224.319	246.776	229.022	238.145	234.436
Smo411796|PACid_15411111	Embryophyta	1.6026e-08	21	'not assigned.no ontology'	27.0146	20.8643	20.8937	14.3472	13.2162	25.0745	11.4004	15.5595	23.4239	7.03616	15.8754	23.0728	6.44989	9.64032	3.43281	6.58553	3.94709	4.88555	13.6313	21.5453	14.0172	27.2497	28.6662	29.851	24.1539	28.9499	15.8837	35.1473	42.627	31.326	26.1442	36.8143	42.7387	28.8252	29.2785	24.9741
Smo403449|PACid_15407142	Tracheophyta	5.00023e-08	17	'not assigned.unknown'	16.5324	13.8853	12.3079	12.6803	8.12825	12.3409	14.3809	8.83943	11.6589	13.0672	9.8068	11.9574	17.0107	17.9491	19.8976	16.2004	24.4273	18.4645	18.8327	18.0325	20.838	20.6234	23.1237	22.8823	20.5201	19.2999	18.5636	21.2764	20.6207	20.937	21.5371	19.4298	19.1888	17.8348	16.3729	17.381
Smo68639|PACid_15415917	Viridiplantae	NR	NR	'not assigned.unknown'	15.6882	10.7593	21.9855	11.2516	18.3661	18.4553	15.126	15.8179	13.6728	16.8868	18.7397	11.789	12.191	22.4763	14.1762	14.9492	18.9163	12.9323	14.0498	15.1051	16.0196	20.4001	17.4024	16.3816	18.3292	13.1114	11.112	22.2168	18.8276	17.9687	19.5943	17.6037	19.7495	22.7048	17.4644	19.3979
Smo95583|PACid_15405654	Prokaryotic	0.00728847	10	'amino acid metabolism.synthesis.aromatic aa.phenylalanine.arogenate dehydratase / prephenate dehydratase'	71.7576	57.6494	61.5893	70.7836	66.267	40.6128	48.0604	49.3147	43.1911	63.9286	51.8498	34.4408	60.2462	46.7636	57.8491	61.2454	66.5048	64.0151	48.726	54.9171	53.1901	26.803	21.3954	36.7677	38.315	31.1526	36.6044	35.2648	36.5956	34.1883	28.9196	39.8091	24.8582	24.4817	27.3523	34.8807
Smo228338|PACid_15406856	Viridiplantae	5.72293e-06	24	'hormone metabolism.brassinosteroid.synthesis-degradation.sterols.SMT2'	92.6518	126.276	146.256	101.978	112.43	82.0671	79.6536	83.9487	82.4076	93.4134	79.3768	60.0398	90.2985	55.1256	76.5389	81.9899	89.0703	80.3961	74.0755	83.3124	76.3434	83.8339	64.9013	77.0717	88.2794	82.654	91.8377	99.1529	89.4922	98.5894	101.579	106.279	110.959	97.9926	111.849	122.853
Smo429457|PACid_15416925	Specific	NR	NR	'not assigned.unknown'	0	0.508885	0.198515	1.54783	0.558429	0.673141	0.149025	0.465233	0.370966	0.804133	0	0	0.283512	1.91741	0.889987	0.921974	0	0.862157	0	0.702564	0	0.52117	0.41718	0	0	0	0.457554	0.235099	0	0	0	0.146088	1.18373	0.131622	0	0.237283
Smo430442|PACid_15420082	Specific	0.00230398	10	'not assigned.unknown'	1.05526	1.09047	0.39703	0.773916	0.620477	1.00971	2.98049	1.70585	1.0599	1.67528	1.35936	0.673659	0.921413	3.83483	1.01713	2.04151	1.56394	1.65247	3.16868	0.761111	0.813496	1.48906	0.953554	1.45615	0.587817	1.10135	0.719014	0.764071	0	0.954091	0.444063	0.219133	0.498411	0.855544	1.15573	0.771171
Smo413906|PACid_15418192	Archeaplastidia I	0.00204116	11	'protein.degradation.ubiquitin.proteasom'	7.03506	7.85137	7.19617	6.54852	7.88006	7.62893	8.71794	8.01234	8.63822	9.38155	8.78728	10.1049	7.58394	8.36205	12.142	10.5368	9.53261	8.69341	8.19075	8.60641	7.50919	9.1577	6.1981	9.985	7.90881	9.91219	7.32087	7.11174	5.2163	9.27588	7.82661	8.76531	6.60394	6.44948	7.19122	6.99986
Smo432570|PACid_15404320	Archeaplastidia I	NR	NR	'not assigned.unknown'	0	0.145396	0	0	0	0	0	0	0	0.134022	0	0	0	0	0	0	0.148947	0.143693	0	0	0	0	0.119194	0.10401	0.106876	1.36358	0	0	0	0.21202	0	0.146088	0	0	0.128415	0.118642
Smo111477|PACid_15410514	Specific	NE	NE	'misc.UDP glucosyl and glucoronyl transferases'	0	0	0	0	0	0	0	0	0	0	0	0	0	0	0	0	0	0	0	0	0	0	0	0	0	0	0	0	0	0	0	0	0	0	0	0
Smo67325|PACid_15410674	Prokaryotic	2.28165e-09	14	'Co-factor and vitamine metabolism.folate & vitamine K.vitamine K.DHNA Phytyltransferase'	10.3415	10.105	12.3576	14.1091	13.8366	14.0799	9.23952	16.9035	21.3571	23.3869	22.5751	27.62	23.9567	27.1633	29.1788	21.9957	30.3852	25.5773	32.0456	33.8402	28.5975	31.1213	36.6522	28.4989	28.2686	22.5515	30.3293	31.3269	21.2727	28.6757	23.8684	26.5881	24.4221	20.1382	16.8223	20.1098
Smo419811|PACid_15412686	Archeaplastidia I	NE	NE	'not assigned.no ontology'	0	0	0	0	0	0	0	0	0	0	0	0	0	0	0	0	0	0	0	0	0	0	0	0	0	0	0	0	0	0	0	0	0	0	0	0
Smo412283|PACid_15410115	Archeaplastidia I	NR	NR	'misc.O-methyl transferases'	0	0	0.0496288	0.059532	0.0620477	0	0	0	0	0.0670111	0.291291	0	0.567023	2.3435	0	0.592698	0	0.574771	3.28826	0.761111	0.250306	0.223359	0	0.156016	0	0	0.0653649	0.176324	0	0	0.0555079	0	0.0623013	0.263244	0	0
Smo128032|PACid_15412685	Tracheophyta	0.000250825	10	'misc.UDP glucosyl and glucoronyl transferases'	1.12561	0.145396	0	0.059532	0.124095	0.560951	0	0.155078	0.317971	0.268044	0.194194	0.336829	0.35439	1.33154	0.381423	1.05368	0.446841	0.287386	0	0.234188	0.250306	0	0.178791	0.364037	0.0534379	0.209782	0	0.176324	0	0.10601	0	0	0	0.131622	0.0642073	0
Smo413396|PACid_15413938	Streptophyta	7.86623e-09	14	'stress.biotic.PR-proteins'	23.1454	20.5008	20.9433	22.8008	22.4613	22.999	23.6204	23.9336	23.8478	28.6137	28.2552	28.4621	32.3203	31.6906	25.5553	30.8861	29.3426	32.259	28.8769	26.756	26.157	29.26	32.4804	32.1392	30.0855	31.8344	28.0416	28.0355	27.5486	28.8347	26.0332	27.7568	24.4844	23.1655	23.0504	23.5504
Smo428626|PACid_15415510	Specific	NE	NE	'not assigned.no ontology'	0	0.218094	0	0.059532	0.0620477	0	0	0	0.476957	0	0.145646	0	0.496145	0	0	0.329277	0	0	0	0	0.18773	0	0.0595971	0.156016	0	0.262227	0.0653649	0.0587747	0	0.053005	0	0	0	0	0	0
Smo271785|PACid_15403202	Archeaplastidia I	2.32862e-06	19	'cell.vesicle transport'	149.003	162.698	157.373	152.7	162.317	114.77	121.082	139.57	128.566	161.698	149.821	111.238	142.323	130.544	156.701	145.54	142.244	151.237	153.831	172.011	173.024	153.373	121.578	168.497	171.589	171.392	183.218	185.728	177.762	188.486	177.625	169.536	166.095	139.717	162.188	168.946
Smo266715|PACid_15410602	Archeaplastidia I	0.00583824	18	'cell.organisation.cytoskeleton.mikrotubuli'	39.8184	45.4361	42.4326	56.4364	54.7881	55.8146	69.2964	81.7776	74.9882	63.0574	62.579	55.7452	57.0567	62.3692	61.4091	62.826	54.3656	54.4596	68.5751	67.5047	73.4023	67.082	78.6682	80.6601	83.5234	79.0353	71.5746	94.0983	91.4483	74.1011	85.2601	71.3642	81.8017	62.5863	60.5475	67.0919
Smo270367|PACid_15419593	Streptophyta	4.01435e-06	17	'RNA.regulation of transcription.putative transcription regulator'	77.0339	91.3812	80.1504	93.882	99.0902	81.6744	98.1327	108.037	105.09	109.094	114.477	93.9754	107.38	96.9891	103.366	115.181	98.5284	134.928	109.11	112.82	136.792	120.688	125.571	116.44	125.098	128.649	133.867	141.294	126.74	138.767	118.842	114.168	111.021	112.603	108.896	115.616
Smo84637|PACid_15418569	Archeaplastidia I	0.0153461	14	'not assigned.unknown'	209.363	213.295	187.349	211.101	183.475	309.14	267.425	201.136	217.704	274.276	248.18	228.791	221.635	354.242	300.053	318.015	245.018	272.585	285.481	241.448	290.042	286.792	147.563	265.019	259.067	282.104	265.512	229.162	300.997	249.813	265.661	215.7	246.776	224.152	232.43	242.978
Smo438057|PACid_15418107	Specific	1.88157e-05	20	'not assigned.unknown'	11.3968	13.1583	12.9035	7.02478	6.8873	8.07769	5.51391	9.09789	12.1359	9.18052	11.3604	11.2838	9.6394	13.2088	11.4427	8.82461	7.14945	6.46617	8.72883	9.01624	14.1423	15.4862	20.263	19.0859	17.2604	17.0448	13.9227	18.1614	16.0564	17.7567	19.9828	21.5481	20.061	15.5314	16.8865	15.898
Smo444640|PACid_15418177	Embryophyta	1.20869e-16	1	'not assigned.unknown'	221.042	150.703	122.236	106.443	95.3053	89.1351	60.1314	69.8366	59.0897	39.0004	52.1897	44.1246	42.1015	48.9473	31.4674	31.9398	34.2578	31.9716	22.5993	26.6389	28.4723	22.038	25.3288	33.2313	40.1853	38.7047	41.0492	53.3086	58.6834	61.6979	61.0587	64.0598	79.808	94.5705	98.494	87.9135
Smo57075|PACid_15423475	Prokaryotic	4.91681e-05	9	'RNA.RNA binding'	17.1655	20.1373	18.1641	20.1218	21.9649	16.4919	10.1337	17.6789	20.5621	17.1548	18.4484	18.694	19.4914	23.1687	19.834	16.3321	18.0226	17.3868	17.0392	17.0957	16.8331	16.3052	14.2437	14.4054	13.4663	16.835	12.354	15.2226	7.57994	15.3185	13.0999	12.4175	10.2174	15.0049	11.4931	12.8133
Smo140847|PACid_15409809	Prokaryotic	3.57565e-11	16	'protein.synthesis.ribosomal protein.prokaryotic.chloroplast.30S subunit.S13'	223.011	271.09	283.033	212.946	221.572	222.193	300.732	312.843	335.089	310.931	323.916	360.239	328.023	340.234	398.968	359.504	350.994	358.729	434.767	447.533	424.52	486.028	494.775	547.927	521.554	491.466	466.183	459.207	456.834	433.475	514.891	433.006	493.302	313.655	344.986	387.009
Smo33764|PACid_15402730	Archeaplastidia I	0.000105242	14	'signalling.G-proteins'	0.422104	0.508885	0.496288	1.3097	1.05481	0.729236	1.11768	1.24062	0.264976	0.871144	1.21371	0.505244	1.20492	1.3848	0.762846	2.83178	1.48947	1.72431	1.3153	2.51752	1.81472	3.42483	2.32429	1.66417	1.5497	4.0383	0.980474	1.70447	0.489029	1.32513	1.88727	1.09566	0.747616	1.31622	0.834695	0.771171
Smo165037|PACid_15410408	Archeaplastidia I	1.09919e-06	16	'development.unspecified'	103.626	95.3796	100.746	94.1201	95.8017	107.198	98.1327	96.5617	102.175	110.099	118.701	126.311	121.414	133.526	111.693	106.751	114.838	122.57	118.317	115.747	123.151	131.186	171.342	133.237	129.373	142.547	117.788	132.184	115.492	130.18	121.229	125.855	123.357	118.789	114.867	110.633
Smo111680|PACid_15412035	Prokaryotic	7.86623e-09	18	'protein.degradation.serine protease'	38.6928	45.5815	41.1919	41.4938	42.6888	40.2202	33.9031	40.4236	43.88	45.7015	48.7427	42.8615	44.7948	46.657	38.0151	47.811	51.2378	52.8071	56.1395	51.9312	59.0097	63.5827	74.4368	66.7227	69.683	68.8084	66.2147	72.528	59.4985	70.5497	60.3926	54.6371	57.5664	68.3119	67.3535	58.787
Smo173214|PACid_15413263	Archeaplastidia I	0.000331576	15	'transport.calcium'	126.42	132.165	137.075	118.112	132.286	136.648	128.832	129.335	129.626	156.404	158.317	147.952	150.97	154.298	146.466	139.35	153.043	164.959	152.635	145.606	162.574	154.415	174.56	146.551	159.405	157.336	144.522	155.753	146.79	158.962	155.533	155.146	141.237	143.205	153.07	142.667
Smo444701|PACid_15418880	Streptophyta	NR	NR	'Biodegradation of Xenobiotics.hydroxyacylglutathione hydrolase'	22.1604	15.5573	19.4545	15.2997	15.8842	26.6452	22.3537	19.2296	19.8732	20.5724	20.5846	23.9991	23.1062	15.1795	19.7068	20.8103	19.0652	18.4645	20.2676	17.7983	17.2711	21.0702	23.1833	21.7382	22.7111	25.436	17.4524	22.1581	26.6521	22.5801	17.929	24.4698	22.4908	19.5459	17.7854	17.6776
Smo442638|PACid_15412336	Archeaplastidia I	0.000331576	17	'not assigned.no ontology.glycine rich proteins'	33.5572	35.0404	30.4721	33.9333	36.2979	28.7207	31.2206	30.4986	29.1474	32.4334	34.9064	30.5673	31.5407	34.9395	30.8317	32.4008	34.7046	39.8747	39.2199	37.1188	43.4907	34.9184	39.7513	36.3517	36.3378	35.8727	37.7156	41.2598	31.2978	41.98	36.9127	32.7969	36.4463	35.6696	33.6446	32.3892
Smo411975|PACid_15412555	Specific	NE	NE	'stress.abiotic.unspecified'	0	0	0	0	0	0	0	0	0.264976	0	0	0	0	0	0	0	0	0	0	0	0	0	0	0	0	0	0	0	0	0	0	0	0	0	0	0
Smo403650|PACid_15408758	Prokaryotic	NE	NE	'misc.cytochrome P450'	0	0	0	0	0	0	0	0	0	0	0	0	0	0	0	0	0	0	0	0	0	0	0	0	0	0	0	0	0	0	0	0	0	0	0	0
Smo406371|PACid_15415420	Specific	NE	NE	'protein.degradation'	0	0	0	0	0.248191	0	0	0	0.0529952	0.0670111	0	0	0	0.0532615	0	0	0.297894	0	0	0	0.0625766	0.223359	0	0.156016	0.160314	0	0.196095	0	0	0.053005	0	0	0	0.065811	0	0.0593208
Smo83339|PACid_15413429	Archeaplastidia I	4.00107e-08	17	'not assigned.no ontology.tetratricopeptide repeat (TPR)'	6.75366	4.72536	5.60805	4.04818	3.47467	4.31932	4.47074	3.25663	3.65667	4.15469	4.27227	5.05244	4.1818	7.61639	6.42062	5.79527	6.1813	7.04095	6.6363	6.44017	6.50796	8.63653	8.16481	8.11282	8.01568	7.97171	7.84379	7.46438	7.57994	8.05677	7.43806	8.69227	7.04005	6.64692	8.47536	6.64393
Smo441651|PACid_15409431	Viridiplantae	0.000105242	12	'Biodegradation of Xenobiotics'	24.8338	23.7722	21.8863	23.3366	28.1076	23.4477	18.032	24.6573	26.0206	25.7993	23.5946	23.9149	29.9105	26.7373	31.9124	32.8618	30.6831	28.7386	22.8384	27.3415	27.0957	24.3461	24.4944	25.7946	26.3983	31.4673	24.4465	22.0993	25.4295	24.2763	22.2032	23.8855	24.4844	21.1912	19.7116	22.6606
Smo413569|PACid_15415346	Specific	NR	NR	'not assigned.unknown'	0.773857	1.01777	0.347401	0.654852	0.80662	1.34628	0.0745123	0.982158	0.370966	1.87631	0.825325	0.252622	1.55931	0.532615	0	0.98783	1.48947	0.934003	0.358719	1.40513	0.625766	1.48906	0.357583	1.35214	1.38938	0.944018	0.457554	0.176324	1.7931	1.21912	0.555079	1.60697	0.685315	1.11879	0.192622	1.00845
Smo406170|PACid_15413921	Archeaplastidia I	0.0308014	13	'not assigned.unknown'	2.46227	2.32633	2.03478	3.75052	3.35058	5.16075	0.0745123	3.77356	3.65667	1.67528	4.27227	4.29457	1.34668	3.24895	4.57707	7.17823	4.46841	5.46033	4.18505	6.85	6.25766	1.71242	2.0859	3.9524	5.34379	5.92634	5.55602	4.05545	1.6301	3.39232	5.43977	3.43308	2.61666	1.64528	3.59561	2.07623
Smo416826|PACid_15403787	Specific	NE	NE	'not assigned.unknown'	0.140701	0.290791	0.198515	0.476256	0.372286	0.504856	0.298049	0.155078	0.370966	0.335055	0.33984	0.252622	0.0708779	0.213046	0.190711	0.263421	0	0.287386	0.0597865	0.117094	0.250306	0.52117	0.238389	0.260026	0.106876	0.367118	0.39219	0.176324	0.326019	0.371035	0.277539	0.365221	0.0623013	0.131622	0.0642073	0.118642
Smo81478|PACid_15408283	Prokaryotic	5.51392e-19	13	'hormone metabolism.jasmonate.synthesis-degradation'	127.968	102.722	92.8554	115.433	132.41	147.754	184.865	152.751	193.433	217.987	261.045	310.557	313.493	377.411	333.936	418.906	399.252	393.215	417.011	438.576	419.263	341.888	415.332	354.624	270.396	257.14	235.183	222.11	202.865	213.398	171.963	228.19	184.599	136.887	151.979	144.09
Smo227218|PACid_15403101	Archeaplastidia I	1.09919e-06	12	'cell.cycle'	49.5268	43.4006	49.2317	51.3166	47.0322	53.3464	47.6879	53.6569	54.6911	57.3615	55.3453	66.9448	52.3079	62.4757	62.8712	69.8066	67.2496	54.6751	55.6612	49.3551	51.8134	61.2003	63.8881	53.7734	54.9341	60.4696	50.4617	51.898	49.7179	47.8636	50.6232	47.0405	50.8379	44.8173	42.12	41.9398
Smo126882|PACid_15413118	Specific	1.67693e-13	15	'not assigned.no ontology.pentatricopeptide (PPR) repeat-containing protein'	4.29139	3.99838	3.12661	3.86958	2.48191	2.01942	3.72561	3.61848	3.2857	4.08767	4.70921	3.28409	4.53619	4.74027	6.10277	7.77093	8.04314	8.33418	8.72883	8.54786	8.94845	9.30661	8.2244	8.89289	6.94692	8.81084	7.25551	5.40727	7.90596	6.94366	5.71731	5.25919	5.48252	4.21191	4.75134	4.2711
Smo131775|PACid_15404725	Specific	NE	NE	'misc.acid and other phosphatases'	0	0	0	0	0	0	0	0	0	0	0	0	0	0	0	0	0	0	0	0	0	0	0	0	0	0	0	0	0	0	0	0	0	0	0	0
Smo57239|PACid_15402618	Archeaplastidia I	NE	NE	'not assigned.unknown'	0	0	0	0	0	0	0	0	0	0	0.097097	0	0	0	0	0	0	0	0	0	0	0	0.119194	0.10401	0	0	0	0	0	0	0	0	0	0	0	0
Smo430194|PACid_15417884	Specific	NE	NE	'protein.degradation'	0.0703506	0	0	0	0.186143	0.44876	0	0.20677	0.158986	0.536089	0.194194	0.505244	0.567023	0	0.699275	0.460987	0.670261	0.502925	0.837011	0.409829	0.813496	0.52117	0.893957	0.572057	0.320627	0	0.13073	0.176324	0.0815048	0.10601	0.166524	0.292177	0.249205	0.131622	0.0642073	0.177963
Smo407599|PACid_15419839	Specific	NR	NR	'not assigned.unknown'	1.82912	2.39903	2.03478	2.44081	2.29577	1.85114	2.45891	3.56679	3.02073	3.21653	2.42743	1.43152	2.12634	3.14243	2.98781	3.42448	3.79815	2.22724	1.97295	3.33718	1.81472	2.01023	1.54953	2.54826	2.83221	1.94048	1.43803	1.58692	5.78684	3.28631	1.22117	3.50612	1.55753	1.7769	2.05463	1.60166
Smo431321|PACid_15422057	Streptophyta	0.0279628	18	'not assigned.no ontology'	5.8391	5.45234	7.19617	8.21542	9.74149	8.75083	7.74928	6.97849	7.52532	9.7166	8.39889	8.58915	7.3713	6.81747	10.0441	7.83678	8.19208	9.05264	10.3431	9.01624	8.76072	9.45551	7.98602	8.21683	8.92412	10.122	9.15109	9.81537	9.29154	10.283	10.8795	10.1532	10.7158	8.42381	8.09012	8.5422
Smo417650|PACid_15405300	Specific	NR	NR	'not assigned.unknown'	1.61806	0.726978	1.43923	0.952513	1.92348	1.73895	4.39622	2.37786	1.32488	1.40723	1.84484	2.44201	2.19722	5.75224	5.53063	2.5025	3.57473	1.00585	0.956584	3.10299	2.25276	1.56351	2.50308	3.06831	2.67189	5.1921	1.63412	2.35099	1.87461	2.80927	3.88555	2.77568	3.30197	2.17176	2.69671	2.61012
Smo175461|PACid_15420671	Embryophyta	9.6297e-08	23	'signalling.receptor kinases.leucine rich repeat IX'	65.4261	72.6251	69.9269	69.1167	74.7054	85.545	78.0144	92.2195	77.956	73.7792	71.6091	60.2082	65.6329	65.2986	58.5484	54.7916	54.0678	55.4654	55.5417	59.5423	60.887	62.317	75.8076	71.7152	83.6837	84.1749	83.1442	97.2133	89.2477	83.0059	100.358	89.2601	91.0846	88.6475	89.3766	97.5235
Smo402782|PACid_15406679	Archeaplastidia I	0.0449273	1	'protein.targeting.unknown'	59.587	73.2067	73.252	58.1628	63.4748	54.9732	45.9741	54.5356	47.7487	62.8564	62.7247	64.587	59.9627	70.7845	58.4213	58.8746	57.8659	52.8071	50.6392	42.7393	47.8085	55.9141	62.8154	51.7972	58.9954	57.5327	61.1816	59.9502	54.2007	66.9984	66.8315	57.851	58.3141	64.1658	64.2073	62.5835
Smo412461|PACid_15411617	Specific	NE	NE	'not assigned.unknown'	0	0	0	0	0	0	0	0	0	0	0	0	0	0	0	0	0	0	0	0	0	0	0	0	0	0	0	0	0	0	0	0	0	0	0	0
Smo403004|PACid_15403995	Specific	NE	NE	'not assigned.unknown'	0	0	0	0	0	0	0	0	0	0	0	0	0	0	0	0	0	0	0	0	0	0	0	0	0	0	0	0	0	0	0	0	0	0	0	0
Smo431757|PACid_15402936	Viridiplantae	4.7971e-06	17	'not assigned.unknown'	7.52752	4.87076	6.50137	6.60806	5.95658	11.0507	1.41573	4.8591	5.19353	7.30421	6.26276	5.64189	9.00149	3.0359	5.14921	7.30994	8.11761	11.4954	9.92456	15.7491	11.6392	12.0614	11.2043	10.4531	10.8479	13.426	10.2623	12.3427	8.39499	8.21578	7.99314	10.3723	7.47616	8.358	9.56689	8.95745
Smo170162|PACid_15403694	Archeaplastidia I	9.6223e-06	12	'protein.postranslational modification'	40.2405	30.3877	29.9261	31.7901	31.9546	40.6689	35.3933	30.1884	35.1358	42.0159	39.0816	36.6302	41.1801	49.1071	41.0665	49.6549	48.8546	40.5214	42.6876	40.3389	42.3018	45.3418	36.533	39.1599	38.689	37.5509	37.5848	38.0272	35.2101	34.5593	38.1894	37.3256	38.3153	33.7611	32.4247	34.8213
Smo268023|PACid_15411150	Prokaryotic	3.57565e-11	23	'mitochondrial electron transport / ATP synthesis.NADH-DH.type II.mitochondrial'	180.52	190.468	196.133	133.947	127.322	127.392	108.639	98.0091	115.212	104.805	112.244	123.28	105.962	95.338	94.0207	89.4974	98.5284	98.4295	93.2669	96.4855	106.255	113.019	121.638	112.903	114.571	106.412	111.578	132.537	131.141	136.064	131.387	129.654	148.339	222.902	228.899	171.675
Smo405070|PACid_15410140	Viridiplantae	2.93821e-09	1	'hormone metabolism.abscisic acid.induced-regulated-responsive-activated'	374.687	383.99	389.933	344.155	342.503	309.028	193.881	260.324	243.354	250.219	227.887	220.96	231.133	228.971	228.091	244.652	246.805	201.745	177.028	195.898	206.19	195.215	255.076	216.186	268.739	224.099	248.91	255.552	239.624	251.244	290.584	273.039	284.779	311.944	321.807	312.324
Smo430624|PACid_15421431	Specific	NE	NE	'not assigned.unknown'	0	0	0	0	0	0	0	0	0	0	0	0	0	0	0	0	0	0	0	0	0	0	0	0	0	0	0	0	0	0	0	0	0	0	0	0
Smo417609|PACid_15405206	Viridiplantae	2.75043e-07	15	'secondary metabolism.N misc.betaine.betaine-aldehyde dehydrogenase'	4.71349	3.70759	3.72216	3.69099	4.0331	5.55341	2.16086	4.1871	3.97464	6.36605	5.43743	5.64189	6.30813	7.8827	8.77273	7.70507	6.62814	7.54387	8.8484	6.38162	5.8822	6.84966	9.35675	7.64477	6.89349	5.71655	6.1443	6.87664	7.17242	6.09558	5.99485	6.35485	5.48252	5.33069	4.49451	4.21178
Smo445453|PACid_15419599	Tracheophyta	NR	NR	'not assigned.unknown'	954.025	508.667	450.579	653.84	688.668	844.567	899.363	722.3	543.254	722.312	728.665	681.321	762.646	1043.92	784.587	999.091	872.308	877.029	613.17	674.11	613.501	761.727	804.681	703.527	770.521	825.544	638.419	682.021	921.411	792.849	718.272	713.35	809.419	569.529	634.946	552.04
Smo411795|PACid_15411109	Embryophyta	0.000141324	23	'not assigned.no ontology'	3.79893	5.16155	7.49394	5.29835	5.52225	1.57066	1.71378	2.37786	5.14054	1.8093	4.41791	4.29457	1.84283	4.15439	0.254282	0.724408	0.819208	1.36508	3.1089	3.9812	4.69324	4.09491	3.99301	3.48435	3.31315	5.82144	4.24872	7.81703	6.43888	6.04258	4.9402	5.1131	3.61348	6.18624	6.22811	6.94054
Smo270987|PACid_15401906	Archeaplastidia I	0.0208046	15	'protein.degradation.ubiquitin.E2'	127.335	107.884	107.843	84.4164	98.1595	96.8201	88.0735	92.9432	96.6103	99.3104	100.35	110.059	116.523	111.956	121.165	128.023	118.115	102.309	116.883	125.115	95.8673	105.351	115.38	120.132	128.251	113.072	103.407	118.078	103.185	113.484	135.495	108.617	120.865	91.7406	97.0815	94.7354
Smo421762|PACid_15418145	Specific	0.00369925	16	'not assigned.unknown'	0.844207	1.09047	1.24072	1.6669	1.17891	1.45847	0.0745123	1.60247	1.64285	1.47424	1.26226	0.757866	0.992291	1.11849	2.09783	2.17323	3.87262	1.50877	4.4242	2.63462	2.50306	4.09491	2.74147	1.87219	2.67189	0.629345	2.09168	2.29221	2.28213	2.59725	1.22117	3.06786	0.93452	1.44784	1.86201	2.13555
Smo427399|PACid_15410432	Specific	0.0208046	3	'not assigned.unknown'	6.1205	5.88852	4.76436	6.78665	6.20477	8.07769	9.31404	6.72003	5.19353	4.75779	4.56356	3.28409	4.96145	6.55116	4.5135	4.87329	4.69183	4.9574	2.45125	3.22009	3.31656	3.35038	7.03246	3.69237	4.91628	4.40542	4.64091	6.58276	6.52038	4.82346	6.16138	3.28699	5.54482	5.13326	4.68713	4.50838
Smo72427|PACid_15403849	Specific	0.0170009	15	'not assigned.no ontology.pentatricopeptide (PPR) repeat-containing protein'	0.140701	0.145396	0.248144	0	0	0	0	0.103385	0.529952	0.335055	0	0	0.141756	0.106523	1.7164	0.131711	0	1.14954	0.478292	2.04915	0.125153	0.744529	0.774763	0.520052	0.694692	2.09782	0.653649	0.117549	0	0.689066	0	0	0	0	0.128415	0
Smo109920|PACid_15407934	Viridiplantae	0.00124329	13	'protein.synthesis.ribosomal protein.prokaryotic.unknown organellar.50S subunit.L33'	27.7885	12.7221	11.4642	10.7158	20.2896	40.8372	66.912	23.0549	26.0206	27.2065	23.546	23.7465	25.1617	26.7373	31.9124	32.7301	39.0986	31.6124	92.5495	60.8303	35.6687	57.9988	14.7801	31.4112	27.1464	50.033	22.4855	15.9279	70.9091	25.4424	28.8086	20.1602	19.3134	16.3211	19.5832	21.4148
Smo405024|PACid_15410019	Streptophyta	NR	NR	'not assigned.no ontology.agenet domain-containing protein'	9.49733	11.1955	11.6131	10.5967	12.6577	12.9019	9.53757	9.92497	11.553	10.7888	10.001	9.01018	7.08779	6.33811	11.3155	10.1417	11.6179	10.4177	11.2996	9.01624	9.0736	7.96646	13.1114	13.6254	12.5045	8.60105	10.393	11.5198	8.88402	9.80593	11.3236	13.2941	10.0305	15.7288	10.6584	9.84726
Smo438861|PACid_15401936	Archeaplastidia I	NR	NR	'not assigned.no ontology'	48.2605	43.6914	38.0653	36.5527	38.1593	44.3712	39.566	38.8211	38.2095	41.6809	42.4314	41.3458	39.1246	44.7396	35.5995	40.04	38.5028	45.3351	35.4534	37.2359	35.2932	42.2148	44.6979	37.7038	40.4525	39.7012	36.539	38.8501	40.5079	43.1991	40.9093	38.4943	35.5741	37.7097	39.2307	37.6687
Smo416810|PACid_15403763	Archeaplastidia I	3.06184e-05	22	'not assigned.unknown'	3.23613	2.68982	1.48886	1.36924	1.4271	1.23409	0.521586	1.34401	1.48387	1.07218	1.11662	0.421037	0.850535	0.532615	1.0807	1.51467	0.297894	1.0777	0.777224	1.40513	1.75214	0.967887	0.893957	2.28823	1.71001	2.25515	1.76485	2.05711	1.14107	2.22621	1.44321	2.62959	1.86904	4.21191	2.6325	2.31351
Smo416740|PACid_15403107	Specific	NE	NE	'not assigned.unknown'	0	0.145396	0	0.059532	0	0	0	0.103385	0.211981	0.0670111	0	0	0	0.74566	0	0.0658553	0	0	0	0.058547	0.18773	0.372264	0.119194	0.156016	0.213751	0	0	0.293873	0.0815048	0.053005	0	0.292177	0.186904	0.131622	0.385244	0.177963
Smo14604|PACid_15412780	Prokaryotic	0.000105242	1	'Biodegradation of Xenobiotics'	4.43209	6.32471	8.58577	3.51239	2.66805	1.40238	6.03549	2.22278	4.55759	2.34539	3.2042	2.10518	3.33126	1.49132	4.83136	2.30494	2.15973	3.30493	1.73381	1.69786	1.56441	1.71242	1.66872	2.65227	3.15283	1.78315	3.46434	2.99751	3.3417	3.07429	3.83004	4.74788	4.29879	5.46232	4.4303	5.57616
Smo8672|PACid_15406735	Viridiplantae	NR	NR	'protein.synthesis.ribosomal protein.prokaryotic.mitochondrion.30S subunit.S10'	14.0701	15.0485	17.2212	16.9071	23.7022	13.9677	15.126	17.2136	17.4354	20.9075	22.9634	17.4309	12.8998	19.76	21.614	21.6664	22.9378	26.1521	15.7238	26.0534	19.5239	21.368	21.2762	21.1661	23.0317	26.485	20.1324	20.8062	29.6677	26.7675	16.1528	30.9708	26.2289	14.7417	23.8209	20.3471
Smo415414|PACid_15420225	Specific	NE	NE	'not assigned.unknown'	0	0	0	0	0	0	0	0	0	0	0	0	0	0	0	0	0	0	0	0	0	0	0	0	0	0	0	0	0	0	0	0	0	0	0	0
Smo432680|PACid_15405157	Specific	NR	NR	'not assigned.unknown'	21.879	16.2116	14.3923	16.9071	18.3041	14.8652	15.4986	19.7466	19.3433	18.093	18.7883	17.7677	18.7826	19.8133	14.9391	18.2419	19.8099	19.8296	17.7566	15.515	16.8957	18.4643	22.8257	17.8378	18.2758	17.7266	16.6681	17.6912	17.3605	18.1807	16.8744	17.5306	18.4412	17.3083	17.657	16.2539
Smo437924|PACid_15421910	Prokaryotic	3.37198e-07	20	'hormone metabolism.auxin.induced-regulated-responsive-activated'	84.3504	100.105	93.9472	93.4058	85.0054	81.6744	74.5123	75.5745	89.4029	72.439	82.9209	85.3862	73.9257	81.49	69.419	65.3285	72.6117	82.6233	94.8812	91.0406	90.5483	107.808	106.858	97.9258	108.96	99.9086	99.2893	118.549	99.5988	101.77	96.3617	91.2323	95.3834	116.946	106.905	95.21
Smo231485|PACid_15416876	Viridiplantae	0.000846917	1	'not assigned.unknown'	10.4822	6.8336	5.90582	5.77461	5.77044	5.21684	2.90598	4.44556	3.76266	4.35572	3.98098	3.53671	4.1818	4.15439	5.78491	4.54402	3.72367	4.0234	2.98932	3.16154	3.25398	2.5314	3.21825	4.10841	4.16815	4.72009	5.29456	3.99668	3.99373	4.87646	3.83004	6.86616	5.04641	4.1461	4.75134	5.22023
Smo416377|PACid_15422460	Archeaplastidia I	2.75043e-07	11	'protein.degradation.ubiquitin.proteasom'	76.1194	79.9676	73.9468	77.4512	81.7168	87.34	64.1551	81.4675	70.4306	93.2124	86.8047	84.881	89.9441	85.2716	90.5879	97.0049	104.486	93.4003	85.3153	86.7667	88.6084	78.6222	96.3686	92.0492	79.569	77.357	77.8496	79.6985	81.7493	81.0977	74.6581	74.213	73.2041	66.7982	66.0051	70.5918
Smo407198|PACid_15416778	Specific	NR	NR	'not assigned.unknown'	1.96982	0.945072	0.347401	1.07158	1.61324	2.74866	0	0.258463	2.43778	1.2062	0.873873	0.842073	0.496145	0.106523	1.14427	2.04151	1.71289	0.359232	1.07616	0.117094	1.12638	0.148906	1.37073	0.520052	0.534379	2.15026	1.17657	1.05794	0	0.954091	0	0.730442	2.55435	0.460677	0.642073	0.415246
Smo417135|PACid_15401487	Specific	NR	NR	'not assigned.unknown'	0.140701	0	0	0	0	0	0	0	0.10599	0.134022	0.194194	0	0	0	0	0	0	0	0.478292	0	0	2.15913	0.119194	0.10401	0.106876	0	0	0.646522	0	0	0	0	0.373808	0	0	0
Smo405268|PACid_15411664	Specific	NE	NE	'protein.postranslational modification.kinase.receptor like cytoplasmatic kinase X'	0	0	0	0	0	0	0	0	0	0	0	0	0	0	0	0	0	0	0	0	0	0	0	0	0	0	0	0	0	0	0	0	0	0	0	0
Smo89622|PACid_15410886	Streptophyta	NR	NR	'misc.acid and other phosphatases'	6.82401	7.56058	7.89097	7.97729	7.50777	7.9655	6.25903	7.39203	9.27416	9.58258	9.56406	9.68384	8.93062	10.4392	8.64558	7.17823	7.52182	10.274	8.78861	7.61111	8.26011	8.41317	7.44964	8.63287	9.56538	9.54507	11.1774	8.63988	10.1881	9.64692	10.5465	10.3723	9.03369	8.358	7.25543	8.77949
Smo409562|PACid_15403199	Specific	NE	NE	'stress.biotic.PR-proteins'	0	0	0.0496288	0.059532	0	0	0	0.20677	0.0529952	0.0670111	0.097097	0	0	0	0.127141	0.0658553	0.148947	0.0718464	0	0	0.0625766	0	0.0595971	0	0	0.157336	0	0.117549	0	0.10601	0	0	0	0.065811	0	0
Smo431838|PACid_15403636	Streptophyta	0.0124674	19	'cell wall.degradation.mannan-xylose-arabinose-fucose'	5.8391	3.1987	4.06956	5.06022	4.1572	5.10465	5.88647	4.70402	5.24653	4.08767	5.29179	6.14713	4.32355	4.79353	6.0392	5.66356	5.13867	4.45448	5.44057	5.38633	5.19386	4.83944	7.09206	4.78448	7.32099	6.76546	7.32087	6.70031	7.00941	7.63273	7.10501	5.33223	5.54482	6.31786	5.77866	4.68635
Smo23867|PACid_15418728	Archeaplastidia I	1.16334e-10	15	'RNA.regulation of transcription.unclassified'	99.9682	99.596	98.0664	115.254	125.212	159.703	149.546	137.089	135.986	172.822	188.562	183.404	174.36	200.316	178.506	194.339	183.13	191.758	189.224	201.929	228.78	222.986	269.319	214.21	217.706	208.995	210.214	237.744	206.533	234.229	190.448	177.498	193.321	163.672	175.093	153.285
Smo412646|PACid_15413136	Specific	NE	NE	'not assigned.unknown'	0.211052	0.218094	0.148886	0.178596	0.186143	0.504856	0	0.155078	0	0	0.145646	0	0.212634	0	0	0.197566	0.22342	0	0	0	0.18773	0.223359	0	0.156016	0	0.314673	0	0	0	0.31803	0.499571	0.219133	0	0.197433	0.192622	0.355925
Smo402959|PACid_15408069	Embryophyta	0.0188159	7	'not assigned.unknown'	6.82401	7.85137	6.15397	7.85823	8.68668	4.4876	6.40806	7.70219	6.57141	6.56708	8.15615	6.82079	7.79657	6.97725	5.14921	8.56119	10.4263	6.32248	7.41353	6.67436	5.38159	3.42483	2.97986	4.9405	7.32099	4.14319	6.3404	5.05462	3.17869	6.2546	5.05122	5.7705	5.91863	4.40934	5.00817	6.64393
Smo412807|PACid_15414616	Specific	NR	NR	'signalling.receptor kinases.misc'	1.75877	0.654281	1.38961	0.178596	0.434334	0.0560951	0	0.465233	0.900919	1.54125	1.11662	0.336829	0.0708779	3.19569	2.92424	0.921974	0.521314	0.0718464	0.538078	0.234188	0.438036	0	0.655568	1.14411	1.01532	2.72716	0.0653649	0.528972	1.87461	1.21912	0.222032	2.4835	1.05912	0.789733	0.449451	0.889813
Smo34027|PACid_15422576	Prokaryotic	NR	NR	'secondary metabolism.isoprenoids.tocopherol biosynthesis.homogentisate phytyltransferase'	40.9441	63.4652	69.0336	57.2103	63.8471	43.642	55.7352	59.188	71.1196	64.3306	60.3458	55.8294	65.2786	37.8689	68.0204	63.9455	59.9512	64.5181	65.5858	68.3829	68.0207	61.9448	53.2798	64.9545	73.0496	58.5291	69.0907	72.9982	43.5235	59.6837	73.4369	67.0546	58.3764	61.2043	59.777	64.6597
Smo126483|PACid_15410009	Specific	NE	NE	'lipid metabolism.FA synthesis and FA elongation.Acetyl CoA Carboxylation.homomeric Enzyme'	0	0	0	0	0	0	0	0	0	0	0	0	0	0	0	0	0	0	0	0	0	0	0	0	0	0	0	0	0	0	0	0	0	0	0	0
Smo444912|PACid_15420413	Specific	5.72293e-06	16	'not assigned.unknown'	1.82912	1.96284	1.98515	1.60736	1.11686	1.96333	1.56476	2.11939	2.06681	2.01033	2.62162	2.3578	2.12634	1.06523	1.7164	2.43665	1.78736	2.80201	3.1089	3.22009	2.75337	3.20147	6.01931	3.43234	2.61846	4.72009	2.94142	3.40893	3.01568	2.1202	1.83176	2.41046	3.05277	1.57947	1.7978	2.25419
Smo419683|PACid_15411331	Specific	NR	NR	'not assigned.unknown'	26.6629	22.9725	20.2982	20.1218	17.7456	22.4941	34.9463	21.0389	15.4746	19.9023	23.0605	21.136	20.1293	32.1167	21.9954	34.9033	22.7889	25.5055	22.6591	24.941	21.8392	17.2731	28.1298	20.6981	26.9861	22.9187	21.5704	26.3311	34.4765	26.1845	28.8086	20.5254	22.8023	20.4672	29.2785	21.8301
Smo414550|PACid_15418160	Specific	NE	NE	'not assigned.unknown'	0.0703506	0	0	0	0	0	0	0	0.158986	0	0	0	0	0	0	0	0	0	0	0	0	0.297811	0	0	0	0	0	0	0	0	0	0	0	0	0	0
Smo448620|PACid_15407389	Archeaplastidia I	0.000188769	17	'not assigned.unknown'	1.05526	1.23586	1.38961	0.773916	1.05481	1.34628	0	1.80924	0.582947	1.34022	0.388388	0.92628	1.41756	1.65111	0.127141	1.31711	1.48947	0.934003	3.16868	1.40513	2.19018	2.60585	2.20509	1.92419	1.49626	2.3076	1.43803	1.52814	3.4232	1.74917	1.44321	1.24175	1.24603	1.31622	2.56829	1.18642
Smo116556|PACid_15403393	Archeaplastidia I	0.00415285	19	'development.storage proteins'	18.2208	15.3392	12.0102	12.0255	13.8366	16.9968	15.0515	14.9908	15.6866	13.0001	17.3318	16.673	16.3728	16.9904	18.054	19.4273	16.3097	15.1596	14.6477	15.6321	16.8957	18.0176	17.164	18.7739	18.3826	19.2999	16.8641	18.2789	21.3542	19.6119	22.0366	20.2333	19.8741	16.3869	16.2444	15.1268
Smo437630|PACid_15419744	Specific	NR	NR	'not assigned.unknown'	0.211052	0.508885	1.19109	0.357192	0.558429	1.29019	0.0745123	0.827081	0.794928	0.402066	1.26226	1.0947	0.283512	0.159784	1.84354	0.460987	0.670261	0.718464	0.418505	1.34658	0.250306	0	0.715166	0.936094	0.480941	0	1.37266	0.587747	0.733543	1.0601	0.555079	0.292177	0	0.987166	0.834695	0.355925
Smo92673|PACid_15419997	Prokaryotic	0.000570794	7	'not assigned.unknown'	178.55	227.181	242.734	294.981	328.915	346.724	291.269	320.494	294.017	324.401	240.315	195.108	240.134	195.203	245.446	279.622	255.965	205.337	274.48	232.49	248.93	155.532	152.032	178.586	240.951	184.188	177.662	191.547	167.166	154.298	232.967	168.732	168.712	162.553	139.009	189.649
Smo431974|PACid_15404461	Specific	NE	NE	'cell.division'	0	0	0	0	0	0	0	0	0	0	0	0	0	0	0	0	0	0	0	0	0	0	0	0	0	0	0	0	0	0	0	0	0	0	0	0
Smo271790|PACid_15403232	Viridiplantae	0.00583824	18	'protein.postranslational modification'	98.0687	135.363	152.261	129.601	131.169	96.6518	110.502	106.28	105.248	122.965	121.226	117.974	127.58	117.335	125.425	122.82	119.902	132.628	144.205	130.501	138.857	139.822	132.723	142.65	134.396	130.956	170.276	152.52	121.931	128.961	123.005	130.603	119.307	152.353	144.402	140.531
Smo424411|PACid_15402174	Prokaryotic	NR	NR	'transport.ABC transporters and multidrug resistance systems'	1.12561	1.01777	0.843689	0.357192	0.310239	0.22438	0	0.361848	0.264976	0.737122	0.582582	0.421037	0.637901	0.0532615	0.699275	0.460987	0.670261	0.502925	0.657651	0.644017	0.250306	0.52117	0.476777	1.40414	0.534379	0.0524454	0.522919	0.528972	0.896552	0.53005	0.499571	1.24175	0.623013	0.921355	0.577866	0.593208
Smo404276|PACid_15408672	Specific	NE	NE	'protein.synthesis.ribosome biogenesis.Pre-rRNA processing and modifications.methylotransferases'	0	0	0.248144	0.416724	0.310239	0	0	0.775388	0.158986	0.469077	0.194194	0	0.141756	0.0532615	0	0.526842	0.148947	0.0718464	0.119573	0.058547	0.312883	0	0.178791	0.10401	0.427503	0	0.522919	0.176324	0.978057	0.053005	0.333047	0.803487	0.436109	0	0.128415	0.296604
Smo72119|PACid_15401615	Specific	6.23484e-08	16	'transport.misc'	4.43209	3.05331	3.32513	3.98865	3.59877	2.2438	4.02366	2.68801	3.86865	6.09801	4.02953	6.98921	4.74882	14.6469	11.3155	9.2856	9.60708	7.9031	13.5117	10.0701	10.638	11.6146	11.3831	9.36094	12.077	10.2269	12.4847	12.4015	17.3605	10.548	10.713	7.45051	10.342	6.5811	7.96171	8.83881
Smo413823|PACid_15417468	Viridiplantae	NR	NR	'not assigned.unknown'	0.281402	0.145396	0.0496288	0	0	0	0	0.0516925	0.0529952	0	0.436937	0	0	0	0	0	0	0.287386	0	0	0.0625766	0	0.238389	0.10401	0.0534379	0	0.13073	0	1.14107	0.053005	0	0	0	0	0	0
Smo404054|PACid_15407030	Specific	NE	NE	'not assigned.unknown'	0	0	0	0	0	0	0	0	0	0	0	0	0	0	0	0	0	0	0	0	0	0	0	0	0	0	0	0	0	0	0	0	0	0	0	0
Smo15599|PACid_15415171	Specific	NE	NE	'signalling.calcium'	0.211052	0	0	0.178596	0	0	0	0.0516925	0	0.0670111	0.0485485	0	0	0	0	0	0	0	0	0.058547	0.0625766	0	0	0	0.0534379	0	0	0.0587747	0	0	0	0	0	0	0.0642073	0.296604
Smo417047|PACid_15422969	Tracheophyta	NR	NR	'not assigned.unknown'	7.94962	8.06946	6.8984	7.50104	10.1138	4.99246	13.5612	13.2333	14.7857	10.2527	10.3408	10.947	12.4745	5.48593	10.8706	12.2491	10.2773	12.0702	10.8214	12.3534	13.0159	10.4979	8.10521	10.8171	11.1151	12.4296	9.60864	12.3427	9.61756	12.0852	13.9325	12.3445	10.7781	7.83151	10.0805	10.6778
Smo444508|PACid_15417324	Specific	2.75043e-07	18	'not assigned.unknown'	53.3961	37.0032	42.4822	32.564	27.9215	44.7078	40.6092	31.6358	33.175	35.3148	32.5275	51.8717	39.7625	55.605	37.6973	44.3865	50.493	44.8321	44.7801	51.5214	44.2416	67.5287	80.2773	65.8386	71.2327	81.6576	56.4753	59.3624	55.5862	59.6307	63.6675	70.3416	69.8398	66.0743	59.0065	47.5753
Smo409558|PACid_15403177	Specific	NE	NE	'not assigned.unknown'	0	0	0	0.119064	0	0	0	0	0	0	0	0	0	0	0	0	0	0	0	0	0	0	0	0	0	0	0	0	0	0	0	0	0	0	0	0
Smo91845|PACid_15418549	Viridiplantae	0.00521707	7	'transport.peptides and oligopeptides'	3.93963	4.43457	5.16139	6.96525	8.12825	8.41426	9.46306	13.5434	7.20735	5.82996	7.13663	6.82079	5.88287	10.0664	6.92918	7.24408	11.4689	6.68171	4.30463	6.14744	6.88342	6.17959	4.52938	2.9643	5.45066	6.71302	5.42529	5.23095	3.17869	5.2475	5.99485	5.33223	4.548	6.84435	4.68713	5.16091
Smo268124|PACid_15411878	Prokaryotic	9.6297e-08	14	'fermentation.aldehyde dehydrogenase'	25.8187	40.42	45.0133	56.3768	59.9381	49.1393	61.1746	73.817	76.4191	81.3514	77.1921	78.818	86.6837	49.9592	76.4753	68.292	79.1653	74.2892	106.061	85.7128	90.5483	84.2806	82.4824	84.8205	97.4172	101.325	92.0992	83.1074	77.022	80.3556	78.0996	80.7139	67.9085	56.6633	55.6035	76.3459
Smo427830|PACid_15414158	Specific	NE	NE	'not assigned.unknown'	0	0	0	0	0	0	0	0	0	0	0	0	0	0	0	0	0	0	0	0	0	0	0	0	0	0	0	0	0	0	0	0	0	0	0	0
Smo44066|PACid_15407455	Embryophyta	0.0029258	15	'not assigned.no ontology'	13.0852	11.777	11.0672	13.2756	10.1758	10.602	12.2945	13.3884	13.6728	13.4692	13.5936	12.2943	14.53	10.3327	16.5283	13.5003	15.416	14.1537	15.3053	16.803	14.0172	12.657	10.9659	17.4218	19.8255	16.6777	14.7071	15.7516	16.953	13.5693	16.2083	10.5184	13.5194	11.5169	11.3005	9.31337
Smo48156|PACid_15420012	Prokaryotic	0.00230398	11	'protein.degradation.serine protease'	35.1753	28.2795	25.2114	33.5761	29.4727	21.4844	26.9734	27.5521	25.1197	24.124	25.2938	19.1993	33.5961	33.0754	34.2009	35.8911	37.907	32.259	21.5231	26.9902	25.4061	28.7388	21.6934	29.695	24.4211	23.3907	24.7079	20.9826	17.1975	22.5271	23.0358	23.7394	20.3102	20.8621	20.9316	20.3471
Smo429540|PACid_15417661	Streptophyta	NE	NE	'RNA.regulation of transcription.Chromatin Remodeling Factors'	0.0703506	0.0726978	0.0992575	0.059532	0.0620477	0.0560951	0.223537	0.155078	0.0529952	0.0670111	0.145646	0.168415	0.0708779	0.0532615	0	0.131711	0	0.0718464	0.0597865	0.117094	0.125153	0.148906	0.238389	0.208021	0.160314	0.157336	0.196095	0.352648	0	0.265025	0.222032	0.365221	0.373808	0.263244	0.321037	0.296604
Smo420683|PACid_15414621	Specific	4.83298e-09	22	'not assigned.unknown'	1.89947	4.14378	4.61547	3.45286	1.98553	2.2438	0.96866	1.75755	1.90783	1.07218	1.35936	1.43152	0.567023	0.479353	0.635705	0.724408	2.15973	0.718464	2.51103	1.46368	1.68957	4.09491	3.21825	2.80828	4.06128	2.83205	2.67996	3.29138	3.17869	3.1273	2.94192	3.50612	3.67578	4.7384	4.81555	5.27956
Smo81106|PACid_15405839	Archeaplastidia I	2.02166e-08	18	'not assigned.unknown'	63.6673	79.6768	93.4013	82.9281	77.3114	59.2925	57.6725	60.4286	71.8085	78.0679	85.057	87.2388	74.4218	70.0921	82.1331	75.6019	88.4745	94.2625	90.7559	85.7128	113.013	101.703	118.658	108.587	113.609	109.087	122.69	114.376	93.7305	115.445	100.691	102.992	114.011	110.563	107.997	100.134
Smo230858|PACid_15416947	Viridiplantae	1.47452e-07	11	'secondary metabolism.flavonoids.isoflavones.isoflavone reductase'	35.7381	22.6817	27.6928	28.4563	30.0311	41.4543	42.0994	30.4469	33.758	44.6964	35.0035	40.6721	36.006	50.8114	45.7707	42.2133	45.0565	39.9466	50.5196	43.3833	42.114	51.0747	37.3674	45.5046	35.6431	40.0159	26.9957	25.6258	29.5047	31.167	24.4235	31.8473	20.1856	22.2441	23.4999	20.2284
Smo49513|PACid_15403477	Specific	NR	NR	'signalling.in sugar and nutrient physiology'	5.9798	7.77867	7.69246	6.19133	6.45296	7.29236	9.6866	4.54894	6.51841	6.96915	10.4379	3.19988	3.5439	1.33154	5.21278	6.84895	2.5321	9.34003	2.63061	5.56197	10.5129	4.24381	11.5022	6.08461	5.0766	2.15026	11.7657	6.87664	7.49844	8.74583	2.77539	4.16352	8.28608	7.50246	8.73219	8.2456
Smo106030|PACid_15414828	Streptophyta	NE	NE	'protein.degradation.serine protease'	0	0	0	0	0	0	0	0.0516925	0	0	0	0	0	0	0	0	0	0	0	0	0	0	0	0	0	0	0	0	0	0	0	0	0	0	0	0
Smo123379|PACid_15422708	Specific	1.19287e-07	17	'not assigned.no ontology.pentatricopeptide (PPR) repeat-containing protein'	7.31646	5.96122	5.55842	5.35788	6.8873	5.88998	0.596098	7.08188	4.34561	4.89181	4.27227	5.38927	7.51306	7.61639	7.50132	9.48316	7.00051	11.9983	12.9139	12.2363	12.4527	12.2103	9.53554	9.72498	9.61882	11.3282	10.2623	9.22763	5.46082	9.54091	6.77196	8.98444	8.41068	8.68706	8.09012	8.2456
Smo100168|PACid_15420369	Archeaplastidia I	0.000331576	10	'RNA.regulation of transcription.Nucleosome/chromatin assembly factor group'	21.0348	14.2488	14.0946	17.8001	14.8915	16.8846	17.0633	15.3527	14.6797	17.3559	16.7492	21.2202	19.6332	24.9796	13.9855	20.942	19.2886	21.7695	14.3488	14.7538	19.7742	14.5183	22.4085	15.6536	12.8251	16.835	14.7725	14.8112	12.0627	15.4245	11.3236	14.1706	13.021	14.7417	12.2636	13.7031
Smo165716|PACid_15415724	Archeaplastidia I	1.32969e-06	21	'transport.ABC transporters and multidrug resistance systems'	2.18087	1.81745	1.29035	1.19064	1.17891	1.29019	1.34122	1.75755	1.21889	1.40723	1.6992	1.85256	1.84283	1.01197	1.0807	1.1854	1.56394	1.58062	1.55445	1.11239	1.62699	1.93577	2.38389	1.71617	2.45814	2.04537	2.48387	1.88079	2.85267	3.1803	3.10844	3.50612	3.05277	2.63244	3.08195	2.49148
Smo424602|PACid_15403587	Streptophyta	NE	NE	'not assigned.unknown'	0	0	0	0	0.124095	0	0	0	0	0	0	0	0	0	0	0	0	0	0	0	0	0	0	0	0.106876	0	0	0	0	0	0	0	0	0.131622	0	0
Smo131088|PACid_15421739	Archeaplastidia I	NR	NR	'not assigned.unknown'	13.437	16.2116	14.4916	14.7639	15.2637	18.0626	19.0751	15.0425	16.9055	18.4951	13.545	18.694	19.7041	11.9838	15.0662	16.7272	15.3415	16.381	15.4249	17.0957	14.0797	16.1563	17.1044	16.3816	18.1689	17.307	16.7988	16.8096	19.3981	19.2408	19.1502	19.4298	17.6936	15.334	15.9234	18.9234
Smo438766|PACid_15423385	Viridiplantae	3.58503e-10	9	'not assigned.unknown'	12.1003	9.9596	10.7198	15.9546	12.6577	11.219	15.2005	17.6789	15.5276	22.7168	17.4289	16.673	22.5392	20.9318	14.0491	28.7788	23.6826	19.1111	8.48968	13.8756	12.7656	10.3489	9.83353	10.297	8.38975	8.49616	9.80474	9.16885	8.23198	9.4349	4.66266	10.3723	5.54482	6.64692	8.41116	9.25405
Smo84512|PACid_15417756	Archeaplastidia I	NR	NR	'misc.oxidases - copper, flavone etc'	29.5473	18.5379	20.4967	21.6697	22.8956	23.6721	31.9658	27.6555	20.6151	26.3353	29.0806	30.9041	27.3589	27.1633	24.1568	29.3056	29.4915	26.9424	26.7844	24.0043	22.1521	31.6425	28.4278	26.8867	29.1236	28.7401	23.3353	26.2135	36.5956	26.7145	25.0896	25.7846	29.4062	21.1253	25.3619	19.5759
Smo414839|PACid_15420436	Tracheophyta	NE	NE	'not assigned.unknown'	0	0	0	0	0	0	0	0	0	0	0	0	0	0	0	0	0	0	0	0	0	0	0	0	0	0	0	0	0	0	0	0	0	0	0	0
Smo64042|PACid_15421829	Archeaplastidia I	1.6026e-08	18	'protein.degradation.ubiquitin.E3.SCF.FBOX'	76.9636	63.8287	61.9367	66.1401	74.2091	84.6474	64.4531	81.1573	83.3085	90.5319	87.4359	84.2915	79.4541	91.9293	76.4117	93.1853	91.0811	78.4563	77.6029	85.7128	95.8673	109.669	112.341	111.967	126.381	130.484	117.395	115.081	112.395	122.866	109.573	102.846	104.666	97.4662	103.502	90.8795
Smo126670|PACid_15411539	Embryophyta	NR	NR	'misc.peroxidases'	23.7785	37.3667	35.1868	34.7667	36.422	16.9968	28.0911	48.3842	53.2072	37.9953	38.3048	43.6194	43.8734	18.9611	43.1644	29.4373	38.3538	41.8864	43.2256	47.4816	37.6085	33.0571	29.3814	39.888	43.2847	44.9982	38.1077	39.7317	41.4044	41.768	36.3022	42.4387	33.9542	29.4833	29.3427	36.1857
Smo421110|PACid_15413494	Archeaplastidia I	NE	NE	'not assigned.no ontology'	0	0	0	0	0	0	0	0	0	0	0	0	0	0	0	0	0	0	0	0	0	0.52117	0	0	0	0	0	0	0	0	0	0	0	0	0	0.0593208
Smo71220|PACid_15421735	Viridiplantae	NR	NR	'protein.degradation.cysteine protease'	9.63803	19.2649	21.5885	16.1332	17.8697	20.8674	13.8593	11.7342	17.5414	17.892	15.05	11.789	16.5854	7.93596	22.059	13.2369	12.8839	16.8839	16.2021	11.768	14.0797	9.08325	6.1385	9.67297	13.9473	11.7478	16.6027	15.3402	8.4765	14.8414	19.0392	10.5914	12.1488	11.7802	10.5942	15.8387
Smo16568|PACid_15417986	Archeaplastidia II	NE	NE	'misc.UDP glucosyl and glucoronyl transferases'	0	0	0	0	0	0	0	0	0	0	0	0	0	0	0	0	0	0	0	0	0	0	0	0	0	0	0	0	0	0	0	0	0	0	0	0
Smo427750|PACid_15413416	Specific	2.21646e-05	10	'not assigned.unknown'	34.8939	41.4378	51.1672	80.4873	59.814	60.2461	60.7275	77.7973	53.4722	76.3256	66.2202	44.9667	63.0105	48.2549	58.4848	66.909	101.061	80.3961	66.0641	69.2026	67.2072	48.171	48.9888	50.6011	42.5365	36.974	53.73	41.4362	45.0721	51.3089	40.2987	36.2299	35.2003	31.1944	39.3591	46.3296
Smo418836|PACid_15409782	Specific	NE	NE	'not assigned.unknown'	0	0	0	0	0	0	0	0	0	0	0	0	0	0	0	0	0	0	0	0	0	0	0.119194	0	0	0	0	0	0	0	0	0	0	0	0	0
Smo104256|PACid_15410513	Archeaplastidia I	0.000963665	14	'misc.misc2'	3.86928	1.38126	2.23329	2.50035	1.98553	2.52428	2.38439	1.65416	4.02764	3.41756	3.49549	3.03146	4.8197	1.3848	5.33992	4.60987	6.92603	6.0351	6.51673	3.80556	3.81717	6.25404	9.47594	4.73248	4.16815	6.71302	3.85653	3.9379	1.22257	4.45242	5.38427	2.4835	3.17737	3.88285	4.49451	2.90672
Smo405615|PACid_15414687	Embryophyta	NR	NR	'not assigned.unknown'	4.92454	4.57996	3.67253	4.16724	4.59153	6.50703	4.47074	4.23879	4.82256	4.62376	4.85485	3.95774	6.0955	8.8414	4.83136	5.53185	4.09604	4.67001	6.81566	4.62521	4.50551	5.36061	4.1718	5.87659	4.75597	9.07306	5.35992	5.28972	6.8464	6.04258	6.16138	5.25919	4.92181	4.08028	4.75134	4.50838
Smo425252|PACid_15403563	Specific	0.0188159	13	'not assigned.unknown'	2.88437	0.508885	0.893318	0.773916	0.744573	0.22438	0.447074	0.723696	0.847923	2.27838	2.13613	1.59994	2.76424	1.97067	1.46212	1.44882	3.42578	2.0117	1.25552	1.52222	1.50184	2.90366	1.37073	1.9762	1.9772	0.314673	0.39219	1.29304	1.46709	1.11311	0.943634	0.803487	0.747616	0.921355	1.15573	0.71185
Smo73531|PACid_15407557	Streptophyta	NR	NR	'not assigned.no ontology'	9.28628	9.66881	9.37983	10.0609	10.9824	8.24597	5.14135	9.09789	9.48614	10.1187	9.32131	6.98921	8.6471	8.04248	9.78985	8.95632	10.2773	9.34003	8.54947	8.48932	10.2	7.59419	7.03246	9.88099	7.53474	7.08014	8.62817	7.22929	4.97179	8.16278	7.21603	9.13053	6.79085	8.55544	7.57646	8.06764
Smo115449|PACid_15421993	Specific	1.01357e-12	14	'not assigned.no ontology.pentatricopeptide (PPR) repeat-containing protein'	0.633155	0.945072	0.744431	1.01204	0.992763	0.11219	1.41573	1.49908	1.0599	2.27838	2.23323	0.336829	1.9137	2.82286	2.54282	4.14888	5.13867	4.0234	5.26121	7.20128	6.00735	4.69053	5.00616	5.56456	4.06128	2.46494	4.05263	2.70364	1.05956	2.54424	1.60973	1.38784	2.36745	1.44784	1.7336	1.60166
Smo409585|PACid_15403264	Archeaplastidia I	NR	NR	'not assigned.unknown'	28.5623	28.4976	31.3157	26.6704	31.148	36.7984	26.1538	29.4648	29.3064	28.7477	29.4204	32.8409	33.5252	31.5308	29.2424	31.7423	38.5773	30.3192	31.4477	26.112	25.4687	36.2585	34.5663	35.3115	32.2765	28.0583	24.3811	29.74	25.674	30.5839	24.0349	32.7969	26.2912	29.1543	28.2512	25.8046
Smo91306|PACid_15414730	Specific	0.00583824	16	'not assigned.no ontology.pentatricopeptide (PPR) repeat-containing protein'	18.5726	17.0113	14.5909	15.4188	14.333	17.4456	15.126	20.677	18.0714	21.5776	15.8754	16.252	16.7981	19.4404	23.2032	17.9785	17.4268	18.8956	22.8982	15.9833	19.9619	22.2614	24.9712	20.6981	21.5889	20.5062	19.7402	23.3923	14.5894	22.4211	24.9786	20.4524	20.5594	18.1638	19.1338	18.6861
Smo85281|PACid_15418542	Prokaryotic	0.00728847	19	'DNA.synthesis/chromatin structure'	12.8742	13.7399	13.102	11.9659	11.4788	15.7066	14.6789	13.5434	13.0898	15.5466	13.011	16.7573	14.1047	8.73488	10.8706	16.3321	13.2563	14.8722	17.0989	15.5735	15.2687	19.73	18.3559	18.7219	17.6879	12.3771	16.9949	18.514	16.5455	19.5589	15.5422	13.7323	19.3757	19.5459	18.9412	15.6607
Smo233855|PACid_15403301	Archeaplastidia I	NR	NR	'stress.abiotic.unspecified'	8.72348	10.4685	18.3626	3.69099	11.4168	1.62676	1.26671	2.53293	4.08063	17.8249	19.5165	4.37878	9.6394	9.10771	11.697	12.1174	4.39394	5.8914	11.2996	3.33718	4.8184	5.13725	5.18495	12.7933	7.00036	0.629345	6.92868	9.34517	9.29154	11.5551	11.7122	12.7097	8.34838	5.72556	10.9794	6.28801
Smo420695|PACid_15414647	Streptophyta	6.23484e-08	15	'RNA.regulation of transcription.putative transcription regulator'	6.2612	4.57996	4.61547	3.98865	6.01863	4.4876	7.8983	7.80557	7.31334	8.44339	6.84534	6.31555	9.78115	9.58706	13.0319	10.2076	11.6179	11.1362	6.81566	11.0654	10.3877	12.7314	12.9326	10.9731	10.5273	11.3282	10.3277	10.5207	11.5737	8.32179	9.43634	9.5688	11.588	6.97597	6.80597	8.00831
Smo415323|PACid_15419480	Specific	0.00230398	20	'not assigned.unknown'	8.51242	6.7609	6.84877	5.41742	6.14272	6.00217	6.40806	5.11756	5.98846	8.51041	6.45695	6.14713	6.16638	5.05984	7.81917	7.50751	5.0642	6.75356	7.59289	4.56667	7.07115	8.85989	6.49609	8.26883	6.84005	4.66765	9.47791	9.0513	11.0031	9.91194	8.54822	7.23138	9.4698	9.41098	10.4016	11.6269
Smo91575|PACid_15416329	Archeaplastidia I	NR	NR	'protein.postranslational modification'	70.0692	46.0904	50.2243	56.3768	57.3321	64.1728	44.1858	73.0416	63.2233	54.279	63.2587	67.8711	55.5683	71.7432	45.3893	60.8503	59.5788	53.9566	46.8726	58.1372	54.0036	65.7419	74.7944	60.066	67.2248	61.3612	62.4889	66.5917	61.8621	74.8961	73.4924	60.6998	62.0521	55.6761	61.5748	53.7447
Smo422359|PACid_15417994	Specific	NE	NE	'not assigned.unknown'	0	0	0	0	0	0	0	0	0	0	0	0	0	0	0	0	0	0	0	0	0	0	0	0	0	0	0	0	0	0	0	0	0	0	0	0
Smo172234|PACid_15410364	Specific	4.7971e-06	10	'protein.postranslational modification'	15.9696	18.2472	15.1864	19.7051	18.1179	17.4456	18.7771	22.021	15.1036	20.6394	19.031	15.6626	19.4914	19.2274	19.6433	21.3371	29.7149	22.7753	16.8	15.5735	18.0846	16.6774	17.462	15.5496	15.9779	9.75485	14.4456	14.341	15.5674	16.3786	13.4884	14.901	14.3916	12.4383	10.851	13.1099
Smo442859|PACid_15414006	Specific	0.00180629	20	'protein.degradation'	2.53262	1.89014	1.78664	1.25017	1.92348	1.79504	3.055	1.13724	1.1129	2.88148	2.52452	2.69463	2.97687	0.479353	2.92424	1.84395	1.93631	2.65832	2.2121	1.69786	3.44171	3.57374	2.74147	2.65227	2.77877	2.72716	2.54923	3.99668	4.15674	3.60434	3.60801	3.57917	3.30197	3.48799	2.76091	3.44061
Smo17835|PACid_15423006	Streptophyta	1.62226e-14	1	'not assigned.unknown'	302.367	305.331	273.256	260.512	278.594	200.876	225.102	222.071	203.184	175.435	172.444	186.772	160.042	145.404	166.428	153.838	141.202	145.776	130.873	129.272	135.291	163.945	161.925	153.103	206.163	185.867	199.886	196.19	183.875	201.26	254.115	223.004	257.305	244.291	220.167	251.817
Smo431347|PACid_15422122	Archeaplastidia I	1.6026e-08	21	'not assigned.no ontology'	12.7335	25.0081	24.467	13.7519	14.6433	6.28265	10.3572	9.97666	10.917	10.5207	11.7002	12.2101	9.85203	10.4392	13.2227	9.81244	10.8731	10.0585	17.0392	12.4705	15.8319	18.4643	15.1973	22.6743	27.6274	24.02	24.2504	31.7383	19.8872	32.7041	26.3662	36.1569	28.5963	37.2491	32.2321	36.4823
Smo107507|PACid_15421320	Viridiplantae	NR	NR	'transport.amino acids'	5.48735	5.30694	4.16882	4.6435	4.09515	4.03884	5.36488	3.87694	2.96773	4.35572	4.75775	4.37878	4.25267	3.83483	4.83136	4.14888	4.7663	4.67001	4.06548	4.68376	4.19263	3.27593	5.00616	4.47245	4.32847	5.97878	5.0331	5.23095	3.74922	6.09558	5.99485	4.38265	3.48888	5.98881	5.32921	4.86431
Smo88443|PACid_15406402	Archeaplastidia I	5.03824e-07	21	'not assigned.no ontology'	20.6127	19.483	17.1219	20.3004	18.8625	14.5286	19.6712	15.4561	17.9124	14.2063	14.8558	14.5679	14.6008	21.3578	13.5405	14.6857	18.9907	16.7402	14.7673	18.091	15.1435	19.6556	15.1973	18.1498	25.0624	22.132	20.9168	18.4553	22.3323	22.8982	28.0315	26.8072	23.1761	19.8091	20.5463	21.4148
Smo174709|PACid_15419921	Archeaplastidia I	1.34974e-05	10	'protein.degradation.ubiquitin.E1'	36.6527	35.84	34.2438	38.6363	38.7798	41.286	37.9268	34.3755	36.9377	44.0263	41.3148	41.0932	38.2741	37.7624	39.5408	42.1474	36.8644	41.3835	36.5893	35.2453	38.7349	32.5359	41.0624	36.7157	36.4446	35.2958	37.1273	36.0289	21.5173	36.2024	33.4157	30.8247	29.9669	34.0243	29.0859	29.6011
Smo440944|PACid_15408731	Embryophyta	NR	NR	'not assigned.unknown'	24.0599	26.5347	27.2462	26.075	27.6733	24.177	22.5772	24.8124	24.6958	26.2683	27.0901	28.4621	29.9105	27.2166	24.8561	28.9763	24.7252	23.2782	24.7516	27.8098	26.9079	20.9213	26.4015	31.7232	24.6349	24.7018	26.7996	23.2748	26.8151	28.4637	25.6446	27.7568	25.7928	20.9937	25.4261	25.7452
Smo131333|PACid_15401648	Specific	NE	NE	'protein.degradation'	0	0	0	0	0	0	0	0	0	0	0	0	0	0	0	0	0	0	0	0	0	0	0	0	0	0	0	0	0	0	0	0	0	0	0	0
Smo110199|PACid_15405243	Archeaplastidia I	1.16334e-10	11	'cell.cycle'	5.5577	4.21647	3.72216	5.23882	6.57706	6.11436	6.48257	7.80557	6.83638	8.24236	8.3018	8.33652	10.1355	10.2262	9.09058	8.03435	8.63892	10.6333	7.77224	8.48932	8.0098	5.80732	7.62843	6.76068	7.26755	6.3459	6.53649	5.75992	5.94985	6.57263	5.93934	6.9392	5.29561	4.47515	4.81555	4.86431
Smo105903|PACid_15418649	Viridiplantae	NR	NR	'not assigned.unknown'	31.5171	33.5137	32.1594	29.2302	27.301	23.7843	24.6636	29.3097	21.781	25.7993	23.7402	21.5571	21.9722	32.0101	25.8096	33.7179	39.5454	27.8764	25.9473	21.3697	21.6515	29.4833	22.8257	28.5509	23.3524	28.2157	29.5449	28.0943	23.3919	30.1599	24.0904	30.7516	28.2225	27.0483	28.7007	28.3554
Smo407390|PACid_15418321	Specific	NR	NR	'not assigned.unknown'	0.140701	0.581583	0.39703	0.119064	0.80662	0.897521	0	1.13724	0.10599	0.737122	0.631131	0.421037	1.9137	0	0	0.856119	0	1.14954	0.657651	0.117094	0.813496	1.19125	0.953554	0.832084	1.28251	3.30406	0.719014	1.29304	1.05956	0.583055	0.721603	0.365221	0	0.131622	0.321037	0.296604
Smo31516|PACid_15417671	Archeaplastidia I	4.91681e-05	15	'not assigned.no ontology.pentatricopeptide (PPR) repeat-containing protein'	2.25122	1.81745	1.58812	0.892981	0.744573	1.00971	2.53342	1.60247	1.43087	1.60827	1.16516	1.26311	3.18951	8.68162	3.8778	2.76592	3.6492	3.73601	3.64698	2.8688	4.06748	2.82921	4.2314	3.53636	2.67189	1.36358	3.9219	2.40976	4.15674	2.96828	2.38684	1.53393	2.11825	1.71109	1.7336	1.24574
Smo115428|PACid_15421961	Archeaplastidia I	9.06976e-07	18	'transport.misc'	51.9891	52.924	53.5991	43.0417	46.4117	50.2051	38.2248	47.1953	46.5298	56.9594	51.9469	48.1666	47.1338	39.8396	58.4213	54.4623	43.7159	50.508	57.2755	51.5799	50.3116	54.8718	54.5314	66.5667	67.1714	75.9935	65.7571	61.831	58.3574	69.4896	56.174	66.105	59.8716	56.9266	60.098	55.1091
Smo227866|PACid_15407786	Archeaplastidia I	NE	NE	'misc.glutathione S transferases'	0.0703506	0.145396	0.39703	0.238128	0.124095	0.785331	0	0.0516925	0	0.0670111	0	0.0842073	0	0	0.0635705	0.263421	0.297894	0.359232	0	0.058547	0.250306	0	0.41718	0.260026	0.213751	0.367118	0.0653649	0.293873	0	0	0.277539	0	0.124603	0.263244	0.0642073	0.0593208
Smo229976|PACid_15414646	Archeaplastidia I	1.03629e-11	14	'not assigned.unknown'	26.5222	19.2649	20.9433	23.2175	28.2938	28.6646	34.9463	29.6198	25.0667	30.49	32.1391	35.7881	33.1	51.2908	38.3966	41.423	43.6415	39.6592	43.1659	37.2359	40.9877	53.0104	44.9958	44.2044	38.689	37.9705	37.977	32.4436	38.1442	32.0681	27.5874	31.9203	30.0292	27.18	30.4985	24.5588
Smo153581|PACid_15423478	Archeaplastidia I	1.42056e-11	3	'lipid metabolism.lipid degradation.lysophospholipases.phospholipase D'	41.2958	42.4555	42.8296	34.8858	35.6154	35.7886	31.8167	38.5626	35.5068	35.2478	33.4499	35.9565	34.9428	31.2645	29.1153	25.3543	28.5978	23.4219	21.8221	22.365	21.8392	18.4643	20.6206	20.178	21.963	22.3942	19.6748	24.509	28.8527	25.2834	35.5806	32.943	29.0947	40.408	45.2662	45.4398
Smo427376|PACid_15410381	Specific	NR	NR	'not assigned.unknown'	1.12561	0.581583	1.09183	0.833448	1.36505	0.560951	0	0.723696	0.529952	0.938155	0.825325	2.10518	0.425267	0.106523	1.0807	1.58053	1.34052	0.359232	0.478292	1.22949	0.750919	1.93577	1.43033	1.45615	1.71001	0.419564	1.56876	0.940395	0.815048	0.689066	2.33133	1.82611	0.560712	1.44784	1.54098	0.771171
Smo31531|PACid_15417708	Streptophyta	1.43159e-12	15	'not assigned.unknown'	27.4367	24.4265	20.993	23.2175	27.1769	23.2795	30.0285	26.5183	29.5183	34.0416	33.3528	36.4618	34.7302	32.1167	31.1495	38.0644	37.6091	36.5698	36.8883	37.8214	38.6098	42.2148	43.1483	40.5641	40.2922	33.7749	40.1994	37.4395	38.3072	37.3156	34.9145	37.3256	37.1939	28.6936	29.728	30.1943
Smo185127|PACid_15403086	Prokaryotic	NR	NR	'Co-factor and vitamine metabolism.lipoic acid'	38.2004	41.5105	33.7476	33.0998	35.3051	35.1155	28.0166	30.8088	26.7096	32.2323	31.9935	30.7357	28.7764	33.5547	28.0982	37.0107	32.0981	27.0142	27.6214	24.0043	26.9079	27.9198	24.554	28.6549	31.4215	31.4673	28.3684	28.3294	28.0376	31.061	26.1997	28.8525	31.0884	29.3517	25.2977	26.2198
Smo416791|PACid_15403235	Archeaplastidia I	9.6223e-06	8	'transport.cyclic nucleotide or calcium regulated channels'	8.37172	9.66881	8.43689	8.63214	9.3692	10.3215	8.79245	13.4918	8.58522	13.5362	12.477	9.34701	12.9707	11.2382	14.3034	11.854	12.6605	10.9925	6.2178	5.73761	5.94478	4.54162	6.61528	5.66857	6.89349	7.34236	5.68675	6.05379	6.03135	5.98957	9.32533	6.20876	4.8595	5.06745	5.20079	5.75412
Smo91394|PACid_15414921	Embryophyta	0.000846917	19	'misc.peroxidases'	6.2612	9.74151	12.8042	9.04887	11.4788	5.83389	12.7416	8.06404	7.41933	11.5259	12.04	7.07341	9.49764	7.56313	11.3155	12.1832	8.63892	12.5731	11.6584	9.36752	8.26011	12.8059	9.35675	12.6373	14.5351	13.426	13.0076	14.1647	12.3072	18.3928	11.1016	17.5306	12.9587	9.21355	12.6488	10.9744
Smo28726|PACid_15410187	Embryophyta	NR	NR	'cell wall.modification'	0.492454	0.145396	0	0	0	1.00971	1.11768	0	0	0	0.728228	0	0.496145	0	0	0	1.34052	0.502925	0	0.409829	0.312883	0.52117	0.893957	1.19612	0	0	0	0	0.407524	0	0.277539	0.949575	0	1.71109	1.47677	0.415246
Smo91501|PACid_15416185	Archeaplastidia I	4.00107e-08	21	'signalling.calcium'	50.0193	29.0791	28.3876	17.6215	20.9101	34.835	17.5104	24.0887	18.4953	23.1188	24.0801	23.4096	18.3574	19.1209	19.5797	23.3786	18.9907	20.6918	28.4584	27.2829	29.7865	40.8002	38.8573	49.873	35.269	33.3029	42.4872	48.0189	55.2602	56.6624	49.1245	49.2318	46.6014	51.0036	51.9437	39.389
Smo272115|PACid_15401422	Archeaplastidia I	9.06976e-07	16	'signalling.calcium'	86.2498	71.0258	68.2395	71.3194	69.2452	82.8524	90.0854	60.3769	71.8085	86.3773	79.0855	83.9547	81.0134	112.275	81.5609	93.8438	94.6558	83.4855	93.0278	79.5654	88.7962	108.329	103.163	98.7059	95.6538	96.5521	95.4981	92.3938	101.473	92.1228	85.6487	90.5749	91.8945	90.4244	83.8547	75.3968
Smo230293|PACid_15412465	Tracheophyta	4.7121e-10	12	'protein.degradation.serine protease'	9.21593	10.3231	11.5635	8.09636	9.30716	9.19959	15.6476	13.6468	14.0437	13.4022	16.9434	16.5888	19.6332	21.8372	21.3597	21.1396	22.1931	21.6258	21.7623	27.5171	20.4	11.6146	13.5285	13.4173	15.497	12.7442	12.1579	10.0505	11.7367	12.4562	11.3236	13.2941	11.6504	9.01611	7.57646	9.43201
Smo173081|PACid_15411872	Viridiplantae	8.06615e-10	14	'protein.degradation.AAA type'	14.9143	13.0856	13.2509	14.0496	13.5264	16.6602	15.126	15.4561	16.0046	18.294	19.4194	20.294	18.0739	20.5057	21.8047	21.7981	20.9271	22.1287	19.311	22.1308	19.5865	22.6337	23.1237	23.1423	22.2836	17.6217	21.9626	17.4561	23.1474	20.4069	17.5405	17.2384	18.0051	15.5972	17.336	15.4234
Smo18312|PACid_15422050	Archeaplastidia I	1.07646e-14	10	'RNA.regulation of transcription.Nucleosome/chromatin assembly factor group'	105.526	109.265	126.206	190.86	209.721	241.714	352.443	312.792	301.543	390.071	400.137	410.342	394.577	497.728	423.761	422.791	410.423	354.059	296.541	273.415	279.592	198.491	191.784	202.82	180.246	172.283	152.758	133.83	166.188	155.623	116.067	113.292	113.202	92.3987	99.8424	99.7777
Smo404060|PACid_15407053	Embryophyta	NE	NE	'stress.biotic'	0	0	0	0	0	0	0	0	0	0	0	0	0	0	0	0	0	0	0	0	0	0	0	0	0	0	0	0	0	0	0	0	0	0	0	0
Smo409134|PACid_15422398	Specific	NE	NE	'not assigned.unknown'	0	0	0	0	0	0	0	0.310155	0	0.402066	0	0	0	0	0	0	0	0	0	0	0.18773	0	0.357583	0	0	0	0	0	0	0	0	0	0	0	0	0
Smo92187|PACid_15416234	Prokaryotic	1.25276e-15	13	'protein.postranslational modification'	56.8433	53.7964	55.1872	63.5802	60.9929	94.5202	102.976	65.6495	62.6933	108.022	103.554	113.343	131.62	171.129	156.638	188.544	199.961	180.334	163.337	183.311	213.198	212.563	236.541	199.908	131.243	118.894	144.979	105.618	85.6615	90.3206	65.6658	71.2181	70.7743	62.7179	58.0434	54.7531
Smo448010|PACid_15402818	Archeaplastidia I	NR	NR	'not assigned.unknown'	4.15069	3.4168	4.11919	4.28631	4.21924	4.37541	6.11001	4.60064	4.34561	4.89181	5.14614	4.6314	4.1818	1.97067	5.65777	4.08303	4.69183	5.10109	4.72313	3.92265	4.19263	4.54162	4.1122	5.04451	4.75597	4.19564	4.96773	4.4081	2.93417	4.87646	5.49528	5.62441	3.92498	4.34353	3.78823	3.55925
Smo430851|PACid_15423041	Streptophyta	2.28165e-09	21	'RNA.regulation of transcription.BSD domain containing family'	1.68841	1.45396	1.33998	0.892981	1.05481	1.29019	0.894147	1.24062	1.48387	1.07218	1.35936	1.43152	0.850535	0.74566	0.635705	1.31711	0.744735	0.862157	1.91317	1.17094	1.43926	2.30804	3.09905	2.18422	2.19095	1.94048	2.09168	2.70364	2.85267	3.1803	2.71989	3.28699	4.29879	2.30339	3.14616	2.8474
Smo447436|PACid_15402990	Specific	3.06184e-05	23	'not assigned.unknown'	396.777	688.521	685.522	552.576	534.107	428.005	499.679	616.795	700.544	446.361	468.93	524.78	352.759	323.35	372.777	365.102	265.498	302.473	343.055	419.606	406.56	506.428	539.831	542.987	546.616	497.13	496.381	630.241	492.37	501.428	551.082	602.615	604.697	483.514	626.92	629.691
Smo91068|PACid_15412518	Archeaplastidia I	2.28165e-09	11	'protein.targeting.secretory pathway.unspecified'	84.5614	78.441	83.0289	102.336	103.123	108.095	111.172	110.157	96.4513	121.893	114.72	103.828	126.092	108.813	104.764	110.966	125.041	109.709	114.73	119.319	102.938	102.819	117.406	102.242	98.486	92.8284	80.5949	85.2233	104.815	84.8611	79.8203	79.3991	78.0636	76.0118	68.3808	74.329
Smo439202|PACid_15422362	Specific	1.42056e-11	13	'not assigned.unknown'	55.3659	63.756	65.7085	78.0465	84.6331	67.258	102.082	83.2767	76.2071	138.378	112.001	85.0494	121.485	114.459	132.29	144.223	136.808	155.188	159.271	154.798	171.21	113.764	83.8532	115.14	95.8141	114.174	134.979	95.744	114.188	102.247	80.2089	71.8755	68.7184	68.3777	81.8001	79.0747
Smo234651|PACid_15404649	Archeaplastidia I	0.000141324	8	'misc.short chain dehydrogenase/reductase (SDR)'	92.7221	101.559	102.583	93.4058	99.4004	98.0542	102.156	92.9432	104.613	90.733	94.9123	92.0386	108.868	80.4781	90.2065	95.4902	107.316	104.034	93.805	92.9141	88.9213	85.6208	73.5429	76.2397	86.409	66.6057	86.0202	82.1082	72.9468	70.9207	72.6043	72.3868	77.1914	79.3681	69.0229	85.2441
Smo165275|PACid_15411997	Archeaplastidia II	3.58503e-10	21	'major CHO metabolism.degradation.starch.limit dextrinase/ pullulanase'	20.4017	30.0242	32.0602	26.5513	21.9028	19.4089	17.3614	19.2296	18.1774	21.5106	22.2352	21.136	17.5068	13.5284	15.1298	14.093	13.4797	17.9616	28.1594	27.9855	28.5975	24.2716	32.5996	30.3711	47.6666	43.0053	36.8004	46.7259	34.558	39.8598	43.7957	43.7535	43.7355	38.7627	35.8919	40.9907
Smo131028|PACid_15421580	Specific	NE	NE	'not assigned.unknown'	0	0	0	0	0	0	0	0	0	0	0	0	0	0	0	0	0	0	0	0	0	0	0	0	0	0	0	0	0	0	0	0	0	0	0	0
Smo68264|PACid_15412888	Viridiplantae	NR	NR	'not assigned.unknown'	99.4054	125.913	121.64	125.434	126.081	92.4447	104.317	95.2694	100.002	127.857	114.672	106.101	97.8115	113.394	106.353	96.7414	88.2511	120.127	99.1858	91.0406	112.826	90.6836	113.533	100.786	102.547	101.534	109.029	129.069	89.6552	138.502	113.847	100.947	101.427	119.25	132.588	120.54
Smo136160|PACid_15414926	Specific	NE	NE	'misc.GDSL-motif lipase'	0	0	0	0	0	0	0	0	0	0	0	0	0	0	0	0	0	0	0	0	0	0	0	0	0	0	0	0	0	0	0	0	0	0	0	0
Smo233294|PACid_15421115	Archeaplastidia I	NR	NR	'not assigned.no ontology'	8.93453	7.48788	7.2458	8.63214	7.75596	4.88027	5.21586	6.51326	6.6244	8.51041	8.93293	9.59963	10.6317	7.40334	10.1713	11.7222	9.75603	8.83711	5.97865	9.48462	9.51164	7.81755	12.7538	9.04891	9.4585	6.60813	9.60864	8.75743	7.90596	10.972	6.3279	12.4906	9.53211	8.9503	8.02591	7.83035
Smo91478|PACid_15415616	Specific	NE	NE	'misc.GDSL-motif lipase'	0	0	0	0	0	0	0	0	0	0	0	0	0	0	0	0	0	0	0	0.234188	0	0	0	0	0	0	0.13073	0	0	0.10601	0	0	0	0	0	0
Smo97230|PACid_15409145	Archeaplastidia I	1.32969e-06	18	'protein.degradation.autophagy'	46.5721	38.966	38.9586	35.4216	37.9732	50.8782	39.1935	35.6162	41.8662	43.4232	45.3443	51.5349	44.3696	61.7833	54.8613	50.511	45.9501	43.8981	54.2861	48.4184	51.0625	56.8075	56.6769	56.9977	60.3314	66.5008	53.1417	60.3616	58.8464	61.7509	60.004	61.8685	56.9434	48.7002	53.2921	47.9312
Smo419245|PACid_15408027	Embryophyta	NE	NE	'not assigned.unknown'	0	0	0	0	0	0	0	0	0	0	0	0	0	0	0	0	0	0	0	0	0	0	0	0	0	0	0	0	0	0	0	0	0	0	0	0
Smo406747|PACid_15418351	Specific	NR	NR	'not assigned.unknown'	0.211052	0.218094	0.0496288	0.357192	0	0	0	0.20677	0.0529952	0	0.194194	0.0842073	0.212634	1.01197	0	0	0	0.215539	0.179359	0.234188	0.18773	0	0.0595971	0.156016	0	0	0.0653649	0.0587747	0	0.053005	0	0.219133	0.186904	0.065811	0	0.177963
Smo441388|PACid_15407098	Specific	4.91681e-05	18	'protein.synthesis.initiation'	0.562805	0.290791	0.198515	0.119064	0.124095	0.841426	0	0.103385	0	0.201033	0.33984	0.252622	0.35439	0.798922	0.254282	0.131711	0.297894	0.0718464	0.119573	0.409829	0.500613	1.2657	0.655568	0.988099	0.694692	0.786682	0.653649	0.646522	1.38558	0.954091	0.721603	0.438265	0.93452	0.789733	0.513658	0.355925
Smo446039|PACid_15419401	Embryophyta	2.79695e-06	17	'RNA.regulation of transcription.Trihelix, Triple-Helix transcription factor family'	39.6777	38.2391	41.7378	43.8156	42.875	48.1857	51.1899	59.7049	73.8223	56.5573	62.9674	63.1555	57.2693	57.9485	58.612	57.0307	55.2593	59.417	62.0584	85.4201	84.6661	86.812	120.565	100.682	106.929	100.485	80.791	110.967	111.58	96.0451	79.1543	92.6932	95.508	74.6297	73.0037	71.6596
Smo404167|PACid_15407843	Archeaplastidia I	NE	NE	'signalling.MAP kinases'	0	0	0	0	0	0	0	0	0	0	0	0	0	0	0	0	0	0	0	0	0	0	0	0	0	0	0	0	0	0	0	0	0	0	0	0
Smo430931|PACid_15401522	Specific	NR	NR	'not assigned.unknown'	9.07523	7.19709	7.79171	7.7987	10.424	6.95579	3.6511	10.4936	9.48614	9.51557	9.32131	9.1786	12.1201	13.1023	9.09058	11.6564	10.5752	9.12449	8.07118	9.42607	9.69937	8.33872	11.3831	11.0251	11.4891	12.0625	9.80474	11.4023	10.0251	10.866	12.8223	9.86097	11.775	9.41098	8.73219	8.42356
Smo426169|PACid_15405804	Archeaplastidia I	NE	NE	'not assigned.unknown'	0	0	0	0	0	0.0560951	0	0	0	0	0	0	0	0	0.127141	0	0	0	0.0597865	0	0.125153	0	0.119194	0	0.0534379	0	0	0	0	0	0	0	0	0	0	0
Smo425291|PACid_15403676	Embryophyta	0.000163441	18	'signalling.receptor kinases.leucine rich repeat XII'	1.40701	1.74475	1.48886	1.6669	1.48915	1.96333	1.78829	2.84309	2.54377	2.34539	2.28178	2.18939	1.70107	1.27828	1.52569	2.30494	1.71289	1.50877	3.04911	4.09829	2.75337	2.45694	4.41019	4.16042	3.47346	4.98232	3.98726	3.46771	3.4232	3.65735	2.88641	3.43308	4.8595	3.22474	3.40299	2.66944
Smo158157|PACid_15412765	Archeaplastidia I	0.0409376	19	'misc.cytochrome P450'	45.0244	5.30694	1.98515	1.07158	2.35781	27.8792	5.73745	0.930466	1.64285	1.60827	1.505	2.18939	2.5516	5.1131	3.68709	8.42948	1.86184	1.29323	2.15231	1.40513	3.75459	7.51974	12.0386	12.7413	3.25971	6.87035	9.47791	2.93873	7.41693	8.3748	6.82747	10.3723	4.29879	10.2665	7.44805	4.09314
Smo138356|PACid_15422069	Archeaplastidia I	NE	NE	'not assigned.no ontology'	0	0	0	0	0	0	0	0	0	0	0	0	0	0	0	0	0	0	0	0	0	0	0	0	0	0	0	0	0	0	0	0	0	0.065811	0	0
Smo426776|PACid_15410504	Specific	NE	NE	'not assigned.unknown'	0.0703506	0.0726978	0.0992575	0.119064	0.372286	0.22438	0.0745123	0.258463	0.423962	0.268044	0.194194	0.0842073	0.283512	0	0	0.592698	0	0.431078	0.418505	0.234188	0.312883	0.52117	0.238389	0.728073	0.267189	0	0.39219	0.411423	0.489029	0.159015	0.888126	0	0.249205	0.065811	0.256829	0
Smo438332|PACid_15420362	Prokaryotic	1.42056e-11	6	'protein.degradation'	45.3058	46.0904	49.728	42.9226	36.6702	62.0411	44.2603	31.3774	36.3547	48.65	51.1701	59.9556	42.5976	56.3506	34.8366	26.6714	27.9276	22.1287	4.06548	7.31838	6.25766	5.13725	5.90012	3.53636	2.67189	2.8845	2.87606	2.17466	2.93417	3.33932	2.88641	3.50612	4.6103	13.9519	14.3182	10.6184
Smo428483|PACid_15414138	Specific	0.0112207	16	'not assigned.no ontology.pentatricopeptide (PPR) repeat-containing protein'	5.5577	3.4168	3.52364	3.92911	4.09515	3.3657	2.68244	4.54894	4.3986	3.95365	4.12662	5.38927	5.4576	1.97067	3.55995	5.26842	6.03235	4.81371	5.02207	5.62051	6.946	4.39272	5.54253	5.9806	5.18347	9.59752	5.75211	5.75992	1.7931	5.2475	3.21946	4.01743	4.29879	5.33069	4.62293	4.86431
Smo405585|PACid_15414081	Archeaplastidia I	NR	NR	'not assigned.no ontology'	1.75877	2.03554	1.24072	5.77461	6.20477	6.56312	5.51391	5.89295	38.0506	5.96398	3.88388	6.23134	5.24497	0.426092	7.81917	2.43665	1.48947	1.43693	5.79929	4.15684	1.75214	7.66864	3.57583	3.53636	2.13751	3.4614	1.83022	1.82202	3.26019	2.54424	3.77454	7.52356	3.17737	2.63244	2.18305	3.02536
Smo104974|PACid_15415922	Archeaplastidia I	4.91681e-05	7	'protein.degradation'	75.6973	63.9741	63.7233	71.7956	79.2349	79.4306	70.7122	72.5246	58.1357	70.1606	68.3078	64.166	65.1368	70.3051	72.0253	71.2554	75.5161	69.7628	42.2691	56.6735	56.4441	50.4046	55.5445	51.7452	49.8041	52.393	46.0823	46.1381	45.9687	53.9061	48.2919	50.1084	47.7228	49.5557	48.2839	44.4313
Smo73118|PACid_15404470	Archeaplastidia I	NR	NR	'RNA.regulation of transcription.NIN-like bZIP-related family'	0	0	0	0	0	0	0	0	0	0	0	0	0	0	0	0	0	0	0	0	0	0	0	0	0	0	0	0	2.68966	0	0	0	0	0	0	0
Smo232063|PACid_15416653	Archeaplastidia I	2.02166e-08	9	'lipid metabolism.'exotics'(steroids, squalene etc)'	91.8075	91.4539	94.3939	98.2279	117.022	118.529	104.764	102.61	107.951	139.517	123.507	106.101	126.588	118.88	110.549	132.764	135.318	113.374	120.231	97.9492	105.004	85.9186	79.2642	97.8738	86.2487	89.367	90.0075	80.2274	101.31	82.6349	83.5394	95.4688	69.6529	74.4323	71.9122	84.4729
Smo402200|PACid_15402638	Embryophyta	0.0124674	15	'not assigned.unknown'	6.89436	2.61712	2.03478	2.02409	1.61324	8.80692	6.40806	2.84309	3.97464	4.48974	4.75775	6.65238	6.7334	9.05445	6.22991	5.92698	5.58551	4.31078	4.06548	5.56197	5.13128	7.37083	9.29715	8.06081	6.73317	7.13258	5.68675	4.70197	5.94985	5.40651	5.55079	5.40527	4.29879	4.54096	4.30189	2.49148
Smo438490|PACid_15421167	Streptophyta	NR	NR	'not assigned.unknown'	17.7284	13.8853	14.7397	14.6449	14.8294	13.7433	12.9651	13.5434	13.6728	12.8661	13.982	18.273	13.5377	13.3154	11.7605	13.5662	15.1926	13.2197	11.2996	16.6859	14.2049	16.1563	17.8195	16.7457	15.0695	16.2581	16.0798	14.2235	13.4483	13.9933	16.7634	12.1253	17.569	15.3998	15.1529	13.5252
Smo159093|PACid_15415043	Specific	1.54896e-10	8	'misc.cytochrome P450'	9.28628	3.56219	2.63032	3.51239	4.21924	4.99246	5.06684	5.58279	6.25344	7.37122	5.82582	7.66287	7.08779	7.93596	7.43775	7.04652	4.39394	4.67001	5.08185	3.8641	3.31656	2.60585	2.26469	2.91229	3.47346	0.5769	2.22241	1.35182	2.44514	1.85518	1.83176	2.77568	1.68214	1.71109	2.24726	2.96604
Smo415299|PACid_15418940	Specific	0.00728847	10	'nucleotide metabolism.phosphotransfer and pyrophosphatases.nucleoside diphosphate kinase'	13.1556	27.0436	23.8714	17.5024	25.5016	16.2115	25.4087	22.5896	28.9354	32.9694	29.1777	27.3674	26.1539	16.8839	31.086	29.6349	30.981	27.6609	22.7189	30.7957	28.1595	20.3256	18.7731	29.643	25.2761	25.3836	27.5186	22.9221	13.1223	21.9441	22.2587	27.9029	16.0114	18.6245	19.0054	24.8554
Smo14153|PACid_15409017	Specific	NR	NR	'misc.UDP glucosyl and glucoronyl transferases'	6.2612	3.92568	4.21844	5.06022	4.40539	5.38513	4.76879	5.68618	2.64976	7.03616	4.85485	3.19988	4.32355	8.09574	6.6749	4.93915	7.96866	4.38263	4.66335	4.15684	3.56687	3.64819	4.05261	2.23622	5.34379	7.08014	6.40576	2.93873	8.15048	5.08848	8.04864	3.94439	4.36109	5.85718	4.3661	4.33042
Smo17751|PACid_15422315	Specific	NE	NE	'not assigned.unknown'	0	0	0	0	0.186143	0	0	0	0	0	0.145646	0	0	0	0	0.658553	0	0	0	0	0	0	0	0	0	0	0	0	0	0	0	0	0	0	0	0
Smo411403|PACid_15408444	Archeaplastidia I	NE	NE	'signalling.calcium'	0	0	0	0	0	0	0	0	0	0	0	0	0	0	0	0	0	0	0	0	0	0	0	0	0	0	0	0	0	0	0	0	0	0	0	0
Smo432074|PACid_15422828	Specific	NE	NE	'not assigned.unknown'	0	0	0	0	0	0	0	0	0.10599	0	0.0485485	0	0.0708779	0	0	0	0	0	0	0	0	0	0	0	0	0	0	0	0	0	0	0	0	0	0	0
Smo406541|PACid_15416800	Prokaryotic	5.44861e-12	12	'protein.postranslational modification'	11.3968	10.4685	9.28058	11.3706	13.1541	14.2481	9.83562	12.8198	14.9976	14.8094	16.1667	16.5888	17.3651	16.8839	18.1812	20.6127	21.076	19.0393	15.0064	18.1496	17.8969	13.8482	16.568	16.5377	14.642	15.6812	15.0339	14.5173	14.7524	14.5764	14.3765	14.6088	14.0178	9.27936	9.31006	10.3218
Smo113786|PACid_15418666	Archeaplastidia I	NR	NR	'transport.cyclic nucleotide or calcium regulated channels'	36.9341	22.2455	20.2982	21.4911	18.6764	19.5772	21.534	22.5379	16.5875	21.1755	21.2157	21.136	21.3342	20.5057	20.724	24.7616	25.172	22.0568	18.5338	20.9598	20.838	25.0906	23.4217	20.074	23.7264	24.1249	21.6358	20.4536	22.1693	23.8523	21.8146	26.5151	24.2975	22.9681	21.3168	21.1182
Smo440605|PACid_15406355	Tracheophyta	1.62226e-14	1	'not assigned.unknown'	124.943	63.1744	58.1153	49.2925	41.2617	41.286	33.2325	27.1903	20.8801	20.3044	19.4194	19.1993	15.8058	19.6002	13.6677	15.0809	10.5008	12.142	10.4626	12.5876	13.2037	13.6993	9.29715	15.2375	13.8938	24.7543	14.3803	16.8096	23.2289	19.0818	33.1382	20.8176	36.3217	59.8222	63.18	51.3125
Smo116019|PACid_15421803	Specific	NE	NE	'transport.misc'	0.0703506	0	0.347401	0.059532	0.310239	0	0	0.310155	0.211981	0.201033	0.194194	0.252622	0.35439	0	0.381423	0.329277	0.372367	0.431078	0.179359	0.409829	0.0625766	0.372264	0.119194	0.208021	0.0534379	0	0.0653649	0.0587747	0	0.477045	0.388555	0.438265	0.186904	0.065811	0	0.118642
Smo235312|PACid_15405234	Prokaryotic	2.63853e-11	14	'amino acid metabolism.degradation.glutamate family.arginine'	40.3109	47.1809	46.254	43.1607	46.7219	50.8221	55.8842	49.5215	45.9998	76.5936	59.1321	55.4926	69.8147	64.7127	83.913	83.7021	86.8361	79.3903	101.099	76.1111	90.736	77.7288	74.1984	92.3613	82.8287	72.5321	91.9684	73.1745	60.395	67.6874	66.7205	61.5033	54.7629	46.5284	54.191	58.787
Smo59936|PACid_15414009	Streptophyta	5.74117e-05	22	'RNA.regulation of transcription.zf-HD'	128.108	108.611	97.5205	97.4539	95.1812	127.953	82.187	65.0292	81.2947	69.6915	74.7647	56.0821	69.6021	54.4332	51.1107	43.4645	59.8767	69.7628	109.23	117.094	72.9643	83.3872	53.0415	103.386	81.0653	119.628	85.628	101.621	137.662	89.2075	112.57	86.8496	104.542	110.431	112.491	89.9897
Smo61257|PACid_15414806	Specific	7.52957e-12	15	'not assigned.no ontology.pentatricopeptide (PPR) repeat-containing protein'	3.93963	2.25363	2.48144	2.38128	2.23372	2.74866	1.11768	2.89478	1.96082	2.34539	2.52452	2.86305	5.24497	6.97725	6.0392	8.62705	10.2773	8.69341	8.72883	10.0701	8.51042	8.71098	9.77393	8.78888	7.53474	9.28284	7.6477	6.99419	7.90596	6.3076	5.10673	3.72526	5.29561	3.02731	3.98085	2.8474
Smo41599|PACid_15402636	Specific	2.81736e-12	15	'not assigned.no ontology.pentatricopeptide (PPR) repeat-containing protein'	3.37683	2.68982	1.88589	1.96456	2.04757	1.23409	1.49025	1.91262	2.54377	2.81446	2.28178	5.97872	4.04004	4.84679	4.76779	5.13671	5.58551	5.53217	5.79929	5.73761	7.88465	6.10513	7.98602	6.39664	5.0766	8.44372	5.81748	4.81952	4.31975	4.71745	3.83004	4.23657	3.23967	2.17176	2.95354	2.49148
Smo132504|PACid_15406017	Specific	2.21646e-05	16	'not assigned.no ontology.pentatricopeptide (PPR) repeat-containing protein'	6.82401	6.39741	5.35991	6.1318	5.77044	6.11436	4.39622	8.58096	6.88938	7.23719	7.42792	9.34701	8.50535	8.04248	8.96344	7.30994	8.48998	10.3459	6.81566	9.01624	9.19876	9.30661	11.2639	10.4531	10.2066	11.4331	8.88963	11.1084	6.52038	9.75293	11.8232	8.83835	9.84361	8.42381	8.86061	7.88967
Smo422807|PACid_15421584	Viridiplantae	0.000122038	14	'misc.misc2'	80.6921	90.1453	77.9668	80.0706	84.6331	71.9139	81.889	79.0379	92.1057	83.4958	82.0955	80.5864	88.1721	99.4391	86.583	93.1853	107.912	95.9149	107.556	105.209	83.79	96.4165	77.6551	98.9139	93.0888	95.0312	87.9158	85.6347	94.8715	78.7125	82.0407	91.3784	86.8481	79.2365	78.1403	77.2951
Smo237023|PACid_15408828	Prokaryotic	NE	NE	'RNA.transcription'	0	0	0	0	0	0	0	0	0	0	0	0	0	0	0	0	0	0	0	0	0	0	0	0	0	0	0	0	0	0	0	0	0	0	0	0
Smo404400|PACid_15410100	Specific	NE	NE	'not assigned.unknown'	0	0	0	0	0	0	0	0	0	0	0	0	0	0	0	0	0	0	0	0	0	0	0	0	0	0	0	0	0	0	0	0	0	0	0	0
Smo437430|PACid_15418203	Specific	1.6026e-08	13	'not assigned.unknown'	58.18	41.0016	33.6483	47.1494	50.0725	56.0951	54.0214	59.3947	46.1058	68.8204	57.6756	65.6817	58.8995	79.5726	75.5217	77.1824	88.1766	65.8831	71.5046	79.1556	73.8404	77.6543	68.0003	79.308	69.3624	68.6511	58.4362	61.302	52.7336	59.4187	62.8904	56.6823	64.2327	50.0164	50.5954	46.9821
Smo145354|PACid_15420620	Archeaplastidia I	1.88157e-05	12	'misc.cytochrome P450'	38.0597	42.8917	46.4525	46.1969	53.6713	39.547	42.5465	62.9098	53.7371	65.6708	62.9189	49.0087	72.7916	50.6516	74.0596	62.6284	71.1222	66.7453	73.657	60.8303	57.4453	58.2966	39.6917	60.3781	57.5526	59.578	56.0177	46.5495	61.3731	54.3832	51.1783	54.5641	43.1125	41.2635	42.0558	50.482
Smo37866|PACid_15415352	Embryophyta	1.19287e-07	17	'signalling.receptor kinases.S-locus glycoprotein like'	7.31646	5.52504	3.12661	2.20269	4.40539	5.55341	2.75695	2.99817	4.02764	5.09284	4.61211	4.71561	3.26038	13.5284	3.30566	7.11237	6.10683	6.53802	8.78861	8.72351	7.44661	8.48763	10.3699	14.1974	8.65694	9.59752	10.8506	9.46272	12.3072	9.69992	6.49442	9.27662	8.59758	9.21355	8.98902	6.16937
Smo404525|PACid_15410965	Archeaplastidia I	NR	NR	'not assigned.unknown'	0.140701	0.218094	0.248144	0.119064	0.0620477	0.280475	0	0.20677	0.264976	0.201033	0	1.0947	0.0708779	0	0	0.724408	0.148947	0.143693	0.538078	0.058547	0.125153	0.223359	0.41718	0.364037	0.427503	0.996464	0.588284	0.235099	0	0.159015	0.111016	0.0730442	0.498411	0.197433	0.128415	0.0593208
Smo99252|PACid_15415094	Prokaryotic	NR	NR	'cell wall.precursor synthesis.GMD'	27.8588	33.0048	29.0824	31.4924	35.6154	25.4672	27.048	33.7552	22.7349	38.9334	34.6636	20.6308	33.5961	23.222	34.8366	28.2519	35.8962	30.4629	26.4256	29.5077	28.1595	26.5797	21.455	31.7752	23.8867	27.4814	25.1001	25.8609	28.4452	29.7888	28.6976	31.7012	23.2384	20.6647	22.7936	26.6351
Smo18958|PACid_15404430	Streptophyta	3.59072e-05	14	'not assigned.unknown'	4.08034	2.61712	1.93552	2.67894	2.23372	0.841426	10.8788	2.84309	3.39169	4.28871	3.98098	0.757866	3.61477	7.4566	5.02207	7.63922	5.43656	8.33418	6.93523	6.44017	5.8822	5.65842	6.1385	6.03261	5.02316	4.92987	6.73259	5.3485	2.20063	5.83055	2.49786	3.50612	5.10871	2.9615	4.49451	4.50838
Smo32919|PACid_15423532	Specific	NE	NE	'development.unspecified'	0	0	0	0	0	0	0	0	0	0	0	0	0	0	0	0	0	0	0	0	0	0	0	0	0	0	0	0	0	0	0	0	0	0	0	0
Smo413348|PACid_15413782	Archeaplastidia I	9.0634e-05	14	'not assigned.unknown'	30.9543	24.8627	20.6952	22.8603	23.5161	30.684	19.2242	21.0389	20.2442	25.7322	26.4589	29.3884	30.6901	52.5158	29.306	34.0472	32.6194	29.457	39.5787	30.6786	29.1607	37.4498	25.0904	37.1837	32.223	37.2363	31.1791	27.389	30.1568	26.2905	26.6438	25.3464	25.1074	24.9424	23.3073	27.2283
Smo115581|PACid_15422848	Embryophyta	1.32969e-06	9	'protein.degradation.ubiquitin.E3.SCF.FBOX'	18.9243	26.3166	27.3454	31.552	31.4582	38.9861	46.7937	42.9565	45.8409	45.2995	42.8198	41.5984	40.7548	33.8743	40.3673	37.7351	41.7796	34.4144	33.6	29.9761	37.4834	33.3549	26.4015	34.0634	34.0399	35.0336	25.427	26.5074	26.8966	25.6014	25.0341	25.2733	20.9333	18.4929	21.7663	19.22
Smo413339|PACid_15413758	Viridiplantae	0.000217737	5	'not assigned.unknown'	6.33155	8.43295	5.75694	8.51308	7.56982	13.2384	10.2082	11.1656	10.652	9.98465	7.37937	6.56817	7.65481	3.40873	7.37418	8.82461	13.7031	6.46617	5.20143	5.26923	6.75827	5.43506	3.27784	7.12472	4.48878	2.72716	3.59507	7.34684	5.46082	4.45242	9.54736	9.34966	5.23331	5.00164	5.58604	7.05918
Smo422257|PACid_15417227	Specific	NR	NR	'not assigned.unknown'	0	0	0	0	0	3.87056	0	0.103385	0	0.6031	0.097097	0.589451	0.496145	2.87612	0	0.131711	0	0.143693	0.239146	0.702564	0	0	0	0	0	0	0.26146	0	0	0	0	0.51131	0	0	0	0
Smo406610|PACid_15417495	Specific	NE	NE	'not assigned.unknown'	0	0	0	0	0	0	0	0	0	0	0	0	0	0	0	0	0	0	0	0	0	0	0	0	0	0	0	0	0	0	0	0	0	0	0	0
Smo414420|PACid_15417329	Specific	0.000141324	19	'metal handling.binding, chelation and storage'	2.95473	1.09047	1.19109	0.476256	0	0.841426	0.149025	0.620311	0.847923	0.804133	1.40791	1.34732	0.567023	2.45003	0.0635705	1.58053	0.595788	0.502925	1.91317	1.46368	1.56441	1.4146	1.54953	3.22432	2.61846	2.93695	2.35314	2.64486	2.68966	2.80927	3.16395	3.65221	1.80674	5.19907	3.08195	1.4237
Smo410870|PACid_15408760	Specific	NE	NE	'not assigned.unknown'	0	0	0	0	0	0	0	0	0	0	0	0	0	0	0.317852	0	0	0	0	0	0	0	0	0	0	0	0	0	0	0	0	0	0	0	0	0
Smo61608|PACid_15417681	Archeaplastidia II	3.35367e-06	16	'not assigned.no ontology'	13.0852	15.0485	14.6901	17.9787	16.0704	17.4456	18.7771	18.3509	17.7004	21.7116	23.5946	27.5358	25.3034	26.0449	20.0247	23.3128	23.1613	25.1462	23.7352	26.2291	25.3435	22.5592	33.1956	27.4068	32.0627	26.5374	27.3225	27.918	28.2822	29.7358	25.4226	26.442	28.7832	20.4014	21.1884	22.6012
Smo174095|PACid_15414853	Archeaplastidia I	1.88157e-05	12	'not assigned.unknown'	10.2008	10.3231	11.5139	9.58466	12.0373	9.76054	9.31404	9.92497	10.3871	12.263	12.6226	11.8732	14.3882	12.9425	10.9977	11.3271	13.7031	15.2314	14.6477	12.0607	13.5165	12.9548	12.6942	11.4932	11.3823	13.5309	12.0925	10.9909	15.5674	11.7141	11.1016	8.98444	8.78449	8.358	8.60378	10.2032
Smo78232|PACid_15419989	Archeaplastidia I	NE	NE	'misc.short chain dehydrogenase/reductase (SDR)'	0.0703506	0.218094	0.446659	0	0.434334	0	0.223537	0	0.158986	0.0670111	0.145646	0	0.0708779	0	0	0.329277	0.0744735	0.0718464	0.418505	0.058547	0.0625766	0	0.536374	0.832084	0.480941	0	0.0653649	0.176324	0	0.159015	0.555079	0.365221	0.0623013	0.197433	0.321037	0.415246
Smo422341|PACid_15417945	Specific	NR	NR	'not assigned.unknown'	0.844207	1.01777	0.694803	0.178596	0.620477	0.673141	0.298049	0.361848	0.953914	0.871144	0.534034	1.0947	0.567023	0	0.699275	0.856119	0.148947	0.502925	0.418505	0.702564	0.563189	0.744529	0.476777	1.09211	1.01532	0.419564	0.653649	0.587747	0.570533	0.742071	0.333047	0.292177	0.560712	0.526488	0.449451	0.652529
Smo29098|PACid_15407772	Streptophyta	NR	NR	'not assigned.unknown'	70.3506	35.3311	33.4498	41.4938	40.6413	62.4899	32.1893	40.5786	36.7257	39.7376	36.6056	40.2511	40.6839	28.3351	37.9516	49.3915	51.908	44.0418	57.694	46.8376	40.487	57.0309	46.7838	41.8122	34.3606	34.7189	30.5254	46.6083	61.7806	37.5276	40.3542	48.6475	36.7578	31.9842	36.4055	27.7028
Smo227629|PACid_15406232	Prokaryotic	0.00159665	14	'transport.metal'	15.6178	16.2843	17.3204	17.4429	19.4209	28.2158	19.0751	16.9552	17.8064	25.3972	24.8083	19.2835	21.8304	28.1753	23.5846	24.9592	24.8741	27.8046	22.0612	24.7654	26.2822	22.7081	21.5146	24.4945	24.1005	26.7996	24.2504	23.5686	31.1348	26.4495	24.5345	22.0594	21.494	18.9536	20.3537	19.7538
Smo135279|PACid_15412733	Specific	NE	NE	'protein.targeting.mitochondria'	0	0	0	0	0	0	0	0	0	0	0	0	0	0	0	0	0	0	0	0	0	0	0	0	0	0	0	0	0	0	0	0	0	0	0	0
Smo125817|PACid_15409986	Embryophyta	7.52957e-12	19	'development.unspecified'	12.9445	10.9774	13.3005	13.0375	12.2854	12.6775	11.5494	11.5274	12.7718	10.5877	13.4479	9.34701	12.9707	15.3393	10.9341	17.8468	12.1392	14.2974	18.5338	17.2714	15.3938	22.6337	18.6539	20.23	23.9402	24.6494	24.185	22.5107	25.4295	25.6544	19.8163	19.2837	21.6809	20.0066	20.0969	18.9827
Smo405876|PACid_15416259	Streptophyta	4.2048e-05	18	'not assigned.unknown'	9.49733	7.12439	7.84134	10.5967	7.69392	8.47035	8.94147	7.70219	9.9101	7.30421	9.36986	12.5469	8.85974	11.4512	5.65777	7.83678	8.93682	9.48372	10.9409	13.056	11.2012	16.3052	16.3892	15.6536	15.7642	10.9611	14.9032	15.0463	12.9593	14.4704	12.4338	13.9515	13.2079	15.3998	14.0614	11.2116
Smo444515|PACid_15417354	Archeaplastidia I	NR	NR	'not assigned.unknown'	27.5071	21.0097	17.6678	20.7171	20.1655	26.3647	18.33	19.6432	19.8202	22.1807	23.7402	32.083	22.8936	15.1263	20.9783	20.02	26.3636	21.9131	22.0612	22.0137	19.5239	21.1446	25.448	25.6386	22.6577	21.5026	20.1978	19.2193	25.185	20.937	22.8693	26.2959	22.5531	15.9921	19.0696	18.2708
Smo432476|PACid_15403573	Specific	NR	NR	'DNA.synthesis/chromatin structure'	0.211052	0.872374	0.297773	0.892981	0.186143	0	0	0.310155	0	0.201033	0.145646	0	0.212634	0	0	0.592698	0	0.215539	0.896797	0	0.563189	2.6803	0.178791	0.312031	1.1222	0	0.196095	0.176324	0.978057	0	0.666095	0	0	0	0	0.177963
Smo165578|PACid_15414361	Archeaplastidia II	NR	NR	'transport.Major Intrinsic Proteins.unspecified'	41.3662	42.2374	42.0356	45.6015	44.5503	44.3151	46.9427	49.0045	48.0667	46.1036	45.6842	49.0087	51.5991	47.0831	49.9028	46.0987	43.7159	37.2883	30.8498	36.1235	38.8601	43.4805	40.4665	46.0766	49.4835	48.3023	42.4218	42.9055	37.1662	45.5313	50.7897	36.6682	40.8697	39.4866	36.855	36.3044
Smo406776|PACid_15418406	Specific	NR	NR	'not assigned.unknown'	0.914558	0.581583	0	0	0.124095	0.11219	0	0.930466	0.10599	0.335055	0.485485	0	0	0	0.826416	0	0.968155	0	0.956584	0.117094	0.125153	0	1.25154	0.10401	0.267189	0	0.326825	0.587747	0	0.10601	0.888126	0.584354	0.498411	0.855544	0.834695	0.474567
Smo413679|PACid_15416103	Specific	NE	NE	'not assigned.unknown'	0	0	0	0	0	0	0	0	0	0	0	0	0	0	0	0	0	0	0	0	0	0	0	0	0	0	0	0	0	0	0	0.292177	0	0	0	0
Smo150230|PACid_15412429	Archeaplastidia I	1.88157e-05	5	'not assigned.no ontology'	172.922	156.3	141.591	175.322	186.95	161.217	181.81	164.641	151.354	150.44	146.859	138.437	150.686	154.245	125.425	154.76	137.106	135.071	128.541	145.724	139.358	124.262	120.148	132.353	116.762	119.471	123.213	123.251	152.495	132.301	131.498	139.295	132.141	113.853	120.26	129.201
Smo405262|PACid_15411654	Embryophyta	0.000188769	20	'protein.degradation.ubiquitin.E3.SCF.FBOX'	0.703506	1.30856	1.09183	1.01204	1.55119	0.560951	0.745123	0.723696	1.74884	1.00517	1.40791	0.842073	1.06317	0	1.0807	1.64638	0.670261	1.86801	0.956584	0.819658	1.31411	1.48906	1.31114	2.0282	2.93908	1.83559	1.69949	1.76324	2.28213	3.71035	1.77625	3.1409	1.80674	2.50082	2.37567	1.89827
Smo89456|PACid_15409385	Archeaplastidia I	NR	NR	'protein.degradation.AAA type'	28.3513	30.5331	29.9261	33.1593	34.9949	36.2935	30.1775	28.2241	30.4722	36.186	36.3628	31.5777	32.3203	27.8025	34.0738	30.5569	33.2896	33.1212	31.3879	30.4444	30.5374	31.3447	33.136	29.591	30.6733	28.8974	32.5517	30.269	31.0533	33.8172	30.3073	27.9759	30.1538	31.3261	27.9302	29.6604
Smo442726|PACid_15413119	Archeaplastidia I	1.62226e-14	10	'protein.degradation.aspartate protease'	48.6123	43.9095	47.1473	61.4371	62.2959	69.614	83.5283	72.5246	78.9629	80.2793	86.6591	90.0176	82.0766	96.7761	89.0622	90.6828	94.3579	107.554	61.5203	87.9376	87.1692	62.3915	85.3431	64.4345	44.3534	55.802	45.1672	45.0802	33.743	40.3898	36.3577	35.2804	34.328	41.3951	40.5148	35.0586
Smo421125|PACid_15413521	Specific	NE	NE	'not assigned.unknown'	0	0.0726978	0	0	0	0	0	0	0	0	0	0	0	0	0	0	0	0	0.298932	0	0.18773	0	0.0595971	0	0	0	0	0.0587747	0	0	0	0	0	0	0	0
Smo432583|PACid_15404355	Viridiplantae	NR	NR	'Biodegradation of Xenobiotics'	2.60297	3.05331	3.82141	3.86958	3.53672	3.59008	4.09818	4.29048	3.55068	3.35055	3.01001	2.69463	2.62248	1.01197	2.7971	5.26842	4.46841	3.95155	3.1089	3.62991	3.25398	3.12702	2.92026	3.38034	3.58034	4.35297	2.67996	3.46771	5.86834	4.08139	1.72074	2.70264	3.55118	2.89569	1.66939	2.90672
Smo426380|PACid_15407302	Specific	NE	NE	'not assigned.unknown'	0	0	0	0	0	0	0	0	0	0	0	0	0	0	0	0	0	0	0	0	0	0	0	0.0520052	0	0	0.196095	0	0	0	0	0	0	0	0.0642073	0
Smo406301|PACid_15415221	Specific	NE	NE	'not assigned.unknown'	0	0	0	0	0	0	0	0	0	0	0	0	0	0	0	0	0	0	0	0	0.250306	0	0	0	0	0	0.13073	0	0	0	0	0.146088	0	0	0	0
Smo58478|PACid_15407119	Archeaplastidia I	NR	NR	'protein.degradation.ubiquitin.E3.RING'	2.74367	1.81745	1.38961	3.21473	1.55119	2.91694	4.61976	3.15325	3.12672	3.0155	2.52452	2.94726	2.12634	0.319569	2.47925	5.13671	2.38315	3.23309	2.39146	2.9859	2.44049	3.7971	3.03945	2.65227	2.88565	2.20271	3.98726	5.58359	5.2163	4.1874	4.38512	1.82611	2.80356	4.08028	2.82512	3.49993
Smo418707|PACid_15408904	Specific	NE	NE	'not assigned.unknown'	0	0	0	0.059532	0	0	0	0	0	0	0	0	0	0	0	0	0	0	0	0.175641	0	0	0	0	0	0.367118	0.0653649	0.0587747	0	0	0	0	0.0623013	0	0	0
Smo74706|PACid_15412073	Specific	2.93821e-09	19	'development.unspecified'	23.8489	20.6462	19.5537	20.7767	17.0011	15.6505	16.0201	23.1583	22.7349	19.0982	19.468	22.3991	14.9552	18.6948	17.3547	19.3615	22.6399	19.0393	23.5559	23.3603	21.0883	23.8994	29.5006	25.8466	31.368	37.0265	28.303	31.2681	31.4608	31.909	27.3654	28.5603	30.0915	29.1543	28.4438	27.2876
Smo267688|PACid_15412886	Prokaryotic	7.09727e-15	14	'secondary metabolism.phenylpropanoids.lignin biosynthesis.CAD'	6.33155	5.37964	6.65025	5.00069	5.83248	5.83389	12.22	10.597	8.00228	33.6396	29.4204	31.8304	59.7501	64.3931	77.111	93.5145	94.8048	100.657	86.0926	87.1765	91.925	72.1448	78.6086	75.8756	67.492	77.9339	64.7113	56.071	43.9311	49.0297	34.859	41.4891	31.7737	17.1767	14.4466	18.0335
Smo96555|PACid_15408516	Archeaplastidia I	1.26731e-08	19	'not assigned.unknown'	24.271	26.1712	26.4025	22.384	21.2824	14.4725	17.2123	19.9016	14.9976	25.4642	22.1867	14.3152	23.9567	17.8959	20.9783	22.6542	22.1931	29.0978	24.6918	25.2338	23.1533	25.4629	25.3884	26.2626	37.5668	33.0931	32.6825	31.4445	28.5267	33.7642	34.4704	34.4769	31.836	24.4159	25.8113	31.0248
Smo444299|PACid_15415300	Viridiplantae	6.8162e-06	9	'transport.amino acids'	10.5526	9.23263	11.8613	9.52513	12.3475	10.4337	12.2945	9.92497	8.69121	13.1342	12.2828	11.5364	13.8921	13.6882	10.807	11.393	12.8094	11.2799	12.0171	11.5338	9.57422	8.78544	7.56884	8.06081	8.38975	10.6464	8.95499	7.87581	9.29154	7.52672	9.43634	8.32704	8.09917	8.42381	8.02591	7.83035
Smo96490|PACid_15407790	Archeaplastidia I	5.74117e-05	19	'protein.targeting.secretory pathway.unspecified'	60.2201	55.3231	47.1969	52.3287	51.0653	49.5319	52.7547	53.8119	47.4837	48.9851	54.083	48.5034	47.3464	68.1747	47.4871	54.6599	52.7272	53.9566	46.8726	58.6056	63.6404	64.1784	62.7558	58.5579	64.8736	53.8615	67.1951	65.5925	66.9154	66.9984	76.2123	61.7954	72.2073	68.0486	62.4095	64.1258
Smo404614|PACid_15411686	Viridiplantae	NR	NR	'not assigned.unknown'	1.33666	1.23586	0.694803	0.833448	0.248191	3.87056	0.894147	0	1.80184	0.134022	0.825325	0	1.20492	1.43806	1.0807	0.790264	0.670261	0.646617	0.239146	0.819658	0.563189	0.893434	1.13235	0.884089	1.28251	3.09428	0.784379	1.29304	1.14107	1.27212	0.222032	1.38784	1.49523	2.23758	1.7336	0.415246
Smo80420|PACid_15405253	Archeaplastidia I	3.37198e-07	15	'DNA.synthesis/chromatin structure'	7.45716	6.8336	6.74951	7.08431	7.88006	6.22655	15.7966	8.16742	10.599	12.9331	11.3604	11.1996	12.8998	12.623	13.6677	11.393	11.171	14.6567	15.3651	14.6953	11.7018	14.8906	13.9457	13.6774	15.2298	14.7896	15.2954	14.1647	14.9969	11.3961	12.2117	11.7601	11.775	10.5956	8.34695	9.37269
Smo29789|PACid_15413275	Tracheophyta	NR	NR	'cell wall.cell wall proteins.AGPs.AGP'	27.8588	52.2697	35.9312	41.851	51.4996	77.1307	72.873	39.338	43.4561	58.5007	39.8098	32.9251	64.4989	40.8515	49.0764	53.2769	44.9075	42.5331	92.0114	66.8607	43.3656	61.4236	10.3699	48.9369	58.5145	90.9929	59.4821	34.7946	78.8966	58.3055	71.3276	60.9919	45.7915	37.9072	45.4588	52.3803
Smo431468|PACid_15422931	Streptophyta	NR	NR	'not assigned.unknown'	0.281402	0.799676	1.53849	0.714384	1.05481	0.11219	0	1.08554	1.37788	1.00517	0.679679	0.673659	0.992291	0.37283	1.14427	1.25125	0.670261	0.862157	0.478292	1.63932	0.563189	0	0.41718	0.728073	1.49626	0	1.17657	0.822846	2.52665	1.80217	1.72074	1.75306	1.49523	1.84271	0.96311	1.1271
Smo418866|PACid_15409865	Specific	NR	NR	'development.unspecified'	9.49733	8.28755	5.80656	6.72712	6.63911	6.39484	4.47074	2.7914	3.2857	4.02066	3.68969	3.36829	5.10321	3.67504	4.32279	7.30994	6.25577	6.0351	4.24484	4.62521	5.0687	6.17959	5.06576	3.64037	5.34379	5.55922	4.11799	3.17383	3.91223	2.70326	2.27582	3.21395	5.66942	2.82987	4.4303	3.85586
Smo121321|PACid_15416796	Specific	2.42749e-13	16	'RNA.regulation of transcription.MYB domain transcription factor family'	3.23613	2.18094	1.78664	2.20269	2.17167	2.35599	1.86281	2.48124	1.00691	2.54642	2.47597	2.94726	3.68565	2.71633	6.35705	8.89047	7.07498	9.98665	7.89182	11.1825	12.5153	14.8906	13.9457	11.8052	7.96224	9.91219	12.4847	10.0505	6.11286	8.58682	3.88555	4.30961	5.48252	3.94866	5.45762	4.21178
Smo125663|PACid_15408491	Embryophyta	NE	NE	'stress.biotic'	0	0	0	0	0	0	0	0	0	0	0	0	0	0	0	0	0	0	0	0	0	0	0	0	0	0	0	0	0	0	0	0.219133	0	0	0	0
Smo421411|PACid_15415770	Specific	NE	NE	'not assigned.unknown'	0.0703506	0	0	0.059532	0	0	0	0	0	0	0.097097	0	0	0	0	0	0	0	0	0.117094	0	0	0	0	0.0534379	0	0	0	0	0	0	0	0.0623013	0	0	0.177963
Smo415943|PACid_15401792	Tracheophyta	0.032349	8	'not assigned.unknown'	4.71349	1.96284	1.78664	3.63145	2.41986	2.01942	2.45891	2.84309	1.58986	1.2062	2.96146	3.28409	4.96145	0	3.68709	2.37079	0.22342	2.58647	1.97295	2.45897	1.8773	0.446717	1.07275	2.0282	0.961882	1.10135	1.56876	1.05794	0	2.22621	4.38512	0.876531	1.12142	0.987166	0.96311	1.06778
Smo413661|PACid_15416081	Archeaplastidia I	2.79695e-06	19	'protein.degradation.ubiquitin.E3.RING'	17.8691	17.6656	16.7745	14.7639	17.0631	13.9116	11.1023	13.2333	14.3617	14.6084	19.1281	18.1046	19.2788	18.0024	18.2447	14.7516	18.246	18.249	14.289	17.9154	19.2736	16.9008	24.0176	21.2181	20.0926	21.2929	22.5509	24.1564	24.2069	24.5943	25.3116	23.5933	21.8678	20.1382	20.2253	20.0504
Smo421662|PACid_15417387	Specific	NE	NE	'not assigned.unknown'	0	0	0	0	0	0	0	0	0	0	0	0	0	0	0	0	0	0	0	0	0	0	0	0	0	0	0	0	0	0	0	0	0	0	0	0
Smo405522|PACid_15413950	Specific	NE	NE	'not assigned.unknown'	0	0	0	0	0	0	0	0	0	0	0	0	0	0	0	0	0	0	0	0	0.125153	0	0	0	0	0	0.13073	0	0	0	0	0	0	0	0	0
Smo103431|PACid_15408992	Specific	NE	NE	'not assigned.unknown'	0	0	0	0	0	0	0	0	0	0	0	0	0	0	0	0	0	0	0	0	0	0	0	0	0	0	0	0	0	0	0	0	0	0	0	0
Smo425171|PACid_15402876	Specific	NR	NR	'not assigned.unknown'	0.984909	0	0	0	0	0	0	0	0	0.0670111	0	0.0842073	0	0	0	0	0	0	0	0.468376	0.18773	0.595623	0	0.416042	0.0534379	1.10135	0.0653649	0.822846	0	0	0	0.584354	0.186904	0.329055	0.449451	0.0593208
Smo74197|PACid_15407567	Archeaplastidia I	NR	NR	'cell.division'	47.1349	32.5686	29.5291	32.6236	30.8998	23.3355	29.2833	27.8623	20.8271	28.6807	26.556	24.3359	27.6424	24.234	28.7974	29.1739	28.8957	31.3969	27.0235	25.5265	28.9104	32.8337	26.9379	29.2789	25.3296	28.7926	27.2572	27.918	29.0972	31.22	27.3654	28.4142	28.4717	25.1398	26.9029	26.2791
Smo85593|PACid_15420861	Prokaryotic	NE	NE	'TCA / org transformation.TCA.succinate dehydrogenase'	0	0	0	0	0	0	0	0	0	0	0	0	0	0	0	0	0	0	0	0	0	0	0	0	0	0	0	0	0	0	0	0	0	0	0	0
Smo402795|PACid_15406709	Archeaplastidia I	NR	NR	'not assigned.unknown'	10.9043	7.41518	10.025	8.51308	8.50054	11.9482	6.03549	6.97849	8.95619	11.1908	10.001	11.9574	8.57623	14.8067	12.0148	10.9978	11.6179	10.1303	8.4299	10.1872	8.07238	7.7431	10.0719	12.5333	11.222	13.898	8.82426	8.52233	11.7367	9.75293	8.15966	6.64703	8.34838	8.88449	8.09012	7.59307
Smo406979|PACid_15419926	Specific	2.21646e-05	11	'not assigned.unknown'	0.140701	0.218094	0.248144	0.59532	0.372286	0.44876	0.819635	0.775388	0.794928	1.00517	0.922422	0.842073	0.921413	0.852183	0.953557	0.658553	0.819208	1.22139	0.777224	1.34658	0.563189	0.744529	0.357583	0.728073	0.587817	0.839127	0.457554	0.352648	1.54859	0.477045	0.444063	0.292177	0.373808	0.329055	0.385244	0.355925
Smo430855|PACid_15423049	Archeaplastidia I	NE	NE	'not assigned.unknown'	0.211052	0.145396	0.248144	0.238128	0.310239	0.392665	0	0.20677	0.211981	0.469077	0.485485	0.168415	0.425267	0.798922	0.317852	0.395132	0.372367	0.79031	0.239146	0.526923	0.250306	0.0744529	0.238389	0.208021	0.160314	0.419564	0.0653649	0.117549	0.733543	0.21202	0.0555079	0	0	0.065811	0.128415	0
Smo46815|PACid_15419419	Archeaplastidia I	0.00230398	21	'transport.metabolite transporters at the mitochondrial membrane'	32.0799	34.6042	38.4623	34.7072	36.2359	37.8642	42.0249	36.5466	34.1289	37.6602	34.518	41.5142	33.667	31.7438	30.7045	35.496	35.8217	34.9892	35.0349	38.3483	35.0429	33.5038	42.2544	40.4601	44.0862	43.2675	43.0755	40.9072	34.558	47.1745	42.6856	48.2092	41.4304	37.9072	37.9465	43.6601
Smo405240|PACid_15411612	Specific	NR	NR	'not assigned.unknown'	2.11052	1.23586	1.14146	1.54783	0.682525	1.62676	0.521586	1.24062	1.58986	2.54642	2.47597	3.87354	1.55931	1.43806	1.01713	1.05368	1.93631	1.86801	0.597865	0.292735	1.0638	1.19125	2.26469	2.28823	0.587817	0.0524454	1.3073	1.35182	0.652038	3.02129	1.27668	1.46088	1.24603	1.7769	1.28415	1.54234
Smo412724|PACid_15413893	Specific	NE	NE	'not assigned.no ontology.hydroxyproline rich proteins'	0	0	0	0	0	0	0	0	0	0	0	0	0	0	0	0	0	0	0	0	0	0	0	0	0	0	0	0	0	0	0	0	0	0	0	0
Smo425893|PACid_15408273	Specific	2.41508e-12	16	'not assigned.unknown'	0.773857	0.654281	0.446659	0.357192	0	0.11219	0	1.13724	0.10599	0.737122	0.436937	0.92628	1.77195	2.18372	1.7164	3.29277	3.50025	3.8797	4.72313	5.21068	4.25521	4.24381	4.88697	3.64037	4.48878	6.45079	3.07215	3.35016	6.68339	2.49124	2.1093	1.82611	1.68214	1.64528	0.577866	0.889813
Smo5758|PACid_15421003	Archeaplastidia I	NR	NR	'signalling.G-proteins'	67.3959	20.4281	17.1219	13.3947	15.636	22.7185	22.8008	13.4918	15.2626	17.2218	16.6036	22.5676	18.2156	28.1753	12.4598	22.3908	16.98	13.7945	14.6477	10.9483	9.57422	19.4322	15.8528	24.7025	22.4973	26.1703	16.6681	15.1051	30.4828	24.3293	13.1554	21.0367	19.0642	21.0595	17.0791	14.7116
Smo90598|PACid_15413500	Prokaryotic	NR	NR	'not assigned.no ontology'	0.562805	0.872374	0.347401	0.59532	0.558429	0.897521	0.96866	0.982158	0.476957	1.34022	0.728228	0.842073	0.496145	3.83483	3.11495	1.38296	1.78736	1.22139	0.717438	0.58547	1.12638	1.19125	0.774763	1.35214	0.961882	1.62581	1.37266	1.17549	1.38558	0.954091	1.05465	0.584354	1.55753	1.1846	0.642073	0.889813
Smo410302|PACid_15404711	Specific	NE	NE	'not assigned.unknown'	0	0	0	0	0	0	0	0	0	0	0	0	0	0	0	0	0	0	0	0	0	0	0	0	0	0	0	0	0	0	0	0	0	0	0	0
Smo444137|PACid_15414413	Viridiplantae	3.02399e-15	24	'RNA.regulation of transcription.unclassified'	258.187	179.055	154.296	111.265	102.875	104.505	88.9677	82.2945	80.4467	67.0111	71.5605	69.471	57.1276	92.5684	67.8933	53.0794	45.8012	55.5373	62.5367	55.5611	71.3999	60.9769	81.5289	69.999	84.9128	98.7548	81.5101	98.6827	102.941	99.5965	119.675	115.045	124.54	146.364	154.098	138.692
Smo430429|PACid_15420043	Archeaplastidia I	NR	NR	'RNA.regulation of transcription.unclassified'	22.0901	20.2827	18.9582	20.8362	17.5595	18.5675	21.7576	19.9533	17.2764	19.0311	18.5941	20.1255	21.6178	19.6535	20.6604	20.3493	23.906	18.8238	17.8164	21.3111	20.2122	21.5913	21.2166	20.334	20.3064	19.9293	19.8709	20.5124	17.768	20.0889	19.9828	20.1602	21.4317	18.2955	19.7759	19.3979
Smo105221|PACid_15413394	Archeaplastidia II	NR	NR	'transport.Major Intrinsic Proteins.NIP'	166.309	67.5363	88.1903	39.4697	55.4707	142.257	104.988	52.9332	57.8178	110.836	71.8518	69.7237	73.0751	101.037	129.112	105.105	45.8012	52.5197	49.9815	27.4586	30.7877	45.044	79.6218	114.984	65.0339	84.0176	34.7088	74.35	169.367	116.399	64.3892	182.026	85.5397	91.7406	82.378	64.8377
Smo75452|PACid_15412818	Streptophyta	1.67693e-13	18	'not assigned.unknown'	32.9241	28.7883	28.7847	24.4677	23.9504	24.5696	25.1852	22.693	23.1589	23.7219	28.498	25.4306	27.9259	25.7253	29.0517	28.7788	31.9491	30.2473	30.6107	30.2103	31.8515	37.4498	46.4858	35.5716	43.1244	39.6488	38.8921	38.8501	35.1286	38.7997	34.1929	40.6856	34.9511	34.7482	35.1214	31.1434
Smo424732|PACid_15404410	Streptophyta	3.59072e-05	14	'DNA.unspecified'	9.70838	10.6139	12.9035	14.1686	10.4861	10.2654	10.6553	14.7841	12.8778	15.3455	12.8654	11.7048	14.8844	16.3513	20.0883	15.5419	19.3631	14.01	17.8164	17.8568	15.7693	15.4117	15.7336	19.658	18.7033	9.75485	16.3412	13.6945	12.0627	16.5376	16.3748	14.828	14.8277	10.6614	12.392	11.8642
Smo403406|PACid_15407057	Specific	NR	NR	'RNA.regulation of transcription.bHLH,Basic Helix-Loop-Helix family'	0.422104	0.436187	0.446659	0.59532	0.682525	0.729236	0.894147	0.568618	1.00691	0.6031	0.534034	0.421037	0.779657	0	0.444993	0.658553	0.297894	0.646617	0.657651	0.644017	0.500613	0.297811	0.357583	0.572057	0.480941	0.209782	0.522919	0.470197	0.16301	0.583055	1.11016	0.438265	0.373808	0.263244	0.834695	0.474567
Smo110087|PACid_15404405	Archeaplastidia I	0.00906165	11	'not assigned.unknown'	15.4068	16.357	18.7597	15.7165	18.0559	12.0043	7.67477	15.0425	13.1428	17.6909	14.6617	13.3048	16.5146	12.5697	21.2961	16.1346	17.6502	18.3208	14.8868	14.4611	15.2061	15.9329	14.3629	16.2776	11.5426	14.1603	12.8769	11.8725	9.61756	12.2442	12.6003	13.8784	11.2142	10.1349	10.7868	11.271
Smo56734|PACid_15403479	Streptophyta	6.23484e-08	15	'RNA.regulation of transcription'	20.5424	12.1405	11.4146	11.192	11.4788	15.2018	11.6239	12.9231	15.0506	15.4125	16.021	14.7363	20.4837	15.3926	14.5576	21.403	25.0231	26.1521	26.4854	24.0628	19.3987	31.568	29.5006	23.1423	24.2074	26.5898	24.185	23.5099	14.6709	22.3151	14.0435	18.115	21.0579	10.9904	14.5109	11.0337
Smo404409|PACid_15410114	Specific	1.25276e-15	9	'transport.peptides and oligopeptides'	3.16578	4.94345	5.35991	10.7753	11.7891	13.0701	20.2673	18.8678	21.4631	24.9281	25.7307	26.4411	29.1308	37.5493	26.9539	24.564	22.342	24.2841	17.0989	17.447	14.7055	8.85989	7.98602	8.11282	7.69505	8.0766	5.68675	5.3485	5.1348	3.60434	6.16138	3.65221	3.17737	1.90852	1.99043	3.55925
Smo79269|PACid_15422889	Archeaplastidia I	0.0229815	20	'not assigned.unknown'	1.89947	1.96284	1.83626	1.90503	2.29577	1.51457	1.56476	1.70585	1.43087	1.47424	1.45646	1.1789	1.20492	1.3848	0.889987	3.49033	1.93631	2.0117	1.43488	1.58077	1.81472	1.2657	3.51623	2.75628	3.04596	6.81791	2.67996	2.46854	1.38558	2.91528	1.11016	2.92177	2.18055	2.43501	1.15573	2.13555
Smo93575|PACid_15422034	Archeaplastidia I	6.17382e-09	16	'not assigned.no ontology.pentatricopeptide (PPR) repeat-containing protein'	1.05526	0.581583	0.595545	0.416724	0.558429	1.178	0.223537	0.361848	0.423962	0.6031	0.631131	0.589451	1.06317	1.49132	0.762846	3.29277	2.30868	2.9457	2.33167	3.04444	3.37914	4.39272	3.99301	2.13221	2.4047	1.36358	2.4185	1.93956	1.87461	1.69616	0.832618	0.438265	1.37063	0.987166	0.898902	0.771171
Smo58662|PACid_15408692	Archeaplastidia I	NR	NR	'RNA.regulation of transcription.CCAAT box binding factor family, HAP5'	73.7978	75.9692	80.7956	90.0124	92.6993	93.847	43.8877	82.5013	90.9398	84.903	90.7857	92.207	78.2492	106.15	66.5583	78.0385	84.8998	83.701	81.0705	90.8064	100.435	75.5697	108.646	80.7641	91.5925	105.835	93.9294	106.735	102.125	103.466	95.6401	86.4113	104.791	92.9252	97.0815	90.7609
Smo75043|PACid_15409695	Specific	NE	NE	'transport.ABC transporters and multidrug resistance systems'	0	0	0	0	0	0	0	0	0	0	0	0	0	0	0	0	0	0	0	0	0	0	0	0.468047	0	0	0	0	0	0	0	0	0	0	0	0
Smo425147|PACid_15402813	Specific	NR	NR	'RNA.regulation of transcription.NIN-like bZIP-related family'	0.633155	0.363489	0.148886	0.29766	0.310239	0.392665	0	0.258463	0.476957	0.469077	0.33984	0.589451	0.283512	0.905445	0.254282	0.263421	0.22342	0.574771	0.418505	0.526923	0.688342	0.446717	0.536374	0.572057	0.74813	0.786682	0.196095	0.411423	1.05956	0.371035	0.721603	0.51131	0.498411	0.592299	0.256829	0.415246
Smo72109|PACid_15401594	Specific	NR	NR	'RNA.regulation of transcription.MYB domain transcription factor family'	34.6829	43.7641	35.7823	25.2416	27.1769	27.8792	22.0556	23.0549	22.47	31.6962	33.7412	27.8726	24.4529	30.7851	32.6752	22.7859	22.0442	27.589	23.1374	33.1962	34.8552	25.3884	36.7714	24.2864	29.2305	25.8556	28.1069	33.9718	25.022	31.485	29.7522	31.409	30.59	24.0868	25.8755	28.0588
Smo412643|PACid_15413131	Streptophyta	9.99703e-09	14	'RNA.regulation of transcription.putative transcription regulator'	2.60297	2.39903	1.24072	2.20269	2.7301	3.59008	4.17269	2.94648	2.43778	4.2217	3.73824	4.46299	3.96916	4.68701	4.38636	4.67573	4.54288	5.81956	3.82634	5.21068	6.38281	5.06279	5.12535	5.46055	4.54222	4.77254	4.70627	3.40893	5.46082	3.92237	2.55336	4.67483	2.61666	3.02731	2.37567	2.90672
Smo423968|PACid_15403120	Specific	NE	NE	'lipid metabolism.FA synthesis and FA elongation.ketoacyl ACP synthase'	0	0	0	0	0	0	0	0	0	0	0	0	0	0	0	0	0	0	0	0	0	0	0	0	0	0	0	0	0	0	0	0	0	0	0	0
Smo106138|PACid_15415579	Specific	0.0112207	11	'signalling.receptor kinases.leucine rich repeat XII'	4.08034	3.3441	3.9703	3.63145	3.90901	4.09494	3.20403	2.89478	3.76266	4.62376	5.29179	4.29457	5.38672	4.74027	4.06851	5.79527	4.02157	6.10694	4.12527	4.56667	3.87975	4.61608	3.87381	4.21242	4.54222	3.4614	4.64091	4.81952	2.52665	4.13439	3.05293	5.18614	3.42657	3.35636	3.14616	3.79653
Smo404741|PACid_15412522	Specific	NE	NE	'not assigned.unknown'	0	0	0	0	0	0	0	0.103385	0	0	0.097097	0	0	0	0	0	0.297894	0	0	0	0	0	0	0	0	0	0.0653649	0	0	0	0	0	0	0	0	0.0593208
Smo38740|PACid_15417390	Embryophyta	NE	NE	'cell wall.modification'	0	0	0	0	0	0	0	0	0	0	0	0	0	0	0	0	0	0	0	0	0	0	0	0	0	0	0	0	0	0	0	0	0	0	0	0
Smo68146|PACid_15412074	Archeaplastidia I	NR	NR	'RNA.regulation of transcription.unclassified'	115.867	42.7463	35.7327	46.4945	37.5389	48.5222	41.2053	37.7356	31.0022	38.5314	35.1977	27.7884	43.2355	51.131	35.1545	52.0915	37.7581	37.1446	40.1167	46.1936	34.9177	37.2264	34.8643	44.8285	31.7955	30.1561	30.5908	30.5041	50.696	36.2024	39.6881	44.7031	41.0566	34.814	33.5162	35.2959
Smo68142|PACid_15412070	Archeaplastidia I	0.0100886	16	'RNA.RNA binding'	36.0899	32.6413	28.9832	35.4216	43.1852	42.6883	59.3863	46.7818	47.4837	41.2118	47.1892	41.9352	45.3619	38.6678	41.2572	39.5132	50.7164	39.6592	58.8299	49.4722	43.9913	50.4046	60.1931	55.3336	57.7663	53.6517	44.5135	56.071	53.2226	45.4783	38.6335	50.8388	50.5887	49.6215	49.8249	42.9483
Smo271394|PACid_15422519	Embryophyta	7.38221e-17	2	'not assigned.no ontology'	122.903	90.5088	94.3443	67.7475	62.6061	91.2667	54.6175	51.0205	54.1081	48.717	49.4224	54.3979	37.707	49.4266	35.2816	26.1446	34.6302	26.2958	20.7459	22.7748	25.2809	29.7811	25.9844	24.9105	32.4902	28.7926	32.2249	43.1994	41.8934	46.7504	66.1099	65.2285	70.7743	100.954	78.1403	71.8375
Smo405868|PACid_15416239	Archeaplastidia I	7.75702e-08	14	'RNA.processing.ribonucleases'	9.56768	5.37964	3.6229	5.59601	6.01863	9.36788	7.82379	7.6505	6.25344	7.43823	7.18518	9.01018	7.86745	9.05445	14.6212	10.3393	10.9476	11.4236	10.1637	13.1145	11.5767	13.9971	11.3235	12.2732	9.72569	9.64996	11.0467	8.87498	10.1066	8.58682	6.38341	11.1027	8.34838	7.89733	7.38384	6.28801
Smo96537|PACid_15408460	Archeaplastidia I	4.83298e-09	12	'signalling.G-proteins'	7.66822	7.26978	5.50879	7.4415	7.63187	10.2093	12.8161	8.63266	9.59213	12.263	12.3799	12.3785	13.1833	11.7175	14.7484	13.8296	13.5542	14.8722	12.8541	13.5244	11.0135	11.5402	15.5549	12.2212	11.222	12.2198	8.88963	7.87581	12.7147	9.11687	9.8249	9.13053	5.60712	6.5811	7.57646	5.22023
Smo173172|PACid_15412601	Archeaplastidia I	0.000963665	13	'protein.targeting.secretory pathway.unspecified'	81.8178	86.2196	83.5748	83.8211	87.0529	86.5547	85.9872	86.7401	90.1979	100.316	91.7081	98.8594	89.7314	93.4739	84.2309	95.7536	95.8474	84.0603	97.2726	89.2842	88.1078	96.9376	94.7594	92.7773	96.8829	106.202	89.6807	86.7514	93.5675	91.0097	91.366	89.6253	86.4743	85.8834	79.4244	86.4305
Smo6079|PACid_15418702	Tracheophyta	7.79468e-05	11	'stress.biotic.PR-proteins'	2.67332	3.63489	2.38218	2.14315	2.97829	3.92665	9.31404	4.70402	4.18662	10.7888	7.81631	3.4525	4.74882	12.0904	6.54776	8.6929	6.77709	7.11279	2.27189	4.91795	4.94355	8.04091	5.42334	7.90479	5.29035	4.0383	4.57554	5.23095	8.6395	3.1803	4.27411	1.53393	2.05594	3.15893	1.34835	1.95759
Smo230423|PACid_15413908	Prokaryotic	1.6026e-08	15	'tetrapyrrole synthesis.magnesium chelatase'	112.772	156.01	161.145	151.092	152.886	109.61	152.08	194.157	195.764	190.043	191.67	210.518	234.11	182.367	234.003	238.133	262.594	254.552	218.759	247.244	262.822	243.461	236.005	230.331	236.516	199.555	271.787	233.629	174.176	201.472	194.389	213.801	198.554	171.833	169.957	201.454
Smo81220|PACid_15406665	Archeaplastidia I	NR	NR	'signalling.calcium'	0	0.290791	0.347401	0	0	0	0	0.155078	0.158986	0.0670111	0.145646	0	0	0	0	0	0	0	0.358719	0.234188	0.563189	0.446717	0.178791	0.0520052	0.0534379	1.36358	0.0653649	0.176324	0	0	0	0	0	0	0	0
Smo422474|PACid_15418812	Specific	NE	NE	'not assigned.unknown'	0	0	0	0	0	0	0	0	0.0529952	0	0	0	0	0	0	0	0	0	0	0	0	0	0	0	0.0534379	0	0	0	0	0.053005	0	0	0	0	0	0
Smo404884|PACid_15413405	Specific	NE	NE	'not assigned.unknown'	0	0	0	0	0	0	0	0	0	0	0	0	0	0	0	0	0	0	0	0	0	0	0	0.0520052	0	0	0	0	0	0	0	0	0	0.065811	0.0642073	0
Smo70839|PACid_15423426	Viridiplantae	0.00728847	20	'transport.metabolite transporters at the mitochondrial membrane'	32.713	37.0759	33.0527	39.053	43.3713	35.2838	33.7541	44.1454	43.6151	40.8767	41.8003	35.9565	35.7225	42.0233	40.6215	50.5769	44.982	41.8146	33.8392	36.0064	37.7337	41.9914	38.8573	41.6562	46.6513	46.9911	41.2453	53.9552	56.2383	50.9378	50.7897	51.3501	49.0935	45.7387	48.4765	51.6685
Smo99084|PACid_15413642	Streptophyta	NR	NR	'hormone metabolism.ethylene.synthesis-degradation'	48.2605	40.1292	34.9386	42.1487	40.7033	48.971	44.7819	48.2291	44.092	37.1241	45.7812	46.5666	41.0383	47.3494	35.1545	41.423	35.0025	42.8204	38.921	41.0415	40.2993	41.9914	44.1615	39.1599	43.2847	48.4072	38.7614	41.6713	45.5612	45.7964	39.9102	40.9778	40.932	36.1303	39.2949	37.2535
Smo425324|PACid_15404256	Archeaplastidia I	NE	NE	'not assigned.unknown'	0	0	0.446659	0.059532	0	0.22438	0	0.103385	0.582947	0	0.33984	0	0	0.798922	0	0.131711	0	0.143693	0.538078	0.526923	0.18773	0.595623	0.178791	0	0.74813	0.5769	0.196095	0.0587747	0	0.053005	0	0.584354	0.0623013	0.131622	0.192622	0
Smo404784|PACid_15412607	Archeaplastidia I	NE	NE	'not assigned.unknown'	0	0	0	0	0	0	0	0	0	0	0	0	0	0	0	0	0	0	0	0	0	0	0	0	0	0	0	0	0	0	0	0	0	0	0	0
Smo183082|PACid_15419073	Archeaplastidia II	NR	NR	'not assigned.no ontology'	39.8888	41.3651	38.7601	38.9935	41.4479	45.437	45.6015	43.6285	45.7349	48.0469	48.5	53.6401	53.0876	46.7103	45.58	41.9498	49.1525	46.6283	44.9594	43.0321	46.1815	46.533	51.6707	48.4689	48.4681	56.0642	47.3896	47.7838	52.2446	49.5067	54.0647	52.1536	48.2212	40.2764	44.7525	43.6601
Smo425323|PACid_15404255	Specific	NR	NR	'not assigned.unknown'	0.562805	0	0.297773	0.178596	0.620477	0.729236	2.53342	0.41354	0.158986	0.804133	0.242743	0.673659	0.35439	2.55655	0	0	0.0744735	0.215539	0.0597865	0.292735	0.312883	0	0.476777	0.312031	1.38938	0	0.653649	0.99917	0.489029	0.636061	0	0.219133	1.05912	0.329055	0.192622	0.474567
Smo59760|PACid_15412470	Embryophyta	NE	NE	'not assigned.no ontology'	0	0	0	0	0	0.953616	0	0	0	0	0	0	0	0	0	0	0	0	0	0	0	0	0	0	0.587817	0	0	0	0	0	0	0	0	0	0	0
Smo409051|PACid_15421642	Streptophyta	NE	NE	'not assigned.no ontology'	0.773857	0	0.0496288	0	0	0	0	0	0	0	0.0485485	0	0	0.905445	0	0.0658553	0	0	0	0.526923	0.0625766	0	0	0	0	0	0.0653649	0.0587747	0	0.053005	0	0	0	0	0	0
Smo406998|PACid_15419963	Archeaplastidia I	NR	NR	'protein.degradation.ubiquitin.E3.RING'	51.9187	42.6009	42.0356	38.4577	42.8129	47.5686	32.2638	42.1294	40.9653	42.485	43.9364	46.314	42.952	47.3494	46.0886	53.2111	42.5244	44.6166	41.1331	47.4231	43.6785	41.0235	41.2412	47.4808	41.6281	49.2463	40.5916	41.8476	45.0721	43.0931	47.7923	46.4561	41.9288	46.3968	40.3864	40.5755
Smo232471|PACid_15419762	Tracheophyta	NR	NR	'transport.nucleotides'	6.68331	5.01615	5.35991	2.20269	3.47467	5.44122	6.18452	3.51509	2.96773	3.88664	3.78678	3.36829	6.0955	6.17833	4.32279	6.38796	5.58551	4.45448	5.44057	4.62521	4.50551	2.97811	4.82737	5.40854	7.53474	4.24808	4.51018	6.46522	3.58621	6.04258	7.54907	5.04005	8.16148	4.08028	4.10927	3.44061
Smo404420|PACid_15410171	Specific	0.0293821	13	'not assigned.unknown'	0.351753	0.145396	0.496288	0.416724	0.248191	0.560951	0	0.568618	0.317971	0.670111	0.728228	0.421037	0.35439	0	1.90711	0.724408	0.446841	1.00585	1.01637	0.761111	0.625766	0	0.715166	0.416042	0.320627	1.25869	1.17657	0.470197	0.733543	0.636061	0.333047	0.51131	0.311507	0.263244	0.192622	0.355925
Smo423074|PACid_15418682	Specific	NR	NR	'cell.division'	0.773857	0.363489	0.645174	0.238128	0.186143	1.40238	0.96866	0.878773	1.32488	0.670111	0.582582	1.01049	0.992291	0.532615	2.1614	0.592698	1.78736	1.0777	1.01637	0.58547	1.18896	1.4146	0.774763	0.936094	0.961882	0.157336	0.719014	0.99917	0.570533	0.901086	1.27668	0.803487	0.498411	0.987166	0.321037	0.474567
Smo432388|PACid_15402867	Tracheophyta	NE	NE	'development.unspecified'	0.492454	0.145396	0.0496288	0.29766	0.186143	0.392665	0	0.361848	0.10599	0.6031	0.388388	0.168415	0.0708779	0	0.127141	0.197566	0.521314	0.502925	0.597865	0.175641	0.250306	0.818981	0.178791	0.468047	0.694692	0	0.326825	0.176324	0.0815048	0.159015	0.888126	0.51131	0.249205	0.329055	0.321037	0.0593208
Smo98589|PACid_15414606	Specific	NE	NE	'Co-factor and vitamine metabolism.iron-sulphur clusters'	0	0	0	0	0	0	0	0	0	0	0	0	0	0	0	0	0	0	0	0	0	0	0	0	0	0	0	0	0	0	0	0	0	0	0	0
Smo78564|PACid_15422261	Specific	1.81884e-07	15	'not assigned.no ontology.pentatricopeptide (PPR) repeat-containing protein'	0.914558	0.726978	1.38961	0.59532	0.682525	0.729236	3.055	2.0677	1.00691	0.670111	0.679679	0.92628	2.19722	4.36744	5.91205	3.16105	2.97894	4.67001	2.51103	6.03034	6.38281	4.46717	6.3173	3.69237	3.20627	5.50677	3.85653	3.87913	2.85267	2.70326	0.77711	1.60697	1.43293	1.51365	1.60518	1.30506
Smo417733|PACid_15406041	Specific	NE	NE	'not assigned.unknown'	0	0	0	0	0	0	0	0	0	0	0	0	0	0	0	0	0	0	0	0	0	0	0	0	0	0	0	0	0	0	0	0	0	0	0	0
Smo411059|PACid_15405515	Specific	NE	NE	'not assigned.unknown'	0	0	0	0	0	0	0	0	0	0	0	0	0	0	0	0	0	0	0	0	0	0	0	0	0	0	0	0	0	0	0	0	0	0	0	0
Smo96291|PACid_15406336	Archeaplastidia I	1.93532e-06	14	'protein.folding'	58.0393	70.008	72.6069	73.8793	68.935	58.4511	65.2728	64.3572	66.456	94.4856	86.4164	97.8489	84.5573	95.125	94.4022	97.6634	111.859	99.0043	92.6691	97.3051	103.251	97.2354	112.877	95.2216	92.3941	70.0147	111.709	95.3913	73.0283	93.7129	72.2713	82.9783	70.4005	82.527	85.2031	71.363
Smo442518|PACid_15411543	Streptophyta	9.0634e-05	9	'not assigned.unknown'	8.79383	12.1405	12.705	14.3472	14.8294	16.9968	14.2318	13.0265	13.1958	16.7528	14.0305	13.1363	11.624	10.7588	14.6212	15.8053	15.565	14.7285	14.6477	12.4705	12.3276	14.146	12.277	10.401	12.3976	12.954	10.5891	9.0513	7.66145	10.177	8.82575	10.9566	10.0928	10.3981	9.56689	11.3896
Smo421581|PACid_15416640	Specific	2.32862e-06	18	'DNA.unspecified'	6.89436	5.37964	4.16882	4.22677	3.90901	5.88998	3.35305	6.20311	5.45851	4.69077	5.72872	5.7261	6.30813	5.00658	6.80204	5.66356	6.25577	4.52632	6.81566	6.08889	5.94478	8.85989	8.284	7.38474	8.44318	8.54861	6.07894	7.52316	8.96552	8.10977	8.32618	8.40009	7.47616	5.98881	6.54915	6.34733
Smo89237|PACid_15407697	Embryophyta	3.37198e-07	15	'protein.degradation.ubiquitin.E3.BTB/POZ Cullin3.BTB/POZ'	15.8289	7.99676	11.6628	11.7278	11.2927	14.136	8.34538	12.8198	13.7258	11.0568	14.0791	13.8942	16.7981	11.0784	16.9733	16.2004	16.3842	19.3267	17.4577	19.8474	20.838	23.3782	19.7267	20.282	21.3217	17.779	16.2105	17.8087	11.5737	17.0676	15.7642	19.3567	14.89	10.1349	13.8688	12.3387
Smo75384|PACid_15412124	Archeaplastidia I	4.01435e-06	15	'DNA.synthesis/chromatin structure'	74.9234	76.987	74.2446	70.1883	70.9205	70.3993	74.7358	70.1468	69.4237	80.0112	83.4063	73.6814	80.0212	94.6456	75.9031	81.8581	82.1443	102.022	89.3808	91.0992	102.813	85.8442	93.0311	87.7328	74.813	84.3847	84.7129	85.6935	83.3794	87.0343	71.5497	72.3138	67.7839	78.1835	73.71	75.1595
Smo65428|PACid_15405489	Embryophyta	0.0308014	13	'misc.GDSL-motif lipase'	3.51753	5.45234	4.51622	4.28631	3.41262	4.5437	14.0083	7.75388	10.1221	6.09801	7.81631	10.8627	11.057	12.0371	6.29348	10.2734	9.01129	5.74771	7.05481	6.73291	6.00735	13.5504	10.1315	10.037	10.3669	9.28284	5.88284	7.52316	7.82446	6.14859	6.49442	5.98963	7.35156	6.18624	5.97128	6.94054
Smo84397|PACid_15416393	Archeaplastidia I	8.7076e-11	16	'TCA / org transformation.TCA.IDH'	49.8786	40.5654	44.0703	39.3507	42.0063	50.8782	46.5702	39.5965	43.986	51.6655	49.4709	52.9664	59.821	63.7007	62.0448	55.516	53.6954	59.7762	60.6833	65.8068	62.3263	72.5915	73.1853	68.3869	72.7289	63.931	80.9218	70.2357	52	67.1044	63.8896	64.7172	61.3045	53.8334	55.4751	57.6599
Smo426582|PACid_15408907	Embryophyta	1.34974e-05	14	'not assigned.unknown'	50.0193	40.8562	42.383	42.744	42.0683	48.971	66.2414	55.1043	60.8385	66.877	66.3173	75.7024	63.5775	82.5553	66.1133	72.836	70.7498	67.9667	68.9338	68.5586	65.6428	61.4981	67.7023	74.3675	82.7218	77.9339	67.5873	68.0611	65.7743	71.6628	62.6684	70.4877	65.1049	57.453	56.7593	62.5242
Smo55695|PACid_15422250	Embryophyta	6.17444e-10	16	'signalling.MAP kinases'	9.91944	5.67043	4.51622	4.52443	5.08791	6.05827	4.32171	8.21911	10.4931	11.995	9.8068	9.34701	8.78886	21.0915	16.0833	16.1346	10.6497	9.98665	18.3545	28.044	30.4748	37.0775	49.1676	30.4751	28.2686	33.67	26.9303	29.3873	40.5894	27.6686	20.76	12.8558	24.6713	20.533	21.1884	14.2963
Smo439738|PACid_15403897	Viridiplantae	8.06615e-10	11	'Biodegradation of Xenobiotics.lactoylglutathione lyase'	19.1354	11.7044	18.5115	17.2048	22.7715	31.4693	28.3147	26.053	31.0552	59.9749	48.1601	41.851	53.5837	56.4571	60.392	48.7329	45.0565	36.929	50.2804	52.6923	46.557	33.5782	27.4147	38.1198	26.8258	31.7295	22.1587	26.0372	26.0815	31.379	19.5388	25.1272	18.2543	14.0178	18.8127	19.042
Smo100267|PACid_15421057	Archeaplastidia I	0.00230398	1	'not assigned.no ontology'	55.2252	46.2358	47.2962	48.5186	54.1677	49.4758	37.0326	39.5448	36.5667	43.6912	45.9269	38.6512	40.3295	38.8809	44.9443	36.4838	38.7262	43.036	32.9424	31.3227	37.5459	37.0775	48.4525	39.94	41.8419	46.5716	41.7028	45.7855	42.2195	48.5526	49.6796	40.1743	42.8633	46.7258	43.5968	39.6856
Smo177501|PACid_15404718	Viridiplantae	5.03824e-07	15	'RNA.regulation of transcription.unclassified'	104.119	106.139	110.325	101.859	114.788	107.254	109.533	104.471	100.055	118.945	118.021	119.322	119.288	135.444	120.085	132.962	121.019	116.822	114.312	123.944	129.596	137.738	151.734	132.041	122.373	151.567	121.056	124.837	148.42	126.947	129.278	103.942	117.75	108.128	115.573	111.286
Smo437402|PACid_15418123	Specific	5.00023e-08	20	'not assigned.unknown'	41.7179	35.6219	31.1172	33.457	33.6299	40.2763	38.2993	37.8906	35.1888	36.052	37.4795	37.6407	29.3435	39.6798	31.4038	33.7179	32.3215	31.3969	39.2199	37.7043	40.487	48.6177	42.4928	41.8642	47.9338	47.1485	45.9515	52.8384	55.8308	56.2914	52.1774	49.8892	52.8938	46.1335	54.191	49.4736
Smo48392|PACid_15421526	Archeaplastidia I	NR	NR	'protein.degradation.ubiquitin.E3.RING'	2.74367	2.54442	1.83626	2.67894	1.73734	2.52428	0.0745123	2.68801	2.59677	3.75262	2.52452	4.37878	3.68565	3.30221	1.46212	3.42448	2.75552	3.66417	2.51103	3.57137	4.56809	1.63796	4.94656	3.53636	4.96972	2.09782	3.98726	3.46771	5.78684	4.77045	2.99743	2.4835	4.11189	1.64528	2.69671	3.79653
Smo65145|PACid_15403205	Archeaplastidia I	0.00369925	13	'protein.targeting.secretory pathway.unspecified'	6.2612	7.12439	8.53615	8.81074	9.43125	5.44122	9.53757	11.4757	10.0691	12.9331	11.4574	9.93646	13.3959	8.52183	15.6383	12.8418	16.6821	13.7945	16.6804	11.8265	12.2024	7.51974	6.79407	12.8453	12.7182	14.2652	12.8769	10.2268	11.4107	13.4103	13.7104	13.3671	7.53846	8.42381	8.66799	9.84726
Smo409920|PACid_15406219	Streptophyta	0.000163441	18	'RNA.regulation of transcription.bZIP transcription factor family'	27.085	19.9919	16.5264	19.0503	17.4354	13.2384	13.4867	19.2296	15.7396	17.7579	16.555	16.5046	19.4205	21.7307	16.1469	19.9542	20.8526	20.6918	17.8762	19.6133	20.0871	25.9096	23.6005	20.6981	20.253	23.6529	20.2631	21.5703	25.511	23.5342	18.2621	22.1324	19.2511	19.9407	21.9589	17.4997
Smo428640|PACid_15415550	Specific	NE	NE	'not assigned.unknown'	0	0	0	0	0	0	0	0	0	0	0	0	0	0	0	0	0	0	0	0	0	0	0	0	0	0	0	0	0	0	0	0	0	0	0	0
Smo94371|PACid_15423461	Archeaplastidia I	1.36443e-09	12	'protein.synthesis.elongation'	263.815	238.667	219.458	263.548	263.02	307.906	325.097	286.325	266.778	333.514	296.777	281.673	328.803	411.605	376.464	362.402	385.177	347.88	399.015	367.207	361.38	383.73	282.312	354.104	290.488	310.687	327.478	256.904	338.489	293.595	264.051	260.257	225.842	225.798	236.154	254.131
Smo404559|PACid_15411038	Specific	NR	NR	'not assigned.unknown'	16.8138	17.084	15.3353	19.0503	17.8697	24.4014	15.126	18.9195	19.5552	19.3662	19.468	24.5043	19.6332	19.8665	20.8511	16.2663	15.7884	19.7578	14.0498	16.1004	15.1435	16.7519	18.4155	14.7695	18.5429	22.8662	11.5696	16.0455	17.116	15.9015	17.5405	17.9689	18.192	16.1237	13.2909	13.9997
Smo413534|PACid_15415259	Prokaryotic	NE	NE	'not assigned.unknown'	0.140701	0	0.148886	0	0	0	0	0	0	0.0670111	0	0	0	0.213046	0	0.0658553	0	0	0	0	0	0.0744529	0	0.0520052	0	0.0524454	0	0.0587747	0.326019	0.10601	0.0555079	0.0730442	0	0.065811	0	0.0593208
Smo429487|PACid_15416990	Archeaplastidia I	0.000122038	15	'not assigned.unknown'	19.5575	20.7189	16.2286	17.9191	19.545	23.2795	16.3182	20.4186	20.0852	21.4435	24.7112	20.5466	22.6809	18.0024	20.7875	30.491	23.9805	28.3793	30.8498	24.5897	25.4061	22.4103	28.845	23.8704	26.4517	29.9988	29.5449	23.9801	25.837	23.7993	31.0289	15.8506	22.4908	23.2971	19.4548	19.3386
Smo96831|PACid_15410862	Archeaplastidia I	NR	NR	'secondary metabolism.phenylpropanoids.lignin biosynthesis.COMT'	0.351753	0	0.0496288	0	0	0.560951	0	0	0	0.0670111	0	0	0.283512	0	0	0	0	0	0	0	0	0	0	1.14411	0	0	0	0	0	0.053005	0	0.146088	0	0.197433	0	0
Smo158115|PACid_15412675	Specific	2.02166e-08	23	'signalling.calcium'	113.053	140.234	159.308	128.172	136.815	121.446	113.035	131.868	130.898	99.3774	106.613	124.964	98.0241	87.8814	86.9644	95.3585	90.5598	101.447	94.5225	121.485	126.655	105.574	125.75	118	120.663	124.873	127.396	137.121	128.37	156.948	118.454	149.01	151.766	154.327	173.039	165.742
Smo421644|PACid_15417336	Specific	NE	NE	'not assigned.unknown'	0.0703506	0	0	0	0	0	0	0	0	0	0	0	0	0	0	0	0	0	0	0	0	0	0	0.0520052	0	0	0	0	0	0	0	0	0	0	0	0
Smo441295|PACid_15406416	Streptophyta	0.0229815	21	'development.unspecified'	98.4909	102.14	95.5353	96.7396	91.086	100.242	90.2344	116.877	98.6241	114.991	102.632	110.817	103.623	86.6564	86.9644	105.566	95.1026	101.232	85.4349	110.244	99.7471	109.446	147.443	121.9	121.518	90.3111	107.329	139.061	115.003	114.438	136.494	118.332	133.138	120.961	107.547	116.091
Smo227399|PACid_15404041	Archeaplastidia I	2.81736e-12	11	'protein.synthesis.ribosomal protein.eukaryotic.60S subunit.L26'	370.748	313.691	314.398	353.799	385.689	379.147	418.535	411.524	396.245	466.933	399.603	427.605	478.709	456.877	534.882	563.129	591.915	492.363	677.979	568.14	527.896	529.36	378.919	559.264	399.769	401.837	403.367	286.585	374.596	315.38	345.259	340.167	299.545	233.892	254.325	290.672
Smo36694|PACid_15410953	Archeaplastidia I	NR	NR	'protein.postranslational modification'	8.09032	6.6882	5.65768	10.1204	8.68668	8.86302	6.11001	6.72003	6.57141	8.30937	6.99099	9.09439	6.23726	3.56852	6.16634	11.393	11.4689	7.47202	2.86975	6.73291	7.69692	8.26427	4.64858	6.91669	7.69505	4.45786	7.6477	7.11174	7.17242	8.32179	10.0469	5.98963	7.35156	7.23921	7.70488	7.29646
Smo5945|PACid_15422504	Specific	5.00023e-08	12	'cell.unspecified'	49.8786	26.3893	26.5018	34.7072	30.7136	40.8372	38.9699	37.994	38.5805	36.454	42.3829	44.9667	48.1261	63.9138	34.3281	62.5625	52.9507	50.0051	45.4377	43.1492	42.2392	41.3213	47.2009	42.3323	32.9712	41.4319	37.6502	37.4982	34.8025	36.3085	33.0827	30.5325	30.2162	30.2073	32.2321	28.474
Smo417920|PACid_15407479	Specific	NE	NE	'not assigned.unknown'	0	0	0	0	0	0	0	0	0	0	0	0	0	0	0	0	0	0	0	0	0	0	0	0	0	0	0	0	0	0	0	0	0	0	0	0
Smo231117|PACid_15414490	Streptophyta	1.32969e-06	18	'misc.beta 1,3 glucan hydrolases.glucan endo-1,3-beta-glucosidase'	5.2763	5.45234	5.90582	5.29835	6.20477	2.74866	1.63927	6.15141	5.77648	6.16502	4.95195	4.04195	8.36359	9.05445	6.16634	7.96849	7.52182	8.19049	6.57651	5.91325	6.25766	6.6263	7.15166	8.11282	10.2601	10.5415	9.73937	8.87498	9.21004	10.495	8.60372	10.1532	9.4698	6.31786	6.67756	9.25405
Smo120666|PACid_15416279	Specific	8.06615e-10	14	'not assigned.no ontology.pentatricopeptide (PPR) repeat-containing protein'	2.32157	0.726978	1.24072	0.714384	0.992763	2.46818	1.04317	1.49908	1.74884	3.08251	2.62162	2.44201	4.53619	8.68162	4.89493	6.32211	5.28762	8.54972	6.75587	12.5876	9.82452	7.29638	8.3436	6.60466	4.54222	2.62227	3.79117	4.05545	0.815048	4.77045	3.21946	2.99481	3.98729	2.30339	1.47677	2.19487
Smo404686|PACid_15411856	Specific	NR	NR	'not assigned.unknown'	1.82912	1.52665	0.843689	1.42877	1.73734	1.23409	4.8433	1.86093	0.953914	2.4124	1.40791	1.0947	1.2758	1.3848	3.55995	2.56836	1.63842	1.79616	2.39146	3.27863	3.62944	4.02045	1.84751	2.0282	1.49626	0.5769	1.89558	2.99751	3.3417	1.48414	2.22032	1.60697	2.80356	3.29055	1.7978	1.83895
Smo25835|PACid_15402151	Streptophyta	1.59485e-05	12	'not assigned.unknown'	106.511	115.517	77.4209	120.85	121.489	120.1	132.11	173.325	260.101	145.414	204.535	215.402	143.315	185.723	134.96	144.684	118.338	113.014	290.503	241.916	262.571	218.072	178.672	201.364	139.633	164.574	126.089	155.87	162.439	143.167	110.072	81.3713	97.5639	70.2862	72.6827	76.2866
Smo410926|PACid_15409462	Archeaplastidia I	NE	NE	'signalling.G-proteins'	0	0	0	0	0	0	0	0	0	0	0	0	0	0	0	0	0	0	0	0	0	0	0	0	0	0	0	0	0	0	0	0	0	0	0	0
Smo54363|PACid_15417089	Embryophyta	NE	NE	'cell wall.degradation.pectate lyases and polygalacturonases'	0	0	0.148886	0	0.186143	0.44876	0	0.0516925	0	0.201033	0	0	0.0708779	0.639138	0	0.329277	0	0	0.239146	0	0.125153	0	0.357583	0	0	0	0.0653649	0.235099	0.326019	0.21202	0	0.365221	0.249205	0	0.0642073	0.177963
Smo415212|PACid_15418722	Embryophyta	2.75043e-07	20	'not assigned.no ontology.agenet domain-containing protein'	168.63	136.381	123.03	107.217	109.328	121.782	117.357	118.066	114.205	105.073	113.992	124.543	112.554	145.297	104.192	104.512	106.721	113.014	129.378	126.988	127.093	142.577	161.627	138.75	142.465	162.738	130.207	164.158	174.013	156.842	158.142	145.139	162.731	148.996	148.768	135.785
Smo411974|PACid_15412553	Specific	NR	NR	'not assigned.unknown'	0.633155	0.726978	1.09183	1.13111	0.868668	1.1219	0.894147	0.878773	0.423962	0.670111	0.97097	0.0842073	0.567023	0.639138	0.190711	0.790264	0.446841	0.718464	0.956584	0.644017	0.876072	1.04234	0.715166	0.936094	0.801568	0	0.719014	1.23427	1.05956	0.636061	0.388555	1.24175	0.436109	0.921355	1.21994	1.00845
Smo408336|PACid_15421025	Specific	NR	NR	'not assigned.unknown'	6.05015	5.67043	5.65768	5.35788	7.13549	5.16075	5.4394	8.78773	7.20735	6.031	6.79679	7.57866	6.30813	3.19569	6.92918	6.38796	4.39394	5.60402	7.5331	6.79145	5.56932	6.99857	9.17796	7.33274	9.08444	7.70948	7.4516	8.16968	5.37931	7.42071	5.93934	6.79312	8.09917	5.26488	6.80597	6.64393
Smo115473|PACid_15422038	Specific	1.6026e-08	14	'cell.cycle.peptidylprolyl isomerase'	40.5923	32.3505	35.1868	37.5647	39.5864	46.3345	36.5855	46.7818	48.8086	49.2531	48.4514	59.3662	56.5606	64.9257	58.8027	44.4523	56.302	61.6442	58.1723	65.9239	60.1987	55.3929	56.0213	61.1581	53.3844	68.6511	59.0245	55.3658	53.0596	54.9662	52.2884	55.0754	43.4863	43.2379	41.3495	38.2026
Smo80930|PACid_15409163	Archeaplastidia I	0.00728847	10	'DNA.synthesis/chromatin structure'	52.5519	37.5121	36.7253	34.7667	34.7467	33.7692	36.0639	35.7195	28.2464	37.9953	37.2853	28.1252	40.2587	47.2429	41.2572	44.0572	41.3328	42.2457	32.0456	35.9479	32.5398	37.4498	32.8976	33.4914	30.7802	36.3971	31.3752	33.6779	35.1286	33.3402	31.1954	29.8021	33.2066	27.18	28.6365	29.0672
Smo66719|PACid_15410800	Archeaplastidia II	NR	NR	'not assigned.no ontology'	57.7579	60.1938	46.3036	55.722	54.7881	51.1026	50.5193	52.6747	49.0736	47.8459	48.5971	42.6931	45.5036	51.0777	46.915	52.1574	45.8012	53.0945	40.1167	46.4863	45.368	54.2017	41.3604	53.5654	48.8422	36.6069	48.3047	46.5495	48.8214	52.104	46.7376	53.4684	40.0598	44.6199	49.1186	46.2109
Smo110252|PACid_15405924	Archeaplastidia I	0.00369925	17	'not assigned.unknown'	15.1254	10.5412	13.6479	9.64419	10.5481	15.314	13.7848	12.3028	13.6728	13.2012	13.8363	15.7468	11.8366	13.2088	6.35705	14.0272	16.6076	11.8547	8.96797	13.4658	18.1472	19.9534	17.462	19.2419	19.1308	15.2092	17.5178	14.2822	18.7461	17.2266	12.4893	17.1654	21.6809	17.3083	15.6024	13.9404
Smo422613|PACid_15420186	Specific	NR	NR	'not assigned.unknown'	1.33666	1.45396	1.14146	1.3097	0.682525	0.560951	0.0745123	0.723696	1.74884	2.74745	1.45646	0.673659	1.20492	1.75763	0.508564	0.526842	1.63842	2.29908	1.73381	2.40043	1.56441	0.967887	0.655568	0.988099	2.35127	0	2.74533	1.76324	3.3417	1.69616	2.27582	2.62959	1.05912	1.31622	1.92622	1.89827
Smo19658|PACid_15405104	Specific	0.000269699	17	'RNA.processing'	1.33666	1.96284	2.67995	1.36924	0	0	0.521586	0.155078	0.370966	2.54642	0	0	0.779657	5.96528	1.46212	4.80744	2.01078	3.8797	3.22847	7.02564	5.81962	4.83944	3.21825	4.21242	5.13004	0	5.81748	3.82035	0	3.86937	2.55336	3.36004	2.36745	2.23758	1.99043	2.25419
Smo29131|PACid_15408427	Embryophyta	NE	NE	'not assigned.unknown'	0	0	0	0	0	0	0	0	0	0	0	0	0	0	0	0	0	0	0	0	0	0	0	0	0	0	0	0	0	0	0	0	0	0	0	0
Smo271998|PACid_15404731	Prokaryotic	4.46758e-17	11	'stress.abiotic.heat'	115.234	105.339	97.2724	127.815	129.68	139.508	158.86	153.63	158.244	167.528	168.609	188.119	191.229	239.464	175.2	191.968	207.483	219.994	195.502	198.709	185.79	170.646	187.314	161.84	124.457	125.082	128.377	112.436	113.047	102.035	104.41	102.627	95.4457	85.9492	97.8519	90.3457
Smo36429|PACid_15409204	Streptophyta	NR	NR	'RNA.regulation of transcription.putative transcription regulator'	8.65312	6.47011	9.03243	4.58397	7.07344	6.61922	8.79245	9.40804	7.94928	13.8713	12.6712	9.34701	13.6794	9.05445	8.20059	9.2856	11.171	6.53802	10.8214	9.60171	8.57299	11.4657	6.67488	14.5095	8.97756	15.4714	8.7589	10.5207	16.0564	14.1523	10.713	23.8124	12.7095	10.0033	10.0805	9.43201
Smo420046|PACid_15409824	Specific	NE	NE	'not assigned.unknown'	0	0	0	0	0	0	0	0	0	0	0	0	0	0	0	0	0	0	0	0	0	0	0	0	0	0	0	0	0	0	0	0	0	0	0	0
Smo37056|PACid_15409120	Prokaryotic	3.19424e-08	22	'tetrapyrrole synthesis.sirohydrochlorin ferrochelatase'	24.9041	29.0791	34.9386	22.5626	24.3227	19.2406	28.5382	13.4918	18.8663	18.6291	19.031	14.4837	14.7426	21.4111	22.1225	14.0272	21.9697	21.051	21.0448	14.2855	18.4601	27.9198	18.8327	22.3622	28.6961	29.7366	29.4796	34.2069	30.5643	33.7642	39.1886	31.9934	37.4431	37.5781	37.7539	34.1095
Smo139631|PACid_15404959	Archeaplastidia I	1.42056e-11	2	'development.unspecified'	467.55	285.048	255.489	246.939	204.137	250.689	215.639	205.168	170.274	163.306	143.17	150.984	144.874	197.067	149.645	148.899	138.67	107.195	118.676	112.879	120.773	103.489	115.32	110.043	144.656	174.696	140.273	159.338	181.104	164.316	246.677	194.079	271.634	235.011	240.456	221.089
Smo404455|PACid_15410254	Viridiplantae	NR	NR	'not assigned.unknown'	0.351753	0.0726978	0.248144	0.29766	0.310239	0.392665	0	0.361848	0	0.201033	0.242743	0	0.141756	0	0.0635705	0.329277	0.670261	0.0718464	0.0597865	0	0.18773	0.0744529	0.238389	0	0.106876	1.04891	0	0.235099	0	0.159015	0.277539	0.0730442	0	0	0.128415	0.118642
Smo409348|PACid_15401678	Specific	NR	NR	'not assigned.unknown'	0.211052	0.726978	0.297773	0.238128	0.186143	0.617046	0	0.465233	0.529952	0.201033	0.291291	0.757866	0.141756	1.01197	0.0635705	0.131711	0.372367	0.0718464	0	0.878205	0.375459	0	0.595971	0.728073	0.213751	0.629345	0.457554	0.235099	0.244514	0.21202	0	0.438265	0.747616	0.460677	0.256829	0.177963
Smo404541|PACid_15411008	Specific	NE	NE	'lipid metabolism.'exotics' (steroids, squalene etc).sphingolipids'	0	0	0	0	0	0	0	0	0	0	0	0	0	0	0	0	0	0	0	0	0	0	0	0	0	0	0	0	0	0	0	0	0	0	0	0
Smo123469|PACid_15423393	Archeaplastidia I	0.0449273	20	'DNA.synthesis/chromatin structure'	2.88437	2.03554	2.63032	1.19064	2.29577	1.178	3.80013	1.29231	1.43087	2.34539	1.6021	1.43152	1.06317	2.45003	3.24209	1.25125	1.71289	2.29908	1.61424	1.93205	1.62699	3.7971	3.15865	2.13221	3.04596	2.67472	3.13752	3.05628	1.87461	3.65735	1.94278	3.72526	2.42975	3.29055	2.56829	2.8474
Smo443711|PACid_15416004	Embryophyta	NR	NR	'not assigned.unknown'	4.78384	2.68982	3.2755	3.57192	3.35058	3.02913	2.68244	2.0677	3.23271	3.41756	3.25275	2.94726	3.18951	2.39677	2.73353	3.29277	4.02157	3.37678	3.76655	3.10299	3.50429	3.64819	5.00616	3.43234	3.36659	2.67472	4.44481	3.9379	3.66771	4.34641	3.66352	3.21395	2.61666	3.35636	2.31146	2.66944
Smo64159|PACid_15422680	Streptophyta	NR	NR	'not assigned.unknown'	2.39192	2.90791	3.87104	4.22677	4.77767	4.31932	4.99232	3.61848	4.13363	4.02066	4.46646	3.4525	4.39443	0.585876	6.48419	5.07086	8.48998	4.59817	5.7395	5.62051	4.25521	3.72264	3.51623	3.32833	5.0766	1.36358	3.66044	2.40976	7.25392	4.77045	4.55165	4.38265	3.55118	2.56663	4.23768	5.16091
Smo441927|PACid_15411705	Specific	0.00415285	9	'not assigned.unknown'	4.00998	2.90791	2.53107	2.44081	2.7301	2.41209	3.94915	3.04986	2.91474	3.14952	3.15565	2.94726	2.48073	3.67504	5.02207	2.96349	5.0642	2.9457	3.1089	2.8688	1.81472	1.93577	2.56268	2.65227	2.83221	3.67118	2.35314	2.23344	2.52665	2.86227	2.60887	2.70264	2.05594	2.10595	2.24726	2.19487
Smo173046|PACid_15411778	Prokaryotic	3.77338e-09	7	'secondary metabolism.sulfur-containing.glucosinolates.synthesis.aliphatic.methylthioalkylmalate synthase (MAM)'	54.0293	111.518	120.25	215.089	186.764	133.787	99.0268	130.886	154.11	90.1299	87.4844	74.7761	82.998	40.9581	62.6169	44.7158	56.4509	57.046	52.2534	40.2803	47.3705	18.911	12.7538	18.1498	17.8482	18.5657	22.0933	16.1043	8.23198	11.7671	13.2664	11.3219	11.775	28.3646	18.6201	28.7113
Smo102764|PACid_15408407	Archeaplastidia II	NR	NR	'not assigned.unknown'	0	0.145396	0.0992575	0.119064	0.186143	0	0.670611	0.568618	1.48387	0.134022	0.33984	0.0842073	0.425267	0	0.508564	0	0	0.431078	0.239146	0	0.375459	0.446717	0.238389	0.260026	0.106876	0	0.653649	0.470197	0.489029	0.21202	0.111016	0.219133	0	0.526488	0	0.355925
Smo93750|PACid_15423550	Prokaryotic	2.32862e-06	6	'nucleotide metabolism.phosphotransfer and pyrophosphatases.nucleoside diphosphate kinase'	348.728	376.793	363.828	393.388	386.557	430.025	393.872	316.72	308.22	357.37	306.147	290.094	333.41	335.867	345.124	348.375	376.017	298.45	346.642	284.07	278.966	245.173	169.137	216.966	190.292	181.356	226.163	169.212	172.301	203.115	203.27	223.369	166.407	224.613	247.006	246.656
Smo406152|PACid_15413854	Specific	NE	NE	'not assigned.unknown'	0	0	0	0	0	0	0	0	0	0.134022	0	0	0	0	0	0	0	0	0	0	0.125153	0	0.119194	0	0	0	0.13073	0	0	0	0	0	0	0	0	0
Smo148419|PACid_15407635	Prokaryotic	5.74117e-05	24	'major CHO metabolism.synthesis.sucrose.SPS'	49.5268	48.1987	64.1203	36.7908	35.9877	36.2935	28.6127	22.3312	20.6681	19.3662	22.2838	19.6203	21.2634	26.897	23.8389	18.0444	19.3631	21.2665	23.5559	25.468	25.0306	24.4205	26.8187	23.5584	28.9633	21.6075	27.5186	23.4511	23.8809	24.3823	24.59	32.4316	31.0261	34.6166	35.2498	35.2366
Smo448224|PACid_15404329	Specific	NR	NR	'not assigned.unknown'	3.93963	4.14378	5.16139	4.28631	4.59153	4.5998	3.055	5.32433	5.5115	5.76295	4.66066	3.62091	7.30042	0.319569	7.81917	4.41231	4.02157	5.02925	4.90249	1.8735	3.69202	3.64819	3.03945	4.0044	4.80941	5.97878	5.55602	4.11423	6.03135	4.13439	2.71989	3.72526	6.16783	4.34353	3.14616	4.74567
Smo411225|PACid_15406944	Archeaplastidia I	0.000217737	13	'protein.aa activation'	0.773857	0.945072	1.83626	1.07158	2.10962	0.897521	1.1922	1.44739	2.11981	3.41756	3.54404	1.51573	4.04004	1.17175	3.75066	2.83178	3.87262	2.65832	3.28826	3.10299	2.75337	2.23359	1.96671	2.28823	2.35127	2.56983	1.43803	1.23427	0.407524	1.80217	1.16567	2.33742	1.12142	1.1846	1.34835	2.13555
Smo407685|PACid_15420582	Embryophyta	NR	NR	'not assigned.unknown'	28.1402	12.2859	14.2931	12.085	11.727	26.533	18.1065	13.285	13.3548	14.3404	13.8849	16.673	10.9861	17.6295	11.3155	10.6027	8.63892	8.83711	12.3758	8.48932	10.0748	15.4117	16.568	16.5377	13.8938	16.2581	12.6808	13.2831	25.348	18.1277	13.5994	13.221	17.2575	17.3741	15.4098	13.3472
Smo406798|PACid_15418440	Streptophyta	0.0308014	13	'secondary metabolism.sulfur-containing.misc.alliinase'	17.5173	24.063	26.1544	23.8723	27.9835	23.2234	21.9811	30.9638	27.0276	30.155	31.5565	23.6623	33.0291	28.0155	37.1887	33.2569	32.1725	38.0786	29.7139	24.297	29.6613	27.3242	26.8187	28.8109	30.0321	28.5303	34.8395	30.7392	27.6301	31.22	28.7531	32.7238	27.911	20.8621	24.0777	29.6011
Smo122603|PACid_15421878	Streptophyta	NR	NR	'redox.thioredoxin'	123.958	105.485	121.64	111.563	119.008	126.719	123.616	117.342	123.638	116.867	130.693	150.9	119.146	132.941	104.51	94.6341	139.563	125.587	122.204	132.902	125.341	147.491	170.15	141.922	133.755	110.503	127.527	124.72	121.931	130.71	135.273	124.687	158.059	149.852	134.322	117.93
Smo106585|PACid_15418708	Archeaplastidia I	5.26001e-06	17	'transport.misc'	1.82912	1.45396	0.893318	1.60736	0.80662	2.2438	0	0.465233	0.953914	0.6031	1.6992	0.92628	1.9137	0	3.49638	2.17323	3.87262	3.44863	2.98932	4.74231	4.50551	2.15913	3.75462	3.38034	4.06128	3.77607	3.59507	3.23261	1.7931	3.02129	1.83176	1.97219	1.80674	1.57947	1.66939	1.18642
Smo65341|PACid_15404707	Archeaplastidia I	5.74117e-05	19	'signalling.misc'	60.7829	49.2891	48.9836	50.7808	49.5141	60.4705	57.0764	49.263	45.3639	49.9232	49.2282	52.3769	50.7486	56.6169	42.9736	59.4015	51.0888	51.1546	47.2911	54.8	53.5656	60.1579	70.3246	58.5059	59.2626	60.7843	59.0245	61.0081	61.5361	63.288	57.8947	59.6772	60.993	62.9812	58.6855	54.1599
Smo27279|PACid_15403417	Archeaplastidia II	NR	NR	'misc.UDP glucosyl and glucoronyl transferases'	1.40701	0	0.0992575	0	0	0	0	0	0	0.134022	0.097097	0	0.283512	1.27828	0	0	1.1171	0.143693	0	0	0.375459	0	0	0	0.320627	0.314673	0.522919	0.117549	0.16301	0	0.444063	0	0.249205	0	0.256829	0.118642
Smo431988|PACid_15404481	Specific	NE	NE	'not assigned.unknown'	0	0	0	0	0	0	0	0	0	0	0	0	0	0	0	0	0	0	0	0	0	0	0	0	0	0	0	0	0	0	0	0	0	0	0	0
Smo423453|PACid_15421559	Specific	NE	NE	'not assigned.unknown'	0	0	0	0	0	0	0	0	0	0	0	0	0	0	0	0	0	0	0	0	0	0	0	0	0	0	0	0	0	0	0	0	0	0	0	0
Smo102237|PACid_15404473	Archeaplastidia I	0.00109522	20	'protein.postranslational modification'	6.1205	3.99838	2.72958	3.39333	2.97829	4.09494	0.96866	2.58463	1.90783	3.48458	2.86436	1.0947	4.67794	1.43806	5.40349	3.42448	4.24499	0.79031	3.28826	2.92735	3.00368	5.80732	1.48993	3.32833	3.15283	12.8491	5.55602	5.23095	7.82446	7.15568	4.44063	7.52356	5.54482	6.18624	6.29232	5.16091
Smo405847|PACid_15416197	Specific	NR	NR	'not assigned.unknown'	1.89947	1.96284	1.68738	1.72643	2.23372	0.0560951	8.86696	1.49908	3.44469	1.67528	1.74775	1.76835	3.18951	3.30221	3.36924	2.83178	1.86184	2.29908	3.22847	2.10769	3.37914	0.893434	1.84751	3.32833	1.33595	3.25162	2.74533	1.88079	2.03762	3.76336	4.32962	3.43308	3.36427	1.31622	1.99043	2.25419
Smo412707|PACid_15413824	Specific	NE	NE	'not assigned.unknown'	0	0	0	0	0	0	0	0	0	0	0	0	0	0	0	0	0	0	0	0	0	0	0.238389	0.0520052	0	0	0.26146	0	0	0	0	0	0	0	0	0
Smo426939|PACid_15411928	Streptophyta	NR	NR	'protein.synthesis.initiation'	8.79383	7.05169	7.34506	6.36993	7.38368	9.36788	13.1142	8.06404	8.63822	5.62893	7.62212	8.50494	8.0092	14.1675	8.51844	8.75876	6.25577	7.61572	10.0441	7.61111	8.63557	7.59419	9.35675	9.25693	7.85537	5.1921	8.03989	7.81703	11.3292	9.75293	7.32704	7.52356	9.2829	8.02895	10.3374	7.41511
Smo446751|PACid_15402434	Embryophyta	9.06976e-07	14	'not assigned.unknown'	47.2053	51.3247	45.6585	46.7326	48.3972	43.1932	66.465	62.1344	51.0874	54.413	49.9079	54.2295	61.8055	69.1866	56.0692	68.9505	76.5587	68.9725	59.4278	75.2329	67.7079	59.0411	65.2589	70.2591	61.6673	75.8886	63.0771	61.5959	59.1725	61.9629	63.7231	57.778	58.0025	50.4113	49.3112	49.9482
Smo69582|PACid_15418135	Archeaplastidia I	NR	NR	'RNA.regulation of transcription.CCAAT box binding factor family, HAP5'	11.8189	8.94183	10.7694	10.2395	12.0373	8.35816	3.57659	10.597	8.9032	10.9898	12.1371	14.1468	10.8443	8.36205	10.9341	17.4517	22.8634	7.75941	12.4954	11.3581	10.0748	10.2745	6.91327	10.297	9.56538	6.87035	8.7589	10.3443	7.90596	11.8731	7.88212	9.5688	7.41386	7.10759	5.265	8.83881
Smo430108|PACid_15417719	Embryophyta	NR	NR	'RNA.regulation of transcription.B3 transcription factor family'	52.3409	46.7447	42.8296	42.8631	43.8057	55.0293	43.8877	41.871	44.304	50.7944	50.6846	41.7668	45.5745	54.7528	47.9321	53.6721	43.4925	47.0594	43.1061	49.4722	43.8036	51.6703	42.016	50.185	44.8344	56.9558	43.9252	46.8434	61.6991	49.4537	51.4003	47.7709	43.5486	41.9216	40.7716	42.4737
Smo236575|PACid_15409898	Prokaryotic	0.0308014	21	'nucleotide metabolism.synthesis.pyrimidine.orotate phosphoribosyltransferase'	2.60297	1.30856	2.08441	1.60736	2.7301	2.86085	2.23537	2.68801	2.70276	2.54642	2.28178	2.94726	1.41756	2.0772	2.35211	2.63421	2.68105	2.0117	1.85338	2.34188	1.81472	1.86132	3.21825	3.38034	3.90096	2.20271	2.74533	3.35016	5.1348	3.33932	2.66438	3.72526	3.48888	3.75123	2.88933	2.19487
Smo140650|PACid_15408214	Archeaplastidia I	4.12579e-07	12	'hormone metabolism.ethylene.induced-regulated-responsive-activated'	473.46	345.387	354.3	352.787	373.589	536.942	481.2	422.69	454.487	500.104	459.512	497.076	494.94	579.431	607.289	578.802	589.085	474.186	616.518	544.195	503.679	559.513	439.41	548.187	454.917	543.282	451.933	394.143	493.022	391.548	430.02	395.754	443.461	374.004	376.833	366.544
Smo412047|PACid_15408408	Embryophyta	4.91681e-05	21	'not assigned.unknown'	10.3415	3.99838	4.3177	3.03613	3.72286	6.7875	2.01183	3.10155	2.06681	3.6186	3.25275	3.78933	3.68565	2.92938	5.08564	4.01717	2.30868	2.44278	3.5274	2.34188	3.56687	2.60585	4.05261	7.74878	5.18347	6.9228	5.94821	6.05379	11.7367	9.64692	10.3245	7.01225	6.91545	5.72556	8.47536	4.86431
Smo180460|PACid_15413328	Prokaryotic	4.46758e-17	12	'protein.synthesis.elongation'	21.7383	14.2488	16.7249	22.1459	26.2462	38.8739	37.4052	33.8586	37.7326	46.6397	43.3538	50.9454	62.5143	69.7725	65.1597	74.4824	78.4206	77.6659	57.8135	70.1979	64.8919	63.0616	70.5034	52.7853	32.1162	36.3971	33.3361	25.4494	26.6521	24.7004	22.0366	22.3515	19.8741	16.0579	16.1802	14.059
Smo445118|PACid_15417208	Tracheophyta	NR	NR	'misc.protease inhibitor/seed storage/lipid transfer protein (LTP) family protein'	8.58277	1.16317	0.446659	0.119064	0.186143	4.43151	0	0.155078	0.317971	0	0	0	0.708779	0.106523	1.14427	2.04151	1.34052	0.215539	0.657651	0.117094	1.43926	3.87155	0.953554	3.43234	0.267189	1.57336	0.588284	0.411423	0.815048	1.16611	0.999142	1.02262	0.996821	1.97433	1.15573	1.54234
Smo74927|PACid_15413714	Viridiplantae	4.12579e-07	16	'misc.glutathione S transferases'	70.2099	62.6655	58.2642	52.0905	53.8574	60.3583	69.8925	69.0612	70.0067	65.2018	69.5215	88.5861	77.9657	85.1118	83.5952	77.1166	72.1648	71.6308	73.1189	82.2586	73.0269	106.021	112.877	101.41	108.158	107.828	83.3403	98.1537	99.4358	107.335	100.136	102.7	107.657	76.6041	83.0843	72.0748
Smo441994|PACid_15411867	Embryophyta	2.32862e-06	10	'not assigned.unknown'	4.15069	4.28917	6.25322	5.83414	8.0662	4.20713	5.66293	6.15141	7.31334	8.04133	7.96196	8.58915	8.71798	11.2382	11.1884	12.5784	11.9158	11.8547	4.60356	7.08419	5.63189	4.39272	5.36374	5.61656	5.0766	3.4614	4.05263	4.29055	4.64577	5.14149	5.77282	6.28181	2.74126	2.76406	3.65982	4.15246
Smo404840|PACid_15413304	Specific	NE	NE	'not assigned.unknown'	0	0	0	0	0	0	0	0	0	0	0	0	0	0	0	0	0	0	0	0	0	0	0	0	0	0	0	0	0	0	0	0	0	0	0	0
Smo81432|PACid_15408171	Archeaplastidia I	NR	NR	'protein.postranslational modification'	0.562805	1.23586	0.694803	1.60736	1.55119	0.953616	2.83147	1.70585	2.01382	1.54125	1.40791	1.68415	2.76424	0.639138	0.635705	1.38296	2.2342	2.0117	0.896797	1.81496	1.0638	1.04234	1.31114	1.56016	1.5497	3.09428	1.24193	0.528972	0.652038	1.32513	0.943634	0.876531	1.05912	1.38203	0.898902	1.24574
Smo419617|PACid_15411211	Archeaplastidia I	4.00107e-08	18	'RNA.regulation of transcription.MYB domain transcription factor family'	18.3615	19.7011	18.4123	19.7646	20.848	21.3161	28.5382	18.1441	22.523	23.7219	24.8083	22.9044	19.9876	25.8318	23.0761	24.8275	25.9912	25.3618	29.953	26.112	29.4736	31.6425	28.0703	33.8554	31.7421	33.8798	31.3098	33.2077	35.2916	35.9374	27.9205	31.409	30.8392	29.4833	29.0859	26.2791
Smo418969|PACid_15410675	Specific	8.10513e-06	20	'hormone metabolism.jasmonate.signal transduction'	254.317	58.9579	44.7651	57.0912	51.5616	75.6161	43.9622	47.247	49.2855	43.0211	44.3248	53.0506	48.4096	53.3147	38.8416	51.1696	46.8438	44.7603	57.9331	70.1979	62.076	69.539	73.7217	103.386	65.2476	69.5427	61.5084	55.7772	110.765	79.2425	71.2166	92.8392	72.4565	77.7887	81.2865	64.2445
Smo74992|PACid_15413920	Archeaplastidia I	8.06615e-10	14	'protein.degradation.ubiquitin.proteasom'	102.923	105.048	112.657	113.766	121.117	123.241	146.491	125.354	128.354	143.471	136.567	125.132	136.156	143.806	136.168	139.152	149.468	138.664	144.683	148.065	154.126	160.223	153.641	143.898	142.305	136.096	135.828	131.303	129.756	143.008	135.495	130.895	121.861	118.526	126.424	130.921
Smo416425|PACid_15423079	Specific	NR	NR	'lipid metabolism.FA synthesis and FA elongation.ACP desaturase'	0.351753	0.508885	0.148886	0.416724	0.0620477	0	0.0745123	0	1.1129	0.201033	0	0.421037	0.779657	0.0532615	0	0	0.22342	0.0718464	0.298932	0.526923	0	0.0744529	0	0	0.0534379	0	0.0653649	0.528972	0.407524	0	0.388555	0.51131	0	0.460677	0.192622	0
Smo410242|PACid_15404059	Tracheophyta	0.000743431	12	'RNA.regulation of transcription.putative transcription regulator'	10.834	8.94183	9.33021	10.8348	10.6722	13.8555	14.8279	10.2351	9.9631	12.7321	11.9915	12.2101	11.8366	13.5284	8.20059	14.6199	11.6923	12.3576	10.8811	12.2363	12.0773	13.6249	13.2306	12.1692	10.6341	14.8421	11.0467	9.9917	11.0031	11.1311	8.65923	8.32704	10.6535	7.63408	8.34695	8.77949
Smo417608|PACid_15405205	Specific	NE	NE	'not assigned.unknown'	0	0	0	0	0	0	0	0	0	0	0	0	0	0	0	0	0	0	0	0	0	0	0	0	0	0	0	0	0	0	0	0	0	0	0	0
Smo78966|PACid_15403017	Archeaplastidia II	NR	NR	'signalling.G-proteins'	10.6933	10.6866	9.28058	10.4776	10.424	13.6872	14.9025	10.3385	13.3548	9.85063	10.6321	12.2943	16.8689	17.7893	12.0784	14.093	14.2989	9.98665	15.126	13.5244	11.3889	18.1665	9.71433	10.5571	10.5807	14.8945	6.60186	10.3443	21.6803	9.96495	16.2638	10.1532	14.8277	10.2007	11.3647	8.36424
Smo6997|PACid_15403200	Archeaplastidia I	3.06184e-05	14	'RNA.regulation of transcription.C3H zinc finger family'	15.4771	17.6656	13.4494	19.8242	24.0125	16.9407	18.7026	17.989	19.3962	23.6549	22.3809	19.1993	23.6023	15.286	23.1397	37.1424	28.4489	27.4453	30.79	29.9761	25.3435	28.441	21.2166	25.1705	25.1692	36.1349	23.5967	16.692	27.3041	22.6862	29.4192	22.4246	24.4221	19.5459	16.116	16.2539
Smo125776|PACid_15409354	Archeaplastidia I	5.03824e-07	14	'DNA.repair'	12.7335	15.2665	15.7819	17.562	19.0486	17.3334	17.1378	18.6093	19.0783	22.2477	23.7402	23.578	21.8304	19.0676	20.9783	20.3493	21.6718	25.9365	22.0014	23.653	24.0294	23.6016	20.6206	23.5584	21.963	19.667	23.4006	20.6299	18.2571	20.99	20.3714	21.5481	18.6281	19.3484	16.9507	17.203
Smo146738|PACid_15404136	Embryophyta	0.0372682	20	'development.unspecified'	19.7685	14.1034	11.0176	13.5138	11.2927	12.7897	15.275	14.3705	12.4539	13.7373	14.516	11.789	16.7981	17.4698	14.4941	12.5125	13.8521	17.0276	10.7018	13.7	12.0773	13.1782	15.5549	14.2494	18.5964	18.3559	17.0602	17.2798	20.2132	18.8698	20.76	19.795	21.494	13.0964	13.933	16.4319
Smo421924|PACid_15419590	Specific	NR	NR	'mino acid metabolism.degradation.aspartate family.lysine.lysine decarboxylase'	1.54771	1.16317	0.992575	0.892981	1.24095	1.00971	1.04317	0.723696	0.582947	1.00517	0.873873	0.336829	0.779657	2.39677	1.0807	0.856119	0.819208	1.14954	0.896797	0.702564	0.750919	0.744529	0.953554	0.988099	1.60314	1.41603	0.588284	0.88162	1.95611	1.21912	0.832618	1.38784	0.872219	1.05298	1.09152	0.949134
Smo420714|PACid_15415140	Specific	NR	NR	'not assigned.unknown'	1.47736	1.16317	0.843689	1.07158	1.61324	2.2438	0.447074	1.44739	1.37788	1.47424	1.01952	0.92628	1.41756	0.74566	0.444993	1.38296	0.744735	2.44278	1.61424	3.62991	2.06503	0.595623	1.43033	1.66417	1.44282	0.524455	1.17657	0.88162	0.978057	1.69616	0.277539	1.89915	0.498411	1.31622	0.642073	2.07623
Smo409681|PACid_15403988	Specific	NE	NE	'not assigned.unknown'	0.140701	0	0	0.119064	0	0	0	0	0	0	0	0	0	0	0	0	0	0	0	0	0	0	0	0	0	0	0	0	0	0	0	0	0	0	0	0
Smo43420|PACid_15407502	Archeaplastidia I	0.0372682	3	'protein.degradation.ubiquitin.E3.SCF.FBOX'	19.5575	21.5913	20.2485	21.9078	18.1179	18.6797	15.9456	21.2456	16.6935	19.2322	19.0796	14.3152	18.2156	17.8426	17.0369	19.0322	18.8418	19.8296	11.9573	18.5594	17.3337	14.0716	16.0316	15.3415	16.7795	16.5728	17.5178	19.1018	16.0564	19.4529	20.5379	20.1602	19.0642	15.334	15.6666	20.4657
Smo96681|PACid_15409405	Archeaplastidia I	0.000651811	17	'protein.degradation.ubiquitin.E3.RING'	5.417	2.83522	3.2755	4.58397	3.97105	1.34628	2.08634	2.37786	1.27189	3.48458	4.02953	3.4525	3.5439	4.31418	1.39855	6.7831	5.36209	6.46617	11.1801	21.0184	16.2699	6.55185	6.67488	4.0044	7.53474	10.7513	4.44481	4.4081	3.01568	4.29341	2.88641	4.16352	6.72854	6.18624	4.94396	5.45752
Smo410980|PACid_15409597	Archeaplastidia I	0.00049924	6	'nucleotide metabolism.salvage.NUDIX hydrolases'	185.937	112.682	108.29	153.235	154.499	252.091	141.424	142.361	120.405	99.1764	107.147	108.459	95.6143	104.712	86.4558	156.472	107.018	94.0469	125.611	145.197	125.028	88.7478	88.6805	92.6733	69.2555	83.9652	68.1756	58.8335	100.821	83.2179	65.0552	99.4863	76.8176	103.192	89.505	73.1426
Smo443638|PACid_15415297	Streptophyta	2.02166e-08	18	'RNA.RNA binding'	71.7576	69.7899	64.7159	64.3541	64.4676	66.5287	65.5708	68.4926	63.1703	68.6193	71.3663	63.9976	68.8933	81.3835	67.0669	75.9312	71.2711	70.1939	73.1189	73.2423	74.5287	87.1843	78.3702	76.1877	75.9887	79.1402	76.6077	78.2879	98.2947	84.7021	79.0432	76.1852	75.9453	68.2461	72.2332	68.1003
Smo416487|PACid_15423229	Specific	NE	NE	'not assigned.unknown'	0	0	0	0	0	0	0	0	0	0	0	0	0	0	0	0	0	0	0	0	0	0	0	0	0	0	0	0	0	0	0	0	0	0	0	0
Smo85220|PACid_15418411	Prokaryotic	1.62226e-14	15	'protein.synthesis.ribosome biogenesis.Pre-rRNA processing and modifications.methylotransferases'	15.6882	12.7948	14.7894	19.0503	19.483	19.3528	14.2318	23.3133	25.1197	27.6756	27.2357	33.4303	30.4066	37.3895	30.5774	28.3178	36.9389	38.4378	44.8399	46.1936	45.8061	46.533	56.7961	42.3843	40.0784	40.9075	40.9184	40.7309	32.2759	36.2555	24.2014	28.4142	32.0229	28.2329	24.5914	23.4911
Smo441634|PACid_15409389	Prokaryotic	7.09727e-15	16	'not assigned.unknown'	53.4665	53.1421	53.5991	46.5541	48.0249	47.8491	44.7819	48.6944	44.8869	44.9644	46.7037	53.8927	60.6715	51.7701	63.0619	77.5117	98.305	82.1204	106.838	104.331	109.509	120.614	115.916	112.643	110.563	90.9404	125.566	97.6835	99.6803	81.4688	64.2781	82.2478	74.7616	61.5991	66.7756	63.2953
Smo236291|PACid_15407524	Tracheophyta	NR	NR	'transport.nucleotides'	31.7985	16.4297	14.0449	13.0375	13.5884	22.3258	19.9693	19.333	14.8387	16.1497	16.992	17.0099	18.6409	18.6415	17.6726	20.0859	18.3205	17.0994	8.48968	10.1286	12.1399	15.1884	17.1044	16.4857	16.6192	27.429	16.5373	15.5753	29.1787	24.2763	22.2032	16.8002	21.8055	15.0707	17.5928	18.7454
Smo152901|PACid_15423420	Archeaplastidia I	0.0279628	17	'protein.degradation.ubiquitin.E3.RING'	10.6933	9.81421	9.82649	9.46559	10.6102	12.7897	8.86696	11.3724	11.023	11.7269	12.9625	12.3785	11.057	10.386	10.6163	7.90264	9.08577	11.7828	12.0171	13.1731	12.9534	10.1256	14.5417	11.9092	13.4663	12.01	12.8115	12.2251	11.8182	13.8873	12.3228	15.3393	12.3357	11.1879	11.5573	11.3896
Smo165887|PACid_15416559	Prokaryotic	4.46758e-17	12	'Co-factor and vitamine metabolism.biotin.biotin synthase'	15.2661	14.9031	15.0375	19.8837	23.454	20.4186	29.5814	29.0512	27.5575	31.4282	31.1681	29.5568	37.3527	54.0604	33.8195	44.3865	43.418	41.8864	50.8185	45.9009	35.919	36.0352	35.6391	40.096	33.8262	26.3276	33.2707	24.509	27.2226	22.2621	19.0947	17.5306	19.5003	12.4383	11.8784	17.6183
Smo35546|PACid_15406991	Archeaplastidia I	1.09919e-06	18	'RNA.regulation of transcription.Nucleosome/chromatin assembly factor group'	36.0195	28.2068	25.4099	26.4322	26.2462	21.0356	31.0716	31.0155	31.4262	27.3405	33.4985	34.4408	30.3357	42.1298	29.6874	33.6521	28.2255	33.2649	37.3666	32.6107	34.6048	46.0119	52.5647	52.0052	55.4151	68.5462	49.1544	56.8939	50.1254	53.2701	50.5677	47.5518	56.9434	46.1335	52.3932	47.5753
Smo116002|PACid_15421778	Archeaplastidia I	NR	NR	'cell.vesicle transport'	34.4014	32.2051	32.0602	31.6115	33.0714	30.5718	26.1538	35.9263	34.3939	30.8251	31.7507	30.3988	32.2494	26.897	29.306	23.2469	29.6404	32.3309	26.1865	28.688	25.719	28.2176	32.3016	28.9669	31.9558	30.6806	29.5449	29.0347	27.7116	31.432	29.1416	31.9934	29.9669	24.4159	25.1693	26.4571
Smo158876|PACid_15418147	Archeaplastidia I	NR	NR	'protein.degradation.ubiquitin.proteasom'	148.088	131.728	126.603	117.1	123.227	114.883	125.479	111.087	112.88	125.11	122.488	113.175	135.519	144.552	121.356	140.338	129.435	119.121	136.253	127.632	126.592	133.047	118.479	126.685	130.976	146.323	131.449	125.308	124.05	134.686	141.601	135.424	126.659	119.579	118.976	124.692
Smo141130|PACid_15407232	Archeaplastidia I	2.28165e-09	16	'not assigned.unknown'	62.4713	29.0791	26.4521	22.6817	26.3703	35.2277	23.9184	21.8143	29.6773	38.1963	30.1001	23.7465	40.5422	44.3668	49.2671	44.9792	50.3441	42.102	67.9772	56.8492	62.3889	93.5128	59.5971	73.0673	52.3691	49.5085	73.7316	49.7822	52.4891	57.7225	41.1313	39.5169	51.7101	45.4096	49.4396	34.6434
Smo412407|PACid_15411485	Streptophyta	NR	NR	'not assigned.unknown'	5.62805	5.81583	4.91325	5.59601	5.39815	6.28265	5.21586	5.11756	5.24653	6.29904	5.63163	6.14713	3.68565	2.60981	3.43281	4.14888	7.00051	7.18464	4.48399	6.79145	4.25521	4.31827	7.50924	7.43675	6.73317	3.35651	6.53649	5.28972	4.15674	6.41361	6.49442	5.47832	5.48252	4.93583	6.42073	3.73721
Smo429460|PACid_15416937	Specific	NE	NE	'not assigned.unknown'	0	0	0	0	0	0	0	0	0	0	0	0	0	0	0	0	0	0	0	0	0	0	0	0	0	0	0	0	0	0	0	0	0	0	0	0
Smo407781|PACid_15421248	Specific	NE	NE	'not assigned.unknown'	0	0	0	0	0	0	0	0	0	0	0	0	0	0	0	0	0	0	0	0	0	0	0	0	0	0	0	0	0	0	0	0	0	0	0	0
Smo19086|PACid_15422864	Embryophyta	NE	NE	'not assigned.unknown'	0	0	0	0	0	0	0	0	0	0	0	0	0	0	0	0	0	0	0	0	0	0	0	0	0	0	0	0	0	0	0	0	0	0	0	0
Smo74877|PACid_15413043	Viridiplantae	0.000188769	22	'development.organ development.shoot development.shoot development'	34.3311	28.1341	25.3603	17.8596	19.1727	17.6699	14.3064	17.5755	21.4631	23.1188	24.4685	21.4729	19.3497	23.9677	21.614	19.6907	18.6928	16.4528	14.8271	15.8662	19.9619	23.0059	26.9975	23.9224	24.5814	22.3418	22.8777	27.6829	43.9311	32.6511	31.4175	29.8021	30.0292	30.0098	31.911	26.813
Smo411594|PACid_15409496	Archeaplastidia II	NR	NR	'not assigned.unknown'	11.7486	7.77867	7.49394	8.27495	8.1903	13.9677	7.74928	6.72003	6.99537	9.51557	8.05905	10.8627	8.08008	6.92399	8.32773	9.15389	10.1284	7.75941	11.5388	9.19188	9.57422	11.9869	7.62843	10.349	9.13788	8.49616	9.93547	9.40395	15.9749	11.1841	11.4901	9.42271	11.6504	8.55544	11.6857	8.95745
Smo30561|PACid_15414916	Archeaplastidia I	NR	NR	'cell.division'	0.844207	0.945072	1.0422	1.01204	1.24095	0.729236	0.0745123	0.878773	1.1129	1.27321	1.31081	0.757866	1.2758	1.33154	1.01713	1.31711	1.86184	1.93985	1.3153	0.936752	1.56441	0.744529	0.774763	1.0401	1.38938	0.996464	1.50339	0.99917	1.05956	1.21912	0.999142	1.75306	0.685315	0.855544	1.21994	1.06778
Smo83237|PACid_15412620	Specific	2.54419e-08	23	'not assigned.unknown'	17.7987	31.042	28.2884	32.9212	22.2751	24.8501	11.8475	26.2081	17.6474	12.7321	15.1471	21.3045	16.5854	18.4817	6.54776	13.1052	9.60708	12.9323	11.3594	8.37222	8.63557	23.0059	10.9063	23.6624	32.223	40.2257	23.5967	25.6258	49.7179	46.4854	51.8444	49.8892	47.6605	44.9489	40.0654	53.0328
Smo83682|PACid_15415789	Archeaplastidia I	NR	NR	'not assigned.no ontology'	0.914558	0.145396	0.248144	0.59532	0.930716	0	0.149025	0.361848	0.688938	0.134022	0.242743	0.168415	0.35439	0	0	1.31711	0	0.143693	0.119573	0.292735	0.125153	0.372264	0	0	0	0	0	0	0	0.689066	0.832618	0	0.623013	0.131622	0	0.118642
Smo413427|PACid_15414510	Specific	NE	NE	'misc.GDSL-motif lipase'	0.140701	0	0.0496288	0	0	0	0	0	0	0	0	0	0.0708779	0	0	0	0	0.0718464	0	0.175641	0	0	0	0	0	0	0	0	0	0.053005	0	0	0	0	0	0.177963
Smo403002|PACid_15403993	Tracheophyta	NR	NR	'not assigned.unknown'	2.88437	4.28917	3.57327	3.86958	4.09515	5.44122	2.16086	4.65233	4.50459	5.02583	5.92292	3.95774	2.83512	4.79353	3.43281	3.88546	3.27683	4.9574	3.40783	3.33718	3.87975	4.39272	5.90012	4.68047	6.84005	1.52092	4.90237	5.99502	7.82446	4.66444	5.38427	1.46088	4.4857	5.13326	4.3661	4.21178
Smo416884|PACid_15403929	Specific	NE	NE	'not assigned.unknown'	0	0	0	0	0	0	0	0	0	0	0	0	0	0	0	0	0	0	0	0	0	0	0	0	0	0	0	0	0	0	0	0	0	0	0	0
Smo420987|PACid_15416810	Specific	NE	NE	'not assigned.unknown'	0	0	0	0	0	0	0	0	0	0	0	0	0	0	0	0	0	0	0	0	0	0	0	0	0	0	0	0	0	0	0	0	0	0	0	0
Smo438632|PACid_15422616	Viridiplantae	1.42056e-11	12	'lipid metabolism.FA synthesis and FA elongation.Acetyl CoA Carboxylation.heteromeric Complex.Biotin Carboxyl Carrier Protein'	73.8681	79.4587	86.6518	96.5014	98.842	102.486	102.678	101.266	104.878	137.239	113.701	110.985	126.092	122.714	138.965	121.437	130.924	115.242	123.28	123.827	115.266	115.253	87.0118	107.599	106.929	110.345	110.924	94.7448	91.5298	99.1724	95.6956	90.794	92.3306	73.2477	74.0952	90.227
Smo440244|PACid_15403343	Specific	NR	NR	'not assigned.unknown'	14.6329	18.6106	18.0152	20.1218	18.6764	11.4434	13.3377	17.1619	18.3363	16.4847	13.8363	10.7785	15.2387	8.36205	10.1077	14.9492	14.15	15.5188	11.7779	13.5244	13.5791	9.1577	12.3962	15.6016	19.0239	17.7266	13.2691	20.2773	17.605	14.4174	17.707	18.115	16.136	13.228	13.0983	17.0251
Smo59303|PACid_15409233	Archeaplastidia I	0.000250825	18	'protein.degradation.ubiquitin.E3.RING'	14.6329	19.7738	17.1715	14.8235	20.5378	14.0799	12.9651	20.1601	19.9262	22.4487	19.8078	23.2412	20.6963	21.8372	26.3182	18.3078	21.5973	19.3267	16.0826	22.9504	26.3447	22.9315	24.6732	27.6668	33.559	23.0236	23.2699	24.9205	33.58	34.9303	29.8077	21.8402	26.4158	24.1527	22.0873	23.4911
Smo441918|PACid_15411677	Streptophyta	4.00107e-08	23	'stress.abiotic.light'	122.691	105.993	101.143	68.6404	75.0777	81.6183	76.3751	68.9579	70.9076	66.743	67.9679	73.0077	63.4357	74.6193	72.0253	74.5482	76.4098	63.0811	56.1395	57.4346	50.6245	75.9419	73.8409	73.7954	88.4931	92.776	77.4574	94.9211	97.7242	100.869	116.678	115.264	101.177	103.06	108.125	98.354
Smo171183|PACid_15406707	Viridiplantae	1.81884e-07	18	'protein.postranslational modification.kinase'	152.098	145.25	165.462	136.447	143.765	173.839	166.908	156.318	156.336	184.012	173.464	187.614	177.904	177.627	177.934	169.907	174.566	168.049	181.572	186.648	189.232	232.367	235.528	222.374	236.516	264.01	204.592	227.223	261.956	238.417	233.577	232.208	243.661	206.581	206.683	192.318
Smo412326|PACid_15410775	Specific	NR	NR	'not assigned.unknown'	60.994	14.5396	4.11919	7.14384	5.14996	12.4531	4.39622	6.35818	4.4516	6.50007	5.48598	7.32604	6.80428	19.1741	5.91205	14.9492	6.77709	6.60987	7.17438	6.90855	5.19386	6.4774	4.29099	18.3058	2.99252	2.62227	3.9219	1.23427	9.94358	7.04967	7.32704	14.3167	3.48888	10.1349	5.52183	4.15246
Smo444359|PACid_15415954	Viridiplantae	NR	NR	'misc.GCN5-related N-acetyltransferase'	19.9796	22.8271	24.2188	27.2657	27.363	30.9084	25.9303	22.1244	26.2856	29.0158	29.1291	29.8094	29.0599	27.2699	26.5725	28.9105	27.6297	29.7444	27.6811	26.1705	28.8478	25.4629	30.8117	25.6906	30.5665	31.3099	32.2249	33.0901	22.1693	33.0751	31.4175	25.7846	30.3408	32.05	27.6733	27.4656
Smo427264|PACid_15409539	Tracheophyta	NR	NR	'not assigned.unknown'	0.492454	1.23586	0.446659	1.07158	1.05481	2.13161	1.34122	0.620311	0.423962	0.268044	0.097097	0.0842073	0.567023	2.39677	0	0.724408	1.415	0.862157	0.119573	0.702564	0.438036	0.893434	0.655568	0.572057	0.267189	0.786682	0.457554	0.528972	0	0.954091	1.05465	0.657398	0.685315	0.460677	0.256829	0.652529
Smo411506|PACid_15409289	Specific	NR	NR	'not assigned.unknown'	0	0	0	0	0	0.0560951	0.819635	0	0.476957	0	0	0.252622	0	1.01197	0	0	0	0	0	0	0.312883	0	0	0	0.160314	0	0	0	0	0	0	0	0	0	0	0
Smo431574|PACid_15401493	Specific	NE	NE	'not assigned.unknown'	0	0.145396	0	0	0	0	0	0	0	0	0	0	0.141756	0	0.254282	0	0	0	0	0	0	0	0	0	0	0	0	0	0	0	0.111016	0	0	0	0	0
Smo418927|PACid_15410581	Specific	5.74117e-05	14	'not assigned.no ontology.pentatricopeptide (PPR) repeat-containing protein'	9.84909	8.50565	8.58577	8.92981	9.12101	9.92883	11.0278	8.63266	9.75112	13.4022	13.1566	8.67335	13.6794	7.82943	8.70916	15.5419	17.6502	16.0217	15.9032	15.0466	11.5141	17.9431	11.3235	11.2851	13.9473	11.9576	14.4456	11.5786	12.5517	10.76	8.77025	11.4679	12.7095	7.96314	7.96171	10.1439
Smo437966|PACid_15421987	Archeaplastidia I	1.60561e-06	14	'not assigned.unknown'	1.47736	1.01777	0.79406	0.654852	1.05481	1.79504	1.71378	0.878773	0.741933	1.54125	1.35936	1.0947	1.77195	0.958706	1.46212	3.29277	2.90447	3.44863	3.46762	4.09829	3.94232	1.11679	2.86066	2.91229	3.15283	2.09782	2.22241	1.99834	1.95611	1.64316	2.33133	0.730442	1.61983	1.11879	1.09152	0.71185
Smo414802|PACid_15420346	Viridiplantae	NR	NR	'development.unspecified'	0.351753	0.145396	0.744431	0.714384	0.620477	4.31932	2.38439	0.775388	0.900919	1.67528	0.728228	2.69463	0.850535	2.23698	0	0.329277	1.26605	0.718464	1.49466	0.292735	1.0638	0.148906	1.78791	0.780078	0.374065	0	0.980474	0.587747	0	1.0601	0	0	1.24603	0.789733	0.642073	1.00845
Smo413186|PACid_15412276	Specific	NE	NE	'not assigned.unknown'	0	0	0	0	0	0	0	0	0	0	0	0	0	0	0	0	0	0	0	0	0	0	0	0	0	0	0	0	0	0	0	0	0	0	0	0
Smo171388|PACid_15408186	Archeaplastidia I	1.81884e-07	20	'amino acid metabolism.synthesis.aromatic aa.tryptophan'	11.8189	23.5541	21.6381	17.9787	20.2896	8.52645	12.2945	16.7484	16.6935	18.026	15.05	11.789	15.3805	9.42728	18.499	16.859	18.395	18.0334	20.447	18.0325	20.4625	19.5811	13.8861	19.762	21.7492	22.7613	26.146	22.1581	22.9028	26.2905	27.6984	29.2177	23.7991	21.8493	21.5094	27.8808
Smo82283|PACid_15409760	Embryophyta	0.0029258	6	'protein.degradation.ubiquitin.E3.RING'	53.6072	39.1114	41.3408	54.3527	56.4014	47.2881	48.0604	55.0526	51.6173	47.8459	50.7817	42.1879	43.4482	49.2669	42.8465	46.6256	55.1849	53.0945	47.5901	57.2004	52.1263	38.3432	41.3008	37.4958	38.0478	39.8061	37.8463	39.9668	47.9248	43.0401	33.7488	38.7865	39.0006	39.4208	43.1473	41.5246
Smo107439|PACid_15420715	Embryophyta	NE	NE	'misc.acyl transferases'	0.211052	0.363489	0.148886	0.178596	0.558429	0.33657	0	0.516925	0.211981	0.335055	0.291291	0.168415	0.35439	0.532615	0	0.526842	0.372367	0.359232	0	0	0.250306	0.52117	0.178791	0.260026	0.534379	0.891573	0.196095	0.293873	0	0.31803	0.0555079	0.51131	0.186904	0.329055	0.128415	0.355925
Smo402415|PACid_15404159	Archeaplastidia I	0.000743431	12	'development.unspecified'	1.75877	4.14378	4.06956	4.4649	4.71563	3.4218	5.4394	5.06587	4.98155	6.09801	6.55405	3.11567	5.52848	4.79353	6.42062	6.1904	4.84078	7.61572	8.25054	5.8547	6.13251	6.17959	4.41019	4.47245	6.14536	3.98585	6.53649	3.40893	5.62383	4.1874	3.83004	3.57917	2.67896	3.29055	3.65982	6.52529
Smo74145|PACid_15407442	Specific	NE	NE	'development.unspecified'	0	0	0	0	0	0.0560951	0	0	0	0	0	0.0842073	0.141756	0	0	0.131711	0	0.287386	0	0.058547	0	0.223359	0	0	0	0	0	0	0	0	0	0	0	0	0	0
Smo102071|PACid_15403058	Specific	NR	NR	'development.unspecified'	7.52752	4.14378	2.33255	1.60736	3.53672	3.4218	0	1.03385	0.582947	1.00517	1.99049	0.505244	1.41756	6.44464	0.826416	2.96349	0.297894	0.646617	1.19573	1.69786	2.25276	0.297811	0.536374	4.26443	1.17563	0	1.89558	1.58692	1.05956	2.49124	0.832618	5.33223	1.24603	1.64528	2.88933	1.30506
Smo154355|PACid_15402521	Archeaplastidia I	4.2048e-05	9	'protein.synthesis.ribosome biogenesis.export from nucleus'	52.2705	39.9838	37.6682	42.744	45.4189	43.0249	43.2916	42.1811	41.6542	41.4128	44.9074	37.0512	47.2047	38.0287	42.7829	43.5304	43.7904	44.2574	40.8342	45.7252	38.7975	35.3651	33.0764	37.3918	29.9252	35.2958	30.264	32.4436	34.6395	30.9019	29.9743	32.8699	33.0197	28.1013	28.187	29.7197
Smo416711|PACid_15403035	Specific	NR	NR	'not assigned.unknown'	1.05526	0.872374	0.297773	0.357192	0.372286	1.00971	0	0.155078	0.476957	0.201033	0.728228	1.51573	0.425267	0	0	0.790264	0.670261	0.862157	1.25552	0.526923	0.563189	0.893434	0.357583	0.156016	0.160314	0	0	0.705296	0	1.48414	0	0.876531	0.373808	0.789733	0.770488	0.533888
Smo154794|PACid_15405670	Archeaplastidia II	2.32862e-06	14	'protein.synthesis.initiation'	90.3302	91.2358	91.3169	94.2392	97.601	114.658	94.4816	97.3371	111.29	122.898	105.787	123.701	115.956	132.568	128.857	107.278	118.487	108.847	131.65	120.665	122.4	113.541	131.59	123.616	123.228	114.436	112.493	100.211	115.9	110.834	103.8	100.582	105.663	104.179	103.181	98.6506
Smo7627|PACid_15403670	Streptophyta	0.0372682	16	'not assigned.unknown'	8.23102	7.12439	5.50879	6.96525	6.26682	7.46064	3.72561	8.16742	4.02764	7.43823	6.6026	7.41024	6.23726	14.1675	11.252	11.4588	9.90497	12.2857	11.1801	7.78675	6.32023	6.84966	11.9194	8.58086	9.99288	15.1043	9.28182	9.2864	5.62383	10.071	7.88212	5.98963	8.47298	7.89733	5.07238	9.01677
Smo419235|PACid_15408005	Specific	NE	NE	'not assigned.unknown'	0.140701	0	0.0496288	0.238128	0.248191	0	0	0.672003	0.0529952	0.0670111	0.291291	0	0.0708779	0	0.381423	0.329277	0.297894	0.287386	0.119573	0.234188	0.0625766	0.372264	0	0.208021	0.106876	0	0.13073	0.293873	0	0.10601	0.0555079	0.730442	0.249205	0.592299	0.256829	0.237283
Smo230724|PACid_15416135	Prokaryotic	8.06615e-10	1	'redox.thioredoxin'	339.02	312.746	336.086	291.886	287.591	255.625	288.959	235.253	265.453	251.761	265.706	274.347	239.567	232.433	222.56	227.464	236.826	236.518	203.932	204.797	212.072	228.198	241.309	221.438	249.875	214.817	271.591	256.493	213.787	266.509	285.311	276.692	292.442	349.72	348.389	322.824
Smo415460|PACid_15420350	Specific	1.59485e-05	17	'stress.abiotic.unspecified'	0.773857	0.0726978	1.09183	0.178596	0.372286	0.392665	0.0745123	0	0.317971	0.201033	0.145646	0.0842073	0.212634	2.39677	3.05138	1.51467	1.04263	1.22139	1.49466	1.17094	1.56441	1.86132	1.66872	2.0282	1.76345	1.52092	0.915109	1.46937	1.46709	1.32513	1.83176	1.89915	1.24603	0.394866	0.385244	0.830492
Smo420065|PACid_15409876	Embryophyta	NE	NE	'not assigned.unknown'	0	0	0	0	0	0	0	0	0	0	0	0	0	0	0	0	0	0	0	0	0	0	0	0	0	0	0	0	0	0	0	0	0	0	0	0
Smo167765|PACid_15421517	Embryophyta	4.7121e-10	11	'secondary metabolism.flavonoids.dihydroflavonols'	3.51753	2.10824	1.73701	3.39333	3.22648	2.74866	1.11768	3.41171	4.02764	4.55675	5.68018	6.56817	7.01691	5.69898	9.98056	9.61487	8.7134	5.53217	6.2178	5.03504	5.69447	3.946	4.64858	4.68047	3.15283	0	2.22241	1.70447	2.28213	2.65025	1.3877	1.89915	2.05594	2.30339	1.34835	1.1271
Smo420344|PACid_15412130	Specific	NE	NE	'misc.gluco-, galacto- and mannosidases'	0.281402	0	0.0496288	0	0	0	0	0	0	0.0670111	0.0485485	0	0	0	0	0	0	0	0	0.175641	0.125153	0	0	0	0.160314	0	0	0	0.244514	0	0	0	0.0623013	0	0	0
Smo416615|PACid_15402322	Prokaryotic	NR	NR	'protein.degradation'	0.351753	0.508885	0.645174	0.535788	0.620477	0.560951	0.745123	0.465233	0.423962	0.804133	0.825325	0.589451	0.637901	1.33154	0.635705	0.263421	0.595788	1.14954	0.119573	1.17094	1.31411	0.297811	0.595971	0.780078	0.855006	0.0524454	0.849744	0.646522	1.05956	0.53005	0.388555	1.46088	0.498411	0.460677	0.577866	0.474567
Smo167817|PACid_15422169	Prokaryotic	0.00049924	12	'secondary metabolism.isoprenoids.tocopherol biosynthesis.tocopherol methyltransferase'	14.0701	24.6446	30.8691	28.0991	35.8015	24.4014	48.9546	32.7214	36.9377	52.9387	43.1111	34.946	58.4034	27.696	52.8906	41.6864	44.6841	52.9508	59.9061	41.3342	46.3067	30.4512	22.7065	41.7082	40.7197	37.6034	43.8599	32.0322	36.7586	39.3827	37.2458	34.2578	27.5372	21.6518	25.6829	42.4144
Smo61000|PACid_15413127	Archeaplastidia I	0.000105242	17	'not assigned.no ontology.pentatricopeptide (PPR) repeat-containing protein'	1.33666	1.23586	1.29035	1.19064	0.744573	0.44876	0.819635	0.672003	1.16589	1.13919	1.06807	1.0947	0.708779	0.213046	1.52569	1.1854	0.893682	1.86801	1.37509	1.81496	1.81472	2.23359	2.44348	2.08021	2.08408	0.524455	2.15704	1.99834	1.30408	1.85518	0.721603	1.97219	2.11825	1.7769	1.54098	0.71185
Smo73696|PACid_15408528	Archeaplastidia I	2.63853e-11	15	'transport.p- and v-ATPases.H+-transporting two-sector ATPase'	67.6773	66.4458	61.0434	59.0558	67.9422	80.6647	46.4957	75.8847	69.8477	83.2948	81.6101	82.439	90.9364	89.7988	94.275	106.62	103.742	103.171	96.615	112.82	104.253	101.107	90.1705	109.055	102.28	91.7271	105.63	92.335	98.8653	99.7555	82.3182	90.0636	91.7699	78.1177	84.6252	78.8967
Smo98688|PACid_15415324	Specific	0.00204116	17	'not assigned.no ontology.tetratricopeptide repeat (TPR)'	0.422104	0.145396	0	0.119064	0	1.1219	0	0.20677	0	0	0.436937	0.757866	0	0	0	0.395132	1.1171	0.934003	0.119573	1.69786	1.68957	0.446717	0.357583	1.40414	2.03064	1.52092	1.43803	0.764071	0.489029	1.0601	0.333047	0	0.809917	0.592299	0.256829	0.533888
Smo81383|PACid_15407496	Archeaplastidia I	0.0170009	18	'cell.organisation'	4.50244	4.72536	3.92067	4.28631	4.59153	6.05827	3.72561	5.5311	4.76957	7.77328	7.08808	4.6314	7.22955	4.79353	7.3106	5.92698	6.77709	6.32248	5.85908	4.09829	5.25643	9.38106	6.3173	5.77258	5.66441	8.91573	7.97452	7.81703	10.8401	9.91194	7.7711	6.64703	6.79085	6.44948	5.65024	7.88967
Smo420712|PACid_15415136	Archeaplastidia I	0.00369925	6	'RNA.regulation of transcription.CPP(Zn),CPP1-related transcription factor family'	34.6125	28.2068	29.281	29.8851	36.1738	36.2374	35.1698	34.4789	27.8225	30.6911	32.8188	36.7144	33.2417	35.6852	30.9588	28.7129	30.981	29.0259	21.284	20.7256	23.3411	31.1957	29.0238	25.5866	27.2533	27.4814	25.8191	24.2152	28.6897	31.114	31.5285	28.3412	30.9638	26.5877	29.5996	29.7791
Smo416327|PACid_15422334	Embryophyta	0.00329165	8	'misc.peroxidases'	12.4521	17.811	17.2708	32.445	28.666	21.5966	27.495	31.3257	25.7027	27.0725	33.8383	26.6937	32.9582	14.5404	25.4282	27.7909	23.1613	24.3559	25.5288	28.1026	22.7153	24.495	14.4821	17.6298	19.8789	27.7961	20.9168	12.9892	20.0502	18.5518	22.4807	23.082	15.8868	14.1494	13.1625	23.4317
Smo437703|PACid_15420440	Prokaryotic	0.000217737	11	'not assigned.no ontology'	10.9747	9.9596	9.33021	11.9064	12.7818	12.958	16.0947	10.8554	13.0368	15.2785	16.992	17.5993	15.5223	24.9264	27.9074	15.1467	17.1289	16.5247	16.6206	13.4073	14.3926	14.8161	16.4488	13.0533	14.9626	17.5168	14.3149	11.1672	10.8401	13.5163	12.7113	16.7271	12.5226	14.0178	12.6488	12.3981
Smo94358|PACid_15423414	Archeaplastidia I	NE	NE	'protein.postranslational modification'	0	0	0	0	0	0	0	0	0	0	0	0	0	0	0	0	0	0	0	0	0	0	0	0	0	0	0	0	0	0	0	0	0	0	0	0
Smo421784|PACid_15418200	Prokaryotic	1.6026e-08	15	'secondary metabolism.sulfur-containing.glucosinolates.synthesis.aliphatic.methylthioalkylmalate isomerase large subunit (MAM-IL)'	5.76875	4.07108	5.06213	4.4649	4.83972	3.75837	5.73745	4.80741	4.23962	6.09801	5.53453	7.49445	8.50535	5.16636	6.42062	9.74659	12.1392	8.40603	8.13096	9.19188	11.3889	9.1577	9.35675	9.985	9.031	10.4891	10.5238	8.16968	5.70533	7.84475	7.54907	9.93402	6.79085	6.5811	5.58604	7.47443
Smo164034|PACid_15407311	Archeaplastidia I	NR	NR	'signalling.light'	27.085	24.4265	27.3454	26.1941	22.8336	33.9375	32.3383	21.2456	26.0206	29.0158	29.4689	36.6302	31.3989	40.5852	28.7974	30.1617	29.417	30.391	24.931	27.6927	32.8527	35.4396	38.023	31.7752	31.2077	32.5686	28.6952	32.3849	27.4671	32.7571	27.865	27.8299	26.3535	33.2346	31.911	28.1181
Smo168397|PACid_15421438	Prokaryotic	0.0338965	16	'fermentation.aldehyde dehydrogenase'	145.274	96.5427	80.9941	78.7013	86.8668	125.036	104.168	99.9734	90.3568	113.517	110.545	115.28	109.648	130.917	118.495	152.455	123.254	108.416	79.9345	87.9962	104.378	123.071	139.04	126.529	124.457	134.68	120.729	144.116	121.85	133.785	124.393	108.763	118.933	113.195	103.245	98.4726
Smo409971|PACid_15406342	Specific	NE	NE	'not assigned.unknown'	0	0	0	0	0	0	0	0	0	0	0	0	0	0	0	0	0	0	0	0	0	0	0	0	0	0	0	0	0	0	0	0	0	0	0	0
Smo428046|PACid_15410955	Specific	NE	NE	'protein.degradation.serine protease'	0	0	0	0	0	0	0	0	0	0	0	0	0	0	0	0	0	0	0	0	0	0	0	0	0	0	0	0	0	0	0	0	0	0	0	0
Smo187774|PACid_15413809	Viridiplantae	NR	NR	'redox.thioredoxin.QSOX'	20.1203	18.9014	18.5612	15.4783	17.6215	17.5578	14.9025	16.1798	15.0506	16.4847	14.3218	21.6413	17.7904	18.4285	20.1518	17.1224	19.8099	15.9499	17.7566	14.4026	14.5178	17.0497	18.0579	20.022	21.482	20.4537	16.9949	17.5736	17.5235	19.2408	18.7617	16.8732	20.9333	17.769	17.2076	16.0166
Smo76377|PACid_15415065	Archeaplastidia II	0.00140974	2	'not assigned.unknown'	92.1593	73.7156	65.2122	67.2712	65.088	69.3896	54.3195	66.8902	69.6357	61.2481	64.8608	64.5028	64.6407	58.6409	66.9397	69.7408	75.4416	51.8731	47.5303	53.7462	50.3741	54.425	55.1869	57.3098	56.6976	58.0571	45.8208	53.0148	60.8026	56.6624	64.5557	76.0391	64.4819	56.5317	64.0789	59.1429
Smo432156|PACid_15423561	Specific	NR	NR	'not assigned.unknown'	0.844207	0.654281	0.79406	0.654852	1.11686	0.841426	0.447074	1.08554	0.794928	0.804133	0.825325	0.757866	1.06317	0.958706	0.826416	0.98783	1.26605	0.718464	0.837011	0.702564	0.625766	0.446717	0.655568	0.676068	0.534379	1.88804	0.26146	0.293873	0.326019	0.742071	1.88727	1.02262	0.311507	0.855544	0.577866	0.949134
Smo98841|PACid_15416673	Archeaplastidia II	NR	NR	'protein.degradation.aspartate protease'	1.61806	0.436187	0.545916	0	0.372286	0.168285	0	0.258463	0.211981	0.670111	0.145646	0.589451	0.425267	0	0	0.197566	0	0.215539	0	0.058547	0.18773	0.818981	0.83436	0.312031	0	0.5769	0.196095	0.117549	0.978057	0.42404	0.388555	0.949575	0.249205	0.394866	0.513658	0.237283
Smo141341|PACid_15408863	Archeaplastidia I	NR	NR	'hormone metabolism.auxin.signal transduction'	46.6425	40.1292	39.7526	36.7908	38.0973	46.1101	34.4992	42.3879	40.0644	40.2736	45.3443	44.2088	40.5422	45.1657	38.8416	27.1982	33.3641	42.5331	39.3993	42.2709	40.049	39.9812	52.2071	40.8241	41.9487	45.208	44.5789	45.1977	43.279	47.2805	42.4635	46.8214	42.7387	39.4208	39.4233	39.3297
Smo83651|PACid_15415732	Viridiplantae	0.000743431	15	'not assigned.unknown'	25.889	26.0258	22.9285	23.9319	25.8739	30.2913	25.9303	28.4309	25.3317	25.2632	24.3714	29.1357	30.1231	36.6971	27.7167	33.7838	36.8644	32.0435	32.7032	33.6645	32.5398	35.4396	27.5935	31.2031	32.4902	48.0925	27.5186	32.3849	40.6709	31.008	34.5259	31.7742	33.2689	24.6133	20.3537	27.6435
Smo17181|PACid_15417870	Tracheophyta	NE	NE	'signalling.receptor kinases.leucine rich repeat XII'	0	0	0	0	0.248191	0	0	0	0.529952	0	0.097097	0	0	0	0	0	0	0	0.358719	0	0	0	0.476777	0	0	0	0	0	0	0	0	0	0	0	0	0
Smo165043|PACid_15410433	Prokaryotic	1.54896e-10	11	'protein.folding'	217.102	204.863	198.515	227.77	238.325	250.689	262.656	243.937	266.672	294.916	258.812	277.884	299.388	351.526	287.593	270.665	320.981	355.855	382.275	365.392	334.534	357.895	381.302	322.432	256.769	230.131	293.946	203.067	186.401	199.882	199.995	195.832	164.039	137.611	151.016	183.954
Smo89905|PACid_15413161	Archeaplastidia I	7.09727e-15	14	'not assigned.unknown'	47.7681	64.0468	65.3611	74.1769	74.5813	74.7747	93.5874	90.1518	100.214	122.228	112.972	108.459	116.878	108.227	132.926	121.108	130.924	131.263	134.101	149.178	160.947	154.564	148.218	150.295	128.144	111.971	121.906	117.197	103.267	108.766	86.2593	85.5348	81.5525	78.71	88.7987	89.6338
Smo408652|PACid_15423317	Specific	0.00180629	19	'not assigned.unknown'	39.1149	42.9644	38.1645	45.6015	48.7695	41.0616	35.9149	42.026	42.1312	47.7119	46.024	50.1876	45.3619	24.6068	41.5115	52.0915	54.2912	50.2206	37.7253	47.5987	51.3754	50.1812	50.5384	50.5491	59.316	55.6971	50.5271	61.2432	44.2571	64.1891	51.6778	52.9571	54.3268	57.7821	61.8316	52.2023
Smo403366|PACid_15406487	Archeaplastidia I	0.00230398	15	'not assigned.unknown'	69.0139	76.5508	67.7432	69.1762	76.4428	73.7089	111.843	76.1948	81.5066	96.0939	79.6196	85.302	90.7237	62.4757	98.4707	92.3291	87.134	77.0193	104.268	79.4483	86.4183	110.786	79.443	100.11	103.723	111.604	83.7978	85.2233	100.169	90.3206	90.1448	82.1748	85.2282	75.2878	83.7263	78.7781
Smo440741|PACid_15407131	Viridiplantae	2.42959e-14	15	'not assigned.unknown'	80.4811	81.9305	84.1207	74.7722	75.6362	74.1016	85.4656	97.1303	108.428	121.089	109.962	123.953	148.773	127.668	136.931	135.135	164.214	146.567	179.599	171.191	144.552	148.757	147.145	156.172	162.932	142.337	150.732	129.775	136.52	119.261	124.837	125.198	137.686	101.546	97.9161	108.023
Smo408654|PACid_15423319	Tracheophyta	NE	NE	'misc.GDSL-motif lipase'	0	0	0	0	0	0	0	0	0	0	0	0	0	0	0	0	0	0	0	0	0	0	0	0	0	0	0	0	0	0	0	0	0	0	0	0
Smo409900|PACid_15406151	Specific	NR	NR	'misc.beta 1,3 glucan hydrolases'	5.20595	3.1987	1.83626	3.69099	2.10962	1.68285	1.49025	1.75755	2.43778	1.07218	1.31081	2.2736	3.75653	6.65768	0	5.005	3.42578	1.93985	0.777224	2.57607	1.8773	4.31827	1.48993	4.9405	1.33595	0.681791	1.96095	1.88079	9.04703	2.33222	5.93934	4.74788	3.86268	1.7769	1.7336	1.36438
Smo77246|PACid_15417117	Archeaplastidia II	6.8162e-06	15	'DNA.synthesis/chromatin structure'	14.9847	13.1583	13.2012	13.0375	13.8987	16.4359	16.0201	14.3705	17.5944	18.5621	20.6331	23.4096	20.2002	24.1807	15.3841	18.9663	19.0652	23.2782	20.8057	17.0372	20.2122	23.3037	25.746	22.3102	21.2683	24.9116	18.1061	22.0405	16.2194	20.4599	16.2638	18.6263	17.4444	17.5057	16.6939	15.0082
Smo407889|PACid_15421997	Specific	NR	NR	'not assigned.unknown'	11.3968	10.105	9.28058	9.76325	8.62463	9.19959	11.1768	9.82158	7.7903	11.7269	15.2442	18.1046	12.4745	5.21962	10.9977	12.0515	14.7458	13.6508	11.1203	6.49872	10.5754	11.6146	10.3103	12.5853	9.77913	14.5798	11.3081	12.8717	17.8495	10.495	13.4329	11.9793	10.0305	6.38367	8.73219	7.77103
Smo104830|PACid_15415056	Archeaplastidia II	NR	NR	'lipid metabolism.FA desaturation.a hydroxylase'	11.6079	24.4265	25.807	32.8617	31.148	29.506	26.6754	33.7552	30.4722	37.6602	28.7893	27.5358	32.1077	20.6654	22.1861	33.9813	28.2255	31.8998	21.1644	21.4868	17.2711	18.5388	14.0649	22.6743	27.4671	37.9181	19.0212	18.5728	25.348	26.7675	26.5883	21.402	17.0083	18.2955	15.0887	20.703
Smo30946|PACid_15417835	Specific	7.79468e-05	15	'not assigned.no ontology.pentatricopeptide (PPR) repeat-containing protein'	18.5022	15.7027	15.0375	14.8235	13.5884	18.7918	14.0828	20.677	16.7995	18.6291	18.4484	17.1783	18.57	22.5829	20.4697	25.8811	23.2357	20.5481	17.6968	20.0231	26.2196	19.8045	26.5207	23.6624	19.9858	15.6287	21.5051	22.0993	25.4295	21.5731	18.9837	18.6263	16.6968	16.5844	17.978	16.3726
Smo173467|PACid_15414923	Archeaplastidia I	6.49519e-11	9	'not assigned.unknown'	110.873	97.3424	126.007	158.534	138.739	184.441	246.785	164.176	174.089	189.306	179.095	204.792	169.753	244.364	166.618	164.572	178.885	165.893	149.466	155.032	147.681	171.986	177.421	146.499	95.3866	100.538	110.271	95.4501	80.4452	89.2075	78.4882	90.721	89.9008	90.4902	96.5036	71.8969
Smo429390|PACid_15416241	Archeaplastidia I	NR	NR	'transport.ABC transporters and multidrug resistance systems'	7.59787	8.50565	9.28058	6.84618	7.81801	8.58254	6.78062	8.11573	10.4401	10.1187	10.0981	7.91549	9.92291	7.13704	9.21772	9.15389	8.86235	9.77111	10.0441	8.07949	7.94723	10.4234	9.17796	11.7532	10.7945	9.64996	8.17061	12.6366	9.61756	10.866	11.9897	9.64184	9.2206	9.5426	9.05323	8.83881
Smo410683|PACid_15407187	Viridiplantae	1.81884e-07	19	'DNA.unspecified'	4.08034	3.99838	4.36733	3.92911	3.53672	3.59008	2.53342	3.51509	4.61058	4.42273	3.54404	3.11567	4.46531	2.39677	3.17852	4.08303	6.85156	3.8797	4.4242	6.32308	5.50674	5.36061	5.12535	4.42044	7.64162	6.39834	7.97452	8.34601	7.90596	8.16278	9.26982	6.20876	7.47616	9.74003	9.05323	7.53375
Smo421303|PACid_15415003	Specific	NR	NR	'misc.myrosinases-lectin-jacalin'	7.94962	13.5218	15.8812	6.96525	11.665	8.86302	10.7298	9.35635	11.129	13.4692	14.9529	10.8627	12.0492	12.8893	10.4256	17.3858	8.63892	11.4954	11.2996	5.9718	8.88587	9.38106	7.62843	13.9374	8.81725	9.59752	8.10525	12.4602	12.0627	15.3715	10.824	22.8628	11.2142	10.7272	12.392	10.6778
Smo416782|PACid_15403201	Streptophyta	6.14058e-07	12	'not assigned.no ontology.pentatricopeptide (PPR) repeat-containing protein'	1.89947	3.70759	2.53107	3.45286	4.46744	3.70227	4.91781	3.51509	3.70966	5.15985	4.17517	3.19988	5.31584	4.15439	5.21278	7.44165	7.22393	6.75356	6.09822	6.08889	8.0098	4.31827	6.2577	4.78448	4.48878	0.996464	6.1443	2.52731	3.4232	5.40651	3.5525	3.72526	2.86586	1.90852	2.31146	3.20333
Smo418831|PACid_15409770	Specific	NE	NE	'not assigned.unknown'	0	0.363489	0.0496288	0	0	0	0.447074	0	0	0.0670111	0	0	0.212634	0	0	0.197566	0.595788	0.0718464	0.358719	0.058547	0.0625766	0	0	0.416042	0.160314	0	0.0653649	0.293873	0	0.265025	0	0.219133	0.186904	0.329055	0	0.296604
Smo445286|PACid_15418131	Archeaplastidia I	NR	NR	'cell.organisation'	3.30648	2.25363	2.63032	2.73847	2.41986	2.80475	3.6511	2.17109	3.02073	3.14952	2.47597	2.77884	3.33126	2.45003	2.41568	2.37079	2.45763	2.58647	2.92954	2.63462	3.44171	3.64819	2.92026	3.0163	3.90096	4.98232	2.81069	2.46854	2.20063	2.75626	2.88641	4.4557	3.55118	3.29055	3.33878	2.72876
Smo443398|PACid_15413148	Specific	NR	NR	'not assigned.unknown'	6.96471	8.06946	6.15397	7.67963	6.82525	8.24597	6.40806	6.72003	7.52532	9.58258	7.71921	8.75756	9.71027	7.93596	9.21772	9.68073	8.19208	8.90895	7.29395	8.72351	8.63557	9.75333	8.4032	8.58086	9.031	7.97171	8.36671	8.63988	9.37305	8.4278	9.43634	10.1532	7.97457	8.88449	7.44805	8.72016
Smo415616|PACid_15421652	Specific	NR	NR	'not assigned.unknown'	0.351753	0.436187	0.645174	0.535788	0.496382	0.673141	0.223537	0.620311	0.211981	0.268044	0.631131	0.336829	0.567023	0.106523	1.33498	0.460987	0.148947	0.646617	0.657651	0.644017	0.625766	0.372264	0.774763	0.364037	0.74813	0	0.588284	0.470197	0.407524	0.583055	0.721603	1.24175	0.685315	0.394866	0.449451	1.00845
Smo104881|PACid_15415165	Archeaplastidia I	2.54419e-08	20	'RNA.RNA binding'	164.691	137.69	138.663	112.694	110.011	135.245	93.6619	89.8416	110.018	117.135	113.992	121.174	108.656	125.697	103.874	99.7049	99.2732	109.925	114.551	124.647	130.347	142.652	147.92	147.175	155.558	164.679	151.516	166.744	144.671	167.708	170.465	159.602	158.993	184.468	167.067	149.963
Smo414500|PACid_15418039	Archeaplastidia I	3.37198e-07	8	'not assigned.unknown'	18.7133	17.2294	16.179	18.5145	18.3041	17.2212	19.9693	18.7644	22.046	20.9075	22.041	22.3991	21.8304	23.3285	19.0076	18.1102	19.3631	19.2548	16.2619	16.9786	18.2724	14.5928	18.1175	16.3816	16.2451	17.2546	12.5501	14.6937	18.2571	16.4316	16.2083	15.8506	17.8182	16.3869	15.0245	13.7624
Smo109836|PACid_15407201	Prokaryotic	2.42749e-13	15	'major CHO metabolism.degradation.starch.D enzyme'	20.8238	25.5896	26.4025	27.5633	32.3889	21.5405	27.5695	31.7392	27.3455	39.6705	37.2367	35.3671	41.5345	33.4482	40.1765	41.4888	51.0888	45.838	50.5794	48.7111	47.6208	53.3827	52.8627	47.5328	52.0485	47.7254	49.0891	50.2524	47.1913	45.3193	38.6335	43.3152	41.1812	35.0115	31.7826	37.6094
Smo5023|PACid_15415688	Specific	NR	NR	'signalling.calcium'	3.86928	0	1.19109	0.714384	1.11686	0.33657	3.20403	0.620311	0.953914	0.402066	0.582582	0	0.850535	0	0	1.97566	2.2342	1.29323	0	0	1.50184	3.20147	1.43033	0	0.320627	0	0.39219	2.17466	0	0.636061	1.66524	2.19133	0.747616	0.789733	0.385244	1.4237
Smo429801|PACid_15419838	Specific	NE	NE	'not assigned.unknown'	0	0	0	0	0	0	0	0	0	0	0	0	0.141756	0	0	0	0	0	0	0	0	0	0	0	0	0	0	0	0	0	0	0	0	0	0	0
Smo431234|PACid_15421345	Specific	NR	NR	'cell wall.degradation.mannan-xylose-arabinose-fucose'	5.62805	4.87076	4.6651	5.9532	7.38368	7.9655	8.56891	5.68618	5.77648	6.031	5.48598	5.30506	4.8197	5.16636	7.7556	6.65139	3.94709	6.46617	9.50605	7.78675	9.0736	11.3913	4.29099	4.73248	5.87817	6.50324	6.20967	4.52565	6.9279	5.98957	5.27325	6.9392	7.66306	5.33069	7.25543	6.58461
Smo26690|PACid_15403586	Tracheophyta	NR	NR	'signalling.receptor kinases.leucine rich repeat X'	11.2561	6.03392	3.47401	6.72712	4.09515	5.49732	4.17269	6.04803	4.3986	2.88148	5.48598	6.65238	4.11092	0.585876	1.77997	4.93915	2.60657	4.74186	4.24484	5.38633	6.13251	7.96646	8.3436	7.17672	6.57286	5.24455	5.0331	8.11091	5.37931	7.68573	4.82919	6.86616	5.85633	7.30503	5.45762	3.91518
Smo270565|PACid_15421043	Specific	1.67693e-13	18	'transport.metabolite transporters at the mitochondrial membrane'	169.897	160.008	182.038	132.28	120.124	168.397	162.437	119.565	137.417	159.151	168.366	204.624	172.8	192.167	177.044	180.839	186.035	188.812	218.998	213.345	223.398	296.471	344.233	293.153	312.344	297.471	265.708	295.754	250.301	252.834	247.787	242.288	274.562	231.392	207.903	209.759
Smo107811|PACid_15401373	Embryophyta	1.59485e-05	23	'not assigned.unknown'	85.2649	93.2713	97.6694	95.5489	86.5566	82.1793	67.8062	83.3284	94.4905	78.2689	90.3973	89.344	60.6715	82.1292	59.947	59.0064	57.717	70.1221	83.8207	70.7833	95.2416	87.2588	86.0583	90.5931	85.2868	82.182	93.0143	111.319	87.6176	107.653	82.2627	98.7558	95.6949	102.073	110.372	98.0574
Smo81338|PACid_15407390	Archeaplastidia I	NE	NE	'secondary metabolism.flavonoids.dihydroflavonols.flavonoid 3''-monooxygenase'	0.281402	0	0.148886	0	0.124095	0	0	0	0	0.134022	0.194194	0.168415	0.567023	0	0.317852	0.131711	0	0.0718464	0	0	0	0.297811	0	0.0520052	0	0.367118	0.0653649	0.293873	0	0.42404	0.111016	0.292177	0.249205	0.065811	0.0642073	0.0593208
Smo424141|PACid_15422159	Viridiplantae	NE	NE	'not assigned.no ontology'	0.0703506	0	0	0	0	0	0	0	0	0	0	0	0	0	0	0.197566	0	0	0	0	0	0	0	0.0520052	0.160314	0	0	0	0	0	0	0	0.0623013	0	0.0642073	0.0593208
Smo404188|PACid_15407884	Specific	NE	NE	'not assigned.unknown'	0	0	0	0	0	0	0	0	0	0	0.0485485	0	0	0	0	0	0.148947	0	0	0	0.0625766	0	0	0	0	0	0	0	0	0	0	0	0	0	0	0
Smo111614|PACid_15411894	Embryophyta	NE	NE	'cell wall.modification'	0	0	0	0	0	0	0	0	0	0	0	0	0	0	0	0	0	0	0	0	0	0	0	0	0	0	0	0	0	0	0	0	0	0	0	0
Smo405816|PACid_15416143	Specific	NE	NE	'not assigned.unknown'	0	0	0	0	0	0	0	0	0	0	0	0	0	0	0	0	0	0	0	0	0	0	0	0	0	0	0	0	0	0	0	0	0	0	0	0
Smo232193|PACid_15417518	Archeaplastidia I	3.57565e-11	11	'DNA.synthesis/chromatin structure'	1.89947	3.70759	3.9703	4.40537	5.52225	4.26322	4.91781	4.65233	5.5645	6.09801	6.31131	6.39976	7.72569	8.36205	7.50132	6.12454	7.89419	9.05264	9.14733	7.37692	8.26011	6.40295	5.48294	5.56456	4.80941	4.98232	5.16383	4.52565	2.85267	3.86937	4.38512	4.74788	3.17737	3.75123	3.40299	4.50838
Smo431330|PACid_15422079	Specific	NE	NE	'not assigned.unknown'	0	0	0	0.178596	0	0	0	0.155078	0	0	0	0	0	0	0	0	0	0	0	0	0	0	0	0	0	0	0	0	0	0	0	0	0	0	0	0
Smo49298|PACid_15401447	Prokaryotic	3.59072e-05	13	'RNA.RNA binding'	479.65	379.628	351.719	406.425	444.696	545.581	516.743	548.768	531.012	542.052	533.694	539.853	593.532	725.528	544.799	763.922	678.305	552.571	559.901	602.156	528.334	603.292	544.956	639.716	543.089	647.911	472.065	513.162	611.53	519.661	593.601	513.793	586.193	495.623	495.038	480.973
Smo416078|PACid_15420239	Viridiplantae	NE	NE	'not assigned.unknown'	0	0	0	0	0	0	0	0	0	0	0	0	0	0	0	0	0	0	0	0	0	0	0.297986	0	0	0	0.13073	0	0	0	0	0	0	0	0	0
Smo405772|PACid_15415542	Streptophyta	0.000250825	16	'not assigned.no ontology'	12.4521	13.0129	13.5486	14.4663	15.3258	15.0335	14.8279	17.0068	16.2695	19.7013	19.2252	16.7573	18.7118	16.5643	19.2619	19.2956	17.7247	18.7519	21.0448	17.5641	21.7141	15.3373	15.972	18.5139	22.0698	22.8138	21.5051	19.6895	21.4358	20.619	19.7053	16.9463	19.438	15.9921	15.9234	18.3895
Smo439467|PACid_15401780	Streptophyta	5.03824e-07	14	'not assigned.unknown'	12.8038	13.5218	13.3501	15.5974	17.6836	19.0162	19.9693	19.7466	20.1382	21.9126	22.2838	19.2835	21.5469	20.6654	21.0418	21.9298	20.5547	24.4278	20.9253	21.6624	24.4674	19.8789	27.0571	22.0502	22.6577	21.9746	21.9626	21.7466	23.9624	22.2621	18.3731	20.3793	19.0019	14.7417	16.9507	17.203
Smo59353|PACid_15409356	Embryophyta	NR	NR	'not assigned.unknown'	1.54771	2.32633	1.33998	1.72643	1.79938	1.90723	0.894147	1.3957	1.43087	1.47424	1.89339	1.59994	2.76424	2.87612	0.127141	2.10737	1.78736	1.93985	3.22847	0.117094	1.0638	0	1.90711	1.50815	1.01532	0	0.26146	0.411423	0	0.901086	0.77711	5.55136	0.747616	1.11879	1.54098	1.89827
Smo125156|PACid_15404586	Specific	1.09919e-06	15	'not assigned.no ontology.pentatricopeptide (PPR) repeat-containing protein'	1.12561	0.654281	0.694803	0.892981	0.496382	0.504856	1.34122	0.516925	0.158986	0.670111	0.97097	0.421037	1.77195	0.532615	0.826416	1.84395	3.6492	3.73601	2.45125	2.57607	2.1276	1.86132	2.92026	2.13221	2.24439	1.7307	2.48387	1.76324	0.978057	1.27212	1.60973	0.803487	1.24603	0.987166	1.60518	0.949134
Smo404364|PACid_15409460	Specific	NE	NE	'not assigned.unknown'	0.140701	0.363489	0.0496288	0.119064	0.248191	0	0	0.0516925	0.370966	0.201033	0.0485485	0	0.283512	0.106523	0.317852	0	0.521314	0.143693	0.298932	0	0.18773	0.297811	0.715166	0.572057	0.534379	0	0.26146	0.411423	0	0.636061	0.555079	0.0730442	0.249205	0.263244	0.385244	0.355925
Smo127198|PACid_15410689	Tracheophyta	NR	NR	'misc.UDP glucosyl and glucoronyl transferases'	2.81402	5.45234	3.72216	4.4649	5.27406	7.9094	9.76111	3.10155	4.50459	6.031	6.11711	5.89451	4.96145	0.266307	4.76779	6.65139	4.84078	6.46617	8.72883	10.597	5.31901	4.09491	1.78791	9.67297	5.66441	6.3459	8.88963	8.5811	20.5392	4.2404	5.27325	1.82611	5.60712	4.60677	7.44805	4.44906
Smo69832|PACid_15420324	Archeaplastidia I	4.91681e-05	19	'protein.degradation.ubiquitin.E3.RING'	132.4	146.85	114.99	124.601	114.726	101.195	122.647	123.959	116.324	100.785	108.7	116.375	110.286	116.696	104.637	142.116	137.404	110.356	158.913	135.127	136.292	141.312	111.387	141.61	147.275	160.273	136.024	135.946	181.511	134.421	161.75	146.673	163.853	136.163	138.559	138.87
Smo407718|PACid_15421101	Archeaplastidia I	0.00906165	17	'RNA.RNA binding'	8.23102	5.81583	6.25322	4.70303	6.32887	7.40455	7.22769	4.60064	7.7373	6.031	6.74824	8.75756	8.08008	4.4207	8.32773	9.81244	9.08577	6.53802	8.13096	5.67906	6.38281	9.67887	10.0719	9.04891	11.3823	8.54861	7.84379	8.46355	12.5517	9.4349	6.27239	9.49575	8.16148	8.42381	4.94396	6.58461
Smo428900|PACid_15417702	Specific	NE	NE	'not assigned.unknown'	0	0	0	0	0	0	0	0	0	0	0	0	0	0	0	0	0	0	0	0	0	0	0	0	0	0	0	0	0	0	0	0	0	0	0	0
Smo17747|PACid_15422293	Specific	NE	NE	'glycolysis.cytosolic branch.glucose-6-phosphate isomerase'	0	0	0	0	0	0	0	0	0	0	0	0	0	0	0	0	0	0	0	0	0	0	0	0	0	0	0	0	0	0	0	0	0	0	0	0
Smo115259|PACid_15420599	Archeaplastidia I	0.00038051	22	'transport.misc'	42.3511	40.5654	32.8046	31.1353	25.1293	19.1284	19.8948	26.8801	22.364	23.1858	20.6817	18.0204	24.382	19.7067	26.9539	20.942	24.8741	25.6492	20.8057	23.5359	22.9656	22.038	21.6934	25.5866	28.0549	22.604	26.4728	28.0355	28.9342	29.4708	32.2501	32.4316	30.6523	27.0483	28.6365	31.3214
Smo443457|PACid_15413849	Embryophyta	2.60702e-05	21	'signalling.receptor kinases.lysine motif'	73.5867	59.5395	61.3411	62.9254	64.2194	62.7143	63.1864	62.1861	65.873	53.3408	59.6661	65.5975	59.6083	71.8497	60.392	57.0307	51.908	53.1663	55.4819	63.2893	56.5692	66.0397	69.7882	71.0391	75.2405	88.5279	63.8615	75.7606	71.9687	76.2213	72.0492	84.3661	74.1386	76.0776	66.3904	67.0326
Smo419297|PACid_15408172	Specific	NE	NE	'RNA.regulation of transcription.C2C2(Zn) DOF zinc finger family'	0	0	0	0	0	0	0	0	0	0	0	0	0	0	0	0	0	0	0	0	0	0	0	0	0	0	0	0	0	0	0	0	0	0	0	0
Smo267179|PACid_15408987	Prokaryotic	NR	NR	'lipid metabolism.unassigned'	185.444	144.233	136.628	85.2499	76.5048	85.6011	61.3236	46.4716	51.5113	51.5315	58.9379	64.0818	73.713	94.1663	67.639	76.1946	71.9414	77.2349	65.4662	77.2235	70.7115	64.5506	74.4964	61.4182	54.7204	57.4802	47.5857	52.2507	51.4295	54.5952	58.0057	64.7172	71.8957	93.3859	84.7536	62.7021
Smo413671|PACid_15416096	Specific	0.00043612	13	'transport.porins'	0.562805	0	0.0992575	0.833448	0.620477	0	0	1.13724	0.847923	1.74229	1.35936	0.673659	3.82741	0.74566	0	3.02934	1.93631	1.00585	2.39146	1.63932	1.62699	2.38249	1.19194	1.66417	1.28251	1.78315	1.04584	0.940395	0.16301	0.636061	0.111016	0.730442	1.49523	1.84271	0.256829	0.474567
Smo97360|PACid_15410005	Archeaplastidia I	0.000846917	17	'signalling.lipids'	21.4569	25.3715	22.6803	23.3961	28.4799	31.0206	25.2597	27.9657	29.7833	29.0828	30.2457	29.5568	27.5006	28.6547	26.0003	30.3593	25.4699	28.6667	27.2029	26.8731	33.541	29.8556	39.6321	33.3353	31.1008	36.502	33.859	35.3236	33.2539	34.7183	32.8607	30.3864	29.78	33.3004	29.1501	27.8808
Smo448174|PACid_15403714	Archeaplastidia I	0.00728847	15	'not assigned.no ontology.C2 domain-containing protein'	13.648	11.0501	11.8613	9.94185	11.5409	17.5017	34.3502	14.1121	11.023	14.7424	15.5355	14.5679	18.003	41.0113	23.0125	15.7394	13.7776	16.9557	17.3979	25.8778	16.5828	17.7942	25.448	23.1423	18.062	22.0271	12.7462	14.341	22.5768	14.5764	16.4303	24.9811	14.2047	12.1092	17.9138	10.7371
Smo229886|PACid_15413904	Embryophyta	0.000250825	20	'signalling.in sugar and nutrient physiology'	88.4307	76.987	56.6264	152.7	99.7727	78.8136	67.2101	90.6687	81.1887	47.6449	53.015	80.2496	57.9781	72.7552	43.6729	72.1116	54.1422	71.3435	80.3531	99.0615	102.876	75.4952	76.1055	83.4684	128.037	134.103	104.584	148.818	157.875	138.608	101.246	97.7332	164.226	83.5142	70.307	70.8291
Smo103062|PACid_15405987	Archeaplastidia I	1.15231e-13	13	'lipid metabolism.Phospholipid synthesis.choline kinase'	21.668	10.3958	6.74951	10.8944	11.1686	17.3895	23.5459	22.8481	26.2856	31.3612	46.8979	48.5034	43.8025	88.4673	43.0372	65.526	48.8546	52.8789	56.4982	72.6568	66.8318	49.8834	52.8031	44.8805	29.7115	28.8974	26.5382	29.3286	42.301	28.4107	23.6464	20.0141	24.4221	20.0724	17.657	12.754
Smo78663|PACid_15423007	Specific	NR	NR	'signalling.receptor kinases.leucine rich repeat XI'	3.86928	5.88852	5.0125	6.01274	6.63911	4.82418	7.07867	7.23696	6.6244	6.031	5.92292	5.05244	6.0955	4.79353	4.83136	4.80744	5.13867	6.60987	5.61993	7.08419	6.13251	4.98834	4.1718	6.18862	6.89349	8.18149	6.3404	5.40727	7.09091	8.05677	7.93763	7.52356	6.29244	5.65975	5.71445	7.41511
Smo406742|PACid_15418345	Streptophyta	0.000141324	14	'not assigned.unknown'	0.703506	0.290791	0.248144	0.119064	0.310239	0.897521	0.596098	0.723696	0.688938	0.938155	0.631131	0.673659	1.98458	0	0	1.77809	1.19158	1.72431	0.777224	1.93205	2.19018	1.78687	2.86066	1.45615	0.908444	0.681791	2.74533	1.64569	0.815048	1.21912	0.666095	0.584354	1.74444	0.526488	0.770488	0.533888
Smo419049|PACid_15406561	Prokaryotic	NR	NR	'stress.abiotic.unspecified'	0.703506	0.290791	0.347401	0.773916	1.4271	0.729236	0	0.361848	1.43087	0.871144	1.31081	1.93677	0.637901	1.70437	0.0635705	0.460987	1.415	0.862157	0.956584	0.761111	0.563189	0.893434	0.41718	0.936094	1.60314	3.25162	0.588284	1.52814	0.326019	1.85518	1.66524	1.68002	1.43293	0.789733	0.96311	0.771171
Smo89921|PACid_15413195	Embryophyta	NR	NR	'misc.GDSL-motif lipase'	9.77873	16.7205	15.1368	18.4549	17.4975	16.2115	19.0006	20.9355	18.3363	18.227	21.8468	21.5571	25.1617	7.50987	18.8804	16.4638	20.8526	25.721	15.3053	15.6321	17.2086	20.2512	15.0781	21.0101	24.528	27.6912	22.028	19.6895	22.8213	19.5059	17.8735	16.8732	15.0769	14.2152	12.713	17.559
Smo233289|PACid_15421099	Archeaplastidia II	0.0279628	19	'transport.metabolite transporters at the mitochondrial membrane'	11.6782	9.74151	9.13169	11.0134	11.9752	10.5459	7.45123	8.06404	9.27416	10.7888	9.41841	9.2628	10.4191	11.5577	9.91699	10.2734	11.9902	10.7051	8.72883	9.66026	11.6392	11.4657	10.1911	13.6774	12.7182	9.2304	12.354	10.9909	13.6928	13.0922	10.5465	9.42271	11.775	11.7144	12.1994	11.093
Smo410927|PACid_15409464	Specific	NE	NE	'not assigned.unknown'	0	0	0	0	0	0	0	0	0	0	0	0	0	0	0	0	0	0	0	0	0	0	0	0	0	0	0	0	0	0	0	0	0	0	0	0
Smo178079|PACid_15403990	Tracheophyta	4.12579e-07	24	'signalling.receptor kinases.leucine rich repeat XI'	84.9835	81.3489	72.4083	71.0217	70.7964	70.9042	51.5625	63.2717	61.4215	65.8719	67.1426	65.2607	60.3171	56.0843	65.4776	53.7379	64.0472	58.4111	60.1452	59.1325	55.8183	51.3725	56.2001	58.2979	68.9349	71.6405	66.6069	64.2995	79.8747	72.5109	80.0424	87.2879	72.4565	71.4708	72.5543	76.4053
Smo404708|PACid_15412425	Specific	NE	NE	'not assigned.unknown'	0	0	0	0	0	0	0	0	0	0	0	0	0	0	0	0	0	0	0	0	0	0	0	0	0	0	0	0	0	0	0	0	0	0	0	0
Smo408072|PACid_15418924	Tracheophyta	NR	NR	'RNA.regulation of transcription.Psudo ARR transcription factor family'	2.04017	1.01777	0.843689	1.36924	0.496382	2.97304	1.26671	0.258463	2.49077	1.13919	1.6992	2.94726	0.567023	6.92399	0	1.31711	3.05341	0.574771	0.657651	0.644017	0.876072	1.71242	0.476777	0.572057	1.5497	1.52092	1.1112	0.99917	4.56427	1.21912	2.60887	2.11828	1.05912	2.89569	0.898902	1.54234
Smo92862|PACid_15421389	Archeaplastidia I	3.19424e-08	15	'not assigned.no ontology'	14.1405	11.777	11.5635	11.073	11.8511	16.0432	15.3495	12.2511	13.6198	14.6754	15.7783	17.0099	18.2156	20.3991	17.7362	15.6077	18.246	19.9014	17.3381	17.5056	17.2086	23.7505	25.15	21.2701	19.6117	17.779	16.6027	19.1605	17.768	18.0747	15.4867	14.4628	15.8245	13.6887	14.3182	12.2794
Smo403513|PACid_15407856	Specific	NE	NE	'cell.vesicle transport'	0.281402	0.0726978	0.198515	0.119064	0.124095	0.11219	0.0745123	0.0516925	0.211981	0.134022	0.097097	0.0842073	0.0708779	0.213046	0	0	0.148947	0.143693	0	0.058547	0.250306	0	0.297986	0	0.106876	0.0524454	0	0.0587747	0.0815048	0	0.0555079	0	0.249205	0.065811	0.128415	0.0593208
Smo96937|PACid_15411628	Embryophyta	NE	NE	'development.unspecified'	0	0	0	0	0	0	0	0	0	0	0	0	0	0	0	0	0	0	0	0	0	0	0	0	0	0	0	0	0	0	0	0	0	0	0	0
Smo10449|PACid_15421862	Archeaplastidia I	3.35367e-06	15	'not assigned.no ontology.pentatricopeptide (PPR) repeat-containing protein'	24.4117	18.3199	16.7249	20.4195	19.0486	19.5772	17.1378	23.0549	20.4562	21.6446	23.3518	23.7465	22.6101	27.2699	24.4111	25.3543	26.1402	22.919	21.4634	24.3556	28.1595	27.1008	29.0238	27.5108	26.3983	23.076	25.427	22.9809	29.2602	26.1845	21.5371	22.2785	23.7368	19.6117	21.1884	19.9911
Smo126206|PACid_15408192	Embryophyta	NE	NE	'stress.abiotic.unspecified'	0	0	0	0	0	0	0	0	0	0	0	0	0	0	0	0	0	0	0	0	0	0.744529	0	0	0	0	0	0	0	0	0	0	0	0	0.128415	0.237283
Smo424884|PACid_15405321	Specific	5.03824e-07	20	'not assigned.unknown'	11.6079	11.559	9.18132	8.92981	6.8873	9.42397	8.64342	9.40804	5.98846	8.37638	6.6026	5.7261	7.44218	5.75224	11.7605	6.51968	11.3944	8.54972	6.75587	9.13333	8.51042	11.6146	12.6942	10.7651	13.6801	19.7195	12.2886	13.5182	11.3292	12.6682	21.6481	10.5914	17.1952	18.1638	11.6857	12.9913
Smo84488|PACid_15417160	Archeaplastidia I	0.00259777	4	'transport.cyclic nucleotide or calcium regulated channels'	63.6673	97.4151	83.7237	83.4044	86.6186	51.6636	57.0019	86.3266	79.5458	74.1142	73.017	65.8501	84.9826	41.6505	69.3554	61.3113	75.814	77.8096	43.405	38.5825	40.5496	49.5112	36.533	51.6932	61.2398	64.0359	54.1222	53.0735	50.1254	55.1783	58.6718	59.385	51.274	44.6857	47.7702	62.9394
Smo178716|PACid_15409325	Prokaryotic	1.95343e-15	4	'misc.oxidases - copper, flavone etc'	188.118	208.934	217.076	187.169	168.584	188.648	135.538	130.627	133.813	92.2072	112.633	110.059	78.5327	86.6031	58.8663	63.2211	54.0678	55.178	51.2968	48.594	54.1287	39.6834	36.7714	41.1881	41.7884	49.0365	47.8471	47.3724	45.6427	48.3406	53.2876	64.7172	61.9898	105.627	103.631	99.1251
Smo445783|PACid_15421871	Embryophyta	0.000288572	21	'RNA.regulation of transcription.bHLH,Basic Helix-Loop-Helix family'	47.2053	35.9854	30.7202	32.2664	33.4437	34.9472	40.0131	34.7374	33.175	32.3663	32.2848	35.9565	38.6285	49.5332	31.3402	34.7057	28.002	32.3309	27.442	37.9385	37.9214	46.0863	44.2807	44.0484	45.4756	43.6871	39.415	44.6688	47.5988	45.5843	58.8939	47.6979	55.6351	38.5653	47.5776	38.0247
Smo127605|PACid_15414333	Archeaplastidia II	5.03697e-16	18	'major CHO metabolism.degradation.starch.starch cleavage.alpha amylase'	73.8681	56.5589	61.2915	25.0035	27.301	28.5524	22.3537	21.8143	25.5967	28.6807	30.4885	33.7671	34.5175	60.1322	41.7022	69.4115	57.0467	61.9316	258.876	247.595	282.658	499.877	661.886	547.511	518.187	608.734	462.326	602.323	554.558	549.662	556.966	471.428	486.885	225.864	259.654	234.139
Smo92995|PACid_15422242	Prokaryotic	3.1563e-16	15	'protein.aa activation.asparagine-tRNA ligase'	140.983	126.422	139.308	132.102	146.619	143.772	148.801	142.051	148.281	160.827	166.716	178.772	174.856	188.492	171.005	187.885	193.854	189.315	204.53	197.362	201.246	223.433	221.046	202.04	192.537	191.426	198.121	197.072	197.079	190.288	170.909	179.104	174.631	173.807	168.994	165.564
Smo61490|PACid_15416333	Embryophyta	1.09919e-06	10	'not assigned.no ontology.pentatricopeptide (PPR) repeat-containing protein'	8.37172	4.87076	7.04728	10.18	10.6722	9.81664	8.71794	9.40804	7.41933	11.2579	10.2923	7.07341	11.057	11.8773	11.697	16.5297	12.6605	13.9382	7.83203	7.49402	8.69814	7.66864	8.3436	6.60466	7.37443	4.72009	7.19014	6.17134	5.70533	7.68573	6.10587	6.28181	4.98411	5.65975	5.77866	5.75412
Smo102001|PACid_15402919	Specific	4.82785e-11	15	'not assigned.no ontology.pentatricopeptide (PPR) repeat-containing protein'	1.05526	0.508885	0.645174	0.833448	0.558429	0.11219	0.745123	0.258463	0.317971	0.938155	0.825325	0.505244	1.41756	1.97067	3.8778	2.56836	3.35131	3.16124	4.30463	4.44957	3.12883	4.02045	4.64858	3.9524	3.04596	1.36358	3.07215	2.58609	2.11912	2.38523	1.77625	2.11828	2.11825	1.44784	1.21994	1.24574
Smo92324|PACid_15417625	Embryophyta	NR	NR	'signalling.receptor kinases.crinkly like'	1.33666	0.654281	0.942946	0.535788	0.80662	0.44876	0	0.827081	0.317971	0.871144	0.534034	0.505244	0.0708779	0.585876	0.190711	0.526842	0.595788	1.14954	0.956584	0.058547	0.563189	0.297811	1.60912	0.676068	1.5497	0.734236	0.849744	0.352648	0.652038	1.16611	0.499571	0.949575	0.872219	0.921355	1.41256	0.949134
Smo111419|PACid_15410387	Prokaryotic	NE	NE	'transport.ABC transporters and multidrug resistance systems'	0	0	0	0	0	0	0	0	0	0	0	0	0	0	0	0	0	0	0	0	0	0	0	0	0	0	0	0	0	0	0	0	0	0	0	0
Smo271198|PACid_15420990	Archeaplastidia I	NR	NR	'protein.degradation.ubiquitin.ubiquitin'	22.0901	8.57835	5.21102	8.27495	8.25235	11.1068	6.33354	4.70402	3.23271	4.35572	6.84534	3.95774	7.72569	8.25553	6.22991	7.83678	3.50025	6.53802	4.12527	3.57137	4.31778	4.46717	4.94656	6.18862	3.74065	7.23747	3.39898	3.70281	3.26019	4.34641	2.8309	3.57917	2.99046	4.87002	3.01774	4.09314
Smo404965|PACid_15414153	Specific	NE	NE	'not assigned.unknown'	0	0	0	0	0	0	0	0	0	0	0	0	0	0	0	0	0	0	0.0597865	0	0	0	0	0	0	0	0	0.0587747	0	0	0	0	0	0.065811	0	0.0593208
Smo233605|PACid_15401686	Archeaplastidia I	0.049261	9	'RNA.processing'	18.5022	15.1212	14.3427	18.3359	16.877	17.0529	14.0083	17.4204	16.0046	15.7476	16.6036	13.5574	16.3019	16.2447	9.472	17.8468	17.3523	18.8956	12.4954	13.4658	13.6417	12.8059	16.5084	13.0013	11.7029	13.3736	13.3344	13.8708	12.6332	14.8414	10.9351	13.7323	12.3357	12.8332	11.4931	11.8048
Smo406856|PACid_15419156	Embryophyta	NR	NR	'not assigned.unknown'	11.8189	8.65104	7.79171	7.14384	6.57706	9.36788	12.6671	10.08	10.4931	8.17535	10.3408	9.68384	8.93062	11.6643	12.3327	11.9857	9.08577	7.61572	8.48968	12.1778	9.01103	10.1256	10.7871	11.0771	12.9854	10.8038	9.73937	10.9909	4.23825	11.025	14.2655	11.1758	11.3388	10.5956	8.66799	9.07609
Smo448116|PACid_15403552	Tracheophyta	3.92636e-12	23	'misc.UDP glucosyl and glucoronyl transferases'	80.5514	45.4361	32.6061	24.4677	20.786	27.8232	20.0438	15.2493	17.2764	10.4537	16.2152	17.5151	11.4113	11.0784	8.45487	9.81244	10.1284	11.5673	11.8377	15.6321	16.2699	20.8468	29.441	24.3905	23.7264	20.8733	23.7275	28.2118	32.8464	34.0292	29.3082	32.4316	37.3185	46.331	49.6965	32.5078
Smo124581|PACid_15404807	Archeaplastidia I	0.00038051	14	'amino acid metabolism.misc'	36.4416	33.0048	31.5639	37.8028	40.8274	40.8372	42.7701	37.322	37.6796	40.0726	39.033	41.009	40.1169	36.2178	39.7315	45.6377	39.8433	41.5991	42.3288	44.9641	40.2993	44.5228	48.8697	43.8924	42.9106	40.7501	40.4609	41.0247	53.9562	38.6937	42.9631	36.8873	41.1812	35.7354	35.4424	36.7789
Smo441276|PACid_15406378	Specific	NE	NE	'not assigned.unknown'	0	0.654281	0.0992575	0.238128	0	0	0	0.0516925	0	0.871144	0.679679	0	0.141756	0	0	0.131711	0.744735	0.0718464	0	0	0.125153	0	0.238389	0.468047	0.213751	0.839127	0.26146	0.470197	0	0.265025	0.277539	0.0730442	0.311507	0.394866	0.321037	0.355925
Smo124867|PACid_15407045	Archeaplastidia II	9.99703e-09	12	'not assigned.no ontology'	55.7177	45.0727	48.6362	55.6625	54.1056	61.7607	57.896	54.1221	53.2072	70.0936	67.7737	62.7344	59.6083	65.8844	75.4582	71.1896	74.6224	59.1296	77.9018	69.5539	63.0772	65.9652	63.0538	66.2027	59.1557	59.6305	58.6323	54.9543	57.0533	60.5318	55.0083	54.3449	55.6351	48.1737	48.5407	48.2872
Smo438219|PACid_15419548	Streptophyta	4.83298e-09	24	'not assigned.unknown'	167.716	183.053	174.197	166.809	161.448	140.911	137.177	132.591	148.175	105.341	108.749	100.796	96.6775	75.1519	102.285	90.7486	108.731	78.1689	127.525	127.691	96.5557	133.866	86.6542	126.477	129.159	123.509	118.311	126.718	137.173	122.972	164.692	141.56	193.819	170.845	164.05	161.115
Smo438260|PACid_15419675	Specific	NR	NR	'not assigned.unknown'	0	0.508885	0.148886	0.29766	0.0620477	0.392665	0	0	0.0529952	0.469077	0.436937	0.757866	0.496145	0	1.33498	0.0658553	1.56394	0.0718464	0.298932	0.58547	0.438036	0.0744529	0.178791	0.260026	0.267189	0	0.457554	0.293873	0.570533	0.371035	0	0.730442	0.311507	0.065811	0.321037	0.533888
Smo90169|PACid_15410366	Prokaryotic	0.00230398	23	'transport.ABC transporters and multidrug resistance systems'	29.1955	19.6284	16.6753	15.776	15.9463	20.4186	15.7221	13.6468	18.3893	13.3352	15.05	19.6203	15.4514	19.6535	14.1126	14.6857	14.2989	16.9557	14.5879	15.0466	12.7656	16.9008	15.1377	17.2137	19.2376	21.7124	14.7725	19.2193	16.3825	19.5059	22.6472	23.3742	21.3071	17.8348	17.5286	17.203
Smo99665|PACid_15418125	Specific	0.00217257	2	'not assigned.unknown'	0.984909	1.59935	2.53107	0.833448	1.24095	2.41209	0.819635	0.878773	1.0599	1.13919	0.97097	0.421037	0.567023	0	0	1.44882	1.04263	0.574771	0.298932	0.644017	0.125153	0	0	0.416042	0.267189	0	0.326825	0.470197	0.896552	0.265025	0.444063	2.26437	2.30515	0	1.7978	1.48302
Smo432643|PACid_15405050	Specific	NE	NE	'not assigned.no ontology'	0	0	0	0	0	0	0	0	0	0	0	0	0	0	0	0.0658553	0	0	0	0	0	0	0	0	0	0	0	0	0	0	0.333047	0	0	0	0	0.0593208
Smo101316|PACid_15402329	Streptophyta	3.77338e-09	16	'RNA.processing'	16.0399	19.7738	18.6604	26.8489	26.8667	20.0259	35.5424	32.9798	32.1681	43.6242	37.528	26.6937	40.3295	31.4775	33.2474	45.7694	50.9399	58.914	61.1018	59.0154	73.8404	53.3827	63.7689	53.0973	56.5373	51.0294	69.2215	74.1149	60.721	63.7651	44.7949	43.6805	47.4113	35.6038	34.6719	38.0247
Smo118822|PACid_15411603	Archeaplastidia I	1.09919e-06	12	'cell.division'	45.9389	52.0517	57.0731	62.8063	66.267	67.875	57.3745	64.6157	66.456	75.7225	74.4249	76.7129	75.7685	79.8922	73.8053	69.9383	69.8561	73.7862	67.4392	68.5586	69.9606	74.2295	80.4561	69.687	72.248	68.3889	65.4303	67.7084	60.395	67.2104	61.5027	62.672	60.1831	61.994	56.2456	56.7107
Smo408124|PACid_15419525	Specific	NR	NR	'not assigned.no ontology.pentatricopeptide (PPR) repeat-containing protein'	0.422104	1.16317	0.79406	0.952513	1.24095	0.44876	2.98049	1.96432	0.741933	0.670111	0.582582	0.842073	1.41756	1.3848	0.889987	1.1854	0.595788	1.14954	0.358719	0.351282	1.25153	1.19125	0.715166	0.10401	0.961882	0.104891	1.04584	0.822846	0.652038	0.742071	1.22117	1.16871	1.24603	1.84271	1.02732	0.474567
Smo412514|PACid_15412238	Specific	4.2048e-05	16	'not assigned.no ontology.pentatricopeptide (PPR) repeat-containing protein'	4.78384	5.45234	4.36733	4.4649	5.39815	6.7875	3.94915	6.46157	4.61058	5.82996	5.72872	6.14713	5.88287	4.47396	6.0392	6.12454	9.16024	8.26233	7.47331	9.60171	8.19753	6.77521	10.9063	7.9568	8.76381	8.28638	8.23598	7.22929	5.29781	8.4278	8.21517	9.78793	6.66624	5.59394	5.20079	5.6948
Smo105971|PACid_15418805	Streptophyta	1.15231e-13	9	'protein.postranslational modification'	21.9494	15.2665	14.7397	28.3968	29.3486	37.8642	53.9469	52.8815	48.4906	56.6914	70.8808	72.8393	67.6175	70.3051	62.0448	69.6749	58.3872	56.7586	25.6484	27.8098	24.9055	20.2512	21.2166	17.3177	14.0007	14.1603	10.5891	11.7549	11.0846	11.7141	13.4329	11.3219	12.6472	10.0691	9.6953	7.94899
Smo98231|PACid_15412084	Archeaplastidia I	NR	NR	'development.unspecified'	8.09032	6.6155	7.49394	7.97729	7.01139	5.60951	14.3809	7.18526	8.00228	8.84546	8.59309	6.31555	7.58394	21.8905	5.21278	6.45382	11.171	11.3517	10.1039	8.25513	9.82452	6.99857	8.2244	7.59276	9.4585	5.769	9.80474	11.1084	11.3292	10.76	9.93591	9.20358	7.47616	7.43665	7.70488	7.77103
Smo64019|PACid_15421767	Embryophyta	NR	NR	'development.unspecified'	7.80892	19.7738	24.1692	23.4556	23.8884	13.6311	25.4832	24.3472	28.7234	23.1858	18.8854	21.5571	22.6101	10.386	15.0662	15.5419	16.9055	21.051	25.6484	18.618	23.1533	15.784	14.2437	22.1542	24.2608	26.1178	23.7275	24.9792	23.5549	23.5872	24.701	16.1428	19.1265	15.5314	17.4644	19.7538
Smo45144|PACid_15411271	Specific	0.00259777	18	'DNA.synthesis/chromatin structure'	76.8932	80.6219	77.6194	84.2378	82.0271	83.3012	74.8103	98.2675	89.032	91.8722	89.1351	90.6913	100.434	80.6911	87.8544	80.8045	93.9111	85.138	86.81	94.9633	89.86	91.577	101.136	100.474	113.609	97.4436	101.316	97.9774	104.082	103.784	116.567	113.949	109.837	87.8577	88.8629	100.015
Smo440464|PACid_15404895	Prokaryotic	NR	NR	'amino acid metabolism.synthesis.aromatic aa.tryptophan.indole-3-glycerol phosphate synthase'	25.3262	23.4814	23.4744	23.5747	20.9721	20.3064	17.3614	18.1958	20.3502	20.3044	17.963	17.0099	21.1925	14.9665	25.4918	19.559	23.906	19.6141	21.8221	15.3979	19.0233	15.3373	15.8528	17.1617	18.2223	12.954	18.1061	16.9859	11.3292	15.5305	15.8197	17.7498	16.2606	14.8075	15.2171	15.898
Smo96026|PACid_15404556	Viridiplantae	9.0634e-05	19	'misc.UDP glucosyl and glucoronyl transferases'	5.62805	4.72536	4.51622	4.70303	5.14996	5.10465	8.79245	8.21911	7.26034	6.29904	6.94244	10.947	5.88287	8.5751	4.9585	5.92698	9.08577	5.8914	7.17438	8.25513	8.69814	9.97668	10.6679	10.5051	13.3595	9.07306	12.4847	13.048	16.79	13.6753	13.1554	11.2488	14.0801	9.27936	8.60378	8.2456
Smo52354|PACid_15411256	Archeaplastidia I	0.00230398	4	'redox.thioredoxin.PDIL'	156.038	186.325	201.046	208.124	222.689	189.601	185.312	212.353	184.635	221.069	213.516	183.067	207.601	155.683	207.812	177.085	178.141	178.61	169.913	144.787	159.508	159.701	167.468	168.965	181.101	169.713	179.165	168.507	173.524	190.871	194.278	194.298	163.167	170.648	168.673	198.013
Smo413678|PACid_15416102	Specific	NE	NE	'not assigned.unknown'	0	0	0	0	0	0	0	0	0	0	0	0	0	0	0	0	0	0.0718464	0	0.292735	0	0	0	0	0	0	0	0	0	0.053005	0	0	0	0	0	0
Smo410565|PACid_15406446	Archeaplastidia I	NE	NE	'not assigned.no ontology'	0	0	0	0	0	0	0	0	0	0	0	0	0	0	0	0	0.148947	0	0	0	0	0	0	0	0	0	0	0	0	0	0	0	0	0	0	0
Smo423099|PACid_15418733	Archeaplastidia I	NE	NE	'not assigned.unknown'	0	0.0726978	0.0496288	0	0.186143	0.392665	0	0.155078	0.264976	0.0670111	0.145646	0.0842073	0.0708779	0.106523	0.254282	0.197566	0.22342	0.0718464	0.358719	0.175641	0.125153	0.297811	0.178791	0.624063	0.160314	0.5769	0.0653649	0.235099	0	0.21202	0.111016	0.803487	0.0623013	0.131622	0.0642073	0.0593208
Smo445428|PACid_15419518	Tracheophyta	NR	NR	'protein.postranslational modification'	7.94962	10.0323	6.99765	6.1318	9.18306	15.1457	11.0278	3.51509	7.20735	4.55675	4.02953	5.89451	5.52848	3.99461	8.13702	7.44165	3.72367	4.16709	11.2996	8.25513	3.62944	8.26427	2.0859	4.9405	7.80193	15.0518	7.25551	6.34767	19.8872	8.69283	9.21431	15.8506	7.35156	4.80421	10.209	8.77949
Smo270556|PACid_15421026	Prokaryotic	0.000570794	14	'minor CHO metabolism.others'	68.9436	72.1163	84.5178	74.8913	72.9061	88.3497	80.9949	63.2717	68.8938	80.2122	83.8918	95.6595	84.0612	106.416	95.9278	77.5117	81.3251	101.088	105.045	97.715	96.9311	103.415	87.9654	93.8694	91.3253	79.2451	99.2239	81.9907	85.9875	83.2709	68.2192	67.9312	72.7057	85.0937	78.9108	78.3628
Smo413992|PACid_15418405	Streptophyta	0.00259777	2	'not assigned.unknown'	12.03	7.05169	7.54357	7.7987	7.69392	4.71199	7.3022	7.18526	4.71657	6.96915	6.65115	4.21037	6.23726	8.09574	2.92424	4.54402	5.65999	6.32248	5.321	2.8688	4.06748	4.46717	4.76777	5.35654	5.34379	6.71302	5.42529	5.05462	6.11286	7.15568	4.88469	8.03487	4.23649	7.83151	6.93439	6.99986
Smo113279|PACid_15414885	Archeaplastidia I	5.00023e-08	23	'misc.glutathione S transferases'	55.8584	48.7076	44.9636	35.1834	44.178	48.1857	25.1852	31.3257	26.1796	29.5519	30.1486	27.8726	26.8627	24.0742	26.2546	34.3765	25.6934	28.1638	24.094	23.4774	24.2171	30.8235	30.2157	34.4795	42.8572	44.9982	43.533	40.6133	47.7618	44.7363	41.7419	49.1588	46.0407	45.2122	47.5134	45.4398
Smo27718|PACid_15407092	Embryophyta	NE	NE	'not assigned.no ontology'	0	0	0	0	0	0	0	0	0	0	0	0	0	0	0	0	0	0	0	0	0	0	0	0	0	0	0	0	0	0	0	0	0	0	0	0
Smo419451|PACid_15409676	Specific	1.14053e-05	17	'transport.ABC transporters and multidrug resistance systems'	0.211052	0.436187	0.347401	0.476256	0.434334	0.0560951	0.149025	0.516925	0.900919	0.469077	0.631131	0.421037	0.637901	0.639138	0.572134	0.526842	0.372367	0.502925	1.13594	1.46368	0.750919	1.56351	1.01315	1.09211	1.1222	1.20625	1.24193	0.88162	0.815048	1.16611	1.16567	1.46088	1.61983	0.789733	0.834695	0.771171
Smo87412|PACid_15403359	Specific	3.4959e-13	17	'not assigned.no ontology.tetratricopeptide repeat (TPR)'	1.89947	1.01777	1.0422	1.07158	0.744573	0.785331	2.98049	0.103385	0.741933	2.21137	2.23323	0.842073	2.33897	3.14243	6.54776	4.80744	4.17052	6.75356	5.91886	7.14274	7.07115	14.0716	10.0123	8.32084	8.76381	10.3842	10.5891	8.52233	8.558	8.00376	1.60973	7.52356	3.11507	3.5538	4.68713	3.32197
Smo130412|PACid_15421696	Archeaplastidia I	8.64467e-20	11	'protein.degradation.cysteine protease'	37.2858	33.8045	34.492	45.542	42.0683	39.2104	55.2881	51.6925	47.1657	55.9542	53.4034	57.5978	66.3417	69.3464	60.2012	68.5554	85.1232	71.4872	61.042	64.8115	58.7594	51.0747	52.3859	54.0854	39.9715	49.1414	43.9252	36.8517	31.1348	34.1352	35.525	32.0664	32.6459	28.2987	29.728	29.8977
Smo419153|PACid_15407285	Specific	NE	NE	'not assigned.unknown'	0.0703506	0.0726978	0	0	0	0.0560951	0	0	0	0.201033	0	0	0	0.958706	0	0	0.446841	0.287386	0	0.234188	0.250306	0	0.476777	0.156016	0.0534379	0	0	0.176324	0.0815048	0.159015	0	0	0	0.526488	0	0
Smo402947|PACid_15408048	Tracheophyta	6.17382e-09	15	'PS.lightreaction.other electron carrier (ox/red).ferredoxin'	13.2259	13.8126	12.8042	14.1686	14.2089	15.4822	16.3927	17.8339	16.9055	19.0982	19.468	18.9466	20.6255	13.6882	21.4868	24.8933	18.6184	23.0627	24.8712	22.4235	22.7779	25.9096	23.2429	25.8466	27.4671	28.7401	22.028	21.9817	20.7837	22.3151	24.7565	21.5481	24.7336	13.8861	16.7581	18.5674
Smo83991|PACid_15418065	Specific	7.75702e-08	17	'not assigned.no ontology.pentatricopeptide (PPR) repeat-containing protein'	3.44718	3.05331	2.72958	1.72643	2.97829	2.18771	1.93732	2.01601	2.43778	3.08251	2.13613	3.28409	2.62248	1.43806	2.54282	3.0952	4.17052	4.16709	6.03844	6.32308	5.19386	3.27593	5.06576	5.46055	4.59566	4.66765	3.79117	4.23178	6.68339	4.34641	4.10758	4.23657	3.80038	3.48799	3.5314	3.44061
Smo402278|PACid_15402796	Embryophyta	1.81884e-07	20	'not assigned.unknown'	76.8229	73.3521	71.3661	69.4144	69.5555	84.8718	72.9475	74.2822	79.9168	70.7637	74.0365	78.818	65.2786	71.3171	68.6561	71.1237	67.1751	64.7336	77.3637	94.3192	91.5495	87.5566	96.9049	95.8976	94.7988	107.303	95.7596	104.619	118.589	103.042	100.469	89.3331	102.735	88.8449	95.6047	91.9473
Smo403595|PACid_15408022	Prokaryotic	0.000846917	18	'not assigned.no ontology'	18.4319	27.3344	26.2536	25.5392	24.8811	21.3722	16.8398	21.5041	24.3248	24.9951	26.0706	22.1465	28.2803	15.5523	34.1373	25.0909	24.0549	29.1696	34.437	29.4491	33.103	30.1534	22.4085	28.4469	30.6199	31.1002	39.6111	32.5612	29.8307	33.0751	27.8095	32.3586	26.6027	35.3405	35.2498	32.3892
Smo443331|PACid_15412963	Archeaplastidia I	0.00180629	11	'TCA / org transformation.TCA.aconitase'	137.254	127.149	131.169	130.256	133.216	168.453	156.327	158.231	147.539	167.796	169.192	173.046	163.232	209.903	157.273	154.892	156.245	175.521	141.814	154.681	153.5	154.713	182.665	156.016	153.42	155.291	157.595	158.398	142.633	155.941	151.426	149.96	135.942	141.099	134.065	133.65
Smo439993|PACid_15405638	Embryophyta	5.72293e-06	11	'not assigned.unknown'	58.391	47.0355	45.0629	48.6377	52.4303	57.9462	50.8919	55.0526	53.3132	56.1553	55.2968	63.9976	62.6561	72.7552	52.3185	58.2161	52.5783	56.4713	51.4164	55.9124	52.3766	51.5958	62.2194	55.0215	50.8729	57.1131	46.4745	45.7855	49.2289	48.6056	46.2936	48.0631	45.48	42.5139	40.3222	39.0331
Smo425611|PACid_15406574	Specific	NE	NE	'secondary metabolism.N misc.betaine.betaine-aldehyde dehydrogenase'	0	0	0	0	0	0	0	0	0	0	0	0	0	0	0	0	0	0	0	0	0	0	0	0	0	0	0	0	0	0	0	0	0	0	0	0
Smo426728|PACid_15410398	Archeaplastidia I	NR	NR	'not assigned.unknown'	1.40701	0.145396	0.198515	0.059532	0.186143	0.392665	0.372561	0.20677	0.158986	0.134022	0.291291	0.168415	0	0	0.190711	0.329277	0.744735	0.143693	0.179359	0.058547	0.312883	0	0.178791	0.416042	0.160314	0.104891	0.26146	0.352648	0	0.42404	0.277539	0.657398	0.186904	0.65811	0.256829	0.355925
Smo99727|PACid_15418820	Viridiplantae	2.28165e-09	13	'misc.O-methyl transferases'	4.57279	3.05331	4.51622	4.10771	5.21201	7.40455	4.17269	6.40988	5.5645	7.84029	9.12712	10.0207	9.71027	14.3806	8.3913	9.94415	14.8202	10.2022	10.4029	13.1731	10.5129	10.5723	14.4821	9.985	8.81725	8.75839	6.27503	6.75909	2.93417	5.83055	4.32962	6.57398	5.35792	5.26488	4.81555	4.80499
Smo82002|PACid_15407942	Archeaplastidia I	NR	NR	'RNA.processing'	57.6171	54.9596	52.2094	59.9488	59.5658	48.5222	46.7937	48.8495	52.0943	40.5417	45.49	43.451	44.6531	47.7755	35.7266	49.6549	50.4186	55.6091	44.3018	52.2239	48.5594	47.352	60.1335	56.4257	49.5369	45.1031	50.5924	54.4841	43.442	50.4078	40.4653	40.9778	44.1093	43.6327	42.9547	38.7365
Smo84160|PACid_15414898	Specific	0.000846917	14	'not assigned.no ontology.pentatricopeptide (PPR) repeat-containing protein'	1.26631	1.45396	0.496288	0.535788	0.930716	1.40238	3.20403	0.672003	1.48387	1.34022	1.94194	1.26311	1.34668	3.51526	2.28854	1.44882	3.20236	2.44278	2.39146	1.40513	2.9411	2.45694	2.32429	2.39224	2.03064	2.72716	1.69949	1.99834	1.30408	2.17321	0.888126	1.75306	1.49523	2.04014	1.47677	1.36438
Smo269627|PACid_15418596	Archeaplastidia I	2.54419e-08	13	'signalling.light.COP9 signalosome'	54.2403	43.6914	40.5963	43.8751	51.8719	48.0174	63.857	61.6175	62.1104	61.3151	63.5015	69.8079	67.901	94.2728	75.331	67.1066	74.1756	75.7261	61.2812	78.3945	69.3974	64.4762	79.145	67.5548	65.2476	72.6894	60.1357	62.3599	66.7524	60.0547	56.396	53.6875	62.1767	47.9104	57.4013	49.9482
Smo441910|PACid_15411670	Tracheophyta	2.71898e-10	21	'misc.acid and other phosphatases'	14.844	13.1583	13.8464	8.92981	7.81801	12.0043	5.66293	7.85727	9.9631	5.96398	8.1076	11.5364	5.17409	7.03051	5.21278	6.84895	6.47919	5.81956	9.02776	10.5385	10.1374	15.6351	16.568	14.3534	13.5732	20.8208	13.9227	18.1614	18.9091	17.9687	16.2083	18.188	20.1856	18.3613	18.9412	15.72
Smo414238|PACid_15415876	Embryophyta	NR	NR	'signalling.receptor kinases.leucine rich repeat XII'	1.54771	0.799676	1.0422	0.833448	0.992763	0.953616	0.447074	1.13724	1.27189	1.2062	1.35936	1.1789	0.992291	2.18372	1.52569	1.44882	1.26605	2.15539	1.07616	1.75641	1.50184	1.2657	1.25154	1.35214	1.44282	0.891573	1.50339	1.52814	1.54859	1.64316	0.999142	1.09566	1.24603	1.57947	1.34835	1.00845
Smo413007|PACid_15411343	Specific	NE	NE	'not assigned.unknown'	0	0	0	0	0	0	0	0	0	0	0	0	0	0	0	0	0	0	0	0	0	0	0	0	0	0	0	0	0	0.10601	0	0	0	0	0.256829	0
Smo432337|PACid_15402739	Tracheophyta	NE	NE	'not assigned.unknown'	0	0	0	0	0	0	0	0	0	0	0	0	0	0	0	0	0	0	0	0	0	0	0	0	0	0	0	0	0	0	0	0	0	0	0	0
Smo64937|PACid_15406422	Archeaplastidia II	0.0449273	6	'transport.metabolite transporters at the envelope membrane'	53.4665	54.3053	56.1797	58.5795	60.1863	63.9484	59.3863	53.3467	59.0367	61.9182	59.7632	63.6607	59.9627	59.3333	55.052	57.821	55.7062	48.7118	38.0242	44.4372	43.3656	47.5009	61.5638	49.0409	51.4072	60.3647	45.494	49.6646	56.2383	51.7859	48.2364	49.451	55.6351	44.0276	44.1104	46.1516
Smo135524|PACid_15414960	Specific	NR	NR	'misc.cytochrome P450'	5.62805	6.39741	5.0125	5.00069	6.01863	1.178	5.29037	7.18526	8.47923	7.57225	4.46646	6.31555	6.87516	0.639138	9.91699	8.29777	12.8094	6.60987	9.80499	2.69316	5.25643	13.1782	7.03246	8.11282	5.18347	6.39834	6.3404	4.70197	11.0031	5.77755	9.32533	7.66965	2.30515	4.1461	7.57646	2.96604
Smo129197|PACid_15416459	Archeaplastidia I	0.00521707	9	'N-metabolism.misc'	28.2809	25.735	24.467	27.6229	26.5564	28.2719	25.6322	26.8284	28.5114	27.8766	30.5856	30.5673	30.1231	30.1992	24.1568	26.8031	28.7468	31.325	21.9416	27.2829	28.0343	21.5169	27.4147	25.6386	24.8486	26.3276	25.0348	26.5662	20.9467	27.6156	24.479	27.4646	25.1697	23.4945	22.2799	23.7283
Smo11658|PACid_15404001	Archeaplastidia I	2.0128e-12	16	'not assigned.no ontology.pentatricopeptide (PPR) repeat-containing protein'	3.44718	2.98061	1.98515	1.72643	2.29577	2.18771	0.96866	1.80924	2.91474	2.27838	2.37888	2.44201	4.60706	7.50987	2.28854	7.24408	7.5963	8.33418	9.08755	11.5338	9.94968	12.5825	9.83353	10.5051	8.71037	6.66057	8.69353	8.52233	5.46082	7.3677	3.88555	4.74788	3.80038	4.47515	3.91665	3.61857
Smo428636|PACid_15415530	Specific	NE	NE	'not assigned.unknown'	0	0	0	0	0	0	0	0	0	0	0	0	0	0	0	0	0	0	0	0	0	0	0	0	0	0	0	0	0	0	0	0	0	0	0	0
Smo7263|PACid_15422980	Archeaplastidia I	0.000250825	12	'RNA.RNA binding'	139.505	105.412	120.747	123.767	117.084	135.301	102.454	153.527	117.225	136.77	123.362	140.626	148.844	147.108	162.359	150.611	153.862	145.776	136.732	137.82	140.234	174.592	160.138	156.848	145.618	131.953	136.678	158.398	124.621	146.824	127.668	113.511	130.833	114.051	109.666	116.862
Smo426958|PACid_15411977	Specific	NE	NE	'not assigned.unknown'	0.140701	0	0.198515	0.357192	0.620477	0.33657	0	0.516925	0.10599	0	0.194194	0.842073	0	0.106523	0	0	0	0.431078	0.239146	0.234188	0	0.595623	0.476777	0	0	0	0.26146	0.117549	0	0.10601	0	0	0.124603	0	0	0.237283
Smo404359|PACid_15409443	Specific	0.0372682	22	'not assigned.unknown'	0.633155	0.654281	0.645174	0.476256	0.434334	0.841426	1.34122	0.620311	0.370966	0.469077	0.679679	1.0947	0.708779	0	1.01713	0.197566	0.297894	0.934003	0.179359	0.175641	0.750919	0.372264	0.41718	0.416042	0.694692	0.944018	0.653649	1.29304	0.815048	1.80217	1.3877	0.876531	1.43293	0.855544	0.834695	0.593208
Smo410673|PACid_15407162	Specific	NR	NR	'not assigned.unknown'	2.60297	1.74475	1.38961	0.654852	1.303	1.90723	0	0.827081	1.0599	1.94332	1.31081	1.43152	1.41756	1.70437	0.699275	1.71224	1.04263	1.65247	1.13594	1.28803	1.37668	1.71242	1.66872	1.30013	1.06876	0.104891	1.96095	1.52814	1.7931	1.96119	1.27668	1.97219	1.43293	1.64528	1.47677	2.43215
Smo163805|PACid_15410620	Prokaryotic	2.67808e-17	12	'cell.division'	40.0998	35.3311	40.2985	42.9226	46.3496	42.6883	37.0326	56.5516	49.0206	68.0832	60.2973	51.5349	91.149	73.0747	82.7688	86.5339	91.4534	86.8623	70.1893	79.741	82.7262	67.082	67.8811	67.9708	58.461	52.865	63.7962	48.0189	47.8433	49.6657	42.075	42.5848	45.5423	31.5235	36.2771	37.906
Smo153099|PACid_15419780	Prokaryotic	2.81736e-12	14	'redox.ascorbate and glutathione.ascorbate.L-galactose dehydrogenase'	22.0197	17.6656	16.7745	15.0616	17.6215	21.4844	15.424	26.9835	24.8018	29.9539	26.8959	27.8726	30.3357	39.4135	34.3281	38.9863	36.1941	36.8572	38.3231	36.8261	42.9275	38.2688	46.7242	42.2802	37.1393	32.0442	42.4872	33.913	29.5862	27.9867	23.3688	19.2106	28.4094	21.6518	21.7021	19.1013
Smo111515|PACid_15411175	Prokaryotic	3.61671e-14	12	'secondary metabolism.sulfur-containing.glucosinolates.synthesis.aliphatic.methylthioalkylmalate dehydrogenase (MAM-D)'	30.8839	35.84	36.0305	38.16	40.6413	41.8469	40.5347	38.2008	39.5874	51.8666	47.6746	49.0087	52.5914	52.2495	48.3136	48.1402	57.6425	61.716	53.4491	54.2145	55.6306	48.7666	47.0221	51.8492	43.0709	45.2604	46.7359	36.1464	34.069	37.2625	32.2501	40.0282	29.9046	27.509	26.8387	32.9231
Smo405033|PACid_15410045	Archeaplastidia I	3.19424e-08	14	'RNA.transcription'	7.87927	6.8336	5.80656	7.14384	6.94934	9.64835	6.92964	8.52927	6.73039	10.3197	10.4379	9.01018	11.6949	13.4219	10.4256	9.68073	11.4689	12.7168	11.6584	12.2949	11.4515	8.71098	13.8861	12.2732	10.6876	11.6953	12.0925	10.7558	8.558	10.071	10.0469	8.254	10.2797	7.63408	7.8975	7.88967
Smo123348|PACid_15422648	Prokaryotic	NR	NR	'Co-factor and vitamine metabolism.molybdenum cofactor.gephyrin'	1.26631	0	1.14146	0.535788	0.248191	0	0	0	1.96082	0	0.679679	0	2.62248	0	0	1.51467	0	2.0117	0.837011	0.234188	2.00245	0.297811	0.536374	0.468047	0.213751	0	0.588284	0.528972	0	1.48414	2.8309	3.36004	1.43293	0.592299	1.47677	1.36438
Smo412146|PACid_15409243	Streptophyta	NE	NE	'not assigned.unknown'	0	0	0	0	0.0620477	0	0	0	0	0	0	0	0	0	0	0	0	0	0	0	0	0	0	0.0520052	0	0	0	0	0	0	0	0	0	0	0	0
Smo429621|PACid_15418379	Specific	9.06976e-07	18	'not assigned.unknown'	36.1602	36.4943	23.2263	24.8249	25.1293	22.7185	40.3111	22.3312	22.8939	26.3353	25.7793	23.578	29.9105	33.6612	25.6189	26.6714	32.1725	34.8455	36.2306	32.4936	37.7337	47.4265	25.0308	45.8166	39.3303	51.2917	37.3887	37.3219	48.8214	39.5418	39.1331	37.6908	40.7451	36.9858	36.2771	32.6265
Smo151471|PACid_15416963	Archeaplastidia I	6.17382e-09	11	'RNA.RNA binding'	102.642	96.9062	102.434	113.766	121.365	121.502	111.098	113.258	116.695	131.878	135.499	127.911	126.234	132.887	118.559	121.766	131.297	141.25	129.019	122.246	130.848	122.549	123.962	115.192	97.6844	98.6499	104.649	98.8002	99.0283	105.162	107.352	99.7054	89.527	96.6764	92.0733	95.2693
Smo172224|PACid_15410332	Prokaryotic	4.01435e-06	21	'signalling.light'	224.137	203.336	223.23	185.502	165.916	173.614	208.634	196.535	238.478	180.796	210.895	240.075	178.116	195.416	155.621	119.198	145.149	150.806	199.687	201.87	215.076	297.96	359.848	285.561	313.146	319.183	280.546	351.825	289.505	309.708	318.116	305.325	353.124	355.84	326.494	299.867
Smo424654|PACid_15403718	Specific	NE	NE	'not assigned.unknown'	0	0	0	0	0.124095	0	0	0	0	0	0.097097	0.336829	0	0	0	0	0	0	0	0	0	0	0	0	0	0	0	0	0	0	0	0	0	0	0	0
Smo430410|PACid_15419993	Specific	NE	NE	'misc.cytochrome P450'	0	0	0	0	0	0	0	0	0	0	0	0	0	0	0	0	0	0	0	0	0	0	0	0	0	0	0	0	0	0	0	0	0	0	0	0
Smo59340|PACid_15409328	Archeaplastidia I	4.2048e-05	1	'protein.degradation.ubiquitin.E3.RING'	108.27	55.3231	46.4525	42.8035	38.0352	56.9365	22.0556	26.2081	28.5644	31.4952	39.033	28.4621	26.5792	60.292	9.40843	45.6377	11.3944	29.2415	11.3594	21.3697	19.5239	18.092	21.0974	23.0903	18.3292	23.0236	23.8582	19.8658	53.4671	32.4921	34.9145	40.9048	30.6523	42.7772	48.8618	34.5247
Smo404993|PACid_15414219	Specific	NE	NE	'not assigned.unknown'	0	0	0	0	0	0	0	0	0	0	0	0	0	0	0	0	0	0	0	0	0	0	0	0	0	0	0	0	0	0	0	0	0	0	0	0
Smo423321|PACid_15420836	Specific	NE	NE	'TCA / org transformation.other organic acid transformatons.misc'	0	0	0	0	0	0	0	0	0	0	0	0	0	0	0	0	0	0	0	0	0	0	0	0	0	0	0	0	0	0	0	0	0	0	0	0
Smo164521|PACid_15411281	Prokaryotic	NR	NR	'Biodegradation of Xenobiotics.hydroxyacylglutathione hydrolase'	43.0546	41.6559	42.383	43.6965	42.3165	38.2007	33.9031	37.9423	39.7994	33.2375	33.3043	42.1879	31.6824	35.7917	35.9809	34.4423	33.5875	37.7912	37.3068	36.2991	36.4196	44.5973	46.7242	40.9281	40.2922	42.9528	40.7223	37.2044	34.232	30.8489	35.192	28.1951	33.8296	36.6568	39.038	30.0163
Smo77559|PACid_15419412	Embryophyta	2.79695e-06	16	'not assigned.no ontology.tetratricopeptide repeat (TPR)'	2.11052	2.39903	2.33255	1.3097	1.61324	1.1219	0	1.03385	1.53686	2.61343	1.6021	2.69463	2.76424	0.106523	3.81423	5.5977	4.7663	4.81371	3.46762	5.09359	3.62944	3.946	5.18495	3.90039	4.75597	2.67472	3.79117	4.93707	0.570533	5.45952	2.8309	3.21395	3.11507	2.56663	3.21037	2.31351
Smo15491|PACid_15414438	Embryophyta	NR	NR	'misc.UDP glucosyl and glucoronyl transferases'	0.351753	0.726978	0.347401	0.416724	0.434334	0	0.745123	0.41354	0.158986	0.469077	0.242743	0.421037	0.212634	0	0.0635705	0.526842	0.521314	0.502925	0.0597865	0.058547	0.438036	0.595623	0.0595971	0.416042	0.908444	2.20271	0.196095	0.99917	0	0.636061	0.277539	0	0	0.329055	0.321037	0.474567
Smo425272|PACid_15403629	Specific	0.00140974	4	'not assigned.unknown'	36.5823	23.2633	21.9359	28.2777	32.0166	30.0109	25.3342	29.5681	25.9677	21.5776	19.7592	20.8834	19.6332	20.6122	14.3034	21.9298	21.2249	17.0994	16.4413	19.262	15.7067	15.5606	14.6609	15.6536	21.4286	30.5757	12.9423	12.4602	22.9028	16.5376	23.4243	20.8176	19.6872	14.3468	12.8415	16.2539
Smo438464|PACid_15421114	Viridiplantae	NR	NR	'lipid metabolism.lipid degradation.beta-oxidation.acyl CoA DH'	59.2352	60.9935	60.696	58.6391	63.1646	62.1533	65.1237	59.4981	62.9053	63.5265	63.5015	59.6188	57.7655	64.3398	55.5606	51.7623	52.7272	56.615	55.7808	55.2098	56.3189	56.6586	71.159	59.286	56.0563	60.2074	57.325	60.5379	53.7116	59.5777	51.1228	56.3902	49.8411	58.177	59.2633	54.0413
Smo136751|PACid_15419394	Specific	NE	NE	'misc.peroxidases'	0	0	0	0	0	0	0	0	0	0	0	0	0	0	0	0	0	0	0	0	0	0	0	0	0	0	0	0	0	0	0	0	0	0	0	0
Smo404198|PACid_15407903	Specific	NE	NE	'not assigned.unknown'	0.0703506	0.290791	0.248144	0.238128	0.248191	0.11219	0	0.103385	0.10599	0.268044	0.388388	0	0.496145	0.266307	0	0	0.521314	0.359232	0.119573	0.351282	0.500613	0.148906	0.476777	0.416042	0.427503	0	0.457554	0.176324	0.16301	0.477045	0.111016	0.365221	0.249205	0.394866	0.385244	0.415246
Smo84719|PACid_15419294	Archeaplastidia I	7.86623e-09	14	'RNA.regulation of transcription.Chromatin Remodeling Factors'	6.96471	6.90629	5.26065	6.96525	8.31439	5.60951	10.8788	8.21911	8.16126	10.5877	10.535	9.68384	9.99378	9.64032	10.6798	13.3686	12.8094	11.4954	11.7182	13.2316	10.5129	13.4015	11.5618	12.3252	10.6876	11.9051	11.2428	9.0513	10.9216	10.76	8.27068	12.0523	6.04323	6.97597	7.51226	6.28801
Smo405808|PACid_15416123	Archeaplastidia II	4.91681e-05	13	'not assigned.no ontology'	26.9443	54.3053	51.7628	51.4357	51.3755	40.3884	42.3975	58.7227	54.4261	65.1348	62.6761	49.0929	69.0351	70.0388	69.6097	71.3872	88.7724	78.0252	83.7609	68.9684	69.898	50.9258	49.8828	65.6826	74.2252	64.9799	80.3989	53.4262	61.6176	57.3515	62.8904	58.6545	60.1208	47.0549	48.5407	64.3038
Smo185334|PACid_15404618	Archeaplastidia I	0.00230398	15	'transport.phosphate'	8.01997	4.57996	4.21844	4.70303	5.77044	5.10465	11.1023	6.82342	4.71657	8.10834	7.81631	12.7995	11.4113	10.2262	6.6749	8.56119	9.16024	10.0585	10.3431	7.43547	8.51042	10.8701	11.1447	9.51696	11.2754	6.50324	8.82426	10.0505	11.3292	10.018	6.43892	8.76531	9.59441	6.05462	7.44805	6.22869
Smo430534|PACid_15420823	Specific	NE	NE	'not assigned.unknown'	0	0	0	0	0	0	0	0	0	0	0	0	0	0	0	0	0	0	0	0	0	0	0	0	0	0	0	0	0	0	0	0	0	0	0	0
Smo141195|PACid_15407382	Viridiplantae	NR	NR	'not assigned.unknown'	6.68331	5.74313	4.56585	6.01274	5.4602	6.22655	7.00415	5.84126	5.61749	5.76295	5.63163	5.22085	5.67023	6.60442	4.06851	6.45382	6.10683	6.53802	5.97865	5.26923	5.94478	3.72264	6.01931	6.03261	5.71785	5.45433	5.62138	5.28972	8.31349	5.72454	6.27239	6.06267	4.4857	5.39651	5.32921	4.74567
Smo424811|PACid_15405177	Prokaryotic	NE	NE	'DNA.synthesis/chromatin structure'	0	0.0726978	0	0	0.124095	0	0	0	0	0	0	0	0	0	0	0	0	0	0	0	0	0	0	0	0.0534379	0	0.0653649	0	0	0.053005	0	0	0.124603	0.197433	0.256829	0
Smo88869|PACid_15409540	Prokaryotic	NR	NR	'misc.short chain dehydrogenase/reductase (SDR)'	62.1899	55.9773	58.5123	58.8772	59.2556	48.4661	46.2721	52.6747	56.2809	49.9903	52.8208	55.9979	56.3479	60.9844	62.6169	57.821	67.6964	52.5197	48.1879	58.6056	52.8772	58.52	59.5971	61.6262	56.751	56.2215	59.0245	49.6058	56.0753	53.4821	53.8427	60.5537	57.8779	52.254	52.2005	49.5922
Smo171422|PACid_15408852	Viridiplantae	0.00259777	16	'protein.folding'	34.2607	27.189	26.6506	27.8015	29.8449	36.2374	38.2248	32.7731	35.8778	34.3097	38.8388	37.2196	36.7148	33.9276	33.6924	42.8059	37.3857	37.0727	36.4698	33.7231	38.2969	40.4279	41.8968	38.0678	43.3381	41.327	34.3819	40.0843	44.2571	42.245	37.1348	45.3605	37.9415	33.4978	34.1583	32.5671
Smo80247|PACid_15403739	Viridiplantae	2.54419e-08	12	'not assigned.no ontology.pentatricopeptide (PPR) repeat-containing protein'	23.7082	21.5913	19.256	25.3011	25.3775	25.6915	24.5891	26.1047	24.4308	29.4179	30.3914	28.5463	32.0368	33.3417	25.1103	28.3178	28.6723	38.7252	32.6434	34.4842	31.6638	31.9403	31.9441	27.6668	26.0242	24.2822	26.7343	26.0372	21.0282	26.2375	22.2032	24.9811	25.5435	25.2056	23.0504	20.9996
Smo421889|PACid_15419007	Specific	1.42056e-11	13	'not assigned.unknown'	0.422104	0.508885	0.347401	1.01204	1.55119	0.392665	0.521586	1.75755	1.58986	3.88664	3.1071	3.53671	3.96916	1.91741	8.00988	5.26842	7.37288	4.38263	7.59289	4.68376	6.06993	6.70076	2.97986	4.31643	4.38191	5.29699	3.39898	2.76241	1.38558	2.0672	2.16481	1.46088	1.05912	1.1846	1.09152	0.652529
Smo105852|PACid_15417983	Viridiplantae	NR	NR	'misc.UDP glucosyl and glucoronyl transferases'	4.78384	4.36187	3.72216	4.82209	4.40539	6.11436	6.25903	7.90896	7.63131	6.031	6.65115	4.79982	7.3713	6.33811	6.35705	5.005	7.44735	5.67586	2.75018	5.73761	5.19386	5.58396	6.91327	5.9806	6.94692	10.1744	4.05263	5.40727	8.06897	6.3076	5.55079	5.47832	6.35474	4.08028	4.4303	5.81344
Smo149203|PACid_15409105	Archeaplastidia I	3.59072e-05	15	'lipid metabolism.FA synthesis and FA elongation.acyl coa ligase'	19.9092	16.2843	18.7597	17.9191	18.9246	21.5405	16.3927	18.4025	19.4492	20.7064	22.7693	26.6095	20.5546	33.8743	21.2325	21.6664	24.5018	23.2064	18.5338	21.3111	23.3411	25.7607	30.6329	24.7025	23.192	30.4184	22.6816	24.7441	21.4358	21.9971	20.982	20.5985	19.8118	20.204	19.9043	17.9149
Smo112052|PACid_15410333	Tracheophyta	NR	NR	'secondary metabolism.flavonoids.dihydroflavonols.flavonoid 3''-monooxygenase'	0.422104	0.218094	0.0992575	0.238128	0.372286	0.841426	0.670611	0.516925	0.423962	0.804133	1.01952	0	0.850535	1.70437	0	1.11954	0.893682	0.0718464	0	0	0.125153	0.372264	0.41718	0.520052	0.213751	0.419564	0.196095	0.470197	0	0.42404	0	0.876531	0.124603	0.263244	0	0.415246
Smo139206|PACid_15401932	Viridiplantae	6.17382e-09	15	'DNA.unspecified'	41.7883	36.8578	35.2364	42.6845	42.0683	43.5859	45.3035	44.6624	47.3247	54.48	50.4419	64.166	56.915	68.6008	57.6584	59.5332	63.3769	59.1296	57.0363	58.547	60.5741	61.2747	79.2642	67.7628	70.6983	64.875	60.3972	61.7722	56.5643	62.0159	60.0595	54.418	58.7502	46.1994	50.2743	47.0414
Smo438865|PACid_15401940	Archeaplastidia I	2.02166e-08	5	'not assigned.no ontology'	121.214	53.5056	60.6463	72.3314	56.0291	50.0368	25.4832	15.3527	20.1382	17.2218	15.7297	23.9149	16.9398	17.6295	16.4648	18.6371	17.8736	15.447	8.48968	11.5338	8.26011	6.17959	5.36374	4.52445	2.4047	4.19564	3.00679	3.35016	3.99373	4.34641	9.93591	10.9566	12.3357	29.0227	29.8564	20.8809
Smo232963|PACid_15423456	Viridiplantae	1.26731e-08	1	'not assigned.unknown'	27.5774	25.3715	27.8914	26.8489	26.3082	29.3377	19.2987	25.7429	29.0414	18.7631	22.0896	23.4938	12.9707	11.7708	10.4256	9.35145	10.9476	11.1362	11.8377	10.7727	12.8282	16.3796	19.3691	13.0533	16.7795	10.122	17.91	21.1001	22.8213	18.8168	19.2612	18.9185	26.5404	30.1415	24.1419	24.3809
Smo165708|PACid_15415702	Archeaplastidia I	1.36443e-09	11	'protein.synthesis.ribosomal protein.eukaryotic.60S subunit.L23'	357.24	375.63	353.704	428.512	453.693	454.033	464.659	440.989	397.994	564.702	462.522	447.309	514.574	496.557	543.4	571.031	608.746	587.847	613.409	522.883	594.54	510.077	329.811	469.607	363.912	320.337	471.15	312.446	341.586	343.95	317.006	351.854	265.653	274.235	307.36	330.121
Smo421582|PACid_15416642	Specific	NE	NE	'not assigned.unknown'	0	0	0.0992575	0.357192	0.124095	0	0	0	0	0.268044	0	0	0	0.106523	0	0	0	0.143693	0	0	0.125153	0	0.238389	0.208021	0.106876	0	0	0.117549	0	0	0.222032	0	0.373808	0	0.128415	0
Smo422869|PACid_15421743	Specific	NE	NE	'not assigned.unknown'	0	0	0	0	0	0	0	0	0	0	0	0	0	0	0	0	0	0	0	0	0	0	0	0	0	0	0	0	0	0	0	0	0	0	0	0
Smo111238|PACid_15408798	Archeaplastidia I	NR	NR	'signalling.in sugar and nutrient physiology'	1.12561	0.654281	0.694803	0.833448	0.496382	0.897521	0.745123	0.568618	0.741933	0.469077	0.873873	0.589451	0.425267	3.30221	1.52569	0.98783	1.1171	0.862157	0.777224	0.995299	0.688342	0.148906	0.595971	0.832084	1.28251	0.524455	0.784379	0.822846	0	1.37813	0.499571	0.438265	0.809917	0.789733	0.449451	0.593208
Smo45002|PACid_15410413	Archeaplastidia I	NE	NE	'not assigned.no ontology'	0	0	0	0	0	0	0	0	0	0	0	0	0	0	0	0	0	0	0	0	0	0	0	0	0	0	0	0	0	0	0	0	0	0	0	0
Smo86180|PACid_15420683	Archeaplastidia I	0.00204116	16	'amino acid metabolism.degradation.aromatic aa.tryptophan'	53.0444	47.2536	45.857	47.2089	49.6382	54.8049	42.9191	45.5928	45.0989	57.5625	58.5495	59.7872	54.9304	65.4051	61.1548	57.0966	56.9722	58.3393	51.7751	55.0342	58.6343	64.8484	62.9942	62.4583	57.3923	57.0606	58.9592	56.071	53.6301	60.4258	57.1731	54.7832	51.1494	62.0598	53.6773	49.0583
Smo162537|PACid_15405327	Viridiplantae	4.12579e-07	19	'protein.targeting.secretory pathway.ER'	171.515	152.665	140.946	124.66	121.986	148.988	164.747	121.633	132.117	139.651	145.16	146.521	134.952	139.811	139.601	155.484	140.531	130.832	138.047	148.417	141.423	166.402	183.917	187.063	202.53	211.46	162.04	201.891	195.122	204.864	201.549	199.995	204.847	199.934	190.503	166.217
Smo74205|PACid_15408141	Prokaryotic	1.20869e-16	11	'redox.thioredoxin'	195.223	196.648	211.17	267.894	263.703	347.004	371.295	372.755	363.282	512.769	492.865	573.536	526.41	450.912	531.831	545.48	625.13	547.972	453.839	521.537	486.533	333.772	383.388	341.206	305.772	253.049	296.495	213.058	200.583	226.597	187.339	210.806	201.42	164.659	176.891	192.259
Smo410461|PACid_15405664	Archeaplastidia I	NR	NR	'misc.cytochrome P450'	2.88437	1.16317	1.29035	0.952513	1.17891	2.01942	1.63927	0.930466	1.69585	1.07218	1.16516	1.34732	0.779657	1.59784	1.33498	1.58053	0.819208	0.862157	1.07616	1.75641	0.938649	3.35038	1.31114	2.08021	1.81689	2.36005	1.69949	2.11589	2.03762	0.954091	1.11016	2.11828	1.30833	1.05298	1.86201	1.48302
Smo85078|PACid_15417013	Archeaplastidia I	0.0188159	16	'RNA.regulation of transcription.MYB domain transcription factor family'	0.351753	0.0726978	0.0496288	0	0	0	0	0.310155	0	0.0670111	0.0485485	0.0842073	0	0	0.317852	0	0.670261	1.00585	0.657651	0.526923	0.876072	0.446717	0.893957	0.624063	0.801568	0	0.0653649	0.117549	0	0.265025	0	0.219133	0.623013	0.065811	0.385244	0.177963
Smo416540|PACid_15401628	Archeaplastidia I	6.17382e-09	18	'not assigned.no ontology'	9.21593	9.37802	8.53615	5.65554	6.14272	6.95579	4.61976	7.39203	6.57141	7.37122	7.28228	8.58915	7.86745	8.68162	9.21772	9.48316	9.08577	9.48372	8.01139	9.89445	9.44906	9.38106	13.7073	11.0251	12.7717	10.6464	11.8964	11.1672	13.2853	12.9332	12.4338	14.901	11.4011	9.41098	12.392	9.19473
Smo429055|PACid_15413962	Archeaplastidia I	NR	NR	'stress.biotic.PR-proteins'	0.844207	0.436187	0.148886	0.29766	0.558429	0.785331	0.447074	0.620311	0.423962	0.402066	0.388388	1.01049	0.283512	0	0.254282	0.395132	0.595788	0.646617	0.956584	0.761111	0.438036	1.4146	0.595971	0.832084	0.534379	0.734236	0.588284	0.587747	1.14107	0.583055	0.666095	0.949575	0.623013	0.65811	0.642073	0.71185
Smo407470|PACid_15419077	Specific	NE	NE	'not assigned.unknown'	0	0	0	0	0	0	0	0	0	0	0	0	0	0	0	0	0	0	0	0	0	0	0	0	0	0	0	0	0	0	0	0	0	0	0	0
Smo145659|PACid_15422816	Archeaplastidia I	7.52957e-12	11	'RNA.RNA binding'	70.1396	57.3586	54.2939	59.3534	62.6682	68.3238	68.4768	71.7493	69.1588	71.7688	71.512	68.3763	76.9025	79.5194	68.8468	87.5217	80.5803	95.8431	71.2057	73.6521	70.8993	76.2397	88.2038	70.4671	62.7895	67.812	59.4167	62.6538	60.721	61.2738	55.0638	54.418	58.5633	50.8061	54.3836	52.8549
Smo430704|PACid_15422164	Specific	NE	NE	'not assigned.no ontology'	0	0	0	0	0	0	0	0	0	0	0	0	0	0	0	0	0	0	0	0	0	0	0	0	0	0.524455	0	0	0	0	0	0	0	0	0	0
Smo408692|PACid_15423418	Archeaplastidia I	NR	NR	'RNA.regulation of transcription.MYB-related transcription factor family'	0.492454	0.218094	0.248144	0.476256	0.434334	1.178	0.521586	0.155078	0.794928	0.804133	0.728228	1.1789	1.06317	0.159784	1.65283	0.197566	0.744735	0.359232	1.25552	1.28803	0.938649	0.52117	0.476777	0.260026	0.74813	0	0.980474	0.176324	0	1.11311	0	1.02262	0.436109	0.526488	0.513658	0.415246
Smo409941|PACid_15406266	Archeaplastidia I	4.46758e-17	10	'not assigned.unknown'	51.9891	44.8546	50.5221	100.431	98.2836	116.173	121.902	117.859	119.08	177.78	192.786	202.94	252.821	268.065	229.871	275.934	264.381	279.123	107.257	156.321	127.907	59.7112	84.4491	58.4539	43.5519	44.0017	40.0033	29.1522	24.4514	32.1741	20.0383	26.1498	23.0515	20.9279	22.3441	23.6097
Smo110454|PACid_15407395	Streptophyta	5.74117e-05	11	'hormone metabolism.auxin.induced-regulated-responsive-activated'	27.3664	42.6009	44.2688	43.3393	47.0942	34.6667	35.5424	51.8476	40.4353	57.9646	47.529	36.4618	57.3402	34.833	52.4456	58.0185	60.6959	55.3936	45.378	45.0812	46.4944	30.6746	34.03	38.3279	43.445	36.4496	42.8794	32.9726	36.0251	38.1106	37.5233	34.7691	28.7832	24.4159	25.8755	33.2197
Smo403420|PACid_15407099	Archeaplastidia I	NR	NR	'not assigned.unknown'	0.140701	0.145396	0.545916	0.416724	0.434334	0	0	0	0.847923	0.938155	0.194194	0.589451	0.283512	0	0	1.05368	0	0.502925	0.837011	0.234188	0.876072	0.148906	1.84751	0.468047	1.65657	0	0.457554	1.82202	0	0.371035	0.77711	1.16871	0	0.921355	0.449451	0.237283
Smo234630|PACid_15404602	Streptophyta	6.17444e-10	16	'misc.nitrilases, *nitrile lyases, berberine bridge enzymes, reticuline oxidases, troponine reductases'	58.7428	68.0452	66.8499	80.785	81.2205	85.7694	89.7873	94.9592	102.387	96.764	102.34	110.143	101.993	86.2303	90.8422	99.8366	105.752	110.715	121.964	124.295	128.908	135.281	155.966	134.434	128.678	125.922	122.494	134.712	110.113	121.488	110.905	111.1	116.192	101.481	95.7973	99.659
Smo77169|PACid_15416377	Archeaplastidia I	0.00049924	24	'redox.thioredoxin'	155.545	157.173	166.008	138.71	142.834	115.78	146.044	123.442	95.7623	160.827	137.004	105.007	133.888	91.1836	156.066	141.918	125.711	122.57	82.8043	96.1342	119.208	116.742	101.494	120.028	155.878	141.288	154.653	172.327	118.1	172.107	185.84	149.814	153.324	198.223	204.372	180.098
Smo409434|PACid_15402392	Archeaplastidia I	NR	NR	'minor CHO metabolism.others'	5.06524	5.23424	5.0125	6.19133	6.32887	4.43151	5.88647	9.45974	11.023	10.1857	11.3604	10.1049	8.57623	9.85337	9.66271	10.1417	8.26656	9.62742	5.67972	7.43547	9.76195	6.55185	9.77393	10.6091	11.0616	16.9399	9.08572	13.5182	9.37305	12.6152	11.4901	10.2992	10.6535	8.9503	9.18165	9.01677
Smo161477|PACid_15401812	Archeaplastidia I	NR	NR	'not assigned.unknown'	30.6025	25.9531	23.0774	25.7178	27.6112	26.7012	28.0911	29.9817	27.6635	27.0055	29.032	26.0201	29.627	37.6026	24.8561	34.3765	24.9486	30.6784	28.0997	25.7021	27.0957	24.9417	28.249	27.0427	26.2914	26.6947	27.8455	26.7425	26.326	28.0927	23.9794	28.9255	26.3535	25.6663	27.4807	25.7452
Smo413897|PACid_15417659	Streptophyta	1.62643e-19	11	'protein.degradation.ubiquitin.E3.SCF.FBOX'	47.2756	35.1131	35.286	55.722	56.5875	76.6259	84.5714	87.0502	78.1149	102.46	106.71	114.522	116.949	155.63	123.581	157.921	145.521	134.065	99.4249	127.106	112.7	100.809	110.553	93.5054	61.4536	64.1408	49.9388	47.9014	56.6458	49.8247	39.1331	40.8317	38.7514	29.8782	33.3236	33.101
Smo110192|PACid_15405240	Specific	0.00124329	18	'cell.organisation.cytoskeleton.Myosin'	5.76875	4.43457	3.82141	5.06022	3.97105	4.4876	4.39622	3.98033	5.61749	4.89181	5.53453	6.82079	4.32355	6.65768	6.42062	5.53185	5.65999	5.31663	5.61993	5.62051	4.50551	4.09491	6.79407	7.48875	7.74849	8.96817	6.79795	8.34601	7.66145	6.78465	8.04864	6.20876	7.72537	5.52813	8.21854	6.22869
Smo420730|PACid_15415197	Specific	0.0100886	17	'cell wall.cell wall proteins.AGPs.AGP'	4.71349	2.54442	2.77921	3.27426	3.04034	1.34628	0.745123	2.89478	1.90783	3.55159	2.91291	1.68415	2.62248	4.15439	0.572134	3.49033	3.27683	4.16709	3.5274	4.56667	3.50429	4.31827	3.69502	3.22432	4.27503	4.45786	4.90237	2.87996	2.60815	3.33932	4.9402	5.69745	4.23649	2.82987	5.13658	2.8474
Smo404078|PACid_15407086	Specific	NE	NE	'not assigned.unknown'	0	0	0	0	0	0	0	0	0	0	0	0	0	0	0	0	0	0	0	0	0	0	0	0	0	0	0	0	0	0	0	0	0	0	0	0
Smo105943|PACid_15418751	Archeaplastidia I	0.0308014	12	'protein.degradation.ubiquitin.E2'	19.8389	10.3958	10.2235	10.2395	11.2306	14.1921	19.7458	14.3188	10.917	12.196	11.4574	13.6416	13.5377	22.7426	13.7948	18.5053	17.8736	17.5305	13.2726	13.9342	12.2024	15.1139	16.2104	17.4218	12.1304	14.3176	11.3735	12.9304	17.6865	16.1665	12.2672	14.3897	12.5226	12.0434	8.7964	10.7371
Smo231587|PACid_15417651	Viridiplantae	5.51392e-19	1	'lipid metabolism.FA synthesis and FA elongation.ACP desaturase'	195.153	208.861	179.606	160.617	150.652	116.79	92.9913	87.9807	90.1449	62.7894	60.7827	69.8921	58.6869	60.6648	50.6021	56.0429	62.3343	51.442	46.753	48.3598	46.3067	52.117	54.2334	59.338	67.973	59.7878	67.3912	74.9965	71.9687	73.889	92.6427	101.605	99.9937	146.759	149.988	140.175
Smo409561|PACid_15403198	Viridiplantae	7.86623e-09	4	'protein.degradation.ubiquitin.E3.SCF.FBOX'	150.902	155.355	132.856	57.2103	41.9443	43.6981	40.1621	35.306	33.599	33.7066	34.5665	26.6095	33.3835	31.371	30.0688	32.5325	31.9491	31.1813	16.3815	23.3603	20.7754	16.9753	16.0316	18.2538	20.4133	18.8804	21.309	15.1051	23.7994	19.6649	18.3731	24.4698	29.157	54.8206	54.7688	45.4991
Smo103038|PACid_15405929	Viridiplantae	2.71898e-10	13	'cell wall.degradation.mannan-xylose-arabinose-fucose'	37.4969	35.2585	39.2563	44.8276	50.0105	48.3539	47.6879	53.1399	56.2279	55.9542	59.4234	65.3449	63.7901	65.8844	60.7098	53.4087	61.3662	68.5415	64.689	58.3128	60.1987	61.1258	65.9144	60.5861	60.5451	59.6305	58.3055	56.3061	53.7931	56.3974	57.7282	53.7606	51.3986	44.8831	42.441	44.6093
Smo153092|PACid_15419777	Viridiplantae	1.25276e-15	12	'misc.misc2'	26.1704	28.9337	30.1743	29.4684	28.9763	38.93	39.8641	41.1473	35.4008	79.8772	87.3873	88.4177	121.697	141.622	140.046	149.162	133.754	135.071	93.2071	91.6846	96.3054	59.7112	71.457	62.6143	44.5137	47.2534	44.4481	39.4378	33.1724	38.5877	39.0776	33.8195	29.4685	24.6791	28.4438	28.3554
Smo403170|PACid_15404931	Viridiplantae	6.17444e-10	15	'not assigned.no ontology.pentatricopeptide (PPR) repeat-containing protein'	9.56768	7.26978	8.38726	7.4415	7.56982	9.25569	12.9651	10.1317	8.21426	10.4537	9.95245	11.8732	10.6317	12.7295	9.53557	13.8296	12.8839	12.142	22.4199	16.4517	13.3288	15.1884	16.0316	13.4694	14.0542	16.0483	12.5501	13.577	12.5517	12.9862	12.8778	11.3219	11.588	10.3981	10.0805	7.77103
Smo169817|PACid_15405766	Prokaryotic	3.4959e-13	1	'hormone metabolism.gibberelin.signal transduction'	96.4507	75.1696	58.7604	66.1996	51.1273	43.8663	37.4052	30.2918	30.3663	31.7632	27.0901	18.4414	23.6023	30.9449	20.0883	17.7809	24.5763	22.3442	21.284	15.3979	16.8957	23.3782	13.469	17.7858	28.3755	34.142	34.3166	42.2002	36.1066	35.6194	43.0741	34.623	39.3121	58.4402	52.7142	51.6685
Smo445001|PACid_15416397	Archeaplastidia I	NR	NR	'not assigned.unknown'	53.3258	51.5428	52.5072	52.1501	54.4158	53.7391	57.0019	56.8618	59.4076	69.8255	73.2597	71.8288	63.2231	66.2573	56.9591	47.4158	54.8125	66.3861	55.7808	60.0107	65.768	60.3068	79.6814	64.9025	67.3317	67.0253	63.9923	71.3525	61.2916	72.0339	64.1671	67.4198	64.8557	61.3359	55.7319	57.9565
Smo98236|PACid_15412085	Specific	NR	NR	'not assigned.unknown'	0.562805	1.09047	2.08441	0.119064	0.372286	0	0	0	0.688938	1.47424	1.21371	1.34732	0.425267	1.81089	0.762846	1.51467	0.521314	0.431078	0.0597865	0.058547	0.688342	0.744529	0.41718	0.312031	0.267189	2.20271	0.196095	1.58692	0.570533	0.689066	0.333047	0.949575	0.311507	0.65811	0.642073	0.415246
Smo228081|PACid_15404631	Archeaplastidia I	NR	NR	'protein.postranslational modification'	81.5364	65.5008	68.041	74.0579	69.9898	91.9398	68.1787	72.9899	70.1657	76.6607	79.3768	75.534	75.0597	98.2141	66.1769	85.3485	82.9635	79.5339	72.4014	67.3876	66.6441	76.9098	85.0451	76.2917	80.7981	93.248	73.797	75.8193	66.5079	81.1507	72.6043	66.9816	69.4037	71.9973	71.1417	72.846
Smo407291|PACid_15417550	Embryophyta	0.00259777	8	'protein.degradation.subtilases'	3.02508	3.12601	2.72958	3.51239	2.29577	2.97304	2.98049	3.10155	3.12672	3.41756	3.25275	3.70512	3.96916	5.1131	2.7971	2.5025	3.35131	2.87386	1.97295	3.45427	2.75337	3.64819	2.56268	3.48435	2.77877	1.67825	2.28777	1.88079	2.20063	2.49124	2.33133	3.21395	2.92816	1.05298	2.37567	2.49148
Smo407436|PACid_15418973	Specific	1.36443e-09	17	'not assigned.unknown'	30.8136	24.5719	24.2188	28.2182	25.0673	26.533	25.2597	27.7072	26.3916	30.6241	30.1972	29.7252	30.761	33.7678	32.8659	32.7959	35.4494	35.2047	33.0021	30.3859	32.0392	37.0775	40.1089	37.2877	42.964	38.0754	39.219	35.2648	45.0721	37.3156	36.0246	33.6734	41.4927	32.9713	34.5435	31.3214
Smo231979|PACid_15420649	Archeaplastidia I	NE	NE	'cell.organisation.cytoskeleton.mikrotubuli'	0	0	0.0992575	0.059532	0.124095	0	0	0	0.158986	0.268044	0.388388	0	0	0.426092	0	0.131711	0	0.215539	0.119573	0.292735	0.125153	0	0.297986	0	0.106876	0	0.0653649	0.117549	0	0.10601	0.111016	0	0.186904	0.131622	0.128415	0.118642
Smo428576|PACid_15414871	Specific	NE	NE	'not assigned.unknown'	0	0	0	0	0	0	0	0	0	0	0	0	0	0	0	0	0	0	0	0	0	0	0	0	0.0534379	0	0	0.0587747	0	0	0	0	0.0623013	0	0	0
Smo412774|PACid_15414013	Archeaplastidia I	0.00465711	18	'cell.cycle'	15.9696	23.7722	17.4197	19.7051	21.0962	13.7994	19.5967	23.8303	20.5091	26.3353	24.8568	19.4519	26.2957	19.4404	23.7118	22.1932	26.8105	29.0978	28.3388	20.4915	21.4638	17.422	22.2893	28.0308	35.4293	29.0023	31.3098	28.2118	35.5361	32.1741	32.4166	32.2125	26.2289	18.7561	24.6556	26.813
Smo443452|PACid_15413844	Specific	0.00038051	2	'misc.plastocyanin-like'	92.3703	24.8627	15.5834	22.5626	19.7312	47.9052	7.37672	5.58279	6.94237	2.54642	4.51501	7.07341	4.39443	7.35008	2.54282	5.72941	4.46841	3.08939	4.60356	2.22479	4.94355	7.51974	3.51623	11.1811	2.77877	4.82498	5.35992	3.70281	7.00941	6.36061	3.88555	9.20358	4.7972	19.2826	14.5109	6.34733
Smo422954|PACid_15422520	Specific	2.75043e-07	15	'not assigned.unknown'	4.15069	3.1987	3.37476	4.40537	4.90177	4.26322	5.36488	5.47941	5.35252	7.23719	6.79679	6.82079	7.15867	9.05445	5.91205	6.84895	6.1813	7.18464	8.66904	8.13804	8.57299	8.18981	11.3831	8.63287	6.35911	8.70594	9.73937	7.69948	9.21004	6.78465	8.27068	7.23138	6.66624	6.44948	4.30189	4.86431
Smo438773|PACid_15423409	Specific	2.79695e-06	9	'not assigned.unknown'	23.2861	22.8271	18.313	21.0743	23.8263	33.7692	37.1816	28.2241	25.5437	29.3508	33.1586	28.2095	28.7764	41.7037	27.7167	36.1546	33.3641	34.4863	33.4207	24.2385	25.5312	21.4424	23.7793	21.9982	21.108	15.9959	19.5441	20.2185	23.8809	21.414	20.982	19.3567	23.5499	20.4014	21.8305	17.9742
Smo438664|PACid_15422682	Specific	NR	NR	'signalling.MAP kinases'	65.4261	51.6155	47.7429	50.5427	49.8864	70.3993	52.7547	51.1756	49.1796	55.4181	56.7047	57.9346	56.4897	63.967	49.2671	58.4137	51.0143	61.8597	47.889	59.9521	59.9484	57.7754	64.5437	54.8135	54.4532	50.6623	55.2334	58.4808	58.0314	57.4045	51.2338	49.8892	50.5887	53.636	50.8522	45.4398
Smo419770|PACid_15412044	Archeaplastidia I	9.99703e-09	20	'RNA.regulation of transcription.EIN3-like(EIL) transcription factor family'	28.2809	24.063	27.5936	16.3118	16.0083	23.9526	22.6517	20.4186	26.2856	20.0363	19.9534	31.1567	17.8612	20.8252	17.6726	16.2663	20.7781	16.9557	26.5452	29.2735	26.157	41.098	45.0554	39.1079	45.0481	50.8721	34.578	50.1936	54.6897	49.9838	47.9033	50.5466	55.9466	43.6327	46.5503	37.3721
Smo407468|PACid_15419059	Specific	NE	NE	'not assigned.unknown'	0	0	0	0	0	0	0	0	0	0	0	0	0	0	0	0	0	0	0	0	0	0	0	0	0	0	0	0	0	0	0	0	0	0	0	0
Smo430240|PACid_15418548	Streptophyta	NE	NE	'not assigned.unknown'	0	0	0	0	0.0620477	0	0	0	0	0	0	0	0	0	0	0	0	0	0	0	0	0	0	0	0	0	0	0	0	0	0	0	0	0	0	0
Smo74165|PACid_15407494	Prokaryotic	7.46985e-07	4	'DNA.unspecified'	75.2048	68.1179	68.5373	66.6163	63.1025	68.6604	56.4058	60.6354	64.5482	49.9232	63.4529	84.1231	53.9381	74.4595	41.1937	49.2598	37.9815	34.7736	32.0456	35.5966	32.5398	33.6527	39.8109	40.6161	36.979	41.9039	27.7801	31.2094	41.3229	38.9057	37.7454	43.0961	36.0102	46.4626	44.4957	44.0754
Smo89106|PACid_15406891	Archeaplastidia I	NR	NR	'mitochondrial electron transport / ATP synthesis.NADH-DH.localisation not clear'	47.4163	65.4281	75.5846	71.0217	69.9898	49.5319	46.8682	64.2021	72.9744	82.6917	75.8813	73.0077	78.1075	54.8593	83.9766	71.2554	80.5058	74.361	83.6413	71.4859	69.2723	66.4864	74.854	81.0761	87.4244	69.7524	88.9617	75.3491	64.2258	80.1436	71.4942	80.6408	77.316	63.4418	69.8576	81.5662
Smo423986|PACid_15403153	Embryophyta	NE	NE	'amino acid metabolism.synthesis.aspartate family.lysine.LL-diaminopimelic acid aminotransferase'	0.0703506	0	0	0	0.186143	0	0	0	0	0	0.0485485	0.421037	0.0708779	0	0	0.197566	0.372367	0	0.119573	0	0	0	0.297986	0.10401	0.267189	0	0.13073	0	0	0.053005	0	0.219133	0.186904	0	0	0.0593208
Smo427335|PACid_15410287	Specific	0.0253621	17	'not assigned.unknown'	11.2561	5.88852	6.35248	5.41742	4.59153	8.69473	2.38439	3.92863	8.21426	5.4279	4.85485	8.58915	7.3713	4.63375	8.00988	6.71724	8.7134	7.04095	7.89182	4.44957	5.69447	9.82778	10.0123	9.20492	10.5807	8.70594	7.77843	7.11174	6.60189	8.48081	10.9906	7.88878	11.0273	5.98881	7.76908	5.6948
Smo423693|PACid_15423195	Specific	NE	NE	'not assigned.unknown'	0	0	0	0	0	0	0	0	0	0	0	0	0	0	0	0	0	0	0	0	0	0	0	0	0	0	0	0	0	0	0	0	0	0	0	0
Smo406981|PACid_15419941	Specific	1.6026e-08	14	'not assigned.unknown'	3.16578	3.1987	3.17624	3.03613	2.91624	2.52428	5.81196	3.87694	4.23962	4.02066	5.24324	4.29457	5.38672	8.20226	7.18346	5.26842	6.92603	6.25064	9.32669	8.37222	5.63189	7.44529	4.41019	7.12472	5.18347	10.0695	5.16383	4.93707	5.29781	4.87646	5.05122	4.23657	4.548	4.60677	4.17348	3.79653
Smo233033|PACid_15419513	Archeaplastidia I	0.00415285	14	'lipid metabolism.lipid degradation.beta-oxidation.acyl CoA DH'	6.68331	4.28917	4.51622	4.34584	5.52225	8.07769	8.71794	5.73787	5.03455	8.24236	8.78728	10.1049	8.0092	12.3034	9.40843	8.95632	7.5963	9.69926	6.6363	7.66966	6.75827	11.3913	10.1911	10.193	8.76381	7.97171	7.71306	5.70114	8.23198	8.79884	6.38341	7.08529	8.22378	7.10759	6.87018	5.33888
Smo420004|PACid_15409699	Specific	3.37198e-07	19	'not assigned.unknown'	23.4971	24.5719	24.5662	19.8837	18.1179	22.1015	15.7966	17.0068	15.7396	21.1755	19.9049	27.7884	20.2002	19.0143	19.8976	22.8518	23.906	23.5656	22.3004	19.6133	26.7828	26.2819	31.1693	29.1229	36.2309	26.2227	31.6366	35.3824	30.4828	37.4746	27.5874	26.369	32.459	38.0388	37.4329	28.5926
Smo438020|PACid_15418033	Specific	4.00107e-08	19	'not assigned.unknown'	16.3917	17.5929	19.0574	15.3593	13.4023	21.8771	20.7144	14.5256	17.4354	16.2167	16.0696	18.273	16.0184	19.3339	18.6897	21.1396	18.6928	14.4411	23.1972	24.7654	26.595	29.5578	21.9317	28.3949	32.0093	32.8833	27.0611	30.1514	38.6333	30.4249	29.3082	33.089	33.7673	26.9825	31.0121	31.9146
Smo102321|PACid_15405257	Specific	3.58503e-10	15	'not assigned.no ontology.pentatricopeptide (PPR) repeat-containing protein'	1.19596	1.45396	0.545916	0.833448	1.24095	0.11219	3.20403	0.568618	0.582947	3.48458	0.825325	2.3578	3.68565	3.99461	2.1614	4.54402	3.87262	6.60987	5.14164	4.03974	9.76195	12.0614	7.39004	6.60466	4.16815	6.03123	6.01357	4.23178	1.38558	5.03548	1.27668	1.24175	2.30515	2.23758	1.7978	2.01691
Smo98284|PACid_15412207	Viridiplantae	NR	NR	'lipid metabolism.FA synthesis and FA elongation.ACP protein'	16.462	13.7399	19.1567	9.287	14.5192	12.9019	10.3572	19.5398	9.32716	17.892	11.3604	13.81	11.624	7.40334	14.1126	12.9735	19.5865	12.0702	11.2996	10.0701	14.6429	13.7738	15.9124	14.3014	18.8636	12.0625	12.354	13.2831	16.7085	15.4775	19.8718	17.9689	13.2702	14.3468	11.6215	14.5929
Smo186416|PACid_15408293	Specific	4.58201e-07	16	'not assigned.no ontology.tetratricopeptide repeat (TPR)'	1.05526	1.23586	0.694803	0.833448	0.372286	1.23409	0	0.465233	0.370966	0.804133	0.679679	0.589451	1.48844	0	2.41568	3.02934	3.87262	2.80201	3.88612	1.93205	3.94232	4.09491	3.75462	3.22432	3.25971	4.56275	3.59507	3.29138	0.570533	2.91528	1.66524	1.02262	1.05912	0.921355	0.642073	0.889813
Smo419654|PACid_15411275	Specific	0.000176105	16	'not assigned.unknown'	0.844207	0.0726978	0.545916	0.654852	0.310239	0	0	0.775388	0.370966	0.6031	0.776776	0.589451	0.425267	0.692399	0.699275	0.921974	1.71289	0.862157	0.298932	1.34658	0.625766	1.71242	2.1455	1.24813	0.74813	0.944018	1.50339	0.88162	1.14107	0.742071	0.277539	0.876531	0.872219	1.25041	0.770488	0.415246
Smo110377|PACid_15406734	Archeaplastidia I	NR	NR	'not assigned.no ontology'	12.5224	9.66881	9.18132	10.3586	11.5409	15.4822	14.3809	13.1299	9.59213	12.5311	14.6131	10.6943	11.7657	16.9371	12.7777	12.6442	15.1181	14.0819	11.6584	15.6906	12.3276	12.2103	13.2902	13.3133	11.1151	15.9959	11.8964	12.3427	13.0408	12.6152	11.3236	9.27662	12.398	14.0836	11.2363	9.60998
Smo139753|PACid_15405809	Archeaplastidia I	0.00049924	16	'RNA.regulation of transcription.Polycomb Group (PcG)'	61.4864	51.3974	49.4302	55.722	54.2917	61.7607	59.6098	53.5018	54.0021	56.4903	58.2097	69.1342	61.3803	72.4888	71.3896	69.1481	73.8777	57.7645	58.7103	66.041	63.3275	72.8149	79.6218	68.2829	67.5989	67.2351	64.9074	65.7101	75.8809	70.3377	65.1108	63.4024	73.9517	59.2958	64.2073	54.1599
Smo135731|PACid_15416415	Archeaplastidia I	0.00521707	16	'not assigned.unknown'	7.17576	8.72374	8.13912	10.8348	6.8873	16.4359	15.2005	7.54711	13.6198	9.51557	10.972	8.92598	7.51306	5.43267	9.28129	13.1711	15.8629	12.7168	8.48968	14.8124	15.8319	16.5285	14.0053	18.2538	18.9704	24.7018	13.9227	15.1051	9.37305	14.5764	11.5456	11.0297	15.7622	14.0178	11.9426	11.3303
Smo420634|PACid_15414477	Specific	NR	NR	'not assigned.unknown'	2.25122	1.81745	2.13404	2.55988	2.23372	1.40238	4.8433	1.29231	2.54377	2.61343	2.71872	1.34732	1.48844	2.39677	5.02207	2.23908	2.08526	2.29908	1.79359	2.10769	3.12883	4.69053	1.78791	1.45615	1.81689	1.78315	1.83022	2.64486	3.83072	2.86227	1.88727	3.28699	2.80356	2.10595	2.76091	2.8474
Smo4371|PACid_15415153	Specific	NR	NR	'lipid metabolism.lipid degradation.lysophospholipases.carboxylesterase'	0.281402	0.363489	0.198515	0.119064	0.682525	0.280475	0.96866	0.20677	0.10599	0.268044	0.097097	0.168415	0	1.01197	1.77997	0.724408	0	0.359232	0	0.058547	0.438036	0	0.238389	0.416042	0.213751	0.681791	0.522919	0.235099	0	0.21202	0.555079	0.0730442	0.124603	0.065811	0.0642073	0.118642
Smo232506|PACid_15420363	Archeaplastidia I	NR	NR	'cell.organisation.cytoskeleton.mikrotubuli'	3.72858	7.70597	6.84877	5.89367	7.01139	4.65589	5.81196	6.97849	5.45851	7.30421	6.6026	6.14713	9.14325	2.50329	13.2227	9.15389	12.3626	6.25064	6.99502	6.55727	6.88342	4.76498	3.45663	5.51255	7.0538	8.96817	6.73259	4.99585	8.39499	6.94366	8.77025	7.45051	6.35474	3.68542	5.00817	6.52529
Smo409854|PACid_15405506	Specific	NE	NE	'not assigned.unknown'	0	0	0	0	0	0	0	0	0	0	0	0	0	0	0	0	0	0	0	0	0.438036	0	0	0	0.213751	0	0.13073	0	0	0.21202	0	0	0	0	0	0.118642
Smo126781|PACid_15412313	Archeaplastidia I	NR	NR	'protein.degradation.cysteine protease'	108.34	56.6316	56.5271	69.4739	67.9422	129.86	76.3751	63.8403	64.9191	65.8719	87.8728	99.4488	70.6653	95.7641	72.6611	98.7171	69.0369	62.2908	53.4491	54.5073	64.3913	75.5697	68.7155	59.234	67.7592	85.4861	66.1493	70.8823	71.6427	90.3736	84.483	82.8322	73.0172	117.012	78.5255	78.8374
Smo413208|PACid_15412850	Tracheophyta	0.000651811	21	'misc.acid and other phosphatases'	2.81402	2.98061	3.82141	2.61941	2.91624	1.79504	2.08634	2.42955	2.75575	2.81446	3.3984	1.68415	1.84283	1.70437	2.54282	2.5025	1.86184	3.44863	2.27189	2.34188	2.37791	3.12702	2.97986	2.86029	4.00784	3.04184	2.4185	3.76158	3.09718	3.92237	3.44149	2.19133	3.80038	3.61961	3.65982	4.09314
Smo72536|PACid_15404648	Specific	0.000269699	15	'not assigned.no ontology.pentatricopeptide (PPR) repeat-containing protein'	1.68841	0.872374	0.595545	2.91707	0.744573	1.34628	0	0.620311	1.58986	1.60827	1.16516	2.02098	2.62248	0	4.25922	5.26842	1.78736	5.31663	3.64698	5.03504	1.8773	2.23359	8.04561	7.69677	4.59566	2.8845	4.837	2.52731	3.01568	2.59725	5.77282	4.89396	3.42657	0.789733	1.15573	1.06778
Smo80448|PACid_15405292	Prokaryotic	4.2048e-05	14	'nucleotide metabolism.synthesis.purine.GAR Synthetase'	38.4818	28.6429	26.1047	27.9205	29.5968	34.2741	38.9699	33.1866	29.3593	38.1963	34.0811	39.9143	39.9043	62.2094	40.4308	38.7888	37.3857	40.5214	36.0513	39.2265	37.3582	41.917	44.6979	40.148	37.0859	38.9145	41.2453	38.8501	36.5141	39.3827	31.806	32.7969	33.082	31.8525	29.7922	29.5418
Smo132907|PACid_15409123	Archeaplastidia I	5.42775e-18	11	'TCA / org transformation.TCA.aconitase'	66.6924	64.7738	63.2767	75.308	84.7572	87.0034	85.3166	97.0269	91.3108	112.311	110.691	95.0701	113.192	111.423	102.921	127.496	133.903	140.316	104.746	107.785	106.13	94.6296	93.7463	94.3375	77.5384	71.6405	73.797	69.119	75.7179	69.8076	66.776	62.2337	58.2518	53.3728	52.7784	61.8123
Smo174742|PACid_15420001	Viridiplantae	4.7121e-10	19	'not assigned.unknown'	126.983	154.338	145.512	111.444	124.592	90.3131	94.4071	106.797	111.555	121.089	119.235	113.596	129.494	134.698	136.295	135.925	132.19	168.695	152.037	143.323	173.9	176.528	192.022	184.151	195.315	165.833	212.828	234.393	198.464	230.519	201.494	226.291	183.041	190.128	209.059	209.403
Smo90290|PACid_15411215	Viridiplantae	NR	NR	'TCA / org transformation.TCA.malate DH'	3.02508	3.1987	3.57327	3.03613	4.21924	5.6656	6.03549	3.67017	3.3387	4.8248	4.56356	4.54719	4.1818	11.7175	1.77997	4.34645	5.65999	5.02925	3.34804	2.10769	2.87852	4.98834	3.81422	3.27633	2.88565	3.93341	2.81069	3.29138	2.03762	3.97538	2.38684	3.06786	3.42657	4.93583	3.91665	2.8474
Smo96761|PACid_15410155	Embryophyta	0.00204116	23	'protein.postranslational modification.kinase.receptor like cytoplasmatic kinase VI'	94.4105	103.304	92.6569	106.503	106.35	106.805	104.764	117.962	117.49	96.0269	100.69	96.3332	99.0873	86.6564	79.5902	89.2998	88.4	90.3109	75.5701	88.9915	87.1692	98.0544	93.0311	97.8738	111.151	120.467	99.4854	120.018	92.9154	111.947	112.126	108.105	108.28	104.705	109.281	101.854
Smo18324|PACid_15422071	Embryophyta	1.81884e-07	16	'lipid metabolism.TAG synthesis'	3.86928	2.25363	1.98515	4.4649	3.53672	0	3.20403	3.72186	1.96082	4.42273	3.49549	7.74707	5.95374	2.45003	10.6798	4.54402	7.96866	7.9031	9.32669	9.13333	12.8282	6.25404	9.29715	9.933	7.69505	6.50324	8.69353	8.16968	8.23198	7.95076	4.9402	6.72007	5.23331	4.93583	5.71445	4.80499
Smo428242|PACid_15412459	Archeaplastidia I	2.28165e-09	11	'RNA.regulation of transcription.HDA'	101.938	99.8141	94.3443	92.9295	102.379	112.471	109.906	111.191	89.1909	134.491	118.847	111.659	136.44	163.459	150.408	135.662	146.191	147.86	155.923	129.565	137.418	142.205	94.2231	110.043	101.959	113.754	113.408	92.0412	106.69	105.321	97.8604	94.0079	82.6739	81.8689	86.0378	93.7863
Smo413620|PACid_15415984	Streptophyta	5.44861e-12	16	'tetrapyrrole synthesis.heme oxygenase'	111.646	134.927	143.725	121.029	115.843	110.395	112.29	135.073	137.47	173.023	164.045	183.319	183.007	161.489	196.306	155.682	181.194	188.525	223.721	219.2	194.676	200.65	251.023	238.08	259.922	229.501	228.189	207.24	189.906	213.769	201.216	210.367	200.548	185.916	154.29	186.801
Smo415327|PACid_15419488	Streptophyta	1.59485e-05	19	'not assigned.unknown'	6.33155	11.1228	9.82649	9.70372	10.6722	8.75083	9.91013	10.752	11.5	10.5877	11.4574	11.0312	9.56852	7.98922	8.3913	11.393	9.38366	9.84295	10.8811	14.5197	13.6417	11.5402	11.8598	15.9656	17.1001	17.6741	16.7988	14.9875	15.2414	16.0075	14.9316	14.0245	16.8214	13.0306	15.0245	16.4319
Smo405154|PACid_15410881	Specific	NE	NE	'not assigned.unknown'	0.140701	0.145396	0.0992575	0	0.0620477	0	0.223537	0	0	0	0.097097	0.168415	0	0.0532615	0.444993	0.0658553	0.22342	0.0718464	0.298932	0.292735	0.312883	0.595623	0.297986	0.0520052	0.534379	0.5769	0.13073	0.117549	0.326019	0.371035	0.111016	0	0.498411	0	0.128415	0.0593208
Smo439923|PACid_15405465	Streptophyta	9.6297e-08	14	'not assigned.unknown'	20.1906	19.6284	19.0078	23.6342	24.3848	21.1478	22.6517	27.914	29.8363	29.8199	30.6341	32.083	28.7764	29.9329	27.6532	26.3421	28.151	33.5523	35.6328	32.6107	36.4821	32.2381	35.2219	34.5835	38.5821	32.6735	29.8064	35.206	30.1568	30.4779	29.7522	28.8525	29.157	20.4014	20.739	21.7708
Smo412139|PACid_15409222	Specific	NE	NE	'hormone metabolism.gibberelin.synthesis-degradation.copalyl diphosphate synthase'	0.140701	0	0	0	0	0.504856	0	0	0	0	0	0	0	0.213046	0	0.197566	0	0	0	0.117094	0	0	0	0.10401	0	0	0	0	0	0	0	0.146088	0	0.131622	0	0
Smo142633|PACid_15414200	Viridiplantae	4.64851e-15	2	'gluconeogenesis / glyoxylate cycle.PEPCK'	733.264	444.184	456.982	564.185	516.919	616.765	481.498	404.546	376.69	234.874	268.765	334.05	258.137	333.63	175.327	210.605	224.091	189.674	150.184	128.511	129.909	158.734	157.217	124.813	201.995	224.624	251.197	196.484	256.577	291.157	368.017	311.607	328.266	510.365	526.628	427.703
Smo79010|PACid_15421255	Archeaplastidia I	1.59485e-05	15	'DNA.unspecified'	2.46227	1.59935	1.83626	1.78596	2.17167	2.80475	2.38439	2.89478	3.97464	2.61343	2.18468	5.05244	2.26809	5.91202	6.10277	3.95132	6.10683	5.53217	4.78292	6.49872	4.44294	6.55185	6.61528	4.0044	7.21411	6.87035	3.39898	3.9379	2.68966	3.76336	5.6063	0.803487	3.61348	3.15893	3.01774	2.31351
Smo442045|PACid_15407623	Archeaplastidia I	NE	NE	'not assigned.unknown'	0.281402	0.145396	0.248144	0.357192	0.0620477	0.22438	0.298049	0.723696	0	0.134022	0.145646	0.168415	0.35439	0.0532615	0.381423	0.460987	0.670261	0.143693	0.298932	0.175641	0.250306	0.148906	0.297986	0.260026	0.213751	0	0.13073	0.117549	0	0.10601	0.333047	0.365221	0.311507	0.131622	0.385244	0.474567
Smo408339|PACid_15421029	Specific	NR	NR	'not assigned.unknown'	0.492454	1.09047	0.744431	0.238128	0.80662	0.504856	0.521586	0.361848	0.211981	1.40723	1.16516	0.505244	0.496145	1.70437	1.01713	0.395132	2.45763	0.502925	1.43488	0.409829	0.750919	1.11679	0.536374	1.24813	0.534379	0.944018	0.588284	0.940395	4.23825	0.689066	2.1093	1.75306	1.61983	1.1846	1.47677	0.533888
Smo447095|PACid_15422390	Streptophyta	0.0029258	18	'not assigned.no ontology.tetratricopeptide repeat (TPR)'	83.5062	83.1663	82.086	82.6305	86.8668	74.326	73.6181	82.1911	77.956	84.903	83.4063	77.0497	89.7314	68.3345	78.891	94.1731	95.7729	87.94	80.1139	93.0898	87.2943	88.1522	79.145	86.3287	92.2338	97.6534	87.8505	89.0436	90.0628	89.5785	92.0876	96.2723	90.2123	78.4468	82.7632	89.4558
Smo161472|PACid_15401804	Streptophyta	9.0634e-05	13	'minor CHO metabolism.others.Xylose isomerase'	32.6427	37.8029	40.1993	41.9106	41.4479	50.0368	46.7937	45.3344	48.9676	60.31	59.7632	64.8396	54.2925	47.2429	50.03	64.5382	55.8551	57.6926	53.2698	55.0342	52.0637	49.8834	55.3061	55.0735	51.7279	54.7006	52.0305	50.1348	54.5267	55.4433	45.1279	55.8058	39.3744	43.6327	44.1104	48.8211
Smo440468|PACid_15404897	Viridiplantae	9.6297e-08	5	'misc.UDP glucosyl and glucoronyl transferases'	105.948	67.2455	64.7655	83.2853	74.8295	86.5547	68.0297	51.6925	44.41	42.8871	48.6942	44.1246	45.291	63.6474	35.663	48.6012	44.833	38.2941	30.0726	36.3577	33.7914	23.0804	19.3095	23.4024	21.5889	22.7089	18.5636	20.1597	22.0878	27.7746	19.5388	18.6993	26.1043	55.4787	30.3058	25.508
Smo439273|PACid_15422569	Archeaplastidia I	3.02399e-15	22	'not assigned.unknown'	81.1846	46.7447	43.5244	31.4924	32.6991	47.3442	32.3383	24.6057	25.4377	20.5724	19.2738	23.7465	19.9167	18.8546	22.8218	23.1811	20.1823	15.447	29.3552	22.0137	21.9018	32.5359	26.5803	33.6994	39.2234	41.4319	36.4083	44.081	54.7712	48.0226	59.7265	62.2337	55.4482	61.1385	66.9682	55.1091
Smo404527|PACid_15410966	Specific	NR	NR	'not assigned.unknown'	4.29139	5.45234	5.55842	5.83414	5.4602	7.29236	4.91781	4.75571	4.82256	6.16502	5.38889	6.14713	6.87516	8.20226	6.92918	6.91481	4.91525	3.66417	7.11459	5.9718	5.38159	9.90223	5.30415	7.07271	7.37443	6.66057	5.49065	5.3485	7.57994	7.3147	6.54993	7.5966	7.28926	6.71273	6.67756	7.17782
Smo138189|PACid_15420719	Tracheophyta	NE	NE	'misc.short chain dehydrogenase/reductase (SDR)'	0	0	0	0	0	0	0	0	0	0	0	0	0	0	0	0	0	0	0	0	0	0	0	0	0	0	0	0	0	0	0.166524	0	0	0	0	0
Smo416889|PACid_15403942	Specific	NE	NE	'not assigned.unknown'	0	0	0	0	0	0.44876	0	0	0	0	0	0	0	0	0	0	0	0	0	0	0	0	0.119194	0	0	0	0	0	0	0.053005	0	0	0.124603	0	0	0
Smo66328|PACid_15407589	Streptophyta	0.0253621	12	'protein.glycosylation'	2.81402	2.03554	2.33255	3.21473	2.17167	1.85114	2.75695	2.37786	3.12672	3.48458	2.91291	3.19988	3.61477	1.91741	1.90711	3.88546	3.94709	2.51462	3.04911	3.10299	3.62944	3.87155	2.38389	2.44425	2.99252	4.40542	2.28777	1.52814	3.26019	2.01419	3.5525	2.41046	2.80356	1.57947	1.86201	1.4237
Smo53758|PACid_15417187	Archeaplastidia II	2.21646e-05	14	'transport.unspecified cations'	40.522	37.5848	36.1297	42.6845	41.8202	51.2148	38.3738	41.0439	42.9791	45.7686	47.5775	44.8825	43.8734	48.681	50.4114	53.4087	49.3014	49.574	48.6064	44.847	48.4969	52.0426	50.002	49.457	51.0866	48.7218	46.7359	50.2524	44.5016	46.0614	45.3499	44.0457	43.9224	44.225	45.844	41.1687
Smo93518|PACid_15421942	Archeaplastidia I	0.00124329	24	'RNA.regulation of transcription.putative transcription regulator'	117.274	119.297	114.295	104.955	106.04	108.768	92.1717	91.5992	103.288	106.213	117.584	112.501	100.434	106.257	91.2236	86.5997	86.4637	102.74	81.9075	78.0432	105.066	100.809	118.539	104.635	106.021	116.114	108.571	126.13	107.505	126.47	110.627	106.645	104.791	119.842	112.299	112.116
Smo75268|PACid_15411344	Archeaplastidia I	3.59072e-05	10	'misc.alcohol dehydrogenases'	13.437	18.8287	22.1841	30.0637	30.3413	28.4402	16.1692	22.6413	32.91	35.1808	31.6051	29.7252	40.9674	21.8372	38.3966	34.574	34.3323	33.9833	40.4755	28.3368	28.4723	22.187	14.4821	23.0383	23.9402	25.0165	27.6494	23.1572	16.627	20.513	20.76	20.7446	18.3166	17.5057	17.0149	22.8978
Smo426992|PACid_15412050	Specific	NR	NR	'not assigned.unknown'	3.65823	3.05331	2.5807	3.92911	3.78491	5.83389	6.40806	7.13357	7.84329	5.02583	5.58308	4.29457	4.1818	3.51526	2.54282	7.63922	4.7663	3.66417	5.67972	3.57137	4.69324	5.73287	7.27085	5.46055	5.34379	5.45433	4.70627	6.93541	4.40126	6.99667	10.1024	5.62441	5.79402	5.65975	4.94396	5.22023
Smo423943|PACid_15403072	Archeaplastidia I	1.26731e-08	1	'not assigned.unknown'	83.7876	53.3602	60.15	50.3641	33.2576	52.4489	39.9386	33.6518	38.4215	24.459	32.479	34.6934	25.6578	30.3058	26.7632	23.1152	30.5341	21.5539	34.3772	33.4889	20.2748	32.4614	25.8056	28.9669	26.6121	36.1874	31.9634	33.0901	38.8778	34.2413	36.9683	47.5518	38.0038	43.4353	48.4765	48.9397
Smo67310|PACid_15410650	Prokaryotic	2.71898e-10	14	'nucleotide metabolism.synthesis.purine.GAR transformylase'	11.2561	6.54281	8.6354	11.192	11.665	11.8361	16.6162	13.7502	12.8248	15.8146	13.982	16.8415	16.8689	15.1795	15.5112	26.5397	21.5973	16.9557	20.2676	28.3368	17.9595	21.1446	22.8853	23.5584	21.108	16.3105	21.4397	17.6324	19.0721	17.9687	9.04779	17.0193	14.2047	12.3067	14.4466	11.093
Smo114647|PACid_15420696	Prokaryotic	0.00521707	16	'secondary metabolism.isoprenoids.carotenoids'	12.6631	11.2682	12.4072	11.192	11.8511	11.7239	7.8983	13.0265	13.2488	15.6136	13.7392	15.9152	15.9475	17.2567	15.1298	13.5003	14.2989	16.6684	11.7182	14.9295	13.2662	17.1242	16.0316	15.4976	16.7261	21.6075	16.5373	16.692	12.3072	18.4988	15.0426	14.828	15.8868	17.0451	15.474	15.0675
Smo419094|PACid_15406693	Specific	NE	NE	'not assigned.unknown'	0	0	0	0	0	0	0	0	0	0	0	0	0	0	0	0	0	0	0	0	0	0	0	0	0	0	0	0	0	0	0	0	0	0	0	0
Smo430133|PACid_15417767	Embryophyta	NE	NE	'not assigned.unknown'	0	0	0	0	0	0	0	0	0	0	0	0	0	0	0	0	0	0	0	0	0	0	0	0	0	0	0	0	0	0	0	0	0	0	0	0
Smo407080|PACid_15416038	Specific	0.00369925	3	'not assigned.unknown'	13.0149	15.9935	16.9234	18.3359	17.9938	14.4164	12.8161	13.957	15.5276	13.8713	12.2342	8.33652	12.758	14.8067	12.5234	11.854	15.416	12.7168	9.98434	11.8265	11.5767	5.88178	9.89312	12.1172	16.2986	10.1744	11.7003	18.6316	13.6113	12.0852	17.0964	13.8054	14.9523	10.5956	10.3374	14.5929
Smo408385|PACid_15421128	Specific	NE	NE	'not assigned.unknown'	0	0.0726978	0	0	0	0	0	0	0	0	0	0	0	0	0	0	0	0	0	0	0	0	0	0	0	0	0	0	0	0	0	0	0	0	0	0
Smo414686|PACid_15419061	Specific	NR	NR	'not assigned.unknown'	5.62805	2.98061	2.77921	2.55988	1.73734	3.14132	2.75695	3.98033	3.65667	1.74229	3.05856	2.69463	3.33126	7.13704	4.83136	3.62204	3.57473	3.66417	3.88612	5.03504	4.31778	4.46717	3.15865	4.52445	3.20627	4.40542	3.07215	4.52565	6.8464	4.66444	4.44063	2.62959	4.7972	3.68542	2.18305	3.144
Smo169724|PACid_15404970	Archeaplastidia I	0.000846917	15	'cell.organisation'	42.14	50.525	50.2243	48.6972	51.7478	44.5956	57.5235	53.6569	53.4722	60.444	63.5015	57.0926	62.6561	62.0496	52.0642	55.6477	55.7806	61.1413	62.178	54.7415	57.0698	62.9871	63.173	53.5654	61.1864	67.0777	58.3055	59.8914	61.4546	64.1361	61.0587	58.8737	57.1926	52.4514	46.7429	55.1684
Smo46714|PACid_15418688	Archeaplastidia I	NR	NR	'DNA.synthesis/chromatin structure'	2.25122	1.01777	1.58812	0.59532	1.48915	2.46818	2.75695	1.49908	2.38478	1.34022	1.84484	1.0947	1.2758	2.45003	0.127141	1.64638	1.04263	1.86801	1.19573	2.40043	1.81472	2.45694	3.15865	1.87219	2.03064	2.20271	2.48387	1.64569	0	1.53715	3.21946	1.75306	2.55435	2.17176	1.86201	1.48302
Smo139027|PACid_15422712	Specific	NE	NE	'not assigned.unknown'	0	0	0	0	0	0	0	0	0	0	0	0	0	0	0	0	0	0	0	0	0	0	0	0	0	0	0	0	0	0	0	0	0	0	0	0
Smo420092|PACid_15409940	Embryophyta	0.00329165	14	'not assigned.no ontology'	17.9394	28.7156	27.544	27.8015	31.272	24.0087	31.6677	45.7479	42.0252	38.3303	38.5475	34.8618	44.724	32.9156	45.8343	35.035	40.9604	37.7194	39.758	48.8868	40.487	36.1096	29.5006	41.8122	45.2084	39.439	35.3624	36.6754	41.975	40.6549	36.8017	41.1239	33.4558	26.127	24.3988	32.0333
Smo412882|PACid_15414780	Specific	NE	NE	'not assigned.unknown'	0	0	0	0	0	0	0	0	0	0	0	0	0	0	0	0	0	0	0	0	0	0	0	0	0	0	0	0	0	0	0	0	0	0	0	0
Smo184206|PACid_15423189	Prokaryotic	2.91868e-22	12	'major CHO metabolism.degradation.starch.starch phosphorylase'	28.4216	28.6429	33.8468	56.1982	73.2783	79.4306	120.263	129.18	132.912	263.219	269.347	266.853	419.881	434.347	442.451	514.396	521.91	551.134	419.94	444.079	435.783	278.454	319.619	291.177	172.391	164.049	163.804	100.681	86.7211	94.137	69.7179	80.2756	57.9402	35.2747	34.9288	44.3127
Smo419480|PACid_15409739	Specific	NE	NE	'not assigned.unknown'	0	0	0	0	0	0	0	0	0	0	0	0	0	0	0	0	0	0	0	0	0	0	0	0	0	0	0	0	0	0	0	0	0	0	0	0
Smo75490|PACid_15412910	Embryophyta	0.000651811	3	'signalling.in sugar and nutrient physiology'	134.651	257.932	188.242	288.611	250.3	203.569	198.575	217.522	142.239	180.528	187.786	156.457	211.712	142.102	121.865	182.814	180.673	204.69	56.0199	111.708	90.5483	125.155	105.07	131.833	118.472	153.088	130.207	123.074	191.862	185.359	164.081	168.878	139.057	143.863	115.573	238.944
Smo422763|PACid_15421006	Specific	3.11981e-18	12	'not assigned.unknown'	14.844	11.9224	12.705	22.0269	22.9577	25.5233	38.0013	38.2525	52.4123	64.5987	89.6691	86.3967	98.5203	92.4619	119.004	128.484	119.158	129.467	111.382	111.415	107.194	81.7492	53.8162	72.1312	47.6666	45.9422	46.0169	29.9751	21.0282	24.1703	25.4226	21.3289	22.9892	12.3725	15.9876	14.2963
Smo440920|PACid_15408680	Archeaplastidia I	3.57565e-11	15	'DNA.unspecified'	15.4771	12.6494	11.2161	14.4663	13.8987	19.1284	15.5731	15.8696	19.0253	19.0311	19.7592	21.6413	22.6809	27.4829	19.3254	22.8518	22.7889	25.6492	22.4797	24.4141	26.5325	26.5052	31.9441	25.3265	27.3068	23.3907	24.5772	25.567	23.4734	24.3293	20.7044	20.4524	22.0547	18.6903	18.4275	17.2624
Smo444735|PACid_15418966	Specific	1.7669e-09	13	'not assigned.unknown'	142.741	158.263	360.751	209.612	195.326	365.459	431.054	311.499	382.731	463.18	307.312	297.841	491.964	521.749	933.66	592.303	491.748	542.44	1098.1	837.925	611.498	493.548	281.239	537.11	467.047	426.067	416.048	362.581	572.652	267.251	332.881	276.107	223.288	97.1371	188.32	168.175
Smo96309|PACid_15406864	Archeaplastidia I	NE	NE	'not assigned.unknown'	0	0.654281	0.595545	0	0	0	0	0.310155	0	0	0.291291	0	0.850535	0	0	0.395132	0.22342	0.431078	0	0	0.563189	0	0.536374	0.312031	0	0	0	0	0	0	0.499571	0.657398	0	0.394866	0	0
Smo172716|PACid_15414196	Archeaplastidia II	0.0409376	20	'nucleotide metabolism.degradation'	33.4869	25.0808	21.1418	17.7405	18.8625	35.2838	23.6204	22.4863	18.3893	25.1291	21.9439	28.7147	26.2957	36.9102	21.6775	26.0787	26.5126	19.9733	19.9089	22.0137	19.2736	32.2381	35.7583	30.007	29.1236	31.3624	23.9889	28.0943	36.4326	33.9762	36.3022	41.197	40.1221	25.4031	32.7457	25.6859
Smo404685|PACid_15411855	Prokaryotic	NR	NR	'glycolysis.plastid branch.pyruvate kinase (PK)'	0.140701	0.218094	0.496288	0.238128	0.682525	0.33657	1.26671	0.258463	0.529952	0.6031	0.485485	0.168415	0.0708779	0	2.41568	0.592698	0.595788	0.431078	0.837011	0.702564	0.813496	0.372264	0.297986	0.468047	0.0534379	0.157336	0.588284	0.470197	0	0.159015	0	0.0730442	0.249205	0.329055	0.256829	0.533888
Smo146605|PACid_15403332	Archeaplastidia I	0.00049924	11	'RNA.processing'	64.2301	53.5056	50.7206	55.4839	62.5441	60.751	56.6293	68.3375	63.4883	61.7172	62.5305	64.4186	70.1691	70.7312	60.9641	65.3943	63.8238	63.8714	63.852	71.5445	64.7668	56.8075	61.5042	65.2666	57.5526	67.0777	55.8216	53.0148	65.9374	58.1995	63.5565	61.065	55.9466	47.713	49.0544	51.2532
Smo438938|PACid_15402560	Streptophyta	0.0208046	17	'signalling.calcium'	30.8136	58.4491	60.3486	73.3435	83.3921	56.0951	68.4023	91.4958	83.7324	99.1764	84.6201	58.0188	74.4927	48.3081	80.6074	73.8897	70.8243	83.1263	104.029	98.1248	109.384	64.1784	74.9732	79.412	115.533	99.5415	101.773	122.134	97.7242	100.233	108.407	90.721	84.2314	71.2075	74.6089	94.0829
Smo89782|PACid_15411790	Viridiplantae	1.7669e-09	14	'signalling.G-proteins'	88.2197	130.711	159.805	147.342	163.62	250.633	400.578	516.357	594.235	566.512	779.155	964.511	558.376	687.712	572.643	655.458	485.642	523.185	821.227	1080.25	1126.13	879.809	1204.52	1038.49	824.386	780.388	565.929	646.169	590.013	575.211	392.052	370.7	427.263	243.962	252.399	297.969
Smo133065|PACid_15405248	Viridiplantae	1.93532e-06	15	'transport.misc'	3.09543	2.54442	3.17624	4.22677	4.1572	3.81446	3.27854	3.72186	3.86865	6.83513	5.04905	5.64189	6.0955	4.79353	5.33992	5.5977	9.08577	5.74771	5.91886	8.25513	8.44784	6.25404	7.86682	5.9286	7.00036	7.55214	6.79795	5.93624	6.19436	7.26169	5.27325	5.55136	5.73172	6.12043	6.1639	3.79653
Smo69579|PACid_15418114	Archeaplastidia I	NR	NR	'RNA.regulation of transcription.CCAAT box binding factor family, HAP5'	23.4268	28.3522	30.075	26.1346	32.2648	24.9623	21.1615	32.3595	26.7626	37.5262	31.7993	23.6623	36.006	30.2525	42.9101	29.5032	35.077	35.061	21.4634	28.044	32.3521	23.5271	27.0571	30.163	29.4443	23.3382	33.0093	25.1556	36.5141	33.3402	28.198	34.8421	29.8423	22.4416	27.0955	25.2114
Smo270727|PACid_15422483	Specific	0.0338965	8	'amino acid metabolism.degradation.histidine'	63.6673	179.418	193.254	267.18	289.08	160.488	283.147	422.638	377.273	284.194	256.093	210.855	367.218	174.857	380.279	222.262	266.987	375.828	267.485	191.566	180.659	142.354	123.068	113.787	167.314	184.241	237.667	235.334	150.213	215.041	268.325	179.981	121.675	156.63	111.143	211.42
Smo405671|PACid_15414798	Specific	1.67693e-13	4	'not assigned.unknown'	33.4165	53.2148	51.5643	37.8028	36.7943	18.3992	16.3927	30.3435	25.9677	11.7269	16.1667	11.0312	7.01691	8.20226	13.7948	1.51467	6.1813	1.65247	2.92954	1.17094	2.9411	1.34015	0.774763	1.0401	0.961882	0.104891	2.67996	2.76241	1.22257	3.1803	4.77368	8.18096	6.47934	13.0964	15.474	20.525
Smo423430|PACid_15421503	Specific	NE	NE	'not assigned.unknown'	0	0.145396	0.0496288	0.119064	0.186143	0	0	0	0.476957	0	0.0485485	0.0842073	0.283512	0	0	0.395132	0.22342	0.0718464	0	0.175641	0	0.223359	0	0.208021	0.427503	0	0.196095	0.117549	0	0.053005	0	0	0.0623013	0.065811	0.128415	0.0593208
Smo101554|PACid_15403874	Tracheophyta	NE	NE	'stress.biotic.PR-proteins'	0	0	0	0	0	0	0	0	0	0	0	0	0	0	0	0	0	0	0	0	0	0	0	0	0	0	0	0	0	0	0	0	0	0	0	0
Smo414557|PACid_15418166	Specific	3.35367e-06	15	'not assigned.no ontology.pentatricopeptide (PPR) repeat-containing protein'	1.75877	0.945072	0.893318	0.654852	2.23372	1.51457	0	1.86093	0.211981	0.871144	0.776776	0.505244	3.5439	0.319569	1.84354	3.75375	5.80893	5.60402	4.36441	5.91325	6.88342	4.61608	6.2577	3.79638	5.13004	3.72363	3.59507	3.05628	5.0533	2.91528	1.99828	2.84873	0.124603	1.7769	1.60518	1.30506
Smo145597|PACid_15422129	Archeaplastidia II	0.00369925	15	'misc.cytochrome P450'	59.3056	63.6833	71.4158	74.7127	69.1212	68.7725	83.4538	69.6816	82.1426	79.6762	79.1341	78.7338	89.4479	74.6726	81.0524	79.4874	87.0595	92.8974	83.7011	71.3688	80.8489	88.1522	99.8848	80.9201	93.4094	77.6717	89.5499	90.3367	69.1975	75.6382	79.5428	78.0113	81.8017	81.145	74.6731	77.5323
Smo443385|PACid_15413121	Tracheophyta	NR	NR	'not assigned.unknown'	137.817	37.6575	36.7253	59.1153	40.0208	82.2354	52.8292	35.0992	52.7832	29.3508	37.5765	47.7455	34.4467	50.2788	30.0053	46.2304	37.0878	40.0184	46.8128	46.9547	42.6772	47.5009	39.0361	44.2044	44.1931	57.69	36.8658	38.6737	64.7148	42.086	32.5831	43.8265	39.1875	25.3373	28.187	29.8977
Smo432624|PACid_15404999	Archeaplastidia I	NE	NE	'cell wall.cellulose synthesis'	0.140701	0.218094	0.446659	0.119064	0.434334	0	0	0.155078	0.370966	0.938155	0.873873	0.168415	0.496145	0.0532615	0.762846	0.460987	0.297894	0.359232	0.657651	0.117094	0.250306	0.223359	0.119194	0.364037	0.213751	0	0.13073	0.0587747	0.489029	0.371035	0.0555079	0.0730442	0.249205	0.131622	0	0.177963
Smo414145|PACid_15415121	Specific	2.32862e-06	18	'not assigned.unknown'	3.09543	2.32633	2.38218	2.32175	3.41262	1.45847	2.01183	3.15325	2.27879	2.81446	2.81581	2.52622	2.69336	4.58049	2.47925	2.96349	4.24499	4.67001	3.76655	3.22009	3.69202	3.87155	5.00616	3.90039	4.59566	4.92987	4.57554	4.34933	4.48276	5.61853	4.10758	5.25919	4.29879	4.27772	3.27457	4.50838
Smo427360|PACid_15410349	Specific	NR	NR	'protein.aa activation.isoleucine-tRNA ligase'	0	0	0	0.178596	0.186143	0.392665	0	0	0	0	0	0.421037	0.0708779	0	0	0	0	0	0.298932	0	0.312883	0	0	0.156016	0	1.10135	0	0.0587747	0	0.053005	0	0	0	0.065811	0.0642073	0
Smo424021|PACid_15421355	Specific	NR	NR	'not assigned.unknown'	1.33666	0.726978	0.942946	0.59532	1.36505	0.392665	0.521586	1.60247	1.16589	0.469077	1.06807	0.505244	0.637901	0.0532615	0.953557	0.98783	0.968155	1.22139	0.896797	1.11239	0.688342	3.87155	0.595971	1.40414	1.33595	0.367118	1.43803	0.587747	0	1.16611	1.49871	0.51131	0.685315	0.921355	0.321037	0.771171
Smo127390|PACid_15412188	Archeaplastidia II	NR	NR	'RNA.regulation of transcription.MYB domain transcription factor family'	1.33666	1.38126	0	0.833448	0.248191	0	0	0.20677	0.476957	0.938155	0.194194	0.336829	0	0.213046	6.48419	0	1.04263	2.44278	2.03274	0.234188	1.50184	0	0.536374	0.728073	0.480941	5.61166	0.588284	0.235099	2.36364	0.21202	0	2.11828	1.80674	0.263244	0.577866	0.830492
Smo441127|PACid_15405480	Specific	NR	NR	'not assigned.unknown'	2.81402	2.54442	2.33255	2.08362	2.606	1.34628	1.04317	2.27447	2.2258	2.14435	2.33033	2.94726	2.76424	3.40873	1.0807	1.77809	1.71289	2.29908	2.15231	1.58077	1.81472	2.08468	1.84751	1.35214	2.08408	1.67825	1.37266	1.05794	1.05956	2.0672	2.94192	0.657398	1.18373	1.25041	1.54098	1.89827
Smo71198|PACid_15421151	Viridiplantae	3.58503e-10	14	'protein.degradation.cysteine protease'	132.048	180.073	201.642	238.485	251.852	298.538	301.402	321.889	329.1	369.03	345.423	323.525	405.989	352.058	389.306	346.728	322.023	382.366	560.439	493.61	481.214	374.945	305.435	435.024	431.03	394.495	423.63	356.704	350.307	353.173	292.416	332.863	252.881	193.879	216.507	249.681
Smo271114|PACid_15420855	Archeaplastidia I	NR	NR	'secondary metabolism.phenylpropanoids.lignin biosynthesis.CCR1'	171.937	212.641	239.707	249.796	277.85	293.209	236.129	253.5	249.501	301.081	268.182	228.791	233.188	236.747	245.446	271.719	263.413	230.268	250.745	241.389	245.363	169.827	207.875	197.724	267.082	230.445	188.512	238.625	202.621	196.808	272.377	205.693	208.398	185.456	173.103	205.013
Smo447374|PACid_15402349	Specific	NR	NR	'not assigned.unknown'	5.34665	4.21647	3.72216	5.35788	5.52225	4.5998	4.17269	5.78957	3.49768	5.02583	4.75775	3.03146	4.32355	6.87073	3.55995	4.41231	5.51104	6.53802	4.48399	6.26453	5.25643	3.05257	4.64858	4.36844	3.15283	4.14319	4.24872	3.87913	4.56427	4.77045	3.05293	4.16352	3.11507	3.5538	3.21037	4.38974
Smo75296|PACid_15411421	Archeaplastidia I	0.00415285	21	'development.storage proteins'	5.9798	5.08885	1.63775	0.833448	1.24095	4.03884	2.90598	2.94648	2.91474	2.4124	2.57307	2.86305	2.19722	7.1903	0.762846	4.01717	1.86184	1.29323	2.69039	3.9812	2.9411	3.64819	4.1122	3.53636	3.15283	5.40188	3.26825	3.99668	6.7649	8.63982	3.83004	3.57917	4.29879	7.69989	4.68713	3.26265
Smo227897|PACid_15407865	Archeaplastidia I	0.000105242	14	'protein.degradation.ubiquitin.proteasom'	93.2146	101.559	103.178	98.9422	107.032	103.047	116.612	100.904	100.744	123.501	112.875	118.564	123.398	95.3913	108.388	123.808	123.179	113.302	117.54	122.012	118.52	126.347	120.505	128.453	116.334	100.695	114.781	114.669	107.505	116.24	112.514	104.672	104.417	100.757	104.722	114.489
Smo78481|PACid_15421531	Archeaplastidia I	3.61671e-14	20	'RNA.regulation of transcription.MYB-related transcription factor family'	22.3715	29.8061	40.0008	7.73916	8.0662	4.03884	2.45891	2.94648	9.16817	3.81963	2.08759	3.62091	3.04775	3.83483	2.73353	8.56119	6.10683	6.53802	61.4605	57.3761	65.2674	143.098	169.256	152.739	243.677	263.224	187.205	349.474	323.981	329.002	445.118	430.085	487.819	270.812	302.994	277.384
Smo3235|PACid_15411385	Embryophyta	NR	NR	'not assigned.unknown'	29.6176	29.3699	29.1321	29.7065	31.8925	22.0454	36.4365	30.8604	32.857	30.088	26.022	25.0096	36.3604	25.0329	30.0053	29.6349	34.4068	26.7987	29.415	25.2338	25.5938	27.622	20.3226	25.7426	31.7421	40.9075	28.4337	24.9205	29.4232	28.4107	33.6378	28.6333	26.042	21.9151	26.004	24.8554
Smo429979|PACid_15420759	Archeaplastidia I	NR	NR	'not assigned.unknown'	0.140701	0.945072	0.297773	0.654852	0.682525	0.617046	0.0745123	0.0516925	0.264976	1.07218	0.776776	0	0.567023	0.0532615	0	0.856119	0.595788	0.862157	0.298932	0.292735	0.500613	0.0744529	0.357583	0.0520052	0.213751	0.314673	0.39219	0.528972	0	0.583055	0.277539	0	0.124603	0.789733	0.577866	0.949134
Smo446143|PACid_15420196	Streptophyta	NR	NR	'protein.targeting.secretory pathway.unspecified'	29.899	52.4878	55.3857	41.4938	53.7333	32.1986	35.8404	46.0581	48.8086	46.0366	45.2472	39.409	41.2509	26.7373	45.1986	31.3471	39.0241	44.3292	52.9708	38.3483	43.1778	32.6848	30.7521	38.0678	42.2694	44.0542	44.5135	41.8476	31.3793	41.98	45.461	41.9274	33.4558	36.8542	39.2949	45.3804
Smo110504|PACid_15408035	Archeaplastidia I	NE	NE	'protein.degradation.AAA type'	0	0	0	0	0	0	0	0	0	0	0	0	0	0	0	0	0	0	0	0	0	0	0	0	0	0	0	0	0	0	0	0	0	0	0	0
Smo430354|PACid_15419336	Specific	NR	NR	'not assigned.unknown'	0.562805	0.145396	0.0992575	0.119064	0.434334	0.673141	0	0.41354	0.0529952	0.0670111	0.33984	0	0.0708779	0.319569	1.14427	0.131711	0.148947	0.431078	0.538078	0.117094	0.312883	0	0.119194	0.884089	0.534379	1.04891	0.39219	0.705296	0.244514	0.21202	0.111016	0.438265	0.436109	0.065811	0.898902	0.237283
Smo13526|PACid_15409109	Viridiplantae	4.12579e-07	20	'not assigned.unknown'	44.5319	49.4345	41.9363	49.2925	40.5792	41.903	49.4762	47.0919	38.6865	50.9284	46.995	38.0617	42.952	46.444	42.9101	49.2598	40.4391	49.4303	36.2904	41.4513	51.5005	48.3944	51.1343	50.185	53.4913	56.6411	56.0177	62.5363	57.0533	62.652	57.5062	57.0476	56.6942	49.7531	51.9437	53.0922
Smo6527|PACid_15422285	Specific	NR	NR	'not assigned.unknown'	143.937	177.455	165.016	236.223	243.103	163.237	176.445	263.839	228.568	175.569	193.417	208.834	203.278	125.271	158.163	143.696	153.564	188.238	147.792	178.1	148.432	155.83	134.392	172.709	192.163	176.217	167.203	149.405	167.411	184.882	195.554	225.049	155.255	143.073	132.588	191.25
Smo404140|PACid_15407778	Specific	NE	NE	'not assigned.unknown'	0	0	0	0	0	0	0	0	0	0	0	0	0	0	0	0	0	0	0	0	0	0	0	0	0	0	0	0	0	0	0	0	0	0	0	0
Smo417843|PACid_15406817	Specific	NE	NE	'DNA.synthesis/chromatin structure'	0.0703506	0	0.0496288	0.119064	0.248191	0.33657	0	0.0516925	0.10599	0.134022	0.291291	0.252622	0.141756	0	0	0.329277	0	0.143693	0	0.234188	0.18773	0.297811	0.119194	0	0	0	0	0.176324	0	0	0.0555079	0.219133	0	0.065811	0.385244	0.355925
Smo89989|PACid_15413340	Prokaryotic	3.58503e-10	4	'tetrapyrrole synthesis.magnesium-protoporphyrin IX monomethyl ester (oxidative) cyclase'	230.398	284.612	285.961	311.829	305.771	255.681	328.45	307.467	326.715	282.117	308.283	286.557	264.587	187.214	248.306	177.348	189.386	223.227	212.362	166.508	176.091	150.395	120.386	132.249	133.167	147.949	194.265	200.304	178.332	190.924	257.113	242.653	257.491	300.954	275.128	337.002
Smo24718|PACid_15420728	Archeaplastidia II	1.03629e-11	16	'RNA.processing'	7.17576	3.99838	3.32513	2.67894	3.22648	2.18771	3.72561	3.15325	2.38478	2.88148	4.46646	4.04195	8.50535	17.0437	9.66271	10.9978	15.7884	12.5013	12.9737	13.8171	14.1423	19.2833	13.469	15.6536	14.161	10.3318	14.7071	12.8717	12.3887	8.3748	6.77196	9.27662	8.65989	6.31786	6.9986	4.62703
Smo405692|PACid_15414838	Specific	NE	NE	'not assigned.unknown'	0	0	0	0	0	0	0	0	0	0	0	0	0	0	0	0	0	0	0.239146	0.117094	0	0	0	0	0	0	0	0	0	0.053005	0	0	0	0.065811	0	0
Smo90666|PACid_15414232	Embryophyta	0.000105242	19	'protein.degradation.ubiquitin.E3.RING'	17.0952	11.2682	11.2657	9.88232	8.99692	9.53616	7.82379	10.9588	10.546	10.9898	9.8068	11.0312	12.0492	9.5338	10.9977	13.8955	12.3626	11.9983	12.1964	10.7141	13.0159	9.90223	11.5022	11.7532	13.4129	14.5798	11.8311	16.8683	13.5298	15.7425	12.5448	13.8054	14.8277	12.2409	12.2636	12.754
Smo7992|PACid_15406154	Prokaryotic	NE	NE	'PS.lightreaction.NADH DH'	0	0	0	0	0	0	0	0	0	0	0	0	0	0	0	0	0	0	0	0	0	0	0	0	0	0	0	0	0	0	0	0	0	0	0	0
Smo31574|PACid_15417785	Viridiplantae	1.26731e-08	11	'Co-factor and vitamine metabolism.iron-sulphur clusters'	25.5373	20.5008	17.8664	21.3125	21.6547	21.0917	24.9616	23.9853	25.1727	29.5519	28.7893	29.7252	32.6747	29.7199	28.0346	27.33	27.3318	32.9056	27.0235	29.3321	26.4699	26.7286	28.0107	25.6906	26.3983	21.7649	26.5382	22.7458	22.5768	26.1315	22.5917	23.7394	20.9956	21.3228	19.5832	21.1182
Smo137838|PACid_15422938	Prokaryotic	NR	NR	'not assigned.unknown'	0.844207	1.38126	0.79406	1.84549	0.930716	1.1219	5.81196	1.24062	0.370966	0.938155	1.26226	0.589451	1.20492	1.11849	1.20784	2.5025	0.521314	2.80201	0.358719	0.117094	0.563189	0.670076	0.893957	0.260026	0.855006	1.52092	2.48387	0.940395	0.570533	1.11311	1.60973	0.51131	0.872219	0.65811	0.96311	1.24574
Smo121529|PACid_15418346	Specific	NR	NR	'not assigned.no ontology.pentatricopeptide (PPR) repeat-containing protein'	1.12561	1.67205	1.33998	1.07158	0.558429	0.729236	2.53342	0.568618	1.21889	0.871144	1.55355	0.92628	0.637901	3.0359	0	2.43665	2.90447	1.43693	2.03274	1.8735	1.8773	2.01023	2.20509	2.13221	1.9772	0	1.3073	1.35182	0	1.43114	0.333047	0.146088	1.12142	1.31622	1.7336	0.533888
Smo402117|PACid_15401972	Specific	NR	NR	'not assigned.unknown'	0.914558	0.436187	0.694803	0.357192	0.372286	1.29019	0.447074	0.568618	0.741933	0.804133	0.873873	0.92628	1.55931	0.692399	0.381423	0.98783	0.968155	0.79031	0.418505	0.468376	0.18773	1.4146	1.07275	1.24813	0.908444	0.681791	0.653649	1.29304	0.244514	1.0601	1.27668	1.24175	0.872219	1.25041	0.770488	0.415246
Smo449162|PACid_15406648	Specific	4.2048e-05	19	'protein.degradation.ubiquitin.E3.RING'	111.013	115.953	126.653	130.137	115.967	115.5	96.1208	121.426	147.221	116.264	112.924	102.228	116.665	105.99	110.994	109.781	116.03	119.337	147.553	126.813	131.786	126.719	119.731	139.582	173.727	134.103	138.835	170.211	142.47	141.258	137.826	144.774	149.025	134.32	108.189	116.565
Smo89852|PACid_15412479	Viridiplantae	NR	NR	'Biodegradation of Xenobiotics'	17.0248	15.7754	12.6057	15.7165	14.7674	19.0723	21.534	17.8339	14.2557	19.0311	18.497	17.5993	18.9953	18.8013	14.1762	17.5175	18.6928	19.6859	12.0769	15.7491	17.8969	17.3475	21.0378	19.814	17.6345	21.8698	17.5832	20.2773	22.4138	24.2233	22.7582	21.6941	21.8678	18.2955	19.0696	19.4572
Smo442703|PACid_15413056	Archeaplastidia II	NR	NR	'not assigned.unknown'	19.6982	17.1567	17.7175	17.5024	20.6619	17.6699	21.6086	12.3028	12.8248	17.6909	17.4289	9.68384	11.8366	13.3154	21.4233	24.4323	18.9163	20.6918	15.5445	20.0816	24.3423	21.1446	16.3296	16.2776	20.3598	21.0831	25.9499	20.5124	23.6364	21.52	17.596	19.2837	11.4011	20.204	20.3537	24.6775
Smo402097|PACid_15401346	Specific	NE	NE	'not assigned.unknown'	0.0703506	0	0.248144	0.178596	0	0.22438	0	0.155078	0.211981	0.134022	0.145646	0	0.283512	0	0	0	0.297894	0.215539	0.418505	0.058547	0.250306	0.297811	0.41718	0.364037	0.320627	0	0.26146	0.176324	0	0.31803	0.111016	0.657398	0.373808	0.329055	0.128415	0.118642
Smo427647|PACid_15412594	Specific	NE	NE	'not assigned.unknown'	0	0	0	0	0	0	0	0	0	0	0	0	0	0	0	0	0	0	0	0	0	0	0	0	0	0	0	0	0	0	0	0	0	0	0	0
Smo140935|PACid_15410603	Embryophyta	0.000250825	12	'stress.abiotic.drought/salt'	41.2255	67.1001	65.0633	84.1783	96.236	75.6161	75.7045	104.005	90.1979	110.903	100.301	88.3335	100.576	82.2357	93.8936	92.6584	99.5711	103.315	90.995	104.214	94.8035	77.8032	83.734	86.6407	97.2569	77.8815	90.8572	85.9286	86.4766	91.4867	87.5359	85.0965	81.2409	66.2059	63.8221	81.4475
Smo404108|PACid_15407690	Specific	NR	NR	'not assigned.unknown'	3.09543	6.97899	11.3154	3.45286	5.77044	6.50703	0	4.23879	4.71657	7.63926	8.44744	2.61043	5.03233	12.623	10.362	10.1417	9.30919	6.25064	8.13096	4.9765	7.50919	6.77521	3.03945	6.03261	5.45066	3.51385	5.94821	6.93541	7.41693	9.59391	8.27068	15.8506	7.78767	4.54096	7.70488	9.25405
Smo409050|PACid_15421641	Specific	NE	NE	'not assigned.unknown'	0.211052	0.290791	0.148886	0.357192	0.434334	0.33657	0	0.620311	0.900919	0.402066	0.291291	0	0.637901	0	0.444993	0.790264	0	0.287386	0.179359	0.234188	0.250306	0.744529	0.238389	0.208021	0.0534379	0	0.457554	0.587747	0	0.742071	0.666095	0.51131	0	0	0.385244	0.177963
Smo105872|PACid_15418030	Tracheophyta	NR	NR	'RNA.regulation of transcription.TCP transcription factor family'	4.00998	1.23586	1.98515	3.39333	6.01863	5.77779	0	0.258463	1.16589	3.81963	3.3013	3.78933	2.40985	0.266307	1.77997	2.23908	0	1.22139	1.01637	1.9906	1.75214	3.7971	1.01315	2.08021	2.72533	4.77254	4.44481	1.64569	6.03135	3.60434	2.22032	8.76531	4.6103	2.63244	2.18305	2.01691
Smo17644|PACid_15421501	Archeaplastidia I	NR	NR	'development.unspecified'	0.351753	0	0.893318	0.476256	0.80662	1.45847	0	0.103385	0.423962	0.134022	0.631131	0	0.708779	1.54458	0	0.329277	0	0.143693	0.298932	0.58547	0.500613	0	0.476777	0.260026	0.427503	0	0.326825	0.293873	0	0.265025	2.05379	0.584354	0.124603	0.131622	0.128415	0.474567
Smo412226|PACid_15409971	Specific	0.0198103	18	'cell wall.degradation.mannan-xylose-arabinose-fucose'	2.25122	0.654281	1.29035	0.892981	1.92348	2.18771	0	1.49908	0.741933	0.938155	1.55355	0.842073	1.34668	0	1.46212	1.51467	1.48947	2.29908	0.538078	1.58077	2.31533	1.4146	1.43033	2.13221	2.4047	0.681791	2.35314	2.17466	2.28213	2.1202	1.55422	1.68002	1.93134	2.30339	1.7336	1.66098
Smo441284|PACid_15406405	Specific	1.03629e-11	17	'not assigned.unknown'	4.71349	2.25363	2.82884	2.02409	1.11686	1.40238	1.41573	0.723696	1.85483	1.60827	2.18468	2.02098	3.68565	2.02394	4.06851	4.34645	7.5963	4.38263	6.69609	7.31838	6.13251	7.892	9.89312	6.60466	7.0538	9.02062	6.47113	6.58276	4.97179	6.51962	5.93934	6.79312	6.60394	4.87002	4.94396	4.74567
Smo236391|PACid_15408332	Archeaplastidia I	NR	NR	'cell.organisation.cytoskeleton.mikrotubuli'	1.54771	2.18094	1.53849	1.60736	1.73734	2.80475	1.63927	3.61848	2.86174	1.47424	1.7963	2.69463	1.13405	2.02394	2.92424	2.23908	2.08526	2.0117	2.03274	2.28333	2.81595	2.6803	1.66872	3.64037	3.25971	2.93695	1.83022	2.87996	3.17869	2.75626	3.60801	3.21395	3.11507	1.1846	2.05463	2.78808
Smo143651|PACid_15417091	Archeaplastidia II	6.14058e-07	18	'misc.UDP glucosyl and glucoronyl transferases'	42.5621	35.2585	38.0653	32.564	36.36	47.2881	32.4128	45.4894	46.0528	46.4387	52.8208	51.4507	40.3295	42.3961	39.2866	43.7938	38.1304	39.6592	55.4221	54.8586	63.7655	60.2324	63.9477	60.6901	68.5608	71.1685	62.8157	78.4054	69.0345	80.1966	48.6804	66.5433	62.9867	58.6376	54.1268	52.0244
Smo100820|PACid_15403207	Embryophyta	NE	NE	'not assigned.no ontology'	0	0.0726978	0.148886	0.29766	0.248191	0	0	0.258463	0.0529952	0.335055	0.145646	0.0842073	0.283512	0.159784	0.127141	0.592698	0.22342	0.359232	0.119573	0.936752	0.563189	0.446717	0.357583	0.364037	0.534379	0.524455	0.39219	0.235099	0.244514	0.31803	0.388555	0.146088	0.186904	0.131622	0.192622	0.177963
Smo89697|PACid_15411086	Embryophyta	1.19287e-07	21	'protein.degradation.ubiquitin.E3.RING'	170.389	150.194	151.07	112.992	105.729	143.155	119.667	113.362	106.308	121.022	121.42	117.89	104.828	140.664	118.623	107.41	98.5284	100.082	116.883	104.214	144.364	134.239	126.525	128.921	155.023	177.633	170.929	173.856	186.238	206.773	195.388	163.473	175.627	180.059	175.286	164.912
Smo416685|PACid_15402471	Specific	NE	NE	'not assigned.unknown'	0	0	0	0	0	0	0	0	0	0	0	0	0	0	0	0	0	0	0	0	0	0	0	0	0	0	0	0	0	0	0	0	0	0	0	0
Smo410255|PACid_15404079	Specific	1.93532e-06	14	'not assigned.unknown'	23.7082	12.6494	12.2583	9.94185	12.5957	18.6797	44.1858	22.2278	39.3754	36.521	42.5285	62.8187	44.0861	53.8473	41.9565	39.6449	55.1849	36.2824	36.111	41.2171	42.6772	65.0718	66.8084	63.7064	46.3306	53.5992	35.0356	38.2623	37.5737	37.8986	32.0836	23.3742	31.7114	21.1912	20.3537	18.4488
Smo76175|PACid_15413539	Archeaplastidia I	0.00049924	16	'not assigned.no ontology.pentatricopeptide (PPR) repeat-containing protein'	6.96471	7.34248	6.40211	6.78665	7.50777	6.05827	6.85513	8.52927	6.6774	7.97432	8.78728	5.47348	8.22184	8.78814	6.54776	8.42948	7.52182	9.05264	7.11459	8.25513	8.63557	8.63653	8.70118	9.15292	8.17599	8.60105	8.5628	8.63988	9.69907	8.90485	7.7711	7.52356	7.60076	7.7657	7.0628	8.00831
Smo112087|PACid_15410415	Viridiplantae	NR	NR	'cell wall.degradation.mannan-xylose-arabinose-fucose'	27.5774	46.0177	53.0035	60.6036	63.785	46.5589	53.3508	67.3554	73.8223	66.408	71.3663	68.2921	71.5158	44.1005	53.9713	50.8403	60.1746	63.2248	68.0968	73.4765	61.9508	50.2557	48.9292	56.0096	58.3007	67.4973	57.1289	50.7813	50.6145	53.5351	58.2833	55.4406	46.0407	39.8815	38.3318	60.6852
Smo46563|PACid_15417253	Archeaplastidia II	NE	NE	'cell wall.cell wall proteins'	0.351753	0.654281	0.0496288	0.29766	0.186143	0.11219	0.447074	0.465233	0.10599	0.871144	0.242743	0	0.708779	0	0	0.395132	0	0.0718464	0	0.058547	0.18773	0	0	0.10401	0.160314	0	0.39219	0	0	0.265025	0.333047	0.365221	0.249205	0.263244	0.128415	0.118642
Smo429173|PACid_15414744	Tracheophyta	NE	NE	'not assigned.no ontology.pentatricopeptide (PPR) repeat-containing protein'	0	0	0	0	0	0	0	0	0	0	0	0	0	0	0	0	0	0	0	0	0	0	0	0	0	0	0	0	0	0	0	0	0	0	0	0
Smo54208|PACid_15416199	Streptophyta	3.77338e-09	17	'development.unspecified'	17.1655	17.5929	22.3329	13.4542	18.8005	30.6279	28.2402	24.1921	20.8801	30.6911	34.3238	38.988	31.1154	60.5583	28.6703	41.0937	34.4068	34.9173	51.7153	55.6197	74.779	71.4003	82.7804	66.4107	89.7222	78.6682	54.9065	73.8798	58.8464	67.3164	57.3397	60.4076	55.9466	52.5172	49.8249	54.9311
Smo158800|PACid_15417971	Embryophyta	0.000141324	20	'cell.organisation'	86.1795	70.4442	54.3435	63.9969	67.3218	66.697	69.8925	69.4231	63.4353	69.9596	71.9003	76.4602	66.9796	78.1878	70.5632	69.0822	62.5577	65.7394	69.4719	72.0128	69.2723	71.9959	71.6358	80.6081	86.89	101.797	76.9345	87.0453	99.0283	90.4266	88.9791	85.9731	89.7139	77.328	80.9654	73.8545
Smo413974|PACid_15418376	Specific	9.6223e-06	17	'not assigned.unknown'	4.85419	3.63489	4.16882	2.44081	1.73734	1.29019	0.819635	2.17109	1.85483	2.94849	2.47597	3.11567	2.48073	1.91741	3.62352	4.01717	3.12789	2.73016	3.94591	5.32778	3.12883	4.24381	4.94656	4.47245	3.9544	4.40542	4.05263	4.23178	5.46082	3.44533	3.71903	4.09048	4.29879	1.84271	2.95354	3.9745
Smo118230|PACid_15406912	Streptophyta	NR	NR	'not assigned.no ontology.pentatricopeptide (PPR) repeat-containing protein'	11.045	9.01453	8.88355	9.46559	8.87282	8.91911	8.86696	9.61481	7.68431	9.78362	9.22422	8.16811	8.71798	7.82943	5.65777	8.89047	8.63892	9.34003	6.39716	8.89915	9.82452	5.36061	8.64158	9.10091	9.24475	7.91926	9.34718	11.3435	8.23198	10.495	9.38083	10.1532	10.2174	9.93747	8.47536	8.95745
Smo421957|PACid_15419671	Specific	NR	NR	'not assigned.unknown'	3.86928	3.4168	3.67253	5.00069	4.0331	4.71199	3.055	3.20494	7.15435	6.031	4.36937	4.12616	5.17409	0	2.60639	6.58553	1.86184	3.8797	4.4242	6.03034	3.56687	8.26427	4.35059	3.38034	4.59566	6.08367	3.9219	4.81952	9.29154	3.1803	2.99743	4.74788	5.35792	4.47515	3.46719	5.45752
Smo416894|PACid_15403962	Specific	NR	NR	'not assigned.unknown'	0.844207	0.726978	0.843689	0.476256	0.620477	1.85114	0	0.310155	1.27189	0.871144	0.582582	0.421037	0.425267	1.06523	2.54282	0.526842	1.78736	0.718464	1.55445	1.52222	0.750919	0.446717	0.297986	0.884089	0.694692	1.25869	1.1112	0.705296	0.407524	1.27212	1.44321	0.365221	0.623013	0.987166	1.09152	0.296604
Smo74245|PACid_15408248	Streptophyta	NR	NR	'not assigned.unknown'	30.9543	33.5137	32.3083	28.6349	31.8305	32.9278	30.3265	25.4844	26.9746	32.7014	33.3043	30.9041	30.9028	35.4189	32.6117	29.8983	28.6723	31.1813	25.8876	24.4141	27.5963	32.8337	30.5137	27.8748	32.223	28.0059	30.4601	30.5628	32.3574	33.1812	29.4747	30.7516	28.6586	28.4304	29.5996	31.9146
Smo414480|PACid_15417471	Streptophyta	NR	NR	'not assigned.unknown'	0	0	0	1.25017	0	0	0	0.155078	0.264976	0.201033	0	0.757866	0.0708779	0	0	0	0.0744735	0	0	0.644017	0	0	0.0595971	0.156016	0	0	0.0653649	0	0	0.159015	0	0	0.0623013	0.065811	0	0
Smo97590|PACid_15411625	Viridiplantae	NR	NR	'transport.peptides and oligopeptides'	8.37172	2.90791	3.17624	4.22677	4.96382	8.86302	7.97281	7.34034	6.41242	5.36089	6.35986	6.82079	6.23726	7.98922	6.42062	9.48316	7.07498	5.38848	7.35374	6.26453	5.25643	3.87155	3.81422	8.0088	5.98504	6.29345	5.68675	3.46771	4.07524	5.88356	5.16223	7.81573	6.60394	6.05462	3.98085	3.79653
Smo2945|PACid_15413917	Prokaryotic	0.0170009	14	'DNA.synthesis/chromatin structure'	12.03	20.7916	20.2982	26.7894	32.2028	17.1651	18.7026	41.7159	33.281	33.9746	41.0235	33.0093	38.9828	30.9449	32.7388	19.8224	25.5444	37.863	32.9424	36.4162	46.4318	34.3972	39.8109	39.524	36.3378	48.3547	36.9965	42.0239	29.8307	42.298	31.695	33.089	29.4062	28.3646	31.7826	39.5077
Smo403950|PACid_15411177	Tracheophyta	NR	NR	'not assigned.unknown'	133.103	11.9951	1.58812	3.1552	1.4271	45.1004	0	0.310155	7.7373	0.871144	0.776776	0.757866	4.11092	8.30879	1.7164	15.1467	0	2.65832	3.70676	0.351282	0.250306	4.83944	0.953554	28.6029	1.06876	19.7719	3.46434	0.646522	7.90596	5.40651	3.71903	18.8454	0.809917	28.9569	0.128415	1.77963
Smo509|PACid_15420700	Archeaplastidia I	3.35367e-06	19	'RNA.regulation of transcription.putative transcription regulator'	21.2459	22.6817	20.1493	22.0864	22.3992	23.8404	25.1852	22.2278	20.3502	21.7116	24.3228	25.178	23.7441	26.0981	23.1397	26.2763	21.0015	24.5715	23.3167	24.941	22.903	28.1432	30.6329	26.8867	27.4136	30.9428	28.0416	31.0918	29.8307	32.3861	30.0853	29.9481	29.0947	27.509	26.1966	26.813
Smo416718|PACid_15403044	Specific	NE	NE	'not assigned.no ontology'	0	0	0	0	0	0	0	0	0	0	0	0.0842073	0	0	0	0	0.0744735	0.0718464	0	0	0.18773	0.0744529	0.297986	0	0	0	0	0.293873	0	0	0	0	0	0	0	0
Smo118813|PACid_15411583	Archeaplastidia I	1.60561e-06	16	'protein.synthesis.ribosomal protein.prokaryotic.mitochondrion.50S subunit.L29'	19.4871	13.3037	12.8042	14.7044	16.4426	14.4725	13.6357	13.3367	18.2304	21.7786	17.0891	13.5574	19.6332	12.1436	27.081	25.3543	39.0241	22.2724	28.6377	26.0534	27.1582	26.7286	27.8915	32.8673	29.1771	32.7784	28.8259	24.6266	14.5894	25.7605	20.76	13.9515	18.8773	16.9792	24.0135	15.3048
Smo74753|PACid_15412196	Archeaplastidia I	NR	NR	'protein.degradation.ubiquitin.E3.RING'	0.562805	0.581583	1.48886	1.4883	1.86143	1.178	0.298049	1.08554	1.58986	1.67528	1.21371	1.01049	1.48844	0.213046	2.73353	0	1.26605	0.862157	0.717438	0.234188	3.50429	2.23359	1.01315	1.30013	0.427503	0	1.37266	1.23427	0	1.80217	0.444063	1.53393	0.249205	1.97433	1.60518	1.77963
Smo413209|PACid_15412851	Archeaplastidia I	NR	NR	'not assigned.unknown'	1.68841	1.09047	1.38961	1.07158	1.86143	4.76808	3.055	2.32616	1.80184	2.01033	1.45646	1.0947	0.496145	1.49132	1.39855	4.08303	1.48947	1.22139	4.84271	1.9906	1.25153	1.2657	2.0263	1.76818	1.38938	0	2.09168	1.29304	0.407524	2.49124	3.10844	2.70264	2.18055	0.855544	1.92622	1.18642
Smo88811|PACid_15409425	Tracheophyta	NR	NR	'signalling.receptor kinases.leucine rich repeat XIII'	1.12561	2.68982	1.43923	2.02409	2.10962	1.90723	4.76879	2.63632	1.96082	1.74229	2.37888	3.11567	2.40985	2.50329	0.0635705	1.64638	2.5321	2.08355	1.19573	2.51752	1.93987	3.12702	2.92026	2.75628	2.4047	3.19917	2.28777	3.11506	3.17869	3.33932	2.05379	1.82611	2.74126	3.35636	2.18305	2.61012
Smo24152|PACid_15416272	Tracheophyta	NE	NE	'misc.GDSL-motif lipase'	0	0	0	0	0	0	0	0	0	0	0.0485485	0	0	0	0	0.197566	0	0	0.0597865	0	0	0	0.0595971	0.260026	0.160314	0	0.13073	0.0587747	0	0.31803	0	0	0.186904	0.131622	0.0642073	0.0593208
Smo410097|PACid_15402664	Specific	0.000105242	22	'RNA.regulation of transcription.C2H2 zinc finger family'	5.8391	9.23263	8.288	8.21542	7.13549	7.74112	7.74928	5.63449	7.15435	5.69594	6.02002	6.31555	6.80428	6.4979	3.24209	3.88546	6.92603	4.59817	10.5224	7.90385	6.57054	5.36061	3.57583	5.87659	11.3288	5.50677	9.02036	8.28723	7.98747	7.26169	11.2681	12.1253	10.9027	9.41098	9.18165	8.5422
Smo103748|PACid_15411398	Archeaplastidia II	7.14256e-13	16	'RNA.regulation of transcription.MYB domain transcription factor family'	1.82912	0.872374	1.63775	0.892981	0.558429	1.00971	1.56476	0.516925	0.370966	0.938155	1.35936	1.1789	1.77195	3.30221	0.889987	2.83178	4.98972	4.23894	3.82634	8.19658	7.00858	7.51974	9.29715	7.59276	7.0538	5.29699	5.75211	5.70114	3.09718	5.56553	3.44149	3.06786	3.36427	3.02731	2.95354	2.66944
Smo78514|PACid_15422130	Archeaplastidia I	NR	NR	'transport.phosphate'	0.422104	0.654281	0.893318	0.59532	0.682525	0.280475	0.894147	0.620311	0.741933	1.07218	0.728228	0.589451	1.06317	1.65111	1.39855	0.460987	0.819208	1.0777	0.538078	0.702564	0.876072	0.446717	1.25154	1.14411	1.06876	0.786682	0.588284	1.23427	0.896552	0.636061	2.27582	0.730442	0.623013	0.394866	1.28415	1.36438
Smo4729|PACid_15418062	Archeaplastidia I	0.0153461	15	'cell.organisation'	28.9845	30.3877	30.7202	28.1587	27.363	19.6333	25.7813	33.1866	34.3939	30.557	35.489	40.5879	34.4467	39.4135	34.0102	25.8811	22.4165	38.8689	40.7146	35.538	31.9766	32.6848	42.8503	32.9713	31.9558	58.0571	35.2317	41.1423	32.8464	39.9128	30.9734	38.4213	33.4558	30.7338	30.2416	35.8298
Smo404583|PACid_15411126	Specific	NE	NE	'not assigned.unknown'	0	0	0	0	0	0	0	0	0	0	0	0	0	0	0	0	0	0	0	0	0	0	0	0	0	0	0	0	0	0	0	0	0	0	0	0
Smo138681|PACid_15402245	Viridiplantae	NE	NE	'not assigned.no ontology'	0	0.145396	0	0	0	0	0	0	0	0	0.0485485	0	0.212634	0	0	0.395132	0.148947	0.431078	0.358719	0.468376	0.18773	0.148906	0.238389	0.0520052	0.427503	0	0	0.176324	0	0	0.388555	0.219133	0.124603	0.065811	0.0642073	0
Smo101926|PACid_15406904	Archeaplastidia I	0.00465711	23	'misc.UDP glucosyl and glucoronyl transferases'	1.75877	2.25363	2.13404	2.02409	1.11686	4.82418	2.68244	2.17109	2.75575	1.54125	1.505	2.02098	1.70107	0.74566	0.635705	1.05368	1.71289	1.00585	1.19573	2.45897	1.56441	1.86132	1.96671	1.45615	2.03064	4.66765	0.915109	1.58692	3.01568	3.28631	2.33133	2.4835	2.11825	2.3692	2.95354	2.01691
Smo24848|PACid_15421452	Specific	NR	NR	'RNA.regulation of transcription.GRAS transcription factor family'	6.33155	6.10662	5.16139	4.94116	6.45296	5.6656	15.126	5.32433	8.00228	4.62376	4.75775	6.39976	5.95374	10.0664	5.53063	3.42448	4.98972	5.10109	2.75018	3.45427	5.44416	4.16936	4.88697	6.29263	5.61098	5.29699	4.70627	6.05379	5.70533	4.87646	8.49271	4.60179	4.04959	5.06745	4.62293	4.56771
Smo417155|PACid_15401529	Specific	NE	NE	'not assigned.unknown'	0	0.145396	0.0992575	0.119064	0	0	0	0	0.10599	0	0.097097	0	0.141756	0	0	0	0	0	0	0.234188	0.125153	0	0.715166	0.468047	0	0	0	0.117549	0	0	0	0.292177	0	0	0	0
Smo429180|PACid_15414765	Specific	4.2048e-05	15	'not assigned.no ontology.pentatricopeptide (PPR) repeat-containing protein'	1.19596	0.218094	0.942946	1.01204	0.310239	0	1.26671	0.982158	1.00691	0.804133	0.33984	0.421037	0.35439	3.40873	1.20784	1.71224	4.46841	3.16124	1.91317	2.28333	3.12883	2.75476	3.27784	2.75628	2.56502	1.36358	2.81069	1.64569	1.38558	0.901086	0.555079	0.876531	1.43293	0.921355	1.21994	0.71185
Smo403536|PACid_15407899	Specific	NE	NE	'not assigned.unknown'	0	0	0	0	0	0	0	0	0	0	0	0	0	0	0	0	0	0	0	0	0.0625766	0	0	0	0	0	0.26146	0	0	0	0	0	0	0	0	0
Smo426778|PACid_15410507	Specific	1.88157e-05	11	'not assigned.unknown'	18.854	17.3021	15.236	13.99	15.5119	16.2676	14.8279	15.301	16.3225	21.7116	20.973	18.1046	22.5392	21.6774	23.6482	26.2763	22.2676	21.8413	17.637	16.9201	16.2073	17.6453	16.7468	18.0458	18.917	15.0518	13.073	16.1043	18.5016	20.0889	12.8223	16.6541	13.7686	14.281	12.9057	11.4489
Smo442023|PACid_15407574	Specific	4.01435e-06	2	'not assigned.no ontology'	7.59787	8.06946	7.44431	6.60806	5.3361	6.17046	2.38439	3.04986	4.08063	4.02066	2.23323	3.11567	3.68565	2.50329	4.32279	3.16105	2.01078	2.37093	2.39146	2.8688	1.75214	2.08468	1.66872	2.54826	4.16815	3.25162	3.13752	2.70364	1.87461	3.23331	2.33133	4.30961	3.55118	4.1461	5.52183	5.16091
Smo67833|PACid_15414577	Archeaplastidia I	0.000163441	15	'RNA.RNA binding'	66.0592	61.5024	55.9316	61.7943	72.9681	79.3184	59.8334	73.3	77.585	77.1967	75.2016	77.3865	85.6205	65.7246	81.3702	94.1072	90.5598	73.427	102.354	87.4692	83.9778	78.3989	86.9522	96.3137	101.158	87.3217	83.0134	85.2233	104.652	91.6457	92.1431	93.5697	91.2715	73.3793	71.1417	70.5918
Smo118638|PACid_15410086	Archeaplastidia I	4.12579e-07	13	'not assigned.no ontology'	6.82401	6.8336	6.551	6.66759	8.25235	5.88998	12.22	6.77172	13.9907	10.4537	13.0596	10.8627	9.49764	17.2035	15.2569	11.0637	14.8202	12.3576	19.1915	19.262	16.3951	12.9548	9.59514	13.6254	8.49662	9.02062	7.84379	7.28806	9.78057	8.63982	8.04864	9.13053	7.97457	6.51529	8.02591	8.12696
Smo431647|PACid_15402212	Specific	NE	NE	'not assigned.unknown'	0	0	0	0	0	0	0	0	0	0	0	0	0	0	0	0	0	0	0	0	0	0	0	0	0	0	0	0	0	0	0	0	0	0	0	0
Smo165273|PACid_15411993	Streptophyta	3.77338e-09	15	'not assigned.unknown'	25.0448	22.8998	23.4248	25.1225	25.3155	16.1554	24.44	24.2438	26.9216	32.2323	32.2848	29.3041	32.4621	32.9156	31.4038	29.0422	32.8428	33.9833	31.6868	34.4842	37.6711	36.1841	39.0957	36.7157	38.3684	28.4779	34.5127	36.0877	32.7649	37.3686	28.9751	34.0386	32.459	25.7979	28.508	31.0841
Smo420280|PACid_15411484	Specific	NE	NE	'not assigned.unknown'	0	0	0	0	0	0	0	0	0	0	0	0.252622	0	0	0	0	0	0	0	0	0	0	0	0	0	0	0.0653649	0	0	0	0	0	0	0	0	0
Smo407989|PACid_15422786	Specific	0.0470941	13	'not assigned.unknown'	0.0703506	0.0726978	0.595545	0.59532	0.992763	0	1.04317	0.155078	0.847923	0.469077	1.40791	1.01049	3.18951	0.266307	1.58926	0.921974	1.34052	2.44278	3.58719	1.34658	1.81472	0	0	1.19612	2.24439	0	2.02631	0.528972	2.77116	1.21912	0.888126	0.657398	0.186904	0.460677	0.770488	0.949134
Smo405709|PACid_15415396	Embryophyta	NR	NR	'polyamine metabolism.synthesis.spermidine synthase'	4.22104	4.07108	3.42438	5.11975	5.52225	2.35599	4.2472	5.27264	4.98155	5.09284	5.38889	4.37878	4.11092	1.86415	5.02207	7.17823	4.69183	4.81371	4.90249	3.04444	5.38159	4.16936	4.1122	4.16042	3.84753	4.19564	4.64091	5.40727	5.62383	4.34641	3.10844	2.84873	3.23967	4.21191	3.72402	4.68635
Smo110345|PACid_15406675	Streptophyta	1.93532e-06	20	'transport.metabolite transporters at the mitochondrial membrane'	46.2204	47.2536	45.6585	43.1607	40.8894	46.1101	44.2603	41.1473	43.933	46.8407	45.053	50.777	43.0938	58.5876	43.5458	52.355	48.1099	48.9274	43.7039	48.3598	50.1864	66.7098	74.0792	65.3186	78.4468	72.8992	70.3327	82.3433	71.2352	81.3627	85.8152	75.5278	85.8512	79.0391	76.8561	67.9224
Smo267769|PACid_15413653	Prokaryotic	2.23893e-07	21	'misc.misc2'	96.1693	92.7624	78.3638	70.4264	64.0953	90.3691	63.2609	65.7012	59.7256	80.6813	70.8323	59.3662	68.1137	82.715	75.0132	86.007	74.6224	81.1864	63.7324	68.7927	84.541	87.5566	82.1844	83.7804	94.0507	92.9858	96.1518	115.727	103.756	111.152	119.786	94.5923	107.781	108.786	107.804	108.023
Smo119039|PACid_15408318	Prokaryotic	NR	NR	'redox.ascorbate and glutathione.ascorbate'	2.18087	3.2714	3.57327	4.4649	3.66081	3.3657	5.21586	3.56679	4.50459	4.02066	2.67017	2.86305	6.02462	1.91741	3.30566	3.6879	3.42578	4.67001	6.93523	2.8688	3.69202	4.69053	4.58898	3.53636	5.23691	3.14673	3.39898	4.8783	2.36364	4.34641	4.27411	5.04005	3.80038	3.81704	3.85244	5.63548
Smo409661|PACid_15403921	Specific	NE	NE	'not assigned.unknown'	0	0	0.198515	0.059532	0.186143	0	0	0.20677	0.10599	0.0670111	0.0485485	0	0	0	0.0635705	0	0	0.143693	0.0597865	0	0.0625766	0	0	0	0	0	0.0653649	0	0	0.053005	0	0	0	0.131622	0	0.0593208
Smo410925|PACid_15409459	Archeaplastidia I	1.09919e-06	7	'not assigned.unknown'	4.92454	2.76252	3.22587	3.45286	5.58429	4.37541	3.72561	4.23879	3.55068	4.2217	4.70921	4.46299	4.11092	2.66307	2.60639	2.83178	5.36209	3.08939	1.97295	2.51752	1.62699	3.946	1.48993	1.30013	0.587817	1.99293	1.63412	1.82202	0	1.32513	0.610587	0.365221	0.373808	1.1846	1.47677	1.18642
Smo416154|PACid_15420927	Tracheophyta	NR	NR	'protein.degradation.subtilases'	2.04017	2.47173	2.63032	2.73847	2.606	1.79504	2.16086	4.1354	2.96773	2.74745	2.67017	2.02098	2.26809	1.17175	2.98781	1.38296	2.30868	2.0117	3.94591	3.16154	2.81595	2.38249	2.0263	3.53636	2.72533	1.41603	2.74533	2.70364	2.68966	2.91528	3.5525	3.21395	2.55435	2.56663	2.69671	3.02536
Smo101241|PACid_15401638	Prokaryotic	7.97436e-16	1	'Biodegradation of Xenobiotics'	138.802	92.399	77.8179	65.9615	52.1821	64.5093	33.456	39.0796	34.5529	27.6086	29.4204	33.1777	23.8859	29.4003	26.3182	20.2176	20.4057	21.9131	19.4904	22.365	18.4601	28.1432	29.0834	29.747	30.3527	29.6841	33.9244	37.0868	46.7022	37.3686	36.3022	47.1135	45.4177	63.4418	55.6035	53.6854
Smo426492|PACid_15408115	Specific	NE	NE	'not assigned.unknown'	0	0	0	0	0	0	0	0	0	0.0670111	0	0	0	0	0	0	0	0	0	0	0.250306	0	0	0	0	0	0	0	0	0.053005	0	0	0	0	0	0
Smo160008|PACid_15417998	Archeaplastidia I	3.06184e-05	11	'protein.synthesis.ribosomal protein.eukaryotic.40S subunit.S3A'	23.9192	27.6252	23.4744	31.9092	35.8015	28.328	19.0006	30.1368	30.4722	41.8819	39.3728	33.6829	37.0691	29.6134	48.4407	40.1059	35.9707	44.6166	40.595	37.6457	46.1815	41.3958	27.2359	33.3874	27.4136	19.7719	37.7809	28.0943	18.6646	28.6757	22.2032	26.0038	22.9269	23.7578	25.1693	30.313
Smo426792|PACid_15410551	Specific	NE	NE	'not assigned.unknown'	0	0	0	0	0	0	0	0	0	0.0670111	0	0	0	0	0	0	0	0	0	0	0	0	0	0	0	0	0	0	0	0	0	0	0	0	0	0
Smo139792|PACid_15405898	Viridiplantae	0.0188159	14	'protein.degradation.cysteine protease'	97.0838	156.518	176.827	161.57	199.359	127.897	143.66	172.756	182.992	207.801	188.854	163.783	220.43	151.635	219.127	174.978	193.78	200.882	258.218	192.034	219.706	178.91	124.26	195.02	201.888	195.884	229.104	201.009	167.411	199.617	210.985	191.887	145.474	132.412	141.128	186.564
Smo405144|PACid_15410861	Prokaryotic	NR	NR	'secondary metabolism.phenylpropanoids.lignin biosynthesis.CCoAOMT'	8.86418	12.9402	13.7472	14.7639	19.8553	16.0993	12.5926	17.0068	21.2511	20.1033	16.0696	17.0099	22.1139	4.26092	19.5797	15.6736	16.7565	20.6199	34.2577	16.9201	14.8932	18.4643	7.62843	15.0295	15.4435	29.9464	16.2105	11.6374	24.9405	13.7813	13.0999	20.0872	11.8373	10.8588	8.09012	14.5929
Smo410393|PACid_15404936	Archeaplastidia II	NR	NR	'RNA.regulation of transcription.unclassified'	20.4017	24.7173	28.0402	33.8737	35.057	38.7056	48.0604	37.7873	40.6473	32.7014	29.9059	35.6197	36.8565	41.9168	28.861	40.5669	41.0349	31.3969	27.2029	34.25	30.6625	40.3535	33.0168	37.6518	36.6584	48.8267	35.6239	44.2573	40.0188	44.3122	39.0776	39.7361	46.3522	29.7466	37.5613	32.5671
Smo440839|PACid_15407893	Specific	0.0188159	7	'not assigned.unknown'	27.9292	25.4442	29.678	31.2543	34.3744	31.6937	30.7736	28.7927	24.2718	34.5777	29.8088	26.0201	34.0214	33.5547	19.834	29.8983	23.0868	26.2239	23.6755	28.4538	26.8454	25.6118	24.9116	24.2344	20.5736	26.7472	19.1519	22.8046	26.8966	25.0714	32.2501	23.9585	21.2448	20.6647	20.3537	22.4233
Smo416207|PACid_15421478	Streptophyta	NR	NR	'signalling.receptor kinases.wheat LRK10 like'	3.23613	1.38126	0.79406	1.13111	0.992763	0.280475	0	1.65416	1.69585	2.88148	0.776776	0.842073	1.48844	0.106523	2.41568	0.658553	3.20236	1.50877	0	0.761111	0.500613	1.19125	0.953554	0.832084	1.28251	1.57336	2.28777	1.58692	0.407524	2.86227	2.38684	3.57917	4.04959	0.65811	1.02732	1.89827
Smo441789|PACid_15410317	Archeaplastidia I	2.93821e-09	1	'protein.glycosylation.alpha-1,6-mannosyl-glycoprotein-beta-1,2-N-acetylglucosaminyltransferase(GnTII)'	68.8732	68.5541	65.7085	55.0671	52.9887	49.7563	37.1071	40.5786	44.463	42.686	44.0335	49.7665	43.9443	41.757	43.1644	41.6206	42.3754	36.6417	33.1815	28.3368	31.6012	35.9607	33.5532	38.0158	50.4988	45.7324	41.9643	42.0239	53.1411	46.9625	55.4524	56.6823	53.0184	51.0694	54.512	55.3464
Smo409662|PACid_15403922	Specific	NE	NE	'not assigned.unknown'	0	0	0	0	0	0	0	0	0	0	0	0	0	0	0	0	0	0	0	0	0.250306	0	0	0	0	0	0	0	0	0	0	0	0	0	0	0
Smo62410|PACid_15419122	Viridiplantae	NR	NR	'not assigned.unknown'	27.1553	29.4426	26.8988	22.384	23.7643	20.9235	24.142	23.3133	16.2695	30.8251	24.5655	15.5784	26.5792	25.7253	31.5945	31.6105	23.3847	29.8881	20.2676	17.9154	20.4	22.1125	18.8923	23.6624	20.253	27.6388	23.6621	21.3352	21.6803	25.2304	23.7019	19.5028	16.1983	20.2698	20.3537	23.0165
Smo83081|PACid_15411228	Archeaplastidia I	NE	NE	'not assigned.no ontology'	0.0703506	0.363489	0.297773	0.119064	0.0620477	0	0	0.155078	0.264976	0	0.242743	0.421037	0.141756	0.159784	0.381423	0	0.372367	0.0718464	0.119573	0	0.18773	0	0	0	0.160314	0	0	0.176324	0	0.31803	0.277539	0	0.186904	0.329055	0	0.177963
Smo418206|PACid_15405046	Specific	7.1203e-10	14	'not assigned.unknown'	1.33666	0.0726978	0	0.238128	0.558429	0.673141	0	0.0516925	0.476957	1.07218	0.728228	0.252622	1.2758	1.65111	1.52569	1.25125	2.08526	2.58647	4.24484	2.51752	3.31656	4.16936	4.05261	2.60026	2.24439	1.94048	1.56876	1.46937	1.22257	1.16611	0.333047	0.657398	1.49523	0.987166	0.834695	0.415246
Smo111571|PACid_15411283	Prokaryotic	2.91868e-22	11	'misc.misc2'	8.72348	7.48788	8.68503	20.5386	29.7829	40.4445	75.5555	65.8563	67.1449	183.342	172.736	172.12	290.245	325.587	276.977	362.204	316.438	334.229	220.134	245.839	221.02	109.892	122.83	101.826	40.3456	37.4985	36.0814	21.4528	18.0941	16.8556	11.9897	10.8105	10.7158	6.91016	8.98902	7.23714
Smo83878|PACid_15417268	Embryophyta	NR	NR	'cell wall.cellulose synthesis.cellulose synthase'	1.89947	3.1987	3.32513	2.85754	2.85419	1.85114	2.60793	2.89478	2.33179	4.15469	3.25275	1.59994	4.53619	2.82286	6.22991	3.35862	3.94709	4.38263	5.26121	3.04444	3.44171	2.01023	1.90711	3.43234	4.64909	3.98585	4.24872	3.40893	2.85267	4.08139	4.44063	4.16352	2.92816	2.23758	2.56829	3.49993
Smo428741|PACid_15416263	Specific	NR	NR	'protein.postranslational modification'	0	0.290791	0	0.654852	0.124095	0	0	0	0	0	0.194194	0	0	0	0	0	0.148947	0.143693	0	0	0	0	0	0	0	0	0	0	1.46709	0	0	0	0	0.592299	0	0
Smo421529|PACid_15416480	Specific	NR	NR	'not assigned.unknown'	1.68841	1.52665	1.98515	3.57192	2.17167	2.58037	5.29037	1.60247	2.54377	3.21653	2.76727	1.26311	1.06317	1.86415	2.73353	3.75375	1.71289	2.29908	2.92954	3.04444	3.37914	1.78687	2.26469	2.80828	3.20627	2.3076	1.76485	4.05545	0.489029	3.1803	2.27582	0.876531	3.23967	2.50082	2.82512	1.7203
Smo421014|PACid_15412701	Archeaplastidia I	NE	NE	'not assigned.unknown'	0	0	0	0	0	0	0	0	0	0	0	0	0	0	0	0	0	0	0	0	0	0	0	0	0	0	0	0	0	0	0	0	0	0	0	0
Smo409109|PACid_15422332	Specific	NE	NE	'not assigned.unknown'	0	0	0	0	0	0	0	0.103385	0	0	0.0485485	0	0.0708779	0	0	0	0	0	0	0	0.125153	0.148906	0.0595971	0	0	0	0	0.0587747	0	0	0	0	0	0	0	0
Smo172591|PACid_15412766	Streptophyta	NR	NR	'development.storage proteins'	4.43209	3.3441	4.36733	3.03613	4.34334	4.09494	8.27086	2.89478	4.29261	3.88664	4.70921	4.71561	4.60706	4.74027	5.5942	5.07086	6.10683	4.31078	3.88612	4.80086	4.75582	6.17959	5.78092	6.08461	5.61098	3.04184	4.77164	4.173	5.2163	4.66444	3.99657	4.89396	5.79402	5.13326	5.77866	3.9745
Smo444506|PACid_15417322	Archeaplastidia I	5.72293e-06	17	'hormone metabolism.auxin.signal transduction'	7.66822	5.81583	5.31028	5.00069	4.90177	5.83389	4.47074	5.84126	5.61749	5.22686	5.82582	6.23134	6.37901	8.149	5.91205	5.53185	7.44735	5.31663	7.17438	6.90855	6.00735	8.04091	9.35675	7.69677	8.6035	8.70594	6.20967	7.40561	9.21004	7.3677	7.16052	6.35485	8.03687	6.71273	6.1639	5.87276
Smo407858|PACid_15421953	Viridiplantae	NR	NR	'not assigned.unknown'	27.8588	22.2455	23.7722	21.4911	20.3516	30.3474	30.103	21.349	28.3524	21.3095	24.1286	28.1252	21.0507	41.6505	29.1153	27.3958	25.6934	23.3501	24.8712	25.2338	24.3423	22.7826	25.8652	26.3146	28.5893	19.0377	24.1197	26.2135	19.2351	20.831	21.6481	25.2003	27.2257	29.3517	25.1693	20.8216
Smo432098|PACid_15422878	Specific	NE	NE	'not assigned.unknown'	0	0	0	0	0	0	0	0	0	0	0	0	0	0	0	0	0	0	0	0	0	0	0	0	0	0	0	0	0	0	0	0	0	0	0	0
Smo119313|PACid_15410682	Archeaplastidia I	0.000188769	10	'cell.organisation.cytoskeleton.mikrotubuli'	1.05526	0.654281	1.63775	1.42877	2.04757	0.953616	4.99232	3.15325	2.59677	2.94849	2.52452	2.02098	3.18951	0.74566	4.13208	2.17323	3.72367	2.44278	2.51103	2.45897	2.25276	1.56351	2.0263	2.60026	1.60314	1.57336	1.69949	1.76324	0.326019	1.16611	1.55422	1.75306	0.872219	0.987166	1.15573	1.1271
Smo447739|PACid_15405296	Specific	1.7669e-09	20	'not assigned.unknown'	10.5526	8.94183	12.5561	6.48899	5.89453	10.9946	8.94147	5.78957	3.76266	3.6186	5.14614	3.53671	4.1818	15.4991	3.94137	5.13671	4.46841	5.74771	11.7182	9.48462	9.32391	14.7417	7.21125	13.6774	20.253	16.9923	14.3149	17.221	17.116	11.6611	18.6507	17.6037	15.9491	13.228	11.3647	13.0506
Smo431832|PACid_15403626	Archeaplastidia I	9.99703e-09	17	'not assigned.unknown'	2.04017	1.52665	1.63775	1.3097	1.48915	1.06581	0.596098	0.41354	1.1129	1.2062	1.06807	1.26311	0.850535	1.81089	1.14427	2.30494	2.97894	2.29908	2.27189	2.22479	2.56564	3.64819	2.1455	3.0163	3.04596	2.46494	2.22241	2.29221	3.4232	2.49124	2.16481	2.41046	3.05277	1.7769	1.7336	2.07623
Smo410251|PACid_15404077	Archeaplastidia II	NR	NR	'cell.organisation'	2.95473	3.63489	3.32513	3.98865	3.97105	2.46818	3.055	4.34217	3.55068	3.88664	3.3984	2.69463	4.1818	4.52722	4.32279	3.42448	2.97894	4.38263	3.34804	2.9859	1.81472	3.27593	2.20509	3.38034	2.61846	3.19917	2.94142	2.29221	4.31975	3.81636	4.2186	4.01743	3.11507	2.82987	3.65982	3.32197
Smo427846|PACid_15414187	Specific	NE	NE	'not assigned.unknown'	0	0	0	0	0	0	0	0	0	0	0	0	0	0	0	0	0	0	0	0	0	0	0	0	0	0	0	0	0	0	0	0	0	0	0.0642073	0
Smo131111|PACid_15422343	Archeaplastidia II	0.000743431	17	'RNA.regulation of transcription.unclassified'	0	0.508885	0.347401	0.416724	0.620477	1.1219	1.86281	0.103385	0.10599	0.670111	0.728228	0.168415	0.850535	0	0	2.04151	2.68105	1.79616	1.37509	4.21539	1.43926	0.148906	2.74147	1.45615	2.61846	2.15026	2.35314	2.11589	1.6301	1.64316	0.832618	1.82611	0.93452	0.789733	1.99043	0.71185
Smo165331|PACid_15412669	Archeaplastidia I	1.93532e-06	11	'protein.synthesis.ribosome biogenesis.Pre-rRNA processing and modifications.DExD-box helicases'	6.2612	3.92568	4.36733	4.76256	6.01863	4.03884	4.09818	5.58279	4.98155	5.49491	5.24324	5.55768	7.65481	8.78814	6.92918	6.91481	6.40472	6.46617	6.51673	6.14744	5.13128	6.55185	5.36374	4.57646	5.87817	6.39834	5.75211	4.29055	4.80878	4.92947	4.16309	4.82092	3.67578	3.81704	3.78823	3.91518
Smo270132|PACid_15417975	Archeaplastidia I	0.049261	19	'not assigned.unknown'	13.648	14.5396	11.9109	10.2395	10.424	9.87273	7.52574	8.3225	9.80411	11.5259	9.85535	11.9574	10.6317	17.7361	9.02701	9.2856	11.171	10.3459	7.41353	9.60171	10.1374	14.8906	14.7801	12.9493	14.642	11.3807	11.5042	11.8725	13.6928	13.7813	10.7685	12.4906	11.5257	13.4913	12.7773	11.0337
Smo414099|PACid_15414549	Archeaplastidia I	NE	NE	'not assigned.no ontology'	0	0	0	0	0.0620477	0	0	0	0.0529952	0.134022	0.145646	0.0842073	0	0	0	0.0658553	0.148947	0.0718464	0	0	0	0	0	0	0.0534379	0	0.0653649	0	0	0	0	0	0.0623013	0.131622	0	0
Smo7233|PACid_15422916	Specific	NR	NR	'misc.cytochrome P450'	1.61806	1.67205	0.843689	2.38128	2.48191	3.92665	0	0.878773	4.02764	0.335055	0.825325	0	1.63019	0	0.317852	2.30494	5.21314	0.79031	0	2.34188	0.688342	1.71242	1.72832	1.82018	1.87033	4.87743	1.1112	1.35182	0	0.901086	4.49614	0	1.80674	1.51365	4.87976	2.07623
Smo54652|PACid_15419344	Embryophyta	0.00583824	16	'misc.UDP glucosyl and glucoronyl transferases'	47.8384	45.4361	47.1473	55.3648	55.4707	52.1123	59.6098	58.1024	61.6334	61.1141	63.8413	54.7348	64.0736	54.8593	61.2184	71.7164	74.3245	63.5122	56.4385	65.8068	58.4465	62.5404	63.7689	65.8386	70.9121	60.3123	63.7962	68.2374	72.1317	69.9137	68.1082	71.5103	70.1513	60.5462	61.639	57.7785
Smo413357|PACid_15413802	Prokaryotic	3.1563e-16	14	'stress.abiotic.heat'	4.00998	2.03554	3.2755	2.91707	3.28853	5.6656	3.42757	4.65233	3.49768	9.44856	12.2828	13.7258	24.0276	37.1232	40.6215	47.35	45.1309	67.3919	53.7481	62.9966	63.703	40.0556	58.3456	45.1405	27.4671	24.7018	24.5118	20.5711	21.7618	19.0288	10.2135	11.1758	12.4603	4.87002	6.22811	3.61857
Smo88870|PACid_15409556	Archeaplastidia I	NR	NR	'stress.abiotic'	1.12561	0.799676	3.9703	2.14315	2.10962	4.88027	3.055	0.930466	0.317971	1.34022	1.65065	2.2736	3.5439	13.0491	1.01713	0.856119	0	1.93985	4.90249	1.28803	2.25276	0.967887	2.68187	1.14411	2.67189	1.52092	2.35314	0.528972	1.46709	1.32513	0.888126	3.28699	1.37063	1.1846	4.10927	1.18642
Smo409870|PACid_15405549	Streptophyta	NR	NR	'not assigned.unknown'	0.351753	0.654281	0.694803	0.714384	0.496382	0.504856	0	0.930466	0.688938	0.536089	0.582582	1.1789	0.850535	1.01197	0.635705	0.395132	0.372367	0.934003	0.896797	0.819658	0.813496	1.2657	0.536374	1.24813	0.961882	0.419564	0.522919	0.705296	1.14107	0.636061	0.999142	0.438265	0.373808	0.526488	0.449451	0.296604
Smo233330|PACid_15421714	Prokaryotic	1.19287e-07	15	'lipid metabolism.FA synthesis and FA elongation.ketoacyl ACP synthase'	19.2057	11.6317	14.839	12.8589	12.7818	21.5405	17.2123	14.4222	12.0299	18.428	16.7007	18.8624	18.4283	25.6188	20.3426	20.4151	23.8315	21.6258	18.5338	22.1893	22.3398	24.7184	32.2421	25.5346	23.5127	26.5374	22.1587	22.2168	20.2132	21.5731	16.9854	21.8402	18.3166	19.4801	17.4002	17.0844
Smo75609|PACid_15414300	Viridiplantae	0.0338965	22	'protein.degradation.ubiquitin.E3.RING'	3.58788	2.68982	1.98515	2.38128	2.54396	1.73895	0.372561	2.01601	1.85483	1.87631	2.03904	1.51573	1.84283	0.159784	2.41568	0.98783	2.38315	1.65247	1.73381	2.75171	1.56441	0.967887	1.90711	2.34024	1.92376	1.78315	2.28777	1.46937	5.2163	3.28631	2.1093	4.67483	2.49205	2.56663	1.99043	2.13555
Smo270796|PACid_15422676	Archeaplastidia I	0.000122038	17	'not assigned.no ontology'	118.893	130.711	140.896	100.847	114.912	101.869	112.588	117.756	140.914	174.564	165.502	185.93	175.565	158.666	190.394	151.467	169.204	170.204	156.7	133.312	163.387	169.082	194.883	172.709	206.965	196.408	197.271	231.278	166.27	194.9	204.436	174.137	184.35	163.343	154.74	157.2
Smo158775|PACid_15417388	Streptophyta	NE	NE	'cell wall.degradation.mannan-xylose-arabinose-fucose'	0.140701	0.290791	0.148886	0.357192	0.248191	0.33657	0	0.258463	0.264976	0.402066	0.33984	0	0	0	0.190711	0	0	0.502925	0.179359	0.234188	0.18773	0.223359	0.476777	0.156016	0.427503	0.472009	0.26146	0.411423	0	0.21202	0.166524	0.292177	0	0.526488	0.192622	0.652529
Smo423358|PACid_15420900	Specific	NR	NR	'misc.cytochrome P450'	1.19596	0.290791	0.198515	0.119064	0.434334	0	0	0.465233	0.10599	0.469077	0.33984	0	0	0	0	0	0.297894	1.00585	0	0	0.125153	1.04234	0.238389	0.364037	0	2.04537	0.26146	0.705296	0	0	0.943634	0.657398	0.560712	1.11879	0.128415	0.118642
Smo408700|PACid_15401714	Streptophyta	0.00906165	9	'not assigned.unknown'	1.75877	3.63489	3.9703	3.27426	4.46744	2.2438	3.055	3.87694	4.66358	3.28354	3.59259	2.94726	4.25267	2.3435	5.72134	3.95132	5.43656	4.59817	3.70676	3.62991	3.19141	2.01023	2.20509	2.86029	2.83221	3.04184	2.6146	1.99834	2.20063	2.86227	2.99743	3.87135	2.42975	1.51365	2.05463	2.61012
Smo17791|PACid_15422420	Specific	NE	NE	'not assigned.unknown'	0	0	0	0	0	0	0	0	0	0	0	0	0	0	0	0	0	0	0	0	0	0	0	0	0	0	0	0	0	0	0	0	0	0	0	0
Smo152730|PACid_15421966	Prokaryotic	1.3003e-22	12	'Co-factor and vitamine metabolism.thiamine'	8.23102	3.70759	4.76436	12.7399	15.0155	22.1015	33.2325	39.2863	39.1635	91.4031	105.787	118.985	167.414	204.95	171.068	234.708	231.091	224.52	163.038	193.264	173.963	114.434	147.563	100.942	50.6057	43.792	55.3641	29.4461	18.9906	21.149	11.3236	12.4175	12.7095	5.52813	5.97128	6.88122
Smo444106|PACid_15414335	Viridiplantae	6.23484e-08	6	'transport.peptides and oligopeptides'	53.5368	59.7576	52.9042	83.9997	83.8885	90.8179	84.1244	98.0091	86.0112	80.1452	83.7462	83.281	77.8948	76.803	63.634	62.7601	70.6009	68.6133	34.1979	45.6667	42.9901	48.3944	37.3078	40.9801	35.0018	53.4944	34.8395	36.5579	47.1913	48.1286	42.6856	30.0942	37.9415	40.5396	30.4343	39.567
Smo230708|PACid_15416088	Prokaryotic	1.36443e-09	18	'lipid metabolism.FA synthesis and FA elongation.ketoacyl ACP synthase'	55.9991	53.4329	52.2591	52.1501	58.573	45.998	50.2213	54.8458	54.797	62.1863	58.1611	56.3347	62.1599	49.8527	59.5655	68.6212	53.6954	59.0577	70.9666	79.0385	83.9152	102.819	107.573	100.37	99.8219	97.3912	99.0932	99.4468	88.6772	104.685	88.7571	90.794	90.5238	70.1546	79.8097	79.4306
Smo120045|PACid_15411650	Archeaplastidia II	NR	NR	'development.unspecified'	0	0	0	0	0	0	0	0	0	0	0	0	0	0	0.317852	0	0	0	0	0	0	0	0	0	0	0	0.326825	0	0	0	0	1.24175	0	0	0.321037	0
Smo38123|PACid_15412770	Archeaplastidia I	NR	NR	'not assigned.no ontology'	0.140701	0.145396	0.0992575	0.119064	0.124095	0.280475	0	0	0	0.134022	0.097097	0	0.35439	0	0	0.526842	0.148947	0.359232	0.478292	0.117094	0	0	0	0.416042	0.267189	0	0.13073	0	0	0	0	0.365221	0	0.329055	0.321037	1.1271
Smo437275|PACid_15416765	Streptophyta	2.32862e-06	18	'not assigned.unknown'	4.92454	1.96284	3.2755	3.1552	3.41262	3.08523	1.41573	2.84309	2.27879	2.54642	2.57307	3.78933	2.83512	1.81089	4.64064	2.83178	5.21314	5.02925	4.72313	9.89445	3.19141	7.29638	7.15166	4.21242	4.43534	11.0135	8.10525	6.40644	7.00941	4.87646	6.88298	4.38265	7.22696	4.08028	4.3661	3.67789
Smo410058|PACid_15402577	Specific	NE	NE	'not assigned.unknown'	0.0703506	0	0	0	0.0620477	0.33657	0	0	0.0529952	0.201033	0.0485485	0	0.0708779	0.585876	0.0635705	0	0	0.143693	0	0.117094	0.0625766	0	0	0.156016	0.0534379	0.157336	0	0.117549	0	0.053005	0	0	0.186904	0	0	0
Smo414541|PACid_15418140	Embryophyta	0.00859632	17	'not assigned.unknown'	0.773857	0.654281	0.198515	0.238128	0	0	0	0	0.476957	0.268044	0	0.168415	0.425267	0	0.381423	0.395132	0.819208	0.431078	0.657651	0.526923	0	1.11679	0.655568	0.676068	0.320627	1.62581	0.26146	1.41059	0.326019	0.954091	0.333047	0.438265	0.560712	0	0	0.652529
Smo428227|PACid_15412405	Specific	0.000105242	18	'not assigned.unknown'	1.96982	1.74475	1.78664	1.42877	1.86143	3.14132	0.894147	1.24062	1.32488	2.21137	1.94194	2.02098	1.9137	3.30221	0.889987	2.10737	3.20236	3.95155	3.1089	3.8641	2.44049	2.23359	3.69502	3.79638	3.74065	3.04184	2.94142	3.9379	10.6771	3.92237	3.71903	2.26437	3.86268	2.82987	1.99043	4.33042
Smo111716|PACid_15412651	Archeaplastidia I	0.00049924	14	'transport.p- and v-ATPases'	65.9185	74.0064	77.2223	80.7254	89.0385	79.9916	84.1244	85.6545	84.2624	89.6608	94.1356	92.3754	89.7314	79.5194	76.4117	86.8632	97.4113	92.1789	93.5659	91.3919	87.9827	101.33	91.2432	93.3494	96.1347	93.8774	89.5499	93.8632	87.2916	95.5151	96.3617	84.7313	86.2251	80.0262	84.1116	88.3287
Smo110618|PACid_15408898	Streptophyta	1.77251e-18	1	'misc.nitrilases, *nitrile lyases, berberine bridge enzymes, reticuline oxidases, troponine reductases'	46.5018	26.462	26.0551	21.9078	22.3992	33.3766	15.126	19.1262	12.0829	9.98465	7.91341	9.68384	8.29271	7.72291	6.0392	4.60987	5.13867	2.80201	3.22847	4.39103	3.69202	6.84966	7.44964	4.36844	7.74849	9.07306	6.60186	8.63988	14.9969	11.7671	17.1519	16.508	20.1856	28.6278	29.728	23.4317
Smo19270|PACid_15402144	Specific	NE	NE	'not assigned.unknown'	0	0	0	0	0	0	0	0	0	0	0	0	0	0	0	0	0	0	0	0	0	0	0	0	0	0	0	0	0	0	0	0	0	0	0	0
Smo445613|PACid_15420978	Prokaryotic	4.00107e-08	19	'not assigned.unknown'	3.79893	1.01777	1.48886	1.96456	0.930716	1.00971	1.78829	1.75755	1.53686	1.94332	1.45646	1.26311	1.77195	1.86415	0.889987	1.9098	1.56394	2.22724	2.39146	4.33248	2.9411	4.24381	3.99301	3.12031	3.79409	4.35297	4.70627	4.6432	3.83072	5.61853	4.10758	3.57917	4.04959	3.68542	3.98085	3.32197
Smo404533|PACid_15410983	Archeaplastidia I	NR	NR	'not assigned.unknown'	5.20595	2.25363	2.18367	2.08362	2.29577	4.93637	2.38439	4.44556	2.1728	2.54642	3.15565	1.68415	3.26038	2.18372	1.65283	6.58553	5.51104	2.08355	2.03274	5.03504	2.1276	2.97811	4.70817	4.62847	2.56502	2.72716	1.3073	1.41059	2.60815	1.27212	3.21946	4.74788	3.73808	2.50082	1.47677	1.60166
Smo403653|PACid_15408761	Specific	0.0100886	16	'protein.degradation'	1.82912	1.45396	1.88589	1.54783	1.55119	3.08523	1.41573	2.27447	1.74884	2.47941	1.55355	2.69463	1.98458	3.7283	3.49638	2.04151	2.30868	2.29908	1.73381	2.9859	1.75214	2.82921	4.05261	3.43234	2.77877	3.56629	2.09168	2.70364	3.99373	3.1803	2.38684	1.89915	3.17737	2.50082	2.31146	2.13555
Smo58821|PACid_15410224	Archeaplastidia I	NE	NE	'RNA.regulation of transcription.SET-domain transcriptional regulator family'	0	0	0	0	0	0	0	0	0	0	0	0	0	0	0	0	0	0	0	0	0	0	0	0	0	0	0	0	0	0	0	0	0	0	0	0
Smo231418|PACid_15416682	Archeaplastidia I	8.10513e-06	17	'not assigned.no ontology'	22.5825	22.6817	20.7448	20.1814	15.8222	18.5675	14.3809	17.9373	13.1958	19.7683	21.4099	29.2199	20.2711	25.8318	24.9196	23.5103	29.7894	24.6433	18.5338	27.2244	20.2748	30.079	28.3682	30.6311	33.3452	32.0442	26.7996	23.5099	23.0658	29.4178	18.9837	25.6385	27.4749	25.9296	24.2062	22.0674
Smo93295|PACid_15419918	Prokaryotic	7.79468e-05	5	'misc.acid and other phosphatases'	35.7381	50.1615	48.4377	51.8524	58.0767	37.4154	39.715	40.7854	39.2165	44.8304	40.1982	32.5882	41.818	35.6319	38.0151	45.2426	39.0986	34.4144	31.5673	27.8684	25.4061	25.0906	25.0904	28.9669	31.7955	36.6069	28.3684	25.2143	25.5925	30.4779	31.473	37.3256	30.0915	27.3774	25.1693	31.3214
Smo73794|PACid_15409362	Archeaplastidia I	0.0100886	13	'cell.cycle'	19.4168	17.7383	19.7522	17.9787	16.8149	34.218	22.4282	18.5059	18.2304	24.325	20.9244	23.578	23.3897	22.21	21.7411	26.5397	24.1294	23.1345	21.4634	26.8145	23.0282	22.187	23.958	26.0546	21.3751	19.2999	18.4329	20.6299	26.5706	24.6473	22.6472	21.5481	21.6186	20.5989	20.9958	18.4488
Smo427481|PACid_15411185	Specific	NE	NE	'not assigned.unknown'	0	0	0	0	0	0	0	0	0	0	0	0	0	0	0	0	0	0	0	0	0	0	0	0.0520052	0	0	0	0	0	0	0	0	0	0	0.128415	0
Smo168247|PACid_15420676	Prokaryotic	6.17444e-10	22	'nucleotide metabolism.synthesis.pyrimidine.CTP synthetase'	16.3213	17.084	14.7397	13.5733	13.4023	17.3895	12.1455	12.4062	12.3479	13.8713	11.8944	13.0521	13.325	15.8719	11.6334	12.0515	10.2773	11.208	11.1801	10.8312	12.0773	16.5285	15.7932	14.4575	17.9551	19.7719	16.6681	21.2764	19.3981	22.6862	25.7557	23.5933	21.5563	21.3228	22.0231	20.1098
Smo111808|PACid_15413450	Streptophyta	9.99703e-09	22	'not assigned.unknown'	69.7175	68.1179	58.6116	52.7454	61.179	64.2849	45.8251	54.2772	49.6565	52.9387	53.5005	44.6299	48.4805	50.2788	44.0543	52.6184	44.833	47.2031	41.731	35.7137	42.6147	50.7769	50.4192	51.0691	55.5754	66.5008	57.4558	70.3533	91.8559	74.7901	71.3831	66.2511	70.4005	63.9683	71.2701	70.3545
Smo67758|PACid_15413856	Viridiplantae	8.06615e-10	18	'not assigned.unknown'	17.2359	19.5557	19.4545	22.384	22.7095	17.0529	26.4519	23.8303	22.682	27.0055	26.2162	24.5885	27.7133	28.3884	32.9295	29.569	33.0662	42.5331	33.3609	34.9526	37.7337	41.0235	37.7846	44.7765	51.1935	54.1237	55.4948	46.7846	48.9844	52.263	40.1877	49.0857	41.7419	34.0901	38.2676	40.3382
Smo165356|PACid_15412720	Prokaryotic	0.000217737	13	'glycolysis.cytosolic branch.enolase'	5.48735	6.32471	7.44431	7.26291	10.4861	10.1532	14.0083	10.8037	13.5138	11.3919	11.2147	13.8942	10.8443	7.82943	12.0148	13.9613	12.8839	12.3576	10.8214	13.1731	9.82452	15.1139	12.4558	12.4813	11.5426	13.0065	9.02036	9.7566	10.5141	9.85894	9.71388	11.2488	8.72219	7.56827	9.18165	7.77103
Smo438522|PACid_15421772	Streptophyta	7.79468e-05	22	'protein.degradation'	158.57	262.875	245.017	214.553	215.864	133.618	163.256	223.157	208.059	179.858	176.959	172.962	173.864	119.252	172.721	140.667	165.778	174.084	180.017	179.856	172.461	162.233	150.304	183.786	224.973	223.47	226.228	232.807	217.292	230.042	242.347	225.415	227.961	205.067	185.495	261.13
Smo138036|PACid_15419861	Archeaplastidia II	2.05556e-10	16	'not assigned.no ontology.pentatricopeptide (PPR) repeat-containing protein'	2.18087	2.18094	1.38961	0.892981	1.11686	2.2999	0.298049	1.13724	1.27189	1.27321	1.40791	1.34732	3.61477	4.36744	1.58926	5.40014	4.39394	6.89725	5.14164	6.08889	7.7595	6.10513	9.71433	4.83649	5.23691	5.55922	6.20967	4.58443	4.07524	6.73164	2.22032	2.92177	2.61666	1.71109	2.24726	1.66098
Smo105923|PACid_15418701	Archeaplastidia I	3.35367e-06	10	'not assigned.no ontology'	7.87927	6.17932	6.00508	7.6201	9.24511	10.4337	8.4944	9.7182	9.9101	10.6548	10.3894	9.01018	11.5531	12.4632	11.3791	6.71724	10.3518	14.1537	7.71246	8.66496	10.1374	9.97668	8.82038	7.69677	7.64162	5.03476	8.88963	7.40561	7.82446	7.57972	6.21688	8.54618	6.16783	6.05462	5.97128	7.05918
Smo233668|PACid_15401862	Prokaryotic	2.32862e-06	21	'amino acid metabolism.synthesis.serine-glycine-cysteine group.cysteine.OASTL'	323.683	392.423	401.149	299.148	319.856	273.239	317.273	313.205	340.441	337.267	338.917	331.272	287.693	321.326	315.945	322.164	272.647	300.39	313.7	276.635	325.148	398.77	396.381	394.98	455.13	404.25	471.346	484.245	395.135	442.963	468.598	452.874	473.552	436.985	446.883	454.457
Smo406108|PACid_15413722	Streptophyta	NR	NR	'not assigned.unknown'	0	0	0	0	0	0	0	0	0	0	0	0	0	0	0	0	0	0	0	0	0	1.11679	0	0	0	0	0.13073	0.117549	0	0	0	0	0	0	0	0
Smo99428|PACid_15416471	Archeaplastidia I	0.000105242	20	'protein.degradation'	39.8184	33.2956	35.1372	31.0757	32.7612	37.0788	33.456	37.8906	35.9308	37.0571	40.0525	35.9565	39.6916	32.8091	35.3452	35.496	38.9496	34.9892	37.8449	31.9667	34.6048	37.971	46.6646	45.2445	47.9338	53.9664	40.0033	51.4278	52.9781	49.7717	50.9007	52.6649	51.0248	48.1737	50.2101	41.7026
Smo412632|PACid_15413097	Specific	0.0208046	9	'not assigned.unknown'	0.351753	0.654281	0.694803	0.892981	1.11686	1.23409	2.75695	1.24062	0.476957	1.13919	1.16516	0.842073	0.921413	1.59784	1.14427	0.460987	0.968155	0.934003	0.358719	1.05385	0.500613	0.818981	0.774763	0.936094	0.694692	0.524455	0.719014	0.705296	0	0.848081	0.499571	0.584354	0.560712	0.592299	0.577866	1.24574
Smo127703|PACid_15415074	Viridiplantae	NR	NR	'not assigned.unknown'	8.79383	2.03554	3.32513	0.654852	1.36505	3.92665	2.45891	0.930466	0.688938	1.40723	2.18468	0.0842073	1.41756	0.852183	0	1.97566	0.968155	1.93985	0.956584	1.22949	1.00123	1.19125	0.774763	3.32833	1.17563	0.629345	0.457554	1.64569	2.68966	3.55134	1.11016	1.97219	1.68214	1.7769	1.86201	1.54234
Smo427535|PACid_15411808	Specific	NE	NE	'not assigned.unknown'	0	0	0	0	0	0	0	0	0	0	0.097097	0	0	0	0	0	0	0.143693	0	0	0	0	0	0	0	0	0	0.117549	0	0.21202	0	0	0	0	0	0.237283
Smo403810|PACid_15410293	Archeaplastidia II	NE	NE	'not assigned.no ontology'	0	0	0	0	0	0	0	0	0	0	0	0	0	0	0	0	0	0	0	0	0	0	0	0	0.0534379	0	0.0653649	0	0	0	0	0	0.0623013	0	0	0
Smo101529|PACid_15403799	Archeaplastidia I	NR	NR	'RNA.processing.splicing'	0	0	0	0	0	0	0	0	0	0	0	0	0.992291	0	0	0	0	0	0	0	0	0	0	0	0	0	0	0	0	0	1.27668	0	0	0	0	0
Smo410469|PACid_15405676	Specific	NR	NR	'not assigned.unknown'	0.914558	0.0726978	0.0496288	0	0.0620477	1.1219	0	0	0.688938	0	0.145646	0	0.35439	1.49132	0	0.197566	0.0744735	0	0	0.292735	0.18773	0.446717	0.0595971	0.416042	0.320627	0.0524454	0.0653649	0.293873	0	0.42404	0.721603	1.09566	0.186904	0.065811	0.834695	0.296604
Smo410898|PACid_15408810	Prokaryotic	6.14058e-07	16	'RNA.processing'	24.482	22.8271	24.6159	24.6463	25.0052	36.6301	26.0793	26.3115	22.8409	31.1601	27.2357	28.5463	30.6901	31.9569	29.4967	34.9033	27.0339	29.2415	32.763	33.9573	37.3582	37.8221	43.9231	37.0797	39.7578	35.8202	38.6307	32.9138	31.1348	33.7642	35.4695	30.8247	34.4526	33.8269	32.0394	30.9062
Smo402204|PACid_15402643	Archeaplastidia I	1.59485e-05	12	'not assigned.unknown'	28.2809	21.4459	20.3974	26.3132	24.0125	25.8037	41.2798	31.4808	26.7096	36.253	35.7317	37.1354	39.9751	37.9222	45.58	41.3571	44.1628	36.0669	28.4584	33.2547	34.6048	37.3753	43.4463	36.8717	39.3837	33.0406	28.4337	32.4436	35.2916	32.1741	34.3594	34.8421	33.1443	25.9296	24.3346	23.9656
Smo426805|PACid_15411151	Specific	0.000105242	16	'not assigned.unknown'	3.02508	0.872374	1.0422	0.773916	1.61324	0.617046	0.96866	1.29231	1.16589	2.01033	2.13613	2.2736	3.5439	1.17175	2.92424	3.49033	1.48947	3.08939	2.15231	3.10299	2.44049	4.39272	2.92026	5.20052	4.86285	3.25162	2.48387	1.70447	2.03762	1.85518	2.44235	4.30961	3.67578	2.23758	2.05463	2.61012
Smo437856|PACid_15421212	Specific	2.71898e-10	23	'not assigned.unknown'	103.767	102.14	113.749	75.9629	65.5224	76.9063	65.9434	67.3037	86.2762	57.0934	60.54	75.2813	51.0321	65.2986	49.4578	49.3256	44.3862	50.2206	64.8086	63.2308	71.8379	78.5478	91.6604	75.4596	82.7753	79.0353	68.8293	89.984	84.8465	78.7125	89.3677	84.3661	96.4425	117.012	113.904	99.5404
Smo428871|PACid_15417093	Specific	NE	NE	'not assigned.unknown'	0	0	0	0	0	0	0	0	0	0	0	0	0	0	0	0	0	0	0	0	0	0	0	0	0	0	0	0	0	0	0	0	0	0	0	0
Smo234337|PACid_15402364	Prokaryotic	3.02399e-15	17	'misc.gluco-, galacto- and mannosidases.endoglucanase'	5.62805	3.56219	3.42438	3.27426	3.53672	3.4218	2.75695	2.42955	3.3387	3.55159	3.54404	5.8103	4.46531	4.15439	4.38636	9.2856	9.16024	9.41188	9.86477	11.241	12.1399	14.5928	18.3559	13.5734	15.6039	10.8038	11.2428	11.99	14.9969	11.5551	5.93934	11.9062	10.4666	6.12043	7.96171	6.16937
Smo424216|PACid_15422867	Specific	NR	NR	'not assigned.unknown'	0.0703506	0.0726978	0	0	0	0.0560951	1.34122	0.0516925	0	0	0	0	0	0	0	0	0.148947	0	0	0.351282	0	0.818981	0	0	0	0	0	0	0	0.053005	0	0	0	0	0	0.118642
Smo429470|PACid_15416964	Archeaplastidia I	NE	NE	'DNA.synthesis/chromatin structure'	0	0.363489	0.248144	0	0.0620477	0	0	0	0	0.201033	0.145646	0	0	0	0	0.592698	0	0	0	0	0	0	0	0.0520052	0.0534379	0	0.0653649	0.0587747	0.0815048	0.053005	0.499571	0.51131	0	0	0	0.0593208
Smo73221|PACid_15405285	Embryophyta	0.00415285	17	'RNA.regulation of transcription.WRKY domain transcription factor family'	20.261	18.0291	16.5264	18.1573	19.6071	18.9601	20.1928	25.6912	24.8018	28.0106	24.6626	21.8097	21.9722	19.547	30.1324	28.6471	18.4694	15.8062	31.0292	25.1167	25.0932	25.1651	29.9178	23.1943	31.0474	52.1308	28.0416	31.8559	31.7054	33.4992	20.6489	30.0942	26.7273	23.3629	23.8851	21.0589
Smo73860|PACid_15410065	Streptophyta	0.00369925	5	'protein.degradation.ubiquitin.E3.RING'	36.3009	36.4216	30.075	27.5633	23.1438	20.8113	14.1573	18.5059	20.7211	18.8301	17.526	22.736	21.6886	18.6415	15.9562	21.0737	18.6184	19.9733	11.5388	7.96239	11.8896	8.18981	12.5154	12.0132	9.93944	6.3459	10.9813	9.11008	14.1003	8.90485	6.16138	9.34966	8.28608	7.30503	8.66799	6.70326
Smo416970|PACid_15404683	Specific	0.00124329	19	'misc.myrosinases-lectin-jacalin'	0.703506	4.21647	15.5338	1.3097	4.65358	1.178	1.34122	1.65416	2.70276	8.77845	6.79679	0.589451	6.52077	6.23159	4.06851	3.55619	2.68105	3.59232	6.69609	7.96239	5.81962	7.96646	5.54253	10.141	9.51194	9.96464	4.11799	9.69782	10.7586	11.6081	9.26982	10.2992	4.4234	6.25205	10.2732	6.99986
Smo3827|PACid_15415956	Tracheophyta	7.52957e-12	16	'RNA.processing'	141.123	108.32	85.8081	79.8325	86.4945	87.7327	83.6028	88.7561	91.1518	82.3566	84.3773	108.964	111.42	121.915	96.8814	125.389	124.967	148.722	147.792	163.522	166.016	182.558	174.143	163.14	153.527	158.91	158.706	155.283	153.066	149.474	128.334	155	137.312	117.473	125.461	110.811
Smo108195|PACid_15421379	Archeaplastidia I	NR	NR	'protein.postranslational modification'	2.88437	2.18094	2.97773	2.20269	2.41986	1.73895	0.447074	2.94648	3.02073	2.14435	2.81581	2.02098	2.40985	1.17175	2.7971	2.23908	1.04263	2.08355	3.1089	2.22479	2.06503	2.45694	2.50308	1.76818	2.13751	2.67472	2.22241	2.35099	1.30408	3.1803	2.99743	3.06786	0.996821	2.50082	2.82512	2.25419
Smo15257|PACid_15412761	Streptophyta	0.0170009	1	'stress.biotic.PR-proteins'	4.78384	3.70759	2.28292	3.63145	1.86143	4.15103	7.15318	2.58463	2.70276	1.13919	0.631131	1.85256	1.2758	1.75763	0.826416	1.1854	0.968155	1.29323	0.538078	1.9906	0.938649	1.78687	2.80107	2.86029	1.22907	1.83559	0.522919	1.17549	1.22257	2.49124	1.60973	1.82611	2.61666	1.97433	2.50409	1.18642
Smo139516|PACid_15404131	Viridiplantae	9.0634e-05	20	'redox.ascorbate and glutathione.ascorbate.GDP-L-galactose-hexose-1-phosphate guanyltransferase'	120.37	99.8141	107.595	82.0351	85.5017	116.846	102.082	73.0416	92.2647	90.2639	92.3878	116.88	98.1659	99.2261	79.3995	108.069	102.029	95.412	81.8477	79.2727	89.86	131.335	163.535	126.789	137.442	132.635	108.048	141.647	117.611	136.223	139.991	123.372	141.549	138.927	128.029	103.278
Smo113974|PACid_15420151	Archeaplastidia I	3.59072e-05	14	'not assigned.no ontology.pentatricopeptide (PPR) repeat-containing protein'	9.98979	8.21486	7.2458	8.33448	9.12101	9.25569	9.01599	9.87328	8.69121	10.9898	10.0495	11.4522	12.5454	11.398	11.9512	9.94415	11.171	12.8605	11.1203	11.4167	13.0785	9.45551	12.2174	9.77698	11.0616	12.01	10.393	9.63905	11.7367	11.1311	10.6575	9.71488	9.53211	9.5426	10.209	8.89813
Smo441531|PACid_15408556	Streptophyta	3.57565e-11	24	'protein.degradation.ubiquitin.E3.SCF.FBOX'	44.8133	37.5121	36.1297	37.4456	35.8636	33.0961	24.8871	27.914	31.3202	25.1291	26.7502	20.7992	20.6963	20.772	17.4819	23.6421	19.0652	23.2782	18.1751	24.297	26.157	21.368	23.3025	25.6386	28.2152	28.7926	28.0416	31.6796	33.743	35.5134	30.5293	32.8699	28.9078	37.8414	39.5517	36.5416
Smo165967|PACid_15417311	Archeaplastidia I	4.00107e-08	14	'amino acid metabolism.synthesis.aspartate family.methionine.cystathionine beta-lyase'	43.336	45.5088	49.8769	45.7801	45.3569	51.327	52.5312	43.37	46.0528	58.1656	56.4134	62.4818	60.1045	64.979	58.8027	58.4795	64.1961	68.4696	59.1886	67.5047	64.8293	66.8587	80.5753	67.1908	69.0952	51.9734	62.6196	63.2416	41.7304	58.7826	53.5096	55.5136	59.6847	51.201	52.65	52.143
Smo113765|PACid_15418611	Embryophyta	NR	NR	'signalling.receptor kinases.misc'	33.3462	26.8982	25.0625	28.5754	26.6185	31.3571	22.8753	26.4666	28.3524	27.4075	25.9249	25.8516	27.9968	31.3177	21.9318	27.5275	28.2999	28.9541	21.9416	25.8192	25.5938	23.5271	28.1894	26.7827	28.2686	32.4113	27.2572	24.8029	28.5267	28.1987	27.1989	28.8525	26.8519	23.7578	25.3619	24.4402
Smo22778|PACid_15415090	Archeaplastidia II	NR	NR	'misc.UDP glucosyl and glucoronyl transferases'	10.9747	10.4685	12.705	11.1325	15.6981	17.8943	11.2514	14.8358	13.5138	13.8713	11.2633	9.59963	13.1124	5.37941	12.0784	11.2613	13.8521	11.4954	15.3651	15.4564	14.7681	18.4643	11.6214	13.3653	14.5351	10.9611	13.073	14.6937	14.9969	14.1523	14.1545	12.5636	12.8964	12.3725	10.4658	11.9235
Smo415668|PACid_15421790	Specific	NR	NR	'not assigned.unknown'	0	0.436187	0.148886	0.357192	0	0	0	1.55078	0	0	0	1.26311	0.212634	0	0	1.97566	0	0.215539	0.179359	0	0.375459	0	0.178791	0.312031	0.641254	0	0	0	0	0	0	0	0.560712	0.394866	0	0.177963
Smo438299|PACid_15419751	Archeaplastidia I	3.77338e-09	16	'DNA.synthesis/chromatin structure.histone.H1'	63.4562	77.1324	90.2251	89.2385	91.9547	113.424	117.059	126.026	132.806	92.5423	101.029	125.385	123.044	122.501	133.18	135.464	110.668	136.005	158.494	187.526	159.445	229.389	237.495	227.107	186.445	231.494	181.192	168.683	206.859	202.85	183.842	153.831	167.092	118.921	138.88	123.209
Smo420592|PACid_15413864	Archeaplastidia I	0.0409376	1	'protein.degradation.ubiquitin.E3.RING'	55.6473	49.9434	49.728	39.4697	44.24	41.1177	44.7819	46.8334	38.4745	36.588	35.1977	32.504	40.046	22.3698	40.113	40.2376	41.7052	38.6534	28.6377	27.2829	28.9104	49.6601	37.427	38.8479	42.6969	52.4455	36.6697	36.8517	41.1599	44.3122	42.6856	47.7709	38.0038	37.973	39.4233	42.2364
Smo403616|PACid_15408670	Archeaplastidia I	NE	NE	'development.unspecified'	0.0703506	0	0	0	0	0	0	0	0	0	0	0	0	0	0	0	0.0744735	0	0	0	0	0.893434	0	0	0	0	0	0	0	0	0	0	0	0	0	0
Smo80695|PACid_15406924	Specific	0.00618239	18	'signalling.receptor kinases.misc'	0.914558	1.89014	1.48886	2.73847	1.61324	1.1219	0	1.18893	0.317971	1.34022	1.26226	0.505244	0.212634	0	0	1.51467	2.2342	3.59232	0.777224	2.10769	1.8773	7.66864	3.15865	2.91229	2.13751	6.97524	2.35314	3.11506	0	1.21912	4.44063	1.89915	3.73808	1.51365	0.834695	0.771171
Smo72206|PACid_15402345	Specific	NE	NE	'not assigned.no ontology.pentatricopeptide (PPR) repeat-containing protein'	0	0	0.297773	0	0	0	0	0	0	0	0	0	0	0.159784	0	0	0	0	0	0.351282	0	0	0	0.624063	0	0	0	0	0	0.477045	0.333047	0	0	0	0	0
Smo83797|PACid_15416491	Tracheophyta	NE	NE	'protein.degradation.cysteine protease'	0	0	0	0	0	0	0	0	0	0	0	0	0	0	0	0	0	0	0	0	0	0	0	0	0	0	0	0	0	0	0	0	0	0	0	0
Smo101548|PACid_15403856	Viridiplantae	0.000217737	13	'protein.degradation.ubiquitin.ubiquitin'	123.465	109.192	90.2251	127.101	140.042	196.894	173.539	137.606	133.23	164.78	143.995	119.322	181.164	317.545	219.382	180.312	149.841	175.808	352.621	256.143	200.621	233.037	63.3518	188.259	138.404	239.833	150.274	106.088	283.311	132.619	138.381	122.933	104.043	102.139	108.061	126.65
Smo74346|PACid_15409081	Streptophyta	0.000651811	11	'development.unspecified'	61.1347	52.6332	48.9339	55.0671	57.5803	46.3345	48.6565	63.2717	54.4261	56.2893	60.6856	58.9451	53.8672	66.5768	54.9249	70.1359	56.4509	59.9917	57.8135	58.3714	59.7606	64.0295	56.7365	55.3856	55.041	46.9911	49.6773	54.6605	55.5047	54.9662	52.677	49.9623	53.2676	49.3583	48.926	46.1516
Smo232333|PACid_15418941	Archeaplastidia II	0.000217737	12	'not assigned.unknown'	35.3864	26.3166	23.5737	26.4918	26.5564	27.8792	23.0988	25.5878	25.9147	29.0158	30.4885	30.8199	28.7056	28.4949	27.9074	37.5375	31.8747	33.3367	28.8171	31.4983	32.7901	29.9301	28.3682	29.539	25.4899	32.4637	25.2962	25.567	29.6677	27.9867	23.2023	22.5707	27.7864	25.3373	24.0135	25.2707
Smo141636|PACid_15411243	Streptophyta	4.91681e-05	21	'development.unspecified'	96.5914	91.1631	88.7362	81.1422	83.8885	90.4252	85.9872	83.897	83.0965	80.7483	80.4449	84.6284	89.8732	99.1728	86.4558	81.3313	79.0164	83.3418	76.5267	82.9026	83.7275	84.7274	106.679	95.3776	104.15	100.485	90.5304	99.0353	99.3543	102.618	98.471	103.577	110.46	99.5721	98.6224	95.4472
Smo109271|PACid_15402729	Prokaryotic	3.77338e-09	23	'PS.photorespiration.hydroxypyruvate reductase'	87.1644	95.8885	93.2524	85.1903	89.2246	67.875	63.1864	60.9455	58.7187	43.4232	54.6171	48.2508	48.764	49.6929	41.7022	43.2669	44.9075	53.5256	49.2043	53.9218	50.8122	62.0937	59.4779	69.1149	65.8889	67.6546	73.2087	74.8789	76.7775	70.6557	59.2824	70.7068	79.3096	77.7887	76.7919	76.168
Smo231982|PACid_15420662	Prokaryotic	0.00728847	14	'tetrapyrrole synthesis.uroporphyrinogen decarboxylase'	41.3662	42.9644	46.0555	48.1019	52.2442	48.1296	34.4992	49.5732	57.7118	54.346	53.3548	50.1876	59.1122	55.818	49.4578	56.5697	57.4935	61.4287	53.3296	54.8586	60.1987	53.8294	50.598	56.1136	60.8657	49.5085	62.2274	57.129	37.4107	57.4045	56.9511	52.5919	46.2276	50.8719	51.0448	54.5752
Smo66708|PACid_15410772	Archeaplastidia I	NR	NR	'not assigned.unknown'	32.713	5.67043	2.03478	0.714384	1.4271	15.4261	1.1922	0.310155	1.90783	1.00517	1.11662	2.2736	1.9137	5.1131	1.27141	3.75375	0.893682	1.36508	0.418505	0.819658	0.938649	3.05257	1.78791	6.86469	0.480941	2.98939	2.35314	1.58692	1.7116	4.61144	1.55422	5.47832	1.74444	10.7272	4.10927	2.13555
Smo90177|PACid_15410385	Prokaryotic	5.44861e-12	17	'not assigned.unknown'	25.889	44.4184	49.6784	43.3393	47.1563	43.1371	40.1621	54.5356	62.6933	54.815	60.2487	69.7237	59.5374	64.3398	57.9763	67.831	73.4309	78.097	117.54	109.424	116.455	113.168	110.612	114.88	119.594	103.685	118.507	116.55	101.718	100.657	88.4241	92.9853	87.5957	73.1819	77.6266	79.0154
Smo119860|PACid_15414698	Specific	NR	NR	'development.unspecified'	0.281402	1.01777	0.645174	0.535788	0.496382	0.729236	0	0.568618	0.847923	0.6031	0.631131	0.757866	0.567023	0.479353	0.572134	1.11954	0.670261	1.14954	0.717438	0.644017	1.00123	0.818981	0.715166	0.780078	0.641254	0	0.915109	0.822846	0.326019	0.636061	0.333047	0.730442	0.373808	0.592299	0.577866	0.593208
Smo419836|PACid_15412729	Viridiplantae	0.0208046	20	'not assigned.no ontology'	2.60297	3.1987	2.18367	2.38128	2.606	1.40238	2.60793	3.41171	4.18662	3.35055	2.91291	2.44201	2.26809	2.66307	3.11495	2.43665	2.15973	2.65832	3.16868	3.57137	2.81595	2.5314	2.86066	3.27633	3.5269	4.30053	3.07215	3.64403	3.74922	3.55134	3.71903	4.38265	3.42657	2.50082	3.46719	3.32197
Smo12427|PACid_15405342	Embryophyta	4.01435e-06	2	'misc.UDP glucosyl and glucoronyl transferases'	41.8586	38.5299	32.0105	28.5158	25.5016	24.0087	14.0083	23.7786	17.7534	21.4435	22.041	17.0099	24.382	21.2513	13.8584	20.3493	15.2671	21.4821	12.615	14.5197	16.6454	12.5081	18.1771	15.7056	17.5811	17.7266	17.5832	21.8642	12.6332	22.9512	18.1511	18.3341	21.2448	26.6535	25.2977	25.8046
Smo418718|PACid_15408934	Specific	NE	NE	'not assigned.unknown'	0	0	0	0	0	0	0	0	0	0	0	0	0	0	0	0	0	0	0	0	0	0	0	0	0	0	0	0	0	0	0	0	0	0	0.128415	0
Smo410964|PACid_15409553	Specific	NE	NE	'not assigned.unknown'	0	0	0	0	0	0	0	0	0	0	0	0	0	0	0	0	0	0	0	0	0	0	0	0	0	0	0	0	0	0	0	0	0	0	0	0
Smo404654|PACid_15411783	Specific	NR	NR	'not assigned.unknown'	3.65823	4.36187	3.92067	5.77461	5.14996	6.56312	5.66293	8.78773	7.84329	7.03616	5.82582	5.05244	5.59935	3.0359	4.32279	6.65139	4.61736	5.38848	6.75587	8.8406	7.7595	6.10513	7.09206	4.68047	6.35911	8.0766	6.86332	8.22846	6.68339	7.10268	7.21603	5.55136	6.47934	7.56827	5.77866	7.41511
Smo71839|PACid_15404035	Specific	NR	NR	'not assigned.no ontology.pentatricopeptide (PPR) repeat-containing protein'	4.71349	1.74475	1.78664	2.14315	2.23372	2.86085	5.88647	3.15325	0.953914	2.01033	2.47597	2.52622	2.12634	2.13046	2.03426	4.14888	4.54288	5.24479	3.88612	4.9765	3.69202	3.7971	4.94656	2.86029	4.32847	2.09782	3.20288	2.76241	3.83072	4.29341	2.8309	3.57917	5.29561	3.75123	4.04506	3.26265
[truncated: 21,090 more rows]
