# Supplementary material for: Kingdom-wide comparison reveals the evolution of diurnal gene expression in Archaeplastida
Source: Nat Commun. 2019 Feb 13;10:737. doi: 10.1038/s41467-019-08703-2 (PMC6374488; doi:10.1038/s41467-019-08703-2)
Supplement: Supplementary file 12 — Supplementary Data 9 [file 41467_2019_8703_MOESM12_ESM.xlsx]

## Sheet: Sheet1
Supplementary Data 9. P. abies matrix.
GeneName	Phylostratum	pVal	phase	Annotation	L1	L1.1	L1.2	L3	L3.1	L3.2	L5	L5.1	L5.2	L7	L7.1	L7.2	L9	L9.1	L9.2	L11	L11.1	L11.2	L13	L13.1	L13.2	L15	L15.1	L15.2	D1	D1.1	D1.2	D3	D3.1	D3.2	D5	D5.1	D5.2	D7	D7.1	D7.2
MA_10272714g0010	Specific	NR	NR	'signalling.receptor kinases.leucine rich repeat XIII'	1.709	1.41786	1.35474	1.4022	1.2278	1.53477	1.36091	0.556744	0.418731	1.70817	0.612599	1.44622	0.721485	0.778692	0.495586	0.239542	0.115399	1.04155	0.505116	1.71271	2.13679	0.502426	0.574036	0.487921	0.56064	0.736748	1.33168	1.07659	0.625308	1.96637	0.679226	0.324792	0.676339	3.21611	1.08413	0.853986
MA_10381604g0010	Embryophyta	0.0229815	21	'not assigned.no ontology'	53.2938	48.7227	43.2614	53.7978	35.504	45.0768	47.9342	42.9199	43.3386	45.7064	39.2064	51.0121	41.801	38.8747	45.7178	40.243	45.3518	52.1322	43.394	54.6797	52.6914	49.803	44.0964	44.4895	49.7676	49.6844	46.0663	49.9267	45.4769	49.3381	57.1399	54.63	49.3727	47.9791	55.1919	63.622
MA_8236301g0010	Archeaplastidia I	NR	NR	'development.unspecified'	13.1323	4.03874	11.4702	5.70228	9.87358	12.5624	15.4236	13.1088	13.5564	15.3735	23.3345	24.1256	11.9045	22.2826	29.4874	11.8573	19.8486	18.09	11.8932	10.4665	30.6921	7.09676	4.64448	6.65346	19.1049	41.9025	37.6816	22.2046	25.6945	20.4979	10.7827	34.6228	24.8977	15.1617	7.19466	11.7957
MA_10434372g0010	Archeaplastidia I	0.0229815	23	'not assigned.unknown'	1.57408	2.01937	1.80632	2.15004	2.30213	1.81899	1.41131	1.61962	1.98897	2.38108	1.8378	1.84064	1.35278	1.43759	1.7965	1.91633	0.923192	1.86382	1.46943	3.10824	1.55403	1.8841	1.93085	2.08475	1.89755	1.56559	1.77557	1.92888	2.61492	2.32389	2.37729	2.53338	1.64858	2.69103	2.90743	2.29509
MA_10431506g0010	Gymnospermae	NE	NE	'misc.peroxidases'	0	0	0	0	0.102317	0	0	0	0	0	0	0	0	0	0	0	0	0	0	0	0	0	0	0	0	0	0	0	0	0	0	0	0	0	0.0492785	0
MA_70231g0010	Specific	NR	NR	'not assigned.unknown'	2.29366	3.78095	5.14802	3.45876	3.78573	2.1032	3.32666	4.45396	2.87877	2.0705	4.12112	3.8785	4.64456	1.97668	3.65494	2.63496	1.90408	1.58973	3.90317	4.18662	3.01093	3.01456	4.227	2.26218	3.01883	4.74282	2.71268	4.12691	2.50123	5.0649	5.264	1.62396	7.01702	2.6254	2.90743	4.10981
MA_10428153g0010	Archeaplastidia I	NR	NR	'RNA.regulation of transcription.C2H2 zinc finger family'	2.15874	1.76158	1.35474	2.05656	1.63707	1.3074	2.21777	2.17636	1.83195	1.81169	2.56178	3.61555	1.75862	2.45588	1.73455	0.359313	1.21169	1.04155	1.8827	4.18662	2.08823	3.26577	1.09589	1.41941	2.6307	2.44048	3.79775	1.83917	1.70538	3.09853	3.48103	2.40346	1.85993	1.64087	4.73073	2.77545
MA_10427530g0010	Specific	0.0308014	18	'not assigned.unknown'	7.33071	8.20638	3.83844	5.00118	6.59944	6.76436	8.01423	4.90947	3.40219	5.9527	6.29307	6.11357	4.91512	6.04984	8.23911	8.02465	5.59685	5.64629	5.64811	8.56353	10.9268	10.2369	6.00129	5.45584	8.15084	9.53168	8.82855	6.95295	7.44685	7.44838	7.896	7.73004	8.41196	6.62912	7.44105	5.60428
MA_436312g0010	Viridiplantae	NR	NR	'RNA.regulation of transcription.MYB domain transcription factor family'	15.9207	19.5492	15.3989	20.5656	13.6081	17.6214	17.2382	18.322	18.8952	19.1004	21.0511	18.012	19.8408	19.2876	19.7615	18.9238	22.3297	16.9937	18.1842	19.601	20.4938	19.2806	18.7866	20.2709	18.5011	21.688	20.0245	22.1597	21.3173	21.8089	17.2354	20.0072	19.3602	18.0496	15.9662	20.2288
MA_949250g0010	Embryophyta	NR	NR	'signalling.receptor kinases.wheat LRK10 like'	1.79895	1.84751	1.89664	2.5707	2.30213	2.50111	3.67949	3.23924	3.0358	2.17403	3.89836	2.8267	2.20955	3.53406	2.66377	1.91633	1.73099	1.809	2.02046	3.55228	3.10806	3.76819	2.87018	1.86297	3.88135	4.42049	3.69911	2.24289	3.35392	2.68142	3.39613	2.3385	4.35393	3.87246	2.16825	2.72208
MA_10432981g0010	Viridiplantae	NE	NE	'RNA.regulation of transcription.PHOR1'	0	0	0	0.04674	0	0	0	0	0	0	0	0	0	0	0	0	0	0	0	0	0	0	0	0	0	0	0	0	0	0	0	0	0	0	0	0
MA_10432719g0010	Specific	NR	NR	'not assigned.unknown'	6.92595	7.433	5.32865	5.74902	5.62743	9.37915	9.37514	5.82051	7.53715	5.9527	8.46501	9.79486	5.32095	10.0032	5.63729	4.91061	4.50056	6.13965	3.94909	7.29486	6.21612	5.71509	6.94062	6.83089	6.21017	9.53168	8.53262	6.81838	7.10577	7.8059	5.51871	8.63946	5.96024	9.7796	8.52517	7.95274
MA_10427482g0010	Specific	NR	NR	'not assigned.unknown'	31.8864	31.3217	31.0688	32.4843	32.5368	33.1965	32.8634	31.2789	30.4103	35.4056	33.7487	27.4124	26.1989	33.1843	31.2219	31.9788	42.3514	33.8777	34.6234	36.0303	44.9212	37.5563	32.2504	36.0174	37.7354	25.648	27.2255	31.3107	35.1309	35.1563	33.367	28.9065	32.0838	35.9023	38.2894	35.7607
MA_213630g0010	Prokaryotic	NE	NE	'stress.abiotic.heat'	0	0	0	0	0	0	0.100808	0	0	0	0	0	0	0	0	0	0	0	0	0	0	0	0.10437	0.487921	0	0	0	0	0	0.238348	0	0	0	0	0	0
MA_62320g0010	Prokaryotic	NR	NR	'hormone metabolism.ethylene.induced-regulated-responsive-activated'	10.344	10.6554	10.5218	9.8154	14.0686	8.5265	11.2401	9.86956	11.1487	11.129	10.4142	8.34864	10.1459	10.9017	9.91171	10.4201	13.1555	11.4022	9.64312	12.3695	10.9268	11.9326	13.2028	14.1053	11.3422	11.6498	6.51044	8.29868	13.2452	12.5133	10.1884	8.44459	11.7514	10.961	10.3485	15.4785
MA_8638566g0010	Streptophyta	NE	NE	'misc.UDP glucosyl and glucoronyl transferases'	0	0	0.0451581	0	0	0	0	0	0	0	0	0	0	0	0	0	0	0	0	0	0	0	0	0	0	0	0	0	0	0	0	0	0	0	0	0
MA_10430202g0010	Archeaplastidia I	NR	NR	'not assigned.unknown'	5.26192	5.24177	3.29654	5.32836	4.60426	4.43378	7.15736	6.02296	3.9256	5.22802	6.23738	5.78488	3.38196	6.16964	6.00898	5.26992	4.73136	5.64629	3.53581	6.40679	7.47877	3.8938	4.227	4.03643	5.95141	6.72283	6.06654	4.62035	5.62777	6.55457	6.70735	5.13171	5.15708	6.03841	6.84971	7.73925
MA_5380g0010	Specific	NE	NE	'not assigned.unknown'	0	0	0	0	0	0	0	0	0	0	0	0	0	0	0	0	0	0	0	0	0	0	0	0	0	0	0	0	0	0	0	0	0	0	0	0
MA_10306125g0010	Archeaplastidia I	NE	NE	'signalling.receptor kinases.leucine rich repeat XII'	0	0	0	0	0	0	0.050404	0	0	0	0.0556909	0.0657373	0	0	0.0619482	0	0	0	0	0	0.0485635	0	0	0	0	0	0	0	0	0	0	0	0	0	0	0
MA_339590g0010	Prokaryotic	NR	NR	'amino acid metabolism.synthesis.aromatic aa.phenylalanine.arogenate dehydratase / prephenate dehydratase'	6.97093	8.4212	7.18013	5.6088	3.99036	5.68434	6.95575	6.47848	6.49033	9.21374	7.85241	7.2311	4.19363	5.33105	6.31872	8.74328	3.40427	11.8956	7.43898	8.05606	5.68193	3.57978	5.2707	6.29861	9.57401	6.26236	6.16519	3.58862	6.99208	5.24366	8.57522	5.71633	6.67885	13.5864	4.73073	6.99201
MA_63268g0010	Archeaplastidia I	0.00259777	21	'transport.amino acids'	7.0159	8.24934	7.13498	7.52514	6.19017	8.75388	8.41746	5.46622	6.0716	4.81392	7.01705	7.16536	6.17772	7.00823	7.74353	6.82694	5.48145	6.13965	6.06139	8.62697	9.32419	6.84555	5.9491	8.78257	9.18587	8.61074	7.29958	7.08752	9.72069	11.7386	8.66013	9.54888	7.22837	11.2236	10.1514	9.82084
MA_578121g0010	Archeaplastidia I	NE	NE	'mitochondrial electron transport / ATP synthesis.cytochrome c reductase'	0	0	0	0	0	0	0	0	0	0	0	0	0	0	0	0	0	0	0	0	0	0	0	0	0	0	0	0	0	0	0	0	0	0	0	0
MA_5345768g0010	Tracheophyta	NE	NE	'not assigned.unknown'	0	0	0	0	0	0	0	0	0	0	0	0	0	0	0	0	0	0	0	0	0	0	0	0	0	0	0	0	0	0	0	0	0	0	0	0
MA_29814g0010	Specific	NR	NR	'cell wall.degradation.pectate lyases and polygalacturonases'	0.0899474	0.386688	0.812845	0.60762	0.767377	1.02318	1.00808	0.303679	0	0.465863	1.11382	0.394424	0.180371	0.539095	0.371689	1.31748	0.346197	0.493365	0.275518	1.1418	0.728452	0.816442	1.61774	0.487921	0	1.98001	0.641179	0.179431	1.13692	0.774631	1.27355	0.844459	0.929966	2.6254	1.52763	0
MA_10432550g0010	Gymnospermae	NR	NR	'not assigned.unknown'	64.7621	72.0529	68.6403	67.1654	66.7618	67.4731	79.235	66.0501	77.9363	59.2682	71.7298	78.2274	73.0955	56.7247	75.8866	73.18	52.6797	74.7722	69.9815	74.6613	59.4902	68.4555	79.5301	74.6962	67.2337	68.2413	75.3139	66.3446	77.9361	86.8779	80.9977	76.6509	65.4358	93.3985	112.552	84.8649
MA_1798579g0010	Specific	NR	NR	'stress.abiotic.drought/salt'	12.008	7.64783	12.0572	10.5632	6.39481	11.255	9.57675	12.0459	8.42696	8.54083	12.3634	11.1753	6.8992	9.16461	13.5047	12.0969	6.98164	12.6082	8.35737	17.4442	8.25579	10.9278	7.77558	10.0246	14.1023	8.19632	10.5548	10.1378	9.89123	11.7982	14.7732	10.1985	11.6246	10.0421	9.95425	12.276
MA_63326g0010	Specific	NR	NR	'not assigned.no ontology'	6.25135	5.4566	5.73508	6.91752	3.78573	6.0254	7.25817	5.82051	5.54818	5.74565	2.95162	5.65341	4.23873	5.39095	6.87625	5.38969	8.30873	5.37219	6.97978	4.12318	6.16756	8.72965	4.69666	7.09703	7.5902	3.59165	5.47469	4.39606	7.21946	6.61416	5.85832	5.06675	8.15834	8.33563	7.0961	8.11287
MA_19523g0010	Archeaplastidia I	NE	NE	'RNA.regulation of transcription.CCAAT box binding factor family, HAP5'	0.0449737	0.0429653	0.0903162	0.28044	0	0.113687	0	0.101226	0.104683	0.20705	0.0556909	0.131475	0.0450928	0.119799	0	0	0.115399	0.0548183	0	0.126867	0.0485635	0	0.0521851	0	0.0862523	0.0460467	0.246607	0.179431	0.0568462	0	0	0.129917	0.0422712	0.0656349	0.0492785	0.0533741
MA_158727g0010	Prokaryotic	NE	NE	'redox.peroxiredoxin.PER1'	0	0	0	0	0	0	0	0	0	0	0	0	0	0	0	0	0	0	0	0	0	0	0	0	0	0	0	0	0	0	0	0	0	0	0	0
MA_10427249g0020	Embryophyta	NR	NR	'not assigned.unknown'	104.204	123.826	100.748	94.6018	84.4115	103.967	118.802	115.398	99.972	98.2454	82.3668	107.415	87.7957	89.8491	120.613	87.5525	94.0502	110.514	100.197	120.904	114.076	95.2097	94.6116	106.189	130.758	111.894	84.3891	93.8872	98.8555	107.257	113.516	120.628	107.031	122.409	112.158	123.668
MA_184331g0010	Archeaplastidia I	NE	NE	'cell.organisation'	0	0	0	0	0	0	0	0	0	0	0	0	0	0	0	0	0	0	0	0	0	0	0	0	0	0	0	0	0	0	0	0	0	0	0	0
MA_10431395g0010	Archeaplastidia I	NR	NR	'protein.degradation.ubiquitin.proteasom'	94.8496	107.714	90.0452	98.4812	92.2899	94.6442	113.308	94.5959	87.7764	96.4337	97.2362	105.903	87.7506	97.4563	95.0905	96.0563	87.3571	90.3406	87.1095	102.255	98.9238	87.1709	87.2013	97.4511	98.112	98.0796	95.2398	97.6553	97.3775	104.516	106.808	98.7367	99.1259	106.788	90.8202	115.235
MA_119335g0010	Viridiplantae	NR	NR	'not assigned.unknown'	5.39685	5.15584	3.83844	7.57188	7.52029	5.28643	5.44363	5.26377	5.86223	2.17403	4.95649	5.06177	2.79575	5.75034	3.84079	5.98854	3.75047	6.35892	4.77564	4.37692	6.55607	3.8938	6.62751	3.94772	4.01073	5.84794	4.19233	6.05579	7.21946	5.72036	4.58477	5.52146	8.49651	7.87619	4.18867	5.55091
MA_134809g0010	Archeaplastidia I	NE	NE	'stress.abiotic.unspecified'	0	0	0	0	0	0	0	0	0	0	0	0	0	0	0	0	0	0	0	0	0	0	0	0	0	0	0	0	0	0	0	0	0	0	0	0
MA_110221g0010	Prokaryotic	NR	NR	'not assigned.unknown'	159.162	177.146	148.886	192.242	163.809	184.002	153.178	153.054	173.04	130.131	173.644	140.546	159.809	199.225	168.004	154.145	218.508	179.091	145.473	188.398	202.413	141.747	158.852	190.999	212.828	153.382	164.783	162.295	204.589	223.273	168.108	196.759	187.895	196.248	121.471	229.562
MA_10434204g0020	Specific	NE	NE	'not assigned.unknown'	0.0899474	0	0	0.18696	0.460426	0	0.201616	0.202453	0.209365	0	0.222763	0	0.405835	0	0	0	0	0.493365	0	0.253734	0.825579	0.879245	0.10437	0.177426	0.0862523	0.0920935	0.197286	0.0897155	0	0	0	0	0.380441	0	0.0985569	0.373619
MA_68661g0010	Archeaplastidia I	0.0208046	21	'not assigned.no ontology'	1.84392	1.54675	0.94832	0.74784	1.07433	0.68212	1.46171	0.80981	0.366389	0.517626	0.779672	1.0518	0.450928	0.838592	0.867275	0.838396	0.288498	0.493365	0.551035	1.01494	1.55403	1.13046	1.20026	0.709703	2.41506	1.24326	2.12082	0.807439	1.42115	1.3705	1.01884	1.16925	1.26814	1.05016	3.00599	0.747238
MA_96968g0010	Archeaplastidia II	0.00124329	9	'not assigned.unknown'	8.32014	7.04631	13.3668	10.1893	29.5696	16.2004	12.5002	11.9953	10.73	12.7854	12.4748	5.52193	10.4164	12.2195	10.4692	7.06648	15.2327	8.16793	13.9136	12.1158	9.95551	15.3868	13.6203	8.73821	5.39077	5.57166	4.93215	5.47264	4.20662	4.52861	3.65084	3.05304	5.11481	3.54428	6.65259	0.480367
MA_29843g0010	Specific	NR	NR	'not assigned.unknown'	0.35979	1.9764	1.12895	2.52396	1.07433	1.19371	1.05848	2.3282	1.30853	2.38108	0.891054	3.54981	0.541114	0.718793	0.991171	0	1.21169	1.809	0.964312	1.3321	2.62243	2.07251	1.09589	1.28634	0.905649	0.184187	1.43032	0.942012	0.227385	1.72802	0	1.36413	1.22586	3.01921	0.788455	1.97484
MA_10432319g0010	Streptophyta	NR	NR	'hormone metabolism.auxin.induced-regulated-responsive-activated'	2.60848	2.19123	1.3999	2.05656	1.68823	2.50111	1.86495	2.53066	2.46004	2.17403	3.39714	3.74703	1.39788	2.09648	2.60183	2.63496	2.42338	2.90537	1.92862	3.55228	4.71066	3.07736	1.93085	1.64119	4.48512	2.67071	2.5154	1.48031	3.46762	2.44307	3.05652	2.53338	2.74763	3.21611	1.92186	2.98895
MA_10430272g0020	Viridiplantae	NR	NR	'protein.postranslational modification.kinase'	70.6537	74.2441	79.0266	72.6807	45.2241	53.4896	65.4747	59.8753	57.6278	73.2441	68.0542	68.4983	61.5066	65.9492	62.196	69.5869	58.0457	66.1109	59.5577	57.0902	65.3664	51.5615	69.0409	57.2198	69.6056	91.9093	71.0723	57.4179	64.1225	57.6802	72.3375	74.897	62.3077	79.2213	37.8951	65.917
MA_19856g0010	Tracheophyta	NR	NR	'stress.abiotic.cold'	1.66403	2.06234	1.71601	2.61744	2.7114	0.966337	2.77222	3.74537	1.93663	1.6564	2.61747	1.31475	1.57825	1.37769	2.04429	1.31748	1.38479	0.65782	1.28575	1.77614	1.60259	2.32372	1.82648	2.57267	1.76817	1.3814	2.86065	1.88402	3.29708	2.62183	2.20748	2.53338	2.62081	3.15047	1.67547	1.81472
MA_123041g0010	Specific	NE	NE	'not assigned.unknown'	0	0	0	0	0	0	0	0	0	0	0	0	0	0	0	0	0	0	0	0	0	0	0	0	0	0	0	0	0	0	0	0	0	0	0	0
MA_10435353g0010	Gymnospermae	NE	NE	'not assigned.unknown'	0	0	0.0903162	0	0	0	0	0	0	0	0	0	0	0	0	0	0	0	0	0	0	0	0	0	0	0	0	0	0	0	0	0	0	0	0	0
MA_108930g0010	Prokaryotic	NE	NE	'stress.abiotic.unspecified'	0	0	0	0	0	0	0	0	0	0	0	0	0	0	0	0	0	0	0	0	0	0	0	0	0	0	0	0	0	0	0	0	0	0	0	0
MA_15755g0010	Archeaplastidia II	NR	NR	'protein.degradation.aspartate protease'	0.944448	0.128896	0.180632	0.2337	0.511585	0.397904	0.50404	0.657971	0.157024	0.103525	1.11382	0.262949	0.135278	0.299497	0.185845	0	0.115399	0.164455	0.137759	0.444035	0.242817	0.314016	0.730592	0	0.388135	0.368374	0.493215	0.0897155	0.284231	0.119174	0.0849032	1.03933	0.422712	0.525079	0.344949	0.106748
MA_10432441g0010	Viridiplantae	NR	NR	'misc.UDP glucosyl and glucoronyl transferases'	21.2726	26.1659	20.4566	24.5385	31.1555	21.7142	28.9823	18.4738	24.4434	23.3449	23.7243	27.6754	17.5862	29.8299	22.735	23.7146	18.81	24.2297	19.5617	25.6906	23.8932	19.2806	20.7697	21.7346	20.2262	33.6141	26.6336	17.8534	27.9683	22.7622	23.6031	22.0858	26.2504	35.7054	24.245	29.5159
MA_10347707g0010	Archeaplastidia I	NE	NE	'misc.UDP glucosyl and glucoronyl transferases'	0	0	0.0451581	0	0	0	0	0	0	0	0	0	0	0	0	0	0	0	0	0	0	0	0	0	0	0	0	0	0	0	0.25471	0	0	0	0	0
MA_10420908g0010	Specific	NR	NR	'not assigned.unknown'	2.78837	6.87445	2.48369	1.02828	2.81372	2.21689	2.77222	3.94782	2.04131	2.01874	2.50609	4.73308	2.79575	2.33608	3.84079	2.63496	2.42338	3.23428	1.92862	4.12318	3.78795	3.45418	1.51337	1.7299	4.65762	2.71676	2.71268	2.91575	3.12654	5.83953	6.11303	2.92313	4.26939	5.11952	7.73672	4.5368
MA_99762g0010	Specific	NE	NE	'not assigned.unknown'	0	0	0	0	0	0	0	0	0	0	0	0	0	0	0	0	0	0	0	0	0	0	0	0	0	0	0	0	0	0	0	0	0	0	0	0
MA_95508g0020	Specific	NE	NE	'secondary metabolism.simple phenols'	0	0	0	0	0	0	0	0	0.261707	0	0	0	0	0	0	0	0	0	0	0	0	0	0	0	0	0.230234	0	0	0	0	0	0	0	0	0	0
MA_618027g0010	Specific	NR	NR	'not assigned.unknown'	13.9419	19.807	25.9659	14.7231	10.7433	19.952	17.6918	14.0705	27.9503	15.7876	16.9857	14.0678	12.5358	18.2693	20.319	15.8098	18.6946	23.5171	17.1739	23.7242	17.0458	17.7733	24.7358	22.4443	16.9055	11.1433	14.1553	20.8588	22.2837	30.449	22.0748	18.643	15.5981	25.4663	28.0887	32.1312
MA_149620g0010	Specific	NE	NE	'not assigned.unknown'	0	0	0	0	0	0	0	0	0	0	0	0	0	0	0	0	0	0	0	0	0	0	0	0	0	0	0	0	0	0	0	0	0	0	0	0
MA_100802g0010	Specific	NE	NE	'not assigned.unknown'	0	0	0	0.14022	0	0	0	0	0	0	0	0	0	0	0	0	0	0	0	0	0	0	0	0	0	0	0	0.134573	0	0	0	0.194875	0	0	0	0
MA_104766g0010	Specific	NE	NE	'not assigned.unknown'	0	0	0	0	0	0	0	0	0	0	0	0	0	0	0	0	0	0	0	0	0	0	0	0	0	0	0	0	0	0	0	0	0	0	0	0
MA_9434330g0010	Archeaplastidia I	NE	NE	'RNA.regulation of transcription.HSF,Heat-shock transcription factor family'	0	0	0	0	0	0	0	0	0	0	0	0	0	0	0	0	0	0	0	0	0	0	0	0	0	0	0	0	0	0	0	0	0	0	0	0
MA_10426462g0010	Prokaryotic	NR	NR	'cell.organisation'	36.1139	40.2155	38.0231	38.2801	44.866	43.0304	35.182	30.4691	34.1266	38.5631	34.1385	30.6993	34.5862	42.1093	31.8414	34.2545	48.9869	41.1137	32.1437	31.1459	43.6586	42.0782	39.5563	35.9287	37.7354	34.7653	35.5115	37.4562	40.2471	34.2625	29.2916	33.4535	36.6068	36.8868	39.817	38.8564
MA_7491997g0010	Specific	NR	NR	'RNA.regulation of transcription.unclassified'	6.29632	2.27716	1.49022	1.91634	2.0975	2.55795	4.13312	3.74537	1.25619	2.74342	4.56665	5.65341	2.75066	3.95336	8.67275	2.8745	3.51967	4.71437	1.28575	3.86945	4.61353	4.14501	1.25244	2.92752	3.70885	5.11119	3.25522	5.15864	2.55808	4.88614	5.60361	4.80692	5.41071	4.59444	5.07568	4.80367
MA_175563g0010	Specific	NE	NE	'not assigned.unknown'	0	0	0	0	0	0	0	0	0	0	0	0	0	0	0	0	0	0	0	0	0	0	0	0	0	0	0	0	0	0	0	0	0	0	0	0
MA_36897g0020	Specific	NE	NE	'not assigned.unknown'	0	0	0	0	0	0	0	0	0	0	0	0	0	0	0	0	0	0	0	0	0	0	0	0	0	0	0	0	0	0	0	0	0	0	0	0
MA_1073999g0010	Specific	NE	NE	'not assigned.unknown'	0	0	0	0	0	0	0	0	0	0	0	0	0	0	0	0	0	0	0	0	0	0	0.156555	0	0	0	0	0	0	0	0	0	0	0	0	0
MA_31778g0010	Embryophyta	NR	NR	'hormone metabolism.cytokinin.synthesis-degradation'	20.0583	18.561	13.141	14.5829	25.3234	17.8488	17.6918	16.5505	12.9807	14.2865	10.7483	14.002	12.1751	13.2977	14.8676	10.8992	10.6167	13.0468	11.5258	14.336	15.6374	18.1501	13.5159	8.42772	8.06459	15.3336	12.3304	20.9037	14.2684	16.2673	13.8392	12.8618	19.1066	15.3586	17.9866	11.5288
MA_859106g0010	Specific	NE	NE	'secondary metabolism.simple phenols'	0	0	0	0	0	0	0	0	0	0	0	0	0	0	0	0	0	0	0	0	0	0	0	0	0	0	0	0	0	0	0	0	0	0	0	0
MA_658418g0010	Specific	NE	NE	'not assigned.unknown'	0	0	0	0	0.102317	0.113687	0	0	0	0	0.111382	0.525898	0.0901856	0.479195	0.495586	0	0	0	0	0.126867	0	0.314016	0	0.709703	0.0862523	0	0.394572	0.358862	0	0.297935	0	0.129917	0.0845424	0	0.64062	0.587115
MA_177160g0010	Archeaplastidia I	NE	NE	'DNA.synthesis/chromatin structure.retrotransposon/transposase.hat-like transposase'	0	0	0	0	0	0	0	0	0	0	0	0	0	0	0.0619482	0	0	0	0	0	0	0	0	0	0	0	0	0	0	0	0	0	0	0	0	0
MA_8479690g0010	Specific	NE	NE	'not assigned.unknown'	0	0	0	0	0	0	0	0	0	0	0	0	0	0	0	0	0	0	0	0	0	0	0	0	0	0	0	0	0	0	0	0	0	0	0	0
MA_10091416g0010	Specific	NE	NE	'not assigned.unknown'	0	0	0	0	0	0	0	0	0	0	0	0	0	0	0	0	0	0	0	0	0	0	0	0	0	0	0	0	0	0	0	0	0	0	0	0
MA_103178g0020	Specific	NR	NR	'not assigned.unknown'	0	0	0	0	0	0	0	0	0	0	0	0	0	0	8.92054	0	0	0	0.183678	0.253734	0	0	0.208741	0	0	0	0	0	0.454769	0	0	0	0	0	0	0
MA_18756g0010	Specific	NE	NE	'not assigned.unknown'	0	0	0	0	0	0	0	0	0	0	0	0	0	0	0	0	0	0	0	0	0	0	0	0	0	0	0	0	0	0	0	0	0	0	0	0
MA_461914g0010	Archeaplastidia I	NE	NE	'signalling.receptor kinases.leucine rich repeat VIII.VIII-2'	0.404763	0.0429653	0.406423	0.2337	0.255792	0.284217	0.25202	0	0.0523413	0.258813	0.278454	0	0.0450928	0.0598994	0	0	0.0576995	0.274092	0.0459196	0.190301	0.0485635	0.18841	0	0.133069	0.0431262	0	0.246607	0.0448577	0	0	0.25471	0.194875	0.0422712	0.459444	0.0492785	0.0533741
MA_458190g0010	Archeaplastidia I	NE	NE	'stress.abiotic.heat'	0.404763	0	0	0.14022	0	0.397904	0.25202	0.0506131	0.471072	0.362338	0.0556909	0.197212	0.31565	0.299497	0.867275	0.119771	0.0576995	0.767456	0.321437	0.444035	0.339944	0	0	0.310495	0.0431262	0.230234	0	0.134573	0.284231	0.178761	0	0	0	0.0656349	0.0492785	0.747238
MA_1922g0010	Embryophyta	NR	NR	'not assigned.unknown'	11.6482	11.4717	5.32865	11.2643	16.7288	14.6087	17.6918	18.6256	17.325	21.4815	4.84511	13.6734	22.5915	9.40421	18.3367	17.8459	8.48183	8.05829	9.45944	7.23143	21.2222	16.6429	4.9054	10.5125	7.46082	4.97305	10.3575	20.5448	24.0459	11.7982	5.00929	7.92492	5.07254	7.61365	33.7557	4.43005
MA_105619g0010	Archeaplastidia I	NR	NR	'RNA.regulation of transcription.unclassified'	1.97884	3.78095	2.07727	2.61744	2.55792	2.27373	2.92343	2.53066	2.61707	2.4846	3.56422	3.81276	1.98408	3.83356	2.10624	3.83267	3.34657	3.2891	2.1123	3.67915	2.81668	2.38652	1.77429	4.48	1.9838	2.94699	3.64979	2.87089	1.81908	5.12448	2.37729	2.85817	2.11356	3.93809	2.95671	3.52269
MA_67249g0010	Specific	NE	NE	'not assigned.unknown'	0	0	0	0	0	0	0	0	0.889803	0	0	0	0.225464	0	0	0	0	0	0	0	0.242817	0	0	0	0	0	0	0	0	0	0	0	0	0	0.246392	0
MA_10428206g0010	Archeaplastidia I	NE	NE	'signalling.G-proteins'	0	0.0429653	0.0903162	0	0.0511585	0	0.050404	0	0	0	0	0.131475	0.0450928	0.119799	0.0619482	0	0.0576995	0.164455	0	0.190301	0.0485635	0	0.10437	0	0.258757	0.0460467	0	0	0	0	0.0849032	0.129917	0.253627	0.13127	0	0
MA_272181g0010	Archeaplastidia I	0.00813098	1	'not assigned.no ontology'	1.0344	1.20303	1.26443	1.21524	0.818535	1.13687	0.856867	0.80981	1.15151	0.879964	0.445527	0.197212	0.135278	0.598994	0.805327	0.359313	0.634695	0.822275	0.505116	0.126867	0.14569	0.816442	0.365296	1.19762	0.862523	0.322327	0.394572	0.538293	0.739	0.774631	0.594323	1.16925	0.211356	3.08484	0.492785	0.693864
MA_92792g0010	Viridiplantae	NR	NR	'secondary metabolism.flavonoids.isoflavones.isoflavone reductase'	90.2173	123.525	140.396	123.44	208.368	95.6674	99.951	116.107	91.4403	135.773	105.033	38.7193	135.774	127.706	72.1697	105.877	182.388	87.5448	116.131	73.2658	100.623	184.516	104.944	89.0677	44.7649	21.0894	157.089	110.619	84.3029	108.508	44.9138	44.4965	87.0786	58.8089	129.898	39.0699
MA_56430g0010	Specific	NE	NE	'not assigned.unknown'	0	0	0	0	0	0	0	0	0	0	0	0	0	0	0	0	0	0	0	0	0	0.125606	0	0	0	0.0460467	0	0	0	0	0	0	0	0	0	0
MA_9042395g0010	Specific	NE	NE	'protein.postranslational modification'	0	0	0	0	0	0	0	0	0	0	0	0	0	0	0	0	0	0	0	0.317168	0	0	0	0	0	0	0	0	0	0	0	0	0.211356	0	0	0
MA_774966g0010	Specific	NR	NR	'protein.degradation.ubiquitin.proteasom'	66.1563	70.5061	63.6277	55.9478	60.1112	61.7887	74.7491	73.0348	66.9446	62.2704	67.4416	71.4564	51.1804	65.47	68.0191	49.7049	57.6995	71.6475	55.1035	81.1315	69.1058	67.011	54.3769	57.1311	66.3711	54.4733	68.6555	57.8665	65.3162	81.6342	70.215	59.9566	62.5613	96.9427	75.6917	84.5446
MA_2263130g0010	Streptophyta	NE	NE	'not assigned.unknown'	0	0	0	0	0	0	0	0	0	0	0	0	0	0	0	0	0	0	0	0	0	0	0	0	0	0	0	0	0	0	0	0	0	0	0	0
MA_247055g0010	Specific	NE	NE	'stress.biotic.PR-proteins'	0.0899474	0.0859307	0.0903162	0	0.204634	0.227373	0.100808	0.101226	0	0.20705	0	0	0	0.119799	0	0	0	0	0.0918392	0.507469	0.194254	0	0.10437	0	0.258757	0	0.197286	0.179431	0	0	0.169806	0	0.169085	0.13127	0	0.213496
MA_10430285g0010	Specific	NE	NE	'not assigned.unknown'	0	0	0	0	0	0	0	0	0	0	0	0	0	0	0	0	0	0	0	0	0	0	0	0	0	0	0	0	0	0	0	0	0	0	0	0
MA_207799g0010	Specific	NE	NE	'not assigned.unknown'	0	0	0.0903162	0	0	0	0	0.202453	0.104683	0	0	0.131475	0	0	0.247793	0	0	0.109637	0	0	0	0	0	0	0.258757	0	0	0	0.341077	0.476696	0	0	0.169085	0	0	0
MA_101972g0010	Streptophyta	NR	NR	'RNA.regulation of transcription.zf-HD'	13.672	9.10865	8.30909	7.9458	7.67377	8.18544	12.7018	14.2223	6.0716	6.00446	11.4723	10.9781	12.3103	5.39095	9.54003	10.8992	8.42413	11.1829	11.2962	13.7017	8.69286	6.09191	8.71492	8.29465	14.4904	14.3205	11.6399	11.2593	6.87839	8.81888	12.6506	10.5233	13.6536	8.66381	4.97712	8.59323
MA_1476055g0010	Viridiplantae	NE	NE	'not assigned.unknown'	0	0	0	0	0	0	0	0	0	0	0	0	0	0	0	0	0	0	0	0	0	0	0	0	0	0	0	0	0	0	0	0	0	0	0.147835	0
MA_10434395g0010	Specific	NR	NR	'signalling.in sugar and nutrient physiology'	20.9577	17.6587	17.5213	14.3959	20.003	19.6678	18.9519	16.4493	16.3828	19.4627	15.1479	12.1614	14.4297	18.6287	16.8499	20.7204	25.157	20.0087	16.9903	20.1084	21.028	19.469	15.2902	14.7263	14.9648	12.6168	11.8372	16.5076	14.5526	16.3864	12.7355	12.6669	15.3022	16.8682	24.2943	17.3466
MA_63026g0010	Specific	NR	NR	'hormone metabolism.gibberelin.induced-regulated-responsive-activated'	32.1562	26.037	23.7532	22.3885	29.8765	28.0806	38.2566	34.0626	25.5426	33.4904	31.6881	39.1794	33.7745	27.4339	26.6997	27.5473	19.8486	22.5851	28.6538	20.1084	21.028	24.8701	26.3535	18.6741	25.4444	36.2388	28.8531	23.2363	19.0435	20.0212	33.7066	28.3868	29.1671	23.1691	25.3291	21.8834
MA_10428016g0010	Specific	NR	NR	'lipid metabolism.glycolipid synthesis.sulfolipid synthase'	30.9419	31.6225	22.9403	21.5004	36.7829	24.67	25.2524	25.1041	19.0523	42.1865	24.2812	17.4861	20.427	47.6799	23.7262	29.2241	29.1383	25.7646	24.9803	22.6458	31.3234	43.6482	28.2322	35.3964	17.9836	16.2085	29.5436	29.7855	21.4878	27.8271	19.9523	23.7748	31.7879	29.2732	15.572	21.4564
MA_36084g0010	Specific	NE	NE	'development.unspecified'	0	0	0	0	0	0	0	0	0	0	0	0	0	0	0	0	0	0	0	0	0	0	0	0	0	0	0	0	0	0	0	0	0	0	0	0
MA_9113717g0010	Specific	NE	NE	'stress.biotic'	0	0	0	0	0	0	0	0	0	0	0	0	0	0	0	0	0	0	0	0	0	0	0	0	0	0	0	0	0	0	0	0	0	0	0	0
MA_2296g0010	Archeaplastidia I	NR	NR	'RNA.regulation of transcription.MADS box transcription factor family'	8.99474	9.28051	6.95434	8.4132	9.46431	9.32231	11.9961	7.3389	5.96691	10.0937	9.46745	12.1614	6.22281	8.68541	7.68158	9.22236	7.96253	9.15466	7.53081	7.29486	9.61557	8.47844	7.67121	8.78257	8.79773	11.1894	10.6534	9.33041	8.52692	8.16342	8.91484	8.24971	11.2441	11.6174	10.8413	9.66072
MA_54628g0010	Prokaryotic	NR	NR	'protein.synthesis.ribosomal protein.prokaryotic.chloroplast.50S subunit.L6'	64.8071	74.0293	76.9945	63.3795	89.118	58.1508	56.654	70.7065	88.0381	63.3574	77.6331	47.1336	82.4748	86.914	54.1427	62.4006	99.0701	64.6308	67.961	77.0084	62.2098	84.8472	67.7363	73.5873	55.9777	37.6202	54.155	57.4628	66.51	68.6443	52.2155	50.7974	58.2497	57.3649	79.1905	57.7508
MA_136805g0010	Specific	NR	NR	'not assigned.no ontology'	3.91271	4.03874	2.2579	1.77612	3.78573	2.89901	4.23393	3.34047	2.87877	3.10575	2.84023	3.48408	1.98408	2.87517	3.84079	1.91633	2.42338	3.56319	2.20414	2.34704	3.69082	3.01456	2.71363	1.86297	1.85442	3.68374	2.86065	3.67833	2.38754	3.6944	3.90555	2.98808	2.74763	3.41301	3.49877	4.43005
MA_2087g0010	Specific	NE	NE	'not assigned.no ontology'	0	0	0	0	0	0	0	0	0	0	0	0	0	0	0	0	0	0	0	0	0	0	0	0	0	0	0	0	0	0	0	0	0	0	0.0492785	0
MA_10437159g0040	Archeaplastidia I	NR	NR	'DNA.synthesis/chromatin structure'	14.7964	18.4321	12.6894	12.6665	15.501	16.4277	17.1877	17.0566	13.1377	18.3757	20.3272	17.2889	16.1883	12.9982	22.1155	13.7737	18.1753	17.3774	12.6279	20.489	18.4056	13.0003	18.317	18.4079	16.7761	17.8201	15.8322	16.6422	20.7488	18.174	17.2354	15.7849	15.8517	23.4317	13.1573	18.6276
MA_8259478g0010	Archeaplastidia I	NR	NR	'protein.degradation.ubiquitin.E3.RING'	1.39419	1.67565	1.62569	1.02828	0.972011	1.13687	1.66333	2.02453	2.04131	2.01874	1.44796	1.77491	1.53316	1.37769	1.85845	2.51519	1.90408	1.48009	1.19391	1.58584	1.69972	1.44447	1.409	1.99604	1.42316	2.11815	1.97286	1.57002	1.42115	2.08555	2.5471	2.07867	1.52176	2.8223	2.02042	1.49448
MA_10429819g0020	Prokaryotic	NR	NR	'protein.degradation.serine protease'	11.2434	13.2333	11.5605	10.7502	11.613	27.2848	9.97998	11.0843	10.6776	13.2512	10.804	10.6494	26.8753	13.2378	11.6463	10.3003	16.5598	29.6019	10.4697	10.53	12.5294	11.8698	11.7417	31.7148	12.636	12.3405	10.5055	12.8742	29.7874	10.9044	8.32052	9.74375	11.7937	11.683	11.5804	13.13
MA_62759g0010	Specific	NE	NE	'not assigned.unknown'	0	0	0	0	0	0	0	0	0	0	0	0	0	0	0	0	0	0	0	0	0	0	0	0	0	0	0	0	0	0	0	0	0	0	0.295671	0
MA_136161g0010	Archeaplastidia II	NR	NR	'lipid metabolism.Phospholipid synthesis.diacylglycerol kinase'	20.1932	22.299	17.8826	20.0515	14.2732	17.2804	16.9357	22.6747	15.7024	19.4627	22.2763	21.4961	13.618	19.1079	24.7793	18.5645	15.5789	22.64	16.577	23.3436	18.7941	19.3434	16.9602	17.4321	24.28	24.4508	16.572	18.9748	17.6223	26.8738	24.7068	25.009	18.6839	23.1691	31.0947	20.549
MA_512538g0010	Specific	NE	NE	'not assigned.unknown'	0	0	0	0	0	0	0	0	0	0	0	0	0	0	0	0	0	0	0	0	0	0	0	0	0	0	0	0	0	0	0	0	0	0	0	0
MA_10435586g0010	Viridiplantae	NR	NR	'signalling.G-proteins'	1.709	1.93344	0.993478	0.65436	1.73939	1.25055	1.96575	1.41717	0.994486	1.34583	1.2252	0.920322	0.946949	1.19799	1.05312	1.19771	1.32709	1.26082	0.918392	1.45897	2.08823	0.816442	0.939332	1.46376	1.50942	1.70373	1.381	1.43545	1.478	1.78761	1.78297	1.16925	1.35268	1.64087	2.0697	2.66871
MA_8533126g0010	Embryophyta	NR	NR	'development.unspecified'	0.989422	2.74978	1.53537	1.26198	0.511585	1.7053	1.61293	1.67023	1.30853	1.39759	0.66829	2.56375	0.766578	0.95839	2.23014	2.15588	1.09629	1.04155	1.74494	1.83957	1.11696	0.879245	1.82648	1.7299	2.07006	0.782795	1.08507	1.07659	0.511615	2.20472	1.78297	2.01371	2.45173	1.5096	3.2031	3.62944
MA_19259g0010	Specific	NR	NR	'not assigned.unknown'	5.89156	6.96038	6.63824	5.04792	6.34365	4.37694	13.0546	7.44013	6.85672	7.81615	5.34632	10.6494	3.29178	3.71376	8.6108	10.1805	4.44286	5.92038	4.77564	9.57847	5.43911	2.63774	8.08869	8.25029	4.83013	5.7098	6.46112	4.6652	5.45723	9.41475	11.8015	5.00179	9.46874	9.64833	10.6934	7.846
MA_10436977g0030	Archeaplastidia I	NR	NR	'protein.postranslational modification'	7.6905	8.97975	7.36077	6.16968	7.98072	8.18544	7.91342	7.38952	6.54267	5.79741	7.85241	8.61158	5.18567	8.32602	10.4073	7.06648	5.01986	6.24929	6.47466	8.81727	8.78999	9.10647	7.7234	6.03247	7.50395	8.51865	7.10229	7.49124	6.53731	7.74631	6.11303	8.70442	6.63657	8.4669	7.5396	8.43311
MA_896041g0010	Prokaryotic	NE	NE	'misc.cytochrome P450'	0	0	0	0	0	0	0	0	0	0	0	0	0	0	0	0	0	0	0	0	0	0	0	0	0	0	0	0	0	0	0	0	0	0	0	0
MA_157682g0010	Specific	NR	NR	'lipid metabolism.FA synthesis and FA elongation.pyruvate DH'	2.24869	2.32013	3.07075	1.68264	1.8417	3.35376	4.78838	2.53066	1.88429	1.86345	2.28333	2.69523	2.43501	0.778692	2.78767	2.63496	3.92357	3.45355	0.413276	3.17168	2.42817	2.26092	0.939332	1.37505	6.46892	3.96002	4.48826	2.24289	1.53485	0.774631	1.10374	1.75388	2.87444	5.97278	2.46392	1.92147
MA_93170g0020	Specific	NR	NR	'cell.division'	6.97093	8.85086	4.51581	5.88924	6.75292	7.67385	7.81261	6.83277	10.6776	6.21151	13.9227	11.8984	4.64456	6.52903	5.51339	8.86305	3.80817	6.41374	4.86748	11.2912	4.85635	4.64744	7.61903	4.96792	9.01337	7.36748	10.0616	4.08205	6.99208	8.16342	11.6317	11.3677	4.94573	8.27	5.37135	8.43311
MA_182833g0010	Specific	NE	NE	'not assigned.unknown'	0	0	0	0	0	0	0	0	0	0	0	0	0	0	0	0	0	0	0	0	0	0	0	0	0	0	0	0	0	0	0	0	0	0	0	0
MA_5644078g0010	Specific	NE	NE	'not assigned.unknown'	0	0	0	0	0	0	0	0	0	0	0	0	0	0	0	0	0	0	0	0	0	0	0	0	0	0	0	0	0	0	0	0	0	0	0	0
MA_21193g0010	Specific	NR	NR	'not assigned.unknown'	2.87832	2.74978	2.30306	2.1033	2.45561	3.29691	4.03232	1.77146	2.51238	1.6564	2.50609	2.76097	2.16446	3.05487	4.15053	2.63496	0.346197	2.46682	1.46943	2.85451	2.03967	1.57008	3.33985	3.41544	3.45009	2.67071	2.5154	3.76805	3.46762	3.27729	3.56594	5.65138	2.02902	2.95357	3.00599	3.78956
MA_495688g0010	Prokaryotic	0.0229815	13	'not assigned.unknown'	0.584658	0.988202	1.08379	0.74784	1.38128	0.454747	1.41131	1.51839	1.09917	1.60464	1.55934	1.57769	1.71353	1.85688	0.991171	0.718625	1.55789	2.0831	0.964312	1.71271	1.31121	2.70054	1.66992	1.55247	0.733145	1.61164	1.18372	1.88402	1.81908	1.25133	1.10374	1.36413	1.26814	1.11579	0.492785	0.800612
MA_185963g0010	Specific	NE	NE	'not assigned.unknown'	0	0	0	0	0	0	0	0	0	0	0	0	0	0	0	0	0	0	0	0	0	0	0	0	0	0	0	0	0	0	0	0	0	0	0	0
MA_10888g0010	Specific	NE	NE	'not assigned.unknown'	0	0	0	0	0	0	0	0	0	0	0	0	0	0	0	0	0	0	0	0	0	0	0	0	0	0	0	0	0	0	0	0	0.126814	0	0	0
MA_205664g0010	Archeaplastidia II	NR	NR	'signalling.G-proteins'	2.7434	2.2342	2.98043	2.19678	0.972011	3.24007	3.07464	2.12575	1.72726	1.44935	2.33902	2.49802	1.8939	0.239598	3.77884	1.67679	1.32709	1.809	2.61742	1.77614	1.11696	2.07251	2.19178	2.70574	2.02693	3.26932	3.50183	2.96061	0.795846	3.93274	2.80181	3.96246	2.1981	1.5096	1.62619	4.05643
MA_87184g0030	Embryophyta	NE	NE	'stress.biotic.kinases'	0	0	0	0	0	0	0	0	0	0	0	0	0	0	0	0	0	0	0	0	0	0	0	0	0	0	0	0	0	0	0	0	0	0	0	0
MA_9899075g0010	Specific	NE	NE	'development.unspecified'	0	0	0	0	0	0	0.554443	0	0.366389	0	0	0	0.135278	0	0	0	0	0	0.137759	0	0	0	0	0	0	0	0.147964	0	0	0	0	0	0	0	0	0
MA_8307592g0010	Specific	NR	NR	'stress.biotic.PR-proteins'	0.944448	0.773376	0.135474	0.18696	0.613901	1.02318	0.907271	2.07514	0.471072	0.879964	1.72642	2.30081	0.676392	2.27618	1.6726	0.718625	0.519296	0.383728	1.05615	1.3321	1.40834	0.753639	0.782777	0.443564	1.16441	0.920935	0.887787	0.583151	0.682154	1.60885	1.95277	1.10429	0.634068	1.37833	0.591342	1.54785
MA_21765g0010	Gymnospermae	NR	NR	'signalling.receptor kinases.Catharanthus roseus-like RLK1'	33.3255	30.3335	20.5018	23.9776	23.4306	28.1375	34.9803	32.7467	20.4655	22.5167	27.0101	35.4324	22.8621	23.4207	24.0359	26.8287	15.6943	25.7646	22.271	31.8437	24.8645	22.2951	26.51	24.4404	27.2989	33.1076	30.1848	26.0175	22.8522	30.151	35.4046	33.4535	30.5621	30.1264	25.8712	35.8674
MA_5170784g0010	Specific	NR	NR	'misc.glutathione S transferases'	5.66669	3.95281	2.07727	0	0.767377	7.38964	1.15929	0.151839	0.575755	1.34583	0	1.70917	2.75066	0	7.12404	6.34786	3.05807	1.26082	3.16845	3.86945	2.76812	0.18841	1.56555	4.08079	0.991901	6.53864	0.147964	1.34573	14.2115	4.52861	0.25471	6.236	2.11356	0	3.74516	2.24171
MA_10436817g0020	Specific	NR	NR	'not assigned.unknown'	0.539685	0.816341	0	0.56088	0	0.68212	0	0.96165	1.98897	0	0	0.394424	0	1.13809	0	0.718625	0.346197	0.32891	0	0.380601	0.291381	0.753639	0	0.842772	0	2.34838	0	1.12144	0	0	0.509419	0.38975	0.253627	0	0.591342	0.640489
MA_66853g0010	Specific	NE	NE	'not assigned.no ontology.pentatricopeptide (PPR) repeat-containing protein'	0.494711	0.429653	0.316107	0.28044	0.358109	0.284217	0.352828	0.404905	0.366389	0.258813	0.334145	0.131475	0.496021	0.179698	0.247793	0.479084	0.576995	0.438547	0.505116	0.570902	0.291381	0.376819	0.469666	0.266139	0.517514	0.460467	0.295929	0.493435	0.284231	0.655457	0.849032	0.454708	0.422712	0.459444	0.788455	0.587115
MA_10215114g0010	Prokaryotic	NR	NR	'transport.ABC transporters and multidrug resistance systems'	76.8151	73.4707	70.9433	71.2318	91.9317	73.6121	86.0395	74.8568	65.4267	74.1758	81.9769	64.0939	68.2705	83.3201	63.5589	64.317	78.529	66.8783	58.9148	73.0755	86.5887	79.0693	68.5713	63.1192	62.7917	55.8547	68.3103	72.0415	71.8535	68.5847	57.7342	60.6061	56.2629	65.438	71.7987	63.3017
MA_4229641g0010	Specific	NR	NR	'protein.targeting.secretory pathway.vacuole'	5.80161	6.57369	3.88359	6.21642	3.88804	5.1159	5.29242	7.23768	5.49584	6.15975	3.6756	6.90242	3.65252	2.81527	4.70806	7.90488	5.76995	3.61801	1.97454	6.66052	5.34198	6.59434	4.69666	6.34297	6.16704	4.37444	3.99504	4.0372	3.24023	4.82655	5.264	2.79321	4.64983	7.81055	8.4759	9.66072
MA_44427g0010	Viridiplantae	NE	NE	'not assigned.unknown'	0	0	0	0	0	0	0	0	0	0	0	0	0	0	0.0619482	0	0	0	0	0	0	0	0.156555	0	0.0431262	0	0	0	0	0	0	0	0	0	0	0
MA_16702g0010	Specific	NE	NE	'not assigned.unknown'	0	0	0	0	0	0	0	0	0	0	0	0	0	0	0	0	0	0	0	0	0	0	0	0	0	0	0	0	0	0	0	0	0	0	0	0
MA_10357535g0010	Archeaplastidia I	NE	NE	'stress.abiotic'	0.179895	0.0859307	0.135474	0.04674	0.153475	0.113687	0.352828	0.151839	0.157024	0.20705	0.334145	0.262949	0.135278	0.239598	0.557534	0	0.173099	0.0548183	0.275518	0.190301	0.0971269	0.0628032	0.0521851	0.0443564	0.388135	0.368374	0.443893	0.134573	0.511615	0.178761	0.0849032	0.129917	0.253627	0.13127	0.147835	0.320245
MA_8076886g0010	Specific	NE	NE	'cell wall.cellulose synthesis'	0	0	0	0	0	0	0	0	0	0	0	0	0	0	0	0	0	0	0	0	0	0	0	0	0	0	0	0	0	0	0	0	0.0845424	0	0	0
MA_1737g0010	Specific	NE	NE	'not assigned.unknown'	0	0	0	0	0	0	0	0	0	0	0	0	0	0	0	0	0	0	0	0	0	0	0	0	0	0	0	0	0	0	0	0	0	0	0	0
MA_42013g0010	Archeaplastidia II	NR	NR	'not assigned.no ontology'	1.25926	1.37489	0.270948	2.38374	0.920852	0.454747	0.201616	0.101226	0.314048	0.517626	0.222763	0.525898	0.270557	0.359396	0.619482	0	0.230798	1.42528	0.734714	0.253734	0.485635	0.125606	0.313111	0.532277	1.29378	0.184187	0.789144	0.897155	0.568462	1.19174	0.679226	0.649583	0.845424	0.525079	0.689898	1.38773
MA_174635g0010	Archeaplastidia I	NR	NR	'not assigned.no ontology'	43.5346	51.6014	48.8159	39.2149	61.1855	38.9377	42.6417	42.3632	41.8731	39.9089	48.5067	36.024	44.5066	57.0242	34.1954	49.5851	56.1416	48.9528	35.4499	45.2281	42.3473	43.4598	47.0188	46.042	41.0561	26.7071	33.3906	41.8971	54.9134	48.8614	45.0836	41.8332	36.6491	46.5351	35.0863	42.3257
MA_10429061g0010	Streptophyta	NR	NR	'development.unspecified'	6.38627	5.37067	6.59308	5.74902	5.57627	5.00222	5.74605	6.32664	5.65287	6.31503	3.95405	3.54981	3.51724	4.55235	3.593	4.07221	4.61596	4.4951	4.63788	6.27992	6.02187	5.08706	4.227	5.45584	5.4339	3.96002	3.84708	4.0372	3.24023	5.00531	5.09419	4.09238	4.94573	5.38206	7.34249	7.6325
MA_117131g0010	Specific	NE	NE	'signalling.receptor kinases.leucine rich repeat XII'	0	0.0429653	0	0	0	0.0568434	0.050404	0.0506131	0	0	0.0556909	0	0	0	0	0	0	0	0	0	0	0	0	0	0.0431262	0	0	0.0448577	0	0.059587	0	0	0	0.196905	0	0.0533741
MA_352346g0010	Archeaplastidia I	NR	NR	'not assigned.no ontology.formin homology 2 domain-containing protein'	4.76721	4.72619	3.20622	4.06638	3.73457	5.00222	5.79645	4.90947	4.13497	3.41633	4.95649	5.65341	3.7878	4.79195	3.84079	4.67106	3.05807	3.06983	2.38782	5.64559	3.39944	4.20782	2.87018	3.14931	3.92448	5.98608	6.21451	3.36433	4.94562	3.45605	3.39613	4.54708	4.43847	6.56349	5.81486	5.7644
MA_10437257g0040	Archeaplastidia I	NR	NR	'signalling.calcium'	33.2356	36.0479	30.4817	24.445	34.532	29.047	36.0388	31.6332	29.8346	32.8175	29.6832	26.6236	25.4324	36.4188	32.2131	31.6195	31.5616	32.0139	25.6691	44.7841	34.2858	33.2229	25.8316	35.1746	27.5145	16.6229	27.62	28.7987	31.2085	40.0425	26.8294	24.944	21.5583	35.4428	30.3063	31.8643
MA_10431301g0020	Archeaplastidia I	NR	NR	'misc.GCN5-related N-acetyltransferase'	35.889	36.6065	36.3974	35.4757	37.2434	38.3124	27.4702	34.2651	35.5398	40.1678	46.836	33.526	30.0318	43.487	38.7176	29.823	42.8707	37.2216	33.4295	39.3288	45.0183	38.5612	41.3828	31.7592	39.8917	28.2727	34.525	34.6302	36.6089	39.387	30.1406	29.7509	31.4075	41.7438	32.4745	32.0778
MA_90089g0020	Streptophyta	NE	NE	'not assigned.unknown'	0	0	0	0	0	0	0	0	0	0	0	0	0	0	0	0	0	0	0	0	0	0	0	0	0	0	0	0	0	0	0	0	0	0	0	0
MA_10433318g0010	Archeaplastidia I	NR	NR	'protein.synthesis.ribosomal protein.eukaryotic.60S subunit.L29'	197.48	291.176	275.284	242.254	259.22	274.553	284.883	215.865	408.315	269.062	262.527	253.417	218.249	252.296	257.333	261.46	260.34	265.595	277.492	337.086	266.953	290.905	261.134	316.882	270.185	218.4	200.591	205	317.713	270.585	283.407	269.187	226.658	357.645	372.052	348.853
MA_57432g0010	Prokaryotic	NE	NE	'redox.peroxiredoxin.PER1'	0	0	0	0	0	0	0	0	0	0	0	0	0	0	0	0	0	0	0	0	0	0	0	0	0	0	0	0	0	0	0	0	0	0	0	0
MA_10427964g0010	Viridiplantae	NR	NR	'not assigned.no ontology'	8.99474	7.90562	6.41245	5.65554	5.21816	8.81072	6.75413	6.78216	9.89251	8.59259	7.01705	7.42831	7.35013	11.6804	6.31872	6.22809	10.3282	9.09984	8.6788	11.1643	8.83855	9.10647	6.47096	6.29861	7.24519	5.06514	5.32672	8.97155	8.52692	7.68673	10.9525	7.85996	8.24288	7.21984	14.1429	9.55397
MA_94410g0010	Specific	NE	NE	'not assigned.unknown'	0	0	0	0	0	0	0	0	0	0	0	0	0	0	0	0	0	0	0	0	0	0	0	0	0	0	0	0	0	0	0	0	0	0	0	0
MA_1787g0010	Specific	NE	NE	'not assigned.unknown'	0.0899474	0	0	0	0.102317	0	0	0	0	0	0	0	0	0	0	0	0.115399	0	0	0	0.0485635	0.0628032	0	0.0443564	0	0	0	0	0	0	0	0	0	0	0.197114	0.213496
MA_102961g0010	Tracheophyta	NE	NE	'secondary metabolism.phenylpropanoids'	0.0899474	0.429653	0.180632	0.32718	0.255792	0.0568434	0.151212	0.101226	0.314048	0	0	0.131475	0.180371	0.119799	0	0	0	0	0.0459196	0.317168	0.291381	0.628032	0.313111	0.133069	0.172505	0.322327	0.641179	0.134573	0.113692	0.059587	0	0	0	0.13127	0.197114	0.106748
MA_3000945g0010	Specific	NR	NR	'not assigned.unknown'	0.494711	0.773376	0.0903162	0.28044	0.204634	0.227373	0.453636	0.202453	0.104683	0	0.334145	0.131475	0.496021	0.119799	0	0.239542	1.03859	0.493365	0.918392	0.253734	0.194254	0	0.574036	0	0.388135	0.184187	0.542536	1.12144	0.113692	0.238348	0.509419	0.38975	0.676339	0	0	0.320245
MA_42239g0010	Specific	NE	NE	'not assigned.unknown'	0	0	0	0	0	0	0	0	0	0	0	0	0	0	0	0	0	0	0	0	0	0	0	0	0	0.13814	0	0	0	0.417109	0	0	0	0	0	0
MA_10429546g0010	Specific	NE	NE	'not assigned.unknown'	0	0	0	0	0	0	0	0	0	0	0	0	0	0	0	0	0	0	0	0	0	0	0	0	0	0	0	0	0	0	0	0	0	0	0	0
MA_10431414g0010	Tracheophyta	NR	NR	'not assigned.no ontology.pentatricopeptide (PPR) repeat-containing protein'	11.0635	12.6748	7.40593	10.2361	8.90157	11.5392	14.5667	9.11036	8.06057	9.16198	11.6394	12.2271	6.31299	10.3626	11.8941	11.2585	6.75084	9.75766	7.62265	10.7837	12.8208	10.1741	8.7671	9.44792	11.5147	14.6429	11.3439	8.83697	8.58377	11.2024	11.5468	11.7575	9.3842	14.0459	13.0095	14.6245
MA_138907g0010	Specific	NE	NE	'not assigned.unknown'	0	0	0	0	0	0	0	0	0	0	0	0	0	0	0	0	0	0	0	0	0.0971269	0	0	0	0	0	0.098643	0	0	0	0	0	0	0	0	0
MA_162322g0010	Prokaryotic	NE	NE	'DNA.repair'	0	0	0	0	0.102317	0.34106	0	0	0	0.310575	0	0	0.0901856	0.119799	0	0.479084	0.115399	0.32891	0.183678	0	0	0	0	0.0887128	0.258757	0	0.098643	0	0	0	0	0	0.0845424	0.26254	0.443506	0.320245
MA_10426261g0020	Archeaplastidia I	NR	NR	'RNA.regulation of transcription.MYB domain transcription factor family'	3.14816	3.05054	1.80632	1.82286	1.99518	2.38742	2.01616	2.63188	1.77961	1.6564	2.33902	2.95818	1.62334	2.09648	2.10624	2.03611	2.13488	1.64455	1.92862	3.10824	2.18536	2.70054	1.77429	2.52832	2.9757	2.21024	2.61404	2.37746	2.50123	2.68142	2.97161	2.14363	2.40946	3.01921	2.21753	2.34846
MA_10436692g0010	Viridiplantae	NR	NR	'not assigned.no ontology.tetratricopeptide repeat (TPR)'	2.69842	1.84751	2.12243	1.44894	1.89286	1.81899	2.41939	3.0874	1.20385	1.86345	1.11382	2.43228	1.8939	1.73708	1.73455	2.39542	1.96178	1.37046	1.14799	2.28361	2.76812	2.19811	1.46118	1.64119	2.32881	1.65768	2.41675	1.70459	1.64854	2.44307	2.12258	1.29917	2.36719	3.15047	3.35094	2.93558
MA_857387g0010	Specific	NR	NR	'not assigned.unknown'	1.21429	1.63268	0.993478	2.19678	0.818535	2.33058	2.06656	2.07514	2.146	0.828201	1.39227	4.14145	1.48806	1.49749	2.53988	1.31748	0.115399	1.48009	1.74494	1.20524	0.922706	0.502426	1.98303	1.19762	0.948775	1.3814	2.46607	2.24289	0.625308	1.31091	2.12258	2.85817	0.549525	2.49413	2.02042	1.4411
MA_29913g0010	Archeaplastidia I	NR	NR	'RNA.regulation of transcription.HSF,Heat-shock transcription factor family'	0.899474	0.988202	0.316107	0.74784	1.27896	0.625277	1.91535	1.72085	1.41322	1.55288	1.28089	0.920322	1.08223	1.67718	1.85845	0.838396	1.09629	0.822275	1.10207	2.15674	1.50547	1.31887	0.939332	0.975841	1.63879	1.84187	1.77557	2.51203	1.81908	2.68142	1.27355	0.974375	0.887695	0.787619	1.28124	0.800612
MA_9403636g0010	Specific	NE	NE	'not assigned.unknown'	0	0	0	0	0	0	0	0	0	0	0	0	0	0	0	0	0	0	0	0	0	0	0	0	0	0	0	0	0	0	0	0	0	0	0	0
MA_10426191g0010	Gymnospermae	NE	NE	'not assigned.no ontology'	0	0	0	0	0	0	0	0	0	0	0	0	0	0	0	0	0	0	0	0	0	0	0	0	0	0	0	0	0	0	0	0	0	0	0	0
MA_1039608g0010	Specific	NE	NE	'not assigned.unknown'	0	0	0	0	0	0	0	0	0	0	0	0	0	0	0	0	0	0	0	0	0	0	0	0	0	0	0	0	0	0	0	0	0	0	0	0
MA_10435631g0010	Archeaplastidia I	NE	NE	'secondary metabolism.flavonoids.dihydroflavonols.dihydroflavonol 4-reductase'	0	0	0	0	0	0	0	0	0	0	0	0	0	0	0	0	0	0	0	0	0	0	0	0	0	0	0	0	0	0	0	0	0	0	0	0
MA_10427899g0010	Archeaplastidia I	NR	NR	'protein.assembly and cofactor ligation'	36.7435	37.0791	39.1521	27.9505	45.3264	26.3185	31.6033	36.1378	36.0632	33.1798	30.8527	21.4961	30.7984	36.898	22.1775	22.7565	45.4672	26.7513	32.5111	34.8885	42.6873	49.7402	35.4337	30.5616	30.4471	22.9313	23.477	36.2002	29.5032	24.7882	25.8106	16.3695	27.3917	28.6168	47.5044	28.5018
MA_480998g0010	Specific	NR	NR	'signalling.light.COP9 signalosome'	26.4895	21.5686	26.3723	26.0809	22.8167	25.3521	26.6133	24.9017	27.3745	27.8483	25.395	26.6236	20.1114	21.444	29.859	37.3685	24.8108	33.4392	23.5108	26.6421	24.8645	21.8555	22.1787	22.2669	26.0913	20.5368	21.9974	18.616	25.6376	29.0189	34.8103	26.9577	22.7419	28.5512	25.2306	31.1705
MA_10432840g0010	Archeaplastidia II	NR	NR	'transport.metabolite transporters at the envelope membrane'	8.45506	8.37824	6.59308	6.40338	5.4228	5.74118	10.0304	8.14871	5.39116	6.83266	6.51583	9.26896	6.35809	9.40421	8.6108	9.4619	8.30873	7.61975	5.87771	9.51504	7.28452	7.47358	6.99281	9.13742	9.91901	9.99214	8.4833	5.92122	9.83439	10.3086	9.76387	8.89929	6.8902	11.1579	8.03239	9.71409
MA_945365g0010	Specific	NE	NE	'secondary metabolism.flavonoids.anthocyanins.anthocyanidin 3-O-glucosyltransferase'	0	0	0	0	0	0	0	0	0	0	0	0	0	0	0	0	0	0	0	0	0	0	0	0	0	0	0	0	0	0	0	0	0	0	0	0
MA_99789g0010	Archeaplastidia II	NR	NR	'protein.degradation'	74.3865	68.4438	73.2464	59.3598	67.6315	56.1044	60.8376	71.9213	65.0603	72.7782	57.1945	45.7532	56.3209	68.1655	59.9659	46.9502	90.819	63.5344	64.6548	71.3628	79.984	79.5089	59.8042	54.0261	64.258	38.7714	44.5373	62.2177	62.1897	62.4472	50.1778	58.2676	58.3765	61.4999	88.1099	65.1164
MA_9597g0020	Specific	NE	NE	'not assigned.unknown'	0	0	0	0	0	0	0	0	0	0	0	0	0	0	0	0	0	0	0	0	0	0	0	0	0	0	0	0	0	0	0	0	0	0	0	0
MA_296237g0020	Archeaplastidia I	NR	NR	'protein.degradation.AAA type'	0.989422	2.36309	1.53537	1.44894	1.33012	1.87583	1.00808	1.72085	2.98346	2.43284	2.78454	2.23507	1.71353	1.43759	2.35403	0.718625	0.346197	2.35719	1.83678	2.85451	2.18536	1.69569	1.87866	1.19762	2.24256	3.03909	2.56472	1.48031	2.67177	2.26431	1.61316	3.70263	2.91671	2.03468	2.31609	1.6546
MA_18050g0020	Archeaplastidia I	NR	NR	'signalling.G-proteins'	130.559	135.599	152.363	150.176	115.26	152.568	161.091	131.695	148.963	149.439	136.888	152.445	108.403	119.14	161.065	133.185	126.189	163.962	137.897	161.185	144.525	126.674	131.976	177.736	162.197	111.94	119.457	114.163	155.019	157.786	157.326	150.379	117.514	183.975	154.143	192.894
MA_9118656g0010	Archeaplastidia I	NR	NR	'misc.UDP glucosyl and glucoronyl transferases'	9.71432	7.69079	4.01907	5.04792	5.167	7.44648	6.45171	6.12419	3.71624	6.98795	5.34632	6.31078	6.08753	4.25286	5.07975	4.91061	5.25066	7.01674	5.143	5.96276	8.35292	8.47844	7.41029	5.58891	6.51205	6.12422	5.62265	5.42779	5.85515	6.13746	7.9809	6.10608	7.1861	7.21984	6.45548	10.7816
MA_10192979g0010	Specific	NE	NE	'not assigned.unknown'	0	0	0	0	0	0	0	0	0	0	0	0	0	0	0	0	0	0	0	0	0	0	0	0	0	0	0	0	0	0	0	0	0	0	0	0
MA_692256g0010	Archeaplastidia I	NE	NE	'transport.porins'	0	0	0	0	0	0	0	0	0	0	0	0	0	0	0	0	0	0	0	0	0	0	0	0	0	0	0	0	0	0	0	0	0	0	0	0
MA_450197g0010	Streptophyta	NR	NR	'not assigned.unknown'	0.899474	1.20303	0.677371	0.7011	0.460426	0.51159	0.957675	0.80981	0.523413	0.621151	1.00244	0.920322	0.766578	0.778692	0.929223	0.838396	0.750094	0.931911	0.642874	1.3321	0.922706	0.816442	0.678407	0.798416	1.12128	0.782795	0.838465	0.852297	0.682154	1.13215	1.35845	0.909417	0.507254	1.3127	1.18268	1.17423
MA_10436396g0010	Archeaplastidia I	0.0138389	20	'misc.dynamin'	15.2911	17.7876	13.3668	13.3209	11.1525	13.074	16.9861	12.4002	9.68315	10.7666	13.3658	12.6873	9.10875	15.454	13.5667	12.0969	12.6362	14.9654	11.0666	12.1792	14.7633	15.324	14.1422	14.9481	16.6036	15.6098	16.4734	11.9322	15.9169	16.0289	15.1128	13.5763	16.1899	16.2118	15.0299	20.8693
MA_246832g0010	Specific	NE	NE	'not assigned.unknown'	0.134921	0	0	0.04674	0	0.0568434	0	0	0.0523413	0	0	0	0.0450928	0.0598994	0	0	0.0576995	0	0	0	0.0485635	0.0628032	0.0521851	0.0443564	0	0	0.147964	0	0	0	0	0	0	0	0	0
MA_18665g0010	Viridiplantae	NR	NR	'protein.targeting.unknown'	33.5054	44.2543	47.8676	48.1422	34.3785	49.2263	44.2547	36.1884	72.5974	37.6314	43.1604	38.9822	30.5729	40.2524	40.1424	43.4768	49.6216	44.5125	43.6695	48.7804	47.6408	41.827	46.1317	58.861	48.0857	31.496	34.9689	33.6882	48.2055	50.1723	50.9419	51.512	31.7457	62.4188	66.2795	59.8324
MA_10428159g0010	Viridiplantae	NE	NE	'development.unspecified'	0	0	0	0	0	0	0.050404	0	0.0523413	0	0	0	0	0	0	0	0	0	0	0.0634336	0.0485635	0	0.10437	0.0443564	0.0431262	0	0	0	0	0	0	0	0.211356	0	0.0492785	0
MA_4668468g0010	Embryophyta	NR	NR	'development.unspecified'	1.25926	2.96461	1.08379	2.61744	0	2.27373	0.403232	1.01226	2.30302	0.828201	2.89592	0.788847	0.721485	2.39598	1.48676	0.479084	1.15399	3.56319	2.20414	2.79108	0.194254	1.50728	1.87866	1.59683	0.690018	1.65768	1.18372	0.897155	4.14977	3.33687	4.75458	3.37783	2.36719	2.10032	1.3798	1.49448
MA_135162g0010	Specific	NE	NE	'not assigned.unknown'	0	0	0	0	0	0	0	0	0	0	0	0	0	0	0	0	0	0	0	0	0	0	0	0	0	0	0	0	0	0	0	0	0	0	0	0
MA_10433924g0010	Archeaplastidia I	NR	NR	'RNA.regulation of transcription.unclassified'	1.48413	2.32013	1.62569	1.91634	2.04634	1.81899	2.06656	1.61962	0.994486	1.96698	1.67073	1.24901	1.71353	2.09648	2.35403	1.07794	2.19258	1.86382	2.15822	1.90301	1.65116	3.07736	2.34833	1.90733	1.63879	1.84187	1.87422	1.34573	2.38754	1.48968	2.12258	2.07867	1.47949	1.90341	1.52763	1.92147
MA_9890876g0010	Specific	NR	NR	'secondary metabolism.isoprenoids.mevalonate pathway.HMG-CoA reductase'	0.764553	1.28896	0.496739	0.60762	0.66506	1.87583	1.66333	0.860423	1.25619	2.12227	0.334145	0.525898	1.2626	1.43759	2.41598	0.718625	0.115399	0.822275	1.60719	0.253734	1.35978	1.06765	0.678407	0.354851	0.474388	1.61164	0.394572	1.1663	3.86554	1.31091	0.509419	2.53338	1.18359	0.26254	8.03239	0.426993
MA_5882773g0010	Specific	NR	NR	'misc.UDP glucosyl and glucoronyl transferases'	2.78837	1.07413	2.66433	1.30872	0.920852	1.42108	1.2601	2.6825	0.942144	2.0705	2.61747	2.03786	4.374	1.49749	3.4691	1.07794	0.865493	2.19273	3.30621	2.34704	1.35978	1.75849	2.92237	1.37505	2.67382	4.88096	1.67693	2.37746	1.42115	0.715044	1.86787	1.62396	3.17034	1.18143	1.67547	0.640489
MA_7411g0010	Prokaryotic	NR	NR	'RNA.processing.3' end processing.CPSF73a'	9.03972	12.8037	10.8379	9.39474	12.9431	9.60653	13.5587	11.9953	9.89251	10.7666	10.8597	14.5279	8.52254	9.40421	9.91171	14.133	9.23192	9.48357	9.22984	10.974	12.7236	12.0582	10.1761	12.0649	13.8004	14.8731	10.7028	12.3359	8.92485	12.3941	12.7355	13.0566	11.2441	7.08857	10.5456	11.5822
MA_490022g0010	Specific	NE	NE	'hormone metabolism.ethylene.signal transduction'	0	0	0	0	0	0	0	0	0	0	0	0	0	0	0	0	0	0	0	0	0	0	0	0	0	0	0	0	0	0	0	0	0	0	0	0
MA_10428295g0010	Archeaplastidia I	NE	NE	'not assigned.no ontology'	0	0	0	0	0	0	0	0	0	0	0	0	0	0	0	0	0	0	0	0	0	0	0	0	0	0	0	0	0.0568462	0	0	0	0	0	0	0
MA_10348057g0010	Specific	NE	NE	'not assigned.unknown'	0	0	0	0	0	0	0	0	0	0	0	0	0	0	0	0	0	0	0	0	0	0	0	0	0	0	0	0	0	0	0	0	0	0	0	0
MA_10428991g0010	Viridiplantae	NR	NR	'not assigned.unknown'	93.9951	111.452	90.1355	102.22	112.6	88.164	108.368	94.9502	75.4762	81.6296	96.1224	82.829	87.435	106.441	84.2496	81.8035	100.166	83.1046	78.9358	80.6875	96.447	105.007	93.9332	93.592	82.5435	81.5948	104.068	95.6815	83.2796	93.9092	73.696	83.6014	82.767	80.4684	109.694	107.762
MA_932631g0010	Prokaryotic	NR	NR	'protein.degradation'	35.889	35.7042	30.3011	33.5593	29.365	42.7462	46.6741	39.1746	23.5013	44.05	30.2958	48.2512	29.1751	27.374	30.9741	42.3989	39.8704	36.2349	29.5263	26.5787	40.3562	30.334	30.998	37.5699	37.5629	57.6045	42.3672	37.8151	37.4616	36.1693	44.6591	35.5972	35.8882	22.9722	28.2858	44.1404
MA_371030g0010	Archeaplastidia I	NR	NR	'protein.degradation.ubiquitin.E3.RING'	0.989422	1.80454	1.17411	0.9348	1.02317	1.36424	1.2601	1.11349	0.78512	0.828201	0.723981	1.44622	1.21751	0.838592	1.48676	1.55702	0.634695	0.712638	0.872472	1.3321	1.0684	1.19326	1.14807	1.24198	1.46629	2.48652	0.641179	1.07659	1.64854	1.43009	1.44335	1.81883	1.09905	1.5096	2.16825	2.08159
MA_37890g0010	Viridiplantae	NE	NE	'tetrapyrrole synthesis.unspecified'	0.224869	0.386688	0.135474	0.18696	0.0511585	0.17053	0.201616	0.506131	0.157024	0.20705	0.167073	0.328686	0.450928	0.239598	0.247793	0.838396	0.0576995	0.219273	0.413276	0.253734	0.242817	0.18841	0.313111	0.133069	0.388135	0.506514	0.246607	0.269146	0.113692	0.059587	0.849032	0.324792	0.887695	0.328174	0.64062	0.266871
MA_19052g0010	Gymnospermae	NR	NR	'RNA.regulation of transcription.MYB-related transcription factor family'	1.79895	0.859307	0.903162	1.68264	0.613901	1.13687	0.403232	0.202453	1.04683	0.828201	0.445527	1.0518	1.2626	1.19799	1.23896	0.479084	0.461596	1.31564	0.183678	2.79108	0.582762	0.251213	0.417481	1.59683	2.24256	2.39443	0.591858	1.07659	2.72862	2.38348	0.339613	3.37783	1.52176	0.787619	1.77402	2.56196
MA_9820002g0010	Specific	NE	NE	'cell wall.modification'	0	0	0	0	0	0	0	0	0	0	0	0	0	0	0	0	0	0	0	0	0	0	0	0	0	0	0	0	0	0	0	0	0	0	0	0
MA_10321205g0010	Viridiplantae	NE	NE	'lipid metabolism.lipid degradation.lipases.triacylglycerol lipase'	0.134921	0.0429653	0	0.04674	0	0.625277	0.151212	0	0	0.310575	0	0.197212	0	0	0.185845	0.119771	0	0.0548183	0	0	0.0485635	0	0.313111	0.133069	0.345009	0.0460467	0	0.0448577	0	0	0	0.194875	0	0	0	0
MA_745086g0010	Specific	NE	NE	'stress.biotic.PR-proteins'	0.0899474	0.0859307	0.406423	0.18696	0.204634	0	0.100808	0.303679	0.104683	0.103525	0	0.262949	0.180371	0	0	0	0.230798	0	0.183678	0.126867	0.631325	0.125606	0	0.0887128	0.258757	0.0920935	0.098643	0.179431	0	0.774631	0	0.259833	0	0.13127	0.295671	0
MA_9050206g0010	Specific	NR	NR	'not assigned.unknown'	17.9895	21.3538	19.2373	22.6689	21.7935	19.611	22.7322	15.7913	21.4076	17.0299	15.9276	22.1535	18.0371	16.652	26.6377	21.6785	19.9063	20.1183	18.9648	21.3771	21.9021	21.6671	22.4396	20.5814	20.183	21.1355	22.4413	14.3545	26.8314	22.1068	19.6975	22.7354	25.1091	23.4973	22.6188	24.4987
MA_114608g0010	Specific	NR	NR	'not assigned.unknown'	5.44182	3.82391	3.70296	5.56206	3.9392	6.25277	7.15736	2.27759	3.82092	3.77867	1.61504	4.20719	2.20955	4.25286	3.71689	4.07221	0.750094	4.00174	4.04092	4.82095	3.0595	3.70539	4.69666	4.03643	5.00263	2.48652	2.5154	2.87089	3.86554	5.24366	7.13187	3.31288	2.1981	7.08857	3.2031	8.11287
MA_10431335g0010	Specific	NE	NE	'stress.biotic.PR-proteins'	0	0.0429653	0	0	0.153475	0	0.050404	0.151839	0	0.0517626	0	0	0.0450928	0	0.0619482	0.119771	0	0	0	0.190301	0.339944	0	0	0.0443564	0	0	0	0	0	0	0.0849032	0	0	0	0	0.480367
MA_11456g0020	Specific	NR	NR	'signalling.calcium'	1.57408	1.50379	0.587055	0.98154	1.2278	1.81899	2.36899	2.12575	0.994486	0.828201	1.55934	1.84064	1.75862	1.43759	1.42481	1.91633	1.26939	1.53491	0.918392	1.07837	1.21409	1.75849	1.09589	0.887128	1.94068	1.79582	0.887787	1.03173	1.36431	2.08555	1.78297	1.29917	1.9022	1.64087	1.62619	1.4411
MA_128809g0010	Specific	NR	NR	'protein.targeting.secretory pathway.golgi'	19.5636	24.9199	21.8114	23.6037	25.0165	14.9498	24.0931	27.1793	20.5178	16.6676	25.1166	25.0459	18.8939	31.2076	19.9473	23.7146	22.9067	27.9573	10.3319	26.1981	17.7257	14.1307	19.6216	20.0047	22.6844	25.0034	27.8173	23.5952	18.5887	18.5316	16.8108	26.8278	20.6706	29.2732	13.7487	24.0717
MA_104783g0010	Archeaplastidia I	NR	NR	'transport'	1.07937	0.300757	0.541897	0.42066	1.2278	0.795807	1.71373	0.708584	0.732779	0.776439	0.66829	0.591636	0.180371	1.19799	0.743379	0.119771	0.692394	0.767456	0.551035	1.64927	1.35978	1.06765	0.469666	0.887128	0.733145	0.552561	0.690501	0.942012	0.341077	1.25133	0.849032	0.649583	1.18359	0.984523	1.03485	0.373619
MA_10102272g0010	Specific	NE	NE	'RNA.regulation of transcription.unclassified'	0.0449737	0	0	0	0	0.0568434	0	0	0	0	0	0	0	0.0598994	0	0	0.173099	0	0	0.317168	0	0	0.0521851	0	0	0.0460467	0	0	0.0568462	0	0	0	0	0	0	0
MA_10432589g0010	Archeaplastidia I	NE	NE	'misc.oxidases - copper, flavone etc'	0	0	0	0	0	0	0	0	0	0	0	0	0	0	0	0	0	0	0	0	0	0	0	0	0	0	0	0	0	0	0	0	0	0	0	0
MA_177524g0010	Specific	NE	NE	'not assigned.unknown'	0	0	0	0	0	0	0	0	0	0	0	0	0	0	0	0	0	0	0	0	0	0	0	0	0	0	0	0	0	0	0	0	0	0	0	0
MA_169740g0010	Specific	NE	NE	'not assigned.unknown'	0	0	0	0	0	0	0	0	0	0	0	0	0	0	0	0	0	0	0	0	0	0	0	0	0	0	0	0	0	0	0	0	0	0	0	0
MA_99395g0010	Gymnospermae	NE	NE	'not assigned.unknown'	0	0	0	0	0	0	0	0	0	0	0	0	0	0	0	0	0	0	0	0	0	0	0	0	0	0	0	0	0	0	0	0	0	0	0	0
MA_10436072g0020	Specific	NE	NE	'not assigned.no ontology'	0.179895	0.128896	0.180632	0.04674	0.0511585	0.17053	0.655251	0.202453	0.261707	0.0517626	0.0556909	0.262949	0.0450928	0	0.0619482	0.479084	0.0576995	0.164455	0.183678	0.507469	0.388508	0.125606	0.208741	0.177426	0.172505	0.460467	0.098643	0.179431	0.170538	0.059587	0.169806	0.454708	0.126814	0.13127	0.147835	0.213496
MA_36362g0010	Specific	NR	NR	'not assigned.unknown'	63.6828	91.9888	87.5164	84.3657	69.9336	83.6734	79.7895	71.9719	98.8205	75.8839	71.6741	88.0222	78.5968	70.3818	83.5062	87.5525	66.239	92.5333	88.5789	93.3742	71.194	72.8517	80.6782	83.0796	79.6971	84.4037	91.9353	70.7406	93.5119	101.298	79.6392	89.9673	83.7392	107.969	85.1532	86.4661
MA_150988g0010	Archeaplastidia II	NE	NE	'protein.degradation.ubiquitin.E3.SCF.FBOX'	0	0	0	0	0	0	0	0	0	0	0	0	0	0	0	0	0	0	0	0	0	0	0	0	0	0	0	0	0	0	0	0	0	0	0	0
MA_10429787g0010	Gymnospermae	NE	NE	'signalling.receptor kinases.DUF 26'	0.269842	0.343723	0.361265	0.51414	0.409268	0.454747	0.554443	0.354292	0.261707	0.621151	0.445527	0.788847	0.360743	0.658893	0.495586	0.239542	0.173099	0.548183	0.275518	0.380601	0.339944	0.376819	0.782777	0.399208	0.215631	0.368374	0.34525	0.314004	0.568462	0.297935	0.169806	0.194875	0.211356	0.328174	0.246392	0.266871
MA_88860g0010	Specific	NR	NR	'not assigned.unknown'	1.16932	1.76158	1.53537	1.58916	0.920852	1.47793	2.06656	0.911036	0.78512	1.34583	1.67073	1.97212	0.992042	0.898491	1.11507	1.79656	1.50019	2.46682	2.43374	1.39554	0.874142	1.8841	0.939332	1.15327	0.948775	1.19722	2.41675	1.1663	0.852692	1.78761	2.5471	1.68892	3.00125	0.984523	2.21753	1.81472
MA_792609g0010	Archeaplastidia II	NR	NR	'signalling.receptor kinases.misc'	12.1879	14.3504	11.0637	9.53496	13.557	11.3687	14.6676	13.0076	9.52613	13.8724	13.6443	12.1614	11.679	16.053	11.4604	15.2109	11.0206	9.70284	10.8829	14.4629	14.9575	13.1887	13.2028	11.3996	9.87589	11.0052	14.8951	11.7527	12.4493	14.3605	12.311	10.0036	14.3722	14.9648	12.2211	13.3969
MA_52853g0010	Specific	NR	NR	'not assigned.unknown'	1.52911	1.16006	3.79328	2.99136	3.37646	1.76214	3.47787	2.37882	2.77409	5.69388	4.56665	5.19325	2.07427	3.83356	2.60183	1.67679	2.65418	2.57646	2.61742	2.98138	3.64226	2.88895	1.98303	2.35089	2.9757	3.96002	1.87422	2.37746	1.53485	2.50266	1.69806	1.49404	2.91671	2.88794	2.16825	1.33435
MA_9554590g0010	Specific	NR	NR	'signalling.phosphinositides'	0.269842	0.257792	0.0903162	0.79458	0.511585	0.113687	0.302424	0.101226	0.209365	0.310575	0.222763	0.131475	0.180371	0.359396	0	0.239542	0.115399	0.767456	0.275518	0.126867	0.388508	0.251213	0.10437	0.0887128	0.431262	1.24326	0.937108	0.448577	0.227385	0.119174	0	0	0	0.26254	0.0985569	0.533741
MA_10436562g0010	Prokaryotic	NR	NR	'not assigned.no ontology'	0.269842	0.687445	0.812845	0.51414	1.17664	0.34106	0.403232	0.506131	0.314048	0.828201	0.723981	0.525898	1.03713	0.359396	0.371689	0.359313	0.0576995	0.877093	0.505116	0.380601	0.631325	0.0628032	0.574036	0.576633	0.129378	0.27628	0.493215	0.358862	0.170538	0.297935	0.0849032	0.194875	0.422712	0.656349	0.739177	0.426993
MA_185991g0010	Specific	NR	NR	'not assigned.unknown'	40.1615	28.8297	30.3011	28.231	28.6487	33.3102	32.4601	37.5549	31.6142	31.7305	26.4532	30.6336	38.4642	33.7833	32.7087	39.2849	34.6197	29.7115	33.2458	30.7018	45.7468	42.7062	27.5537	22.6661	33.8972	30.0685	28.9024	33.0601	24.5007	30.449	32.433	27.0876	34.7469	20.675	27.5959	35.3337
MA_102449g0010	Specific	NR	NR	'not assigned.no ontology.pentatricopeptide (PPR) repeat-containing protein'	0.989422	1.63268	0.812845	1.07502	1.63707	0.85265	0.806463	1.11349	0.471072	1.2423	1.11382	0.460161	0.856764	0.95839	1.17702	0.838396	1.15399	0.65782	1.10207	0.761203	1.89398	2.63774	0.887147	0.665346	0.776271	1.05908	0.98643	1.30087	0.966385	1.19174	0.594323	1.10429	1.18359	1.05016	1.08413	1.2276
MA_7119239g0010	Specific	NR	NR	'stress.biotic.PR-proteins'	0	0.773376	0	0.42066	0	0.227373	1.15929	0.202453	0.732779	0.20705	0	0.591636	0.405835	0	0	0	0	0	0.826553	0	0.194254	0	0	0.62099	0.388135	1.28931	0.197286	0.40372	0.795846	0.238348	1.95277	0	0.591796	0	0.887012	1.76135
MA_1555407g0010	Viridiplantae	NR	NR	'RNA.regulation of transcription.C2H2 zinc finger family'	9.39951	6.3159	4.51581	7.05774	8.69694	7.04858	8.77029	11.9447	4.65838	4.81392	7.2955	7.88847	14.1141	11.321	9.60197	8.74328	5.13526	5.92038	8.54105	10.0225	7.86728	5.8407	6.62751	6.87525	8.49585	9.43958	7.25026	8.34354	6.59415	9.23599	8.82993	4.48213	6.21386	5.57897	5.91342	10.5147
MA_231338g0010	Archeaplastidia I	NR	NR	'minor CHO metabolism.others'	16.9101	21.2249	17.7923	15.5644	12.0222	16.4277	15.726	14.3741	15.8071	16.564	17.654	18.1435	15.6021	14.8551	17.7791	18.6843	17.3099	17.7063	14.5565	12.4964	20.7852	19.9086	17.482	18.8515	19.0186	20.5368	9.46973	17.0011	17.9065	17.9953	16.0467	11.6275	17.3312	21.0032	20.5491	21.6165
MA_10437144g0010	Specific	NR	NR	'misc.nitrilases, *nitrile lyases, berberine bridge enzymes, reticuline oxidases, troponine reductases'	12.6826	13.1044	14.2248	14.9568	13.6081	13.1308	15.9781	10.9324	13.9751	11.5431	16.4845	14.4622	11.2732	11.3809	11.5843	11.2585	17.5984	17.7063	12.1228	12.1158	12.9664	17.3337	12.1069	13.7505	13.9297	11.6498	16.6707	8.07439	10.4597	18.4124	12.1412	11.7575	11.4978	15.7524	14.2908	16.0122
MA_170713g0010	Prokaryotic	0.0153461	22	'transport.potassium'	18.3493	19.764	19.5986	15.2372	19.696	12.6192	16.6837	13.5643	16.9063	15.9429	15.1479	17.4861	13.4828	17.9698	16.4782	16.5284	14.9442	17.1033	16.3474	15.4778	18.8912	20.6623	17.7429	18.4966	15.9567	16.6689	16.572	17.1357	17.8497	16.3864	20.3768	17.8635	20.8397	18.5747	20.1056	17.6135
MA_899469g0010	Specific	NR	NR	'not assigned.unknown'	2.92329	4.55432	4.87707	5.56206	4.24615	5.34328	3.22585	3.18863	3.40219	4.19277	4.34389	2.49802	2.93103	5.63054	2.84962	3.23381	3.98127	3.56319	2.89293	3.17168	5.00204	2.57493	4.59229	4.70178	4.39887	3.40746	3.60047	4.39606	5.28669	2.80059	2.97161	3.83254	3.50851	4.135	4.09011	3.62944
MA_317202g0010	Streptophyta	NE	NE	'transport.ABC transporters and multidrug resistance systems'	0.629632	0.386688	0	0.09348	0.0511585	0.227373	0.403232	0.404905	0.157024	0.155288	0.389836	0.262949	0.225464	0.179698	0.433638	0	0.576995	0.164455	0.229598	0.190301	0.631325	0.251213	0.417481	0.266139	0.301883	0.368374	0.591858	0.224289	0.284231	0.536283	0.0849032	0.519667	0.0845424	0.525079	0.344949	0.693864
MA_10376188g0010	Archeaplastidia I	NR	NR	'not assigned.unknown'	27.434	29.1305	17.2052	18.6025	25.2723	21.771	31.5529	26.3188	17.0633	20.6533	23.2231	30.6336	19.8408	21.3841	24.3456	22.5169	18.6369	19.8442	19.1944	29.7503	23.1648	23.8652	23.4833	19.3838	24.0213	25.5099	32.1576	19.9617	21.6584	25.9799	28.952	23.2551	26.5886	33.6051	32.3267	31.2772
MA_15317g0010	Specific	NE	NE	'not assigned.unknown'	0	0	0	0	0	0	0	0	0	0	0	0	0	0	0	0	0	0	0	0	0	0	0	0	0	0	0	0	0	0	0	0	0	0	0	0
MA_10431005g0010	Specific	NE	NE	'not assigned.unknown'	0.0449737	0	0	0	0	0	0	0	0	0	0	0	0	0	0	0	0	0	0	0.0634336	0	0	0	0	0.0431262	0	0	0	0	0	0	0	0	0.0656349	0	0
MA_27909g0020	Streptophyta	NE	NE	'protein.degradation.ubiquitin.E3.SCF.FBOX'	0.494711	0.386688	0.361265	0.14022	0.0511585	0.34106	0.201616	0.202453	0.314048	0.20705	0.445527	0.394424	0.135278	0.0598994	0.185845	0.119771	0.461596	0.164455	0.0459196	0.380601	0.291381	0.0628032	0.156555	0.0443564	0.474388	0	0.295929	0.0448577	0.227385	0.476696	0.25471	0.584625	0.380441	0.721984	0.542063	0.160122
MA_10429884g0020	Specific	NR	NR	'hormone metabolism.auxin.induced-regulated-responsive-activated'	8.36511	8.76493	5.14802	4.39356	3.9392	5.85487	10.2824	7.54136	6.12394	6.05622	8.46501	8.87453	11.2732	9.10471	7.61963	5.749	7.27014	8.77093	5.23483	10.53	7.52734	10.0485	7.14936	7.49623	10.264	12.1563	10.9	8.88183	10.1186	13.1687	12.6506	8.89929	10.5678	11.2892	12.1718	8.27299
MA_6744406g0010	Specific	NR	NR	'not assigned.unknown'	8.36511	6.27294	3.16107	1.07502	0	3.4106	4.68757	3.34047	2.61707	2.58813	5.34632	13.3447	5.09549	6.16964	6.8143	7.90488	5.36605	5.64629	7.80633	8.62697	12.2866	1.25606	9.39332	1.59683	5.73578	12.4326	2.762	4.62035	5.85515	0	8.15071	3.24792	4.35393	3.28174	2.95671	9.76746
MA_3076g0010	Archeaplastidia II	NR	NR	'RNA.regulation of transcription.General Transcription'	13.4022	13.62	13.5926	12.0122	13.7616	12.7898	17.2382	11.5398	15.9118	11.6466	10.7483	11.8327	11.9947	10.6022	12.7613	9.82121	12.2323	12.4986	11.9391	13.6382	10.9268	12.9375	14.5597	13.7948	10.3934	9.02516	14.5498	9.64441	12.4493	13.4071	10.6978	12.7318	13.9495	15.1617	12.9602	14.5711
MA_10428694g0010	Prokaryotic	NR	NR	'C1-metabolism.glycine hydroxymethyltransferase'	14.3466	18.561	9.61867	17.5275	18.724	15.6319	23.1354	17.5628	15.0743	15.4252	15.3707	19.3925	17.0902	16.8317	18.4606	18.9238	14.0787	14.5817	11.5258	17.3808	14.9575	14.1935	14.2465	12.4642	16.2586	19.4317	21.0603	16.0142	16.8265	17.1611	17.575	15.59	15.7671	16.7369	13.7487	17.0263
MA_56156g0010	Specific	NE	NE	'not assigned.unknown'	0.224869	0	0	0	0	0	0	0	0	0	0	0	0	0	0	0	0	0	0	0	0	0	0	0	0	0	0	0	0.113692	0	0	0	0	0	0	0
MA_10434900g0010	Archeaplastidia I	NE	NE	'protein.degradation.ubiquitin.ubiquitin protease'	0.674606	0.429653	0.0903162	0.4674	0.66506	0.34106	0.302424	0.354292	0.366389	0.155288	0.167073	0.197212	0.586207	0.119799	0.185845	0	0.403897	0.712638	0.275518	0.697769	0.437071	0.565229	0.10437	0.487921	0.862523	0.460467	0.147964	0.134573	0.170538	0.893805	0.424516	0.0649583	0.295898	0.0656349	0.0985569	0.373619
MA_10143800g0010	Specific	NE	NE	'not assigned.unknown'	0	0.343723	0	0	0	0	0	0	0	0	0	0	0	0	0	0	0	0	0	0	0	0	0	0	0	0.184187	0	0	0.454769	0	0	0	0	0	0	0
MA_114375g0010	Archeaplastidia I	NE	NE	'cell.cycle'	0.179895	0.171861	0.496739	0.32718	0.358109	0.397904	0.151212	0.202453	0.889803	0.20705	0.946745	0.394424	0.541114	0.359396	0.123896	0	0.115399	0.383728	0.505116	0.380601	0.777015	0.0628032	0.313111	0.487921	0.215631	0.460467	0.147964	0.448577	0.227385	0.059587	0.764129	0.259833	0.591796	0.13127	0.492785	0.266871
MA_1007189g0010	Specific	NE	NE	'not assigned.unknown'	0	0	0	0	0	0	0	0	0	0	0	0	0	0	0	0	0	0	0	0	0	0	0	0	0	0	0	0	0	0	0	0	0	0	0	0
MA_10426185g0010	Archeaplastidia II	NR	NR	'not assigned.no ontology'	79.7834	78.111	77.4913	76.1395	77.9655	63.2667	65.1723	81.7908	77.8839	73.6582	66.2164	60.4783	76.6127	74.5748	79.5415	70.3055	96.3005	71.0994	79.6705	85.6353	87.8999	90.1854	73.6854	73.7204	78.7915	57.2822	53.7604	65.7166	66.0552	75.7351	74.1205	65.8678	58.7147	67.8665	74.9525	76.5919
MA_7883076g0010	Specific	NE	NE	'not assigned.unknown'	0	0	0	0	0	0	0	0	0	0	0	0	0	0	0	0	0	0	0	0	0	0	0	0	0	0	0	0	0	0	0	0	0	0	0	0
MA_8025322g0010	Specific	NR	NR	'not assigned.no ontology'	0.449737	1.16006	0	0.84132	0.255792	1.19371	2.97383	0.657971	0.523413	1.81169	0	2.62949	0	1.07819	1.30091	1.55702	0.115399	0.438547	0.367357	0.507469	0.874142	0.816442	0.417481	0.443564	0	0.736748	0.394572	1.21116	1.36431	1.25133	0.424516	0.324792	0.338169	0.656349	0.246392	0.693864
MA_567306g0010	Embryophyta	NR	NR	'protein.degradation.ubiquitin.E3.SCF.FBOX'	5.127	3.17943	3.11591	3.36528	1.58591	3.29691	4.08272	4.09966	2.77409	3.05399	3.28576	4.00997	2.75066	3.53406	3.71689	5.03038	3.05807	4.22101	2.93885	4.37692	3.83651	3.32857	3.07892	3.63723	4.26949	4.927	4.29097	3.45405	2.72862	3.2177	5.3489	4.677	3.88895	4.92262	3.15382	4.48343
MA_34905g0010	Archeaplastidia II	NR	NR	'DNA.synthesis/chromatin structure'	4.94711	3.95281	3.88359	4.01964	3.42762	3.52429	4.38514	3.0874	2.46004	3.41633	4.12112	4.00997	4.14854	4.67215	3.90274	4.91061	4.61596	4.71437	2.89293	3.99631	5.14773	4.01941	3.13111	4.03643	3.6226	4.37444	4.14301	3.31947	3.92239	4.11151	3.90555	4.48213	4.64983	2.75667	4.3365	4.5368
MA_451765g0010	Prokaryotic	NR	NR	'protein.aa activation.bifunctional aminoacyl-tRNA synthetase'	28.3784	26.8963	24.9724	30.8952	28.1883	31.3207	32.2081	24.7498	18.5288	24.8978	26.4532	24.7172	18.3979	22.7019	24.7793	22.5169	27.5804	29.4374	17.4954	25.3734	33.8973	30.2084	22.4396	24.7952	25.6169	34.1206	27.9653	20.9486	26.2629	24.0136	22.3295	27.0227	24.3905	25.7289	25.0335	35.7073
MA_181010g0010	Embryophyta	NE	NE	'signalling.receptor kinases.misc'	0	0	0	0	0	0	0	0	0	0	0	0	0	0	0	0	0	0	0	0	0	0	0	0	0	0	0	0	0	0	0	0	0	0	0	0
MA_163848g0010	Archeaplastidia I	NR	NR	'DNA.synthesis/chromatin structure'	0.404763	0.601515	1.49022	0.18696	0.204634	0.227373	0.705655	0	0.732779	0.20705	0.501218	0	0	0.239598	0.247793	0.479084	1.09629	0.493365	0.183678	1.20524	0.922706	0.879245	0.991517	0	1.20753	0.414421	0.197286	0.628008	0.511615	0.536283	1.61316	0.584625	0.591796	0.590714	0.443506	1.2276
MA_10397579g0010	Specific	NE	NE	'misc.cytochrome P450'	0	0.0859307	0	0.09348	0.204634	0	0	0	0	0.103525	0	0	0.270557	0	0.247793	0	0	0.32891	0.551035	0	0	0.376819	0	0	0	0	0.197286	0	0.113692	0	0	0	0	0	0	0
MA_147122g0030	Specific	NE	NE	'not assigned.unknown'	0	0	0	0	0	0	0	0	0	0	0	0	0	0	0	0	0	0	0	0	0	0	0	0	0	0	0	0	0	0	0	0	0	0	0	0
MA_10435625g0020	Archeaplastidia I	NE	NE	'DNA.repair'	0.0899474	0.472619	0.0451581	0.04674	0	0.0568434	0.554443	0.0506131	0.209365	0.20705	0	0.0657373	0.0450928	0	0.247793	0.479084	0.0576995	0.0548183	0.183678	0.317168	0.0971269	0.251213	0.208741	0.532277	0.388135	0.184187	0.246607	0.358862	0.113692	0.119174	0.424516	0.0649583	0.211356	0.26254	0.246392	0.266871
MA_172537g0010	Specific	NR	NR	'DNA.unspecified'	3.55292	2.14827	3.02559	2.337	3.27414	4.49063	2.77222	3.13801	1.72726	2.22579	2.06056	2.16933	1.35278	3.53406	2.35403	2.99427	1.61559	2.96019	2.38782	2.98138	3.35088	2.63774	2.818	2.61703	2.88945	3.31537	1.97286	2.42232	2.38754	3.99233	2.5471	1.81883	2.83217	4.39754	2.11897	4.05643
MA_10122651g0010	Archeaplastidia I	NR	NR	'not assigned.no ontology.DC1 domain containing protein'	2.11376	2.57792	1.08379	3.64572	0.869694	3.4106	1.81454	2.53066	2.72175	2.84694	3.28576	3.3526	1.66843	2.21628	2.23014	3.47336	1.32709	3.56319	1.83678	1.58584	2.08823	2.26092	2.08741	1.41941	3.83823	5.57166	3.4525	1.39059	1.53485	2.38348	1.69806	3.63767	2.494	3.93809	2.26681	5.71103
MA_26575g0010	Prokaryotic	NR	NR	'Co-factor and vitamine metabolism'	12.2328	10.6984	9.66383	9.25452	10.334	6.59383	11.7441	9.41404	13.8181	12.0607	9.07761	9.40043	6.31299	11.1413	8.85859	5.50946	12.9824	8.27757	10.3319	13.321	12.0923	10.4881	9.28895	8.07287	10.2209	9.11726	11.0973	5.02407	13.4725	13.4071	8.57522	9.09417	6.72112	13.5208	18.3809	12.6497
MA_46836g0010	Archeaplastidia I	NR	NR	'secondary metabolism.isoprenoids.mevalonate pathway.HMG-CoA reductase'	2.51853	1.84751	1.3999	1.49568	1.4836	1.53477	1.56252	1.82207	1.20385	1.55288	1.94918	1.70917	1.08223	1.85688	1.54871	2.03611	1.78868	1.86382	1.8827	2.02987	1.74828	1.9469	2.19178	1.41941	1.9838	1.84187	1.47964	1.48031	1.19377	1.72802	2.20748	2.07867	1.9022	2.55976	2.36537	1.38773
MA_183207g0020	Specific	NE	NE	'not assigned.unknown'	0	0	0	0	0	0	0	0	0	0	0	0	0	0	0	0	0	0	0	0	0	0	0	0	0	0	0	0	0	0	0	0	0	0	0	0
MA_25710g0010	Specific	NR	NR	'not assigned.unknown'	175.892	181.872	195.309	227.577	148.462	206.967	180.799	174.868	188.115	190.797	174.535	195.634	175.907	200.723	195.88	201.574	146.153	194.276	165.356	178.439	155.986	134.022	182.648	206.169	155.901	182.069	209.666	164.224	199.814	181.74	179.061	215.662	193.898	182.531	115.706	172.932
MA_3758666g0010	Specific	NR	NR	'not assigned.unknown'	5.127	3.86688	1.71601	1.30872	1.17664	2.67164	6.45171	4.04905	1.98897	3.41633	2.61747	1.24901	2.97613	4.55235	2.60183	3.35358	1.90408	6.52338	4.77564	4.50378	4.85635	2.38652	3.44422	2.08475	6.77081	4.37444	6.31315	4.48577	4.03608	1.3705	3.99045	2.14363	1.98675	1.5096	4.43506	2.50858
MA_9655208g0010	Streptophyta	NR	NR	'not assigned.unknown'	0.269842	1.84751	0.812845	0.98154	1.07433	2.1032	2.01616	1.87269	0.314048	1.91522	0.501218	0.591636	1.08223	1.07819	0.185845	2.15588	1.61559	0.164455	1.69903	1.1418	0.728452	0.942048	0	2.61703	0.388135	0.828841	0.739822	0.807439	0.682154	2.02596	0.25471	0.7795	0.760881	0.787619	1.8233	1.49448
MA_10436610g0010	Archeaplastidia I	NR	NR	'not assigned.no ontology.pentatricopeptide (PPR) repeat-containing protein'	23.7011	32.5677	25.8304	29.2593	32.3833	25.8069	32.7122	27.2299	26.3277	27.1754	32.7462	33.4603	26.3793	29.6502	21.2482	25.1519	23.8876	26.2032	21.6741	24.6122	25.1073	26.0633	23.2224	22.7105	24.7544	26.1546	34.0812	23.2363	25.5808	27.1717	27.8483	28.8415	28.2794	29.7982	24.7378	23.8582
MA_489265g0010	Specific	0.000105242	24	'not assigned.unknown'	7.15082	5.67142	3.88359	1.26198	0.66506	3.06954	4.58676	2.27759	0.942144	0.672914	1.50365	1.18327	0.180371	1.07819	1.6726	0.479084	0.750094	1.48009	2.06638	8.37323	1.31121	1.13046	0.678407	0.576633	1.16441	0.414421	2.21947	2.24289	2.33069	4.88614	6.19793	4.09238	3.63532	7.74492	8.96868	11.4221
MA_114805g0010	Archeaplastidia I	NE	NE	'protein.targeting.secretory pathway.golgi'	0	0	0	0.04674	0	0	0	0.0506131	0.0523413	0	0	0	0	0	0	0	0	0	0	0	0	0	0.0521851	0	0	0.0460467	0	0	0	0	0	0	0	0	0	0
MA_120336g0010	Specific	NE	NE	'not assigned.unknown'	0.0899474	0.343723	0	0	0	0.113687	0	0.202453	0.314048	0	0	0.72311	0.496021	0.778692	0.371689	0	0.115399	0.219273	0	0.126867	0.534198	0	0.10437	0	0.172505	0.0920935	0	0.179431	0	0.119174	0.169806	0	0.253627	0.13127	0.197114	0
MA_10435150g0010	Specific	NE	NE	'stress.biotic.PR-proteins'	0	0.128896	0.0451581	0	0	0	0	0	0	0	0	0	0	0	0.0619482	0	0	0.0548183	0	0	0.0485635	0.0628032	0	0	0	0.0460467	0	0	0.0568462	0.059587	0.0849032	0	0.0422712	0.525079	0	0
MA_416318g0010	Streptophyta	NR	NR	'misc.glutathione S transferases'	4.00266	4.3395	3.83844	7.85232	4.24615	6.99173	3.8811	5.11193	4.65838	6.05622	5.17925	3.28686	3.38196	10.5423	6.62846	6.22809	9.69352	7.45529	2.66334	2.79108	8.25579	4.20782	3.02674	3.41544	3.83823	3.17723	6.21451	4.79978	10.1186	4.46903	7.38658	4.61204	5.32617	7.81055	3.99156	4.85704
MA_156021g0010	Archeaplastidia I	NE	NE	'secondary metabolism.phenylpropanoids.lignin biosynthesis.CCR1'	0	0	0	0	0	0	0	0	0	0	0	0	0	0	0	0	0	0	0	0	0	0	0	0	0	0	0	0	0	0	0	0	0	0	0	0
MA_130479g0010	Gymnospermae	NR	NR	'not assigned.unknown'	0.224869	0.687445	0.0903162	0.98154	1.07433	0.909494	1.05848	0.657971	1.36088	0.414101	0.445527	1.38048	0.360743	0.119799	1.11507	1.55702	0.923192	0.548183	0.596955	2.15674	0.388508	0.125606	0.260926	1.06455	0.56064	0.598608	0	1.07659	0.739	1.25133	0.169806	0.519667	0.422712	0.656349	0.64062	0.533741
MA_26006g0010	Specific	NE	NE	'not assigned.unknown'	0	0	0	0	0	0	0	0	0	0	0	0	0	0	0	0	0	0	0	0	0	0	0	0	0	0	0	0	0	0	0	0	0	0	0	0
MA_72587g0010	Specific	NR	NR	'not assigned.unknown'	0	0	0.316107	0.14022	0	1.19371	0.50404	0.151839	0	0	0	0.197212	0	0.179698	0.185845	0	0	0	0.321437	0.444035	0	0.18841	0	0.443564	0.301883	0	0	0	0.170538	0.178761	0	0	0	0	0	0.160122
MA_88060g0010	Specific	NE	NE	'lipid metabolism.'exotics' (steroids, squalene etc).sphingolipids'	0	0	0	0	0	0	0	0	0	0	0	0	0	0	0	0	0	0	0	0	0	0	0	0	0	0	0	0	0	0	0	0	0	0	0	0
MA_4663322g0010	Specific	NE	NE	'DNA.synthesis/chromatin structure.histone.core.H3'	0	0	0	0	0	0	0	0	0	0	0	0	0	0	0	0	0	0	0	0	0	0	0	0	0	0	0	0	0	0	0	0	0	0	0	0
MA_11257g0010	Gymnospermae	NE	NE	'secondary metabolism.unspecified'	0	0	0	0	0	0	0	0	0	0	0	0	0	0	0	0	0	0	0	0	0	0	0	0	0	0	0	0	0	0	0	0	0	0	0	0
MA_99622g0020	Specific	NE	NE	'misc.cytochrome P450'	0	0	0	0	0	0	0	0	0	0	0	0	0	0	0	0	0	0	0	0	0	0	0	0	0	0	0	0	0	0	0	0	0	0	0	0
MA_10428225g0010	Gymnospermae	NR	NR	'secondary metabolism.flavonoids.chalcones.naringenin-chalcone synthase'	623.426	729.938	648.47	671.467	390.902	583.099	458.021	832.586	457.411	536.105	644.9	939.78	633.915	373.593	711.289	831.929	406.031	671.086	569.036	467.442	531.381	552.668	778.759	555.52	1018.77	814.843	638.664	502.855	518.608	621.076	659.783	746.631	648.017	649.392	536.298	617.485
MA_176848g0020	Embryophyta	NE	NE	'not assigned.unknown'	0	0	0	0	0	0	0	0	0	0	0	0	0	0	0	0	0	0	0	0	0	0	0	0	0	0	0	0	0	0	0	0	0	0	0	0
MA_6658221g0010	Archeaplastidia I	NR	NR	'minor CHO metabolism.callose'	4.76721	3.95281	2.34822	3.0381	4.39963	4.14957	4.93959	3.0874	2.56473	3.15752	4.00974	3.68129	2.20955	3.11477	3.65494	2.63496	1.84638	4.22101	1.60719	1.83957	4.95347	4.01941	2.87018	3.85901	2.41506	5.20328	5.12944	2.87089	3.63815	3.87316	4.92439	4.48213	3.33942	2.95357	3.79444	4.3233
MA_10198293g0020	Prokaryotic	NE	NE	'amino acid metabolism.synthesis.aromatic aa.phenylalanine and tyrosine'	0	0	0	0	0	0	0	0	0	0	0	0	0	0	0	0	0	0	0	0	0	0	0	0	0	0	0	0	0	0	0	0	0	0	0	0
MA_238039g0010	Archeaplastidia I	NE	NE	'RNA.regulation of transcription.HB,Homeobox transcription factor family'	0.0449737	0.0859307	0	0	0	0.284217	0.151212	0.0506131	0.157024	0	0.0556909	0	0.0901856	0.0598994	0.0619482	0	0	0.0548183	0.0459196	0.317168	0.0485635	0.0628032	0	0.0443564	0.0431262	0.184187	0	0	0.170538	0	0	0.129917	0.126814	0.13127	0.344949	0.0533741
MA_10365880g0010	Archeaplastidia I	NR	NR	'RNA.regulation of transcription.ARR'	1.34921	1.46082	0.903162	0.56088	0.869694	1.08002	1.00808	2.53066	0.994486	0.879964	1.05813	1.64343	1.17241	1.55738	1.05312	0.359313	0.634695	0.383728	0.688794	1.90301	0.825579	0.565229	0.782777	1.0202	1.29378	1.3814	1.92354	0.852297	1.42115	1.78761	2.37729	0.909417	1.52176	0.984523	2.02042	1.17423
MA_10432959g0010	Archeaplastidia I	NR	NR	'RNA.regulation of transcription.CPP(Zn),CPP1-related transcription factor family'	3.50795	3.2224	2.70948	2.71092	2.0975	3.86535	4.63716	3.23924	3.0358	2.8987	2.95162	3.48408	2.84085	3.77366	4.33638	4.19198	2.94268	4.65956	2.75518	2.91794	3.54513	2.57493	2.66144	2.79445	3.83823	3.59165	3.15658	2.37746	2.78546	3.15811	3.05652	2.79321	2.66308	2.69103	2.95671	3.36257
MA_2615047g0010	Embryophyta	NE	NE	'not assigned.unknown'	0	0	0	0	0	0	0	0	0	0	0	0	0	0	0	0	0	0	0	0	0	0	0	0	0	0	0	0	0	0	0	0	0	0	0	0
MA_10274228g0010	Specific	NR	NR	'not assigned.unknown'	0.944448	1.63268	1.12895	0.98154	0.613901	0	0.403232	0.860423	0.209365	0.20705	0.445527	0	0.541114	1.01829	0	1.43725	0	0.931911	0.183678	1.58584	0.825579	0	0.626222	0.354851	0.345009	0.368374	0	0.358862	0.682154	0	0.679226	1.10429	0.338169	0.26254	0.591342	0.640489
MA_35200g0010	Archeaplastidia I	NR	NR	'protein.degradation.AAA type'	23.926	25.0058	18.6051	25.5201	21.4354	22.2826	33.4178	21.5612	14.3939	24.4837	28.7922	22.3507	21.1034	28.8715	20.381	26.1101	25.8494	24.2845	18.6893	19.4741	28.5068	23.4256	22.4918	24.9727	23.3312	33.7062	26.0911	27.0044	29.2189	25.5628	21.056	26.7628	21.0933	21.0688	22.0768	28.9821
MA_522879g0010	Specific	NE	NE	'not assigned.unknown'	0	0	0	0	0	0	0	0	0	0	0	0	0	0	0	0	0	0	0	0	0	0	0	0	0	0	0	0	0	0	0	0	0	0	0	0
MA_209924g0010	Archeaplastidia I	NR	NR	'RNA.processing'	8.32014	10.7843	8.9413	6.87078	10.2828	11.255	15.8772	11.8435	9.94486	10.5078	11.4723	8.8088	8.56764	9.10471	14.31	10.8992	12.7516	11.5667	9.78087	11.418	12.0923	10.1741	9.54988	11.2665	14.4473	12.1563	9.61769	12.4256	9.66385	12.692	14.1788	11.3677	13.4422	9.51706	17.5431	12.7564
MA_107659g0020	Specific	NE	NE	'not assigned.unknown'	0	0	0	0	0	0	0	0.151839	0	0	0	0.197212	0	0	0	0	0	0	0	0	0	0	0	0	0.129378	0	0.147964	0	0	0	0	0	0.126814	0	0	0
MA_17691g0010	Embryophyta	NR	NR	'signalling.receptor kinases.leucine rich repeat VIII.VIII-1'	18.6641	15.2097	23.437	13.2742	18.8263	15.1772	16.7845	16.2468	14.6556	16.7711	19.7146	18.8666	15.1512	19.2277	13.2569	14.133	16.329	17.3226	15.8423	11.9255	18.2113	20.9135	15.499	10.7786	11.5578	17.5438	17.2132	18.93	14.5526	11.9174	15.3675	14.1609	16.1899	17.5245	11.8268	19.2147
MA_190798g0010	Prokaryotic	NE	NE	'protein.postranslational modification'	0	0	0	0	0	0	0	0	0	0	0	0	0	0	0	0	0	0	0	0	0	0	0	0	0	0	0	0	0	0	0	0	0	0	0	0
MA_49129g0020	Prokaryotic	NR	NR	'lipid metabolism.FA synthesis and FA elongation.ketoacyl ACP synthase'	23.1615	18.0454	15.0376	13.2274	22.3562	14.3245	16.2805	15.7913	20.2561	24.4319	37.647	27.4782	23.5385	14.1363	12.6994	25.9903	16.7329	21.1051	16.3474	18.586	17.7742	10.3625	17.482	11.0891	25.2719	19.5699	18.8408	20.5448	17.0538	10.5469	15.1977	24.6842	19.7829	26.1883	8.2295	12.703
MA_10208452g0010	Specific	NR	NR	'not assigned.unknown'	23.4763	26.6385	21.2243	31.5495	21.0773	21.5436	25.1012	27.078	21.7217	28.9353	23.8357	23.8626	20.6525	33.3041	24.2218	19.0436	20.4256	22.4207	18.9189	24.9928	22.8248	24.3677	20.5609	22.7548	21.6062	19.4317	25.4499	19.6028	28.6505	27.2909	26.6596	30.5304	23.8832	28.2886	18.9722	25.2993
MA_10208536g0010	Prokaryotic	NR	NR	'cell wall.precursor synthesis.UXS'	20.0583	19.3774	19.1922	17.9949	11.3572	17.1667	28.9319	19.4861	13.0853	15.1664	15.3707	24.0598	14.565	18.9282	17.4074	23.9542	21.118	22.9141	16.8984	19.2838	22.2421	11.9954	14.9249	18.6297	24.8407	23.9443	21.6521	15.9694	18.1339	20.6767	22.839	19.9422	19.2757	22.7753	15.1285	28.5018
MA_31469g0020	Specific	NE	NE	'misc.cytochrome P450'	0.0449737	0	0	0	0	0	0	0	0	0.258813	0	0	0	0	0	0	0	0	0.137759	0.190301	0	0	0	0	0	0	0	0	0.0568462	0.059587	0	0	0	0	0	0
MA_24784g0010	Specific	NR	NR	'not assigned.unknown'	7.96035	9.83906	5.78023	10.5165	5.47395	4.3201	10.8368	5.61806	9.94486	11.8536	6.34876	12.2929	5.0053	7.06813	13.0711	8.6235	8.77033	6.08483	9.3676	13.1942	5.87618	6.97116	6.83625	9.6697	13.1535	9.39354	7.84212	9.33041	7.27631	17.7569	14.0939	16.4345	9.80691	12.0768	14.34	20.3355
MA_10434985g0010	Specific	NR	NR	'lipid metabolism.FA synthesis and FA elongation.acyl coa ligase'	17.2699	14.9949	13.4571	12.8068	16.473	17.7351	15.4236	18.6256	11.3057	13.51	15.4264	16.8287	13.2122	20.246	14.8676	19.1633	18.0022	13.869	15.8882	12.6867	25.3501	13.5655	15.9686	17.1216	15.741	20.3527	15.8815	16.5974	14.5526	15.0755	18.5089	14.5507	15.6403	15.3586	11.679	18.7877
MA_2506g0010	Specific	NE	NE	'not assigned.unknown'	0	0	0	0	0	0	0	0	0	0	0	0	0	0	0	0	0	0	0	0	0	0	0	0	0	0	0	0	0	0	0	0	0	0	0	0
MA_7198626g0010	Specific	NR	NR	'protein.degradation.aspartate protease'	162.805	136.973	201.044	214.443	141.197	163.481	178.027	162.367	174.82	169.367	186.453	200.367	137.623	149.03	144.463	181.573	118.169	206.775	153.004	177.36	105.868	126.36	147.788	176.361	169.4	212.92	215.239	141.93	196.233	187.818	205.805	265.29	224.883	207.406	137.388	181.259
MA_160114g0010	Gymnospermae	NE	NE	'RNA.regulation of transcription.bZIP transcription factor family'	0	0	0.135474	0	0	0	0	0	0.366389	0	0	0	0	0	0	0	0	0.109637	0	0.0634336	0	0.125606	0	0	0	0	0	0	0	0	0	0	0	0	0.0492785	0
MA_10432488g0010	Archeaplastidia II	NR	NR	'signalling.light'	2064.16	1121.87	928.27	1035.06	1145.18	1576.32	1706.73	1164.05	1265.67	1009.01	1679.64	985.796	1017.38	1885.69	1329.1	1537.74	1285.37	1229.08	790.873	1676.11	1954.87	714.889	978.523	996.023	1934.9	2560.02	2002.8	1536.47	1809.41	1876.69	1666.65	1311.64	1723.44	1351.95	435.868	1458.77
MA_10435724g0020	Prokaryotic	NR	NR	'protein.degradation'	0	0.601515	0	0.79458	0.102317	0.284217	0.403232	0.404905	0.261707	0.258813	0	0	0.992042	0.119799	0	0.598854	0.115399	0.109637	0.367357	0	0.388508	0.314016	0.260926	0	0.345009	0.368374	0.098643	0.628008	0.113692	0.834218	1.18865	0.324792	0.338169	0.721984	1.08413	0.106748
MA_10426840g0010	Archeaplastidia I	NR	NR	'protein.synthesis'	5.80161	7.13224	3.74812	7.10448	6.49712	7.33279	10.9881	6.52909	3.40219	5.59036	8.40932	6.11357	5.59151	7.90672	5.2656	4.91061	6.52005	6.24929	3.90317	4.75752	8.6443	8.22722	6.94062	5.67762	6.03766	9.90005	9.37108	7.98468	6.76469	7.09086	7.13187	7.0155	6.17159	5.97278	6.35692	7.09876
MA_10427809g0010	Gymnospermae	NR	NR	'not assigned.unknown'	23.6112	39.7859	32.559	29.6332	29.4161	26.9438	30.5952	31.6332	40.3552	29.2976	40.6543	26.9523	33.1432	24.0197	29.9829	21.3192	53.4298	25.9839	31.409	42.8177	32.5861	32.0925	32.8766	40.0982	30.3177	37.6202	39.1613	29.4715	47.4665	35.3351	35.999	45.6657	42.6516	39.5122	53.0729	35.5472
MA_7613549g0010	Embryophyta	NE	NE	'hormone metabolism.auxin.induced-regulated-responsive-activated'	0	0	0	0	0	0	0	0	0	0	0	0	0	0	0	0	0	0	0	0	0	0	0	0	0	0.13814	0	0	0	0	0	0	0	0	0	0
MA_10368092g0010	Specific	NE	NE	'hormone metabolism.ethylene.synthesis-degradation.1-aminocyclopropane-1-carboxylate synthase'	0	0.0859307	0	0.18696	0	0	0.100808	0.101226	0	0.362338	0	0.131475	0	0.119799	0	0	0	0	0.0918392	0	0	0.125606	0	0.177426	0.172505	0.0920935	0	0	0.113692	0.119174	0	0.259833	0	0	0.197114	0.106748
MA_10302285g0010	Specific	NE	NE	'not assigned.unknown'	0	0	0	0	0	0	0	0	0	0	0	0	0	0	0	0	0	0	0	0	0	0	0	0	0	0	0	0	0	0	0	0	0	0	0	0
MA_101987g0010	Tracheophyta	NR	NR	'RNA.regulation of transcription.MYB domain transcription factor family'	3.01324	1.89047	1.53537	2.15004	1.73939	3.46744	3.32666	1.41717	2.82643	2.38108	2.17194	3.74703	2.20955	2.39598	4.33638	1.91633	1.38479	2.19273	1.74494	2.09331	2.08823	1.25606	0.782777	1.55247	1.38004	3.63769	1.57829	1.30087	1.42115	2.56224	4.92439	3.83254	2.02902	3.21611	5.91342	3.04232
MA_124690g0010	Archeaplastidia I	NR	NR	'protein.targeting.mitochondria'	0	1.24599	1.12895	1.77612	1.79055	0	2.11697	0.96165	1.67492	0	1.39227	3.61555	2.61538	2.87517	0.743379	2.63496	2.19258	0	0	0	0	2.19811	0	0	0	1.4735	0	0	2.72862	2.26431	1.01884	0	3.00125	2.29722	4.43506	2.72208
MA_8796823g0010	Specific	NE	NE	'Co-factor and vitamine metabolism.biotin.Diaminopelargonic acid aminotransferase and dethiobiotin synthetase'	0.0899474	0	0	0.32718	0	0	0	0	0	0.103525	0	0	0.0901856	0	0	0	0.230798	0.109637	0	0.444035	0.0971269	0.125606	0	0.177426	0.388135	0	0	0.0897155	0	0	0	0	0.0845424	0	0.0985569	0.373619
MA_357349g0010	Specific	NE	NE	'not assigned.unknown'	0	0	0	0	0	0.0568434	0	0	0	0	0.0556909	0.0657373	0.135278	0.0598994	0	0	0	0	0	0	0	0	0	0.221782	0	0	0	0	0.0568462	0	0	0.0649583	0	0	0.0492785	0
MA_10432415g0010	Specific	NE	NE	'cell.organisation'	0.35979	0.128896	0.451581	0.04674	0.409268	0.568434	0.403232	0.151839	0.418731	0.310575	0.556909	0	0.270557	0.179698	0.68143	0	0	0.274092	0.0459196	0.190301	0.728452	0.690836	0.782777	0.133069	0.258757	0.460467	0.394572	0.358862	0.284231	0.059587	0.679226	0.0649583	0.253627	0.984523	0.147835	0.426993
MA_44302g0010	Specific	NE	NE	'not assigned.unknown'	0	0	0	0	0	0	0	0	0	0	0	0	0	0	0	0	0	0	0	0	0	0	0	0	0	0	0	0	0	0	0	0	0	0	0	0
MA_44557g0010	Archeaplastidia I	0.000250825	23	'cell.organisation'	26.4895	33.3841	25.9207	24.7722	24.9653	19.7815	26.1597	25.7621	21.2506	24.2767	26.5645	25.9005	18.0371	20.4257	23.7262	22.7565	23.7722	26.9706	20.1128	25.3734	25.5444	22.4836	23.1702	22.6661	30.7058	33.7523	33.144	25.7483	30.4695	34.4413	27.3388	32.674	32.7602	35.3116	36.8603	33.6791
MA_48038g0010	Specific	NR	NR	'hormone metabolism.salicylic acid.synthesis-degradation'	8.14024	9.88202	3.29654	7.75884	9.41316	6.13908	7.76221	10.4769	10.6776	14.0277	5.5134	8.41437	10.1459	6.10974	6.13287	10.0608	5.53915	3.67283	4.82156	13.1307	12.6265	7.15957	3.96607	5.27841	3.6226	4.69677	8.33533	8.11925	9.26592	7.26962	6.19793	3.76758	6.17159	4.20063	9.90497	4.96379
MA_10435871g0010	Archeaplastidia I	NR	NR	'protein.aa activation.histidine-tRNA ligase'	20.553	20.5374	18.56	21.3602	20.1053	28.5922	22.329	18.6256	13.7134	21.4297	25.0609	24.4543	17.4058	17.7901	21.2482	22.3972	24.2915	25.052	15.429	21.5674	23.7475	14.1935	20.3522	20.404	20.6143	25.4639	19.5806	16.6871	23.1364	16.0289	19.1881	20.4619	16.4858	20.675	18.4794	20.0153
MA_10430477g0010	Viridiplantae	NR	NR	'RNA.regulation of transcription.C2C2(Zn) GATA transcription factor family'	12.5926	13.9208	11.6508	13.2742	13.25	13.1308	17.1373	12.5014	13.0853	12.6818	11.1939	16.1056	10.2361	13.5972	13.7525	15.4504	13.0978	14.1979	12.0769	14.78	15.7831	14.5703	12.1069	14.9038	14.4473	15.9322	16.3254	13.4125	16.0306	16.446	15.9618	15.4601	11.7514	15.6867	14.2908	15.8521
MA_7031g0010	Prokaryotic	NR	NR	'transport.misc'	11.2884	29.6461	17.1601	38.0931	15.6033	15.973	35.938	25.8127	9.9972	31.8857	5.84754	19.4582	21.2387	16.1728	24.7793	18.4447	6.11615	15.1299	14.9698	21.948	16.9486	15.0728	23.8486	20.4927	6.16704	37.8504	19.0381	34.5405	12.7904	44.6903	19.5277	31.7646	4.3962	19.231	31.2918	30.103
MA_256527g0010	Specific	NE	NE	'not assigned.unknown'	0	0	0	0	0	0	0.352828	0	0	0	0	0.197212	0	0	0	0	0	0.164455	0	0	0	0	0.156555	0	0	0.13814	0.147964	0	0	0	0.25471	0	0	0	0.147835	0
MA_158063g0010	Specific	NE	NE	'not assigned.unknown'	0	0	0	0	0	0	0	0	0	0	0	0	0	0	0	0	0	0	0	0	0	0	0	0	0	0	0	0	0	0	0	0	0	0	0	0
MA_120783g0010	Specific	NR	NR	'cell.vesicle transport'	18.6641	15.0379	10.6121	6.49686	5.32048	9.37915	11.6433	12.0965	8.32227	6.57385	11.1382	9.66338	6.98939	6.46914	10.2215	11.0189	6.23155	15.0202	13.0412	14.5263	11.0239	4.58464	9.18458	11.7988	18.6305	12.5247	14.3032	6.77352	7.10577	7.03127	25.2163	16.4994	9.17285	13.3895	5.32207	14.411
MA_10429072g0010	Specific	NR	NR	'not assigned.unknown'	8.45506	8.03452	8.98646	7.011	8.33883	8.07176	8.46786	8.04749	6.80438	9.16198	7.51827	6.44225	5.72679	6.76863	7.43379	6.46763	7.96253	8.22275	6.84202	8.43666	9.567	8.10162	7.20155	9.04871	7.76271	7.96609	7.10229	7.49124	7.33315	7.15044	8.40542	6.10608	6.00251	9.05762	9.26435	9.55397
MA_10393575g0010	Specific	NE	NE	'not assigned.unknown'	0	0	0	0	0	0	0	0	0	0	0	0	0	0	0	0	0	0	0	0	0	0	0	0	0	0	0	0	0	0	0	0	0	0	0	0
MA_4015112g0010	Prokaryotic	NR	NR	'nucleotide metabolism.degradation.pyrimidine.dihydrouracil dehydrogenase'	29.008	26.4237	18.4245	19.3504	18.7752	26.3753	28.6294	20.6502	19.9421	22.3097	21.7751	27.018	24.5756	21.3841	22.9828	19.1633	23.8876	23.0785	20.572	10.7837	30.3522	20.5367	24.2139	24.1742	25.9619	32.1406	21.4055	29.965	22.9658	25.2649	21.5654	27.1526	24.1368	16.4087	20.7462	25.2993
MA_2194842g0010	Specific	NR	NR	'secondary metabolism.flavonoids.dihydroflavonols'	2.78837	0.859307	4.33518	3.36528	2.60908	3.86535	1.86495	2.58127	5.39116	3.36457	3.61991	3.81276	2.16446	2.03658	1.6726	2.8745	3.57737	3.94692	4.40828	3.67915	2.67099	4.08221	2.87018	3.50416	1.59567	1.70373	2.17015	1.65974	1.76223	2.62183	1.69806	3.31288	1.43722	2.23159	1.18268	1.97484
MA_10394479g0010	Specific	NE	NE	'not assigned.unknown'	0	0	0	0	0	0	0	0	0	0	0	0	0	0	0	0	0	0	0	0	0	0	0	0	0	0	0	0	0	0	0	0	0	0	0	0
MA_10198902g0010	Specific	NR	NR	'not assigned.unknown'	0.35979	0.0859307	1.21927	0.60762	0.562743	0.454747	0	0.253066	0.104683	0.414101	0.445527	0.328686	0.360743	0.95839	1.36286	0.958167	0.115399	0	0	1.71271	0.0971269	0.690836	0.10437	0.354851	0.56064	0	1.08507	0.493435	0.739	0.119174	0	0	0.803152	0.525079	0.246392	0.426993
MA_10434111g0010	Archeaplastidia I	NR	NR	'protein.aa activation'	7.42066	7.17521	9.43804	7.7121	10.8456	7.7307	10.1816	10.73	9.15974	7.71262	8.46501	6.1793	6.13262	6.10974	9.72587	5.86877	9.05882	8.44202	4.4542	11.2912	9.80982	6.53154	8.03651	9.98019	9.27212	9.02516	10.8507	6.32494	6.99208	8.58053	7.72619	8.11979	10.3142	10.961	8.13095	11.5822
MA_10435992g0010	Streptophyta	NR	NR	'not assigned.no ontology.proline rich family'	448.928	439.621	365.148	291.798	460.273	276.202	375.509	407.031	437.783	309.954	372.238	300.485	408.451	408.694	388.229	320.866	427.957	336.913	330.024	453.867	429.398	482.454	383.874	314.975	356.136	260.993	341.551	371.96	365.919	373.134	325.604	301.991	369.196	413.237	499.831	354.404
MA_8839318g0010	Archeaplastidia I	NE	NE	'not assigned.unknown'	0.0899474	0.0859307	0.316107	0.4674	0.102317	0.113687	0.604847	0.101226	0.104683	0.103525	0.278454	0.328686	0	0.299497	0	0	0	0	0.321437	0.761203	0.339944	0.125606	0	0.310495	0.215631	0	0.591858	0.224289	0.113692	0	0	0	0.211356	0.13127	0.492785	0.640489
MA_103967g0010	Specific	NE	NE	'not assigned.unknown'	0	0	0	0	0	0	0	0	0	0	0	0	0	0	0	0	0	0	0	0	0	0	0	0	0	0	0	0	0	0	0	0	0	0	0	0
MA_147662g0020	Embryophyta	NE	NE	'misc.peroxidases'	0.0449737	0.0429653	0	0	0	0	0	0	0	0	0.0556909	0	0	0	0	0	0	0	0	0	0	0	0	0	0	0	0.147964	0	0	0	0	0	0	0	0	0
MA_10368060g0010	Archeaplastidia I	NR	NR	'not assigned.unknown'	3.64287	2.96461	4.38033	5.46858	1.43244	3.18323	4.08272	3.89721	4.44901	2.8987	3.61991	3.68129	4.19363	2.63557	4.27443	4.79084	7.27014	5.53665	2.75518	4.88438	4.5164	4.33342	4.64448	4.12515	3.66572	3.5456	3.99504	1.43545	3.695	5.0649	4.75458	5.78129	3.42397	5.31643	5.17424	4.3233
MA_166316g0020	Specific	NE	NE	'not assigned.unknown'	0	0	0	0	0	0	0	0	0	0	0	0	0	0	0	0	0	0	0	0	0	0	0	0	0	0	0	0	0	0	0	0	0	0	0	0
MA_883171g0010	Specific	NR	NR	'not assigned.no ontology'	1.48413	2.83571	1.49022	0.51414	0.818535	0.625277	1.10889	1.67023	0.575755	1.13878	2.11625	1.44622	1.48806	1.31779	0	1.31748	0.923192	1.206	1.01023	1.01494	0.534198	0.314016	0.260926	1.68554	1.63879	1.51954	1.87422	0.224289	0	0.953393	0.424516	1.42908	0.464983	1.44397	1.08413	0.587115
MA_143477g0010	Specific	NE	NE	'signalling.G-proteins'	0	0	0	0	0	0	0	0	0	0	0	0	0	0	0	0	0	0	0	0	0	0	0	0	0	0	0	0	0	0	0	0	0	0	0	0
MA_10427223g0010	Embryophyta	NR	NR	'development.unspecified'	12.6376	12.8037	12.3282	10.423	12.7385	11.6529	14.0123	10.5781	11.9338	10.5596	10.4699	10.6494	9.74005	12.2794	11.2126	11.7375	12.0015	12.0052	10.5156	11.418	14.6662	13.2515	9.65425	14.1941	12.4203	9.854	10.0123	8.20897	8.47008	12.692	11.8015	10.978	9.42647	14.9648	15.8677	17.6668
MA_7947850g0010	Specific	NR	NR	'protein.postranslational modification'	2.24869	1.20303	0.812845	0.84132	0	0.568434	0.705655	1.26533	2.82643	0.517626	1.00244	1.84064	3.38196	0.838592	0.619482	1.67679	0.403897	0.98673	0.964312	1.3321	1.01983	0.439623	1.66992	1.59683	0.776271	0.322327	1.23304	1.74945	1.02323	0.417109	1.78297	2.53338	1.18359	2.55976	1.57691	0.747238
MA_2430322g0010	Specific	NR	NR	'not assigned.unknown'	0	0	0.858004	0.42066	0	0.227373	0.705655	0.455518	0.209365	0.20705	0.222763	0.591636	1.30769	0.239598	0.867275	0	0.519296	0.219273	1.33167	0.570902	0	0	1.72211	0.399208	0	2.44048	0.197286	0.40372	0.227385	0.834218	0.339613	0.259833	0.169085	0	0.689898	0.480367
MA_157336g0010	Tracheophyta	NE	NE	'hormone metabolism.gibberelin.induced-regulated-responsive-activated'	0	0	0	0	0	0	0	0	0	0	0	0	0	0	0	0	0	0	0	0	0	0	0	0	0	0	0	0	0	0	0	0	0	0	0	0
MA_9241891g0010	Embryophyta	NR	NR	'misc.beta 1,3 glucan hydrolases.glucan endo-1,3-beta-glucosidase'	8.7249	8.37824	6.77371	5.65554	5.06469	6.25277	9.27433	7.89565	5.4435	5.33155	5.73616	7.42831	5.45623	6.28944	7.43379	7.90488	5.76995	8.22275	5.28075	10.7837	6.94458	7.09676	7.67121	5.94376	9.27212	8.19632	6.16519	5.96608	7.50369	8.40177	9.76387	8.70442	6.46749	9.58269	9.56002	9.66072
MA_90792g0010	Tracheophyta	NE	NE	'not assigned.unknown'	0.224869	0.128896	0	0.09348	0.153475	0.227373	0.050404	0.202453	0.0523413	0.0517626	0.0556909	0	0.0450928	0.119799	0	0	0	0.32891	0	0	0.0485635	0.0628032	0	0	0	0	0.098643	0.0897155	0.0568462	0.059587	0	0.259833	0.126814	0.328174	0.0492785	0.106748
MA_133549g0020	Specific	NE	NE	'not assigned.unknown'	0	0	0	0	0	0	0	0	0	0	0	0	0	0	0	0	0	0	0	0	0	0	0	0	0	0	0	0	0	0	0	0	0	0	0	0
MA_513965g0010	Specific	NE	NE	'lipid metabolism.lipid degradation.lipases.triacylglycerol lipase'	0	0.0859307	0	0	0	0	0	0	0	0	0	0	0.180371	0	0	0	0	0	0	0	0	0	0	0.0887128	0	0	0	0	0	0	0	0	0	0	0	0
MA_104893g0010	Specific	NR	NR	'not assigned.unknown'	4.67727	6.18701	5.82539	7.19796	4.8089	6.48014	7.51019	4.50457	4.13497	5.38331	4.95649	6.1793	3.56233	3.53406	6.13287	8.26419	6.00075	5.15292	6.61242	6.91426	6.75032	4.64744	4.64448	3.72594	5.7789	3.40746	5.86926	6.90809	5.62777	3.81357	5.43381	5.78129	6.50976	7.81055	2.41464	7.15213
MA_9388373g0010	Specific	NR	NR	'not assigned.unknown'	9.84924	10.0109	5.14802	8.31972	2.04634	5.79802	9.97998	6.1748	7.79886	7.86791	7.12843	4.00997	6.31299	4.37266	6.69041	5.50946	9.23192	4.44028	3.99501	2.53734	11.3153	8.41563	5.32288	9.98019	3.27759	9.2554	6.16519	7.8501	6.48046	5.89912	4.92439	3.96246	1.69085	8.40127	6.89898	9.82084
MA_8084890g0010	Specific	NE	NE	'not assigned.unknown'	0	0	0	0	0	0	0	0	0	0	0	0	0	0	0	0	0	0	0	0	0	0	0	0	0	0	0	0	0	0	0	0	0	0	0	0
MA_953796g0010	Specific	NR	NR	'lipid metabolism.FA synthesis and FA elongation.acyl-CoA binding protein'	2.83334	2.57792	1.35474	2.8044	3.06951	3.18323	3.02424	1.51839	2.51238	2.32932	1.8378	2.43228	2.34483	0.898491	2.78767	1.79656	2.13488	2.46682	2.20414	1.90301	1.60259	2.82615	2.13959	2.97188	2.41506	2.0721	1.28236	1.65974	2.55808	3.09853	3.14142	5.84625	3.00125	3.15047	2.75959	1.76135
MA_10427238g0010	Specific	NE	NE	'stress.biotic.receptors'	0	0.0429653	0	0	0	0.227373	0.100808	0	0.104683	0	0.0556909	0.0657373	0	0.119799	0	0	0.0576995	0	0	0.0634336	0.0485635	0.0628032	0	0.0443564	0.0431262	0	0.197286	0	0	0	0	0.0649583	0	0.0656349	0.0985569	0
MA_356399g0010	Specific	NE	NE	'protein.targeting.nucleus'	0	0	0	0.04674	0	0.0568434	0	0	0	0	0	0	0	0	0	0	0	0	0	0	0	0	0	0	0	0	0	0	0	0	0	0	0.0422712	0.196905	0	0
MA_4807g0010	Specific	NR	NR	'RNA.regulation of transcription.Zn-finger(CCHC)'	9.21961	8.93679	9.75415	9.20778	8.69694	8.18544	10.1816	7.54136	10.0495	10.456	8.29794	7.49405	5.50132	9.22451	10.0356	9.82121	10.9052	10.5251	6.47466	11.9889	9.95551	11.3674	9.86299	10.1576	8.15084	8.70284	8.53262	6.32494	9.37962	8.87847	7.64129	11.2378	7.7779	11.0267	11.1369	15.4785
MA_7101854g0010	Specific	NR	NR	'not assigned.unknown'	0.0899474	0.171861	0	1.1685	0.306951	1.87583	2.11697	2.02453	0.994486	0.517626	1.39227	0.131475	0.541114	1.61728	0.247793	0.239542	0.115399	0.32891	0.0918392	3.48885	0	0.251213	0	2.88317	0	0.184187	2.71268	0.717724	1.76223	3.27729	2.29239	3.57271	0	0	1.1334	6.1914
MA_73285g0010	Specific	NE	NE	'not assigned.unknown'	0	0	0	0	0	0	0	0	0	0	0	0	0	0	0	0	0	0	0	0	0	0	0	0	0	0	0	0	0	0	0	0	0	0	0	0
MA_16545g0010	Specific	0.0229815	24	'not assigned.unknown'	2.11376	2.53495	2.16759	1.91634	1.68823	2.72848	1.96575	1.9233	1.5179	2.27755	1.61504	2.10359	1.39788	1.85688	1.6726	1.67679	2.13488	1.64455	1.79086	2.22017	1.69972	1.9469	1.72211	2.08475	1.12128	1.10512	1.92354	1.97374	2.33069	2.20472	2.632	2.14363	2.02902	2.49413	2.26681	2.08159
MA_100743g0010	Specific	NE	NE	'not assigned.unknown'	0	0	0	0	0	0	0	0	0	0	0	0	0	0	0	0	0	0	0	0	0	0	0	0	0	0	0	0	0	0	0	0	0	0	0	0
MA_10435993g0020	Archeaplastidia I	NR	NR	'RNA.regulation of transcription.NAC domain transcription factor family'	1.52911	1.89047	0.94832	1.96308	2.25097	1.53477	1.86495	1.97391	2.04131	0.724676	1.44796	2.10359	1.66843	2.15638	2.10624	2.15588	0.807793	1.75419	1.10207	1.71271	3.10806	1.69569	1.77429	1.95168	2.11318	1.93396	1.77557	1.21116	1.53485	2.68142	2.7169	1.88379	1.43722	0.918889	1.8233	2.08159
MA_64692g0010	Embryophyta	NE	NE	'not assigned.unknown'	0	0	0	0	0	0	0	0	0	0	0	0	0	0	0	0	0	0	0	0	0	0	0	0	0	0	0	0	0	0	0	0	0	0	0	0
MA_72676g0010	Specific	NE	NE	'not assigned.unknown'	0	0	0	0	0	0	0	0	0	0	0	0	0	0	0	0	0	0	0	0	0	0	0	0	0	0	0	0	0	0	0	0	0	0	0	0
MA_157465g0010	Specific	NE	NE	'not assigned.unknown'	0.314816	0	0.0451581	0.04674	0.358109	0	0.352828	0	0	0	0.278454	0.197212	0.0450928	0.179698	0.0619482	0	0	0.0548183	0.321437	0.0634336	0.0485635	0.314016	0.0521851	0	0.129378	0	0.34525	0.134573	0.0568462	0.297935	0	0.324792	0.0422712	0.196905	0.246392	0.373619
MA_9556726g0010	Specific	NR	NR	'transport.unspecified anions'	0.404763	0.988202	0.496739	0.88806	0.716218	0.909494	0.352828	1.31594	0.837462	0.724676	0.501218	0.460161	0.405835	1.55738	0.123896	0.838396	0.923192	1.15118	0.642874	0.253734	0.679888	0	0.834962	0.62099	0.474388	2.62466	1.47964	0.493435	0.113692	1.3705	0.339613	0.454708	0.591796	0.459444	0.0985569	1.12086
MA_3037g0010	Archeaplastidia I	NR	NR	'RNA.regulation of transcription.unclassified'	2.65345	2.87868	1.35474	1.91634	2.14866	2.27373	3.37706	2.58127	1.72726	1.55288	1.94918	2.49802	2.20955	1.91678	1.7965	2.15588	1.15399	1.58973	1.28575	3.10824	2.03967	1.50728	2.13959	0.931485	2.28569	1.84187	1.97286	1.79431	1.64854	2.68142	3.22632	1.62396	2.1981	3.15047	3.74516	2.56196
MA_10435965g0010	Specific	NR	NR	'not assigned.no ontology.ABC1 family protein'	4.85716	3.82391	4.56097	1.1685	1.43244	1.98952	0.554443	2.53066	1.62258	2.12227	2.61747	0.591636	0.901856	1.55738	1.92039	0.838396	1.61559	3.12464	3.48989	1.39554	3.0595	1.50728	2.4527	3.14931	0.129378	0.828841	2.46607	2.3326	1.08008	2.50266	1.01884	1.88379	1.09905	2.16595	4.43506	1.76135
MA_10432956g0010	Archeaplastidia I	NR	NR	'not assigned.unknown'	1.48413	1.93344	3.92875	1.82286	0.153475	2.72848	1.51212	2.73311	2.66941	3.57162	1.50365	3.54981	2.29973	2.87517	5.76118	2.51519	1.03859	3.61801	1.92862	1.71271	0.582762	1.50728	1.56555	0.665346	1.68192	0.966982	2.95929	0.269146	1.53485	1.96637	0.25471	1.36413	0.634068	4.72571	3.54805	0.320245
MA_246122g0010	Gymnospermae	NE	NE	'not assigned.unknown'	0	0	0	0	0	0.227373	0	0	0.209365	0.672914	0	0	0	0	0	0	0.230798	0	0	0	0	0	0	0	0	0.184187	0	0	0	0	0	0.259833	0.169085	0	0	0
MA_515665g0010	Archeaplastidia I	NE	NE	'development.unspecified'	0.179895	0	0.0903162	0.09348	0	0	0	0.202453	0	0	0.111382	0	0	0	0	0	0	0	0	0.126867	0	0	0	0	0	0	0	0.179431	0	0.119174	0	0	0	0	0	0.106748
MA_36517g0010	Prokaryotic	NE	NE	'lipid metabolism.lipid degradation.lipases.triacylglycerol lipase'	0	0	0	0	0	0	0	0	0	0	0	0	0	0	0	0	0	0	0	0	0	0	0	0	0	0	0	0	0	0	0	0	0	0	0	0
MA_158173g0010	Archeaplastidia I	0.00140974	11	'stress.abiotic.drought/salt'	12.8175	14.7371	9.25741	15.9851	14.6825	13.0171	16.8349	17.3603	13.6611	15.5288	23.0003	15.5797	14.1591	22.7019	18.6464	17.6063	18.1176	15.1299	11.8932	16.7465	19.0854	19.0294	15.0293	14.3271	15.2667	14.5508	13.7114	13.0087	14.3252	13.5858	10.7827	15.525	14.0763	16.3431	10.6934	11.5822
MA_332533g0010	Specific	NE	NE	'not assigned.unknown'	0	0	0	0	0	0	0.403232	0	0	0	0	0	0	0	0	0	0	0	0	0	0	0	0	0	0	0	0	0	0	0	0	0	0	0	0	0
MA_10435116g0010	Archeaplastidia I	NE	NE	'RNA.regulation of transcription.PHD finger transcription factor'	0.179895	0.171861	0	0	0.460426	0	0	0	0	0	0	0	0.180371	0	0	0	0	0	0.183678	0	0	0.251213	0	0	0	0	0	0.179431	0	0	0.339613	0.259833	0	0	0	0.213496
MA_10430932g0020	Gymnospermae	NE	NE	'not assigned.unknown'	0	0	0	0	0	0	0	0	0	0	0	0	0	0	0	0	0	0	0	0	0	0	0	0	0	0	0	0	0	0	0	0	0	0	0	0
MA_10430321g0010	Embryophyta	NR	NR	'not assigned.unknown'	15.336	12.7607	8.62519	7.19796	9.61779	9.60653	15.6756	11.2867	13.033	9.83489	14.5353	14.7909	12.6711	12.1596	12.5755	15.9295	14.4249	7.94866	8.6788	13.9554	12.238	17.2081	11.9504	8.6495	15.2667	11.0973	10.6041	8.83697	13.4725	15.6714	14.8581	9.61384	8.41196	17.7214	14.9314	11.1018
MA_7845g0010	Embryophyta	0.0100886	22	'signalling.MAP kinases'	15.6059	14.9949	10.3412	8.03928	13.6593	11.1981	14.6676	11.2867	8.68866	9.62784	11.8065	12.5558	9.78514	13.0581	10.9648	11.9771	10.559	9.37393	9.64312	13.7651	12.9179	15.1984	12.5766	10.5125	15.0942	16.1164	14.8951	14.3096	13.4157	13.1687	14.5184	12.7968	15.1754	14.3084	15.5227	15.2116
MA_18513g0010	Specific	NR	NR	'protein.degradation.autophagy'	4.36245	2.83571	2.16759	1.68264	1.94402	2.44426	3.98191	2.98617	2.77409	3.83043	3.6756	2.89244	2.07427	2.93507	3.40715	1.67679	2.48108	3.01501	1.51535	3.17168	2.76812	2.0097	2.60926	2.30653	3.45009	3.17723	2.21947	2.0186	2.38754	2.38348	3.48103	2.27354	1.52176	4.46317	3.59733	3.46932
MA_70989g0010	Specific	NE	NE	'RNA.regulation of transcription.AS2,Lateral Organ Boundaries Gene Family'	0.179895	0	0	0	0	0.0568434	0	0	0	0.0517626	0	0	0	0	0	0	0	0.109637	0.0459196	0	0	0	0	0	0	0	0	0	0	0	0	0	0	0	0	0
MA_10427069g0010	Prokaryotic	NR	NR	'TCA / org transformation.TCA.succinate dehydrogenase'	126.826	172.549	118.314	156.299	101.191	145.235	207.614	127.343	102.589	159.481	143.126	147.514	123.69	140.404	179.712	156.181	106.744	122.903	97.3496	125.598	181.093	99.4175	125.766	175.297	207.997	276.925	183.18	146.146	206.408	177.986	162.08	187.405	157.249	157.458	98.4584	152.97
MA_11235g0010	Embryophyta	NR	NR	'not assigned.unknown'	14.6614	14.3075	15.7602	15.8916	11.1525	19.3267	14.8692	11.9447	15.9118	15.1147	14.4239	15.1853	10.6419	13.5972	18.1508	17.1272	10.9052	14.6913	12.582	14.6532	14.3262	12.435	18.2126	18.9845	13.0241	10.9591	10.6534	11.6182	13.5294	15.433	14.8581	19.1627	14.0763	13.2582	12.7631	15.4785
MA_751160g0010	Prokaryotic	NR	NR	'misc.acid and other phosphatases'	1.34921	1.54675	0.677371	1.4022	0.920852	2.38742	1.51212	1.06288	0.942144	0.465863	2.33902	2.95818	1.75862	1.25789	1.11507	0.718625	0.519296	2.46682	1.37759	1.71271	3.10806	0.565229	1.409	1.59683	3.53634	4.05211	2.0715	0.807439	1.87592	0.893805	3.05652	1.36413	1.77539	1.37833	0.147835	0.640489
MA_96637g0010	Specific	NE	NE	'signalling.G-proteins'	0	0	0	0	0	0	0	0	0.0523413	0	0	0	0	0	0	0	0	0	0	0	0	0	0	0	0	0	0	0	0	0	0	0	0	0	0.0492785	0
MA_10432100g0010	Specific	NR	NR	'not assigned.unknown'	1.0344	0.730411	1.44506	1.07502	0.255792	0.966337	0.705655	0.101226	0.575755	0	0.612599	0.131475	0.496021	0.658893	0.495586	0	0.807793	0.603001	0.367357	0.697769	0.534198	0.690836	0.887147	1.28634	0.603766	0.506514	0.690501	0.762581	0.113692	0.476696	0.424516	1.10429	0.972237	1.3127	0.542063	0.90736
MA_639632g0010	Specific	NR	NR	'amino acid metabolism.synthesis.central amino acid metabolism.aspartate.aspartate aminotransferase'	4.09261	10.4406	7.40593	5.3751	0.613901	7.27595	2.72181	3.69476	5.39116	8.79964	3.73129	8.41437	1.62334	1.43759	9.04444	2.15588	1.38479	7.67456	3.35213	6.15306	2.33105	5.33827	8.87147	7.27445	3.66572	5.0191	2.36743	3.27461	5.51408	9.77227	10.8676	10.2634	2.02902	8.40127	11.9747	8.11287
MA_49649g0010	Specific	NE	NE	'not assigned.unknown'	0	0	0	0	0	0	0	0	0	0	0	0	0	0	0	0	0	0	0	0	0	0	0	0	0	0	0	0	0	0	0	0	0	0	0	0
MA_10436766g0010	Archeaplastidia I	NR	NR	'not assigned.unknown'	13.3122	11.5577	13.5474	9.76866	10.8968	12.9603	14.0627	11.4386	12.4572	12.8371	10.9711	9.26896	12.5809	18.3292	10.1595	13.2946	16.7329	16.9937	13.3167	12.2427	17.24	14.9472	12.4201	11.9319	13.3691	13.3536	8.82855	12.0667	9.77754	13.8242	12.2261	9.74375	10.6946	11.7486	12.2211	12.276
MA_261998g0010	Specific	NR	NR	'signalling.G-proteins'	13.762	12.417	12.3733	14.1155	9.82242	12.1076	15.1212	13.0076	10.1542	10.9219	16.4288	13.7391	11.5889	14.0165	16.1065	13.1748	11.0783	9.5932	12.4901	10.1494	12.6265	12.7491	10.698	10.202	13.4554	17.5899	12.7743	16.3731	16.2012	17.459	11.1223	20.3969	15.429	15.2273	13.3052	10.8349
MA_14217g0010	Embryophyta	NR	NR	'not assigned.unknown'	7.06087	3.82391	4.10939	6.87078	4.8089	8.46966	7.40938	7.23768	4.44901	8.38554	4.84511	7.29684	8.20689	3.41427	6.44261	5.86877	3.86587	4.71437	6.88794	5.89932	5.29342	5.27547	5.21851	7.00831	4.95951	9.76191	5.77061	7.26695	6.87839	7.56755	7.30168	7.66509	6.38295	5.4477	4.38578	4.5368
MA_473555g0010	Embryophyta	NE	NE	'signalling.light'	0.179895	0	0	0	0.153475	0.0568434	0.151212	0	0	0	0	0	0.225464	0	0.0619482	0.119771	0	0.0548183	0.183678	0.0634336	0	0	0	0.0443564	0.172505	0.13814	0	0	0	0	0.0849032	0	0	0	0.0492785	0.160122
MA_9729804g0010	Archeaplastidia I	NE	NE	'RNA.regulation of transcription.HDA'	0	0	0	0	0	0	0.151212	0.151839	0	0	0	0	0	0	0	0	0.346197	0	0	0	0	0	0	0	0	0	0	0	0	0	0	0	0	0	0	0
MA_10436227g0010	Archeaplastidia I	NR	NR	'protein.degradation'	10.9286	10.3546	8.85098	9.90888	10.4875	10.175	10.5344	7.54136	10.4683	8.54083	9.96866	9.86059	6.44827	11.6205	10.2215	12.0969	9.75122	10.5799	8.03593	8.62697	12.2866	8.54124	8.92366	10.956	9.61713	9.80796	9.1738	8.11925	7.44685	8.87847	7.9809	9.15913	7.7779	10.6329	9.11652	12.703
MA_85209g0010	Specific	NE	NE	'not assigned.unknown'	0	0	0	0	0	0	0	0	0	0	0	0	0	0	0	0	0	0	0	0	0	0	0	0	0	0	0	0	0	0	0	0	0	0	0	0
MA_1044392g0010	Viridiplantae	NE	NE	'not assigned.unknown'	0	0	0	0	0	0	0	0	0	0	0	0	0	0	0	0	0	0	0	0	0	0	0	0	0	0	0	0	0	0	0	0	0	0	0	0
MA_162006g0010	Specific	NE	NE	'not assigned.unknown'	0	0	0	0	0	0	0	0	0	0	0	0	0	0	0	0	0	0	0	0	0	0	0	0	0	0	0	0	0	0	0	0	0	0	0	0
MA_93258g0010	Streptophyta	NE	NE	'RNA.regulation of transcription.C2H2 zinc finger family'	0	0	0	0	0	0	0	0	0	0	0	0	0	0	0	0	0	0	0	0	0	0	0	0	0	0	0	0	0	0	0	0	0	0	0	0
MA_10437077g0010	Prokaryotic	NR	NR	'RNA.processing.ribonucleases'	13.8069	15.7683	11.425	11.5915	14.3755	12.4487	14.1635	14.2223	13.2947	13.8724	13.5886	10.4522	10.4615	12.6987	12.6374	12.8155	13.444	12.1697	12.1228	14.4629	15.8803	16.6429	12.3679	10.823	12.3772	12.7549	12.2317	13.1433	10.5165	14.4201	13.5845	8.96425	11.4555	15.4898	17.0011	14.2509
MA_8649417g0010	Specific	NR	NR	'lipid metabolism.'exotics' (steroids, squalene etc).sphingolipids.ceramidase'	2.47355	1.9764	1.85148	2.00982	1.4836	0.68212	2.5202	1.11349	1.41322	2.22579	1.89349	1.44622	1.30769	1.01829	1.17702	2.63496	1.50019	1.09637	1.46943	1.39554	1.31121	1.06765	1.98303	1.7299	1.94068	1.88792	1.43032	1.52516	1.76223	1.31091	1.10374	2.07867	2.32491	0.787619	1.28124	1.6546
MA_25086g0010	Embryophyta	NE	NE	'signalling.receptor kinases.leucine rich repeat XI'	0	0	0	0	0	0	0	0	0	0	0	0	0	0	0	0	0	0	0	0	0	0	0	0	0	0	0	0	0	0	0	0	0	0	0	0
MA_7493674g0010	Archeaplastidia I	NR	NR	'cell.vesicle transport'	14.0318	17.1002	13.2765	17.2003	7.82724	14.2677	17.2886	18.2713	14.7603	11.0772	12.5861	19.7212	12.4456	15.0347	15.549	14.612	12.0015	15.7877	12.0769	17.5077	14.8604	11.9326	12.7854	17.92	21.9512	15.794	9.96294	15.3862	13.2452	19.0083	17.6599	15.9148	13.4845	16.0805	13.8965	20.6024
MA_55229g0010	Archeaplastidia I	NE	NE	'PS.photorespiration.glycolate oxydase'	0	0	0	0	0	0	0	0	0	0	0	0	0	0	0	0	0	0	0	0	0	0	0	0	0	0	0	0	0	0	0	0	0	0	0	0
MA_179419g0010	Prokaryotic	NE	NE	'hormone metabolism.jasmonate.synthesis-degradation.lipases'	0	0	0	0	0	0	0	0	0	0	0	0	0	0	0	0	0	0	0	0	0	0	0	0	0	0	0	0	0	0	0	0	0	0	0	0
MA_88423g0010	Archeaplastidia I	NR	NR	'lipid metabolism.'exotics' (steroids, squalene etc).3-beta hydroxysteroid dehydrogenase/isomerase'	0.674606	1.1171	0.858004	1.07502	0.869694	0.625277	1.36091	1.06288	0.261707	0.672914	1.39227	0.986059	0.946949	1.13809	0.991171	0.838396	0.980892	0.877093	0.872472	1.3321	0.922706	0.690836	0.417481	1.10891	1.38004	1.24326	1.28236	1.21116	1.25062	0.536283	1.86787	0.584625	1.05678	1.24706	0.936291	1.38773
MA_10433815g0020	Archeaplastidia I	NR	NR	'not assigned.no ontology.DC1 domain containing protein'	133.977	153.859	69.0467	183.922	84.3603	151.658	127.018	142.071	189.057	188.623	188.848	210.819	106.149	145.675	165.65	205.647	93.3001	127.233	132.983	129.785	96.4956	74.6102	154.311	102.508	240.989	254.408	139.678	81.1028	143.537	127.874	164.373	266.004	116.542	218.892	74.8047	255.502
MA_887189g0010	Specific	NR	NR	'hormone metabolism.brassinosteroid.synthesis-degradation.BRs.other'	7.73548	7.21817	6.77371	4.81422	6.59944	6.08224	8.26625	9.05975	3.55921	8.69611	6.57152	4.47014	6.44827	10.722	11.956	5.50946	9.28962	6.46856	3.12253	4.50378	6.60463	5.14986	3.33985	3.63723	6.46892	1.98001	4.93215	6.72866	5.85515	4.05192	3.31123	2.79321	5.5798	3.74119	4.73073	4.59017
MA_125902g0010	Specific	NE	NE	'not assigned.unknown'	0	0	0	0	0	0	0	0	0	0	0	0	0	0	0	0	0	0	0	0	0	0	0	0	0	0	0	0	0	0	0	0	0	0	0	0
MA_10427279g0010	Viridiplantae	NE	NE	'signalling.receptor kinases.S-locus glycoprotein like'	0	0	0	0.09348	0.920852	0.454747	0.50404	0	0.314048	0	0.222763	0.131475	0	0.239598	0.247793	0	0	0.109637	0.0918392	0.253734	0	0	0	0.0887128	0.258757	0	0.098643	0.179431	0.227385	0.476696	0.169806	0	0	0.13127	0.197114	0
MA_102039g0020	Embryophyta	NE	NE	'RNA.regulation of transcription.putative transcription regulator'	0.0899474	0.171861	0	0.04674	0.102317	0	0.050404	0.101226	0.0523413	0	0.111382	0	0.0901856	0	0.0619482	0.119771	0	0.109637	0.0459196	0.0634336	0	0	0.0521851	0.221782	0.0862523	0.0920935	0	0	0.0568462	0	0	0	0.0422712	0	0.0492785	0.213496
MA_10312128g0010	Archeaplastidia I	0.00690751	1	'minor CHO metabolism.raffinose family.galactinol synthases.putative'	0.674606	1.1171	0.451581	0.7011	0.66506	0.68212	0.554443	0.151839	0.104683	0.258813	0.723981	0.262949	0.0901856	0.598994	0.433638	0	0.115399	0	0	0.507469	0.339944	0	0.156555	0.133069	0.129378	0.506514	0.098643	0.314004	0.341077	0.953393	0	1.03933	0.338169	0.196905	1.33052	0.480367
MA_2527867g0010	Specific	NR	NR	'secondary metabolism.phenylpropanoids.lignin biosynthesis.CAD'	0.35979	1.03117	0	0.18696	1.02317	0.454747	2.41939	0	0.837462	0	0.66829	0	0.180371	0.479195	0.991171	1.43725	0.461596	0.65782	0.183678	1.01494	0.194254	1.00485	0.208741	0.709703	0.172505	0	0.394572	0	0.227385	0	1.01884	0.259833	0.845424	0.787619	0.788455	0.426993
MA_3488g0010	Specific	NE	NE	'not assigned.unknown'	0	0	0	0	0	0	0	0	0	0	0	0	0	0	0	0	0	0	0	0	0	0	0	0	0	0	0	0	0	0	0	0	0	0	0	0
MA_154127g0010	Specific	NE	NE	'not assigned.no ontology.pentatricopeptide (PPR) repeat-containing protein'	0	0	0	0	0	0	0	0	0	0	0	0	0	0	0	0	0	0	0	0	0	0	0	0	0	0	0	0	0	0	0	0	0	0	0	0
MA_796543g0010	Streptophyta	NR	NR	'RNA.regulation of transcription.unclassified'	1.57408	3.05054	5.2835	3.5055	2.96719	1.98952	4.83878	2.37882	7.5895	3.67514	2.4504	2.30081	1.80371	4.13306	1.73455	1.91633	3.75047	0.712638	3.16845	2.15674	1.35978	1.75849	0.574036	3.41544	5.82203	2.8549	10.2589	4.12691	2.50123	5.36283	9.16955	5.84625	5.03027	6.10405	2.16825	1.70797
MA_11549g0010	Specific	NR	NR	'signalling.receptor kinases.leucine rich repeat XII'	4.94711	3.99578	0.22579	0.14022	0.409268	2.67164	4.53636	1.41717	1.57024	0.931726	1.55934	3.61555	0.180371	1.31779	0.929223	1.67679	0	1.04155	0.459196	1.39554	2.08823	1.75849	0.678407	0.310495	3.23446	1.4735	0.443893	1.74945	0.682154	1.8472	6.02813	2.66329	3.25488	2.8223	9.11652	0
MA_166248g0020	Archeaplastidia I	NE	NE	'hormone metabolism.ethylene.signal transduction'	0.449737	0.0429653	0.270948	0.04674	0.511585	0	0.151212	0.101226	0.104683	0	0.111382	0.394424	0.0901856	0.299497	0	0	0.0576995	0.274092	0.0918392	0.126867	0.14569	0.18841	0	0	0.129378	0.0920935	0.246607	0.358862	0.113692	0.119174	0.169806	0.194875	0	0.13127	0.147835	0.266871
MA_160022g0010	Specific	NE	NE	'development.unspecified'	0	0	0	0	0	0	0	0	0	0	0	0	0	0	0	0	0	0	0	0	0	0	0.0521851	0	0.0862523	0	0	0	0	0	0	0	0.0422712	0	0	0
MA_171514g0020	Specific	NE	NE	'not assigned.unknown'	0	0	0	0	0	0	0	0	0	0	0	0	0	0	0	0	0	0	0	0	0	0	0	0	0	0	0	0	0	0	0	0	0	0	0	0
MA_10003125g0010	Archeaplastidia I	NE	NE	'lipid metabolism.FA synthesis and FA elongation.acyl coa ligase'	0	0	0	0	0	0	0	0	0	0	0	0	0	0	0	0	0	0	0	0	0	0	0	0	0	0	0	0	0	0	0	0	0	0	0	0
MA_195188g0010	Specific	NR	NR	'signalling.receptor kinases.DUF 26'	0.944448	3.0935	0.722529	1.72938	1.2278	1.81899	1.05848	2.02453	0.837462	1.75993	0.891054	0.657373	0.721485	1.07819	2.47793	0	1.50019	0.98673	1.83678	1.3321	2.03967	3.01456	2.92237	1.86297	1.46629	1.70373	1.97286	1.52516	0.909539	1.25133	1.78297	2.40346	1.35268	1.70651	1.42908	1.38773
MA_522972g0010	Specific	NR	NR	'secondary metabolism.flavonoids.dihydroflavonols.dihydroflavonol 4-reductase'	0.0899474	0.816341	0	0.09348	0.102317	0.284217	0.756059	0	0.471072	0.465863	0.111382	0.0657373	0.0901856	0.179698	0.371689	0.359313	0	0.548183	0.0459196	0.570902	0.0971269	0	0	0.266139	0.819397	0.27628	0.098643	0.40372	1.81908	0.536283	0	0	0.126814	0.13127	2.90743	0.640489
MA_15434g0010	Specific	NE	NE	'not assigned.unknown'	0	0	0	0	0	0	0	0	0	0	0	0	0	0	0	0	0	0	0	0	0	0	0	0	0	0	0	0	0	0	0	0	0	0	0	0
MA_98336g0010	Gymnospermae	NR	NR	'not assigned.unknown'	20.0583	19.3774	12.5991	12.6665	21.4354	14.7793	22.2785	17.6134	15.1266	16.4605	17.5426	22.9423	13.8886	14.915	15.611	15.69	10.5013	18.5286	16.0259	18.2689	18.5027	17.5221	13.8291	13.6174	16.2154	24.4969	22.8359	16.5974	19.3845	19.9021	21.056	22.2158	21.981	30.4546	18.0852	18.2539
MA_319906g0010	Viridiplantae	NE	NE	'not assigned.unknown'	0	0	0	0	0	0	0	0	0	0	0	0	0.31565	0	0	0.359313	0	0	0	0.190301	0	0	0	0	0	0	0	0	0	0	0	0	0	0	0	0
MA_10436931g0030	Archeaplastidia I	NE	NE	'DNA.unspecified'	0	0.0859307	0.0451581	0	0	0	0.201616	0.0506131	0.104683	0.20705	0.222763	0.0657373	0	0.119799	0.123896	0	0	0.0548183	0	0.0634336	0.194254	0	0	0	0.0862523	0.0460467	0	0.0448577	0	0.238348	0	0.129917	0	0.0656349	0	0.106748
MA_10338460g0030	Specific	NE	NE	'not assigned.unknown'	0	0	0	0	0	0	0	0	0	0	0	0	0	0	0	0	0	0	0	0	0	0	0	0	0	0	0	0	0	0	0	0	0	0	0	0
MA_40g0010	Specific	NE	NE	'not assigned.unknown'	0	0	0.135474	0	0	0	0	0	0	0	0	0	0	0	0	0	0	0	0	0	0	0	0	0	0	0	0	0	0	0	0	0	0	0	0	0
MA_68479g0030	Specific	NE	NE	'DNA.synthesis/chromatin structure'	0	0.0429653	0	0	0	0	0	0	0	0	0	0.131475	0.0450928	0	0	0	0.0576995	0	0	0.126867	0	0.125606	0.208741	0.0443564	0.129378	0.0920935	0.0493215	0.0897155	0	0.119174	0.169806	0.0649583	0.0422712	0	0	0.160122
MA_7224g0020	Archeaplastidia I	NR	NR	'RNA.regulation of transcription.unclassified'	71.7331	78.9273	62.86	63.4729	63.9481	69.4626	70.9688	66.6069	63.7518	59.7858	79.5822	82.6975	64.2573	71.5798	71.0546	74.4975	50.1409	66.0012	60.8435	87.348	61.8213	74.1706	63.7702	65.7362	66.328	61.1961	80.8379	62.8905	71.5125	78.9528	79.6392	82.692	68.3102	88.082	73.8191	90.1489
MA_7794578g0010	Specific	NR	NR	'stress.biotic.PR-proteins'	1.52911	1.16006	0.0903162	1.26198	1.58591	0.795807	1.20969	2.48004	0.732779	0.724676	0.66829	2.49802	1.17241	1.91678	0.867275	1.91633	0	0.438547	1.37759	2.85451	0.631325	1.19326	0.469666	1.33069	0.862523	0.506514	1.381	0.448577	0.568462	3.39646	1.78297	2.20858	0.845424	0.656349	0.837734	2.02822
MA_202815g0010	Prokaryotic	NE	NE	'hormone metabolism.abscisic acid.synthesis-degradation.degradation.8-hydroxylase'	0	0	0	0	0.102317	0	0	0	0.0523413	0.103525	0.0556909	0	0	0	0	0	0.0576995	0	0.0459196	0.0634336	0	0	0	0	0	0	0.0493215	0.0448577	0.0568462	0	0	0.0649583	0	0	0	0
MA_4169272g0010	Specific	NE	NE	'not assigned.unknown'	0	0.214827	0	0	0	0	0	0	0	0	0	0	0	0	0	0	0	0	0	0	0	0	0	0	0	0	0	0	0	0	0	0	0	0	0	0
MA_4523766g0010	Specific	NR	NR	'signalling.in sugar and nutrient physiology'	44.6589	33.3841	30.1656	24.0244	32.1787	29.2175	40.9784	40.4905	32.5563	34.1115	27.0101	49.1058	39.7268	27.0745	29.7971	33.2963	27.5804	26.5869	30.858	28.672	24.476	29.0151	25.6229	17.8756	29.3689	35.9165	36.202	27.3184	21.7721	23.4177	41.1781	38.7152	35.4655	24.9413	26.3147	24.819
MA_169910g0010	Viridiplantae	NE	NE	'misc.gluco-, galacto- and mannosidases.endoglucanase'	0	0	0	0	0	0	0	0	0	0	0	0	0	0.0598994	0	0	0	0	0	0.0634336	0	0	0	0	0	0.0460467	0	0	0	0	0	0	0	0	0	0
MA_24183g0010	Specific	NR	NR	'transport.calcium'	21.1376	16.8854	12.7346	15.1905	11.5107	24.329	18.6999	16.6517	14.0798	18.1687	12.7532	25.1774	13.2122	20.845	17.8411	22.5169	13.9056	16.5551	9.68904	29.6235	14.1805	11.4302	12.2635	14.9925	13.5416	21.8722	17.7557	15.6105	21.7152	17.9953	18.6787	15.4601	15.7671	26.6478	20.1056	15.5319
MA_10307683g0010	Specific	NE	NE	'stress.abiotic.heat'	0	0	0	0	0	0	0	0	0	0	0	0	0	0	0	0	0	0	0	0	0	0	0	0	0	0	0	0	0	0	0	0	0	0	0	0
MA_696598g0010	Embryophyta	NR	NR	'stress.biotic'	1.39419	1.41786	0.858004	0.84132	1.43244	1.47793	1.46171	1.46778	0.314048	2.17403	1.33658	0.525898	1.62334	1.55738	1.7965	1.67679	0.807793	0.98673	2.47966	2.91794	1.60259	1.82129	1.35681	0.931485	0.345009	0.414421	2.41675	2.73632	1.36431	2.44307	0.679226	0.844459	1.43722	1.24706	0.147835	0.587115
MA_175785g0010	Specific	NE	NE	'signalling.receptor kinases.leucine rich repeat XII'	0	0	0	0	0	0.113687	0	0	0	0	0	0	0	0	0	0	0	0	0	0	0	0.125606	0	0	0	0	0	0	0	0	0	0	0	0.13127	0.0985569	0
MA_10430803g0010	Archeaplastidia I	NR	NR	'not assigned.no ontology'	86.3046	106.21	101.29	114.092	76.6354	120.622	96.826	100.062	93.5863	105.958	84.8729	121.088	93.252	77.8692	116.525	131.748	63.4118	117.914	86.1452	83.7323	88.774	79.3833	113.972	97.939	92.29	107.013	97.4593	71.7275	106.416	97.4248	105.195	108.87	75.3695	115.124	70.5175	95.2194
MA_10428941g0010	Streptophyta	NR	NR	'not assigned.unknown'	26.8493	28.8727	23.3919	26.3614	23.1748	22.1689	30.0408	27.9891	25.7519	26.9165	25.0052	28.6615	21.6896	25.0379	24.7173	29.5834	22.9644	28.7248	24.8425	27.5302	27.8754	29.2663	24.1617	25.3719	31.439	35.4099	34.3771	25.8829	27.7978	27.708	29.4614	29.2962	29.5476	33.5394	27.1032	29.9429
MA_93200g0010	Specific	NR	NR	'not assigned.unknown'	0.764553	0.472619	0.903162	0.2337	1.02317	0.795807	0.705655	0.556744	1.04683	0.569388	0.278454	0.525898	0.496021	2.03658	1.23896	0.598854	0.288498	0.931911	0.780633	0.126867	0.825579	1.25606	0.730592	0.975841	0.862523	1.01303	0.690501	1.65974	1.76223	0.476696	0.933935	0.909417	0.464983	1.83778	0.542063	1.6546
MA_18918g0010	Specific	NE	NE	'signalling.receptor kinases.wheat LRK10 like'	0	0.0429653	0	0	0.0511585	0	0.100808	0	0	0	0	0	0.135278	0.0598994	0	0	0.115399	0	0	0	0.0485635	0	0	0	0	0	0	0	0.113692	0	0	0	0.0422712	0	0	0
MA_10436943g0010	Specific	NE	NE	'not assigned.unknown'	0.224869	0.171861	0.361265	0.37392	0	0.227373	0.100808	0.253066	0.314048	0.672914	0.334145	0.262949	0.270557	0.299497	0.495586	0.479084	0.288498	0.219273	0.367357	0.444035	0.437071	0.0628032	0.0521851	0.177426	0.776271	0.460467	0.197286	0.134573	0.511615	0.417109	0.849032	0.454708	0.169085	0.656349	0.788455	0.747238
MA_10338362g0010	Gymnospermae	NR	NR	'signalling.receptor kinases.leucine rich repeat XII'	6.47621	7.73376	2.03211	4.30008	2.19981	4.3201	11.4921	5.46622	6.43799	5.90093	6.51583	10.0578	4.73475	5.15135	7.74353	5.15015	3.05807	4.82401	3.62765	6.72396	6.89601	4.14501	4.69666	5.05663	7.11581	8.19632	2.86065	3.09518	4.32031	8.22301	8.82993	3.31288	5.53752	6.76039	10.2499	6.51164
MA_315978g0010	Specific	NR	NR	'not assigned.unknown'	0.35979	2.27716	1.17411	4.15986	2.04634	2.50111	3.57868	2.6825	1.36088	2.74342	6.73859	4.66735	3.83289	1.85688	2.72572	0	1.50019	0.931911	1.19391	1.07837	0	3.64259	1.61774	3.54851	2.88945	3.68374	1.97286	2.37746	0.227385	1.8472	0	3.76758	1.85993	3.47865	0	4.7503
MA_596516g0010	Specific	NR	NR	'hormone metabolism.ethylene.synthesis-degradation.1-aminocyclopropane-1-carboxylate synthase'	22.0371	21.4827	14.7215	12.2926	15.6545	12.3919	18.5487	22.5735	12.5619	13.4583	15.0365	17.0917	16.0981	16.3525	18.0889	17.4866	13.0401	14.8558	13.5463	17.6345	16.9486	12.3094	13.3594	12.9521	18.2424	16.4387	14.9937	20.5	15.519	15.0159	21.9899	16.6293	19.3179	18.3778	16.1141	23.538
MA_594047g0010	Specific	NR	NR	'not assigned.unknown'	18.2144	18.0454	18.8309	13.3209	13.9663	20.6341	14.2139	18.5244	14.1322	20.1874	13.3658	14.1993	16.2334	17.0713	18.0269	16.1691	19.2139	14.1431	16.9443	17.1271	16.463	13.1887	17.5342	16.8998	22.1237	26.3848	20.1232	19.5131	16.3717	18.0549	21.1409	18.3183	21.051	17.7214	15.9662	21.4564
MA_10259807g0010	Gymnospermae	NE	NE	'not assigned.unknown'	0	0	0	0	0	0	0	0	0	0	0	0	0	0	0	0	0	0	0	0	0	0	0	0	0	0	0	0	0	0	0	0	0	0	0	0
MA_10045090g0010	Prokaryotic	0.0372682	6	'signalling.light'	219.112	227.63	217.526	211.312	254.002	204.92	219.408	215.46	213.867	217.248	223.042	193.531	187.27	244.629	190.119	175.943	230.106	204.966	191.76	204.637	240.535	221.884	206.914	196.188	174.488	177.602	198.667	178.623	194.755	201.166	153.25	177.336	160.25	213.97	208.497	205.437
MA_2434g0010	Viridiplantae	NR	NR	'RNA.regulation of transcription.HB,Homeobox transcription factor family'	13.8069	15.5534	11.154	10.3295	11.9199	11.8234	14.4659	12.5014	11.6198	11.1807	12.6418	14.1993	9.69496	12.2195	12.1419	12.6957	9.00112	12.3341	10.4237	15.2875	14.4719	12.7491	10.6458	10.7343	12.981	13.5838	13.2675	12.291	13.0746	14.1817	12.6506	12.9917	13.9918	15.6867	15.3256	15.8521
MA_93117g0010	Embryophyta	NR	NR	'RNA.regulation of transcription.TCP transcription factor family'	0.35979	0.386688	0.587055	0.37392	1.2278	1.25055	0.302424	0.556744	0.994486	0.310575	1.55934	0.72311	0.496021	0.299497	1.05312	0.598854	0.115399	0.274092	0.229598	0.126867	0.922706	1.13046	1.56555	0.443564	0.388135	0.460467	0.147964	0.224289	1.42115	0.059587	0.849032	0	0.126814	0.853254	0.344949	0.640489
MA_10325073g0010	Specific	NE	NE	'not assigned.unknown'	0	0	0	0	0	0	0	0	0	0	0	0	0	0	0	0	0	0	0	0	0	0	0	0	0	0	0	0	0	0	0	0	0	0	0	0
MA_576536g0010	Specific	NE	NE	'misc.cytochrome P450'	0	0	0	0.14022	0	0	0	0.151839	0	0	0	0	0	0	0	0	0	0	0	0	0	0	0	0	0	0	0	0	0.170538	0	0	0	0	0	0	0.160122
MA_35183g0010	Prokaryotic	NR	NR	'gluconeogenesis / glyoxylate cycle.pyruvate dikinase'	22.4869	31.0639	36.2619	21.5004	63.0784	24.7837	20.968	28.3434	41.5067	29.2976	27.0658	24.3228	34.4058	35.101	14.8676	21.0797	38.4279	22.4755	34.4397	34.2541	21.028	48.7353	45.0358	19.0733	11.6441	11.6498	31.0725	29.7407	17.6223	23.8348	14.6883	21.1764	24.7709	22.5128	40.4083	14.0374
MA_360165g0010	Embryophyta	NR	NR	'protein.degradation.ubiquitin.E3.SCF.FBOX'	20.508	19.764	16.5279	23.0896	20.1053	20.2362	20.1112	18.9293	18.5812	18.9969	21.1068	18.8009	15.1061	19.8267	18.7703	18.6843	16.5021	19.296	17.0821	18.7763	20.6395	17.8989	20.2478	21.158	19.8812	22.9313	18.8901	19.7823	21.2605	21.0938	18.8485	21.3713	18.6839	22.3815	18.1838	22.6306
MA_8700248g0010	Viridiplantae	NR	NR	'not assigned.unknown'	15.2911	19.4633	15.4441	17.3405	15.3987	18.0193	22.0769	15.2346	14.9696	17.5993	18.9349	18.8009	13.9337	19.5871	21.6819	20.6006	15.8674	16.9389	13.5922	22.8361	17.7257	14.696	13.1507	10.6012	18.9755	14.8271	15.2403	14.5339	20.3509	16.2673	15.2826	13.8361	14.9217	20.2812	16.2126	20.8693
MA_10432580g0010	Archeaplastidia I	NR	NR	'RNA.regulation of transcription.ARF, Auxin Response Factor family'	44.6589	45.1566	36.1265	36.504	47.782	34.845	48.3374	43.4767	36.5343	43.9982	43.9958	40.3627	43.2891	50.7947	41.815	40.7221	49.8524	44.0191	38.6184	43.1983	55.508	50.9962	41.0175	39.078	37.3904	42.6853	51.6396	47.0558	44.2832	41.2938	40.6686	37.8707	41.3835	43.4503	46.5681	34.2128
MA_10430381g0010	Gymnospermae	0.00906165	8	'not assigned.unknown'	0.584658	0.343723	0.858004	3.69246	3.06951	1.19371	5.34282	4.2515	2.09365	2.22579	5.73616	1.24901	4.14854	4.07316	0.991171	1.55702	0.576995	2.35719	0.964312	1.52241	2.23392	0.125606	2.55707	0.931485	1.85442	1.10512	0.789144	1.57002	1.36431	0.297935	0	0.844459	0.887695	0.656349	2.11897	1.60122
MA_267888g0010	Tracheophyta	NE	NE	'stress.biotic.PR-proteins'	0	0.0429653	0.0451581	0.04674	0.0511585	0.17053	0	0.101226	0.314048	0	0.111382	0	0.0901856	0.119799	0	0.119771	0	0.109637	0.137759	0.126867	0	0.0628032	0.156555	0.133069	0	0	0.147964	0	0.0568462	0	0.339613	0.0649583	0.0845424	0.26254	0.0985569	0.0533741
MA_10436322g0020	Archeaplastidia I	NE	NE	'transport.unspecified cations'	0.404763	0.257792	0	0.14022	0.306951	0	0	0.455518	0	0.155288	0	0.197212	0	0	0	0	0	0	0	0.190301	0.582762	0	0.156555	0	0.258757	0.13814	0.295929	0	0	0	0	0	0	0	0	0.160122
MA_10435974g0010	Prokaryotic	NR	NR	'lipid metabolism.glyceral metabolism.FAD-dependent glycerol-3-phosphate dehydrogenase'	14.0318	13.3193	11.1992	10.7502	11.6641	14.3245	16.4317	12.7545	9.94486	14.8559	12.3077	15.2511	10.6419	12.519	16.2304	14.8516	12.2323	14.3076	10.7452	14.5263	15.2489	9.60889	10.6458	14.1053	15.741	15.9322	13.2675	11.7976	15.4622	15.5522	16.4712	15.0054	12.7236	14.1115	13.8965	15.1049
MA_10436821g0010	Archeaplastidia I	NR	NR	'amino acid metabolism.misc'	0.674606	0.859307	0	0.2337	0.511585	0.284217	0.756059	0.657971	0.628096	0.517626	1.2252	0.525898	0.225464	0.778692	0.619482	0.359313	0.346197	0.712638	0.596955	1.07837	0.728452	1.13046	0.939332	0.665346	0.862523	0.782795	0.493215	0.269146	1.02323	0.357522	0.424516	0.194875	0.634068	1.11579	0.739177	0.640489
MA_394030g0010	Streptophyta	NE	NE	'not assigned.unknown'	0	0	0	0	0	0	0	0	0	0	0	0	0	0	0	0	0	0	0	0	0	0	0	0.133069	0	0	0	0	0	0.059587	0	0	0	0	0	0
MA_247795g0010	Archeaplastidia I	NR	NR	'signalling.G-proteins'	7.46564	5.80032	5.23834	3.9729	4.5531	3.52429	9.52635	5.06131	5.86223	4.81392	3.84267	4.53587	3.65252	5.33105	6.69041	4.07221	3.57737	6.13965	4.08684	8.05606	5.43911	6.28032	6.47096	6.16554	8.49585	4.60467	5.72129	4.6652	5.45723	10.3681	10.1884	8.05484	4.90346	7.61365	12.566	6.99201
MA_10426106g0010	Specific	NE	NE	'secondary metabolism.wax'	0	0	0	0	0.0511585	0	0	0	0	0	0	0	0	0	0	0	0	0	0	0	0	0	0	0	0	0	0	0	0	0	0.0849032	0	0	0	0.0492785	0
MA_33479g0010	Archeaplastidia I	NR	NR	'not assigned.unknown'	11.918	12.7177	8.48972	7.9458	9.15736	9.26547	14.7684	11.5904	9.68315	10.0937	10.8597	12.8845	9.46949	10.3027	11.8321	9.10259	9.11652	9.81248	7.89817	14.2091	11.461	10.2997	10.3327	9.09307	12.8516	12.1563	10.0616	9.10612	8.41323	11.9174	12.7355	10.978	10.1874	15.6867	10.2992	14.7846
MA_109154g0010	Specific	NE	NE	'not assigned.unknown'	0	0	0	0	0	0	0	0	0	0	0	0	0	0	0	0	0	0	0	0	0	0	0	0	0	0	0	0	0	0	0	0	0	0	0	0
MA_119424g0010	Archeaplastidia I	NR	NR	'secondary metabolism.flavonoids.dihydroflavonols.dihydroflavonol 4-reductase'	60.8494	51.6443	31.2494	41.5051	55.865	60.3676	91.0799	51.9291	28.369	41.8759	53.686	72.311	48.2944	65.7695	59.5322	48.0281	31.8501	39.6885	32.4192	59.7544	49.2434	27.131	34.5466	37.7473	46.0587	54.1049	52.3301	54.4573	47.6371	52.1982	62.8284	71.9089	68.7752	46.3382	76.5295	62.2876
MA_19498g0010	Specific	NE	NE	'not assigned.unknown'	0	0	0	0	0	0	0	0	0	0	0	0	0	0	0	0	0	0	0	0	0	0	0	0	0	0	0	0	0	0	0	0	0	0	0	0
MA_10428152g0020	Specific	NR	NR	'protein.postranslational modification'	1.16932	2.66385	1.44506	2.24352	3.27414	1.13687	1.10889	1.41717	3.2975	1.75993	1.33658	0.920322	2.79575	1.97668	1.42481	1.43725	2.36568	1.26082	1.74494	1.52241	1.21409	3.831	1.72211	1.68554	0.215631	0.828841	1.33168	2.24289	1.19377	2.08555	0.509419	1.10429	1.18359	1.37833	2.5132	0.587115
MA_124238g0010	Specific	NE	NE	'not assigned.unknown'	0	0	0	0	0	0	0	0	0	0	0	0	0	0	0	0	0	0	0	0	0	0	0	0	0	0	0	0	0	0	0	0	0	0	0	0
MA_487821g0010	Archeaplastidia I	NE	NE	'misc.short chain dehydrogenase/reductase (SDR)'	0	0	0	0	0	0	0	0	0	0	0	0	0	0	0	0	0	0	0	0	0	0	0	0	0	0	0	0	0	0	0	0	0	0	0	0
MA_9822716g0010	Prokaryotic	NE	NE	'not assigned.no ontology'	0.179895	0.0859307	0.587055	0	0.204634	0.113687	0.302424	0.253066	0.418731	0.310575	0.334145	0.394424	0.405835	0.239598	0.371689	0.119771	0.288498	0.274092	0.459196	0.253734	0.437071	0.0628032	0	0.221782	0.172505	0.368374	0.394572	0.0448577	0.113692	0	0	0.259833	0.549525	0.393809	0.64062	0.0533741
MA_1001810g0020	Embryophyta	NE	NE	'signalling.receptor kinases.leucine rich repeat XII'	0	0	0	0	0	0	0	0	0	0	0	0	0	0	0	0	0	0	0	0	0	0	0	0	0	0	0	0	0	0	0	0	0	0	0	0
MA_10025084g0010	Specific	NR	NR	'stress.biotic.PR-proteins'	0.944448	1.28896	0.451581	0.4674	0.511585	0.85265	1.10889	0.860423	0.78512	0.517626	0.723981	1.31475	0.225464	0.479195	0.929223	0.598854	0.519296	0.98673	0.551035	0.951504	1.40834	0.628032	0.469666	1.06455	1.55254	1.3814	0.443893	0.852297	1.36431	0.893805	1.69806	1.03933	0.972237	1.3127	1.52763	1.01411
MA_10427137g0010	Streptophyta	NR	NR	'misc.misc2'	8.50003	8.12045	6.27697	6.16968	3.27414	5.45696	9.92958	8.70546	7.64184	6.83266	5.56909	5.39046	5.32095	7.24783	9.29223	5.98854	10.0974	9.42875	5.23483	6.78739	10.2469	7.59919	7.46247	10.6455	6.94331	6.72283	5.47469	5.92122	6.08254	9.77227	10.9525	4.87188	5.74888	11.9456	8.96868	8.37974
MA_698119g0010	Prokaryotic	NR	NR	'stress.abiotic.cold'	279.602	293.625	299.669	278.243	252.058	359.023	311.043	213.638	325.616	327.657	279.902	310.214	269.475	282.066	353.477	328.052	321.04	370.298	299.763	272.955	326.298	272.754	335.655	440.459	334.875	332.78	253.759	285.699	405.427	351.563	334.264	408.783	291.291	382.323	322.626	358.087
MA_8044979g0010	Archeaplastidia II	NE	NE	'misc.acid and other phosphatases'	0	0	0	0	0	0	0	0	0	0	0	0	0	0	0	0	0	0	0	0	0	0	0	0	0	0	0	0	0	0	0	0	0	0	0	0
MA_101730g0010	Archeaplastidia I	NE	NE	'misc.nitrilases, *nitrile lyases, berberine bridge enzymes, reticuline oxidases, troponine reductases'	0	0	0	0	0	0	0	0	0	0	0	0	0	0	0	0	0	0	0	0.0634336	0	0	0	0	0	0	0	0	0.0568462	0	0	0	0	0	0	0
MA_158497g0010	Streptophyta	NR	NR	'RNA.RNA binding'	356.821	345.57	327.215	329.611	269.145	320.312	350.106	333.541	335.979	330.038	324.9	376.28	355.647	318.725	350.007	324.819	379.144	342.176	355.51	362.015	330.96	333.36	305.283	321.85	374.335	401.712	369.813	371.826	337.78	369.916	405.498	370.847	393.925	342.483	374.024	394.061
MA_130449g0010	Specific	NE	NE	'not assigned.unknown'	0	0	0	0	0	0	0	0	0	0	0	0	0	0	0	0	0	0	0	0	0	0	0	0	0	0	0	0	0	0	0	0	0	0	0	0
MA_10430884g0010	Specific	NR	NR	'transport.ABC transporters and multidrug resistance systems'	22.5768	19.5922	20.8179	19.0232	17.2916	17.8488	23.5386	22.5228	20.1514	16.9264	24.4483	24.1913	13.5278	16.4723	18.9562	24.7926	14.3095	21.7081	14.9239	24.5488	14.9575	13.5027	19.3607	14.6376	23.6763	20.1224	22.3426	12.4704	19.6688	20.3192	25.7257	21.6311	17.2889	25.4007	20.3027	24.4987
MA_493084g0010	Specific	NE	NE	'not assigned.unknown'	0.269842	0.171861	0	0.09348	0	0	0.100808	0.455518	0.209365	0	0.501218	0	0.496021	0	0.123896	0.239542	0	0	0.183678	0.253734	0	0	0.10437	0	0.56064	0.184187	0.295929	0.40372	0	0	0	0.129917	0.380441	0.13127	0.295671	0.693864
MA_10071588g0010	Specific	NR	NR	'not assigned.unknown'	1.84392	1.41786	1.17411	1.54242	0.716218	1.47793	2.97383	1.11349	3.87326	1.70817	1.44796	1.70917	0.31565	1.55738	2.29208	2.63496	2.36568	0.98673	1.33167	3.04481	1.40834	1.63288	1.14807	2.30653	2.88945	1.70373	2.90997	2.15317	3.18339	1.96637	6.02813	0.909417	1.22586	2.69103	3.84372	2.34846
MA_798051g0010	Embryophyta	NE	NE	'development.unspecified'	0.0899474	0.0859307	0.270948	0.09348	0.204634	0	0.403232	0.303679	0	0	0	0.131475	0.135278	0.119799	0	0	0.115399	0.0548183	0.0459196	0.126867	0	0	0.10437	0	0.0431262	0.0460467	0	0.0448577	0.170538	0	0	0	0.126814	0	0	0
MA_179199g0010	Archeaplastidia I	NE	NE	'Co-factor and vitamine metabolism.thiamine'	0	0	0	0	0	0	0	0	0	0	0	0	0	0	0	0	0	0	0	0	0	0	0	0	0	0	0	0	0	0	0	0	0	0	0	0
MA_180154g0010	Specific	NE	NE	'transport.peptides and oligopeptides'	0	0	0	0	0	0	0	0	0	0	0	0	0	0	0	0	0	0	0	0	0	0	0	0	0	0	0	0	0	0	0	0	0	0	0	0
MA_18523g0010	Embryophyta	NE	NE	'misc.peroxidases'	0	0	0	0	0	0	0	0	0	0	0	0	0	0	0	0	0	0	0	0	0	0	0	0	0	0	0	0	0	0	0	0	0	0	0	0
MA_15189g0020	Specific	NE	NE	'not assigned.unknown'	0	0	0	0	0	0	0	0	0	0	0	0	0	0	0	0	0	0	0	0	0	0	0	0	0	0	0	0	0	0	0	0	0	0	0	0
MA_43657g0010	Specific	NE	NE	'not assigned.unknown'	0	0	0	0	0	0	0	0	0	0	0	0	0	0	0	0	0	0	0	0	0	0	0	0	0	0	0	0	0	0	0	0	0	0	0	0.213496
MA_7535984g0010	Archeaplastidia I	NE	NE	'not assigned.unknown'	0	0	0	0	0	0	0	0	0	0	0	0	0	0	0	0	0	0	0	0	0	0	0	0	0	0	0	0	0	0	0	0	0	0	0	0
MA_10426043g0010	Streptophyta	NE	NE	'not assigned.unknown'	0	0	0	0	0	0	0.050404	0	0	0	0	0	0	0	0	0	0	0	0	0.0634336	0	0	0	0	0	0	0	0	0	0	0	0	0	0	0	0
MA_10429187g0010	Archeaplastidia I	NR	NR	'not assigned.unknown'	35.5292	29.9039	26.4175	28.4179	20.8727	28.2511	25.706	29.6087	24.9145	27.7447	29.0149	26.6893	31.6552	25.0978	31.4697	31.9788	35.9468	32.6169	30.0773	28.0376	28.4096	24.1164	27.2928	34.3319	38.8998	28.0885	22.8359	31.6696	25.3534	27.708	38.9706	32.8689	26.8845	25.7945	28.2858	34.6398
MA_110963g0010	Prokaryotic	NR	NR	'signalling.in sugar and nutrient physiology'	2.24869	2.01937	1.44506	1.96308	1.63707	1.64846	3.02424	2.27759	1.62258	2.22579	2.17194	1.77491	1.62334	2.69547	2.60183	2.39542	2.01948	2.63128	1.46943	2.60078	2.47674	2.26092	1.46118	2.21782	2.45819	2.57862	2.0715	1.97374	1.76223	1.96637	2.37729	1.75388	2.1981	2.49413	1.92186	3.25582
MA_20073g0020	Archeaplastidia I	NE	NE	'minor CHO metabolism.galactose.alpha-galactosidases'	0.494711	0.730411	0.180632	0.42066	0.255792	0.227373	0.403232	0.202453	0.418731	0.155288	0.389836	0.788847	0.676392	0.299497	0.247793	0.598854	0.346197	0.274092	0.229598	0.444035	0.679888	0.565229	0.417481	0.310495	0.388135	0.598608	0.394572	0.358862	0.341077	0.417109	0.764129	0.38975	0.253627	0.13127	0.739177	0.426993
MA_25945g0010	Specific	NE	NE	'not assigned.unknown'	0	0	0	0	0	0	0	0	0	0	0	0	0	0	0	0	0	0	0	0	0	0	0	0	0	0	0	0	0	0	0	0	0	0	0	0
MA_10434044g0010	Viridiplantae	NR	NR	'protein.folding'	13.8069	13.3622	12.2378	10.6567	12.5338	11.8803	12.8026	13.8174	11.5151	9.16198	9.46745	8.41437	11.1379	12.3992	8.98249	9.70144	19.2139	9.09984	10.286	13.6382	14.2777	13.2515	12.0026	11.8432	10.2209	5.38747	8.53262	8.7024	11.3692	9.41475	10.2733	7.98988	12.8082	10.7641	10.6934	12.5429
MA_2594g0010	Specific	NE	NE	'minor CHO metabolism.myo-inositol.InsP Synthases'	0	0	0	0	0	0	0	0	0	0	0	0	0	0	0	0	0	0	0	0	0	0	0	0	0	0	0	0	0	0	0	0	0	0	0	0
MA_236484g0010	Specific	NE	NE	'not assigned.no ontology.pentatricopeptide (PPR) repeat-containing protein'	0.584658	0.386688	0.135474	0.2337	0.460426	0.284217	0.50404	0.404905	0.366389	0.465863	0.556909	0.525898	0.496021	0.479195	0.433638	0.718625	0.230798	0.383728	0.413276	0.507469	0.534198	0.753639	0.574036	0.798416	0.517514	0.690701	0.789144	0.897155	0.341077	0.834218	0.25471	0.584625	0.634068	0.525079	0.689898	0.640489
MA_10428523g0010	Viridiplantae	NR	NR	'signalling.calcium'	22.8466	27.283	23.708	27.1092	22.3051	29.1606	27.6718	20.5995	25.3332	26.1401	23.2231	22.6794	19.6605	27.5537	24.0359	23.4751	20.3102	29.273	22.4547	20.3622	25.4958	21.7927	20.8741	20.9362	27.1695	28.1346	22.9345	20.6346	25.1828	24.4307	25.6408	28.1919	21.051	32.6862	25.477	26.8472
MA_10433946g0020	Specific	NR	NR	'protein.synthesis.elongation'	36.9234	48.9805	34.9524	38.7942	34.5831	39.4493	40.676	31.3295	30.9337	29.6082	31.8552	42.8607	23.8992	30.6086	35.7441	37.6081	38.1394	38.0439	31.8682	46.1162	33.703	28.0102	31.572	35.7956	31.3527	26.9834	26.1404	27.1389	35.9836	30.449	39.3951	33.1937	28.364	40.628	52.2844	54.8686
MA_83879g0010	Specific	NE	NE	'not assigned.unknown'	0	0	0	0	0	0	0	0	0	0	0	0	0	0.239598	0	0	0	0	0	0	0	0	0	0.177426	0	0	0	0.179431	0	0	0	0	0	0.590714	0	0
MA_10426500g0010	Archeaplastidia I	NR	NR	'transport.peptides and oligopeptides'	6.29632	8.59307	7.67687	9.16104	7.98072	7.38964	9.72796	9.41404	6.59501	9.31726	9.24468	12.2271	7.93634	11.5606	10.0976	7.54557	5.94305	11.2926	7.16346	10.53	12.9179	10.2369	8.87147	9.13742	11.3422	10.4066	8.38465	11.9322	7.56054	13.1091	8.49032	9.48392	9.976	11.8143	8.03239	12.276
MA_10436396g0020	Archeaplastidia II	NE	NE	'not assigned.no ontology.C2 domain-containing protein'	0	0	0	0	0	0	0	0	0	0	0	0	0.0450928	0	0	0	0	0	0	0	0	0	0	0	0	0	0	0	0	0	0	0	0	0	0	0
MA_97571g0010	Archeaplastidia I	NE	NE	'amino acid metabolism.degradation.branched chain group.shared'	0	0	0	0	0	0	0	0	0	0	0	0	0	0	0	0	0	0	0	0	0	0	0	0	0	0	0	0	0	0	0	0	0	0	0	0
MA_8462057g0010	Specific	NR	NR	'protein.degradation.ubiquitin'	148.728	172.506	161.079	165.506	132.91	157.456	140.929	150.777	157.547	168.228	153.985	151.327	146.777	140.045	166.145	153.427	149.326	159.576	157.366	140.378	157.831	162.535	161.148	166.337	171.34	150.849	146.929	137.354	153.655	149.861	165.307	155.965	172.382	145.906	140.099	161.51
MA_3665g0010	Archeaplastidia II	NR	NR	'RNA.regulation of transcription.MYB domain transcription factor family'	10.209	8.46417	8.58004	7.10448	5.78091	10.6866	16.5829	11.641	7.8512	10.4043	15.3707	20.4443	7.12467	8.74531	10.5312	10.5398	4.61596	12.8823	10.5156	13.3845	7.13883	4.39623	9.02803	10.6899	13.4554	15.1954	11.7385	7.04266	6.19623	7.68673	14.0939	11.8224	6.80566	16.9338	4.48434	17.1331
MA_177230g0010	Archeaplastidia I	NR	NR	'RNA.regulation of transcription.MYB domain transcription factor family'	1.07937	1.37489	0.632213	0.74784	1.27896	0.966337	1.36091	1.36655	0.732779	0.879964	1.00244	1.77491	1.30769	1.25789	0.867275	1.55702	1.32709	0.98673	1.14799	1.45897	1.55403	1.82129	1.20026	1.06455	1.29378	1.4735	1.28236	0.98687	1.08008	1.25133	1.18865	1.10429	1.09905	1.57524	1.28124	1.06748
MA_10430959g0010	Archeaplastidia I	NR	NR	'RNA.regulation of transcription.unclassified'	2.24869	1.71861	2.16759	1.26198	1.17664	1.53477	1.96575	1.46778	1.41322	1.70817	2.78454	2.10359	1.17241	1.37769	1.73455	2.03611	1.38479	1.91864	1.74494	1.96644	2.42817	1.13046	1.51337	1.24198	2.32881	2.30234	1.381	1.83917	2.27385	0.953393	1.52826	1.75388	1.64858	2.23159	2.80887	2.82883
MA_132927g0010	Specific	NR	NR	'development.unspecified'	11.918	10.6554	9.34772	8.22624	8.79925	7.7307	13.1554	10.73	8.53164	10.249	9.46745	12.5558	8.7931	8.92501	9.91171	10.7794	9.34732	10.5251	9.138	9.89564	10.6354	10.4881	9.34114	10.1576	12.5066	11.3275	11.5906	10.5864	9.72069	12.0366	12.2261	8.70442	9.59556	8.66381	9.16579	10.8883
MA_10335666g0010	Embryophyta	NE	NE	'misc.GDSL-motif lipase'	0	0	0	0.09348	0.102317	0.113687	0.100808	0	0	0.103525	0.222763	0.460161	0.180371	0	0.247793	0.239542	0	0.493365	0	0.253734	0.339944	0	0	0	0.301883	0.414421	0.197286	0	0.113692	0	0	0.259833	0	0.13127	0.0985569	0.106748
MA_830234g0010	Embryophyta	NE	NE	'not assigned.unknown'	0	0	0	0	0	0	0	0	0	0	0	0	0	0	0	0	0	0	0	0	0	0	0	0	0	0	0	0	0	0	0	0	0	0	0	0
MA_147458g0010	Specific	NE	NE	'not assigned.unknown'	0	0	0	0	0	0	0	0	0	0	0	0	0	0	0	0	0	0	0	0	0	0	0	0	0	0	0	0	0	0	0	0	0	0	0	0
MA_182987g0010	Specific	NE	NE	'not assigned.unknown'	0	0	0	0	0	0	0	0	0	0	0	0	0	0	0	0	0	0	0	0	0	0	0	0	0	0	0	0	0	0	0	0	0	0	0	0
MA_10436374g0010	Prokaryotic	NR	NR	'not assigned.unknown'	18.3493	21.7405	24.295	17.5742	19.5937	19.7246	19.5567	19.3848	20.6225	18.1687	16.8186	18.3407	16.9549	21.2643	19.6995	19.7622	29.1383	15.9521	17.5872	22.7092	23.1648	25.2469	19.2563	21.9121	19.8812	17.4978	18.3969	18.1674	20.4078	25.682	19.273	16.4994	15.6403	19.0341	25.7234	23.3779
MA_10433742g0010	Viridiplantae	NR	NR	'RNA.processing.splicing'	27.7488	28.5719	27.3658	27.2027	24.5561	23.3626	27.1677	24.9017	31.8235	25.9848	21.6637	28.1356	23.6737	24.5588	28.8679	29.9427	32.5425	25.2164	25.118	32.8586	31.1292	28.4499	25.4663	25.6824	26.307	21.642	23.3784	23.5055	27.9115	29.436	28.952	24.0346	23.3337	28.8794	32.1788	34.5331
MA_10001558g0010	Specific	NR	NR	'not assigned.unknown'	4.67727	7.13224	5.64476	4.4403	5.11585	5.91171	6.90534	3.34047	4.34433	4.08924	6.01461	8.48011	6.35809	5.98994	6.44261	2.39542	4.55826	8.22275	3.81133	6.02619	9.08137	7.8504	6.73188	3.10495	8.4096	4.60467	4.48826	4.08205	4.94562	6.67375	9.50916	5.13171	2.95898	10.6329	6.15981	8.43311
MA_8196075g0010	Specific	NR	NR	'not assigned.unknown'	1.75397	1.76158	1.17411	2.29026	0.920852	2.04636	4.98999	2.73311	0.942144	2.12227	1.72642	2.69523	1.98408	0.778692	3.22131	2.39542	0.750094	2.52164	2.02046	3.80601	2.62243	0.942048	0.678407	1.24198	2.45819	2.39443	1.77557	1.1663	0.739	1.8472	1.69806	2.3385	2.28264	2.88794	2.56248	2.08159
MA_21825g0010	Specific	NR	NR	'not assigned.unknown'	4.40742	1.03117	0.858004	1.35546	0.204634	1.64846	2.46979	1.97391	2.30302	0.983489	2.72885	2.89244	1.75862	1.73708	3.90274	0.479084	1.09629	1.04155	0.642874	4.31348	1.89398	1.19326	2.29615	2.35089	3.7951	3.59165	0.937108	2.19803	1.64854	2.91976	2.46219	1.559	1.22586	6.69476	1.67547	2.61533
MA_40046g0020	Archeaplastidia I	0.000188769	17	'RNA.processing.splicing'	29.9525	34.4152	31.4752	36.1768	23.584	34.5039	33.7202	29.6593	28.7354	35.8197	31.4096	40.2312	34.6313	37.497	37.045	40.1232	29.7153	36.0156	36.552	43.1348	33.7516	41.5757	42.7396	34.3319	41.7892	38.9555	40.197	39.744	45.5906	40.6384	44.4893	40.2742	42.9475	38.1995	40.1127	37.8423
MA_12073g0020	Specific	NE	NE	'not assigned.unknown'	0	0	0	0	0	0	0	0	0	0	0	0	0	0	0	0	0	0	0	0	0	0	0	0	0	0	0	0	0	0	0	0	0	0	0	0
MA_77321g0010	Specific	NR	NR	'stress.biotic.PR-proteins'	2.29366	2.01937	1.03864	0.42066	0	0.795807	0.453636	1.41717	2.46004	0.465863	0.222763	2.76097	0.405835	2.21628	2.04429	2.15588	0.519296	1.26082	2.15822	1.45897	0.874142	0.565229	0.730592	0.798416	2.41506	2.1642	1.13439	2.10831	2.67177	1.3705	1.95277	1.16925	1.56403	2.42849	1.8233	1.97484
MA_10427025g0010	Prokaryotic	NR	NR	'signalling.in sugar and nutrient physiology'	0.809527	0.515584	1.9418	1.30872	0.818535	0.51159	0.554443	0.354292	0.523413	0.879964	0.723981	2.16933	0.631299	1.37769	0.867275	2.15588	0.576995	1.809	0.367357	1.1418	0.874142	0.565229	1.61774	0.709703	1.12128	0.598608	0.394572	0.628008	0.454769	0.715044	0.764129	0.844459	0.972237	1.11579	0.344949	1.49448
MA_219725g0010	Archeaplastidia I	NE	NE	'not assigned.unknown'	0	0	0	0	0	0	0	0.0506131	0	0	0	0	0	0	0	0	0.115399	0	0	0	0	0	0	0	0	0	0.0493215	0.0448577	0	0.059587	0.0849032	0	0.0422712	0	0	0
MA_429995g0010	Specific	NE	NE	'not assigned.unknown'	0.0899474	0.0859307	0	0.18696	0.204634	0	0.100808	0.556744	0.209365	0.103525	0.334145	0	0.0901856	0.479195	0	0	0.115399	0.32891	0.183678	0.824636	0	0.251213	0.10437	0.177426	0	0	0.394572	0	0	0.119174	0.339613	0.259833	0.338169	0	0.295671	0.587115
MA_10427637g0010	Specific	NR	NR	'not assigned.unknown'	0.674606	1.1171	0.541897	1.44894	1.02317	1.64846	0.806463	0.506131	0.942144	0.672914	1.61504	1.11753	0.766578	0.479195	0.991171	1.43725	0.461596	1.206	0.826553	1.3321	0.874142	1.25606	0.574036	1.33069	1.07815	1.01303	0.887787	0.269146	0.682154	1.01298	1.10374	0.649583	0.507254	1.37833	0.788455	1.12086
MA_10317671g0010	Specific	NR	NR	'not assigned.no ontology.pentatricopeptide (PPR) repeat-containing protein'	3.91271	3.17943	1.67085	1.54242	2.04634	1.87583	3.02424	3.03679	1.46556	1.70817	2.33902	2.69523	2.07427	3.05487	2.04429	2.15588	1.78868	1.69937	2.38782	5.70902	3.39944	3.32857	2.55707	1.59683	4.44199	3.03909	2.81133	3.45405	2.44438	3.63481	3.82064	2.59833	2.95898	3.01921	5.61774	3.57607
MA_133058g0020	Streptophyta	NE	NE	'not assigned.unknown'	0	0	0	0	0	0	0	0	0	0	0	0	0	0	0	0	0	0	0	0	0	0	0	0	0	0	0	0	0	0	0	0	0	0	0	0
MA_25111g0010	Specific	NE	NE	'not assigned.unknown'	0	0	0	0	0	0	0	0	0	0	0	0	0	0	0	0	0	0	0	0	0	0	0	0	0	0	0	0	0	0	0	0	0	0	0	0
MA_10015839g0010	Specific	NR	NR	'not assigned.unknown'	0.269842	0.558549	0	0	0.153475	0.17053	0.50404	1.01226	0.837462	1.03525	0.556909	0.854585	0.270557	0.179698	1.23896	0	0.173099	0.32891	0	0.190301	0.291381	0.816442	0.313111	0.266139	0.258757	0.27628	0.147964	0.448577	0	0.178761	0.509419	0.194875	0.253627	0.656349	0	0.853986
MA_1169616g0010	Specific	NE	NE	'not assigned.unknown'	0	0	0	0	0	0	0	0	0	0	0	0	0	0	0	0	0.115399	0	0	0	0.0971269	0	0	0	0	0	0	0	0	0	0	0.324792	0	0	0	0
MA_17423g0010	Viridiplantae	0.00109522	23	'RNA.regulation of transcription.putative transcription regulator'	8.81485	9.19458	8.48972	8.27298	7.46913	8.07176	9.87917	7.49074	7.90354	8.64435	7.79672	9.00601	5.45623	8.44582	7.00015	6.5874	6.46235	8.27757	7.85225	10.0225	7.43021	6.90836	7.82777	7.89544	10.5228	8.28841	9.71633	5.96608	9.26592	12.2153	9.67897	10.978	8.91922	12.405	9.51074	12.276
MA_10435473g0030	Archeaplastidia I	NE	NE	'signalling.phosphinositides'	0	0	0	0	0	0	0	0	0	0	0	0	0	0	0	0	0	0	0	0	0	0	0	0	0	0	0	0	0	0	0	0	0	0	0	0
MA_54857g0030	Specific	NE	NE	'not assigned.unknown'	0.269842	0.386688	0	0.7011	0	0.51159	0.302424	0.303679	0.314048	0.310575	0.334145	0.394424	0	0.359396	0	0	0.173099	0.65782	0.137759	0.380601	0.437071	0	0.156555	0.266139	0.819397	0.552561	0	0.40372	0	0.178761	0.764129	0.194875	0.634068	0.196905	0.443506	0.160122
MA_94154g0010	Specific	NE	NE	'not assigned.unknown'	0	0	0	0	0	0	0	0	0	0	0	0	0	0	0	0	0	0	0	0	0	0	0	0	0	0	0	0	0	0	0	0	0	0	0	0
MA_10339205g0010	Viridiplantae	NE	NE	'protein.degradation.ubiquitin.E3.RING'	0.0899474	0.0859307	0	0.09348	0	0.227373	0.100808	0.101226	0	0.20705	0.334145	0	0	0.239598	0.371689	0	0	0	0.0918392	0.253734	0.194254	0	0.10437	0.177426	0	0.644654	0	0.179431	0.227385	0	0	0	0	0.13127	0.295671	0.320245
MA_5817961g0010	Specific	0.000250825	23	'protein.degradation.ubiquitin.ubiquitin'	10.1641	9.58127	8.0833	8.13276	10.1805	9.72021	7.611	6.57971	4.86775	9.36903	4.95649	5.45619	6.40318	4.67215	5.94703	5.98854	4.32746	4.65956	5.78587	8.18293	4.90491	7.91321	8.29744	5.41148	7.54708	10.3605	7.29958	8.34354	8.47008	7.03127	10.9525	10.5233	7.82017	10.4359	5.81486	8.27299
MA_25109g0010	Archeaplastidia I	NR	NR	'not assigned.unknown'	0.539685	0.429653	1.3999	1.21524	1.02317	1.25055	1.41131	1.11349	0.837462	0.931726	2.06056	0.920322	0.450928	1.55738	1.11507	1.19771	1.15399	1.31564	0.918392	0.634336	0.777015	0.628032	1.0437	0.798416	1.59567	1.51954	0.887787	0.98687	1.25062	0.715044	1.35845	0.38975	0.422712	0.656349	0.689898	1.38773
MA_938113g0010	Archeaplastidia I	NE	NE	'not assigned.unknown'	0	0	0	0	0	0	0	0	0	0	0	0	0	0	0	0	0	0	0	0	0	0	0	0	0	0	0	0	0	0	0	0	0	0	0	0
MA_10428433g0020	Archeaplastidia I	NR	NR	'not assigned.unknown'	5.26192	5.1988	5.10286	7.38492	8.08304	4.83169	6.95575	4.70702	4.03028	5.22802	5.84754	7.69126	3.83289	6.28944	5.2656	5.749	6.05845	7.12638	6.52058	5.64559	3.54513	3.51698	2.92237	5.58891	6.46892	7.64376	3.99504	3.99234	5.51408	4.5882	7.21677	1.559	6.67885	10.3703	8.96868	8.43311
MA_178402g0010	Specific	NE	NE	'not assigned.unknown'	0	0	0	0	0	0	0	0	0	0	0	0	0	0	0	0	0	0	0	0	0	0	0	0	0	0	0	0	0	0	0	0	0	0	0	0
MA_9196249g0010	Streptophyta	NE	NE	'misc.nitrilases, *nitrile lyases, berberine bridge enzymes, reticuline oxidases, troponine reductases'	0	0	0	0	0	0	0	0	0	0	0	0	0	0	0	0	0.288498	0	0	0	0	0	0	0	0	0	0	0	0	0	0	0	0	0	0	0
MA_307628g0010	Archeaplastidia I	NR	NR	'not assigned.unknown'	6.92595	3.86688	2.66433	3.36528	2.50676	4.26325	5.1412	2.98617	5.12945	3.41633	4.62234	7.55979	3.1565	3.41427	5.82313	4.67106	2.13488	4.82401	3.90317	4.18662	4.56497	3.39137	4.01825	4.25822	8.06459	5.47956	3.64979	2.78118	4.49085	7.86549	8.91484	4.02742	4.26939	5.51333	6.84971	7.57912
MA_127247g0010	Archeaplastidia I	NR	NR	'not assigned.unknown'	9.89422	8.85086	6.00602	5.56206	7.41798	5.22959	12.0465	8.04749	5.33882	8.0232	7.62965	10.7809	6.85411	7.96662	9.60197	7.54557	6.34695	6.90711	6.84202	9.2613	8.45004	7.47358	5.58381	7.09703	9.78964	9.62377	10.5548	7.8501	5.40039	10.1298	8.23561	7.14542	8.24288	7.94182	9.85569	9.34047
MA_10344908g0010	Archeaplastidia II	NE	NE	'TCA / org transformation.carbonic anhydrases'	0.0449737	0.171861	0.0903162	0.14022	0.0511585	0.34106	0.100808	0.101226	0	0	0.0556909	0.131475	0	0.119799	0.371689	0.239542	0.115399	0.219273	0.137759	0	0.291381	0.125606	0.0521851	0.354851	0.129378	0.0460467	0.0493215	0	0.113692	0.119174	0.0849032	0.194875	0.126814	0.459444	0.147835	0.373619
MA_7364913g0010	Specific	NR	NR	'not assigned.unknown'	0.449737	0.429653	0.135474	0.28044	0	0	0	0.151839	0.314048	0.672914	0.723981	0.657373	0.270557	0	0.185845	0	0.346197	0.32891	0.918392	1.07837	0	0.628032	0	0.443564	0.129378	0	0.295929	0.583151	0	0	0.25471	0.649583	0.126814	0.853254	0.64062	0.320245
MA_10427599g0010	Tracheophyta	NR	NR	'stress.biotic.PR-proteins'	0.809527	0.988202	0.361265	0.04674	0.255792	1.3074	0.806463	0.253066	0.575755	0.414101	0.445527	0.525898	0.270557	0.299497	0.991171	0.119771	0.634695	0.164455	0.137759	0.507469	1.50547	0.502426	0.678407	0.133069	0.258757	0.690701	0.542536	0.717724	0.568462	0	0.25471	0	0.126814	0.393809	0.295671	0.266871
MA_5421379g0010	Viridiplantae	NE	NE	'not assigned.unknown'	0	0	0	0	0	0.113687	0	0	0	0	0	0	0	0	0	0	0	0	0	0	0	0	0	0	0	0	0	0	0	0	0	0	0	0	0	0
MA_10433413g0010	Streptophyta	NR	NR	'misc.UDP glucosyl and glucoronyl transferases'	6.25135	6.05811	5.82539	6.82404	5.32048	7.33279	7.7118	6.78216	6.80438	5.64212	6.46014	8.94027	4.73475	6.04984	5.07975	5.749	4.15437	4.71437	5.32667	6.78739	5.82762	5.52668	4.80103	5.41148	6.03766	9.53168	6.55976	5.78665	4.434	5.48201	5.68852	6.43088	6.72112	7.21984	5.46991	5.7644
MA_155365g0010	Archeaplastidia I	NE	NE	'not assigned.unknown'	0	0	0	0	0	0	0	0	0	0	0	0	0	0	0	0	0	0	0	0	0	0	0	0	0	0	0	0	0.227385	0	0	0.259833	0	0	0	0
MA_18901g0010	Specific	NE	NE	'not assigned.unknown'	0	0	0	0	0	0	0	0	0	0	0	0	0	0	0	0	0	0	0	0	0	0	0	0	0	0	0	0	0	0	0	0	0	0	0	0
MA_10437050g0010	Viridiplantae	NR	NR	'protein.degradation'	33.4155	35.8331	29.3076	33.0452	32.5368	36.8913	41.8353	31.2789	24.9668	40.6336	31.9109	36.7471	29.5809	33.2442	35.868	40.243	34.2158	37.2765	30.858	33.1123	37.7338	29.7059	33.3463	36.1948	41.8755	43.1919	39.0626	30.1444	40.7587	36.4077	39.2253	38.5203	29.7589	39.184	30.8483	42.4324
MA_633762g0010	Archeaplastidia I	NR	NR	'not assigned.no ontology'	6.65611	7.04631	3.52233	3.45876	2.35329	3.92219	7.56059	5.97235	3.87326	5.02097	5.62478	6.96815	3.92308	4.25286	3.96469	4.43152	2.13488	4.44028	2.61742	6.27992	5.39054	2.88895	4.69666	3.14931	4.05386	5.11119	3.74843	2.87089	4.83192	5.77994	7.38658	4.61204	4.3962	9.38579	6.25836	6.99201
MA_10426668g0020	Archeaplastidia II	NR	NR	'misc.UDP glucosyl and glucoronyl transferases'	0.854501	0	0.496739	2.38374	0.0511585	0	0.856867	1.61962	0.680438	1.96698	2.22763	0	1.21751	0.119799	0.0619482	0	1.38479	0.931911	1.23983	0	0.874142	0.942048	0.574036	1.86297	0.733145	0.690701	1.92354	0.493435	0	0.357522	1.69806	0.909417	2.02902	0.853254	0.246392	1.06748
MA_67352g0010	Archeaplastidia I	NE	NE	'not assigned.unknown'	0	0	0	0	0	0	0	0	0	0	0	0	0	0	0	0	0	0.32891	0	0	0	0	0	0	0	0	0.295929	0	0	0	0	0	0	0	0	0
MA_96855g0010	Specific	NE	NE	'not assigned.unknown'	0	0	0	0	0	0	0	0	0	0	0	0	0	0	0	0	0	0	0	0	0	0	0	0	0	0	0	0	0	0	0	0	0	0	0	0
MA_5846960g0010	Specific	NE	NE	'not assigned.unknown'	0	0	0	0	0	0	0	0	0	0	0	0	0	0	0	0	0	0	0	0	0	0	0	0	0	0	0	0	0	0	0	0	0	0	0	0
MA_10430155g0010	Archeaplastidia II	NR	NR	'cell.vesicle transport'	31.0319	30.2906	24.4305	28.1842	25.7327	39.1651	29.6375	26.6731	30.515	39.1325	31.9109	36.4185	28.9947	25.5171	40.7	33.2963	29.0229	32.7814	26.5415	35.1422	29.7208	25.2469	33.3463	34.4649	28.9376	38.6332	25.8938	28.5744	32.5729	32.0578	30.2255	36.8963	28.6176	33.802	28.6801	31.7042
MA_147379g0010	Embryophyta	NE	NE	'not assigned.unknown'	0	0	0.0903162	0.09348	0.255792	0.113687	0.100808	0	0.366389	0.103525	0	0	0	0	0	0.598854	0	0.274092	0	0.317168	0	0	0.10437	0.221782	0.431262	0.230234	0.34525	0.0897155	0.113692	0	0.169806	0.129917	0	0.13127	0.0985569	0.106748
MA_213701g0020	Specific	NR	NR	'not assigned.no ontology.glycine rich proteins'	4.85716	7.73376	4.15454	3.9729	6.13901	5.17275	5.64524	3.99844	4.92009	4.29629	6.34876	5.98209	4.55437	5.09145	5.01781	5.38969	4.09667	6.30411	3.71949	3.99631	7.43021	7.03396	5.58381	4.96792	6.29642	11.6959	8.08872	5.96608	6.76469	5.12448	6.62245	6.49583	6.34068	6.89166	2.90743	6.45827
MA_74668g0010	Tracheophyta	9.6223e-06	2	'protein.degradation.ubiquitin.E3.RING'	11.4233	10.3546	9.12193	10.0024	8.54346	10.0613	12.7522	8.50301	7.95588	9.2655	8.91054	12.8845	8.34217	8.26612	7.86742	6.10832	4.03897	6.85229	5.92363	7.99263	6.70176	5.46388	6.05347	6.56475	7.54708	11.2354	7.89144	6.72866	7.33315	8.52095	11.8015	12.1472	8.32742	13.127	10.3485	12.3828
MA_18676g0010	Specific	NE	NE	'transport.peptides and oligopeptides'	0	0	0	0	0	0	0	0	0	0	0.222763	0	0	0	0.0619482	0	0	0	0	0	0	0	0	0	0	0	0	0	0	0	0	0	0	0	0	0
MA_453783g0010	Viridiplantae	NR	NR	'not assigned.unknown'	5.35187	4.59729	4.83191	3.22506	2.7114	4.60431	5.64524	3.74537	3.9256	4.81392	3.23007	2.89244	3.02122	3.35437	5.51339	4.67106	4.44286	2.63128	3.39805	4.69408	4.27358	4.52183	5.58381	3.63723	5.7789	3.96002	3.69911	3.85777	4.49085	5.12448	4.33006	4.54708	4.05803	4.59444	6.60331	6.13802
MA_6778g0020	Specific	NE	NE	'not assigned.unknown'	0	0	0	0	0	0	0	0	0	0	0	0	0	0	0	0	0	0	0	0	0	0	0	0	0	0	0	0	0	0	0	0	0	0	0	0
MA_10432955g0010	Prokaryotic	NR	NR	'protein.synthesis.ribosomal protein.prokaryotic.chloroplast.30S subunit.PSRP3'	60.3997	58.6047	68.5951	65.9502	63.9481	52.6938	47.9342	55.0165	70.8702	60.0964	46.4462	45.3587	51.496	60.5583	59.0986	48.7468	81.0101	60.0261	70.6243	64.0045	72.3596	70.4652	56.0468	81.9263	64.603	36.5611	43.2549	56.745	62.9855	54.4625	52.7249	46.1854	47.0478	52.9674	69.187	77.3391
MA_7569g0010	Archeaplastidia II	NE	NE	'amino acid metabolism.synthesis.serine-glycine-cysteine group.cysteine'	0	0	0	0	0	0	0	0	0	0	0	0	0	0	0	0	0	0	0	0	0	0	0	0	0	0	0	0	0	0	0	0	0	0	0	0
MA_114187g0010	Streptophyta	NE	NE	'misc.nitrilases, *nitrile lyases, berberine bridge enzymes, reticuline oxidases, troponine reductases'	0	0	0	0	0	0	0	0	0	0	0	0	0	0	0	0	0	0	0	0	0	0	0	0	0	0	0	0	0	0	0	0	0	0	0	0
MA_2692g0010	Specific	NR	NR	'not assigned.unknown'	30.9419	33.513	24.9724	32.0169	26.8582	36.6071	48.8414	38.7697	27.7409	32.5069	45.3881	43.1894	31.7003	41.0311	32.8326	35.0929	34.9082	32.0687	30.261	39.0751	40.8419	33.0973	33.7116	31.0051	38.2529	52.9538	45.4251	33.6433	34.6762	32.892	35.1499	39.4947	41.0876	36.6243	32.8687	41.2048
MA_941678g0010	Prokaryotic	NR	NR	'amino acid metabolism.degradation.aspartate family.methionine'	3.19313	3.60909	4.96739	3.59898	4.75774	3.63797	5.84686	5.06131	5.23413	6.52209	2.67316	2.95818	5.36605	4.25286	4.58417	3.83267	5.01986	5.0981	4.59196	6.97769	3.25375	5.8407	5.74036	2.83881	4.18324	2.67071	6.36247	5.92122	3.63815	7.50797	2.12258	4.15733	3.80441	4.85698	6.50476	4.10981
MA_10426279g0010	Archeaplastidia I	NR	NR	'protein.degradation.ubiquitin.E1'	8.7249	10.4835	9.75415	11.5915	13.0454	10.1181	10.9881	11.5398	12.9807	9.73137	13.5886	7.82274	6.85411	11.9799	8.30106	9.94098	9.69352	12.4986	5.78587	12.3061	13.0636	12.3094	8.45399	12.5529	8.53898	10.4066	11.8372	11.2593	10.2323	13.9434	9.08464	13.7712	11.7091	11.9456	9.85569	13.5037
MA_2263g0010	Embryophyta	NE	NE	'not assigned.unknown'	0.134921	0.343723	0.0451581	0.18696	0.204634	0.227373	0.050404	0.101226	0	0.310575	0.0556909	0.197212	0	0.119799	0.68143	0	0	0.0548183	0.0459196	0.253734	0.194254	0.0628032	0.156555	0.0443564	0.129378	0.322327	0.34525	0.269146	0.397923	0.238348	0.25471	0.38975	0.126814	0.13127	0.295671	0.373619
MA_37559g0010	Archeaplastidia I	0.000217737	23	'not assigned.no ontology'	30.0424	30.4624	16.3472	20.8928	25.6815	18.7583	25.706	22.6241	16.8016	19.2557	25.7292	21.759	19.8859	18.7485	17.3455	21.0797	15.9251	17.9256	19.8832	24.6757	25.5929	20.7251	18.5257	16.8554	22.6844	27.0755	29.5436	25.8381	22.17	23.6561	27.7634	26.1782	25.7854	29.8639	37.2052	32.0245
MA_10435823g0010	Specific	NE	NE	'not assigned.unknown'	0	0	0	0	0	0	0	0	0	0	0	0	0	0	0	0	0	0	0	0	0	0	0	0	0	0	0	0	0	0	0	0	0	0	0	0
MA_10431444g0010	Prokaryotic	NE	NE	'cell wall.precursor synthesis.UER'	0	0	0	0	0	0	0	0	0	0	0	0	0	0	0	0	0	0	0	0	0	0	0	0	0	0	0	0	0	0	0	0	0	0	0	0
MA_29344g0010	Gymnospermae	NR	NR	'misc.invertase/pectin methylesterase inhibitor family protein'	39.9816	35.919	35.133	42.0193	33.253	33.3671	51.7649	40.3387	41.559	43.0147	60.5917	58.046	40.2679	44.6251	42.7443	40.6023	25.734	41.8264	33.6591	46.7505	29.9151	30.962	34.0247	41.9612	50.4145	74.1353	70.9243	43.7363	45.1359	44.154	49.4137	51.3821	74.2705	44.3692	23.9986	54.922
MA_10435970g0010	Specific	NR	NR	'not assigned.unknown'	1.30424	0	1.30958	2.00982	0.358109	1.64846	2.72181	2.73311	0.942144	0.517626	0	1.38048	0.135278	0.838592	2.91157	0.838396	0.173099	0.164455	1.97454	3.67915	1.40834	2.0097	1.51337	0.62099	1.85442	0.828841	1.03575	0.448577	0.795846	0.417109	3.65084	1.16925	3.0858	0.656349	0.147835	0
MA_10432352g0010	Specific	NE	NE	'development.unspecified'	0	0	0	0	0	0	0	0	0	0	0	0.328686	0	0	0	0	0	0	0	0	0	0	0	0	0	0.0920935	0	0	0	0.119174	0	0	0	0	0	0
MA_10434362g0010	Specific	NE	NE	'stress.biotic.PR-proteins'	0	0	0	0	0	0.17053	0	0.151839	0.157024	0	0	0.460161	0.676392	0	0	0.838396	0	0.822275	0.872472	0	0	0	0	0	0.474388	0.690701	0.542536	0.314004	0	0.178761	0	0.194875	0.634068	0	0.739177	0.160122
MA_164157g0010	Archeaplastidia I	NE	NE	'protein.degradation.ubiquitin.E3.unspecified'	0	0	0	0.09348	0.306951	0.113687	0.100808	0	0	0.103525	0	0	0	0	0	0	0	0	0	0	0	0.251213	0	0	0.172505	0	0	0	0	0	0	0.129917	0.0845424	0.13127	0.0985569	0
MA_94238g0010	Specific	NR	NR	'not assigned.unknown'	2.65345	1.1171	0	0.4674	0	0.284217	0	0.253066	3.61155	0.828201	0	0.657373	0.946949	3.53406	0.619482	1.19771	2.76958	0.548183	0.734714	0	0	0.628032	0.260926	0.443564	0.690018	0.736748	0.493215	0.717724	1.81908	1.25133	0.424516	2.40346	1.09905	0.656349	0.246392	1.12086
MA_134586g0010	Archeaplastidia I	NR	NR	'not assigned.unknown'	17.6747	19.0766	19.2825	19.5373	18.4682	20.2362	18.6495	18.2713	18.8952	18.2722	16.93	17.9463	14.4748	16.1728	22.0536	23.1158	20.541	20.6117	19.0566	16.0487	21.028	15.1984	16.908	25.1057	21.9512	14.5508	12.0838	15.2068	17.9634	17.9357	26.0653	21.2414	13.6959	27.6323	17.3953	27.8079
MA_7767108g0010	Embryophyta	NE	NE	'not assigned.unknown'	0	0	0.270948	0	0	0	0	0	0.157024	0	0	0	0	0.179698	0	0	0	0	0	0.190301	0	0	0	0.266139	0	0	0	0	0	0	0	0	0	0	0	0
MA_132866g0010	Archeaplastidia I	NR	NR	'protein.degradation.ubiquitin.E2'	127.231	136.028	155.073	153.354	159.972	141.938	136.746	133.669	130.853	136.601	138.837	151.59	120.578	159.332	144.649	112.345	100.051	132.605	115.993	116.401	111.502	140.051	140.743	142.739	100.7	119.998	139.235	128.293	129.098	133.356	147.222	134.983	122.079	162.971	115.262	110.911
MA_154091g0010	Specific	NE	NE	'not assigned.unknown'	0	0	0	0	0	0	0	0	0	0	0	0	0	0	0	0	0	0	0	0	0	0	0	0	0	0	0	0	0	0	0	0	0	0	0	0
MA_367553g0010	Specific	NE	NE	'transport.metal'	0.179895	0	0	0	0.102317	0	0	0	0	0	0	0	0	0	0	0	0.115399	0	0	0	0.194254	0	0	0	0	0.0920935	0	0	0	0	0	0	0.169085	0.13127	0.0985569	0.106748
MA_10431621g0010	Specific	NR	NR	'signalling.in sugar and nutrient physiology'	11.963	11.7725	13.141	13.0405	11.8688	12.6192	13.5587	15.4876	10.9393	16.357	10.6926	7.88847	8.65782	13.2977	11.8941	14.3725	16.5021	12.2793	13.133	12.1792	15.5403	18.0873	12.9941	14.8594	16.4742	10.2224	10.8014	14.489	9.77754	11.6195	11.8865	7.0155	10.8214	12.9301	17.8388	11.5822
MA_526835g0010	Specific	NE	NE	'RNA.RNA binding'	0	0	0	0	0	0	0	0	0	0	0	0	0	0	0	0	0	0	0	0	0.0485635	0	0	0	0	0	0	0	0	0	0	0	0	0	0	0
MA_1574g0010	Archeaplastidia I	NE	NE	'development.unspecified'	0	0	0	0	0	0	0	0	0	0	0	0	0	0	0	0	0	0	0	0	0	0	0	0	0	0	0	0	0	0	0	0	0	0	0	0
MA_13351g0010	Specific	NE	NE	'not assigned.unknown'	0	0	0	0	0	0	0	0	0	0	0	0	0	0	0	0	0	0	0	0	0	0	0	0	0	0	0	0	0	0	0	0	0	0	0	0
MA_4685060g0010	Specific	NE	NE	'not assigned.unknown'	0	0	0	0	0	0	0	0	0	0	0	0	0	0	0	0	0	0	0	0	0	0	0	0	0	0	0	0	0	0	0	0	0	0	0	0
MA_16860g0010	Viridiplantae	NR	NR	'misc.oxidases - copper, flavone etc'	0.314816	0.902272	0.22579	0.56088	0	0.113687	0.151212	0.202453	0.889803	0.672914	1.55934	0.394424	1.08223	1.43759	0.371689	0.359313	0.0576995	0.109637	0	0.570902	0.388508	0.125606	0.156555	0.0887128	0.776271	0.782795	0.98643	0.40372	0.227385	0.893805	0	0.844459	0	1.3127	0	0.480367
MA_188345g0020	Specific	NE	NE	'not assigned.unknown'	0	0	0	0	0	0	0	0	0	0	0	0	0	0	0	0	0	0	0	0	0	0	0	0	0	0	0	0	0	0	0	0	0	0	0	0
MA_10431283g0010	Archeaplastidia I	NR	NR	'lipid metabolism.lipid degradation.lysophospholipases'	0.0899474	0.472619	0.0903162	0.18696	0.562743	0.625277	0.957675	0.202453	0.575755	0.362338	0.779672	0.591636	0.180371	0.539095	0	0.838396	0.230798	1.15118	0.0918392	0.444035	0.534198	0.439623	0.834962	0.310495	0.301883	1.05908	0.197286	0.628008	0.397923	0.536283	0.764129	0.259833	0.464983	0.13127	0.542063	0.213496
MA_4233271g0010	Specific	NE	NE	'signalling.receptor kinases.S-locus glycoprotein like'	0	0	0	0	0	0	0	0	0	0	0	0	0	0	0	0	0	0	0	0	0	0	0	0	0	0.230234	0	0	0	0	0	0	0	0	0	0
MA_10426708g0010	Viridiplantae	NE	NE	'Biodegradation of Xenobiotics.lactoylglutathione lyase'	0	0	0	0	0	0	0.050404	0	0	0	0	0	0	0	0	0	0	0	0	0.0634336	0	0.0628032	0	0	0.129378	0	0	0	0	0	0	0	0	0	0	0
MA_847283g0010	Embryophyta	NR	NR	'protein.degradation.ubiquitin.E3.SCF.FBOX'	12.008	16.6276	21.992	17.3405	19.9006	17.5646	25.958	17.4615	17.9531	21.7403	17.5983	19.9841	18.939	21.3841	22.2394	21.9181	15.4635	21.1599	17.7709	22.4555	18.017	22.2323	18.5257	23.1984	16.1723	20.0764	17.5091	13.2779	19.953	17.8165	22.5843	16.4994	17.4157	27.2385	24.245	15.2116
MA_52469g0010	Specific	NE	NE	'not assigned.unknown'	0.35979	0	0	0.09348	0.255792	0	0	0	0.261707	0	0	0	0.0901856	0.119799	0	0	0.115399	0	0	0	0.388508	0	0.260926	0.221782	0	0	0	0.224289	0.284231	0.476696	0	0	0.0845424	0	0.0985569	0
MA_10434679g0010	Specific	NR	NR	'RNA.regulation of transcription.HB,Homeobox transcription factor family'	19.0689	19.764	13.4119	11.7317	15.5522	13.6424	19.6071	16.9048	13.0853	13.3547	14.6467	16.4343	14.7904	18.5688	16.2304	16.2888	13.8479	16.281	12.7197	18.5226	19.3768	17.1453	10.6458	12.1537	16.2586	16.1164	15.8815	16.5076	11.7103	15.9097	17.575	13.6413	16.9085	19.231	21.6825	20.122
MA_10865g0010	Streptophyta	NR	NR	'not assigned.unknown'	1.0344	1.80454	1.30958	1.12176	0.562743	0.738964	1.56252	1.21472	0.837462	0.776439	1.50365	0.986059	0.721485	1.73708	1.11507	1.79656	1.38479	1.53491	0.918392	1.83957	1.40834	0.628032	1.25244	1.24198	1.59567	1.28931	1.18372	0.942012	2.04646	1.54926	1.35845	1.81883	0.676339	1.11579	0.985569	0.853986
MA_13585g0010	Specific	NE	NE	'not assigned.unknown'	0	0	0	0	0	0	0	0	0	0	0	0	0	0	0	0	0	0	0	0	0	0	0	0	0	0	0	0	0	0	0	0	0	0	0	0
MA_166377g0010	Specific	NE	NE	'not assigned.unknown'	0	0	0	0	0	0	0	0	0	0	0	0.328686	0	0	0	0	0	0.109637	0	0	0	0	0	0	0	0	0	0	0	0	0	0	0.0845424	0	0.0985569	0
MA_150680g0010	Specific	NE	NE	'protein.synthesis.ribosomal protein.eukaryotic.40S subunit.S8'	0	0	0	0	0	0	0	0	0	0	0	0	0	0	0	0	0	0	0	0	0	0	0	0	0	0	0	0	0	0	0	0	0	0	0	0
MA_10432805g0010	Specific	NR	NR	'secondary metabolism.flavonoids.flavonols'	16.4154	15.0808	17.9729	14.6764	14.1709	11.8234	16.0789	14.526	12.3526	14.8559	12.8646	13.6734	8.34217	14.3759	19.7615	13.2946	12.5208	16.4455	11.2503	18.2054	9.66413	8.98086	13.5159	17.6539	15.5685	9.57772	15.4869	12.6499	11.5398	15.9693	15.7071	16.2396	13.6959	20.6094	9.80641	17.0263
MA_785063g0010	Archeaplastidia I	NR	NR	'amino acid metabolism.degradation.branched chain group.leucine'	18.9339	23.4161	29.6689	24.2113	32.4856	29.2743	27.823	24.3449	24.3911	26.6577	27.1771	21.4961	18.1273	29.4705	24.6554	35.9313	27.5227	29.0537	14.3269	24.0413	25.5444	23.5512	13.3072	15.8352	20.0968	32.1867	31.8617	24.4475	26.2629	22.5835	23.2635	27.8022	19.0643	26.3852	27.2017	23.2711
MA_165953g0010	Specific	NR	NR	'not assigned.unknown'	0.764553	0.214827	0.0903162	1.07502	0	0	0.25202	0.708584	0	0.258813	0.111382	0.525898	0.496021	1.01829	0	0	0.115399	0.109637	0.229598	0.317168	0.242817	0.125606	0.260926	0.0887128	0.474388	0.230234	0.838465	0.224289	0.454769	0.297935	0	0.909417	0	0.13127	0.394228	0.106748
MA_10431262g0010	Specific	NR	NR	'not assigned.unknown'	0.269842	0	0.270948	0.28044	0	0	0	0	0.628096	0	0	0	0	0	0.371689	0.718625	0.346197	0	0	0	0	1.9469	0	0.266139	0	0	0	0	0	0.357522	0	0	0.507254	0	0.295671	0.320245
MA_416714g0010	Streptophyta	NR	NR	'stress.biotic.PR-proteins'	3.73282	4.08171	2.21275	3.08484	1.99518	2.95585	6.55251	4.04905	2.87877	2.53637	2.17194	8.01995	2.25464	5.45085	4.64612	2.15588	1.78868	2.19273	3.16845	4.12318	4.27358	4.01941	2.66144	2.39525	2.8032	2.80885	5.08011	4.6652	2.217	6.9121	7.9809	2.3385	5.96024	6.10405	3.64661	5.71103
MA_414920g0010	Prokaryotic	NR	NR	'protein.targeting.chloroplast'	1.66403	1.37489	1.30958	0.88806	2.35329	1.36424	0.856867	2.07514	1.25619	2.27755	1.05813	1.44622	0.992042	3.35437	1.48676	3.47336	1.84638	2.79573	2.70926	1.39554	1.79685	1.06765	1.409	0.975841	1.03503	1.70373	1.18372	3.54376	1.81908	1.01298	1.01884	0.7795	1.35268	1.24706	1.92186	0.90736
MA_10433598g0020	Specific	NE	NE	'misc.peroxidases'	0	0	0	0	0	0	0	0	0	0	0	0	0	0	0	0	0	0	0	0.190301	0	0	0	0	0	0.13814	0	0.134573	0	0	0	0	0	0	0	0
MA_10263988g0010	Specific	NE	NE	'not assigned.no ontology.epsin N-terminal homology (ENTH) domain-containing protein'	0	0	0	0	0	0	0	0	0	0	0	0	0	0	0	0	0	0	0	0	0	0	0	0	0	0	0	0	0	0	0	0	0	0	0	0
MA_18493g0010	Specific	NE	NE	'not assigned.unknown'	0	0	0	0	0	0	0.050404	0	0	0	0	0	0	0.0598994	0.0619482	0	0	0	0	0.0634336	0	0.0628032	0	0	0	0.0460467	0.147964	0	0	0.059587	0	0	0	0	0.0492785	0.0533741
MA_8413503g0010	Specific	NR	NR	'stress.biotic.PR-proteins'	1.43916	2.57792	0.632213	0.7011	1.63707	0.68212	0.957675	0.759197	2.30302	0	0.501218	0.788847	0.31565	1.25789	0.929223	1.07794	0.750094	0.931911	0.0918392	1.01494	0.679888	0	0.678407	0	0.948775	1.74978	1.67693	1.34573	1.76223	1.13215	0.25471	3.57271	3.71986	0.13127	4.82929	2.82883
MA_18425g0010	Gymnospermae	NE	NE	'RNA.regulation of transcription.unclassified'	0.0899474	0.128896	0.0903162	0	0	0.0568434	0.25202	0.101226	0.418731	0.310575	0.167073	0.197212	0.0450928	0	0.0619482	0.119771	0.230798	0.219273	0.0918392	0.253734	0.0485635	0.125606	0.0521851	0	0.0862523	0.368374	0.246607	0.0897155	0.170538	0.119174	0.25471	0.324792	0.0845424	0.459444	0.394228	0.106748
MA_393624g0010	Specific	NR	NR	'protein.targeting.secretory pathway.ER'	11.8281	18.647	16.3021	16.6394	13.8128	13.8698	17.0365	17.917	17.4297	19.5145	19.3804	16.0399	17	14.1363	18.5225	14.612	17.8292	20.1183	13.3626	19.601	16.803	16.9569	17.8995	19.0289	19.6224	13.6298	15.2403	13.2779	24.2733	21.3917	20.5466	18.2533	12.9773	26.1227	14.5864	23.5914
MA_7301228g0010	Viridiplantae	NE	NE	'signalling.receptor kinases.wheat LRK10 like'	0	0	0	0.04674	0	0	0	0	0	0.0517626	0	0	0	0	0	0	0	0	0	0	0	0	0	0	0	0	0.098643	0	0	0	0	0	0	0	0.0492785	0
MA_277759g0010	Specific	NR	NR	'not assigned.unknown'	84.1908	80.7748	92.5289	76.3732	92.1364	88.0504	84.477	89.7371	79.6635	89.4975	96.7907	75.6636	92.1697	96.9771	76.0105	80.6058	106.34	79.8703	82.0583	72.124	99.4094	96.9682	88.4538	81.882	93.4975	87.3507	93.0203	94.5152	84.3597	88.2484	73.8658	73.0781	97.4773	77.1866	76.973	85.5053
MA_10429735g0010	Viridiplantae	NE	NE	'Biodegradation of Xenobiotics'	0	0	0	0	0	0	0	0	0	0	0	0	0	0	0	0	0	0	0	0	0	0	0	0	0	0	0	0	0	0	0	0	0	0	0	0
MA_91482g0010	Specific	NR	NR	'transport.peptides and oligopeptides'	0.989422	1.28896	0.677371	0.42066	1.43244	0.625277	1.10889	1.01226	0.78512	1.13878	0.835363	1.97212	0.631299	0.658893	0.743379	0.359313	0.403897	0.767456	1.42351	0.951504	1.11696	0.879245	0.365296	0.532277	0.517514	0.920935	0.690501	0.134573	0.625308	0.357522	1.18865	0.714542	0.507254	1.3127	2.0697	1.76135
MA_118973g0010	Specific	7.46985e-07	23	'not assigned.unknown'	31.9313	42.2349	28.5851	32.6713	24.3003	25.75	30.8472	21.2575	32.0329	26.5542	31.0198	28.7272	22.6366	21.2643	25.7085	24.7926	19.5024	20.3376	19.5617	39.1385	24.3789	26.7542	26.771	26.1703	34.3715	27.3978	30.9739	26.6904	44.0558	36.4673	32.0085	48.5888	64.2099	52.7048	68.1028	75.2041
MA_3017g0010	Specific	NE	NE	'major CHO metabolism.degradation.starch.starch phosphorylase'	0	0	0	0	0	0	0	0	0	0	0	0	0	0	0	0	0	0	0	0	0	0	0	0	0	0	0	0	0	0	0	0	0	0	0	0
MA_10428903g0010	Archeaplastidia I	NR	NR	'protein.degradation.ubiquitin.E3.SCF.FBOX'	8.67993	9.23755	8.89614	11.2176	8.85041	9.09494	11.4417	8.45239	9.05505	8.54083	8.5207	9.79486	5.77188	9.16461	9.47808	10.4201	9.34732	10.0318	8.58697	9.4516	9.66413	7.7876	7.93214	11.5327	6.98644	8.01213	10.2095	7.76039	9.89123	8.22301	11.8865	8.44459	7.69335	12.4706	13.6009	9.98096
MA_244683g0010	Specific	NE	NE	'not assigned.unknown'	0	0	0	0	0	0	0	0	0	0	0	0	0.0450928	0	0	0	0	0	0	0	0	0	0	0	0	0	0	0	0	0	0	0	0	0	0	0
MA_105462g0020	Specific	NE	NE	'not assigned.unknown'	0	0	0	0	0	0	0	0	0	0	0	0	0	0	0	0	0	0	0	0	0	0	0	0	0	0	0	0	0	0	0	0	0	0	0	0
MA_48892g0010	Specific	NR	NR	'secondary metabolism.flavonoids.dihydroflavonols.flavonoid 3''-monooxygenase'	0.494711	0.171861	0.0903162	1.02828	0.102317	0.454747	0.201616	0.556744	0.418731	0.310575	0.334145	0.262949	0.766578	0.119799	0.805327	0.958167	0.461596	0.219273	0.275518	0.253734	0.0971269	0.251213	0.10437	1.77426	0	0.368374	0.197286	0.179431	0.341077	0.655457	0	0.129917	0.0845424	0.13127	0.295671	0
MA_10112136g0010	Specific	NR	NR	'transport.peptides and oligopeptides'	0.35979	0.343723	0.0903162	0.79458	0	0.113687	0.705655	0	0.104683	0.103525	0.111382	0.72311	0.0901856	0.119799	0.309741	0.598854	0	1.26082	0.367357	0.126867	0	0	0.10437	0.221782	0.862523	0.230234	0.838465	0	0.113692	0.297935	1.44335	0.129917	0.211356	0.328174	0.542063	0.90736
MA_9304136g0010	Archeaplastidia I	NE	NE	'RNA.regulation of transcription.unclassified'	0.0449737	0.128896	0.406423	0.04674	0.0511585	0.0568434	0.151212	0	0	0	0.111382	0.328686	0.0901856	0.419296	0.123896	0.239542	0.173099	0.109637	0.0459196	0.126867	0.0485635	0	0.260926	0.0443564	0	0.230234	0.098643	0.0897155	0.113692	0	0.0849032	0.38975	0.0422712	0.0656349	0.0985569	0.106748
MA_31969g0010	Archeaplastidia I	NE	NE	'stress.biotic'	0.584658	0.257792	0.406423	0.42066	0.562743	0.738964	0.554443	0.556744	0.104683	0.362338	0.111382	0.460161	0.541114	0.119799	0.247793	0.239542	0.173099	0.164455	0.367357	0.380601	0.339944	0.439623	0.313111	0.266139	0.301883	0.644654	0.443893	0.40372	0.511615	0.238348	0.25471	0.844459	0.71861	0.459444	0.295671	0.480367
MA_11267g0020	Archeaplastidia I	4.7121e-10	24	'RNA.regulation of transcription.MYB-related transcription factor family'	40.3414	36.4776	23.437	26.782	33.6111	28.9901	27.9742	23.5351	14.0275	8.54083	11.8065	13.0817	5.14058	5.51074	8.92054	8.14442	3.69277	8.11311	7.62265	15.5412	10.1498	10.9278	9.91517	9.75841	18.5442	21.2276	15.5363	13.0087	12.4493	19.0679	25.471	16.9541	19.7829	40.1686	33.7557	38.6429
MA_7125630g0010	Specific	NR	NR	'not assigned.unknown'	1.709	6.53073	3.43201	5.32836	3.37646	5.40012	0.453636	3.8466	7.95588	12.5265	0	1.84064	1.8939	4.55235	4.70806	1.07794	6.00075	1.53491	9.3676	5.39185	5.77905	3.57978	1.20026	3.7703	1.20753	1.74978	1.87422	3.81291	3.75185	1.96637	3.22632	0.909417	1.6063	3.74119	5.12496	2.77545
MA_8074171g0010	Viridiplantae	NR	NR	'not assigned.unknown'	9.17464	13.7919	10.4767	7.43166	9.362	8.29913	12.1474	7.08584	8.79335	6.93619	7.46258	5.98209	9.33421	10.2428	6.19482	8.38396	10.559	11.1829	5.32667	10.2762	9.61557	8.98086	8.29744	7.45188	8.15084	6.72283	7.05297	7.67067	9.72069	7.26962	9.08464	4.74196	4.22712	5.57897	14.4386	8.80673
MA_1080788g0010	Embryophyta	NE	NE	'not assigned.unknown'	0	0	0	0	0	0	0.050404	0	0	0	0	0	0	0	0	0	0	0	0	0	0	0	0	0	0	0	0	0	0	0	0	0	0	0	0	0
MA_36439g0010	Specific	NE	NE	'not assigned.unknown'	0	0	0	0	0	0	0	0.303679	0	0	0.334145	0	0	0	0	0	0	0	0.413276	0.190301	0	0	0.156555	0.266139	0	0	0	0.134573	0	0.357522	0.25471	0.194875	0	0	0	0
MA_164923g0010	Specific	NR	NR	'not assigned.unknown'	0.719579	0.601515	0.270948	0.32718	0.306951	0.34106	0.806463	0.556744	0.314048	0.258813	0.445527	0.591636	0.225464	0.479195	0.495586	0.239542	0.346197	0.493365	0.367357	0.634336	0.485635	0.628032	0.365296	0.354851	0.776271	0.598608	0.394572	0.358862	0.284231	0.774631	0.594323	0.259833	0.464983	0.656349	1.62619	0.853986
MA_10436695g0020	Specific	NE	NE	'development.unspecified'	0	0	0	0	0	0	0	0	0	0	0	0.262949	0	0	0	0	0	0	0	0	0	0	0	0	0	0	0	0	0	0	0	0	0	0	0	0
MA_847432g0010	Viridiplantae	NE	NE	'not assigned.unknown'	0	0	0	0	0	0	0	0	0	0	0	0	0	0	0	0	0	0	0	0	0	0	0	0	0	0	0	0	0	0	0	0	0.0845424	0	0	0
MA_10166468g0010	Specific	NE	NE	'not assigned.unknown'	0	0	0	0	0	0	0	0	0	0.465863	0	0	0	0	0	0	0	0	0	0	0	0	0	0	0	0	0	0	0	0	0	0	0	0	0	0
MA_6556803g0010	Specific	NR	NR	'secondary metabolism.isoprenoids.mevalonate pathway.HMG-CoA reductase'	1.66403	0.257792	0.0903162	0.7011	0.306951	0.227373	0.957675	0.202453	0.314048	0.517626	0	0.262949	0.450928	0	0.495586	0.239542	0	0.32891	0.0918392	0.126867	0.194254	0	0	0.0887128	0.345009	0.184187	0.295929	0.269146	0.739	0.119174	0.339613	0.844459	0.972237	0	2.02042	0.90736
MA_1521g0010	Gymnospermae	NE	NE	'secondary metabolism.phenylpropanoids'	0	0	0.0451581	0	0.102317	0	0	0	0.104683	0.0517626	0	0	0.0450928	0	0	0	0	0	0.0918392	0	0	0	0	0.0443564	0	0	0.0493215	0	0	0	0	0.0649583	0	0	0.0492785	0.0533741
MA_10427841g0010	Archeaplastidia I	NR	NR	'not assigned.unknown'	6.1614	7.5619	7.63172	8.08602	4.29731	7.04858	9.52635	6.73155	8.37462	9.11021	5.79185	7.29684	5.72679	13.0581	9.10639	7.78511	9.98202	10.0318	5.51035	10.3397	7.77015	8.79245	6.78407	8.11722	6.46892	5.7098	4.98147	5.11378	6.82154	8.75929	6.62245	5.26163	7.31291	12.8644	11.4326	10.6214
MA_39377g0010	Archeaplastidia I	NE	NE	'not assigned.unknown'	0	0	0	0	0	0	0	0.253066	0	0	0	0	0	0	0	0	0	0	0	0	0	0	0	0	0	0	0.838465	0	0.284231	0	0	0.324792	0	0	0	0
MA_54068g0010	Specific	NE	NE	'not assigned.unknown'	0	0	0	0	0	0	0	0	0	0	0	0	0	0	0	0	0	0	0	0	0	0	0	0	0	0	0.098643	0	0	0	0	0	0	0	0	0
MA_205795g0010	Prokaryotic	NR	NR	'transport.sulphate'	11.3783	14.5652	13.5474	12.1057	12.8408	9.66337	16.6837	11.5904	10.4159	15.0111	13.8113	14.7909	11.9045	16.2926	13.3808	13.6539	10.8475	13.3757	11.6177	14.9069	17.3372	10.1741	12.6288	12.3754	12.9378	13.6298	11.2946	11.4387	10.9145	13.8838	11.2072	16.4345	11.7091	15.2929	17.7895	16.973
MA_13174g0010	Specific	NE	NE	'not assigned.unknown'	0.134921	0.0429653	0.0903162	0.09348	0.102317	0	0.151212	0.0506131	0.209365	0.103525	0.0556909	0	0	0.0598994	0	0	0	0	0.137759	0.0634336	0.0971269	0.125606	0.208741	0.221782	0.172505	0.184187	0	0	0	0.178761	0.169806	0.129917	0.253627	0.13127	0.197114	0.106748
MA_17795g0010	Archeaplastidia I	NR	NR	'DNA.synthesis/chromatin structure.histone.core.H2B'	75.7807	75.4471	72.8851	83.5244	77.7609	90.6652	91.584	76.5777	105.887	71.4324	107.428	84.6696	84.6392	70.5016	87.7187	85.9955	72.009	97.7959	75.4459	73.1389	71.6311	68.8323	80.4173	70.5711	90.0043	63.7747	80.7886	59.4814	103.289	76.8673	82.2712	85.0305	78.5398	89.526	69.0391	88.0673
MA_7551873g0010	Specific	NE	NE	'protein.postranslational modification.kinase'	0	0	0	0	0	0	0	0.303679	0	0	0	0	0	0	0	0	0	0	0	0	0	0	0	0	0	0	0	0	0	0	0	0	0	0	0	0
MA_8158336g0020	Specific	NE	NE	'not assigned.unknown'	0	0	0	0	0	0	0	0	0	0	0.0556909	0	0	0	0.0619482	0	0.0576995	0	0	0.0634336	0	0	0	0	0	0	0	0	0	0.059587	0	0	0	0	0	0
MA_10432241g0010	Specific	NR	NR	'signalling.receptor kinases.leucine rich repeat XII'	0.674606	0.902272	0.587055	0.56088	0.562743	0.51159	1.36091	1.1641	0.680438	1.29406	1.16951	1.24901	0.676392	1.31779	1.48676	1.31748	0.865493	0.822275	0.734714	1.01494	1.0684	0.376819	0.365296	0.887128	0.948775	1.19722	1.28236	1.03173	0.625308	0.893805	1.01884	1.03933	0.676339	0.721984	0.887012	0.90736
MA_140138g0020	Archeaplastidia I	NR	NR	'not assigned.no ontology.hydroxyproline rich proteins'	5.53177	4.38246	2.48369	2.85114	3.58109	3.63797	6.04847	4.2515	2.77409	4.29629	3.95405	5.25898	3.7427	5.45085	4.77001	3.83267	3.57737	3.72765	3.26029	6.34336	5.87618	4.14501	3.39203	3.41544	4.87326	4.78886	4.73486	4.08205	3.695	4.34985	5.09419	4.02742	3.59305	4.46317	5.42063	4.91042
MA_101186g0010	Archeaplastidia I	NE	NE	'not assigned.unknown'	0	0	0	0	0	0	0	0	0	0	0	0	0	0	0	0	0	0	0	0	0	0	0	0	0	0.0920935	0	0	0	0	0	0	0	0	0	0
MA_10425951g0010	Viridiplantae	NR	NR	'lipid metabolism.lipid degradation.beta-oxidation.acyl-CoA thioesterase'	3.05821	3.13647	2.7998	2.5707	2.60908	3.52429	3.12505	3.49231	1.93663	3.20928	3.56422	2.43228	3.51724	2.33608	4.39832	2.27565	1.84638	1.75419	2.84702	2.79108	2.91381	1.63288	2.97455	2.21782	2.15631	1.98001	2.26879	1.34573	3.12654	2.62183	2.37729	2.85817	2.494	2.88794	2.36537	4.00306
MA_141g0010	Embryophyta	NR	NR	'transport.amino acids'	0.35979	0	0.903162	0.88806	0.409268	0.454747	0.403232	0.556744	0.366389	0.776439	0.445527	1.44622	0.811671	1.55738	1.61065	1.55702	0.173099	0.548183	1.28575	0.824636	1.01983	3.01456	0.521851	0.443564	1.63879	3.45351	1.62761	0.358862	0.341077	0	0.509419	0.129917	1.39495	0.459444	0.443506	0.0533741
MA_1581613g0010	Prokaryotic	NE	NE	'PS.lightreaction.photosystem II.PSII polypeptide subunits'	0	0	0	0	0	0	0	0	0	0	0	0	0	0	0	0	0	0	0	0	0	0	0	0	0	0	0	0	0	0	0	0	0	0	0	0
MA_10433337g0010	Archeaplastidia I	NR	NR	'not assigned.no ontology'	5.39685	4.59729	3.20622	3.78594	3.47878	4.03588	3.12505	4.85886	4.23965	3.00223	5.5134	4.66735	3.38196	5.93004	5.57534	3.59313	4.32746	4.44028	5.00524	5.01125	5.92474	4.01941	4.12263	5.63327	3.96761	4.42049	3.99504	5.47264	3.01285	3.33687	4.33006	4.61204	4.90346	2.6254	7.0961	6.29815
MA_10436257g0010	Viridiplantae	NR	NR	'not assigned.unknown'	49.4261	67.5845	64.4857	60.3881	59.088	53.5464	63.5594	63.3676	59.3027	55.593	61.1486	47.1994	45.2281	59.6598	51.8507	48.3874	59.142	59.2586	51.3381	65.4	66.2406	50.8078	58.6561	54.1592	61.196	43.6523	45.0798	57.7768	58.4379	56.0118	55.6116	50.0829	46.7096	60.3841	58.395	62.3943
MA_5856g0010	Archeaplastidia I	0.00043612	24	'not assigned.unknown'	8.00532	8.37824	6.54792	7.80558	7.31566	7.50332	8.21584	6.73155	6.3333	5.90093	7.18412	6.83668	4.50928	7.06813	6.31872	7.18625	6.52005	6.19447	5.46443	5.96276	6.21612	7.28517	6.52314	6.52039	6.98644	7.50562	8.53262	6.6838	6.99208	7.92508	7.04697	7.27534	6.25613	8.66381	9.11652	8.91348
MA_10171004g0010	Specific	NE	NE	'not assigned.unknown'	0	0	0	0	0	0	0	0	0	0	0	0	0	0	0	0	0	0.164455	0	0	0	0.18841	0	0	0	0	0	0	0	0	0	0.194875	0	0	0	0
MA_5930844g0010	Specific	NR	NR	'secondary metabolism.phenylpropanoids.lignin biosynthesis.4CL'	15.6958	20.7093	16.8891	10.7969	11.0502	19.8383	12.1474	8.45239	15.4407	28.0036	8.46501	13.2132	7.07957	12.6388	19.8234	11.7375	17.8868	18.09	16.4851	19.0301	12.6751	16.3916	18.7345	15.2586	14.2316	14.2745	9.22312	14.9825	21.8289	19.0679	9.59406	13.7062	13.9495	11.2892	10.8905	13.3969
MA_10427077g0010	Archeaplastidia II	NR	NR	'not assigned.unknown'	10.7487	12.4599	7.63172	7.75884	8.13419	10.6297	15.4236	12.6027	7.43247	11.5948	10.3585	10.8467	7.89124	12.4591	10.0976	11.7375	9.34732	9.42875	8.31145	14.9703	11.0239	8.72965	9.1324	8.69386	12.6791	14.4126	12.2317	7.80525	9.37962	11.8578	10.4431	10.3933	8.70786	10.239	11.6297	15.1582
MA_5662994g0010	Specific	NR	NR	'not assigned.unknown'	1.48413	1.16006	0.722529	0.4674	1.38128	2.27373	2.01616	0.303679	0.680438	2.0705	0.556909	1.77491	0.901856	0.359396	2.29208	1.55702	0.750094	1.48009	1.05615	3.42541	1.31121	0.376819	0.156555	0.887128	2.88945	3.5456	2.31811	0.897155	0.909539	1.19174	4.24516	3.05304	2.70536	1.96905	3.30166	5.01717
MA_160313g0010	Prokaryotic	NE	NE	'amino acid metabolism.synthesis.aromatic aa.phenylalanine and tyrosine'	0	0	0	0	0	0	0	0	0	0	0	0	0	0	0	0	0	0	0	0	0	0	0	0	0	0	0	0	0	0	0	0	0	0	0	0
MA_10432951g0010	Specific	1.60561e-06	13	'transport.sugars'	9.26458	5.88625	7.67687	9.72192	2.45561	11.0276	18.8007	10.5275	17.9531	23.6555	50.7344	30.6336	19.4801	44.5652	27.8147	30.5416	34.6774	51.3099	22.7302	41.8662	18.4056	15.1984	28.18	22.5331	35.1047	24.8652	25.4499	16.3282	21.431	16.446	15.3675	25.7235	17.7962	9.38579	6.01197	13.8239
MA_13847g0010	Archeaplastidia II	NR	NR	'Co-factor and vitamine metabolism.iron-sulphur clusters'	30.4922	30.8491	34.6362	29.8669	28.9045	31.946	34.8291	32.0381	37.8951	33.5422	32.1336	26.8865	28.9496	34.562	35.1866	32.937	33.2926	36.3445	31.4549	34.6982	29.818	31.8412	36.2165	37.9691	33.5953	25.8783	28.3105	30.7275	30.4127	30.3894	32.9424	33.1288	32.6756	39.3153	29.5178	32.9318
MA_10429923g0010	Embryophyta	NR	NR	'stress.biotic.PR-proteins'	9.30956	10.0539	11.5605	16.172	22.1005	23.0216	13.8107	15.2346	22.3498	22.1026	7.01705	20.7072	25.1618	12.0997	17.8411	9.10259	9.05882	7.12638	16.3015	13.1307	9.61557	19.2178	14.5597	23.1541	5.21826	14.9191	7.54619	10.9004	11.9945	8.81888	11.8015	10.7831	9.29966	7.94182	8.42662	3.36257
MA_6307g0010	Archeaplastidia I	NR	NR	'RNA.regulation of transcription.unclassified'	12.053	21.8694	16.5279	15.4242	19.4402	22.1689	15.6252	14.9309	19.2616	18.0134	14.7581	21.3646	20.427	21.0247	17.5313	14.612	16.0405	18.9123	22.3169	21.948	14.7633	16.8941	18.0039	26.1703	18.6736	13.814	21.5535	16.1488	17.6223	22.8218	15.8769	21.2414	18.2189	18.8372	13.9458	22.7907
MA_821302g0010	Embryophyta	NR	NR	'not assigned.unknown'	65.1669	96.8009	117.772	103.576	92.2899	67.0183	78.6302	69.0869	120.699	67.0843	89.5509	56.9942	59.8833	98.5345	78.6123	71.5032	109.283	59.6971	80.6348	78.8479	79.6441	100.297	75.0944	101.133	67.9668	50.4212	58.9392	76.3927	64.6341	93.9092	49.8382	55.2796	54.9948	82.6343	77.4165	90.8961
MA_5852396g0010	Specific	NR	NR	'stress.biotic.PR-proteins'	0.539685	0.687445	0.270948	0.28044	0.613901	0.51159	0.655251	0.303679	0.209365	0.20705	0.556909	1.0518	0.180371	0.119799	0.743379	0	0.519296	0.32891	0	0.761203	1.01983	0.314016	0.417481	0.354851	0.345009	0.552561	0.246607	0.358862	0	1.13215	1.27355	0.38975	0.422712	0.590714	0.739177	0.853986
MA_10432783g0010	Specific	NE	NE	'not assigned.unknown'	0	0	0	0	0	0	0	0	0	0	0	0	0	0	0	0	0	0	0	0	0	0	0	0	0	0	0	0	0	0	0	0	0	0	0	0
MA_203546g0010	Viridiplantae	NE	NE	'protein.degradation.ubiquitin.E3.RING'	0	0	0	0	0	0	0	0	0	0	0	0	0	0	0	0	0	0	0	0	0	0	0	0	0	0	0	0	0	0	0	0	0	0	0	0
MA_10433989g0010	Specific	NE	NE	'cell.vesicle transport'	0	0	0	0	0	0	0	0	0	0.20705	0	0	0	0	0	0	0	0	0	0	0	0	0	0	0	0	0.443893	0	0	0	0	0	0	0	0	0
MA_64903g0010	Embryophyta	0.00049924	22	'cell.organisation'	6.52119	8.679	5.5996	3.7392	5.4228	4.49063	5.39322	4.40334	5.4435	6.47032	3.50852	6.77094	3.56233	4.31276	5.1417	5.98854	3.40427	4.65956	5.09708	3.86945	6.84745	6.90836	6.05347	5.54455	7.33145	9.1633	6.60908	5.78665	6.42362	7.86549	7.30168	7.08046	5.45298	12.3394	11.5312	8.59323
MA_8520921g0020	Specific	NE	NE	'protein.postranslational modification.kinase'	0	0	0	0	0	0	0.100808	0	0	0	0	0	0	0	0	0	0	0	0	0	0	0	0	0	0	0	0	0	0	0	0	0.129917	0	0	0	0
MA_10427579g0020	Tracheophyta	NE	NE	'not assigned.unknown'	0.404763	0.0429653	0	0.14022	0.0511585	0.34106	0.201616	0.151839	0.157024	0	0.0556909	0	0.0450928	0.179698	0	0	0.173099	0.0548183	0	0.380601	0	0	0.0521851	0.0443564	0.56064	0	0.0493215	0.269146	0.227385	0	0.0849032	0	0.380441	0.459444	0.0492785	0
MA_120190g0010	Archeaplastidia I	NE	NE	'protein.synthesis.ribosomal protein.eukaryotic.40S subunit.S23'	0	0	0	0.09348	0	0	0	0	0	0	0	0	0	0	0.123896	0	0	0	0	0	0	0	0	0	0	0	0	0	0	0	0	0	0	0	0	0
MA_10326250g0010	Specific	NE	NE	'not assigned.unknown'	0	0	0	0	0	0	0	0	0	0	0	0	0	0	0	0	0	0	0.137759	0	0	0	0	0	0	0	0	0	0	0	0	0	0	0	0	0
MA_580893g0010	Prokaryotic	NE	NE	'stress.abiotic.drought/salt'	0	0	0	0	0	0	0	0	0	0	0	0	0	0	0	0	0	0	0	0	0	0	0	0	0	0	0	0	0	0	0	0	0	0	0	0
MA_10433093g0010	Archeaplastidia I	NE	NE	'cell.cycle'	0	0	0	0	0	0.51159	0	0	0.471072	0	0	0.262949	0	0	0	0	0	0	0	0	0	0	0	0.177426	0	0	0	0	0	0	0	0.259833	0	0	0	0
MA_97492g0010	Archeaplastidia I	NR	NR	'protein.degradation.ubiquitin.E3.APC'	3.64287	3.90984	3.88359	4.4403	3.27414	4.14957	3.93151	4.15028	3.87326	3.41633	3.45283	3.61555	3.29178	4.07316	4.08858	4.67106	4.32746	5.48183	3.81133	3.74258	3.54513	4.14501	3.80951	3.81465	4.48512	3.91397	3.74843	2.78118	4.14977	3.33687	3.39613	2.85817	4.18485	3.41301	3.30166	3.89631
MA_89862g0010	Viridiplantae	NE	NE	'development.unspecified'	0	0	0	0	0	0	0	0	0	0	0	0	0	0	0	0	0	0	0	0	0	0	0	0	0	0	0	0	0	0	0	0	0	0	0	0
MA_5775410g0010	Archeaplastidia II	1.14053e-05	9	'not assigned.unknown'	0.0899474	0.472619	0	0.51414	0.306951	0	1.15929	0.911036	0.837462	0.672914	0.723981	0.72311	0.496021	1.19799	0.805327	0.239542	0.923192	0.219273	0.0918392	0.824636	0.437071	0.565229	0.313111	0.576633	0.172505	0.414421	0.197286	0.0897155	0	0.357522	0	0	0.0845424	0	0.0985569	0.106748
MA_437045g0010	Archeaplastidia I	NE	NE	'not assigned.unknown'	0	0	0	0	0	0	0	0	0	0	0	0	0	0	0	0	0	0	0	0	0	0	0	0	0	0	0	0	0	0	0	0	0	0	0	0
MA_10434795g0010	Archeaplastidia I	NR	NR	'misc.aminotransferases.aminotransferase class IV family protein'	0.854501	0.64448	0.361265	0.79458	0.613901	0.34106	0.856867	0.96165	0.314048	0.931726	0.835363	1.11753	0.811671	0.838592	0.433638	0.718625	0.519296	0.603001	0.505116	0.634336	1.01983	0.690836	0.469666	0.532277	0.776271	0.644654	0.937108	0.852297	0.511615	0.536283	0.339613	0.324792	0.929966	0.853254	0.492785	0.640489
MA_8775348g0010	Specific	NR	NR	'not assigned.unknown'	0.134921	1.54675	1.17411	2.1033	0.972011	0.51159	0.806463	1.46778	3.40219	0.672914	0.334145	0.854585	0.270557	0.778692	1.61065	0.718625	0.750094	0.493365	0.734714	0.570902	0	0.816442	2.03522	1.86297	1.12128	0.874888	0.789144	2.19803	1.08008	0.953393	1.61316	0.844459	2.07129	0.393809	0	2.08159
MA_90573g0010	Prokaryotic	NR	NR	'hormone metabolism.abscisic acid.synthesis-degradation.synthesis.9-cis-epoxycarotenoid dioxygenase'	211.601	187.157	289.192	159.056	290.58	196.053	122.633	163.936	229.621	238.677	273.386	204.903	403.491	245.288	85.9222	148.516	218.393	158.973	250.905	56.329	210.717	266.788	193.085	175.385	124.117	201.731	173.908	197.015	154.678	101.298	105.195	46.2503	233.971	139.474	168.877	58.7115
MA_98284g0010	Specific	NE	NE	'RNA.regulation of transcription.unclassified'	0	0	0	0	0	0	0	0	0	0	0	0	0	0	0	0	0	0	0	0	0	0	0	0	0	0	0	0	0	0	0	0	0	0	0	0
MA_636666g0010	Archeaplastidia II	0.000250825	21	'not assigned.unknown'	10.6138	10.3117	6.23182	8.27298	4.70658	9.26547	9.52635	6.63032	4.92009	3.51986	7.96379	8.2829	3.92308	5.81024	8.98249	9.82121	2.94268	7.72938	6.47466	12.6233	7.28452	6.53154	10.2805	7.54059	14.9648	16.1164	13.4154	9.24069	9.49331	11.7386	14.8581	15.1353	14.8795	9.38579	13.6501	15.7987
MA_10386g0020	Tracheophyta	NR	NR	'hormone metabolism.auxin.induced-regulated-responsive-activated'	4.99208	6.96038	2.75464	7.15122	2.60908	2.50111	4.08272	3.74537	2.146	3.67514	2.72885	3.8785	3.1114	2.45588	4.70806	5.86877	1.55789	3.78246	2.93885	1.39554	1.9911	2.57493	5.00977	4.79049	4.01073	2.02606	3.50183	1.43545	1.53485	1.90679	5.85832	3.96246	1.73312	5.77587	2.02042	3.52269
MA_10431347g0010	Specific	0.00906165	24	'signalling.receptor kinases.leucine rich repeat VIII.VIII-2'	4.58732	5.28474	4.96739	5.42184	4.8089	6.25277	6.50211	5.46622	5.33882	5.22802	4.39958	5.85062	3.65252	3.83356	5.57534	4.07221	3.00037	4.87883	3.67357	6.21649	4.61353	4.64744	4.12263	4.08079	4.787	5.52561	5.42536	4.39606	4.09292	6.01829	6.96206	3.96246	5.87569	8.13873	6.99754	7.09876
MA_9649g0010	Specific	NE	NE	'hormone metabolism.jasmonate.synthesis-degradation.12-Oxo-PDA-reductase'	0	0	0	0	0	0	0	0	0	0	0	0	0	0	0	0	0	0	0	0	0	0	0	0	0	0	0	0	0	0	0	0	0	0	0	0
MA_10002030g0010	Prokaryotic	NR	NR	'RNA.processing.RNA helicase'	0.35979	0.601515	0.361265	0.65436	0.511585	0.568434	1.66333	0.96165	0.209365	0.155288	0.501218	0.197212	0.496021	0.95839	0.309741	0.598854	0.634695	0.712638	0.551035	0.126867	0.388508	0.565229	0.365296	0.354851	0.56064	1.28931	0.887787	0.762581	1.30746	0.417109	1.35845	0.714542	0.676339	0.656349	0.739177	0.747238
MA_10432148g0010	Prokaryotic	NR	NR	'protein.synthesis.ribosomal protein.prokaryotic.chloroplast.30S subunit.S10'	99.9766	99.8085	135.248	108.39	123.036	115.96	88.1061	119.042	131.22	99.2806	140.174	80.2652	140.239	116.564	98.8074	99.4098	119.38	79.7058	113.972	109.55	103.732	156.38	109.171	92.4388	87.5892	82.2855	105.597	114.746	100.902	94.8626	78.1959	74.2474	90.9676	86.3755	99.4439	95.1661
MA_106058g0010	Embryophyta	NE	NE	'not assigned.unknown'	0.314816	0.171861	0.316107	0.09348	0.255792	0.284217	0.50404	0.0506131	0.366389	0.258813	0	0.131475	0.0901856	0.0598994	0.123896	0	0	0.438547	0	0.126867	0	0.314016	0.208741	0.177426	0	0.0460467	0.098643	0.314004	0.227385	0.059587	0.169806	0.129917	0.0845424	0	0.0985569	0.106748
MA_10110864g0010	Specific	NR	NR	'not assigned.unknown'	27.7038	23.588	16.3472	16.9199	19.8495	24.1016	24.5467	20.9538	19.5233	23.552	23.3345	19.3925	14.7003	21.0846	21.8058	17.3668	17.3099	24.3941	19.975	20.3622	26.4185	14.9472	22.7005	20.1822	21.865	26.7071	14.5498	15.5656	17.9634	25.6224	16.641	17.7986	18.388	26.5165	26.019	23.7515
MA_19724g0020	Specific	NR	NR	'not assigned.unknown'	30.5821	35.6612	38.565	39.916	29.2626	32.0028	40.424	26.5719	40.7739	33.4904	34.7511	30.5021	24.5305	30.9081	29.0537	47.7886	38.1394	37.0572	31.2253	35.0788	37.5881	32.0925	32.5635	37.4812	35.0184	26.9834	29.8395	26.5109	34.3919	35.2159	37.4423	44.8213	28.9558	38.1995	34.692	45.3146
MA_93776g0010	Specific	NR	NR	'not assigned.unknown'	11.7381	17.8306	18.7406	10.5632	14.0174	9.94759	14.718	11.0843	11.4628	18.6345	13.3658	11.9642	12.9867	17.85	16.1685	14.7318	18.0022	16.0069	14.3269	13.7017	18.6484	17.8989	14.664	13.5287	15.8273	14.0443	8.08872	16.0142	15.5758	14.8968	14.5184	10.6532	16.1053	11.9456	15.3749	16.4926
MA_10436979g0010	Gymnospermae	NR	NR	'not assigned.unknown'	5.35187	13.4911	0.94832	8.50668	20.8215	11.255	8.51827	13.5137	0.680438	9.6796	12.5861	7.09963	12.5358	7.18793	0.929223	0.838396	9.23192	0.548183	12.3524	3.55228	5.34198	6.90836	7.61903	0.842772	0.431262	8.74888	6.70772	11.2593	0.454769	10.4277	8.74503	8.5745	6.84793	0.459444	9.51074	3.41594
MA_683912g0010	Specific	NE	NE	'signalling.calcium'	0	0.128896	0	0.14022	0.153475	0.34106	0	0.303679	0.157024	0.155288	0.167073	0	0.135278	0	0	0	0	0.164455	0	0.190301	0.485635	0.376819	0	0	0.129378	0	0.147964	0.269146	0	0.178761	0	0.844459	0.126814	0.196905	0.147835	0
MA_185981g0010	Specific	NE	NE	'not assigned.unknown'	0	0	0	0	0	0	0	0	0	0	0	0	0	0	0	0	0	0.109637	0	0	0	0	0	0	0	0	0	0	0	0	0	0	0	0	0	0
MA_10429575g0010	Specific	NE	NE	'misc.cytochrome P450'	0	0	0	0	0	0	0	0	0	0	0	0	0	0	0	0	0	0	0	0	0	0	0	0	0	0	0	0	0	0	0	0	0	0	0	0
MA_95086g0010	Specific	NE	NE	'RNA.regulation of transcription.MYB domain transcription factor family'	0	0	0	0	0	0	0	0	0	0	0	0	0	0	0	0	0	0	0	0	0	0	0	0	0	0	0	0	0	0	0	0	0	0	0	0
MA_12160g0010	Specific	NR	NR	'not assigned.unknown'	1.75397	2.14827	1.3999	0.51414	0.562743	2.44426	3.52828	1.77146	1.62258	0.983489	2.39471	3.28686	1.21751	1.85688	1.42481	0.359313	1.55789	2.35719	1.97454	2.47391	1.89398	0.690836	1.20026	2.08475	4.87326	1.42745	2.31811	1.92888	2.84231	2.32389	3.31123	2.27354	2.28264	3.28174	0.739177	4.59017
MA_10434612g0010	Archeaplastidia I	NR	NR	'stress.abiotic.touch/wounding'	14.8413	17.4869	13.7281	12.9937	17.2916	13.2445	16.4821	14.1211	10.5206	11.9054	12.3077	11.1096	9.83023	15.0347	12.8852	14.2527	14.6557	15.0202	12.8575	16.4927	14.4719	19.3434	12.681	13.1739	12.5066	11.834	9.71633	12.5602	11.3692	12.7516	14.009	11.3677	12.4277	15.9493	19.9578	15.692
MA_19406g0010	Archeaplastidia I	0.000188769	3	'cell.cycle.peptidylprolyl isomerase'	102.495	132.591	128.836	171.302	139.049	143.7	125.153	100.72	132.685	142.968	123.522	127.333	102.586	124.95	111.321	119.052	113.495	118.627	93.6301	90.71	97.9039	97.4706	113.659	116.036	106.91	102.868	100.073	95.2778	134.384	104.158	109.355	132.515	118.317	143.347	114.572	141.975
MA_19090g0010	Streptophyta	NR	NR	'development.unspecified'	117.561	112.827	99.709	111.288	83.1837	121.133	129.639	119.245	103.427	124.437	128.869	185.708	102.812	99.1934	142.605	148.636	71.2589	120.655	88.3034	98.322	101.012	91.3787	110.424	93.3259	123.901	170.603	115.462	111.157	129.95	108.627	118.44	128.488	147.907	131.532	93.5305	126.337
MA_14247g0010	Specific	NE	NE	'not assigned.unknown'	0	0	0	0	0	0	0	0	0	0	0	0	0	0	0	0	0	0	0	0	0	0	0	0	0	0	0	0	0	0	0	0	0	0	0	0
MA_286894g0010	Archeaplastidia I	NR	NR	'misc.myrosinases-lectin-jacalin'	84.4606	73.7715	117.366	80.0657	117.102	82.6502	70.0615	77.3369	72.7545	76.6604	56.5819	38.7193	62.8143	80.0256	59.2225	52.3399	116.322	70.4964	67.5477	63.1798	60.3158	88.9922	78.8517	91.5073	30.3177	18.8792	76.6949	76.0787	66.9648	63.341	35.999	32.5441	69.5784	51.2609	82.7878	53.6944
MA_10087424g0010	Embryophyta	NR	NR	'signalling.receptor kinases.wheat LRK10 like'	4.31748	5.24177	3.29654	4.15986	3.83688	4.09272	6.75413	4.45396	3.97794	3.72691	2.89592	4.86456	3.92308	2.75537	3.3452	4.79084	2.19258	4.22101	3.07661	5.45529	3.49657	2.32372	3.8617	3.41544	3.7951	4.05211	4.5869	3.00547	3.86554	4.17109	5.94323	2.72825	4.86119	3.80682	3.69588	5.33741
MA_395178g0010	Specific	0.000331576	18	'not assigned.no ontology.pentatricopeptide (PPR) repeat-containing protein'	0.539685	0.816341	0.496739	0.14022	0.409268	0.397904	0.403232	0.506131	0.261707	0.258813	0.334145	0.394424	0.31565	0.479195	0.557534	0.359313	0.807793	0.493365	0.413276	0.444035	0.922706	0.942048	0.834962	0.842772	1.07815	0.782795	0.98643	0.807439	0.341077	0.774631	0.933935	0.454708	0.803152	0.721984	1.3798	0.533741
MA_129868g0010	Specific	NR	NR	'cell.organisation'	0.404763	0.773376	0.677371	0.9348	0.153475	0.51159	0.907271	0.151839	0.732779	0.724676	0.556909	1.0518	0.721485	0.299497	0.309741	0.359313	0.173099	0.493365	0.459196	0.190301	0.534198	0.690836	0.521851	0.665346	1.25066	0.736748	0.542536	0.538293	0.341077	0.715044	0.849032	0.584625	0.295898	0.393809	0.788455	0.640489
MA_7233g0010	Specific	NR	NR	'not assigned.unknown'	0.449737	0.558549	1.76117	1.30872	2.35329	0.85265	2.06656	1.01226	0.942144	0.517626	1.44796	1.51196	1.75862	1.07819	1.73455	0.838396	1.61559	1.97346	1.65311	2.09331	0.631325	2.26092	1.46118	1.46376	1.20753	0.828841	1.13439	1.1663	0.739	1.19174	0.849032	1.49404	1.64858	1.83778	1.92186	1.76135
MA_11935g0010	Specific	NR	NR	'not assigned.unknown'	1.30424	0	0	0	0	0.113687	0	0	0	0.103525	0	0	0	0	0	0	0.288498	0.274092	0	0	0	0	0.10437	0	0.0862523	0.0920935	0.098643	0.224289	0.113692	0	0	0	0	0.13127	0.542063	0.106748
MA_17859g0010	Embryophyta	NR	NR	'hormone metabolism.brassinosteroid.signal transduction.BRI'	0.494711	0.257792	0.270948	0.18696	0.562743	0.227373	0.705655	0.455518	0.680438	0.776439	0.891054	0.788847	0.180371	0.419296	0.495586	0.239542	0.173099	0.548183	0.551035	0.634336	0.0485635	0.314016	0.365296	0.310495	0.301883	1.01303	0.493215	0.269146	0.454769	0.834218	1.01884	0.909417	0.887695	1.37833	0.591342	0.480367
MA_10436649g0010	Specific	0.000141324	12	'transport.sugars'	13.4921	8.03452	13.2765	9.48822	7.62261	10.1181	8.61908	13.1088	16.2258	14.9076	12.3077	18.9323	23.8992	14.6754	15.7348	17.8459	21.5219	25.3261	17.725	11.3546	15.9288	16.0776	16.9602	13.8836	13.2829	10.0842	11.3933	15.7451	14.6663	10.249	17.4052	11.8224	14.034	11.0923	7.5396	7.36563
MA_10433264g0020	Embryophyta	NR	NR	'transport.peptides and oligopeptides'	6.79103	12.7177	13.3668	23.8841	15.3475	8.58335	16.7845	17.4109	24.3911	24.5355	18.3223	19.1953	20.3369	25.0379	24.0359	24.3135	9.34732	26.5869	9.50536	26.2615	3.73939	16.9569	7.51466	11.0004	9.57401	5.94003	24.0689	12.1116	20.1804	15.433	13.16	15.1353	8.45424	14.5709	7.0961	13.8239
MA_8808640g0010	Specific	NR	NR	'protein.postranslational modification'	0.0899474	0.0859307	0	0.88806	0	1.42108	1.41131	1.87269	0.575755	0	0.946745	0.525898	0	0	0	0.239542	0.115399	0.931911	0	0.126867	0.242817	0.502426	0	0.221782	0	0.0920935	0.246607	0	0	0	0	0	1.31041	0.13127	0.542063	0
MA_7368g0010	Archeaplastidia I	NE	NE	'not assigned.unknown'	0.0449737	0	0	0	0	0.0568434	0	0.0506131	0	0	0	0	0	0	0	0	0	0	0	0	0	0	0	0	0	0	0	0	0	0	0	0	0	0	0	0
MA_10428049g0020	Specific	NE	NE	'not assigned.unknown'	0	0	0	0	0	0	0	0	0	0	0	0	0	0	0	0	0	0	0	0	0	0	0	0	0	0	0	0	0	0	0	0	0	0	0	0
MA_8230480g0010	Specific	NE	NE	'lipid metabolism.lipid degradation.lysophospholipases.phospholipase D'	0	0	0	0	0	0	0	0	0	0	0	0	0	0	0	0	0	0	0	0	0	0	0	0	0	0	0	0	0	0	0	0	0	0	0	0
MA_7340728g0010	Specific	NE	NE	'transport.misc'	0	0.0429653	0.0451581	0	0.153475	0.0568434	0	0	0	0	0	0	0	0	0	0	0	0	0	0	0	0.18841	0	0.0443564	0	0	0.0493215	0	0	0.059587	0.0849032	0	0	0	0	0
MA_53051g0010	Specific	NE	NE	'not assigned.unknown'	0	0	0	0	0	0	0	0	0	0	0	0	0	0	0	0	0	0	0	0	0	0	0	0	0	0	0	0	0	0	0	0	0	0	0	0
MA_168879g0010	Specific	NE	NE	'not assigned.unknown'	0	0	0	0	0	0	0.050404	0	0	0	0	0	0	0	0	0	0	0	0	0	0	0	0	0	0	0	0	0	0	0	0	0	0	0	0	0
MA_189814g0010	Specific	NR	NR	'not assigned.unknown'	0.674606	0.687445	0.316107	0.88806	1.33012	0.397904	1.41131	0.607358	0.78512	0.776439	0.612599	1.38048	0.405835	1.37769	0.371689	0.479084	0.576995	0.548183	0.642874	0.317168	1.11696	0.565229	0.365296	0.576633	0.474388	0.598608	0.98643	0.672866	0.739	1.01298	0.594323	0.324792	0.507254	0.853254	0.887012	0.640489
MA_10435850g0020	Specific	NR	NR	'secondary metabolism.phenylpropanoids.lignin biosynthesis.F5H'	4.36245	2.74978	2.61917	2.61744	3.42762	5.1159	7.7118	4.90947	6.54267	5.22802	3.73129	11.8984	3.47215	3.23457	6.13287	2.99427	0.980892	8.16793	3.67357	3.10824	2.91381	2.82615	2.34833	4.48	3.70885	4.88096	6.90501	2.78118	2.67177	6.01829	8.23561	3.31288	5.74888	6.62912	11.7283	4.37668
MA_133632g0020	Specific	NE	NE	'not assigned.unknown'	0	0	0	0	0	0	0	0	0	0	0	0	0	0	0	0	0	0	0	0	0	0	0	0	0	0	0	0	0	0	0	0	0	0	0	0
MA_714494g0010	Specific	NR	NR	'protein.degradation'	10.0741	8.97975	7.67687	10.4698	14.529	11.7666	11.6937	11.8435	8.4793	7.91967	9.57883	8.67732	9.10875	11.5007	10.2834	7.30602	9.92432	8.49684	10.1942	8.05606	11.3639	11.7442	8.87147	9.75841	9.57401	8.24237	8.92719	7.44638	10.7439	9.89145	9.16955	6.56079	8.20061	8.92635	11.7776	9.18035
MA_20174g0010	Embryophyta	NE	NE	'not assigned.unknown'	0	0	0	0	0	0	0	0	0	0	0	0	0	0	0	0	0	0	0	0	0	0	0	0	0	0	0	0	0	0	0	0	0	0	0	0
MA_55768g0010	Tracheophyta	NE	NE	'not assigned.unknown'	0	0	0	0	0	0	0	0	0	0	0	0	0	0	0	0	0	0	0	0	0	0	0	0	0	0	0	0	0	0	0	0	0	0	0	0
MA_117607g0010	Archeaplastidia I	NE	NE	'signalling.G-proteins'	0	0	0	0	0	0	0	0	0	0	0	0	0	0	0	0	0	0	0	0	0	0	0	0	0	0	0	0	0	0	0	0	0	0	0	0
MA_9962472g0010	Specific	NR	NR	'not assigned.unknown'	0.494711	0.472619	0.677371	0.9348	0.306951	0.966337	1.46171	1.26533	0.78512	0	1.11382	0	0.676392	0.179698	0	0	0	0.438547	0	0.824636	0.631325	0	0.939332	0	0.129378	0.230234	0.0493215	0.897155	0	1.3705	0	0.519667	0	0.393809	0.542063	0.533741
MA_817099g0010	Streptophyta	NR	NR	'development.unspecified'	17.6297	16.112	15.128	14.0687	15.3475	13.3582	15.2724	12.7545	13.2947	18.1169	15.8162	15.9742	12.8064	16.3525	16.2304	18.9238	12.0592	19.1864	18.0923	9.89564	14.1805	10.6137	15.3424	10.6012	7.89209	23.9443	15.4376	15.7002	16.1443	15.0159	19.7824	20.0721	19.6984	25.4663	14.5864	12.0626
MA_5245939g0010	Specific	NR	NR	'not assigned.unknown'	2.47355	1.33193	1.17411	0.60762	0.66506	0.397904	1.15929	1.31594	0.104683	0.672914	1.61504	2.23507	1.03713	2.81527	1.30091	1.19771	1.32709	0.548183	2.02046	1.64927	0.874142	0.816442	0.782777	0.221782	0.646892	1.42745	2.31811	1.88402	1.19377	1.54926	2.632	0.649583	0.887695	1.37833	1.42908	2.66871
MA_10436815g0030	Specific	NE	NE	'not assigned.unknown'	0	0	0.135474	0	0	0.17053	0	0	0	0	0	0	0	0	0	0	0	0	0	0	0	0	0	0	0	0	0	0.134573	0	0	0	0	0	0	0	0
MA_46026g0020	Specific	NE	NE	'cell wall.modification'	0	0	0	0	0	0	0.050404	0	0	0	0	0	0	0	0	0	0	0	0	0	0	0	0	0	0	0	0	0	0	0	0	0	0	0.0656349	0	0
MA_669254g0010	Streptophyta	NE	NE	'not assigned.no ontology'	0	0	0.135474	0	0	0.397904	0	0	0	0	0	0	0	0.0598994	0	0	0	0	0	0	0	0.18841	0	0.0443564	0	0	0	0	0	0	0.0849032	0	0	0.0656349	0	0
MA_8898899g0010	Archeaplastidia I	NR	NR	'signalling.calcium'	67.2807	66.6392	59.6087	61.1359	55.865	65.9951	74.8499	67.6191	51.3469	62.788	65.8266	73.1656	52.3979	63.134	68.4528	65.9938	59.7767	80.3636	60.2465	76.2471	71.6311	61.5472	66.1707	68.3089	75.0826	72.4315	70.8257	67.6006	74.639	70.7894	78.4506	71.5191	64.7594	74.6269	60.8589	85.2385
MA_15755g0020	Archeaplastidia II	NE	NE	'protein.degradation.aspartate protease'	0	0	0	0	0.0511585	0	0	0	0	0	0	0	0	0	0	0	0	0	0	0	0	0	0	0	0	0	0	0	0	0	0	0	0	0	0	0
MA_21134g0010	Specific	NR	NR	'not assigned.no ontology'	3.77779	4.64026	4.10939	4.34682	3.01835	3.97904	4.38514	3.28985	4.86775	4.24453	3.17438	2.89244	3.69761	4.19296	4.95586	3.23381	4.84676	3.56319	3.30621	3.86945	4.07933	5.8407	5.06196	5.8994	5.00263	1.84187	4.14301	3.58862	4.09292	4.17109	5.1791	4.22229	2.24037	3.28174	6.15981	6.88526
MA_8813517g0010	Archeaplastidia I	NR	NR	'signalling.light.COP9 signalosome'	16.0556	16.2839	16.7085	21.4069	18.6217	17.4509	23.7403	15.7407	21.8787	19.1522	17.0971	14.5279	12.13	18.3891	20.6288	20.4808	21.7527	18.4738	15.4749	14.1457	18.0656	17.0197	16.3339	20.9806	20.0105	19.2475	16.9666	18.7505	22.6816	17.1015	26.4049	19.9422	15.8517	21.2657	19.7607	20.122
MA_10315872g0010	Prokaryotic	NE	NE	'cell.cycle.peptidylprolyl isomerase'	0	0.300757	0	0.32718	0	0.17053	0	0.151839	0	0.155288	0	0.197212	0.31565	0	0	0	0	0	0.137759	0	0.14569	0	0	0	0	0	0	0.134573	0	0.178761	0	0	0	0	0	0.373619
MA_9016613g0010	Prokaryotic	NR	NR	'RNA.processing.ribonucleases'	2.24869	1.50379	0.94832	1.82286	1.07433	1.81899	1.61293	1.77146	0.732779	1.08701	2.17194	1.38048	0.766578	2.09648	2.66377	2.99427	2.48108	2.13791	1.97454	2.22017	2.23392	1.57008	1.66992	2.0404	1.85442	1.98001	1.92354	2.24289	0.795846	0.417109	1.18865	1.62396	0.591796	2.8223	0.689898	2.08159
MA_7774828g0010	Specific	NR	NR	'signalling.G-proteins'	0.179895	0	0.406423	0	0.66506	0	0.453636	1.1641	0.209365	0	0.501218	1.77491	0	0	1.11507	1.55702	0	0.493365	0.183678	1.45897	0.874142	1.13046	0	0.177426	0.991901	0.184187	0.443893	0	0.227385	0.536283	1.52826	0.844459	0.380441	1.5096	0.64062	0.960734
MA_179230g0010	Archeaplastidia I	NR	NR	'protein.degradation.ubiquitin.E3.RING'	4.31748	4.46839	8.03814	7.75884	4.96237	5.40012	6.09888	4.90947	6.01925	4.39982	6.0703	8.61158	4.64456	4.61225	6.75236	5.98854	3.51967	4.98847	4.82156	4.44035	4.27358	4.77305	7.04499	7.71802	5.6064	4.2363	7.89144	5.24835	5.34354	5.72036	5.94323	4.93683	7.22837	5.31643	5.2728	8.53986
MA_3149435g0010	Archeaplastidia I	NR	NR	'not assigned.unknown'	1.0344	1.20303	0.180632	1.07502	1.17664	0.227373	2.5706	2.83434	0.471072	0.931726	0.222763	0.262949	0.811671	1.91678	0.557534	1.67679	0.519296	0.493365	1.05615	3.86945	0.194254	1.13046	0	0.399208	0.603766	0.184187	2.0715	0.40372	0.227385	0.834218	1.52826	1.16925	0.972237	0.26254	0.443506	3.46932
MA_249572g0010	Archeaplastidia II	NR	NR	'DNA.repair'	9.44448	8.50713	8.35424	12.1524	8.85041	9.15178	12.0465	8.55362	10.3636	9.21374	14.6467	9.46617	9.87533	9.9433	13.0091	13.2946	15.4635	17.7063	9.27576	7.9292	11.461	12.435	11.9504	11.8875	11.5578	11.3275	9.96294	7.58096	12.7335	9.77227	11.2072	12.8618	7.73563	9.9765	9.75714	15.5852
MA_192649g0010	Specific	NR	NR	'not assigned.unknown'	1.84392	0.773376	2.66433	1.91634	2.66024	2.33058	3.93151	1.11349	1.15151	1.91522	1.44796	0.920322	0.631299	2.45588	1.11507	0.838396	3.23117	1.58973	1.51535	1.64927	2.33105	3.51698	1.51337	2.12911	2.07006	3.40746	0.542536	2.15317	1.02323	2.20472	0.25471	1.42908	2.1981	0.721984	2.02042	2.98895
MA_17254g0040	Specific	NE	NE	'not assigned.unknown'	0	0	0	0	0	0	0	0	0	0	0.167073	0.197212	0	0	0	0	0	0	0	0	0	0	0	0	0	0	0	0	0	0	0	0	0	0	0	0
MA_10436737g0020	Specific	NE	NE	'not assigned.unknown'	0	0	0	0	0	0	0	0	0	0	0	0	0	0	0	0.119771	0	0	0	0	0	0	0	0	0	0	0	0	0	0	0	0	0	0	0	0
MA_72725g0010	Specific	NE	NE	'not assigned.unknown'	0	0	0	0	0	0	0	0	0	0	0	0	0	0	0	0	0	0	0	0	0	0	0	0	0	0	0	0	0	0	0	0	0	0	0	0
MA_56503g0010	Specific	NE	NE	'RNA.regulation of transcription.putative transcription regulator'	0	0	0	0	0	0	0	0	0	0	0	0	0	0	0	0	0	0	0	0	0	0	0	0	0	0	0	0	0	0	0	0	0	0	0	0
MA_5446802g0010	Archeaplastidia I	NE	NE	'DNA.unspecified'	0.179895	0	0.135474	0.28044	0.0511585	0	0.201616	0	0.314048	0.0517626	0	0	0	0.179698	0.0619482	0.119771	0	0.383728	0.137759	0.190301	0.194254	0	0.678407	0.177426	0.301883	0.0460467	0	0.269146	0.0568462	0	0	0.0649583	0.253627	0.196905	0.0492785	0
MA_486232g0010	Prokaryotic	NR	NR	'nucleotide metabolism.synthesis.unspecified'	1.34921	3.00757	2.16759	1.4022	0	0.738964	0	1.97391	1.09917	0.20705	0.445527	0.854585	0.180371	0	0	1.55702	0.461596	0.712638	0.183678	1.90301	0	0	0.887147	0.354851	0.56064	0.598608	0.394572	0	0.966385	0.476696	2.97161	1.10429	0.169085	1.11579	1.28124	0.213496
MA_83265g0010	Specific	NE	NE	'not assigned.no ontology.pentatricopeptide (PPR) repeat-containing protein'	0.0449737	0.0429653	0	0	0	0.0568434	0.050404	0.0506131	0.0523413	0	0	0.131475	0.0450928	0	0.123896	0.119771	0	0	0.0459196	0.253734	0.582762	0	0.208741	0.0443564	0.0431262	0.0920935	0.0493215	0	0	0.119174	0	0	0	0	0.0492785	0.373619
MA_713149g0010	Prokaryotic	NR	NR	'protein.aa activation.pseudouridylate synthase'	4.63229	3.82391	4.78676	4.15986	4.65542	3.35376	4.33474	3.44169	5.39116	4.14101	4.2882	2.49802	3.60743	4.79195	3.28326	1.67679	5.59685	4.22101	4.59196	5.96276	4.17646	5.21267	2.76581	5.10099	4.83013	4.60467	2.46607	6.23522	3.52446	4.23068	5.51871	2.66329	4.35393	5.6446	6.55404	5.33741
MA_170348g0010	Archeaplastidia I	NR	NR	'not assigned.unknown'	0.764553	0.687445	0.361265	0.18696	0.460426	0.568434	0.806463	0.404905	0.157024	0.569388	0.556909	1.0518	0	0.299497	0.68143	1.07794	0.230798	0.219273	0.137759	0.507469	0.194254	0.502426	0.208741	0.177426	0.603766	1.01303	0.937108	0.717724	0.284231	0.059587	0.594323	0.194875	0.380441	0.984523	0.739177	0.587115
MA_7670414g0010	Archeaplastidia II	NE	NE	'stress.biotic.PR-proteins'	0.224869	0.64448	0.0903162	0.14022	0.102317	0.34106	0.201616	0.202453	0.209365	0.103525	0	0.262949	0.0901856	0.419296	0.0619482	0.119771	0.115399	0.493365	0.183678	0.317168	0.194254	0.251213	0.10437	0.0887128	0.776271	0.230234	0.197286	0.179431	0.227385	0.476696	0.424516	0.0649583	0.549525	0.328174	0.246392	0.373619
MA_10307058g0010	Specific	NE	NE	'DNA.synthesis/chromatin structure.retrotransposon/transposase.hat-like transposase'	0	0	0	0	0	0	0	0	0	0	0	0	0	0	0	0	0	0	0	0	0	0	0	0	0	0	0	0	0	0	0	0	0	0	0	0
MA_10753g0010	Specific	NE	NE	'not assigned.unknown'	0	0	0	0	0	0	0	0	0	0	0	0	0	0	0	0	0	0	0	0	0	0	0	0	0	0	0	0	0	0	0	0	0	0	0	0
MA_224243g0010	Streptophyta	NR	NR	'not assigned.unknown'	3.10319	2.27716	1.53537	1.58916	2.40445	2.67164	3.62908	2.22698	1.77961	1.91522	1.72642	2.03786	1.84881	1.31779	1.36286	0.718625	2.13488	1.86382	1.42351	1.77614	1.50547	0.565229	1.93085	2.79445	3.23446	2.71676	2.02218	2.24289	2.50123	2.20472	0.764129	2.20858	1.56403	2.23159	3.25238	1.33435
MA_10428360g0010	Specific	NR	NR	'signalling.calcium'	34.225	36.9931	22.4887	29.4462	27.9325	27.9101	48.3374	35.6823	27.5839	28.8318	33.8044	37.7332	22.817	36.7782	32.8945	30.1823	22.2143	27.4092	21.4445	34.9519	23.2133	23.4884	24.2661	23.8638	38.7704	41.6263	38.4708	24.4475	21.3173	32.4153	38.4612	40.599	25.1091	51.0639	39.2257	50.0116
MA_65887g0020	Specific	NE	NE	'not assigned.unknown'	0	0	0	0	0	0	0	0	0	0	0	0	0	0	0	0	0	0	0	0	0	0	0	0	0	0	0	0	0	0	0	0	0	0	0	0
MA_134489g0020	Specific	NE	NE	'transport.ABC transporters and multidrug resistance systems'	0.0449737	0	0	0	0	0.0568434	0.100808	0.101226	0	0.103525	0.0556909	0.0657373	0.0450928	0	0	0	0.0576995	0	0	0	0	0	0	0	0.129378	0	0.197286	0	0	0.119174	0	0	0	0.13127	0.147835	0.0533741
MA_1165329g0010	Archeaplastidia I	NE	NE	'protein.synthesis.misc'	0	0	0	0	0	0	0	0	0	0	0	0	0	0	0	0	0	0	0	0	0	0	0	0	0	0	0	0	0	0	0	0	0	0	0	0
MA_3831320g0010	Specific	NR	NR	'misc.dynamin'	3.55292	1.20303	0.180632	2.8044	1.17664	0	3.27626	2.12575	0.732779	2.8987	0.222763	1.18327	1.44297	3.05487	0.867275	1.07794	0	1.26082	0	1.77614	0.874142	3.51698	0	0	1.9838	0.184187	4.83351	3.76805	2.89915	0.536283	1.18865	1.49404	3.12807	2.75667	1.3798	3.20245
MA_10135474g0010	Viridiplantae	NE	NE	'lipid metabolism.lipid degradation.lipases.triacylglycerol lipase'	0.179895	0	0	0	0	0.227373	0.100808	0	0	0	0	0	0	0	0	0.239542	0	0	0.0918392	0	0.0971269	0	0.417481	0.0887128	0.0862523	0.27628	0.098643	0.269146	0	0.238348	0.169806	0	0.0845424	0.26254	0.788455	0.106748
MA_10434918g0010	Prokaryotic	NR	NR	'transport.misc'	18.3942	16.6705	13.1862	19.2101	7.82724	24.8974	28.7303	13.4125	11.9338	22.3097	12.8089	25.1116	11.3183	11.0814	19.4517	24.6728	7.09704	19.1316	11.8932	19.4107	13.8406	9.7345	13.6203	18.1861	27.0832	29.6081	16.4734	18.1225	14.7232	27.4696	26.4049	25.3987	16.2321	19.7561	16.459	29.3024
MA_72094g0010	Viridiplantae	NR	NR	'not assigned.unknown'	274.879	243.012	189.483	194.018	142.937	260.286	221.475	250.029	166.288	205.239	195.252	282.999	155.976	160.111	239.12	195.586	113.899	156.506	215.776	267.626	209.114	176.351	174.559	204.572	237.884	211.723	160.344	160.636	142.911	238.765	296.652	200.721	174.876	265.165	205.491	284.644
MA_962270g0010	Specific	NR	NR	'not assigned.no ontology.pentatricopeptide (PPR) repeat-containing protein'	0.494711	0.687445	0.316107	0.32718	0.460426	0.397904	0.453636	0.404905	0.889803	0.465863	0.167073	0.394424	0.450928	0.598994	0.309741	0.239542	0.692394	0.548183	0.413276	0.634336	0.534198	1.19326	0.678407	0.443564	0.474388	0.460467	0.690501	0.493435	0.511615	0.417109	0.509419	0.38975	0.338169	0.721984	0.985569	0.426993
MA_4773g0010	Prokaryotic	NR	NR	'protein.synthesis.ribosomal protein.prokaryotic.unknown organellar.30S subunit.S16'	22.9816	20.6663	18.7858	17.5275	9.9759	16.2004	17.6414	22.4216	16.4875	19.0486	15.4821	17.6176	17.7215	14.0764	21.558	15.8098	20.0794	21.2695	19.8832	24.6122	16.1716	15.2612	19.0476	20.0935	21.8218	16.2545	17.9037	19.872	17.7928	15.3735	26.1502	16.5644	18.4302	15.2929	23.5551	24.9791
MA_162155g0010	Specific	NE	NE	'not assigned.unknown'	0	0	0	0	0	0	0	0	0	0	0	0	0	0	0	0	0	0	0	0	0	0	0	0	0	0	0	0	0	0	0	0	0	0	0	0
MA_10430459g0010	Specific	NR	NR	'not assigned.unknown'	8.32014	11.128	14.0442	12.3394	8.44115	13.1877	13.9115	10.3251	14.1845	13.1477	8.07518	13.4104	8.20689	9.7037	15.1154	8.86305	10.5013	16.5003	11.985	17.3808	11.7038	9.29488	7.82777	13.6618	11.2559	11.6959	11.6892	9.95842	11.3692	10.7257	14.4335	10.3933	10.6101	18.1152	16.7547	16.7061
MA_179075g0010	Archeaplastidia I	NE	NE	'protein.synthesis.initiation'	0	0	0	0	0	0	0	0	0	0	0	0	0	0	0	0	0	0	0	0	0	0	0	0	0	0	0	0	0	0	0	0	0	0	0	0
MA_335624g0020	Archeaplastidia II	NR	NR	'RNA.regulation of transcription.MYB domain transcription factor family'	4.54234	3.13647	2.61917	4.2066	2.0975	3.0127	4.33474	3.03679	2.72175	3.46809	3.28576	4.20719	3.1565	2.75537	4.08858	3.35358	2.76958	3.34392	2.3419	4.88438	4.03077	1.9469	2.818	4.03643	3.45009	7.13725	3.40318	2.82604	3.18339	4.94572	4.24516	5.19667	4.01576	3.87246	4.68145	5.23066
MA_143357g0010	Specific	NE	NE	'protein.synthesis.initiation'	0	0	0	0	0	0	0	0	0	0	0	0	0	0	0	0	0	0	0	0	0	0	0	0	0	0	0	0	0	0	0	0	0	0	0	0
MA_39616g0010	Archeaplastidia I	NR	NR	'development.unspecified'	25.4551	28.8727	25.5595	31.83	24.863	32.1733	34.4763	28.9507	24.077	32.9728	24.9495	22.6794	22.1857	32.4655	26.8236	26.4694	36.4084	26.3128	27.1844	26.8958	28.8953	32.0296	32.4591	29.5414	26.9538	28.3648	22.5399	29.6061	30.8106	28.9593	28.2728	32.9339	26.6731	27.0416	33.5586	37.4686
MA_41064g0010	Gymnospermae	NE	NE	'not assigned.unknown'	0	0	0	0	0	0	0	0	0	0	0	0	0	0	0	0	0	0	0	0	0	0	0	0	0	0	0	0	0	0	0	0	0	0	0	0
MA_93945g0010	Prokaryotic	NR	NR	'transport.Major Intrinsic Proteins.PIP'	0.539685	0.128896	1.12895	0.2337	1.02317	0.17053	0.50404	0.759197	1.30853	0.310575	1.39227	0.394424	1.84881	0.718793	0	0.958167	0.346197	0.438547	0.780633	0.951504	0.242817	0.18841	0.313111	0.266139	0.258757	0.368374	0.147964	0.807439	0.284231	0.357522	0.509419	0.844459	1.85993	0.393809	0.0492785	0.320245
MA_353918g0010	Streptophyta	NR	NR	'not assigned.no ontology'	1.66403	2.53495	3.25138	4.25334	3.83688	2.55795	2.87303	2.02453	3.66389	3.46809	2.33902	2.62949	2.02918	2.63557	2.23014	1.07794	1.84638	3.23428	2.61742	3.17168	3.15663	2.51213	3.54859	3.90336	2.71695	4.14421	1.8249	2.91575	2.04646	2.97935	2.03768	3.50775	2.62081	2.95357	2.56248	2.8822
MA_645546g0010	Specific	NR	NR	'not assigned.unknown'	3.05821	0.386688	1.76117	1.58916	0	0.966337	1.36091	0	1.67492	3.41633	1.89349	4.47014	1.98408	2.15638	4.39832	0.239542	2.36568	1.04155	0	2.47391	4.03077	2.44933	0.730592	1.81861	2.32881	2.71676	0.443893	2.64661	2.04646	0	0.339613	0	1.43722	1.57524	1.92186	0
MA_158424g0010	Specific	NE	NE	'not assigned.unknown'	0.449737	0.429653	0	0	0	0.17053	0.655251	0.151839	0	0	0	0.197212	0.270557	0.359396	0.185845	0.718625	0.173099	0.164455	0.275518	0.634336	0.14569	0	0	0.266139	0	0	0.147964	0.448577	0	0	0	0.194875	0	0	0.147835	0
MA_10287444g0010	Specific	NE	NE	'not assigned.unknown'	0	0.128896	0.22579	0	0.0511585	0.0568434	0.352828	0.0506131	0	0.103525	0.111382	0.0657373	0.135278	0.0598994	0.0619482	0.119771	0.173099	0	0.183678	0.190301	0.0485635	0.125606	0.313111	0.177426	0.172505	0	0.147964	0.134573	0.0568462	0.178761	0.25471	0.0649583	0.0845424	0.196905	0.197114	0.160122
MA_10436731g0010	Specific	0.00043612	22	'stress.biotic.PR-proteins'	2.29366	3.39426	1.35474	1.07502	1.58591	1.13687	2.67141	2.53066	1.04683	1.2423	1.72642	1.90638	1.21751	1.49749	1.73455	0.598854	0.865493	1.42528	1.28575	2.98138	1.65116	1.57008	1.09589	1.46376	2.67382	3.08513	2.26879	2.82604	2.956	3.81357	3.90555	2.98808	1.9022	3.34738	3.84372	3.04232
MA_343069g0010	Specific	NR	NR	'hormone metabolism.gibberelin.synthesis-degradation.copalyl diphosphate synthase'	0.0899474	0.0859307	1.08379	0.56088	1.33012	0.0568434	0.100808	0.354292	0.889803	0.517626	0	0	0.811671	0.718793	0	0.239542	2.65418	0.0548183	0.183678	0.824636	0	0.942048	0.0521851	0.443564	0	0	0.197286	0.179431	0.113692	0.297935	0	0	0	0	0.0492785	0.160122
MA_1606373g0010	Specific	NE	NE	'not assigned.unknown'	0.134921	0.429653	0	0	0.920852	0.568434	0.151212	0	0.523413	0	0	0	0	0.179698	0	0	0	0	0	0.190301	0	0	0	0	0.129378	0	0	0.134573	0	0	0.25471	0	0.126814	0.196905	0.689898	0.160122
MA_431734g0010	Specific	NE	NE	'not assigned.unknown'	0	0	0.180632	0	0	0	0	0	0	0	0	0	0	0	0	0	0.115399	0.219273	0	0	0	0	0	0	0.0862523	0	0.098643	0	0	0	0	0	0.169085	0.13127	0	0
MA_89751g0010	Streptophyta	NR	NR	'not assigned.unknown'	51.5399	50.5272	59.2474	52.0684	46.6054	52.1254	58.2166	41.7558	52.8648	53.7813	49.2864	49.3687	36.2095	48.9378	59.3464	51.6213	55.6223	62.0543	45.3686	59.1201	53.0799	45.3439	45.8185	58.1956	61.9292	56.7296	56.1279	49.5678	59.4611	58.5145	58.6681	55.2146	47.3437	64.1253	59.1834	62.0207
MA_18575g0010	Viridiplantae	NR	NR	'not assigned.unknown'	21.0027	18.7758	16.8891	18.8362	20.0541	16.0298	18.0446	20.2959	15.493	19.9286	17.0414	20.3128	23.1777	18.3891	19.9473	19.0436	16.7329	16.9937	18.7352	14.6532	17.5314	16.3916	18.8388	19.783	17.5955	19.6159	17.5091	18.7954	16.5991	16.2077	17.8297	19.0328	18.7261	14.0459	15.6213	17.2398
MA_18105g0010	Archeaplastidia I	NR	NR	'not assigned.no ontology'	16.9551	15.3816	12.6443	14.5829	12.5338	16.9393	18.2966	14.2729	9.94486	15.4252	13.9784	19.524	11.8594	13.9566	15.1154	18.2052	11.8861	15.2943	11.7554	12.6867	15.4432	12.121	14.4031	13.5731	16.0429	18.7871	15.2897	13.3227	13.7568	13.6454	14.5184	16.6293	14.8372	14.2428	14.1922	14.9448
MA_8914173g0010	Specific	NE	NE	'not assigned.unknown'	0	0.171861	0.0451581	0.04674	0	0.0568434	0.050404	0	0.0523413	0.103525	0	0	0	0	0	0.119771	0	0	0.0918392	0	0	0	0	0	0.0862523	0.0460467	0	0	0.0568462	0	0.424516	0	0	0	0	0
MA_10431894g0010	Archeaplastidia I	NR	NR	'not assigned.unknown'	7.24077	5.24177	9.66383	5.04792	5.06469	7.84438	8.9719	6.68093	8.26993	5.9527	6.96136	10.5837	6.98939	5.69044	6.69041	9.82121	6.46235	9.92211	5.73995	7.48516	7.0417	5.7779	4.43574	8.78257	9.35837	6.67678	8.92719	5.47264	6.13939	9.41475	11.4619	8.11979	5.96024	8.00746	6.15981	10.7282
MA_112482g0010	Specific	NE	NE	'not assigned.unknown'	0	0	0	0	0	0	0	0	0	0	0	0	0	0	0	0	0	0	0	0	0	0	0	0	0	0	0	0	0	0	0	0	0	0	0	0
MA_5193544g0010	Specific	NR	NR	'stress.biotic.PR-proteins'	1.79895	3.0935	0.993478	0.42066	1.38128	1.25055	3.8307	1.36655	2.09365	1.39759	4.00974	3.81276	0.992042	0.539095	2.23014	1.55702	0.750094	2.46682	1.23983	3.99631	1.0684	2.82615	3.28766	2.79445	2.71695	2.67071	2.21947	3.00547	2.04646	1.8472	1.52826	1.75388	2.07129	5.31643	6.45548	3.0957
MA_36932g0010	Specific	NE	NE	'not assigned.unknown'	0	0	0	0	0	0	0	0	0	0	0	0	0	0	0	0	0	0	0	0	0	0	0	0	0	0	0	0	0	0	0	0	0	0	0	0
MA_503832g0010	Embryophyta	NE	NE	'misc.cytochrome P450'	0.0899474	0.816341	0.406423	0.32718	0.102317	0.227373	0.453636	0	0.209365	0.724676	0.389836	0.262949	0.405835	0.239598	0	0.239542	0.115399	0.219273	0	0.126867	0.0971269	0.251213	0	0.0887128	0	0.322327	0.591858	0.0897155	0.511615	0.417109	0.339613	0.129917	0.591796	0.459444	0.689898	0.106748
MA_326429g0010	Specific	NE	NE	'not assigned.unknown'	0	0	0	0	0	0	0	0	0	0	0	0	0	0	0	0.239542	0	0	0	0	0	0	0	0	0	0	0	0	0	0	0	0	0	0	0	0
MA_10368180g0010	Specific	NE	NE	'protein.degradation.aspartate protease'	0	0	0	0	0	0	0	0	0	0	0	0	0	0	0	0	0	0	0	0	0	0	0	0	0	0	0	0	0	0	0	0	0	0	0	0
MA_133835g0010	Streptophyta	NE	NE	'not assigned.unknown'	0	0	0	0	0	0	0	0	0	0	0	0	0	0	0	0	0	0	0	0	0	0	0	0	0	0	0	0	0	0	0	0	0	0	0	0
MA_9238911g0010	Embryophyta	NE	NE	'not assigned.unknown'	0	0.0429653	0	0	0	0	0	0	0	0	0	0	0	0	0	0	0	0	0	0	0	0	0	0	0	0	0	0	0	0	0	0	0	0	0	0
MA_46622g0010	Prokaryotic	NR	NR	'not assigned.unknown'	2.65345	1.50379	2.16759	2.61744	2.86487	1.76214	2.5202	2.12575	1.57024	1.75993	2.22763	2.10359	1.8939	2.09648	1.48676	2.15588	2.76958	1.97346	1.56127	3.04481	1.55403	1.63288	1.61774	1.28634	2.32881	1.84187	2.36743	1.48031	1.478	1.72802	2.29239	1.36413	1.94447	1.5096	2.0697	1.4411
MA_505466g0010	Specific	NR	NR	'protein.postranslational modification'	15.7858	17.5299	12.6894	12.2926	15.6033	16.7688	20.6656	13.6149	10.4683	14.3382	14.9808	21.759	13.3475	15.9332	16.4782	15.0911	10.0974	18.0352	11.3421	13.5748	16.1231	11.5558	12.2635	15.2586	16.1723	20.4908	15.5363	12.919	15.2916	17.0419	16.0467	16.1746	14.8795	20.1499	14.4386	19.2681
MA_5g0010	Archeaplastidia I	NR	NR	'secondary metabolism.phenylpropanoids.lignin biosynthesis.4CL'	35.889	34.8878	40.6874	25.0994	36.2713	28.8196	23.7403	15.6395	27.3745	34.7845	23.056	20.3786	16.8647	26.7151	28.6201	25.0321	34.3312	33.7681	36.1846	34.3176	15.1518	22.4836	11.5329	11.9762	29.2395	6.63073	20.7643	16.1488	29.9011	26.695	29.9708	25.0739	17.6694	32.8174	44.3013	35.1735
MA_10428746g0020	Specific	NR	NR	'transport.nucleotides'	1.43916	0.816341	0.722529	0.2337	0.409268	0.909494	0.50404	0.101226	1.25619	1.55288	0.723981	0.525898	2.29973	2.09648	1.17702	0.598854	1.21169	0.438547	1.60719	0.824636	1.94254	2.19811	0.991517	1.55247	1.16441	1.4735	0.098643	0.448577	0.739	0.774631	2.29239	0.649583	1.35268	1.24706	0.246392	0.533741
MA_7737733g0010	Specific	NR	NR	'misc.acid and other phosphatases'	6.88098	7.30411	5.91571	7.75884	6.90639	5.1159	4.33474	5.56744	7.06608	6.98795	5.01218	5.52193	5.45623	8.08642	5.57534	6.46763	6.80854	4.82401	4.95932	6.97769	6.89601	10.1113	9.18458	4.21386	5.17514	3.59165	4.43893	2.42232	5.28669	7.44838	5.51871	3.96246	4.1003	8.59817	2.85815	3.20245
MA_90121g0010	Specific	NE	NE	'not assigned.unknown'	0.0449737	0.0429653	0.0903162	0	0.0511585	0	0.050404	0	0.366389	0.20705	0	0.0657373	0	0	0	0.119771	0	0	0	0	0	0	0	0.0443564	0.129378	0	0.147964	0	0	0	0	0.0649583	0.211356	0	0	0.106748
MA_8930g0010	Specific	NE	NE	'not assigned.unknown'	0	0	0	0	0	0	0	0	0	0	0	0	0	0	0	0	0	0	0	0	0	0	0	0	0	0	0	0	0	0	0	0	0	0	0	0
MA_10433241g0010	Archeaplastidia I	NR	NR	'misc.gluco-, galacto- and mannosidases.alpha-mannosidase'	29.9525	29.9898	25.6498	34.2137	26.9605	33.2534	35.8372	27.5335	20.4655	30.4882	26.7316	32.54	19.1644	31.8665	22.4872	31.9788	23.6568	24.1201	24.1996	21.3771	32.8775	24.242	23.3789	32.7794	34.4578	38.5411	22.096	27.6772	24.1596	25.4437	29.3765	31.18	28.4485	28.4199	32.7209	29.8361
MA_10372437g0010	Specific	NR	NR	'protein.targeting.secretory pathway.ER'	0	0.257792	0.270948	0.28044	0.306951	0.34106	0.302424	0	0.314048	0.931726	0.334145	0.394424	0	0.359396	0	0.718625	0.692394	0.98673	0.826553	0	0	0	0	0.266139	0.258757	0.27628	0.295929	0.807439	0	0.357522	0	0	0.760881	1.64087	0	0.640489
MA_10431822g0010	Specific	NR	NR	'not assigned.unknown'	5.93653	4.38246	5.19318	3.36528	2.40445	3.86535	5.34282	3.44169	4.44901	5.74565	3.063	12.0299	4.4191	2.51577	2.35403	2.51519	4.67366	3.01501	4.50012	5.64559	3.10806	5.08706	5.53162	5.85505	4.05386	8.42655	4.83351	4.21663	2.89915	9.41475	7.21677	7.47021	9.3842	1.64087	10.9398	6.83189
MA_18493g0020	Specific	NR	NR	'glycolysis.cytosolic branch.pyruvate kinase (PK)'	86.9792	104.749	92.4837	106.754	90.0389	105.274	114.316	97.8352	90.5505	102.283	116.617	112.805	89.5092	108.478	98.064	103.123	86.1454	112.049	88.0279	91.4712	106.84	89.1178	96.4903	101.887	94.9207	111.203	110.283	87.1586	124.323	107.435	94.2426	114.781	95.1101	110.529	94.5654	105.894
MA_6891298g0010	Specific	0.0112207	19	'stress.biotic.PR-proteins'	2.15874	1.33193	0.361265	0.74784	0.716218	1.3074	0.907271	1.67023	0.837462	0.621151	2.17194	1.77491	1.57825	1.73708	2.84962	1.19771	0.923192	1.26082	0.551035	2.22017	2.13679	2.07251	1.20026	1.55247	1.42316	2.11815	3.50183	4.39606	3.41077	5.48201	3.14142	1.88379	3.33942	3.54428	2.16825	2.56196
MA_10094161g0020	Prokaryotic	NE	NE	'amino acid metabolism.synthesis.histidine.histidinol-phosphate aminotransferase'	0	0	0	0	0	0	0	0	0.157024	0	0	0	0	0	0	0.119771	0	0	0	0	0	0	0	0	0	0.0460467	0	0	0	0	0	0.0649583	0	0	0	0
MA_120902g0010	Viridiplantae	NR	NR	'gluconeogenesis / glyoxylate cycle.malate synthase'	0.494711	1.41786	0.180632	0.79458	0.102317	0.454747	1.05848	0.455518	0.837462	0.828201	0.0556909	1.11753	0.180371	0.419296	2.41598	0.958167	0.230798	0.65782	2.15822	0.88807	0.194254	0.251213	0.0521851	0.576633	0.690018	15.7019	0.887787	0.717724	2.956	1.54926	1.95277	2.66329	1.14132	1.3127	13.7487	2.66871
MA_145244g0010	Specific	NE	NE	'not assigned.unknown'	0	0	0	0	0	0	0	0	0	0	0	0	0	0	0	0	0	0	0	0	0	0	0	0	0	0	0	0	0	0	0	0	0	0	0	0
MA_3565449g0010	Archeaplastidia I	NR	NR	'not assigned.unknown'	2.33863	3.43723	7.27045	5.74902	4.34847	4.83169	8.11504	4.30212	2.72175	8.79964	3.39714	10.255	5.09549	2.81527	2.91157	5.03038	3.23117	2.02828	3.67357	5.07469	2.5253	2.32372	2.4527	8.60515	3.45009	14.8271	9.07515	3.58862	1.59169	3.93274	1.18865	3.96246	7.39746	4.00373	3.49877	6.03128
MA_113806g0010	Specific	NR	NR	'DNA.repair'	1.30424	1.28896	0.903162	0.56088	1.02317	0.284217	1.36091	0.556744	0.78512	0.414101	0.612599	0.525898	0.496021	0.95839	0.619482	1.07794	0.750094	0.877093	0.321437	0.761203	1.0684	1.25606	0.521851	0.665346	1.07815	1.19722	0.542536	0.672866	0.454769	0.953393	0.509419	0.38975	0.380441	1.3127	1.28124	0.693864
MA_10436840g0020	Embryophyta	NR	NR	'protein.postranslational modification'	0.899474	0	0.496739	0.60762	0.204634	1.42108	1.15929	0.80981	0	0.362338	0	1.31475	0.360743	1.31779	0.929223	0.479084	0.115399	0.767456	0.413276	0.697769	0.388508	0.125606	0.313111	0.0443564	0.172505	0.598608	0.493215	0	0.739	0.536283	0.25471	0.38975	0	0.196905	0	0.213496
MA_3435836g0010	Specific	0.000743431	13	'not assigned.unknown'	12.5027	18.0025	13.4119	23.1363	23.8398	22.7373	27.0669	17.4109	19.7327	21.4815	43.6059	27.5439	38.6896	45.1641	34.1335	25.3914	26.3687	21.434	26.817	31.0824	35.2571	33.4741	34.7031	28.4325	25.4013	36.6993	20.9123	35.7516	27.0588	21.6301	15.1977	28.127	24.5173	15.1617	21.3376	18.6276
MA_137402g0010	Specific	NE	NE	'not assigned.unknown'	0	0	0	0	0	0	0	0	0	0	0	0	0	0	0	0	0	0	0	0	0	0	0	0	0	0	0	0	0	0	0	0	0	0	0	0
MA_916058g0010	Specific	NE	NE	'protein.folding'	0.179895	0.0859307	0	0.09348	0	0	0.50404	0	0	0.20705	0	0	0.270557	0.119799	0.123896	0	0	0.219273	0	0	0.0971269	0	0	0.177426	0.258757	0	0.197286	0.358862	0	0.119174	0	0.259833	0.338169	0	0	0.106748
MA_10433770g0010	Archeaplastidia I	NR	NR	'protein.degradation.ubiquitin.ubiquitin'	15.2911	18.4321	15.8505	19.1167	18.4682	20.4068	20.3128	14.7284	15.9118	17.7028	19.3804	18.3407	13.8435	16.1728	15.7968	16.7679	17.8868	19.4057	12.9034	17.6345	17.1429	15.01	16.5949	18.7184	17.8542	17.0833	17.7064	13.5919	16.3148	19.187	15.5373	18.2533	14.499	19.6248	16.5576	19.0546
MA_160789g0020	Specific	NE	NE	'not assigned.unknown'	0	0	0	0	0	0	0	0	0	0	0	0	0	0	0	0	0	0	0	0	0	0	0	0	0	0	0	0	0	0	0	0	0	0	0	0
MA_54260g0010	Streptophyta	NE	NE	'not assigned.unknown'	0	0	0	0	0	0	0	0	0	0	0	0	0	0	0	0	0	0	0.0459196	0	0	0	0	0	0	0	0	0	0	0	0	0	0	0	0	0
MA_10426778g0020	Specific	NR	NR	'stress.abiotic.heat'	83.0664	93.2777	90.4968	93.48	93.7735	89.3009	108.621	82.7019	93.2723	88.7728	87.4903	93.5442	68.3607	98.2949	90.0108	79.2883	92.6654	83.7076	75.0326	91.4712	84.9861	87.3593	74.6247	96.9188	78.8346	69.2543	83.7972	66.0306	95.6152	92.1216	76.4129	82.8219	83.0629	91.5607	96.2408	99.9164
MA_937415g0010	Archeaplastidia I	NR	NR	'protein.targeting.unknown'	5.35187	4.46839	5.91571	7.19796	5.52511	7.67385	5.24201	4.85886	8.06057	5.74565	7.2955	5.52193	6.40318	2.99497	5.45144	6.82694	10.9052	8.66129	6.88794	5.13812	4.85635	4.08221	7.20155	6.83089	8.15084	2.48652	6.06654	4.84464	5.45723	6.19705	6.53755	6.49583	7.65108	10.1078	9.85569	10.3012
MA_142857g0010	Specific	NE	NE	'not assigned.unknown'	0	0	0	0	0	0	0	0	0	0	0	0	0	0	0	0	0	0	0	0	0	0	0	0	0	0	0	0	0	0	0	0	0	0	0	0
MA_1128g0010	Prokaryotic	NR	NR	'transport.unspecified anions'	12.4577	19.0766	10.4315	13.5079	12.6361	17.3372	20.6152	17.5628	11.5151	11.5431	12.6418	14.4622	14.9708	15.454	16.4782	16.1691	19.3293	17.3226	17.3576	11.2277	17.9685	18.6526	15.9165	10.956	17.4661	20.5829	13.8593	12.9639	11.824	14.2413	19.6126	20.0072	14.8372	19.231	15.0299	16.6527
MA_497830g0010	Specific	NE	NE	'not assigned.unknown'	0	0	0	0	0	0	0	0.253066	0	0	0	0	0	0	0	0	0	0	0.229598	0	0	0	0	0	0	0	0.493215	0	0	0	0	0	0	0	0	0
MA_104452g0010	Specific	NE	NE	'not assigned.unknown'	0	0	0	0	0	0	0	0	0	0	0	0	0	0	0	0	0	0	0	0	0	0	0	0	0	0	0	0	0	0	0	0	0	0	0	0
MA_10249g0020	Specific	NE	NE	'not assigned.unknown'	0	0	0	0	0	0	0	0	0	0	0	0	0	0	0	0	0	0	0	0	0	0	0	0	0	0	0	0	0	0	0	0	0	0	0	0
MA_992731g0010	Specific	NE	NE	'not assigned.unknown'	0	0	0	0	0	0	0	0	0	0	0	0	0	0	0	0	0	0	0	0	0	0	0	0	0	0	0	0	0	0	0	0	0	0	0	0
MA_10326612g0020	Prokaryotic	NE	NE	'protein.degradation.serine protease'	0	0	0	0	0	0	0	0	0	0	0	0	0	0	0	0	0	0	0	0	0	0	0	0	0	0	0	0	0	0	0	0	0	0	0	0
MA_10435963g0010	Specific	NE	NE	'not assigned.unknown'	0.0899474	0.0429653	0	0.04674	0	0	0	0	0	0.20705	0.0556909	0	0.0901856	0	0	0	0	0.0548183	0	0	0	0	0	0.0443564	0.0862523	0	0	0	0	0	0	0.129917	0	0	0	0
MA_688105g0010	Specific	NR	NR	'misc.beta 1,3 glucan hydrolases.glucan endo-1,3-beta-glucosidase'	0.404763	0	0	0.56088	0.460426	0.51159	0	0	0.314048	0.465863	0.167073	0	0.135278	0.179698	0.371689	0.359313	0	0	0	0.190301	0.437071	0.18841	0.313111	0.266139	0.129378	1.10512	0.147964	0.40372	1.19377	0.715044	0.25471	0.7795	0.380441	0.196905	0.591342	0
MA_10125264g0010	Prokaryotic	NE	NE	'transport.sugars'	0.0449737	0	0	0	0	0	0	0	0	0	0	0	0	0.0598994	0	0	0	0	0.0459196	0	0	0.0628032	0	0	0	0	0	0.0448577	0	0	0	0.0649583	0	0.0656349	0.0492785	0.0533741
MA_5516756g0010	Embryophyta	NE	NE	'cell wall.cell wall proteins.LRR'	0	0	0	0	0	0	0	0	0	0	0	0	0	0	0	0	0	0	0	0	0	0	0	0	0	0	0	0	0	0	0	0	0	0	0	0
MA_10431735g0010	Specific	NE	NE	'not assigned.unknown'	0	0	0	0	0	0	0	0	0	0	0	0	0	0	0	0	0	0	0	0	0	0	0	0	0	0	0	0	0	0	0	0	0	0	0	0
MA_10437070g0010	Prokaryotic	NR	NR	'amino acid metabolism.synthesis.glutamate family.arginine.argininosuccinate lyase'	48.9764	41.0749	40.5068	38.6073	41.4384	39.8472	53.3778	38.9721	40.6692	38.6149	40.9885	37.2073	35.4881	40.9113	40.5141	38.686	40.2743	44.1287	33.2917	46.3699	44.3384	40.8221	36.2165	40.6748	43.773	33.522	40.7889	39.4748	38.1438	44.7499	45.4232	38.0006	41.4258	49.2262	42.4288	46.0085
MA_4951051g0010	Archeaplastidia I	NE	NE	'cell.vesicle transport'	0	0.128896	0	0.14022	0.153475	0	0.151212	0.151839	0	0	0.167073	0	0	0.179698	0	0.359313	0	0.164455	0.137759	0	0.14569	0	0.156555	0.133069	0.129378	0.27628	0	0.134573	0.170538	0	0	0.194875	0	0	0.147835	0.160122
MA_3131g0020	Specific	NE	NE	'DNA.synthesis/chromatin structure'	0	0.343723	0	0	0	0	0	0.101226	0.104683	0	0	0	0	0	0	0	0.230798	0	0	0.126867	0	0	0	0.177426	0	0	0.098643	0	0	0	0	0.129917	0.0845424	0	0.197114	0
MA_165342g0010	Specific	NR	NR	'protein.synthesis.ribosome biogenesis.Pre-rRNA processing and modifications.DExD-box helicases'	0.854501	0.472619	0.496739	0.32718	0.153475	0.909494	0.554443	0.556744	0.157024	0.517626	0.278454	0.394424	0.270557	0.598994	0.619482	0.239542	0.576995	0.822275	0.780633	1.07837	1.21409	0.376819	0.626222	0.887128	1.07815	0.460467	1.23304	0.134573	0.966385	0.417109	0.509419	0.38975	0.929966	1.11579	0.936291	0.640489
MA_801328g0010	Tracheophyta	NR	NR	'misc.cytochrome P450'	0.899474	0.0429653	0.677371	0.14022	1.43244	1.13687	2.11697	0.455518	0.209365	0.724676	0.389836	0.986059	0.766578	0.539095	0.433638	0.119771	0.230798	0.219273	0.551035	0.380601	0.291381	0.18841	0.730592	0.310495	0.388135	0.27628	0.197286	0.448577	0.341077	0.59587	0.594323	1.16925	0.169085	0.393809	3.35094	0.480367
MA_13984g0020	Archeaplastidia II	NE	NE	'not assigned.unknown'	0	0	0	0	0	0	0	0	0	0	0	0	0	0	0	0	0	0	0	0	0	0	0	0	0	0	0	0	0	0	0	0	0	0	0	0
MA_7139234g0010	Archeaplastidia I	NR	NR	'minor CHO metabolism.callose'	1.0344	0.988202	0.677371	0.60762	0.972011	1.64846	1.56252	1.06288	0.471072	0.879964	0.612599	1.38048	0.496021	1.01829	1.30091	0.359313	0.634695	0.274092	0.688794	0.444035	1.21409	1.06765	1.51337	1.68554	0.905649	1.74978	1.62761	0.583151	0.625308	0.536283	1.10374	0.324792	1.31041	0.590714	1.1334	1.54785
MA_26441g0010	Gymnospermae	NE	NE	'RNA.transcription'	0	0	0	0	0	0	0	0	0	0	0	0	0	0	0	0	0	0	0	0	0	0	0	0	0	0	0	0	0	0	0	0	0	0	0	0
MA_4911g0020	Prokaryotic	NE	NE	'not assigned.unknown'	0	0	0	0	0	0	0	0	0	0	0	0	0	0	0	0	0	0	0	0	0	0	0	0	0	0	0	0	0	0	0	0	0	0	0	0
MA_10426545g0020	Tracheophyta	NR	NR	'not assigned.unknown'	21.7223	26.9393	19.6889	24.9592	13.8639	31.5481	25.3532	17.6134	25.2809	22.8273	14.9252	30.6993	13.2573	15.2743	31.3458	28.745	9.34732	31.3013	17.4035	19.7913	9.61557	6.97116	18.1604	23.2428	19.2774	15.9322	18.8408	11.9322	20.9762	24.7882	44.9138	34.363	18.7684	32.8831	19.7114	26.4736
MA_10250691g0010	Specific	NE	NE	'not assigned.unknown'	0	0	0.0903162	0	0	0	0	0	0	0	0	0	0	0	0	0	0	0	0	0	0	0	0	0	0	0	0	0	0	0	0	0	0	0	0	0
MA_10437224g0020	Specific	NR	NR	'stress.biotic'	6.65611	9.32348	8.80583	18.696	3.88804	17.1667	13.1554	10.2239	12.5096	11.4395	7.46258	23.7969	8.61273	9.7636	14.6198	19.882	5.36605	19.1316	14.5565	8.75383	9.32419	8.41563	16.073	12.0206	12.4203	15.6098	10.1602	7.49124	7.50369	17.6973	15.792	10.978	18.557	7.94182	9.06724	16.4392
MA_10429958g0020	Specific	0.0229815	22	'not assigned.no ontology.pentatricopeptide (PPR) repeat-containing protein'	2.7434	2.2342	1.35474	1.26198	1.94402	1.25055	2.46979	1.9233	1.72726	1.50111	1.89349	2.30081	1.75862	2.39598	1.36286	1.43725	1.90408	1.75419	1.65311	3.17168	2.33105	2.51213	1.82648	1.77426	2.50132	2.53257	2.02218	2.3326	2.44438	3.15811	2.03768	2.79321	2.36719	2.49413	3.2031	2.66871
MA_13548g0010	Specific	NE	NE	'not assigned.unknown'	0	0	0	0	0	0	0	0	0	0	0	0	0	0	0	0	0	0	0	0	0	0	0	0	0	0	0	0	0	0	0	0	0	0	0	0
MA_74761g0010	Tracheophyta	NE	NE	'not assigned.unknown'	0	0	0	0	0	0	0	0	0	0	0	0	0	0	0	0	0	0	0	0	0	0	0	0	0	0	0	0	0	0	0	0	0	0	0	0
MA_172637g0010	Embryophyta	2.23893e-07	24	'not assigned.no ontology'	48.7515	48.4219	39.2424	28.1375	36.7318	31.4912	30.5952	32.3924	35.2781	27.9	33.6373	32.8686	27.8674	30.0695	30.4166	23.5949	16.9637	18.9671	23.5568	26.2615	19.2797	25.0585	28.3365	19.8273	37.0885	48.4872	44.1921	46.1586	29.1621	33.7858	38.4612	44.2366	51.444	40.1029	38.2894	44.4073
MA_8410103g0010	Archeaplastidia I	NE	NE	'protein.postranslational modification'	0	0	0	0	0	0	0	0	0	0	0	0	0	0	0	0	0	0	0	0	0	0	0	0	0	0	0.0493215	0	0	0	0	0	0	0	0	0
MA_43714g0010	Embryophyta	NE	NE	'misc.cytochrome P450'	0	0	0	0	0	0	0	0.0506131	0	0	0	0	0.450928	0	0	0	0.0576995	0	0.0459196	0	0	0.125606	0	0	0	0.0460467	0	0	0	0	0	0	0	0	0	0
MA_10090g0010	Archeaplastidia II	NR	NR	'amino acid metabolism.synthesis.aspartate family.methionine.methionine synthase'	500.153	610.58	473.031	680.348	444.823	792.283	676.875	676.04	521.424	600.342	739.463	816.457	565.058	592.165	623.261	746.053	530.893	689.779	543.504	554.6	581.693	486.851	596.841	659.491	737.457	989.821	776.074	574.044	703.073	567.09	611.473	778.656	588.837	543.326	515.896	693.65
MA_180954g0010	Streptophyta	NR	NR	'not assigned.unknown'	90.712	101.785	119.533	122.365	90.8063	108.855	92.8441	73.5915	125.619	114.602	66.7733	70.8648	73.9973	96.6177	100.604	100.608	128.497	135.346	105.385	95.7213	97.1269	81.5186	104.162	121.492	95.6538	74.9641	74.1302	69.3949	115.625	115.837	90.6766	93.1503	94.5606	119.521	129.011	133.595
MA_6362g0020	Archeaplastidia I	0.00230398	22	'protein.postranslational modification'	27.1191	26.9822	21.9468	19.5841	18.5705	25.2385	28.3774	26.2682	21.8263	21.7403	19.3247	29.8447	16.3236	18.6886	25.9563	23.9542	18.4638	22.5303	20.8016	35.9668	24.0875	22.9232	20.1435	25.4606	28.9376	29.8843	25.154	24.8063	28.3094	33.5475	31.7538	28.5817	26.1659	38.7902	38.3879	37.7355
MA_10344604g0010	Streptophyta	NE	NE	'RNA.regulation of transcription.HB,Homeobox transcription factor family'	0	0	0	0	0	0	0	0	0	0	0	0	0	0	0	0	0	0	0	0	0	0	0	0	0	0	0	0	0	0	0	0	0	0	0	0
MA_9385104g0010	Specific	NE	NE	'protein.postranslational modification'	0	0.128896	0	0	0	0	0	0	0	0	0	0	0	0	0	0	0.173099	0	0	0	0	0	0	0	0	0	0	0	0	0	0	0	0	0	0	0
MA_9450313g0010	Specific	NE	NE	'not assigned.unknown'	0	0	0	0	0	0	0	0	0	0	0	0	0	0	0	0	0	0	0	0	0	0	0	0	0	0	0	0	0	0	0	0	0	0	0	0
MA_10435911g0020	Embryophyta	NR	NR	'not assigned.unknown'	0.989422	0.128896	1.44506	0.42066	0.153475	0	1.46171	0.303679	1.15151	0.310575	0.167073	0	0.135278	0.359396	0.991171	0.359313	0.173099	1.58973	0.413276	0	0	0.18841	0.313111	0.842772	0.388135	0.13814	0.295929	0.134573	0.511615	0.357522	1.61316	0.584625	0.929966	1.44397	0.295671	0
MA_10091679g0010	Archeaplastidia I	NR	NR	'RNA.RNA binding'	37.7779	35.0597	24.566	21.5004	27.114	23.5332	37.5005	30.0136	22.9255	21.8956	33.1361	33.526	22.817	32.2858	30.2307	31.4997	22.0412	29.0537	20.8475	38.6945	36.6654	25.3097	21.8134	18.2305	36.571	38.5872	33.0947	33.3293	27.0588	35.8714	38.8008	32.2193	37.7904	39.1184	42.9708	37.2551
MA_10430454g0020	Specific	NR	NR	'not assigned.unknown'	1.25926	1.9764	4.42549	0.65436	0.460426	3.46744	0.453636	2.12575	0.209365	2.8987	3.11869	1.51196	3.38196	1.37769	1.11507	0.479084	1.32709	2.52164	2.3419	1.77614	1.35978	2.88895	1.20026	2.0404	2.8032	1.4735	1.381	1.03173	0.795846	1.3705	2.37729	3.63767	1.77539	1.5096	5.07568	2.24171
MA_10434020g0010	Streptophyta	NR	NR	'protein.postranslational modification'	17.18	17.1432	10.3864	10.1426	9.92474	9.54968	14.2643	16.095	11.0964	15.3217	14.9808	14.7909	11.5438	11.2611	12.5755	16.4086	11.713	19.022	12.3524	20.6793	16.803	13.0631	12.2113	10.6012	17.2936	15.9322	13.1688	12.3807	10.9145	13.5263	17.8297	14.6156	12.8927	15.6211	14.2415	18.1472
MA_135670g0010	Streptophyta	0.049261	15	'not assigned.unknown'	25.2752	21.9982	17.9729	14.7698	23.4306	16.0298	22.7322	23.94	18.9476	26.3472	31.7438	29.1874	23.9443	27.0146	33.6379	25.631	20.3102	21.1599	28.4702	32.478	29.1866	36.8027	24.7879	25.2832	26.8676	22.5629	26.7816	25.7483	19.3277	35.2159	15.9618	20.6568	25.405	24.088	26.1669	30.1564
MA_9765350g0010	Prokaryotic	NR	NR	'protein.targeting.chloroplast'	26.6694	17.1861	46.3322	11.498	23.7887	12.4487	14.1635	13.3619	19.3663	12.423	17.1528	12.6216	17.3607	17.7302	11.0268	8.86305	22.5605	6.63302	11.1585	16.3659	14.8119	14.3191	10.1761	9.44792	11.5147	5.84794	12.577	10.4967	24.1028	10.6065	23.8578	5.39154	16.9085	12.2081	16.5083	10.5681
MA_94539g0010	Specific	NE	NE	'not assigned.unknown'	0	0	0	0	0	0	0	0	0	0	0	0	0	0	0	0	0	0	0	0	0	0	0	0	0	0	0	0	0	0	0	0	0	0	0	0
MA_10651g0020	Gymnospermae	NR	NR	'not assigned.unknown'	0.584658	0.386688	0.94832	0.04674	0.920852	2.21689	0.806463	0.455518	0.994486	1.86345	1.00244	1.0518	0.450928	1.43759	0.185845	0.838396	0.519296	0.548183	0.551035	0.951504	0.777015	1.75849	0.469666	1.06455	0.646892	1.01303	0.147964	1.07659	0.909539	0.178761	0.764129	0.194875	0.887695	1.05016	1.08413	1.28098
MA_10428411g0010	Streptophyta	NR	NR	'not assigned.unknown'	0.719579	0.773376	1.03864	0.32718	0.869694	0.568434	0.705655	0.657971	0.889803	0.724676	0.891054	0.525898	0.586207	0.658893	0.495586	0.239542	0.576995	0.877093	0.321437	0.88807	0.825579	0.502426	0.574036	0.354851	0.991901	1.05908	0.887787	0.538293	0.682154	0.655457	1.18865	0.714542	0.591796	0.656349	0.295671	0.800612
MA_225154g0010	Streptophyta	NE	NE	'signalling.MAP kinases'	0	0	0	0	0	0	0	0	0	0	0	0	0	0	0	0	0	0	0	0	0	0	0	0	0	0	0	0	0	0	0	0	0	0	0	0
MA_5422066g0010	Specific	NE	NE	'RNA.regulation of transcription.unclassified'	0.0899474	0.214827	0	0.2337	0	0	0.50404	0.506131	0	0	0	0	0.0901856	0	0	0.958167	0	0.274092	0.229598	0	0.0971269	0	0	0	0.215631	0	0.394572	0	0	0	0	0	0.0845424	0.13127	0.0985569	0.266871
MA_10427958g0010	Archeaplastidia I	NR	NR	'signalling.receptor kinases.leucine rich repeat XII'	0	0	0	1.4022	4.24615	2.27373	0	3.64415	0	1.6564	0	2.43228	3.02122	1.73708	0	2.63496	0	0	1.23983	1.96644	0	0.18841	0.0521851	3.72594	0	0	1.03575	0	0.568462	5.83953	0	5.00179	0.0422712	0	0	2.61533
MA_922304g0010	Embryophyta	NR	NR	'not assigned.unknown'	28.6033	33.3411	28.2238	25.9875	23.0213	25.5795	20.6152	25.4584	24.3387	27.7965	28.0125	31.0937	22.0053	24.4989	30.9741	31.2602	26.4264	27.4092	17.3576	40.7878	28.3125	27.3194	28.4409	37.7917	29.8864	24.9113	27.62	24.9409	32.0612	30.8661	30.2255	32.4792	18.0921	40.4967	28.7293	29.0889
MA_89844g0010	Specific	0.0208046	20	'protein.degradation.ubiquitin.E3.RING'	1.07937	1.16006	0.316107	0.56088	0.972011	0.34106	0.756059	0.506131	0.523413	0.465863	0.501218	0.788847	0.586207	0.0598994	1.17702	0.119771	0.865493	0.712638	1.01023	0.824636	0.485635	0.18841	0.834962	0.576633	0.646892	2.44048	1.62761	1.21116	1.02323	2.32389	0.764129	1.16925	1.31041	1.64087	0.788455	0.480367
MA_10243807g0010	Streptophyta	NE	NE	'hormone metabolism.abscisic acid.induced-regulated-responsive-activated'	0	0	0	0	0	0	0	0	0	0	0	0	0	0	0	0	0	0	0	0	0	0	0	0	0	0	0	0	0	0	0	0	0	0	0	0
MA_11587g0010	Streptophyta	NE	NE	'stress.biotic.receptors'	0.0899474	0.0859307	0	0.04674	0.102317	0	0	0.0506131	0	0	0.0556909	0.131475	0.0901856	0.119799	0	0	0	0	0	0.253734	0.0485635	0.0628032	0	0.0443564	0.0431262	0.0460467	0.098643	0.0448577	0.0568462	0.059587	0.0849032	0	0.253627	0.196905	0.147835	0.160122
MA_17269g0010	Specific	NR	NR	'tetrapyrrole synthesis.unspecified'	7.19579	5.06991	5.78023	7.9458	6.0367	8.18544	6.30049	5.92174	5.75755	7.40205	7.12843	7.757	7.44032	6.16964	5.88508	11.2585	5.48145	8.22275	6.47466	6.40679	7.18739	5.33827	5.9491	6.65346	8.4096	7.36748	7.39822	7.62581	6.13939	5.18407	7.9809	6.10608	6.55203	7.08857	7.24393	6.77851
MA_906028g0010	Archeaplastidia I	NR	NR	'not assigned.no ontology.BSD domain-containing protein'	9.62437	11.9014	10.1154	11.5915	9.72011	15.4045	13.7603	9.21159	13.0853	10.7149	13.0317	13.3447	8.38726	13.0581	13.7525	12.9353	10.7898	12.4438	10.0105	15.4778	10.3926	8.35283	12.8897	14.9925	15.0079	11.7419	11.4426	10.6761	14.6095	13.705	13.3298	15.7199	12.6391	17.4589	11.7776	17.5601
MA_118524g0010	Specific	NE	NE	'minor CHO metabolism.raffinose family.raffinose synthases.putative'	0	0.128896	0.22579	0	0.0511585	0	0.050404	0	0.0523413	0.0517626	0	0.0657373	0.135278	0	0	0	0	0.383728	0	0	0.0485635	0	0	0.310495	0.0431262	0	0.0493215	0.134573	0	0.178761	0	0	0	0	0.0492785	0.0533741
MA_10157315g0010	Specific	0.0372682	5	'not assigned.unknown'	0.449737	0.515584	0.451581	1.02828	0	1.36424	1.20969	0.708584	0.837462	1.34583	0	0.131475	0.992042	0.359396	0.743379	0.239542	0.461596	0.109637	0.459196	0.253734	0.485635	0.125606	0.10437	0.0887128	0.258757	0	0.394572	0.448577	0.682154	0.119174	0.509419	0.129917	0	0.13127	0.197114	0.533741
MA_12948g0010	Specific	NE	NE	'not assigned.unknown'	0	0	0	0	0	0	0	0	0	0	0	0	0	0	0	0	0	0	0	0	0	0	0	0	0	0	0	0	0	0	0	0	0	0	0	0.213496
MA_26462g0010	Archeaplastidia I	NR	NR	'protein.degradation.ubiquitin.E3.RING'	4.18256	5.4566	3.97391	5.56206	3.99036	5.22959	4.38514	3.94782	4.08263	4.76216	3.39714	3.68129	3.7427	4.61225	3.593	2.51519	3.17347	4.11137	3.03069	4.44035	4.75922	4.45903	4.38355	4.79049	4.09698	4.97305	4.04436	3.4989	4.49085	4.76696	4.58477	4.28725	3.67759	5.18516	4.53362	5.55091
MA_66092g0010	Specific	NE	NE	'not assigned.unknown'	0	0	0	0	0	0	0	0	0	0	0	0	0	0	0	0	0	0	0	0	0	0	0	0	0	0	0	0	0	0	0	0	0	0	0	0
MA_58582g0010	Specific	NR	NR	'DNA.synthesis/chromatin structure'	3.37303	4.08171	3.61265	3.7392	1.8417	3.97904	4.33474	2.42943	2.93112	4.55511	3.39714	2.95818	3.42705	4.37266	3.40715	3.11404	3.51967	3.06983	3.90317	3.67915	5.00204	3.01456	2.08741	4.70178	3.06196	4.65072	3.50183	4.17177	3.18339	4.82655	3.82064	2.79321	2.87444	2.95357	5.17424	5.7644
MA_345915g0010	Specific	NR	NR	'not assigned.unknown'	2.38361	1.33193	1.98696	2.337	2.55792	2.84217	2.36899	2.83434	1.15151	2.27755	3.28576	2.03786	1.39788	2.21628	2.29208	0.718625	0.692394	0.98673	1.14799	1.77614	1.21409	2.32372	2.29615	0.975841	2.67382	2.1642	3.40318	2.96061	1.25062	3.93274	1.86787	2.01371	4.1003	1.83778	2.75959	1.17423
MA_9974463g0010	Specific	NR	NR	'not assigned.unknown'	14.2117	12.0733	9.34772	9.76866	8.79925	10.2318	18.0446	11.8435	10.2066	9.93842	12.9203	14.7252	10.8674	9.5839	11.5843	6.10832	6.52005	12.7178	8.12777	13.4479	11.6067	11.4302	10.437	7.76237	12.1184	11.3275	10.2095	13.5022	9.66385	14.2413	12.7355	12.472	14.1608	15.0304	14.1922	16.1724
MA_10432995g0010	Archeaplastidia I	NR	NR	'misc.calcineurin-like phosphoesterase family protein'	167.842	185.181	170.336	188.175	156.136	178.204	154.186	150.473	170.476	201.719	161.893	149.026	129.281	235.405	207.279	198.82	164.328	209.845	165.632	174.569	207.366	195.192	189.589	235.799	191.006	143.436	167.644	178.534	196.233	235.369	187.976	188.184	195.716	239.305	132.214	201.327
MA_21311g0010	Specific	NE	NE	'not assigned.unknown'	0	0	0	0	0	0	0	0	0	0	0	0	0	0	0	0	0	0	0	0	0	0	0	0	0	0	0	0	0	0	0	0	0	0	0	0
MA_176375g0010	Streptophyta	NR	NR	'not assigned.unknown'	2.06879	1.16006	1.71601	1.77612	3.68341	2.50111	2.11697	2.22698	2.19834	3.62338	2.4504	2.36654	2.07427	1.25789	1.54871	1.19771	3.17347	1.97346	1.92862	1.3321	1.01983	2.88895	1.51337	1.68554	2.45819	1.15117	1.77557	1.88402	1.64854	1.3705	1.18865	2.72825	2.24037	2.75667	1.23196	2.02822
MA_301324g0020	Specific	0.00259777	23	'not assigned.unknown'	3.68784	5.11287	5.91571	2.75766	3.37646	4.94537	2.97383	3.34047	4.18731	3.51986	2.67316	5.71914	1.93899	2.99497	4.64612	3.23381	1.15399	4.00174	2.38782	4.75752	3.44801	1.82129	3.23548	4.1695	2.84633	3.13118	4.04436	3.27461	4.434	5.72036	8.32052	7.85996	5.62207	9.7796	4.04083	5.12392
MA_10433611g0020	Archeaplastidia I	0.00728847	16	'not assigned.unknown'	12.8175	4.94101	5.05771	3.2718	3.58109	4.3201	9.07271	9.71772	4.71072	7.55734	8.13087	10.9124	18.8488	8.62551	9.41613	13.4143	9.40502	10.6348	13.8677	10.3397	9.42131	11.1162	10.7501	7.6293	19.3636	19.1094	6.26383	17.7188	4.60454	9.71269	16.0467	6.95054	11.5823	8.13873	6.11053	8.27299
MA_77277g0010	Specific	1.34974e-05	14	'protein.postranslational modification.kinase.receptor like cytoplasmatic kinase IV'	10.4789	11.2999	8.35424	9.348	11.4083	9.77706	13.7603	11.0843	10.2589	13.3547	12.0292	12.9502	12.3103	18.7485	11.5224	12.6957	14.1364	10.7992	12.9952	13.9554	15.6374	15.638	11.4807	13.8392	14.5335	14.1364	12.1331	12.605	12.3925	13.8838	11.4619	13.3165	11.4555	10.7641	10.1021	10.5147
MA_10353792g0010	Specific	NR	NR	'not assigned.unknown'	0	0	0	0	0	0.284217	0	0.506131	0	0	0	0	0	0	0	0	0	0	0.229598	0	0.485635	0	0.260926	0	0	0.460467	0	0	0.284231	0	0.424516	1.29917	0	0	0	0.533741
MA_2022282g0010	Specific	NR	NR	'not assigned.unknown'	15.5159	17.4869	5.55444	18.3688	21.7935	10.4592	10.0304	16.0444	31.2478	29.9188	7.9081	15.514	17.496	29.77	10.8409	1.07794	4.61596	24.8875	4.54604	15.6047	13.5492	25.5609	6.41877	3.54851	4.70075	6.07817	15.6349	18.4814	17.736	6.49499	4.41497	14.7455	6.97474	13.0613	12.566	4.80367
MA_87076g0010	Streptophyta	0.00329165	23	'not assigned.unknown'	31.7065	37.6806	25.5595	27.4364	30.6439	26.489	32.3593	30.3679	24.9145	23.6555	31.8552	31.028	22.6366	27.1344	26.8236	29.3439	25.5609	27.5736	21.0312	30.3847	28.6039	25.1213	22.8571	27.0131	30.3177	32.9234	30.9246	26.9146	26.1492	35.6926	32.1783	33.9083	32.2106	37.1494	43.4143	40.4042
MA_131205g0010	Specific	NE	NE	'not assigned.unknown'	0	0	0	0	0	0	0	0	0	0	0	0	0	0	0	0	0	0	0.0918392	0	0	0	0	0	0	0	0	0	0.0568462	0	0	0	0	0	0	0
MA_27101g0010	Streptophyta	0.000288572	24	'signalling.receptor kinases.DUF 26'	0.854501	1.20303	0.722529	1.07502	0.972011	1.25055	1.3105	0.96165	0.732779	1.08701	0.835363	1.44622	0.586207	0.658893	0.929223	0.479084	0.403897	0.98673	0.413276	0.824636	0.631325	1.13046	0.730592	0.665346	0.819397	1.05908	0.838465	1.21116	0.852692	1.07257	0.933935	1.23421	1.26814	1.37833	1.23196	1.54785
MA_117242g0010	Gymnospermae	NR	NR	'not assigned.unknown'	50.0557	58.6906	63.8987	61.7436	57.9625	57.9234	63.509	50.6131	49.0962	61.2869	62.3181	56.4026	47.4827	58.6415	54.3286	59.2866	62.6617	57.34	51.981	51.3178	67.4061	57.465	55.7859	58.5948	57.789	69.4385	58.1007	59.3468	62.1897	60.1829	51.5363	65.0883	58.2074	61.7624	65.9346	68.479
MA_175564g0010	Specific	NE	NE	'not assigned.unknown'	0	0	0	0	0	0	0	0	0	0	0	0	0	0	0	0	0	0	0	0	0	0	0	0	0	0	0	0	0	0	0	0	0	0	0	0
MA_149871g0020	Specific	NE	NE	'cell.organisation'	0	0	0	0	0	0	0	0	0	0	0	0	0	0	0	0	0	0	0	0	0	0	0	0	0	0	0	0	0	0	0	0	0	0	0	0
MA_300776g0010	Specific	NE	NE	'not assigned.unknown'	0.134921	0	0	0.14022	0	0.17053	0	0	0.157024	0	0	0	0	0	0	0	0.403897	0	0	0	0	0	0	0	0	0	0	0	0	0	0	0	0	0	0.147835	0.160122
MA_263300g0010	Tracheophyta	NE	NE	'misc.UDP glucosyl and glucoronyl transferases'	0	0.0429653	0.0451581	0	0.0511585	0	0	0	0	0.0517626	0	0.0657373	0.0450928	0	0.0619482	0.119771	0.0576995	0	0	0	0	0	0	0	0	0	0	0	0	0	0	0	0	0	0	0
MA_262g0010	Embryophyta	0.00415285	21	'not assigned.unknown'	19.2487	24.1465	19.8696	24.3516	14.6313	17.1099	34.0227	14.4754	19.9944	14.9594	34.0271	22.6136	6.8992	24.6187	18.2747	11.0189	16.5021	17.2678	19.2862	40.2169	18.1142	21.1019	16.1774	33.1342	37.4766	29.8843	54.303	38.8468	21.8858	35.8714	35.9141	35.3373	37.9595	48.1104	22.126	66.0238
MA_158617g0010	Specific	NE	NE	'not assigned.unknown'	0	0	0	0	0	0	0	0	0	0	0	0	0	0	0	0	0	0	0	0	0	0	0	0	0	0	0	0	0	0	0	0	0	0	0	0
MA_301871g0010	Specific	NR	NR	'signalling.G-proteins'	1.16932	1.80454	1.53537	0.32718	1.12549	1.47793	0.554443	0.556744	2.77409	0.569388	1.05813	1.44622	0.676392	1.13809	1.17702	0.359313	0.865493	0.822275	1.92862	1.90301	1.65116	1.38167	0.782777	1.33069	0.474388	1.56559	0.542536	0.493435	0.397923	0.893805	1.27355	1.68892	0.295898	1.96905	1.08413	2.24171
MA_398399g0010	Specific	NR	NR	'not assigned.unknown'	21.9472	14.9949	14.3151	10.5632	21.0773	12.8466	11.5929	9.41404	15.5454	16.4087	12.1406	17.6833	17.1353	14.0165	12.018	6.10832	23.7722	5.64629	12.3524	11.5449	12.6751	16.8941	13.0463	12.9964	13.326	25.7401	10.5548	22.7429	11.7103	12.0366	11.377	14.6806	30.5198	15.096	18.3809	17.3466
MA_10287127g0010	Archeaplastidia I	NR	NR	'signalling.light'	1.61905	2.1053	1.30958	1.49568	1.58591	1.13687	2.82262	2.73311	1.88429	1.81169	2.17194	2.62949	1.8939	2.09648	1.36286	1.91633	1.38479	2.41201	1.42351	1.26867	1.50547	1.13046	1.409	1.37505	1.85442	1.84187	1.33168	1.21116	1.25062	2.08555	1.10374	1.49404	1.52176	1.96905	2.71032	2.98895
MA_3006103g0010	Archeaplastidia II	NR	NR	'not assigned.unknown'	4.40742	1.58972	3.38686	2.85114	5.47395	1.3074	3.52828	3.79598	4.13497	2.17403	3.89836	1.84064	4.19363	2.75537	0.867275	2.75473	1.84638	0.767456	1.46943	1.1418	2.23392	4.08221	1.20026	1.41941	1.9838	1.28931	2.762	3.99234	3.695	2.50266	1.95277	1.81883	2.57854	2.10032	2.26681	1.70797
MA_56660g0010	Archeaplastidia I	NE	NE	'not assigned.no ontology.pentatricopeptide (PPR) repeat-containing protein'	0.449737	0.64448	0.361265	0.14022	0.358109	0.34106	0.604847	0.556744	0.366389	0.310575	0.167073	0.328686	0.270557	0.239598	0.247793	0.359313	0.403897	0.219273	0.275518	0.570902	0.679888	0.628032	0.365296	0.443564	0.474388	0.598608	0.493215	0.493435	0.625308	0.476696	0.679226	0.454708	0.634068	0.328174	0.936291	0.480367
MA_247226g0010	Specific	NR	NR	'protein.glycosylation'	77.7595	84.6847	59.7893	65.3425	56.0697	67.871	90.8783	63.5195	57.2614	67.1361	71.3957	99.2633	52.5782	73.9159	79.4176	71.5032	54.526	72.5246	54.6902	74.471	76.7788	62.0496	61.8394	62.3208	91.945	100.566	88.7294	70.8304	70.4324	84.9115	91.4408	85.3553	80.6957	85.5223	78.8948	104.186
MA_123994g0020	Tracheophyta	NR	NR	'not assigned.unknown'	2.20371	1.89047	1.80632	1.54242	1.79055	1.47793	2.72181	2.53066	1.93663	2.12227	1.94918	2.43228	1.35278	1.97668	1.98234	2.39542	0.807793	2.13791	1.23983	2.60078	1.60259	1.69569	1.66992	1.28634	1.89755	2.48652	2.17015	1.57002	1.19377	2.02596	2.29239	1.88379	1.81766	3.15047	2.26681	2.56196
MA_156517g0010	Specific	NE	NE	'amino acid metabolism.degradation.aromatic aa.tryptophan'	0	0	0	0	0.153475	0	0	0	0	0.310575	0	0	0	0	0	0	0	0	0.275518	0	0	0	0	0	0.258757	0	0	0	0	0	0	0	0.380441	0	0	0
MA_182289g0010	Viridiplantae	NE	NE	'cell wall.degradation.mannan-xylose-arabinose-fucose'	0.0899474	0.0859307	0.135474	0.04674	0.204634	0.17053	0.201616	0.151839	0	0.0517626	0.111382	0.131475	0.0450928	0.179698	0	0.119771	0.0576995	0	0	0.0634336	0.0485635	0.125606	0	0.0443564	0	0.230234	0.197286	0.224289	0.170538	0.178761	0.25471	0.0649583	0.0845424	0.328174	0.295671	0.160122
MA_1004456g0010	Specific	NE	NE	'not assigned.unknown'	0	0	0	0	0	0	0	0	0	0	0	0	0	0	0	0	0	0	0	0	0	0	0	0	0	0	0	0	0	0	0	0	0	0	0	0
MA_9464348g0010	Archeaplastidia I	NR	NR	'protein.targeting.mitochondria'	14.6614	16.7135	12.2378	13.6481	16.6777	15.1203	19.0023	13.4631	18.1624	13.7688	12.4748	13.3447	9.74005	16.7119	17.0358	18.2052	13.1555	23.6815	18.873	18.7763	16.8515	14.6332	19.8825	20.4483	20.2693	9.34749	14.5992	12.919	18.3045	15.8502	16.8957	17.2789	16.8239	21.6595	15.6213	25.0858
MA_11285g0010	Specific	NE	NE	'not assigned.unknown'	0	0	0	0	0	0	0	0	0	0	0	0	0	0	0	0	0	0	0	0	0	0	0	0	0	0	0	0	0	0	0	0	0	0	0	0
MA_141511g0010	Archeaplastidia I	NE	NE	'development.unspecified'	0	0	0	0	0	0	0	0	0	0	0	0	0	0	0	0	0	0	0	0	0	0	0	0	0	0	0	0	0	0	0	0	0	0	0	0
MA_9044463g0010	Embryophyta	NR	NR	'stress.biotic'	0.224869	0.429653	0.451581	0.2337	0	1.7053	0.25202	0.506131	0.261707	2.0705	0.278454	0.328686	1.57825	0	0.619482	0	0.865493	0	0.918392	0	0	2.19811	1.0437	1.10891	0.215631	1.61164	0	0.224289	0.568462	0.297935	0	2.27354	1.47949	0	6.65259	0
MA_158437g0010	Tracheophyta	NR	NR	'signalling.calcium'	25.2303	31.7943	29.4882	31.1289	30.3881	28.4785	35.8372	31.0765	34.0219	31.834	32.5792	36.8786	27.4164	32.5254	34.1954	32.937	26.5995	28.8893	28.6998	36.0303	30.0608	30.4596	34.39	33.4004	25.8326	32.0025	33.3906	24.8512	38.7691	34.3221	33.4519	33.8433	28.6176	38.1339	31.144	34.4797
MA_4334g0010	Prokaryotic	NR	NR	'secondary metabolism.phenylpropanoids.lignin biosynthesis.CCoAOMT'	15.9207	12.2451	19.4631	21.1265	8.23651	18.3604	16.7845	17.2085	16.1735	21.792	15.4264	18.0778	10.1008	12.6987	13.133	14.2527	11.6553	19.4057	15.4749	14.4629	11.2182	10.8022	18.2126	26.7026	11.7734	8.93307	16.6707	13.1433	18.0771	17.9357	13.2449	13.4464	10.3142	17.9183	9.95425	19.7484
MA_10433810g0010	Specific	NR	NR	'not assigned.unknown'	12.5926	9.02272	8.67035	7.33818	8.95273	7.95807	9.12312	15.0827	8.84569	10.5596	7.12843	7.29684	11.0477	6.94833	11.5843	15.3307	11.4245	9.92211	10.4697	7.7389	10.1983	12.8119	11.8982	11.1335	16.8623	12.1103	9.22312	12.8293	8.92485	12.5133	13.3298	7.53517	11.1173	7.28547	11.2355	11.5288
MA_18477g0010	Specific	NE	NE	'signalling.receptor kinases.S-locus glycoprotein like'	0	0	0	0	0	0	0	0	0	0	0	0	0	0	0	0	0	0	0	0	0	0	0	0	0	0	0	0	0	0	0	0	0	0	0	0
MA_10426761g0020	Prokaryotic	NR	NR	'Co-factor and vitamine metabolism.pantothenate.branched-chain amino acid aminotransferase'	15.9657	15.7253	18.5148	15.5644	17.4962	18.7583	17.339	11.9953	15.7024	16.4087	18.6007	19.3925	13.3024	16.3525	15.4251	17.6063	23.1375	14.9106	15.4749	11.1643	17.4828	16.5172	16.8558	15.7465	14.6629	16.5768	13.2675	13.9508	18.0771	17.1611	16.7259	15.1353	16.2744	18.2465	12.7631	17.9337
MA_10078828g0010	Archeaplastidia II	0.000963665	23	'DNA.unspecified'	39.4869	41.7193	33.1912	31.0354	39.0339	32.3439	37.8534	30.6716	30.8291	28.2106	34.8625	40.3627	24.305	40.8514	31.7794	27.3078	24.2338	34.9741	28.562	35.2056	38.3166	21.6671	29.2759	32.0697	39.2017	42.5932	39.5558	32.3424	38.2006	38.6124	35.1499	43.9118	41.7217	43.7128	47.0609	40.6177
MA_54162g0010	Specific	NR	NR	'protein.targeting.secretory pathway.golgi'	10.1191	6.14404	9.21225	13.3676	9.82242	10.1181	12.6514	7.38952	9.63081	11.336	9.07761	7.82274	4.46419	9.5839	9.91171	8.74328	10.0974	8.93539	12.582	8.5001	14.0348	10.8022	10.6458	10.202	8.79773	10.3605	9.07515	9.42012	10.6302	7.98466	11.377	10.1985	11.5823	13.1926	12.8124	12.7564
MA_4574g0010	Specific	NR	NR	'not assigned.unknown'	7.19579	4.94101	5.19318	6.21642	5.21816	10.0613	4.68757	6.47848	8.79335	7.55734	7.9081	8.74306	5.18567	6.64883	5.20365	3.7129	6.92394	7.51011	5.51035	6.15306	9.0328	6.65714	7.14936	7.09703	7.24519	4.46653	6.75704	8.56783	7.78792	8.69971	7.896	6.04113	7.86244	11.6174	5.0264	7.57912
MA_573469g0010	Viridiplantae	NR	NR	'lipid metabolism.FA synthesis and FA elongation.ACP thioesterase'	10.4339	9.75313	9.7993	6.91752	6.90639	11.596	7.05655	13.0076	7.8512	6.57385	10.9711	13.4104	6.49337	9.22451	7.80548	8.02465	11.9438	11.1281	14.7861	15.2875	9.76126	5.46388	7.87995	10.4238	11.7303	8.51865	13.4154	12.0667	7.61739	9.29558	8.82993	7.795	8.83468	11.2892	14.685	16.6527
MA_753g0010	Specific	NE	NE	'not assigned.unknown'	0	0	0	0	0	0	0	0	0	0	0	0	0	0	0	0	0	0	0	0	0	0	0	0	0	0	0	0	0	0.178761	0	0	0	0	0	0
MA_734639g0010	Embryophyta	NR	NR	'protein.degradation.subtilases'	69.0346	124.556	92.3934	121.945	77.5051	114.255	48.3878	70.0992	69.2476	150.888	129.537	129.963	128.424	82.6612	102.586	53.7771	72.586	18.09	134.315	21.6943	123.74	21.9183	157.077	142.695	118.166	390.891	27.4721	95.861	99.765	190.559	189.334	163.11	106.608	103.637	25.0335	104.56
MA_10171483g0010	Specific	NE	NE	'not assigned.unknown'	0	0	0	0	0	0	0	0	0	0	0	0	0	0	0	0	0	0	0	0	0	0	0	0	0	0	0	0	0	0	0	0	0	0	0	0
MA_10434248g0010	Specific	NE	NE	'transport.potassium'	0	0	0	0	0.0511585	0	0	0	0	0	0	0.0657373	0	0	0	0	0	0	0.0459196	0	0	0	0.0521851	0	0	0	0	0	0	0.059587	0	0	0.169085	0	0	0
MA_10174788g0010	Prokaryotic	NE	NE	'hormone metabolism.abscisic acid.synthesis-degradation.synthesis.9-cis-epoxycarotenoid dioxygenase'	0	0	0	0	0	0	0	0	0	0	0	0	0	0	0	0	0	0	0	0	0	0	0	0	0	0	0	0	0	0	0	0	0	0	0	0
MA_130243g0010	Viridiplantae	NE	NE	'RNA.regulation of transcription.C2C2(Zn) DOF zinc finger family'	0	0	0	0	0	0	0	0	0	0	0	0	0	0	0	0	0	0	0	0	0	0	0	0	0	0	0	0	0	0	0	0	0	0	0	0
MA_82781g0010	Archeaplastidia I	NR	NR	'not assigned.no ontology'	21.0927	25.6503	21.2695	22.2015	19.4914	24.5563	22.329	14.779	19.8374	19.618	16.8186	17.2232	18.8037	19.4074	19.5137	19.4029	21.4065	24.1749	16.8066	22.7092	21.7079	15.7636	20.9784	27.4123	20.3987	16.0703	18.3969	18.1674	23.9891	23.5965	21.1409	21.3063	17.6271	22.644	20.352	24.5521
MA_228887g0010	Prokaryotic	NE	NE	'Biodegradation of Xenobiotics.lactoylglutathione lyase'	0	0	0	0	0	0.113687	0	0	0	0.103525	0	0	0	0	0	0	0	0	0	0	0	0	0	0	0	0	0	0	0	0	0.169806	0	0	0	0.0985569	0
MA_10432419g0010	Specific	0.00465711	24	'cell.organisation'	10.8836	10.5695	10.1606	8.8806	8.85041	7.50332	9.87917	11.5398	8.68866	7.14324	9.18899	9.46617	5.86207	8.74531	8.54885	4.91061	6.52005	9.64802	6.75018	9.071	10.8297	8.22722	8.81929	7.49623	10.4797	9.76191	9.1738	8.3884	6.30992	9.59351	12.311	8.76938	8.91922	13.127	10.8905	14.3576
MA_176417g0010	Viridiplantae	NR	NR	'secondary metabolism.flavonoids.isoflavones.isoflavone reductase'	35.7991	36.5635	38.0231	27.8571	24.863	34.6176	31.8553	31.8863	16.5399	27.3306	32.969	28.9244	24.4403	23.84	29.5493	29.9427	28.0997	28.0122	24.567	32.6683	27.3412	32.5321	25.4142	17.1216	38.641	22.655	29.0504	26.0623	25.9787	32.2962	33.8764	32.8689	26.2504	30.5859	28.9265	30.103
MA_3968528g0010	Prokaryotic	NR	NR	'not assigned.unknown'	1.25926	2.19123	2.30306	1.30872	2.86487	2.21689	2.26818	1.97391	1.77961	1.13878	3.45283	1.44622	3.56233	3.05487	1.05312	4.07221	3.57737	1.53491	3.12253	5.70902	2.47674	1.75849	3.80951	2.48396	1.94068	0.230234	1.67693	2.78118	2.217	2.68142	3.82064	2.20858	2.62081	4.79135	2.5132	2.72208
MA_905781g0010	Tracheophyta	NR	NR	'not assigned.no ontology.tetratricopeptide repeat (TPR)'	0.944448	0.988202	0.767687	0.7011	1.17664	0.85265	1.15929	1.21472	0.78512	1.19054	0.835363	1.31475	1.17241	1.01829	1.05312	0.598854	1.09629	0.98673	1.14799	1.45897	1.50547	2.13531	1.14807	1.19762	1.46629	1.15117	1.47964	0.807439	1.36431	2.02596	1.35845	0.974375	0.929966	1.37833	1.72475	1.38773
MA_10428660g0010	Archeaplastidia I	NR	NR	'secondary metabolism.isoprenoids.carotenoids'	24.4657	26.9393	22.3984	26.4081	32.8437	25.75	23.3874	25.2053	27.2698	22.3097	27.8454	17.0917	26.5597	27.8532	19.5756	23.8344	29.2537	21.3791	21.2608	23.6607	27.8269	29.8943	25.1532	20.1822	16.5173	18.8331	18.2983	25.3446	25.2965	18.2336	18.5938	15.0703	23.8832	22.119	25.2306	18.4141
MA_72352g0010	Gymnospermae	NR	NR	'not assigned.no ontology'	28.8281	32.0951	42.855	34.3539	21.2308	24.8405	39.4663	38.6178	30.4627	35.095	39.2064	51.7352	34.496	28.1527	34.5052	42.5187	28.7921	59.3682	36.7816	34.8885	32.489	27.3822	35.6424	36.9045	31.439	44.2509	52.5274	27.4529	34.9035	26.7546	41.4328	35.5322	41.6794	40.4967	27.1032	34.5864
MA_106672g0010	Archeaplastidia I	NR	NR	'not assigned.unknown'	5.03706	5.71439	3.6578	4.30008	4.24615	3.63797	4.63716	3.23924	4.34433	3.36457	5.5134	3.02392	3.29178	4.67215	2.97351	2.8745	5.71225	3.72765	3.58173	3.93288	4.80778	5.46388	3.8617	4.21386	3.70885	4.14421	2.86065	4.71006	4.77508	4.40944	1.69806	3.37783	3.0858	3.87246	2.90743	5.81778
MA_77819g0010	Archeaplastidia I	NE	NE	'stress.abiotic.unspecified'	0	0	0	0	0	0	0	0	0	0	0	0	0	0	0	0	0	0	0	0	0	0	0	0	0	0	0	0	0	0	0	0	0	0	0	0
MA_745151g0010	Archeaplastidia I	3.59072e-05	20	'not assigned.no ontology.tetratricopeptide repeat (TPR)'	2.02382	2.06234	1.53537	1.35546	1.58591	1.76214	2.11697	2.17636	1.36088	1.34583	1.2252	1.44622	1.57825	2.03658	1.54871	1.67679	1.38479	1.37046	1.65311	2.15674	1.79685	2.26092	1.72211	1.90733	2.19943	3.59165	2.36743	2.06346	2.10331	2.86018	2.37729	1.62396	2.57854	3.15047	2.80887	2.34846
MA_466251g0010	Prokaryotic	NR	NR	'misc.peroxidases'	6.47621	15.0808	3.6578	10.61	4.24615	5.79802	9.47594	5.11193	4.03028	8.0232	10.0244	18.6694	5.54642	4.31276	7.99132	5.26992	2.59648	8.82575	4.31644	10.7203	6.45894	4.14501	4.01825	4.79049	5.95141	11.9261	6.36247	5.29321	6.82154	14.3605	8.23561	13.3814	4.48074	4.92262	11.1862	14.5178
MA_9550858g0010	Archeaplastidia I	NR	NR	'not assigned.unknown'	0.179895	0.343723	0.722529	0.65436	0.511585	0.454747	0.201616	0.404905	0.628096	0.414101	1.2252	0.131475	0.450928	0.838592	0.867275	0.239542	0.576995	0.438547	0.275518	0.507469	0.485635	0.628032	0.626222	0.266139	0.431262	0.460467	0.690501	0.358862	0.909539	0.715044	0.509419	0.38975	0.676339	0.393809	0.394228	0.640489
MA_6019571g0010	Streptophyta	NE	NE	'not assigned.unknown'	0.0899474	0	0	0	0	0	0	0	0	0	0	0	0	0	0	0	0	0	0	0.126867	0	0	0.208741	0	0	0	0	0	0	0.238348	0	0	0	0	0	0.320245
MA_335848g0010	Archeaplastidia I	NE	NE	'protein.synthesis.ribosomal protein.eukaryotic.60S subunit.L24'	0	0	0	0.14022	0.153475	0	0	0	0	0	0	0	0	0	0	0	0	0	0	0	0	0	0	0	0	0	0.34525	0	0	0	0	0	0	0	0	0
MA_24729g0010	Embryophyta	NE	NE	'not assigned.unknown'	0	0	0	0	0	0	0	0	0	0	0	0	0	0	0	0	0	0	0	0	0	0	0	0	0	0	0	0	0	0	0	0	0	0	0	0
MA_130303g0010	Archeaplastidia I	0.00652655	24	'RNA.regulation of transcription.putative transcription regulator'	41.1959	49.1953	46.2419	52.489	54.4326	49.5674	48.1358	37.6056	42.6582	39.5984	52.2937	47.6595	40.6737	43.5469	40.0805	39.8837	38.9472	36.4542	33.8427	39.3288	40.162	43.1458	39.9216	35.7956	44.0749	51.8486	58.8405	46.4278	52.3553	51.4832	41.0083	51.9667	57.5311	51.5234	40.2605	47.1827
MA_10428326g0010	Archeaplastidia I	NR	NR	'misc.dynamin'	12.9524	17.401	10.7025	15.8916	13.4035	12.1076	19.2039	16.7023	14.9696	13.9759	14.0341	14.3965	14.7003	15.5738	14.8056	7.90488	12.7516	9.92211	16.9903	14.2726	17.3857	14.2563	15.9686	18.5853	17.8111	13.814	11.7878	11.663	16.4854	17.0419	16.3863	11.1079	16.0208	19.1654	14.7835	15.0515
MA_305437g0010	Embryophyta	NE	NE	'cell wall.degradation.pectate lyases and polygalacturonases'	0	0	0	0	0	0	0	0	0	0	0	0	0	0	0	0	0	0	0	0	0	0	0	0	0	0	0	0	0	0	0	0	0	0	0	0
MA_21726g0010	Archeaplastidia I	NR	NR	'protein.degradation.ubiquitin.ubiquitin'	752.59	717.822	619.795	728.443	775.204	668.535	828.893	758.235	952.979	681.765	653.978	758.345	643.655	644.278	934.799	809.172	698.626	646.418	865.814	942.877	744.818	600.022	843.416	725.05	845.229	595.661	690.008	831.662	771.005	806.272	876.116	1001.27	687.16	671.117	538.466	823.403
MA_10426068g0020	Streptophyta	NR	NR	'misc.UDP glucosyl and glucoronyl transferases'	0.539685	0.343723	0.541897	0.32718	1.27896	0.68212	0.856867	0.708584	0.732779	0.0517626	0.501218	0.131475	0.856764	0.419296	0.433638	0.958167	0.519296	0.712638	0.413276	0.507469	0.291381	0.879245	0.730592	1.46376	0.603766	0.782795	0.789144	0.538293	0.227385	0.536283	0.169806	0.454708	0.760881	0.13127	0.246392	0.640489
MA_10428629g0010	Archeaplastidia I	NR	NR	'signalling.light'	0	0	0	0.32718	0	0	0	0.759197	0.157024	0.776439	0	0.197212	0.31565	0.179698	0.433638	0.838396	0	0.164455	0.137759	0.190301	0.14569	0.690836	0	1.0202	0.301883	0	0	0.134573	0.170538	0.417109	0.933935	0	1.47949	0.196905	0.344949	0.160122
MA_30699g0010	Archeaplastidia I	NR	NR	'cell.organisation'	174.453	206.491	181.626	195.514	168.516	194.461	211.797	172.236	209.784	227.911	173.978	160.596	148.355	175.925	193.836	197.263	167.502	198.99	192.954	211.297	202.801	154.936	185.309	213.399	216.105	177.28	163.945	177.816	192.936	202.775	192.985	229.433	179.695	222.962	184.449	254.968
MA_93209g0010	Archeaplastidia I	NE	NE	'protein.targeting.nucleus'	0	0	0	0	0	0	0	0	0	0	0	0	0	0	0	0	0	0	0	0	0	0	0	0	0	0	0	0	0	0	0	0	0	0	0	0
MA_95715g0010	Viridiplantae	NR	NR	'signalling.receptor kinases.leucine rich repeat XII'	0.449737	0.128896	0.0903162	0.18696	0.511585	0.568434	1.15929	0.506131	0.366389	0.258813	0.501218	0.657373	0.541114	0.119799	0.433638	0.598854	0.115399	0.438547	0.229598	0.126867	0.0971269	0.125606	0.156555	0.0443564	0.301883	0.690701	0.591858	0.583151	0.454769	0.357522	0.25471	0.649583	0.169085	0.328174	0.788455	0.426993
MA_269999g0010	Specific	NR	NR	'protein.synthesis.elongation'	127.77	149.734	144.416	137.79	217.884	132.9	141.131	136.048	135.198	138.103	142.624	96.2394	139.427	176.524	101.781	98.5714	161.27	104.758	117.692	120.778	131.413	143.694	111.154	143.759	105.228	84.4037	101.553	131.164	117.615	125.55	93.6482	108.935	105.762	114.861	151.334	112.459
MA_353110g0010	Archeaplastidia I	NE	NE	'DNA.synthesis/chromatin structure'	0	0	0	0	0	0	0	0	0	0	0	0	0	0	0	0	0	0.0548183	0	0	0	0	0	0	0.0862523	0.0460467	0	0	0.0568462	0	0	0	0	0	0.147835	0
MA_109305g0010	Specific	NE	NE	'amino acid metabolism.synthesis.glutamate family.arginine.arginosuccinate synthase'	0	0	0	0	0	0	0	0	0	0	0	0	0	0	0	0	0	0	0	0	0	0	0	0	0	0	0	0	0	0	0	0	0	0	0.147835	0
MA_10434213g0010	Specific	0.000331576	13	'RNA.regulation of transcription.AS2,Lateral Organ Boundaries Gene Family'	20.7329	27.9704	21.2695	28.1375	37.2434	55.3654	26.6133	48.3862	57.5755	28.78	33.0804	38.0619	38.9602	35.9396	41.877	33.7754	45.121	48.0208	38.9398	39.3288	40.8419	45.4067	49.3671	47.0622	39.0292	38.8174	31.6151	27.0044	39.0533	31.8791	32.1783	25.7885	21.4315	26.3852	21.9782	24.3386
MA_97357g0010	Embryophyta	NR	NR	'protein.degradation.ubiquitin.E3.RING'	7.15082	8.63603	8.48972	5.93598	8.44115	8.46966	8.71988	6.22542	11.044	7.76439	9.07761	7.757	6.40318	7.60722	10.2834	6.5874	6.23155	9.42875	8.08185	9.13443	8.40148	6.97116	8.14088	7.09703	9.09962	10.5908	9.12448	7.26695	8.07216	8.69971	6.70735	7.60013	10.8214	8.79508	7.68744	9.50059
MA_10426186g0010	Archeaplastidia I	NR	NR	'redox.ascorbate and glutathione.ascorbate.GME'	14.3466	10.3546	9.12193	8.8806	4.96237	8.75388	8.46786	7.79442	11.8291	3.26104	6.23738	9.72912	4.32891	8.38592	10.9648	8.74328	11.136	13.1016	6.84202	5.45529	7.91584	4.64744	16.4383	4.96792	17.9836	7.87399	5.08011	5.78665	7.10577	8.64012	7.8111	10.6532	8.41196	11.0267	4.87857	7.846
MA_10437237g0010	Viridiplantae	NR	NR	'not assigned.unknown'	10.6588	9.36644	5.87055	4.9077	7.52029	7.04858	9.02231	8.30055	6.22862	6.00446	8.85485	9.79486	6.31299	7.06813	9.29223	9.4619	6.34695	7.40047	6.65834	11.0374	10.1498	9.04367	7.09718	7.45188	10.1778	7.92004	8.08872	7.08752	7.90162	10.6661	11.1223	7.92492	8.20061	12.2737	10.0528	12.0626
MA_10432775g0010	Streptophyta	NE	NE	'not assigned.unknown'	0	0	0	0	0	0	0	0	0	0	0	0	0	0	0	0	0	0	0	0	0	0	0	0	0	0	0	0	0	0	0	0	0	0	0	0
MA_89971g0010	Archeaplastidia I	NR	NR	'not assigned.no ontology'	14.6614	11.4288	11.9217	12.3394	9.25968	15.3477	18.5991	17.4615	17.0633	14.5453	16.1504	21.759	13.2122	12.0398	15.611	17.247	7.55864	13.4305	14.1432	15.6047	6.119	8.66685	12.3679	9.40356	12.8947	27.0294	17.0159	12.4256	10.0049	11.2619	18.1693	20.9166	21.1356	16.6713	12.6646	12.1159
MA_181242g0010	Specific	NE	NE	'not assigned.unknown'	0	0	0	0	0	0	0	0	0	0	0	0	0	0	0	0	0	0	0	0	0	0	0	0	0	0	0	0	0	0	0	0	0	0	0	0
MA_10432168g0010	Embryophyta	NR	NR	'secondary metabolism.flavonoids.chalcones.naringenin-chalcone synthase'	0	0.515584	0.270948	0.28044	0.306951	0.34106	0.302424	0	0.314048	0.310575	0.334145	0.394424	0.270557	1.07819	0.371689	0	0	0.32891	0.551035	0.380601	0	0	0	0.266139	0	0	0	0.538293	0	0.357522	0.509419	0	0.507254	0.393809	0	0.320245
MA_9489300g0010	Prokaryotic	NR	NR	'not assigned.unknown'	1.12434	0	0.270948	0.09348	0.204634	0.625277	0.554443	0.303679	0.104683	0.724676	0	0.0657373	0.225464	0.598994	0.495586	0	0	0.274092	0	0.190301	0.534198	0.502426	0.260926	0.133069	0.129378	0.506514	0.246607	0.134573	0.341077	0.59587	0.25471	0.129917	0.169085	0.196905	0.739177	0.587115
MA_10375125g0010	Specific	NR	NR	'misc.GDSL-motif lipase'	0.944448	0.515584	0.361265	0.18696	1.27896	0.909494	1.86495	0.404905	0	1.91522	0.222763	0	1.66843	1.73708	0.247793	0.479084	2.13488	0.438547	0.964312	0.507469	0.388508	2.07251	1.09589	0.709703	0	2.48652	1.03575	0.358862	0.682154	0.476696	0	1.88379	0	0.787619	0.197114	0.853986
MA_103126g0020	Specific	NE	NE	'not assigned.unknown'	0	0	0	0	0	0	0	0	0	0	0	0	0	0	0	0	0	0	0	0	0	0	0	0	0	0	0	0	0	0	0	0	0	0	0	0
MA_10425912g0010	Archeaplastidia II	NE	NE	'cell.organisation'	0.0449737	0.386688	0.406423	0.7011	0.153475	0.397904	0	0.354292	0.157024	0.155288	0.167073	0.0657373	0.135278	0.419296	0.185845	0.359313	0	0.164455	0.137759	0	0.0485635	0.18841	0.626222	0	0.388135	0.13814	0.493215	0.179431	0.0568462	0.059587	0	0.0649583	0.126814	0.0656349	0.147835	0.213496
MA_87115g0010	Specific	NR	NR	'protein.degradation.ubiquitin.E3.RING'	13.5371	13.5341	11.0186	10.2828	10.0271	11.8234	17.591	12.0965	11.0964	13.6136	11.6951	12.6873	10.5517	11.5606	13.4428	14.2527	12.9247	10.0866	10.9748	16.9368	16.1231	11.5558	8.45399	13.6618	15.051	11.4196	13.3168	13.2779	10.8576	15.9097	8.66013	12.8618	11.7937	15.6867	17.4446	16.0656
MA_10434711g0020	Archeaplastidia I	NE	NE	'not assigned.unknown'	0.539685	0.128896	0.0451581	0.04674	0.102317	0.17053	0.25202	0.253066	0.471072	0.310575	0.111382	0.197212	0.180371	0.239598	0.557534	0.598854	0.173099	0.164455	0.229598	0.0634336	0.194254	0.565229	0.0521851	0.221782	0.0862523	0.0920935	0.098643	0.179431	0.341077	0.178761	0	0.38975	0.422712	0.328174	0.147835	0.106748
MA_958334g0010	Specific	NE	NE	'not assigned.unknown'	0	0	0	0	0	0	0	0	0	0	0	0	0	0	0	0	0	0	0	0	0	0	0	0	0	0	0	0	0	0	0	0	0	0	0	0
MA_12790g0010	Specific	NE	NE	'not assigned.no ontology'	0.179895	0.0859307	0	0.18696	0.102317	0.113687	0	0	0.104683	0	0	0	0.0901856	0	0	0	0	0.109637	0.183678	0	0	0	0	0	0	0	0.098643	0.0897155	0	0.119174	0	0	0.169085	0	0	0
MA_10434826g0030	Tracheophyta	NR	NR	'not assigned.unknown'	9.26458	10.7413	10.1606	10.8904	6.59944	8.24229	11.8953	10.73	9.00271	13.4583	11.0268	15.1853	9.06366	13.9566	12.7613	7.66534	13.444	11.7859	10.3319	11.418	10.4411	12.6234	9.49769	11.6657	13.8866	13.3536	13.2182	9.0164	10.8008	12.9304	17.3203	18.4482	9.0883	6.82603	7.93383	10.7282
MA_27114g0010	Specific	NE	NE	'not assigned.unknown'	0	0	0	0	0	0	0	0	0	0	0	0	0	0	0	0	0	0	0	0	0	0	0	0	0	0	0	0	0	0	0	0	0	0	0	0
MA_16066g0020	Archeaplastidia I	NE	NE	'not assigned.unknown'	0	0	0	0	0.306951	0	0	0	0.157024	0	0	0	0	0	0	0	0	0.0548183	0	0.0634336	0	0	0	0	0.0431262	0	0	0	0	0.178761	0	0	0	0	0.147835	0
MA_11395g0010	Prokaryotic	NR	NR	'transport.calcium'	9.35453	9.49534	5.41897	8.22624	6.95755	8.92441	10.9881	8.0981	7.79886	9.21374	6.0703	13.2789	6.58355	9.5839	12.2038	8.26419	5.36605	11.0733	9.04616	9.6419	9.42131	7.03396	6.10566	11.0004	9.4015	10.3145	10.2589	8.97155	7.39	15.731	6.96206	14.1609	7.7779	12.2081	9.95425	11.2086
MA_20117g0010	Tracheophyta	NR	NR	'protein.degradation.subtilases'	0.134921	0.128896	0	0.32718	0	0	0.352828	0	0.366389	0	0	0.460161	0	0	0	0.359313	0	0	0	0	0	0.18841	0	0.310495	0.129378	0	0	0	0.170538	0.178761	0	1.16925	0.126814	0	0.147835	0.747238
MA_10433670g0020	Archeaplastidia I	NR	NR	'lipid metabolism.Phospholipid synthesis.diacylglycerol kinase'	3.10319	3.56612	1.49022	2.75766	2.66024	3.69482	3.72989	3.23924	2.66941	3.31281	2.89592	3.94424	2.29973	2.33608	3.96469	2.39542	2.25028	3.45355	1.74494	2.72764	3.01093	2.51213	1.72211	2.88317	2.37194	3.22327	1.62761	2.15317	2.89915	2.38348	3.56594	2.98808	2.83217	3.41301	4.18867	3.25582
MA_10428228g0010	Archeaplastidia I	NR	NR	'protein.postranslational modification'	16.0106	16.6705	15.3537	15.6579	18.1101	14.6087	17.4902	16.1962	17.6914	14.39	16.8743	16.8945	13.0318	13.3576	16.0446	15.3307	17.483	16.884	14.2351	13.9554	16.2688	16.3916	15.7077	19.783	17.6386	16.8531	19.8766	14.6236	15.519	14.7776	18.8485	12.7968	17.7116	19.8874	14.5864	18.8944
MA_120189g0010	Specific	NE	NE	'protein.degradation.ubiquitin.E3.DCX'	0	0	0	0.04674	0	0	0.050404	0	0	0.0517626	0	0	0	0	0	0.239542	0	0	0.0459196	0	0	0	0	0	0	0	0	0	0	0.119174	0	0	0	0	0.0492785	0.0533741
MA_10433665g0010	Embryophyta	NR	NR	'DNA.synthesis/chromatin structure'	1.43916	1.71861	1.12895	0.84132	1.27896	0.795807	1.05848	1.36655	0.732779	1.34583	1.11382	1.57769	0.586207	0.95839	1.05312	1.31748	1.21169	1.48009	1.10207	1.1418	0.825579	0.816442	1.25244	2.0404	1.25066	0.828841	1.03575	0.538293	1.25062	0.715044	1.78297	0.714542	1.47949	1.3127	1.47835	1.70797
MA_8305011g0010	Specific	NE	NE	'not assigned.unknown'	0	0	0	0	0	0	0	0	0	0	0	0	0	0	0	0	0	0	0	0	0	0	0	0	0	0	0	0	0	0	0	0	0	0	0	0
MA_144872g0020	Specific	NE	NE	'not assigned.unknown'	0	0	0	0	0	0	0	0	0	0	0	0	0	0	0	0	0	0	0	0	0	0	0	0	0	0	0	0	0	0	0	0	0	0	0	0
MA_7783944g0010	Specific	NE	NE	'not assigned.unknown'	0	0	0	0	0	0	0	0	0	0	0	0	0	0	0	0	0	0	0	0	0	0	0	0	0	0	0	0	0	0	0	0	0	0	0	0
MA_1006030g0010	Embryophyta	NE	NE	'DNA.synthesis/chromatin structure.retrotransposon/transposase.hat-like transposase'	0	0	0	0	0	0	0	0	0	0	0	0	0	0	0	0	0	0	0	0	0	0	0	0	0	0	0	0	0	0	0	0	0	0	0	0
MA_872747g0010	Prokaryotic	NR	NR	'not assigned.unknown'	43.1748	40.5163	45.0226	42.9073	44.559	41.8367	35.9884	50.4613	36.1679	42.9112	44.7198	43.9782	41.6658	44.086	37.6026	35.8115	55.9108	36.509	42.292	31.5899	47.835	43.397	36.6861	43.6024	40.668	39.5542	46.5102	37.2768	44.5674	33.8454	29.8859	30.0108	37.7482	28.6168	31.8832	33.6257
MA_10342352g0010	Streptophyta	NE	NE	'misc.nitrilases, *nitrile lyases, berberine bridge enzymes, reticuline oxidases, troponine reductases'	0	0	0	0	0	0	0	0	0	0	0	0	0	0	0	0	0	0	0	0	0	0	0	0	0	0	0	0	0	0	0	0	0	0	0	0
MA_26307g0010	Archeaplastidia I	NR	NR	'nucleotide metabolism.degradation.pyrimidine.uridine nucleosidase'	30.1324	29.0016	23.0306	24.6787	20.9238	26.5458	30.0912	26.2682	21.9834	27.693	29.4048	30.5021	24.4403	29.6502	33.8237	31.2602	29.946	26.0387	24.3374	26.5152	28.5553	26.4402	27.1885	30.3398	31.2665	32.463	25.8445	26.7352	29.7874	36.1693	34.3858	32.3493	29.5476	34.6552	25.7234	33.6791
MA_260887g0010	Embryophyta	NE	NE	'protein.postranslational modification'	0.539685	0.257792	0.180632	0.14022	0.306951	0.17053	0.554443	0.303679	0.314048	0.310575	0.222763	0.591636	0.270557	0.239598	0.433638	0.239542	0	0.109637	0.275518	0.697769	0.291381	0.18841	0.208741	0.0887128	0.388135	0.414421	0.591858	0.269146	0.227385	0.297935	0.25471	0.584625	0.507254	0.525079	0.394228	0.640489
MA_10435156g0010	Specific	NR	NR	'not assigned.no ontology.epsin N-terminal homology (ENTH) domain-containing protein'	0.0449737	0.300757	0.0451581	0.14022	0.0511585	0	0.25202	0.354292	0.0523413	0.362338	0	0.460161	0.225464	0.179698	0.185845	0	0.0576995	0.164455	0.137759	0.444035	0.534198	0.565229	0.0521851	0.399208	0.301883	0.13814	0.34525	0.762581	0.0568462	0.655457	1.44335	0.194875	0.295898	0.196905	0.147835	0.160122
MA_71661g0010	Archeaplastidia II	0.00369925	21	'protein.targeting.mitochondria'	71.6431	67.9282	63.2213	66.6513	56.5301	67.1888	66.382	70.9596	67.625	62.788	54.8555	70.9963	74.7188	54.4486	73.3467	56.1725	73.5092	64.4663	68.7416	79.9897	66.4348	60.8563	70.5543	71.5025	73.8751	81.5488	67.6691	78.8599	75.6622	75.4968	83.4599	79.1842	80.9916	65.7005	71.4538	74.8839
MA_141902g0010	Streptophyta	NR	NR	'not assigned.unknown'	12.3678	11.5577	9.7993	8.27298	9.05505	6.30961	13.5587	10.3757	8.79335	11.9054	10.1914	14.9881	4.59947	6.64883	11.2126	9.70144	8.48183	10.7444	8.63288	13.5113	14.5205	8.98086	7.77558	11.0447	11.3853	12.2945	10.3082	7.44638	5.912	14.5988	12.6506	10.913	9.17285	15.9493	16.804	15.3717
MA_10044709g0010	Archeaplastidia II	NR	NR	'not assigned.no ontology.C2 domain-containing protein'	3.82277	4.76915	3.02559	2.99136	2.50676	3.24007	5.79645	4.20089	3.34985	3.20928	4.00974	2.95818	2.97613	4.61225	3.03546	2.8745	3.28887	3.23428	3.07661	5.07469	5.43911	4.01941	3.18329	4.21386	4.83013	5.24933	4.34029	5.02407	3.46762	3.51563	4.58477	3.31288	4.35393	3.01921	3.00599	4.5368
MA_15983g0010	Specific	NR	NR	'not assigned.unknown'	13.8969	12.2451	8.53488	10.9839	12.3803	11.9939	17.843	14.0705	12.5096	11.2842	10.804	15.7112	13.9337	12.0398	13.6286	14.0132	11.713	11.7859	11.7554	13.9554	14.2777	11.9954	11.4807	11.2665	17.2505	16.4387	15.8322	16.3282	11.7103	14.5392	12.9902	12.2771	14.8795	9.38579	12.5167	14.3043
MA_10431316g0010	Streptophyta	NR	NR	'not assigned.no ontology'	26.4895	42.2349	49.2675	41.7388	36.7829	51.6138	38.7606	34.9737	36.9006	34.888	42.2694	29.3188	28.0026	29.2309	39.8947	29.5834	39.6396	28.6152	34.5315	23.1533	35.1114	26.1261	47.4885	45.2435	35.1909	36.7914	26.535	30.9518	39.6786	43.9156	35.9141	37.8058	43.2434	34.2614	34.692	32.9852
MA_10430821g0010	Prokaryotic	NR	NR	'cell wall.precursor synthesis.NDP sugar pyrophosphorylase.GDP fucose and fucokinase'	7.64553	8.97975	7.08982	7.99254	7.21334	7.21911	9.97998	7.64258	5.39116	7.40205	7.85241	7.82274	6.53846	7.90672	6.44261	7.54557	5.59685	7.89384	6.61242	8.5001	7.67303	7.09676	7.41029	7.45188	7.07269	8.05818	8.63126	7.98468	8.47008	7.86549	8.74503	8.63946	7.482	8.79508	7.49033	8.75336
MA_10048467g0010	Archeaplastidia I	NR	NR	'RNA.regulation of transcription.MYB domain transcription factor family'	0.494711	0.343723	0.677371	0.65436	0.204634	0.34106	0.302424	0.202453	0.732779	1.08701	0.167073	0.657373	0.676392	1.13809	0.433638	0.598854	1.96178	0.274092	0.229598	0.88807	0.874142	0.439623	0.365296	0.798416	0.258757	0.230234	0.197286	0.269146	0.341077	0.357522	0.0849032	0.194875	0.253627	0.13127	0.985569	0.480367
MA_10437209g0010	Archeaplastidia I	NR	NR	'DNA.unspecified'	12.5027	12.0733	9.88962	11.0306	11.1014	12.4487	14.2139	11.5904	9.94486	11.6466	13.1987	10.1235	7.66578	12.7586	9.97366	12.0969	12.2323	12.3889	10.0105	12.4964	17.1915	13.8167	10.8023	11.9762	12.5928	12.2024	13.2675	12.3359	11.824	13.2879	10.6129	10.7181	12.5545	10.8954	15.5227	13.2368
MA_10427524g0010	Gymnospermae	NR	NR	'signalling.receptor kinases.leucine rich repeat VI'	14.0768	14.7371	10.0251	9.48822	14.1197	8.75388	13.3066	10.9324	7.48481	8.59259	11.5837	11.4383	11.3634	13.0581	11.956	10.7794	11.0206	11.6763	10.0564	11.418	15.5403	13.1259	11.2198	9.80277	12.5928	13.6759	14.1553	11.8424	9.49331	11.0236	15.3675	10.2634	12.2586	13.7833	13.3052	15.8521
MA_8681886g0010	Embryophyta	NR	NR	'signalling.receptor kinases.leucine rich repeat VIII.VIII-2'	2.24869	1.50379	0.632213	0.79458	1.43244	2.21689	2.31858	0.860423	2.61707	0.724676	0.946745	2.10359	0.31565	0.179698	2.41598	1.67679	0.576995	1.75419	1.14799	2.72764	3.9822	0.879245	1.09589	1.41941	3.70885	2.44048	2.46607	0.942012	1.42115	1.01298	2.7169	2.53338	1.18359	2.10032	3.893	1.49448
MA_93185g0010	Streptophyta	NR	NR	'nucleotide metabolism.salvage.NUDIX hydrolases'	5.75664	6.40183	1.62569	0.98154	3.27414	2.55795	4.43555	1.06288	4.92009	3.62338	2.17194	2.16933	1.48806	2.87517	8.67275	2.8745	3.17347	1.31564	5.60219	6.53366	3.10806	2.07251	1.56555	7.45188	1.94068	1.51954	3.4525	2.60175	5.68462	5.60118	4.07535	2.72825	2.70536	3.60992	7.63816	6.67176
MA_6104192g0010	Viridiplantae	NR	NR	'TCA / org transformation.TCA.malate DH'	1.61905	0.988202	0.587055	1.82286	0.972011	0.909494	0.957675	1.31594	0.994486	0.465863	1.28089	1.51196	2.07427	0.359396	1.17702	0.359313	2.25028	2.30237	1.46943	0.824636	1.40834	1.63288	0.991517	2.30653	0.991901	1.65768	1.57829	1.03173	1.64854	0.536283	2.7169	2.72825	1.09905	0.590714	0.788455	1.2276
MA_10219914g0010	Specific	NE	NE	'not assigned.unknown'	0	0	0	0	0	0	0	0	0	0	0	0	0	0	0	0	0	0	0	0	0	0	0	0	0	0	0	0	0	0	0	0.0649583	0	0	0	0
MA_364864g0010	Specific	NE	NE	'not assigned.unknown'	0.134921	0.128896	0.135474	0	0	0	0	0.455518	0	0.155288	0	0	0	0.718793	0.371689	0	0.173099	0.32891	0	0.190301	0	0	0	0	0	0	0.739822	0	0	0	0	0	0	0.196905	0.147835	0
MA_10317904g0010	Specific	NE	NE	'RNA.regulation of transcription.AS2,Lateral Organ Boundaries Gene Family'	0	0	0	0	0	0	0	0	0	0	0	0	0	0	0	0	0	0	0	0	0	0	0	0	0	0	0	0	0	0	0	0	0	0	0	0
MA_10434282g0010	Archeaplastidia I	NR	NR	'signalling.G-proteins'	6.25135	7.77672	7.94782	9.348	9.20852	8.24229	8.9215	6.68093	8.00823	10.8184	11.1382	8.74306	5.99735	7.54732	7.99132	7.18625	8.19333	8.49684	7.57673	6.59709	6.45894	5.52668	7.20155	6.56475	7.71958	10.1763	8.13805	7.17724	8.868	6.9121	5.94323	7.08046	8.20061	8.79508	8.27878	8.69998
MA_10422g0020	Specific	NE	NE	'not assigned.unknown'	0	0	0	0	0	0	0	0	0	0	0	0	0	0	0	0	0	0	0	0	0	0	0	0	0	0	0	0	0	0	0	0	0	0	0	0
MA_39423g0010	Specific	NE	NE	'not assigned.unknown'	0	0	0	0	0	0	0	0	0	0	0	0	0	0	0	0	0	0	0	0	0	0	0	0	0	0	0	0	0	0	0	0	0	0	0	0
MA_614634g0010	Specific	NR	NR	'stress.biotic.PR-proteins'	55.1378	56.4994	30.3914	31.0821	34.1227	34.7313	56.3012	53.2956	35.0164	36.9585	46.6133	54.1018	33.053	33.1843	46.2134	40.243	32.1963	39.0306	34.7152	71.109	45.0183	38.5612	43.8355	41.9612	50.8457	52.0328	47.2993	43.512	37.9164	55.5947	65.4604	44.6913	36.3109	52.0485	58.5921	57.3238
MA_10436953g0010	Specific	NR	NR	'not assigned.unknown'	2.11376	3.13647	0.541897	1.30872	0.767377	1.19371	2.72181	2.02453	1.20385	1.29406	2.28333	2.23507	2.29973	2.39598	2.35403	0.958167	2.53878	1.48009	1.56127	3.10824	2.42817	2.13531	0.782777	0.887128	2.54444	1.70373	3.05793	1.83917	1.53485	1.8472	2.12258	1.62396	1.98675	2.8223	2.66104	2.82883
MA_9207095g0010	Specific	NE	NE	'DNA.synthesis/chromatin structure.histone.core.H2A'	0	0	0	0	0	0	0	0	0	0	0	0	0	0	0	0	0	0	0	0	0	0	0	0	0	0	0	0	0	0	0	0	0	0	0	0
MA_106749g0010	Tracheophyta	2.23893e-07	8	'protein.degradation.serine protease'	33.1906	32.0951	36.2168	35.8963	56.7859	34.845	46.7245	38.2129	35.4351	41.3065	39.095	43.5181	44.4164	41.69	43.6115	35.3324	36.0045	33.3844	32.6488	37.4258	31.3234	40.7593	32.1982	30.0293	19.4068	30.9895	30.4314	31.8938	29.2758	25.0266	26.2351	22.6055	28.4485	36.3617	30.6512	23.3245
MA_10437272g0010	Streptophyta	NR	NR	'not assigned.unknown'	35.6642	39.4851	33.5976	39.4018	31.002	41.4388	45.1619	30.216	32.504	39.4948	40.9328	42.9264	30.8886	40.7915	43.6115	37.6081	30.1768	45.3347	30.858	34.4444	43.8042	32.5949	36.5296	39.078	47.2231	43.6063	34.5744	30.9967	41.0429	42.2472	37.9517	39.6896	36.8182	49.6856	41.3446	50.8655
MA_10428837g0030	Archeaplastidia I	NE	NE	'cell.cycle'	0.179895	0.386688	0.0903162	0.37392	0.767377	0.51159	0.25202	0.506131	0.523413	0.414101	0.389836	0.854585	0.360743	0.239598	0.185845	0.119771	0.461596	0.109637	0.321437	0.697769	0.14569	0.251213	0.417481	0.177426	0.172505	0.414421	0.394572	0.224289	0.170538	0.178761	0.679226	0.714542	0.338169	0.853254	0.246392	0.213496
MA_10081922g0010	Streptophyta	NR	NR	'RNA.regulation of transcription.Bromodomain proteins'	2.47355	2.70682	0.903162	1.54242	0.972011	1.47793	1.71373	1.01226	1.77961	1.39759	0.779672	1.70917	0.496021	1.49749	1.92039	0.838396	0.980892	1.48009	1.60719	2.60078	0.971269	0.816442	0.939332	1.37505	1.46629	1.70373	1.18372	0.717724	1.02323	1.48968	2.12258	1.49404	0.760881	1.83778	2.95671	4.10981
MA_32210g0010	Specific	NE	NE	'not assigned.unknown'	0	0	0	0	0	0	0	0	0	0	0	0	0	0	0	0	0	0	0	0	0	0	0	0	0	0	0	0	0	0	0	0	0	0	0	0
MA_486420g0010	Archeaplastidia I	NR	NR	'not assigned.unknown'	0.989422	0.816341	0.406423	0.32718	0.409268	0.397904	1.00808	0.759197	0.628096	0.310575	0.779672	0.591636	0.180371	0.539095	0.805327	0.479084	0.692394	0.548183	0.413276	1.45897	0.728452	0.251213	0.469666	0.754059	0.776271	0.460467	0.394572	0.717724	0.397923	1.01298	0.509419	0.454708	0.464983	0.918889	0.936291	1.28098
MA_28816g0010	Archeaplastidia I	NR	NR	'transport.porins'	27.8387	35.5323	29.0366	35.9431	28.5976	31.4344	35.5348	37.5549	29.6252	25.7778	35.5865	31.6196	32.1512	37.9163	34.0715	30.7811	43.4477	35.3578	27.1844	39.0751	41.7646	30.2712	32.6679	34.1101	32.7759	29.7002	30.1354	30.593	35.2446	39.685	36.3386	38.7801	29.6321	29.5357	40.7533	40.084
MA_10431830g0010	Specific	NE	NE	'not assigned.unknown'	0	0	0	0	0	0	0	0	0.261707	0	0	0	0	0	0	0	0	0	0.229598	0	0	0	0	0	0	0	0.493215	0	0.284231	0	0	0	0	0	0	0
MA_6084g0010	Tracheophyta	NE	NE	'RNA.regulation of transcription.bHLH,Basic Helix-Loop-Helix family'	0	0	0	0	0	0	0	0	0	0	0	0	0	0	0	0	0	0	0	0	0	0	0	0	0.172505	0	0	0	0	0	0	0	0	0	0	0
MA_1048g0020	Prokaryotic	NR	NR	'protein.degradation.serine protease'	74.2516	89.196	72.84	72.0264	85.23	76.6248	69.8095	86.9534	67.3633	78.5238	66.9404	73.6258	84.0079	85.5962	77.4972	66.8322	92.3769	77.8968	75.1704	70.665	91.3479	81.7698	76.1381	70.7928	77.6271	58.9859	75.8565	67.1072	71.1145	84.6136	76.5827	65.543	72.1146	68.3259	86.6808	91.5366
MA_3535210g0010	Specific	NR	NR	'not assigned.unknown'	0.539685	1.24599	2.07727	2.337	1.4836	2.38742	1.2601	1.67023	2.61707	1.08701	1.8378	2.16933	1.12732	1.25789	1.54871	3.47336	1.21169	1.809	2.1123	1.83957	2.42817	1.82129	0.834962	2.97188	1.07815	1.51954	1.43032	1.48031	0.909539	1.25133	2.80181	0.259833	0.887695	1.37833	2.0697	2.45521
MA_10430666g0010	Streptophyta	NR	NR	'not assigned.unknown'	0.224869	0.859307	0.361265	0.2337	0.562743	0.966337	0.554443	1.01226	0.575755	0.414101	0.111382	0.525898	0.631299	0.299497	0.309741	0.598854	0.461596	0.603001	0.229598	0.697769	0.971269	0.502426	0.417481	0.887128	0.862523	0.644654	0.098643	0.0897155	0.113692	1.3705	0.169806	0.324792	1.22586	0.328174	0.542063	0
MA_21910g0020	Specific	NE	NE	'not assigned.unknown'	0	0	0	0	0	0	0	0	0	0	0	0	0	0	0	0	0	0	0	0	0	0	0	0	0	0	0	0	0	0	0	0	0	0	0	0
MA_8177242g0010	Tracheophyta	0.0188159	11	'secondary metabolism.flavonoids.dihydroflavonols'	6.47621	2.87868	4.83191	1.49568	2.96719	3.92219	2.31858	7.18706	6.17628	7.35029	11.0825	8.48011	12.9867	5.69044	4.89391	12.8155	11.4822	6.52338	6.24507	9.00757	5.34198	5.08706	5.74036	4.12515	5.95141	4.00607	4.68554	3.36433	11.9945	2.62183	5.60361	10.2634	2.57854	4.3319	5.96269	2.50858
MA_6833274g0010	Tracheophyta	NE	NE	'misc.peroxidases'	0	0	0	0	0.255792	0	0	0	0	0	0	0	0	0.0598994	0	0	0	0	0	0	0	0	0	0	0	0	0	0	0	0	0	0	0	0	0	0
MA_942788g0010	Archeaplastidia I	NR	NR	'lipid metabolism.'exotics' (steroids, squalene etc).sphingolipids'	17.18	18.5181	20.7276	15.8916	14.1197	16.1435	14.0123	17.4109	15.6501	15.27	14.4239	12.0957	12.4456	13.9566	16.9738	18.9238	15.752	19.7894	15.0157	16.9368	18.7455	14.6332	19.3085	15.8352	15.4823	16.1164	15.5856	14.8479	17.736	19.0679	14.1788	16.4994	14.964	17.3932	19.2679	20.1754
MA_875662g0010	Archeaplastidia I	NE	NE	'not assigned.unknown'	0	0	0	0	0	0	0	0	0	0	0	0	0	0	0	0	0	0	0	0	0	0	0	0	0	0	0	0	0	0	0	0	0	0	0	0
MA_10426357g0020	Tracheophyta	NR	NR	'misc.myrosinases-lectin-jacalin'	5.35187	4.42543	3.11591	2.29026	1.68823	4.60431	3.57868	3.89721	3.61155	4.19277	6.0703	3.3526	2.93103	2.57567	3.40715	5.86877	2.94268	4.33065	2.98477	3.61571	6.26469	1.06765	1.72211	2.61703	9.44463	18.3727	3.99504	1.65974	5.05931	7.92508	3.14142	11.8874	8.24288	10.3047	2.31609	6.35152
MA_28581g0010	Specific	NE	NE	'not assigned.unknown'	0	0	0	0	0	0	0	0	0	0	0	0	0	0	0	0	0	0	0	0	0	0	0	0	0	0	0	0	0	0	0	0	0	0	0	0
MA_4342799g0010	Tracheophyta	NR	NR	'not assigned.no ontology.pentatricopeptide (PPR) repeat-containing protein'	42.815	40.6022	42.4938	39.5888	33.4576	37.8577	48.791	43.6285	32.1899	38.9255	38.2039	45.0958	44.0106	30.968	48.8152	43.1175	38.8895	44.0191	41.5572	38.2504	44.5327	44.0251	41.9047	31.8036	39.2017	52.5393	49.6667	48.3566	42.9757	43.4389	53.9135	53.2009	55.8402	48.1104	38.4372	40.3508
MA_5960988g0010	Prokaryotic	NE	NE	'transport.unspecified cations'	0	0.171861	0	0	0.409268	0	0	0	0	0	0	0	0.180371	0	0.247793	0	0.230798	0	0.367357	0	0	0	0	0	0.517514	0	0	0	0	0.238348	0	0.259833	0	0.26254	0	0
MA_128667g0020	Specific	NE	NE	'not assigned.unknown'	0	0	0	0	0	0	0	0	0	0	0	0	0	0	0	0	0	0	0	0	0	0	0	0	0	0	0	0	0	0	0	0	0	0	0.0985569	0
MA_10435745g0010	Tracheophyta	NR	NR	'not assigned.unknown'	1.39419	1.16006	0.406423	0.42066	0.920852	0.227373	0.907271	1.56901	0.209365	0.931726	0.723981	0.262949	0	1.31779	0.247793	0	0.750094	0.98673	0.413276	0.570902	0.437071	0.251213	0.208741	1.19762	1.33691	1.01303	0.641179	0.179431	0	1.07257	0	0	0.929966	1.18143	0	1.4411
MA_311787g0010	Archeaplastidia I	NR	NR	'development.unspecified'	16.3255	14.909	16.2118	15.6112	21.2819	15.0066	15.9781	18.9293	17.0109	16.8746	18.8235	15.4483	16.504	19.7668	15.4871	14.9714	18.4061	13.1016	17.2658	13.7017	15.4917	17.5221	16.3339	13.3956	14.6629	17.5899	16.572	18.302	15.6327	13.5858	10.7827	14.2908	17.3312	15.1617	15.8184	12.8632
MA_235885g0010	Specific	NR	NR	'transport.ABC transporters and multidrug resistance systems'	2.20371	3.43723	2.07727	3.45876	3.58109	2.95585	2.31858	3.0874	3.0358	2.69165	3.39714	2.16933	2.88594	1.97668	2.47793	2.51519	2.30798	3.01501	2.66334	3.10824	2.96237	3.831	1.93085	2.97188	1.72505	1.98001	2.56472	1.65974	1.36431	1.96637	2.03768	2.40346	0.887695	1.18143	3.94228	2.13496
MA_10429861g0010	Prokaryotic	NR	NR	'Co-factor and vitamine metabolism.folate & vitamine K.vitamine K.DHNA Phytyltransferase'	10.7937	12.2881	11.7863	11.5915	13.9663	10.7434	10.4336	14.4754	10.3112	13.7171	15.4264	10.3865	13.5278	14.8551	10.6551	10.6596	14.7134	10.0866	13.684	11.9889	11.2667	17.0197	15.2381	8.73821	10.1778	8.10423	12.3304	11.1247	9.32277	9.11682	11.1223	7.14542	8.91922	8.72944	16.1141	8.8601
MA_6221g0010	Embryophyta	NE	NE	'signalling.receptor kinases.leucine rich repeat III'	0.0449737	0.0429653	0	0.09348	0.255792	0.0568434	0	0.0506131	0	0.103525	0.111382	0.0657373	0	0.179698	0.123896	0.119771	0.115399	0	0.0459196	0.0634336	0.0485635	0.251213	0.10437	0	0.0862523	0.0920935	0	0	0	0.119174	0	0.0649583	0.0422712	0	0.0985569	0.106748
MA_108096g0010	Archeaplastidia I	NE	NE	'Co-factor and vitamine metabolism.pantothenate.pantothenate kinase (PANK)'	0	0	0	0	0	0	0	0	0	0	0	0	0	0	0	0	0	0	0	0	0	0	0	0	0	0	0	0	0	0	0	0	0	0	0	0
MA_74833g0010	Viridiplantae	0.0138389	9	'RNA.regulation of transcription.WRKY domain transcription factor family'	0.764553	0.687445	0.722529	0.74784	1.38128	0.738964	1.51212	1.1641	0.889803	1.44935	0.835363	1.84064	1.21751	1.13809	1.42481	1.07794	0.865493	0.931911	0.918392	0.761203	1.16552	0.942048	0.991517	1.10891	0.517514	0.690701	1.47964	1.03173	0.682154	0.953393	0.849032	0.649583	0.845424	0.853254	1.03485	0.587115
MA_5043742g0010	Embryophyta	NE	NE	'signalling.receptor kinases.leucine rich repeat XIII'	0	0	0	0	0	0	0	0	0	0	0	0	0	0	0	0	0	0	0	0	0	0	0	0	0	0	0	0	0	0	0	0	0	0	0	0
MA_10434956g0010	Viridiplantae	NR	NR	'RNA.regulation of transcription.unclassified'	14.0318	14.3504	12.1475	8.92734	13.9151	9.37915	13.2058	10.73	10.6253	10.3525	10.637	9.07175	9.83023	12.9982	10.4073	8.6235	10.7321	11.0733	11.2962	11.1009	15.0061	12.6234	11.4807	11.7988	10.6953	10.4987	10.6534	11.8424	10.5165	11.6791	10.6978	9.87367	11.6668	15.2273	12.911	14.5178
MA_10429775g0040	Specific	0.0218931	22	'not assigned.unknown'	0.539685	0.64448	0.316107	0.79458	0.102317	0.397904	0.25202	0.759197	0.366389	0	0.278454	0.328686	0.225464	0	0.743379	0.239542	0	0.274092	0.229598	0.634336	0.582762	0.314016	0.521851	0.443564	0.948775	0.552561	1.47964	0.448577	0.397923	0.893805	0.424516	1.94875	0.295898	0.459444	0.492785	0.90736
MA_156769g0020	Specific	NE	NE	'not assigned.unknown'	0	0	0	0	0	0	0	0	0	0	0	0	0	0	0	0	0	0	0	0	0	0	0	0	0	0	0	0	0	0	0	0	0	0	0	0
MA_115380g0010	Specific	0.0208046	22	'not assigned.unknown'	4.85716	4.38246	1.17411	1.68264	1.2278	3.0127	2.77222	2.37882	3.19282	2.01874	1.67073	4.60161	1.57825	2.33608	2.78767	3.7129	1.50019	2.57646	2.25006	2.85451	1.31121	0.942048	2.13959	4.30257	4.01073	4.19025	4.04436	3.4989	6.48046	5.77994	2.7169	6.36592	2.15583	5.05389	8.96868	7.09876
MA_10426573g0010	Specific	NE	NE	'not assigned.unknown'	0	0	0	0	0	0	0	0	0	0	0	0	0	0	0	0	0	0	0	0	0	0	0	0	0	0	0	0	0	0	0	0	0	0	0	0
MA_60879g0010	Viridiplantae	NR	NR	'stress.biotic'	8.14024	7.26114	6.50276	5.98272	4.8089	8.18544	9.12312	7.18706	4.29199	7.71262	7.12843	5.52193	3.87798	6.46914	7.61963	5.38969	3.86587	7.51011	4.86748	7.9292	6.99314	6.97116	7.30592	7.89544	8.10772	9.20935	7.59551	4.84464	6.42362	11.2024	5.68852	8.76938	8.15834	10.7641	8.18022	9.02023
MA_166871g0010	Specific	NE	NE	'cell.vesicle transport'	0	0	0	0	0	0	0	0	0	0	0	0	0	0	0	0	0	0	0	0	0	0	0	0	0	0	0	0	0	0	0	0	0	0	0	0
MA_11454g0010	Archeaplastidia I	NR	NR	'not assigned.no ontology.pentatricopeptide (PPR) repeat-containing protein'	1.8889	1.89047	0.94832	0.7011	1.2278	0.966337	1.81454	1.67023	1.46556	0.879964	1.28089	1.64343	1.35278	1.37769	1.42481	1.67679	1.50019	1.31564	1.28575	2.15674	1.74828	1.82129	1.51337	1.41941	2.15631	1.88792	1.57829	1.92888	1.13692	1.96637	2.12258	0.909417	1.77539	2.23159	2.36537	2.13496
MA_77917g0010	Embryophyta	NR	NR	'not assigned.unknown'	26.5795	32.181	38.0231	25.5201	27.0117	23.3058	22.2281	36.2896	29.7299	17.8581	25.6735	28.4642	27.4615	20.3059	22.5492	27.0682	23.0798	22.037	28.4242	24.866	26.1271	40.0057	36.2165	25.1944	23.8056	25.7862	21.011	27.1389	35.1878	29.2572	26.0653	23.2551	20.3324	36.6243	29.3207	25.5662
MA_10428452g0010	Embryophyta	NR	NR	'signalling.G-proteins'	8.67993	6.61666	6.95434	6.12294	6.85523	5.51381	8.46786	7.49074	4.8154	7.29852	7.18412	10.0578	5.23077	7.54732	6.87625	6.5874	6.17385	8.55166	7.2553	10.2128	10.1983	8.29003	7.09718	7.05267	11.0834	5.94003	7.69415	6.54923	7.90162	7.56755	9.42426	6.17104	6.46749	10.7641	10.1021	10.1411
MA_27119g0020	Specific	NE	NE	'not assigned.unknown'	0	0	0	0	0	0	0	0	0	0	0	0	0	0	0	0	0	0	0	0	0	0	0	0	0	0	0	0	0	0	0	0	0	0	0	0
MA_10434103g0020	Prokaryotic	NR	NR	'transport.sugars'	8.18522	9.49534	8.0833	16.6862	7.82724	11.596	10.736	8.90791	9.3691	11.5948	11.6951	14.5279	8.92838	10.722	11.0268	9.70144	9.00112	11.4022	8.54105	7.86576	12.1409	10.0485	11.0111	12.7746	9.05649	12.5708	11.2453	8.88183	12.1651	9.47434	12.0563	12.2771	8.24288	11.8799	9.26435	8.80673
MA_10433714g0010	Streptophyta	NR	NR	'not assigned.unknown'	0	0	0	0.28044	1.07433	0.17053	0.302424	0.455518	0.157024	0.155288	0.167073	0.394424	0.135278	0	0	0.359313	0.173099	0.493365	0	0.380601	0	0	0	0.399208	0.129378	0.27628	0.147964	0	0.341077	0.178761	0.25471	0.194875	0.126814	0.196905	0	0.160122
MA_89675g0010	Specific	NR	NR	'not assigned.unknown'	14.3916	19.807	17.6568	19.771	14.7336	15.6319	15.1716	17.1579	18.7382	15.8911	20.6613	26.0977	11.5438	16.1129	19.0181	12.2166	17.7138	12.2793	19.424	15.0338	13.6949	17.2709	13.3594	18.7628	17.9405	12.3866	15.4869	11.7527	13.8136	20.6171	21.2258	10.3933	14.8795	22.7097	16.7054	22.8975
MA_10432983g0010	Specific	NE	NE	'not assigned.unknown'	0	0	0	0	0	0	0	0	0	0	0	0	0	0	0	0	0	0	0	0	0	0	0	0	0	0	0	0	0	0	0	0	0	0	0	0
MA_99178g0010	Streptophyta	NR	NR	'not assigned.unknown'	1.97884	1.76158	1.62569	1.35546	1.68823	1.81899	1.56252	1.31594	1.41322	1.60464	1.44796	1.24901	0.992042	1.97668	1.36286	1.31748	1.26939	1.48009	1.42351	2.02987	1.74828	1.25606	1.72211	1.46376	1.55254	1.84187	1.43032	1.39059	1.36431	1.3705	1.78297	1.88379	1.56403	1.44397	2.02042	2.13496
MA_128292g0020	Specific	0.0279628	21	'not assigned.unknown'	7.8704	7.13224	5.14802	5.74902	5.26932	7.33279	7.6614	7.03523	4.71072	5.69388	5.95892	8.2829	5.23077	5.87014	6.31872	8.02465	4.90446	6.30411	6.75018	9.51504	7.91584	7.8504	6.62751	6.03247	8.79773	8.33446	7.49687	7.93982	7.10577	8.16342	9.84877	7.85996	6.76339	8.00746	10.792	9.39385
MA_4877308g0010	Gymnospermae	NE	NE	'secondary metabolism.isoprenoids.non-mevalonate pathway.geranylgeranyl pyrophosphate synthase'	0	0	0	0	0	0	0	0	0	0	0	0	0	0	0	0	0	0	0	0	0	0	0	0	0	0	0	0	0	0	0	0	0	0	0	0
MA_12530g0010	Archeaplastidia I	NR	NR	'protein.targeting.secretory pathway.vacuole'	5.35187	5.58549	5.64476	7.4784	5.52511	7.21911	7.25817	5.31438	7.48481	6.88442	6.0703	5.45619	4.59947	4.67215	8.11522	7.06648	5.88535	7.72938	4.82156	4.82095	6.16756	5.02426	5.21851	8.60515	5.13201	7.32143	4.5869	5.15864	6.13939	6.49499	3.82064	4.54708	5.62207	7.48238	7.73672	7.68587
MA_161374g0010	Viridiplantae	NE	NE	'protein.degradation.ubiquitin.E3.RING'	0	0.0859307	0	0	0	0	0	0	0	0	0	0	0	0	0	0	0	0	0	0	0	0	0	0.0443564	0	0	0	0	0	0.119174	0	0	0	0	0.0492785	0.0533741
MA_10347799g0010	Specific	NE	NE	'not assigned.unknown'	0	0	0	0	0	0	0	0	0	0	0	0	0	0	0	0	0	0	0	0	0	0	0	0	0	0	0	0	0	0	0	0	0	0	0	0
MA_31846g0010	Specific	0.000250825	21	'not assigned.unknown'	5.80161	6.22997	3.38686	2.89788	2.50676	4.94537	4.28434	4.15028	2.98346	3.83043	3.28576	3.8785	2.43501	2.33608	4.33638	4.79084	2.65418	4.00174	3.62765	4.94782	4.32215	3.26577	4.64448	4.52435	6.33954	3.63769	3.94572	4.48577	5.28669	6.31623	7.04697	5.06675	5.15708	6.56349	5.0264	8.53986
MA_64284g0010	Viridiplantae	NR	NR	'not assigned.no ontology.tetratricopeptide repeat (TPR)'	4.94711	6.10108	5.23834	3.92616	3.68341	4.77484	6.85494	2.93556	3.55921	5.17626	3.45283	5.52193	3.42705	4.55235	4.46027	5.26992	4.15437	5.92038	4.2246	5.32842	4.56497	4.39623	3.54859	4.1695	3.96761	4.97305	4.14301	3.05033	4.09292	5.83953	3.22632	5.84625	3.88895	6.9573	7.88455	5.7644
MA_10437069g0020	Archeaplastidia II	NR	NR	'protein.degradation'	27.7488	29.8179	28.0432	25.0994	30.4904	30.4112	31.6033	26.4707	27.8979	32.8175	28.9592	26.6893	22.817	28.3324	28.6201	29.4636	29.8306	29.876	22.7761	24.6122	33.0232	33.0345	24.1095	26.3034	29.757	25.0494	21.7508	28.9781	26.604	28.3038	32.9424	21.6961	24.4327	30.5859	25.0827	32.0245
MA_175547g0010	Specific	NE	NE	'not assigned.unknown'	0	0	0	0	0	0	0	0	0	0	0	0	0	0	0	0	0	0	0	0	0	0	0	0	0	0	0	0	0	0	0	0	0	0	0	0
MA_45050g0010	Archeaplastidia I	NR	NR	'cell.vesicle transport'	26.4445	26.5526	18.9212	26.3146	23.2771	26.489	33.569	28.7989	20.7795	25.9848	28.6808	31.9483	25.0265	26.5953	21.1243	28.0264	26.311	22.1466	22.5924	19.6644	28.4096	26.2518	25.1532	21.8677	29.067	39.8765	33.3906	29.651	25.4102	22.3451	29.0369	25.9833	27.7722	19.2967	22.8159	30.7435
MA_122312g0010	Specific	NR	NR	'not assigned.unknown'	11.1535	8.24934	9.52836	8.97408	8.08304	10.0613	7.81261	9.21159	12.5619	10.8184	9.46745	8.61158	6.76392	7.84682	7.80548	6.10832	14.1364	9.8673	8.12777	7.54859	10.1498	7.7876	9.39332	8.38336	9.4015	6.81492	5.86926	7.31181	10.6302	8.10384	6.53755	5.00179	9.63783	7.61365	7.5396	8.16624
MA_480885g0010	Embryophyta	NE	NE	'signalling.receptor kinases.leucine rich repeat XI'	0	0.128896	0.270948	0	0.204634	0	0.100808	0.101226	0.104683	0	0	0	0	0.0598994	0	0	0	0.0548183	0	0.0634336	0	0	0.10437	0.0887128	0.129378	0.27628	0.147964	0.0897155	0	0.119174	0	0	0	0.13127	0.0492785	0.106748
MA_5553g0010	Archeaplastidia I	NR	NR	'not assigned.unknown'	0.584658	0.558549	0.0903162	0.7011	0	0.625277	1.20969	0.303679	0.209365	0.20705	0.111382	0.394424	0.0901856	0	0.123896	1.07794	0.634695	0.603001	0.275518	0.380601	0.194254	0.376819	0.208741	0.576633	0.388135	0.506514	1.08507	0.40372	0	0.536283	1.10374	0.38975	0.169085	0.393809	0.443506	0.213496
MA_10435783g0010	Archeaplastidia I	NR	NR	'lipid metabolism.lipid degradation.beta-oxidation.acyl CoA DH'	19.6085	17.1002	15.5795	18.3221	15.8591	24.67	25.202	15.0321	13.4517	20.2909	21.1068	19.261	12.8965	20.0663	18.7703	16.8877	19.0985	18.5834	13.133	14.1457	22.2906	17.9617	17.7951	22.8879	19.7087	21.3657	22.0467	17.3151	22.0563	18.0549	20.8862	18.0584	14.5836	19.0998	21.9289	21.1362
MA_3092g0010	Archeaplastidia I	NE	NE	'misc.cytochrome P450'	0	0	0	0.09348	0	0	0	0.0506131	0	0.0517626	0.0556909	0	0	0	0	0	0	0	0	0	0	0	0	0	0.172505	0	0	0	0	0	0	0	0	0	0	0
MA_30879g0020	Specific	NE	NE	'not assigned.unknown'	0	0	0	0	0	0	0	0	0	0.569388	0	0	0	0	0	0	0	0	0.229598	0	0	0	0	0.221782	0	0.506514	0	0	0	0	0	0	0	0	0.246392	0.266871
MA_83693g0010	Specific	NE	NE	'not assigned.unknown'	0	0	0	0	0	0	0	0	0	0	0	0	0	0	0	0	0	0	0	0	0	0	0	0	0	0	0	0	0	0	0	0	0	0	0	0
MA_2782268g0010	Specific	NE	NE	'not assigned.unknown'	0	0	0.135474	0	0	0	0	0	0	0	0	0	0	0	0	0	0	0	0	0	0	0	0	0	0	0	0	0	0	0	0	0	0	0	0	0
MA_47138g0010	Specific	NE	NE	'not assigned.unknown'	0	0	0	0	0	0	0	0	0	0	0	0	0	0	0	0	0	0	0	0	0	0	0	0	0	0	0	0	0	0	0	0	0	0	0	0
MA_10426974g0010	Specific	NR	NR	'not assigned.unknown'	1.84392	1.37489	0.316107	0.9348	1.2278	1.47793	1.61293	1.61962	0.261707	0.879964	1.44796	1.44622	1.2626	0.539095	0.185845	1.79656	0.980892	1.206	0.321437	1.07837	1.35978	0.816442	0.678407	0.665346	1.63879	1.28931	0.739822	0.224289	0.397923	1.43009	0.933935	1.42908	0.929966	0.984523	1.97114	1.06748
MA_84043g0020	Specific	NE	NE	'not assigned.unknown'	0	0	0	0	0	0	0	0	0	0	0	0	0	0	0	0	0	0	0	0	0	0	0	0	0	0	0	0	0	0	0	0	0	0	0	0
MA_183303g0010	Archeaplastidia I	NE	NE	'minor CHO metabolism.others'	0.134921	0	0.406423	0.42066	0.153475	0.68212	0.453636	0	0	0.155288	0.334145	0.394424	0.676392	0.539095	0	0.718625	0	0.32891	0.137759	0.190301	0.291381	0.376819	0.156555	0.665346	0.388135	0	0.147964	0.40372	0.170538	0	0.25471	0.38975	0.126814	0	0.295671	0.160122
MA_86436g0010	Specific	NR	NR	'not assigned.unknown'	72.1828	80.2592	75.1882	87.1234	88.9134	72.0205	91.7352	82.6006	93.3246	100.575	98.6842	71.5222	75.1246	95.0603	83.754	84.9176	88.2803	101.304	66.3538	86.7137	82.8493	108.901	110.632	64.8934	72.4088	73.859	104.71	78.4113	96.07	74.0667	80.0637	93.0853	71.9033	76.6616	86.7301	80.755
MA_130908g0010	Streptophyta	NE	NE	'not assigned.unknown'	0	0	0	0	0	0	0	0	0	0	0	0	0	0	0	0	0	0	0	0	0	0	0	0	0	0	0	0	0	0	0	0	0	0	0	0
MA_9725777g0020	Specific	NR	NR	'RNA.processing.splicing'	0	0	0	0.28044	0	0	0.604847	0	0.314048	0.310575	0	0	0	0	0	0	0	0	0	0	0	0	0	0	0	0	0	0	0	0	0	0	0	1.18143	0	0
MA_37935g0030	Specific	NE	NE	'not assigned.unknown'	0	0	0	0	0	0	0	0	0	0	0	0	0	0	0	0	0	0	0	0	0	0	0	0	0	0	0	0	0	0	0	0	0	0.196905	0	0
MA_899178g0010	Specific	NR	NR	'not assigned.unknown'	3.68784	3.00757	3.43201	2.85114	2.50676	1.98952	2.77222	2.3282	2.4077	1.50111	2.89592	1.70917	1.30769	2.27618	1.61065	2.03611	2.48108	4.16619	1.74494	2.22017	3.83651	3.64259	3.18329	3.10495	3.75198	3.36141	2.02218	1.92888	2.61492	2.08555	2.20748	2.79321	2.95898	3.21611	2.71032	2.45521
MA_64998g0010	Specific	NE	NE	'not assigned.unknown'	0	0	0	0	0	0	0	0	0	0	0	0	0	0	0	0	0	0	0	0	0	0	0	0	0	0	0	0	0	0	0	0	0	0	0	0
MA_30127g0020	Specific	NE	NE	'not assigned.unknown'	0	0	0	0	0	0	0	0	0	0	0	0	0	0	0	0	0	0	0	0	0	0	0	0	0	0	0	0	0	0	0	0	0	0	0	0
MA_12073g0030	Embryophyta	NE	NE	'not assigned.unknown'	0	0	0	0	0	0	0	0	0	0	0	0	0	0	0	0	0	0	0	0	0	0	0	0	0	0	0	0	0	0	0	0	0	0	0	0
MA_103449g0030	Specific	NE	NE	'not assigned.unknown'	0	0	0	0	0	0	0	0	0	0	0	0	0	0	0	0	0	0	0	0	0	0	0	0	0	0	0	0	0	0	0	0	0	0	0	0
MA_1978413g0010	Specific	NE	NE	'stress.biotic.receptors'	0	0	0	0	0	0	0	0	0	0	0	0	0	0	0	0	0	0	0	0	0	0	0	0	0	0	0	0	0.170538	0	0	0	0	0	0	0
MA_99816g0010	Streptophyta	NE	NE	'cell wall.pectin*esterases.PME'	0.35979	0.300757	0.135474	0.32718	0.153475	0.227373	0.302424	0.253066	0.209365	0.0517626	0.278454	0.131475	0.180371	0.239598	0.185845	0.838396	0.173099	0.219273	0.137759	0.380601	0.0485635	0.690836	0.260926	0.177426	0.0862523	0.184187	0.098643	0.179431	0.170538	0.238348	0.25471	0.454708	0.211356	0.196905	0.295671	0.320245
MA_653026g0010	Specific	NE	NE	'not assigned.unknown'	0	0	0	0	0	0	0	0	0	0	0	0.131475	0	0	0	0	0	0	0	0	0	0	0	0	0	0	0	0	0	0	0	0	0	0	0.0985569	0
MA_10429092g0010	Archeaplastidia I	NR	NR	'misc.acid and other phosphatases'	35.3044	36.2198	40.3713	54.8728	44.2521	62.3572	39.9703	33.4553	45.2753	35.7162	38.1482	49.5002	38.1485	46.7215	40.7619	57.2505	36.1199	50.2684	38.0214	46.1162	39.822	43.3342	51.872	50.7881	36.4847	55.3021	45.1292	43.4223	64.1793	52.6153	45.3383	47.7444	50.5141	63.5346	40.4083	41.4717
MA_11269g0020	Specific	NE	NE	'not assigned.unknown'	0	0	0	0	0	0	0	0	0	0	0	0	0	0	0	0	0	0	0	0	0	0	0	0	0	0	0	0	0	0	0	0	0	0	0	0
MA_10432567g0010	Specific	0.0308014	8	'not assigned.unknown'	48.1219	32.0092	36.849	30.0071	56.4789	27.2848	34.3755	48.9935	34.0219	47.311	39.095	34.3149	56.3209	35.2208	30.9122	26.2298	33.408	28.9441	45.139	21.8211	33.6059	45.7208	31.9895	22.3113	16.8623	36.1467	21.3069	48.8052	18.9298	19.3062	22.4994	15.3951	26.969	17.8527	34.6428	12.703
MA_93514g0010	Specific	NE	NE	'secondary metabolism.flavonoids.flavonols'	0	0	0	0	0	0	0	0	0	0	0	0	0	0	0	0	0	0	0	0	0	0	0	0	0	0	0	0	0	0	0	0	0	0	0	0
MA_203977g0010	Viridiplantae	0.0229815	21	'metal handling.binding, chelation and storage'	1.8889	3.56612	0.451581	1.6359	0.511585	4.14957	3.67949	0.860423	0.523413	2.38108	0.66829	3.94424	0.450928	1.13809	1.42481	2.51519	0.692394	3.39874	1.69903	1.90301	1.4569	0.753639	1.25244	4.48	3.36384	4.09816	1.72625	5.33807	2.78546	6.01829	5.09419	14.3558	1.64858	1.57524	12.2703	8.05949
MA_6647g0010	Specific	NE	NE	'not assigned.unknown'	0	0	0	0	0	0	0	0	0	0	0	0	0	0	0	0	0	0	0	0	0	0	0	0	0	0	0	0	0	0	0	0	0	0	0	0
MA_3429864g0010	Specific	NR	NR	'amino acid metabolism.synthesis.branched chain group.isoleucine specific.threonine ammonia-lyase'	1.0344	0.988202	0.812845	1.30872	0.204634	2.38742	1.86495	0.708584	0.942144	0.931726	0.779672	2.76097	0.405835	0	1.42481	2.15588	0.519296	1.75419	2.98477	1.1418	1.35978	0.879245	2.19178	1.0202	1.8113	1.4735	0.690501	1.03173	1.30746	1.07257	1.18865	1.16925	1.35268	1.83778	0	2.72208
MA_10428127g0010	Archeaplastidia I	NR	NR	'protein.targeting.secretory pathway.golgi'	15.1112	14.5223	16.0311	16.359	16.78	16.7119	15.9276	11.4892	16.5399	18.7381	16.5402	9.33469	8.11671	14.4358	13.0091	15.4504	14.8865	15.7329	12.7656	11.1643	16.5601	16.0776	12.7332	18.6741	15.8273	16.8992	14.5005	9.95842	18.1339	13.1687	13.4996	12.6669	12.47	16.2775	16.804	19.8552
MA_6062370g0010	Prokaryotic	NR	NR	'Biodegradation of Xenobiotics'	7.28574	2.66385	4.10939	1.54242	2.35329	2.50111	1.41131	3.49231	2.146	3.00223	3.23007	4.33866	3.20159	1.37769	1.73455	5.749	2.76958	7.7842	2.3419	5.20155	2.57386	2.44933	3.33985	2.92752	4.14011	2.67071	2.36743	2.19803	3.41077	2.32389	3.90555	2.53338	3.97349	4.66008	0.689898	3.89631
MA_10307628g0010	Specific	NE	NE	'not assigned.unknown'	0.0449737	0	0	0	0	0.0568434	0.201616	0.0506131	0	0.0517626	0	0	0	0	0.0619482	0	0.0576995	0.0548183	0	0.190301	0.194254	0.0628032	0.0521851	0.133069	0	0.13814	0	0	0.0568462	0.059587	0.339613	0.454708	0.126814	0	0	0
MA_46578g0020	Specific	NR	NR	'not assigned.unknown'	18.2593	18.0884	21.6307	15.1438	19.5937	18.2467	16.3309	14.1717	19.7327	17.7028	19.0463	16.1056	17.496	18.3891	20.6288	11.1387	18.8677	18.09	12.9952	16.683	18.017	16.3288	14.9249	17.8756	19.0186	13.7219	16.72	15.8348	21.6015	16.0289	14.0939	14.031	15.9362	14.1771	17.0011	17.9337
MA_297792g0010	Streptophyta	NR	NR	'RNA.regulation of transcription.putative transcription regulator'	2.15874	1.28896	1.67085	1.21524	1.12549	1.59161	1.46171	1.56901	0.418731	0.155288	1.11382	1.51196	0.766578	0.658893	2.04429	2.51519	2.36568	1.64455	1.10207	0.253734	3.25375	2.51213	1.409	3.28238	0.172505	0.736748	1.52897	0.179431	2.10331	0.834218	1.01884	1.49404	0.929966	1.3127	0.394228	1.28098
MA_121339g0010	Specific	NE	NE	'not assigned.unknown'	0	0	0	0	0	0	0	0	0	0	0	0	0	0	0	0	0	0	0	0	0	0	0	0	0	0	0	0	0	0	0	0	0	0	0	0
MA_482207g0010	Specific	NE	NE	'not assigned.unknown'	0	0	0	0	0	0	0	0	0	0	0	0	0	0	0	0	0	0	0	0	0	0	0	0	0	0	0	0	0	0	0	0	0	0	0	0
MA_161988g0010	Streptophyta	NR	NR	'not assigned.unknown'	0.0899474	0.0859307	0.858004	1.1685	0.511585	0.113687	0.50404	0.202453	0.628096	0.310575	0.556909	0.394424	0.0901856	0.239598	0.619482	1.19771	0.692394	0.438547	0.872472	1.45897	0.777015	0.376819	0.417481	0.354851	0.172505	0.27628	0.394572	0.628008	0.454769	0.476696	0	0.519667	0.887695	0.13127	0.0985569	0
MA_60580g0030	Specific	NE	NE	'not assigned.unknown'	0	0	0	0	0	0	0	0	0	0	0	0	0	0	0	0	0	0	0	0	0	0	0	0	0	0	0	0	0	0	0	0	0	0	0	0
MA_22646g0010	Specific	NE	NE	'not assigned.unknown'	0	0	0	0	0	0	0	0	0	0	0	0	0	0	0	0	0	0	0	0	0	0	0	0	0	0	0	0	0	0	0	0	0	0	0	0
MA_11005g0010	Specific	NR	NR	'protein.postranslational modification'	3.14816	4.03874	2.34822	2.66418	4.24615	2.38742	2.72181	2.78372	2.77409	2.79518	3.6756	3.48408	3.29178	3.65386	2.10624	2.8745	2.71188	2.90537	2.06638	3.93288	2.33105	2.95175	2.50489	3.10495	2.37194	2.21024	3.00861	3.94748	2.55808	2.741	2.7169	4.22229	2.74763	5.97278	2.41464	2.08159
MA_10428354g0010	Specific	NR	NR	'not assigned.unknown'	86.6643	107.585	93.116	114.326	84.4626	109.594	111.695	97.6833	96.0464	100.005	111.103	140.744	94.2891	106.441	109.834	117.375	87.4148	112.597	90.829	119.953	89.5025	83.2771	110.267	113.198	96.8613	131.924	132.675	90.3883	131.94	119.651	110.714	142.259	104.241	132.451	93.3334	108.136
MA_213682g0010	Specific	NR	NR	'redox.ascorbate and glutathione'	1.30424	0.773376	1.30958	0.60762	1.33012	1.47793	0.100808	0.657971	0.680438	2.22579	2.39471	0.657373	0.946949	1.07819	1.11507	2.15588	0.750094	0.877093	0.459196	1.01494	1.40834	0.816442	0.939332	0.443564	0.690018	0.230234	0.493215	0.717724	1.64854	0.953393	0.849032	0.519667	1.35268	0.328174	0	1.54785
MA_11045g0010	Archeaplastidia I	NR	NR	'cell.vesicle transport'	35.7541	41.6334	36.7587	43.1878	36.2202	41.9504	39.8695	27.1793	36.0632	46.8451	34.9739	42.2691	24.2148	31.5071	37.5406	29.9427	29.0229	40.2366	30.9498	44.1498	36.5683	24.9329	33.555	40.9853	39.0292	37.9886	33.7852	29.6958	41.9525	45.3457	43.7252	37.0912	27.9835	46.4695	40.3098	46.7024
MA_10426807g0010	Archeaplastidia I	1.88157e-05	23	'protein.degradation.ubiquitin.ubiquitin'	92.6908	114.288	93.0708	82.6831	100.322	95.6674	71.0696	55.4214	62.9666	65.8938	51.514	50.552	45.0026	63.6132	68.8245	68.7485	51.5834	65.2338	81.5073	88.2361	64.2009	64.2477	67.1623	62.6756	82.7591	64.3734	66.9293	81.8654	116.478	93.4325	82.9504	112.573	84.0351	112.17	97.7192	103.439
MA_10433137g0010	Tracheophyta	0.0449273	24	'RNA.regulation of transcription.Trihelix, Triple-Helix transcription factor family'	2.69842	3.26536	2.70948	3.0381	4.45079	1.53477	2.16737	3.28985	2.82643	2.53637	2.11625	1.38048	1.93899	1.25789	1.6726	2.51519	1.55789	2.0831	1.23983	2.02987	2.91381	2.38652	1.09589	2.39525	2.58757	1.74978	3.99504	2.69146	2.78546	2.26431	4.58477	1.36413	1.14132	6.03841	4.53362	2.29509
MA_6982814g0010	Specific	NR	NR	'RNA.processing.RNA helicase'	1.43916	2.19123	1.3999	1.91634	1.68823	1.64846	1.36091	1.72085	1.83195	1.75993	1.50365	2.30081	1.44297	1.73708	0.743379	1.31748	2.07718	1.31564	1.28575	1.77614	1.94254	1.19326	1.409	1.55247	1.07815	2.44048	1.67693	1.21116	1.25062	1.72802	1.10374	1.42908	1.31041	1.90341	1.3798	1.60122
MA_5915682g0010	Specific	NR	NR	'not assigned.unknown'	0.0449737	0.558549	2.07727	1.96308	0.358109	1.87583	0.856867	2.12575	0	1.81169	0.0556909	0.0657373	1.57825	0.658893	0	0.838396	0.980892	1.809	1.51535	2.09331	0	0.18841	2.40052	1.86297	0	1.42745	2.66336	0.314004	1.64854	2.50266	0	2.85817	0.295898	2.6254	0.246392	4.85704
MA_162113g0010	Specific	NE	NE	'signalling.14-3-3 proteins'	0.0449737	0.558549	0.361265	0.32718	0.255792	0.454747	0.352828	0.253066	0.157024	0.310575	0.222763	0.328686	0.270557	0.119799	0.433638	0.718625	0.288498	0.219273	0.0918392	0.253734	0.291381	0	0.626222	0.266139	0.215631	0.184187	0.34525	0	0.397923	0.119174	0.594323	0.324792	0	0.459444	0.147835	0.320245
MA_42162g0010	Specific	NE	NE	'not assigned.unknown'	0	0	0	0	0	0	0	0	0	0	0	0	0	0	0	0	0	0	0	0	0	0	0	0	0	0	0	0	0	0	0	0	0	0	0	0
MA_8461942g0010	Specific	NE	NE	'secondary metabolism.isoprenoids.mevalonate pathway.HMG-CoA reductase'	0	0	0	0	0	0	0	0	0	0	0	0	0	0	0	0	0	0	0	0	0	0	0	0	0	0	0	0	0	0	0	0	0	0	0	0
MA_130686g0010	Gymnospermae	NR	NR	'not assigned.unknown'	1.93387	2.62088	2.2579	1.8696	0.716218	1.08002	2.01616	3.79598	2.25068	2.43284	5.73616	6.04783	0.676392	4.61225	7.49573	2.51519	3.51967	4.38547	2.29598	4.31348	3.0595	1.31887	2.19178	2.61703	3.75198	2.48652	1.97286	1.61488	3.24023	4.17109	3.99045	4.09238	3.29715	1.70651	0.394228	4.91042
MA_10430094g0010	Embryophyta	NR	NR	'not assigned.unknown'	6.34129	5.11287	6.36729	5.3751	4.5531	8.01491	7.10696	8.19933	4.23965	5.74565	5.23494	9.53191	5.18567	6.10974	9.47808	2.51519	6.86624	2.79573	5.46443	6.21649	5.77905	5.33827	6.00129	10.202	8.28022	8.24237	7.54619	6.50437	6.30992	7.09086	2.88671	6.88558	7.01702	3.60992	8.37734	7.04538
MA_596312g0010	Streptophyta	NR	NR	'amino acid metabolism.synthesis.aspartate family.asparagine.asparagine synthetase'	0.134921	0.0429653	0.135474	0.14022	1.17664	0.34106	0.50404	0	0.0523413	0	0.0556909	0.197212	0.676392	0.359396	0.309741	0.718625	0.634695	0.164455	0.275518	0.0634336	0.0485635	1.25606	0.156555	0.266139	0	1.15117	0.0493215	0.0448577	0.170538	0.893805	0.0849032	0.324792	0.0422712	0	0.394228	0
MA_112209g0020	Streptophyta	NR	NR	'stress.biotic.PR-proteins'	2.29366	2.06234	0.903162	1.02828	0.66506	0.51159	1.56252	1.46778	0.889803	0.465863	0.891054	2.69523	1.08223	0.658893	0.929223	0.838396	0.634695	1.04155	1.01023	1.64927	0.388508	0.314016	0.887147	1.06455	1.33691	0.920935	1.52897	1.12144	1.30746	2.20472	2.97161	0.714542	0.845424	1.57524	1.08413	2.02822
MA_10435042g0010	Embryophyta	NR	NR	'not assigned.unknown'	5.71166	6.65963	7.08982	5.28162	4.8089	6.0254	7.611	7.64258	6.80438	6.3668	6.18169	6.96815	4.87002	6.76863	5.38949	4.91061	5.42375	9.15466	4.77564	7.35829	4.61353	5.21267	6.15784	5.94376	9.31525	7.04515	6.85569	5.29321	6.19623	6.31623	10.4431	9.48392	8.03152	8.20436	4.87857	8.53986
MA_121597g0010	Archeaplastidia I	NE	NE	'protein.degradation.ubiquitin.E2'	0.0449737	0	0.180632	0.04674	0.0511585	0	0	0.0506131	0	0	0	0	0	0	0	0	0	0	0.0918392	0	0	0	0	0.0443564	0	0	0	0.0897155	0	0	0	0	0	0.196905	0.147835	0
MA_24469g0010	Specific	NE	NE	'protein.degradation.serine protease'	0	0	0	0	0	0	0	0	0	0	0	0	0	0	0	0	0	0	0	0	0	0	0	0	0	0	0	0	0	0	0	0	0	0	0	0
MA_2991779g0010	Specific	NE	NE	'signalling.in sugar and nutrient physiology'	0	0	0	0	0.255792	0	0	0	0	0	0.278454	0.328686	0	0	0	0	0.288498	0	0.229598	0	0	0	0	0	0.215631	0	0.246607	0.224289	0.852692	0.59587	0	0	0.211356	0	0	0
MA_151986g0010	Specific	NE	NE	'not assigned.unknown'	0	0	0	0	0	0	0	0	0	0	0	0	0	0	0	0	0	0	0	0	0	0	0	0	0	0	0	0	0	0	0	0	0	0	0	0
MA_22366g0010	Specific	NE	NE	'stress.biotic.PR-proteins'	0.404763	0.128896	0.180632	0.32718	0.204634	0.397904	0.151212	0.860423	0.628096	0.414101	0.0556909	0.460161	0.31565	0.239598	0.123896	0.479084	0.403897	0.164455	0.275518	0.824636	0.291381	0.439623	0.208741	0.266139	0.129378	0.690701	0.197286	0	0.341077	0.238348	0.339613	0.259833	0.464983	0.721984	0.591342	0.747238
MA_441534g0010	Prokaryotic	NR	NR	'amino acid metabolism.synthesis.aromatic aa.tryptophan.indole-3-glycerol phosphate synthase'	8.18522	9.32348	7.40593	8.50668	4.45079	7.33279	9.52635	6.1748	4.92009	7.24676	5.84754	6.90242	5.99735	10.9017	7.99132	4.55129	5.42375	9.20948	6.42874	9.071	7.28452	7.03396	6.94062	6.96396	10.4365	6.12422	7.74347	7.2221	6.13939	7.50797	8.91484	6.82063	6.04478	6.43222	11.0384	9.50059
MA_134378g0010	Specific	NE	NE	'not assigned.unknown'	0	0	0	0	0	0	0	0	0	0	0	0	0	0	0	0	0	0	0	0	0	0	0	0	0	0	0	0	0	0	0	0	0	0	0	0
MA_5104358g0010	Specific	NR	NR	'not assigned.unknown'	0.449737	0.902272	0	0.2337	0	0	1.36091	0.506131	0.523413	0	0	0.657373	0.946949	0.299497	2.29208	0	0.576995	0.877093	0	0	0.485635	0.628032	0	0.709703	0.215631	1.4735	0.246607	0.224289	0.568462	0.297935	0	1.75388	0.887695	0	0.246392	0
MA_558705g0010	Specific	0.00652655	10	'not assigned.unknown'	0.224869	0.300757	0	0.09348	0.255792	0	0.50404	0.759197	1.15151	0.776439	1.2252	1.44622	0.676392	2.21628	0.743379	0	0.692394	0	0.551035	0.317168	0.728452	0.125606	0.521851	0.221782	0.431262	0.920935	0	0.448577	0.397923	0.119174	0	0.129917	0.295898	0	0.0985569	0
MA_955725g0010	Specific	NE	NE	'not assigned.unknown'	0	0	0	0	0	0	0	0	0	0	0	0	0	0	0	0	0	0	0	0	0	0	0	0	0	0	0	0	0	0	0	0	0	0	0	0
MA_10428522g0010	Specific	NE	NE	'not assigned.unknown'	0.179895	0	0	0	0	0	0	0	0.209365	0	0	0	0	0	0	0	0	0	0	0	0.194254	0	0	0	0	0	0	0.179431	0	0	0	0	0	0.26254	0.197114	0
MA_9588259g0010	Specific	NR	NR	'misc.short chain dehydrogenase/reductase (SDR)'	11.4683	8.679	9.30256	10.5165	11.306	12.2213	9.72796	9.31282	12.5619	8.33378	9.69021	6.44225	11.4987	6.16964	5.82313	12.8155	11.5399	12.3341	8.26553	7.61203	7.72159	10.2369	9.60206	9.53663	9.05649	9.57772	8.0394	9.06126	9.26592	9.59351	9.25445	8.76938	8.96149	9.58269	17.0503	11.5822
MA_5303g0010	Streptophyta	NR	NR	'protein.degradation'	4.99208	5.11287	2.66433	2.94462	2.81372	2.95585	4.43555	4.04905	3.2975	2.4846	4.45527	3.54981	2.70557	3.89346	4.27443	5.50946	3.34657	3.39874	3.03069	3.93288	6.60463	4.77305	3.23548	3.50416	5.69265	6.21631	5.2774	4.39606	3.52446	4.52861	5.43381	4.54708	3.50851	4.98825	3.94228	7.73925
MA_132693g0010	Archeaplastidia I	NE	NE	'protein.degradation.ubiquitin.E3.RING'	0	0	0	0	0	0	0	0	0	0	0	0	0	0	0	0	0	0	0	0	0	0	0	0	0	0	0	0	0	0	0	0	0	0	0	0
MA_339926g0020	Specific	0.049261	6	'not assigned.unknown'	10.209	13.0185	13.5023	11.2176	14.2221	16.0298	10.3832	11.4892	13.6611	13.0959	12.1963	9.40043	7.39522	12.5789	14.6198	10.5398	18.0022	11.2926	11.2044	13.0673	12.2866	10.5509	11.2198	6.9196	7.63333	8.33446	5.57333	11.5284	9.55016	9.53393	10.6978	7.08046	5.87569	5.25079	14.34	12.1159
MA_10433068g0010	Specific	NR	NR	'not assigned.unknown'	12.1879	10.3546	8.71551	6.82404	8.79925	7.44648	12.0969	8.95852	9.84017	9.83489	8.13087	11.7012	5.99735	9.16461	9.78782	8.6235	7.55864	9.70284	8.35737	10.1494	11.7038	11.1162	8.61055	10.7786	10.3934	9.99214	9.91362	11.2144	6.99208	12.3941	10.8676	8.83434	9.46874	11.8143	11.5312	11.9558
MA_10431245g0020	Specific	NE	NE	'not assigned.unknown'	0	0	0	0	0	0	0	0	0	0	0	0	0	0	0	0	0	0	0	0	0	0	0	0	0	0	0	0	0	0	0	0	0	0	0	0
MA_3313g0010	Gymnospermae	NR	NR	'RNA.regulation of transcription.Trihelix, Triple-Helix transcription factor family'	15.9657	14.6941	12.0572	12.947	15.8591	13.1308	17.8934	16.4493	13.6088	14.9076	13.143	12.1614	10.1459	14.4358	13.6906	14.9714	11.8284	14.472	12.9493	14.78	15.1518	13.2515	10.9067	12.1093	14.4904	14.3205	16.0295	12.9639	12.1082	13.4071	17.9995	13.3165	13.6113	18.5747	18.3809	17.6668
MA_136167g0010	Archeaplastidia I	NE	NE	'not assigned.unknown'	0	0.0859307	0.0451581	0	0.153475	0.113687	0.302424	0	0	0	0.334145	0.197212	0	0.119799	0	0.119771	0	0.109637	0	0	0.0971269	0	0.0521851	0.133069	0	0.13814	0.147964	0.0897155	0	0.178761	0	0.0649583	0	0	0	0.0533741
MA_114314g0010	Embryophyta	NE	NE	'protein.targeting.secretory pathway.vacuole'	0	0	0	0	0	0	0	0	0	0	0	0	0	0	0	0	0	0	0	0	0	0	0	0	0	0	0	0	0	0	0	0	0	0	0	0
MA_10427358g0010	Embryophyta	NR	NR	'RNA.regulation of transcription.Trihelix, Triple-Helix transcription factor family'	11.1085	9.83906	8.71551	7.57188	10.5898	6.76436	11.2401	10.4263	8.63632	8.07496	8.07518	11.2411	8.52254	10.3626	11.2126	7.54557	6.86624	9.04502	8.49513	11.3546	9.37275	9.98571	9.02803	7.76237	10.5228	11.0052	12.0838	9.82384	10.0049	11.5003	11.0374	10.978	12.6391	13.7177	11.2848	11.1018
MA_15827g0020	Archeaplastidia I	NR	NR	'not assigned.no ontology'	47.5822	43.1372	32.6493	36.1768	36.1179	41.1546	43.4482	39.0227	35.5921	36.2338	38.7608	47.791	40.3581	33.1244	41.2575	44.435	30.4076	37.8246	36.5061	43.2617	39.2878	34.793	37.6255	36.5497	45.7137	57.7887	38.7174	38.8019	39.7355	43.5581	49.9231	45.0161	46.3292	40.4967	36.1211	42.4324
MA_85940g0010	Specific	NE	NE	'not assigned.unknown'	0	0	0	0	0	0	0	0	0	0	0	0	0	0	0	0	0	0	0	0	0	0	0	0	0	0	0	0	0	0	0	0	0	0	0	0
MA_19098g0010	Archeaplastidia I	NE	NE	'protein.postranslational modification'	0	0.0859307	0.135474	0.18696	0	0.0568434	0.100808	0.303679	0.104683	0.103525	0.167073	0.131475	0.135278	0.239598	0.185845	0.119771	0	0.0548183	0.137759	0.253734	0.194254	0.18841	0.0521851	0.177426	0.258757	0.0920935	0.147964	0.269146	0.0568462	0.059587	0	0.129917	0.169085	0.0656349	0.0985569	0.106748
MA_6186g0010	Specific	NR	NR	'not assigned.unknown'	0.224869	0.859307	0.993478	1.1685	0.255792	1.93267	0.50404	0.506131	2.146	0.879964	0.278454	0.854585	0.450928	0.598994	2.60183	0.958167	0.288498	1.09637	0.367357	0	0.388508	0.0628032	0.0521851	0.975841	0.862523	0.460467	0.493215	0.358862	0.852692	0.59587	0.25471	1.29917	0.211356	0.656349	0.394228	0.533741
MA_10373075g0010	Specific	NE	NE	'not assigned.unknown'	0	0	0	0	0	0	0	0	0	0	0	0	0	0	0	0	0	0	0	0	0	0	0	0	0	0	0	0	0	0	0	0	0	0	0	0
MA_6481365g0010	Embryophyta	NE	NE	'misc.peroxidases'	0.0449737	0.0429653	0.0451581	0	0	0	0.050404	0	0	0.0517626	0.0556909	0	0.135278	0.0598994	0.371689	0.119771	0	0.438547	0	0	0.0485635	0.0628032	0	0.133069	0.258757	0	0.197286	0.493435	0.0568462	0	0.0849032	0.194875	0.0422712	0.196905	0	0.160122
MA_156218g0010	Specific	NE	NE	'not assigned.unknown'	0	0	0	0	0	0	0	0	0	0	0	0	0	0	0	0	0	0	0	0	0	0	0	0	0	0	0	0	0	0	0	0	0	0	0	0
MA_481153g0010	Archeaplastidia I	NR	NR	'glycolysis.cytosolic branch.phosphoglycerate mutase'	54.3732	48.8945	48.8159	47.9085	47.8332	46.0431	63.6098	45.7037	45.3799	55.2307	40.0974	53.4444	40.6286	50.7348	56.9924	50.3038	48.8715	57.8881	46.0114	52.1424	53.2256	43.7739	58.917	63.5184	56.3659	42.363	39.8024	41.4037	48.4898	50.8277	54.6777	50.9923	46.2024	58.9401	40.7533	67.0913
MA_77698g0010	Streptophyta	5.03824e-07	15	'cell wall.degradation'	21.0927	27.7126	27.0497	19.3036	24.8119	16.5414	26.4117	19.3342	21.6693	33.6974	44.8868	29.9105	42.3422	60.9177	36.9831	48.0281	56.4301	57.0659	35.9091	43.1348	52.4971	56.3973	45.662	37.5255	36.3985	47.7965	47.5459	39.5645	37.9164	44.2732	26.32	32.674	32.6333	35.3116	24.3436	24.8723
MA_6088068g0010	Specific	NR	NR	'hormone metabolism.auxin.induced-regulated-responsive-activated'	0	0	0	0.60762	0	0.966337	0.403232	0	0	1.13878	0	0	0	0	0.247793	0	0.461596	0	0.596955	0.253734	0	0.251213	0	0	0.172505	0.368374	0.197286	0.179431	0	0	0	0	0.169085	0	0	0.426993
MA_10429275g0010	Archeaplastidia I	NR	NR	'development.unspecified'	6.97093	7.81969	6.6834	6.45012	5.88322	4.49063	5.99807	6.98461	7.22311	5.84917	6.51583	8.08569	6.49337	5.51074	5.45144	6.22809	7.09704	7.34565	5.46443	7.42173	7.28452	4.96146	5.68818	5.94376	7.20207	6.17026	4.93215	7.31181	6.99208	6.31623	3.73574	6.236	8.58105	8.20436	6.80043	6.35152
MA_4910g0010	Specific	NE	NE	'not assigned.unknown'	0	0	0	0	0	0	0	0	0	0	0	0	0	0	0	0	0	0	0	0	0	0	0	0	0	0	0	0	0	0	0	0	0	0	0	0
MA_17424g0010	Embryophyta	NE	NE	'signalling.receptor kinases.leucine rich repeat II'	0	0	0	0	0	0	0	0	0	0	0	0	0	0	0	0	0	0	0	0	0	0	0	0	0	0	0	0	0	0	0	0	0	0	0	0
MA_10430866g0010	Streptophyta	NR	NR	'stress.biotic'	47.852	52.2029	38.9714	35.9431	55.2	32.0028	48.4886	44.5396	45.1182	39.3396	48.0055	36.9444	39.817	53.2506	42.9921	35.572	47.8906	41.7716	43.1644	50.3663	51.0888	53.634	43.3137	46.796	42.6949	32.9234	42.2192	45.8446	35.6994	46.7162	39.1404	34.4279	37.3254	47.9135	45.8782	48.9441
MA_169267g0010	Gymnospermae	0.0449273	22	'not assigned.unknown'	0.944448	1.28896	1.17411	1.49568	2.55792	1.13687	0.705655	1.67023	0.942144	1.19054	1.00244	2.69523	1.44297	1.73708	0.929223	0.718625	0.519296	0.931911	1.65311	1.3321	1.31121	1.19326	1.09589	1.37505	1.16441	2.62466	2.17015	1.21116	1.87592	1.96637	1.69806	3.63767	2.53627	1.57524	1.42908	1.92147
MA_483636g0010	Archeaplastidia I	NR	NR	'not assigned.no ontology.pentatricopeptide (PPR) repeat-containing protein'	1.30424	1.58972	0.903162	0.84132	0.920852	0.795807	1.05848	1.1641	1.09917	0.828201	1.16951	1.24901	1.30769	1.31779	1.05312	0.838396	0.865493	0.767456	0.964312	1.58584	1.65116	1.69569	1.0437	1.19762	1.20753	0.966982	1.23304	1.25602	1.08008	1.54926	1.44335	1.42908	1.18359	1.24706	1.1334	1.49448
MA_10436997g0010	Prokaryotic	NR	NR	'minor CHO metabolism.trehalose.TPS'	11.1535	11.5577	10.3412	11.2176	17.7008	10.9708	13.5587	11.7929	10.5206	16.8746	13.9227	12.2929	11.8143	14.8551	13.4428	9.94098	13.444	12.7727	13.2708	10.5934	12.5294	13.8795	10.6458	12.3754	10.7815	16.3926	15.2897	14.2199	9.89123	11.2619	14.2637	14.8755	13.4422	12.6019	11.0384	11.3687
MA_151459g0010	Archeaplastidia II	NE	NE	'not assigned.no ontology'	0	0	0	0	0	0	0	0	0	0	0	0	0	0	0	0	0	0	0	0	0	0	0	0	0	0	0	0	0	0	0	0	0	0	0	0
MA_100875g0010	Embryophyta	NE	NE	'polyamine metabolism.degradation.polyamin oxidase'	0.269842	0.300757	0.316107	0.04674	0.102317	0.17053	0.151212	0.253066	0.0523413	0.672914	0	0.328686	0	0.179698	0.185845	0	0.230798	0.0548183	0.0459196	0.190301	0.0971269	0.125606	0	0.0887128	0.129378	0.0460467	0.0493215	0.0448577	0.0568462	0.059587	0.0849032	0.259833	0	0.0656349	0.295671	0.266871
MA_2889780g0010	Specific	NR	NR	'misc.UDP glucosyl and glucoronyl transferases'	0.764553	0.730411	0.135474	0.14022	0.716218	0.397904	1.05848	0.860423	0.523413	0.155288	0.946745	0.657373	1.08223	0.598994	0	1.19771	0.403897	0.164455	0.137759	0.190301	0.679888	0.628032	0.156555	0.310495	0.733145	1.28931	1.72625	0.762581	0.568462	0.178761	0	0.909417	0.71861	0.656349	0.344949	0.747238
MA_10433319g0010	Prokaryotic	0.0112207	12	'secondary metabolism.sulfur-containing.glucosinolates.synthesis.aliphatic.benzoate-CoA ligase'	14.9762	1.54675	16.6182	1.49568	6.6506	13.6424	0.907271	9.05975	18.5288	9.93842	21.7194	14.6594	20.9231	6.64883	18.4606	38.2069	42.2937	47.8016	34.256	15.6047	26.0786	28.9523	44.9314	5.36713	12.291	2.8549	13.2182	4.79978	34.8467	1.31091	10.0186	8.24971	4.988	7.02293	27.8916	1.12086
MA_10430611g0010	Prokaryotic	NR	NR	'major CHO metabolism.synthesis.starch.starch branching'	49.651	43.6098	38.5198	33.6528	39.0339	39.1082	51.3112	34.5688	29.8346	42.9112	41.2669	46.4763	30.8435	41.6301	46.1514	43.2373	40.7936	41.3878	36.7357	38.8213	47.2037	41.5757	41.2263	38.3239	44.5493	56.0389	43.3043	39.2505	37.3479	47.0142	46.3572	37.6758	44.2157	47.6509	43.4143	53.4275
MA_118124g0010	Archeaplastidia I	0.049261	23	'RNA.processing'	40.0716	32.0092	34.8169	32.905	30.4393	38.483	40.0207	36.7451	37.2147	27.4859	33.7487	34.4463	29.0398	29.1111	38.0362	30.9009	25.0416	34.2614	35.404	43.1983	36.1798	24.9329	29.9021	49.9897	39.3742	32.9234	27.6694	34.7647	31.8907	38.374	49.9231	41.0537	36.3955	39.0528	49.0813	56.5232
MA_103789g0010	Archeaplastidia I	NE	NE	'stress.biotic.PR-proteins'	0	0	0	0	0	0	0	0	0	0	0	0	0	0	0	0	0	0	0	0	0	0	0	0	0	0	0	0	0	0	0	0	0	0	0	0
MA_10428166g0010	Viridiplantae	NR	NR	'not assigned.unknown'	4.31748	5.06991	5.78023	3.87942	4.39963	4.88853	4.78838	4.04905	3.82092	6.00446	5.4577	4.79882	3.29178	5.39095	4.83196	4.91061	5.82765	4.44028	2.66334	4.82095	5.00204	6.90836	3.13111	4.43564	3.70885	4.74282	5.47469	4.08205	3.46762	4.23068	2.80181	4.54708	5.83342	6.10405	3.69588	4.3233
MA_9337994g0010	Specific	NE	NE	'not assigned.unknown'	0	0	0	0	0	0	0	0	0	0	0	0	0	0	0	0	0	0	0	0	0	0	0	0	0	0	0	0	0	0	0	0	0	0	0	0
MA_1013g0010	Archeaplastidia I	NE	NE	'RNA.regulation of transcription.JUMONJI family'	0.224869	0.171861	0.135474	0.04674	0.102317	0	0.050404	0.151839	0.157024	0.0517626	0	0.197212	0	0.0598994	0	0.119771	0.0576995	0.164455	0	0.317168	0.291381	0.125606	0.10437	0.0443564	0.0862523	0.0920935	0.0493215	0.0448577	0.227385	0.238348	0.0849032	0	0.0845424	0.328174	0.0985569	0.160122
MA_10428000g0010	Streptophyta	NR	NR	'not assigned.no ontology.pentatricopeptide (PPR) repeat-containing protein'	19.1138	24.6621	13.141	17.434	12.6361	10.2318	13.9115	11.7422	12.3526	12.6818	18.9906	29.1874	24.1698	16.2926	16.4782	9.4619	15.8097	17.9256	17.679	16.7465	21.6593	10.4881	20.8741	18.1861	25.4876	24.8652	16.2268	16.7319	20.2372	13.1091	26.9992	13.8361	18.9375	34.6552	17.4446	27.4877
MA_14543g0010	Archeaplastidia I	NR	NR	'protein.synthesis.ribosomal protein.eukaryotic.40S subunit.S15'	59.86	72.1388	64.9373	72.634	60.4693	71.2816	69.8095	59.9259	64.9556	64.3409	71.1729	70.4704	75.8461	61.8162	71.9838	70.9044	71.8359	68.5229	61.2108	86.3331	70.5627	68.2671	63.718	85.874	75.1689	74.4115	68.0143	63.8326	81.2332	92.1216	75.3941	88.9929	64.5904	80.9935	89.9825	96.5538
MA_10433150g0010	Gymnospermae	NR	NR	'RNA.regulation of transcription.putative transcription regulator'	4.00266	5.37067	3.38686	2.75766	5.01353	3.29691	5.34282	3.49231	3.82092	4.08924	4.73372	4.53587	3.56233	4.97165	4.83196	4.19198	3.69277	4.65956	5.143	4.31348	7.09027	6.15472	4.48792	3.7703	3.53634	5.0191	4.68554	5.2035	4.434	4.52861	2.29239	4.22229	3.29715	5.6446	3.59733	3.46932
MA_10331604g0010	Embryophyta	NE	NE	'misc.GDSL-motif lipase'	0	0	0	0	0	0	0	0	0	0	0	0	0	0	0	0	0	0	0	0	0	0	0	0	0	0	0	0	0	0	0	0	0	0	0	0
MA_15498g0010	Specific	NR	NR	'not assigned.unknown'	8.99474	7.21817	8.12845	7.85232	7.77609	8.64019	12.0969	11.3373	9.84017	10.1455	7.79672	11.8327	8.29708	8.86511	5.20365	7.18625	6.92394	12.7178	7.34714	10.6568	12.6751	7.03396	5.63599	8.16158	12.291	14.5968	7.69415	7.5361	7.73108	8.58053	13.9241	9.354	8.45424	12.6019	9.06724	13.5037
MA_2032g0010	Specific	NE	NE	'not assigned.unknown'	0	0	0	0	0	0	0	0	0	0	0	0	0	0	0	0	0	0	0	0	0	0	0	0	0	0	0	0	0	0	0	0	0	0	0	0
MA_10364974g0010	Specific	NE	NE	'not assigned.unknown'	0	0	0	0	0	0	0	0	0	0	0	0	0	0	0	0	0	0	0	0	0	0	0	0	0	0	0	0	0	0	0	0	0	0	0	0
MA_415874g0020	Specific	NE	NE	'not assigned.unknown'	0	0	0	0	0	0	0	0	0	0	0	0	0	0	0	0	0	0	0	0	0	0	0	0	0	0	0	0	0	0	0	0	0	0	0	0
MA_10433399g0010	Archeaplastidia I	NR	NR	'RNA.processing'	7.15082	6.91742	5.01255	8.69364	5.32048	6.76436	8.77029	9.16098	5.70521	9.78313	6.18169	6.50799	5.36605	7.12803	8.42496	6.46763	9.46272	8.44202	6.15323	6.40679	7.96441	6.65714	6.57533	7.36317	7.80583	6.49259	6.70772	5.87636	7.73108	7.68673	8.23561	8.37963	6.38295	7.48238	11.6297	10.7282
MA_658171g0010	Viridiplantae	NE	NE	'Biodegradation of Xenobiotics'	0	0	0	0	0	0	0	0	0	0	0	0	0	0	0	0	0	0	0.0459196	0	0	0	0	0	0	0	0	0	0	0	0	0	0	0	0	0
MA_9395g0020	Specific	NR	NR	'not assigned.unknown'	6.34129	3.26536	3.74812	2.66418	3.27414	2.89901	2.5706	2.88495	5.65287	3.31281	1.78211	4.99603	2.57029	3.05487	2.72572	1.43725	2.19258	2.41201	4.08684	6.47022	0.582762	1.19326	1.66992	3.37109	3.57947	2.62466	2.5154	3.40919	2.50123	2.26431	3.22632	1.62396	2.40946	2.10032	3.74516	1.70797
MA_57513g0010	Specific	NE	NE	'not assigned.unknown'	0	0	0	0	0	0	0	0	0	0	0	0	0	0	0	0	0	0	0	0	0	0	0	0	0	0	0	0	0	0	0	0	0	0	0	0
MA_6955505g0010	Streptophyta	NR	NR	'stress.biotic.PR-proteins'	2.96826	3.39426	1.62569	1.58916	1.38128	1.64846	2.92343	2.63188	0.837462	1.96698	2.28333	3.54981	1.03713	1.73708	2.66377	3.95244	1.55789	3.78246	1.14799	5.26499	1.40834	1.9469	1.87866	1.55247	4.18324	4.09816	1.97286	2.96061	2.84231	2.44307	5.77342	4.35221	3.17034	4.72571	2.85815	5.01717
MA_9560047g0010	Specific	NE	NE	'not assigned.unknown'	0	0	0	0	0	0	0	0	0	0	0	0	0	0	0	0	0	0	0	0	0	0	0	0	0	0	0	0	0	0	0	0	0	0	0	0
MA_171449g0020	Tracheophyta	NR	NR	'major CHO metabolism.degradation.starch.glucan water dikinase'	8.00532	8.24934	6.54792	7.19796	11.2549	7.95807	12.5002	10.1732	9.05505	7.50557	7.2955	8.94027	5.50132	10.6621	7.24794	6.10832	5.13526	12.8275	9.45944	8.62697	7.47877	9.98571	9.28895	9.13742	7.28832	8.61074	11.3439	10.9453	9.32277	10.6065	8.74503	11.2378	7.90471	8.00746	8.32806	13.5037
MA_18697g0010	Gymnospermae	NE	NE	'signalling.receptor kinases.leucine rich repeat XI'	0.179895	0.0859307	0.270948	0.04674	0.204634	0.113687	0.100808	0.101226	0.157024	0.155288	0.111382	0.131475	0	0.119799	0	0	0.0576995	0.0548183	0.137759	0.0634336	0.194254	0.18841	0.10437	0	0.0431262	0.0920935	0.147964	0.0448577	0.0568462	0	0	0.0649583	0.126814	0.0656349	0.0985569	0
MA_93934g0010	Archeaplastidia I	NR	NR	'redox.dismutases and catalases'	0.0899474	0.515584	0.22579	0.14022	0.306951	0.454747	0.50404	0.607358	0.366389	0.310575	0.334145	0.788847	0.450928	0.598994	0.371689	0.359313	0.692394	0.383728	0.413276	0	0.339944	0.251213	0.730592	0.177426	0.776271	1.24326	0.789144	0.628008	0.284231	0.834218	0.594323	0.259833	0.634068	0.26254	0.591342	0.640489
MA_200160g0010	Specific	NE	NE	'protein.degradation.ubiquitin.E2'	0	0	0	0	0	0	0	0	0	0	0	0.394424	0	0	0	0	0	0	0	0	0	0	0	0	0	0	0	0	0	0	0	0	0	0.393809	0	0
MA_949779g0010	Viridiplantae	NE	NE	'not assigned.unknown'	0	0	0	0	0	0	0	0	0	0	0	0	0	0	0	0	0	0	0	0	0	0	0	0	0	0	0	0	0	0	0	0	0	0	0	0
MA_475899g0020	Specific	NE	NE	'not assigned.unknown'	0	0	0	0	0	0	0	0	0	0	0	0	0	0	0	0	0	0	0	0	0	0	0	0	0	0	0	0	0	0	0	0	0	0	0	0
MA_10431743g0010	Archeaplastidia II	NR	NR	'not assigned.unknown'	0.854501	1.54675	0.406423	1.02828	1.02317	0.51159	2.11697	1.67023	0.575755	0.724676	0.334145	2.03786	0.631299	1.37769	1.61065	0.359313	0.865493	0.383728	0.275518	0.88807	1.35978	0.251213	0.887147	0.887128	1.20753	1.05908	1.13439	0.852297	0.397923	1.31091	1.44335	0.714542	1.43722	0.984523	0.689898	0.90736
MA_113625g0010	Specific	NE	NE	'not assigned.unknown'	0	0	0	0	0	0	0	0	0	0	0	0	0	0	0	0	0	0	0	0.0634336	0	0	0	0	0	0	0	0	0.0568462	0.059587	0	0.194875	0	0	0	0
MA_10428758g0010	Viridiplantae	NR	NR	'not assigned.unknown'	6.07145	7.04631	5.5996	6.68382	6.70176	6.36646	9.97998	5.87112	4.65838	6.26327	5.95892	6.7052	4.64456	6.94833	7.00015	8.02465	4.73136	6.85229	3.94909	7.23143	7.23596	5.71509	5.53162	6.52039	6.5983	8.88702	5.86926	5.74179	5.11615	6.49499	7.04697	6.10608	5.66434	8.40127	8.13095	7.31225
MA_17019g0010	Archeaplastidia I	0.00583824	21	'not assigned.unknown'	6.65611	6.4448	5.82539	4.58052	4.29731	5.1159	7.25817	5.71928	4.92009	5.02097	4.39958	5.78488	3.47215	4.07316	6.07093	4.07221	4.50056	5.9752	5.23483	8.05606	6.16756	4.89865	4.38355	5.8994	7.84896	7.0912	6.21451	6.14551	6.02569	7.56755	7.64129	5.78129	5.79115	8.72944	9.31363	9.98096
MA_10435088g0010	Archeaplastidia II	NR	NR	'protein.aa activation.alanine-tRNA ligase'	40.3864	49.7109	39.694	47.0205	26.1931	51.0453	52.7225	30.4185	44.5425	54.7648	29.906	44.3727	37.9682	37.8564	56.0012	44.3152	36.293	41.936	38.6643	33.4295	52.7399	31.4016	41.3828	56.1109	55.3309	54.2891	27.0775	44.5437	42.8052	43.5581	51.2815	42.6776	32.7179	33.6051	41.049	64.2091
MA_9170511g0010	Archeaplastidia I	NR	NR	'not assigned.unknown'	20.8228	19.4203	19.2373	20.1917	16.2172	18.3604	21.9257	15.7407	19.3663	20.7568	18.4337	18.4064	19.1194	17.7901	15.4871	19.7622	19.9063	22.9141	20.9853	22.392	21.1251	14.7588	19.6216	18.8071	19.2343	20.0303	19.0874	17.8534	23.4206	21.5705	20.4617	19.2926	18.388	18.5747	22.6681	27.541
MA_10428957g0010	Archeaplastidia I	NR	NR	'amino acid metabolism.synthesis.aspartate family.asparagine.asparagine synthetase'	8.09527	8.03452	3.61265	12.9002	14.836	10.8571	19.7079	7.49074	14.9173	9.2655	5.12356	18.8009	9.06366	16.2926	17.7791	8.50373	7.32784	10.3607	5.05116	5.26499	10.7325	11.9326	6.99281	11.6657	8.75461	15.0112	13.6621	8.07439	14.3252	15.433	9.93368	22.9953	11.7091	13.6521	19.9085	8.11287
MA_45383g0010	Specific	NE	NE	'not assigned.unknown'	0	0	0	0	0	0	0	0	0	0	0	0	0	0	0	0	0	0	0	0	0	0	0	0	0	0	0	0	0	0	0	0	0	0	0	0
MA_483998g0020	Specific	NR	NR	'not assigned.unknown'	31.1668	31.1069	27.5464	30.9886	31.5136	33.1397	35.182	27.4323	28.6307	32.4034	33.9714	35.3667	31.6552	35.6401	29.6112	30.302	31.7347	31.8494	31.2712	27.3399	33.1688	34.0394	34.1813	29.6744	29.0239	40.0146	36.0047	35.0787	31.6065	22.4047	31.3293	31.6997	35.9728	23.8255	20.8448	30.7969
MA_10431460g0010	Streptophyta	NR	NR	'misc.peroxidases'	0.494711	0.773376	0.587055	0.32718	0.306951	0.51159	0.856867	0.202453	0.314048	0.103525	0.501218	0.0657373	0.496021	0.778692	0.743379	0.718625	0.461596	0.822275	0.505116	0.507469	0.291381	0.376819	0.313111	0.310495	0.603766	0.644654	0.542536	0.717724	0.682154	0.417109	0.339613	0.324792	1.39495	0.459444	0.689898	0.426993
MA_45108g0010	Gymnospermae	NR	NR	'protein.degradation.serine protease'	3.10319	2.92164	2.89012	2.43048	3.3253	2.78532	3.37706	3.44169	3.66389	2.79518	3.11869	3.15539	2.16446	4.25286	4.27443	2.15588	2.76958	4.38547	2.1123	4.44035	2.86524	4.52183	1.93085	2.88317	2.8032	3.26932	2.90997	3.27461	1.42115	3.81357	2.46219	1.88379	1.52176	2.75667	2.85815	2.93558
MA_321186g0010	Streptophyta	9.0634e-05	11	'not assigned.unknown'	6.74606	7.60486	5.5996	8.13276	6.59944	7.33279	18.9015	18.575	11.201	16.6676	18.378	16.6315	20.0212	15.6337	25.2129	16.0493	15.5212	19.2412	8.58697	14.2091	13.8406	11.2418	14.0378	18.4079	14.5766	14.2284	14.4512	8.52297	8.24269	12.8708	8.74503	5.78129	10.9482	13.3239	2.95671	9.12697
MA_60411g0010	Streptophyta	NE	NE	'not assigned.no ontology'	0	0	0	0	0	0	0	0	0	0.20705	0	0	0	0	0	0	0	0	0	0	0	0	0	0	0	0.184187	0	0	0	0	0	0	0	0	0	0
MA_495516g0010	Specific	NE	NE	'not assigned.unknown'	0	0	0	0	0	0	0	0	0	0	0	0	0	0	0	0	0	0	0	0	0	0	0	0	0	0	0	0	0	0	0	0	0	0	0	0
MA_90399g0010	Archeaplastidia I	NE	NE	'DNA.synthesis/chromatin structure.histone.core.H3'	0	0	0	0	0	0	0	0	0	0	0	0	0	0	0	0	0	0	0	0	0	0	0	0	0	0	0	0.0897155	0	0	0	0	0	0	0	0
MA_19003g0010	Specific	NR	NR	'not assigned.unknown'	1.709	1.20303	0.858004	0.88806	0.972011	0.795807	0.957675	2.12575	0	1.19054	0.222763	0.591636	1.48806	0	0.247793	1.67679	2.42338	0.493365	0.642874	4.18662	0.437071	1.19326	1.98303	0.842772	0.172505	0.414421	1.381	0.852297	1.08008	1.66844	0	1.81883	1.6063	0.918889	0.936291	2.24171
MA_955764g0010	Viridiplantae	NR	NR	'not assigned.no ontology'	17.135	18.3892	11.154	11.2643	12.8408	14.7793	15.3228	13.5643	13.7134	13.4583	17.4869	17.9463	11.2281	13.7769	14.31	13.055	10.8475	13.5401	12.3065	15.9853	15.1518	13.1259	11.0632	11.7545	13.8866	14.735	16.0295	13.6816	9.94808	16.744	15.792	16.0447	16.6548	18.7059	16.804	17.6668
MA_181263g0010	Specific	NE	NE	'not assigned.unknown'	0	0	0	0	0	0.397904	0	0	0	0.362338	0.167073	0	0	0	0.185845	0	0	0	0	0.190301	0	0	0.156555	0	0	0	0.147964	0.134573	0	0	0.25471	0.194875	0.126814	0	0.147835	0
MA_401121g0010	Specific	NR	NR	'not assigned.unknown'	4.58732	4.51136	4.29002	4.06638	4.09268	3.69482	5.74605	4.70702	4.08263	4.71039	4.2882	4.27292	3.42705	4.97165	3.71689	4.31175	4.32746	3.83728	3.39805	5.77245	5.14773	5.46388	3.80951	3.94772	4.52825	5.15724	4.14301	4.17177	4.03608	5.30325	6.28284	4.61204	4.14258	6.62912	7.14538	5.17729
MA_10426793g0010	Streptophyta	NR	NR	'not assigned.no ontology'	226.533	273.388	287.521	236.458	402.719	212.765	239.318	207.514	269.767	247.373	283.968	201.945	253.918	311.597	214.279	172.111	300.037	192.851	233.869	192.775	245.148	357.916	244.853	237.351	171.858	225.169	197.976	270.358	206.92	242.936	177.363	183.832	229.997	237.205	282.168	190.385
MA_10432106g0020	Specific	NE	NE	'not assigned.unknown'	0	0	0	0	0	0	0	0	0	0	0	0	0	0	0	0	0	0	0	0	0	0	0	0	0	0	0	0	0	0	0	0	0	0	0	0
MA_10435391g0020	Prokaryotic	NE	NE	'misc.cytochrome P450'	0.0449737	0.0859307	0.0903162	0.09348	0.0511585	0	0.050404	0	0.209365	0.103525	0.0556909	0.131475	0.180371	0.119799	0.185845	0	0.115399	0.219273	0.137759	0.126867	0.0971269	0.251213	0.10437	0.0443564	0.0862523	0.0460467	0.098643	0.358862	0.113692	0.059587	0.0849032	0	0.0845424	0.13127	0.0492785	0.106748
MA_10436194g0010	Specific	NE	NE	'signalling.receptor kinases.RKF3 like'	0	0	0	0	0	0	0	0	0	0	0	0	0	0	0	0	0	0	0	0	0	0	0	0	0	0	0	0	0	0	0	0	0	0	0	0
MA_531910g0010	Specific	NE	NE	'not assigned.unknown'	0	0	0	0	0	0	0	0	0	0	0	0	0	0	0	0	0	0	0	0	0	0	0	0	0	0	0	0	0	0	0	0	0	0	0	0
MA_10436040g0030	Prokaryotic	NR	NR	'protein.synthesis.ribosome biogenesis.Pre-rRNA processing and modifications.DExD-box helicases'	0.269842	1.50379	0.270948	0.88806	0.460426	0.68212	0.302424	0.96165	1.30853	0.465863	0	0.591636	0.270557	1.49749	0.557534	1.07794	0.173099	0	0.275518	0.570902	0.582762	1.57008	0.834962	1.10891	0	1.15117	0.591858	0.40372	0.170538	0.357522	0.509419	1.03933	0.126814	0.787619	0.295671	1.33435
MA_134470g0010	Archeaplastidia I	NR	NR	'mitochondrial electron transport / ATP synthesis.cytochrome c oxidase'	73.3071	82.4934	53.1511	66.1839	51.5166	73.9532	78.3277	82.3982	66.5259	61.2351	64.2673	86.9047	69.3077	55.5866	73.3467	83.6001	59.719	77.0197	64.1038	85.8891	62.0155	53.0687	61.7872	73.3655	84.786	89.8833	76.7442	66.0754	61.5644	88.4272	104.091	69.1157	76.6376	75.4145	110.137	99.1691
MA_80047g0010	Archeaplastidia II	NE	NE	'not assigned.unknown'	0	0.171861	0	0	0	0	0	0.303679	0	0	0	0.131475	0	0	0	0	0	0	0	0	0	0	0	0	0	0	0	0	0	0	0.169806	0	0	0	0.295671	0
MA_15537g0010	Specific	NR	NR	'not assigned.unknown'	31.7065	37.8095	35.8104	29.6332	41.7965	28.2511	33.569	27.1286	28.055	26.8648	32.969	28.267	28.4987	32.166	25.9563	29.9427	30.8115	27.2447	28.2406	30.5115	30.5464	37.0539	30.5805	26.6582	26.8245	32.3709	38.6187	33.105	33.994	31.2832	28.3577	31.8945	37.1141	37.4119	34.3964	27.5944
MA_10428064g0010	Streptophyta	NE	NE	'not assigned.unknown'	0	0	0	0	0	0	0	0	0	0	0	0	0	0	0	0	0	0	0	0	0	0	0	0	0	0	0	0	0	0	0	0	0	0	0	0
MA_96060g0010	Gymnospermae	NR	NR	'not assigned.unknown'	72.6325	47.8204	68.7758	43.141	51.4142	57.1844	52.2185	35.4292	48.4157	56.7318	59.1437	42.4663	36.7957	51.6333	51.7887	48.5072	36.7546	60.5194	40.8684	38.9482	30.5464	46.6628	39.6607	40.0538	47.8269	58.7096	61.9478	72.5798	50.252	74.2454	42.961	55.7992	61.2509	56.9711	39.6199	57.9109
MA_914159g0010	Specific	NR	NR	'transport.peptides and oligopeptides'	0.764553	0.171861	1.67085	0.14022	1.68823	1.7053	0.957675	0.404905	1.30853	0.983489	0.167073	1.44622	0.496021	1.25789	1.17702	0.958167	0	0.877093	0	1.07837	0.825579	0.18841	0.417481	0.177426	0.517514	0.736748	0.838465	0.628008	0.170538	0	0.25471	1.559	0	1.05016	0.542063	0.480367
MA_16520g0010	Specific	NE	NE	'not assigned.unknown'	0	0	0	0	0	0	0	0	0	0	0	0	0	0	0	0	0	0	0	0	0	0	0	0	0	0	0	0	0	0	0	0	0	0	0	0
MA_10074020g0010	Streptophyta	NR	NR	'signalling.light'	19.6535	21.9553	15.1731	15.0503	19.6448	16.0298	22.0769	15.8419	14.3415	15.9429	16.5959	14.5279	11.5889	20.4856	13.8145	12.4562	14.598	12.7727	11.5717	16.1756	18.5512	17.5221	12.9419	15.2586	15.2235	16.0703	14.5005	18.4814	15.6327	18.5316	15.1128	13.8361	13.6959	19.3623	21.8304	20.8159
MA_10427454g0010	Viridiplantae	NR	NR	'not assigned.unknown'	8.32014	8.03452	7.27045	6.0762	7.62261	7.27595	8.11504	7.54136	8.58398	8.59259	5.95892	6.57373	8.52254	9.40421	7.49573	7.06648	9.57812	8.55166	7.53081	9.89564	9.90695	9.86011	7.87995	8.82693	7.37457	5.15724	6.16519	7.67067	7.95846	9.05723	7.47148	7.27534	7.22837	10.1078	8.87012	8.75336
MA_69363g0010	Specific	NE	NE	'not assigned.unknown'	0	0	0	0	0	0	0	0	0	0	0	0	0	0	0	0	0	0	0	0	0	0	0	0	0	0	0	0	0	0	0	0	0	0	0	0
MA_10038236g0010	Archeaplastidia I	NR	NR	'transport.metal'	16.4604	24.791	18.7858	25.4733	22.7655	18.4741	25.8068	19.2836	14.6032	21.1191	18.7678	20.51	18.939	22.043	17.7791	20.3611	18.4638	15.6232	17.0821	15.5412	19.5225	18.6526	20.4044	21.9564	20.7437	23.8522	20.3205	16.1488	22.3405	21.3322	19.9523	20.7867	20.5861	24.2849	18.233	20.0153
MA_6233677g0010	Specific	NR	NR	'not assigned.unknown'	0.989422	1.37489	0	0.18696	0	0	0.453636	0.657971	0.209365	0.465863	0.501218	0.854585	1.21751	0.539095	0.805327	0.479084	0.230798	0.712638	0.826553	1.1418	1.9911	0.565229	0	0.177426	0.776271	0.184187	1.77557	0.98687	1.02323	1.07257	2.7169	0.584625	0.380441	0.590714	1.08413	1.17423
MA_10435078g0010	Archeaplastidia I	NR	NR	'protein.degradation.cysteine protease'	8.99474	8.97975	8.53488	8.50668	10.5386	10.5729	12.1474	11.2867	8.79335	7.50557	8.24225	7.2311	5.45623	11.321	9.72587	5.98854	7.73174	10.251	8.08185	9.89564	10.1012	10.1741	8.7671	9.58099	9.83276	9.9461	8.13805	9.82384	9.72069	7.68673	11.6317	7.0155	7.69335	13.6521	12.1718	13.3435
MA_406695g0010	Specific	NE	NE	'not assigned.unknown'	0	0	0	0	0	0	0	0	0	0	0	0	0	0	0	0	0	0	0	0	0	0	0	0	0	0	0	0	0	0	0	0	0	0	0.147835	0
MA_2261075g0010	Specific	NR	NR	'protein.synthesis.ribosomal protein.prokaryotic.chloroplast.50S subunit.L4'	263.096	103.804	91.0387	83.5244	78.4259	106.297	91.332	261.923	86.9913	106.32	115.781	109.255	298.334	60.6182	92.3648	127.676	138.71	112.103	220.598	101.177	113.299	101.741	116.738	92.0396	172.85	174.563	93.2669	239.989	71.9672	86.6395	191.372	89.8374	157.46	43.1878	83.1328	80.7017
MA_82238g0020	Archeaplastidia I	4.2048e-05	23	'not assigned.unknown'	24.4657	15.2957	8.76067	11.0774	10.2317	13.8129	10.6352	10.5275	8.79335	9.11021	6.12599	9.46617	6.62864	5.69044	10.9029	10.6596	6.52005	6.63302	8.35737	13.3845	8.01297	7.22237	8.7671	7.58495	18.458	10.6368	11.9851	8.83697	8.18585	12.9304	20.1221	16.8892	11.4978	16.3431	19.2679	28.2883
MA_10427782g0010	Prokaryotic	NR	NR	'secondary metabolism.sulfur-containing.glucosinolates.synthesis.aliphatic.methylthioalkylmalate isomerase large subunit (MAM-IL)'	73.3521	78.9703	73.7431	82.1222	83.4394	75.3743	92.3904	69.34	71.2366	74.5381	75.4054	64.4225	60.3342	83.2003	84.4354	65.2751	89.9535	79.8703	65.8028	59.7544	72.9909	71.9097	82.0872	68.1315	72.3226	61.2882	82.7121	65.2231	69.5797	67.2142	64.8661	76.5209	68.3525	78.3681	75.2975	78.8336
MA_103286g0020	Streptophyta	NR	NR	'not assigned.no ontology.hydroxyproline rich proteins'	2.78837	2.74978	1.26443	1.8696	1.68823	1.76214	2.06656	2.83434	1.62258	0.931726	3.56422	1.77491	2.61538	3.77366	1.61065	3.11404	2.59648	2.46682	1.74494	5.07469	2.57386	1.31887	1.66992	2.35089	4.48512	2.57862	1.92354	2.51203	1.30746	2.86018	2.12258	2.40346	1.31041	2.8223	1.97114	5.17729
MA_10430187g0010	Prokaryotic	NR	NR	'mitochondrial electron transport / ATP synthesis.cytochrome c oxidase'	136.495	138.048	170.878	173.172	162.121	170.757	135.335	123.8	153.517	175.993	141.789	123.718	116.204	161.489	143.038	151.151	177.022	158.809	148.091	139.427	151.372	150.916	171.741	169.397	143.783	124.326	123.649	131.029	152.234	137.944	124.893	137.712	127.997	154.045	137.191	157.881
MA_35620g0010	Archeaplastidia I	NR	NR	'signalling.G-proteins'	12.3228	14.6082	11.9217	12.1991	13.7105	13.415	19.9096	18.4232	12.4572	15.5288	16.039	19.8527	11.8594	13.8967	14.31	14.8516	12.1169	16.2262	10.9748	17.7614	13.5492	14.8844	15.0293	14.1497	13.8435	18.0043	14.9937	11.663	12.7335	17.8165	16.641	16.6293	15.0063	12.9957	14.1922	13.3435
MA_55123g0020	Specific	NE	NE	'TCA / org transformation.TCA.pyruvate DH.E1'	0	0	0	0	0.306951	0.17053	0	0	0.157024	0	0	0.197212	0	0	0	0	0	0	0	0	0	0	0	0	0	0	0	0	0	0	0	0	0	0	0	0
MA_10426126g0010	Archeaplastidia I	NR	NR	'not assigned.unknown'	10.4789	10.8273	13.8635	9.8154	14.9383	12.8466	13.0546	10.8818	10.73	12.4748	13.9784	15.7112	11.4536	11.8002	17.4694	10.1805	9.17422	10.4155	11.8473	14.2726	12.1409	10.4881	9.8108	13.0851	16.9486	13.1233	13.1195	12.605	13.4725	15.4926	12.9902	11.4327	15.0908	10.961	14.34	14.6245
MA_4364416g0010	Specific	NE	NE	'cell.organisation.cytoskeleton.actin.Actin'	0.0899474	0.214827	0	0	0	0	0.100808	0	0	0.0517626	0	0	0	0	0	0	0	0.0548183	0	0.0634336	0.0971269	0	0	0	0	0.230234	0	0	0	0	0	0	0	0	0	0
MA_17987g0010	Archeaplastidia I	NE	NE	'signalling.G-proteins'	0	0	0	0	0	0	0	0	0	0	0	0	0	0	0	0	0	0	0	0	0	0	0	0	0	0	0	0	0	0	0	0	0	0	0	0
MA_184872g0010	Archeaplastidia I	NR	NR	'misc.short chain dehydrogenase/reductase (SDR)'	90.8469	102.558	114.837	99.2758	122.934	93.3936	93.6505	96.0637	105.834	97.1584	104.532	87.825	92.7108	127.526	86.4797	83.0012	117.188	98.9471	97.9924	92.169	106.548	100.799	95.4466	91.2855	99.837	88.8242	104.66	102.59	98.1733	101.298	95.5161	80.8082	99.6754	105.344	92.1507	94.6857
MA_10901g0010	Embryophyta	NE	NE	'hormone metabolism.auxin.induced-regulated-responsive-activated'	0	0	0	0	0	0	0	0	0	0	0	0	0	0	0	0.119771	0	0	0	0	0	0	0	0	0	0	0	0	0	0	0	0	0	0	0	0
MA_191216g0010	Specific	NE	NE	'not assigned.unknown'	0	0	0	0	0	0	0	0	0	0	0	0	0	0	0	0	0	0	0	0	0	0	0	0	0	0	0	0	0	0	0	0	0	0	0	0
MA_29317g0010	Streptophyta	NE	NE	'RNA.regulation of transcription.putative transcription regulator'	0	0	0	0	0	0	0	0	0	0	0	0	0	0	0	0	0	0	0	0	0	0	0	0	0	0	0	0	0	0	0	0	0	0	0	0
MA_100150g0010	Embryophyta	0.0338965	22	'not assigned.unknown'	0.809527	1.03117	1.3999	0.56088	1.12549	0.51159	1.20969	1.21472	0.523413	1.19054	1.05813	0.72311	0.811671	0.898491	0.991171	1.31748	0.807793	1.42528	0.275518	1.20524	0.874142	1.19326	1.09589	1.64119	0.776271	0.874888	1.62761	1.48031	1.25062	1.66844	1.18865	1.559	2.15583	1.96905	2.31609	2.08159
MA_7688g0010	Embryophyta	NE	NE	'signalling.receptor kinases.lysine motif'	0	0	0	0	0	0	0	0	0	0	0	0	0	0	0	0	0	0	0	0	0	0	0	0	0	0	0	0	0	0	0	0	0	0	0	0
MA_360129g0010	Prokaryotic	NR	NR	'transport.phosphate'	56.7568	54.0074	52.1576	39.4486	57.9625	43.6557	62.9041	60.0272	44.1761	51.2967	53.686	43.5181	57.7188	61.9959	47.5762	63.239	71.2589	51.8581	51.6136	60.8962	61.2871	69.4604	44.253	47.9049	62.6623	39.4621	44.9319	48.0426	60.8822	45.5245	42.6214	50.7974	48.4428	54.8051	51.6438	48.6238
MA_9384379g0010	Specific	NR	NR	'not assigned.unknown'	1.0344	1.07413	1.08379	1.07502	0.716218	1.13687	2.46979	1.06288	1.04683	0.310575	2.33902	2.43228	0.721485	0.95839	1.73455	0.838396	0.807793	0.767456	1.79086	1.71271	1.55403	0.502426	1.14807	1.0202	2.02693	2.67071	2.66336	0.98687	1.53485	2.08555	0.933935	1.94875	1.26814	1.70651	1.33052	2.50858
MA_197168g0010	Specific	NE	NE	'not assigned.unknown'	0	0	0	0	0	0	0	0	0	0	0	0	0	0	0	0	0	0	0	0	0	0	0	0	0	0	0	0	0	0	0	0	0	0	0	0
MA_600517g0010	Embryophyta	NR	NR	'not assigned.unknown'	1.34921	1.80454	1.21927	1.96308	0.0511585	2.04636	1.20969	0.911036	3.71624	1.55288	0.723981	2.30081	1.35278	0.95839	1.17702	1.07794	0.865493	1.97346	2.20414	1.52241	0.437071	0.942048	2.13959	1.33069	1.33691	1.88792	1.87422	0.583151	1.42115	1.8472	1.27355	2.27354	1.64858	1.44397	1.08413	3.89631
MA_4635335g0010	Specific	NE	NE	'not assigned.unknown'	0	0	0	0	0	0	0	0	0	0.103525	0	0	0	0	0	0	0	0	0	0	0.0971269	0	0	0	0.0862523	0	0	0	0	0	0	0.129917	0	0	0	0
MA_154842g0010	Specific	NE	NE	'not assigned.unknown'	0	0	0	0	0	0	0	0	0	0	0	0	0	0	0	0	0	0	0	0	0	0	0	0	0	0	0	0	0	0	0	0	0	0	0	0
MA_141550g0010	Archeaplastidia I	NR	NR	'DNA.unspecified'	0.809527	0.558549	0.858004	1.12176	0.716218	0.397904	1.46171	0.708584	1.15151	0.776439	1.33658	0.591636	0.946949	1.01829	0.619482	0.598854	0.980892	1.26082	0.688794	1.01494	0.874142	0.816442	0.991517	0.975841	0.646892	0.782795	0.542536	1.1663	0.682154	1.01298	0.849032	0.974375	1.22586	1.24706	1.57691	1.38773
MA_10426532g0010	Archeaplastidia I	NR	NR	'protein.degradation.ubiquitin.E3.RING'	2.92329	4.81212	3.61265	3.9729	3.52993	4.43378	4.63716	4.30212	2.98346	4.39982	4.84511	4.14145	4.14854	3.83356	5.38949	4.67106	4.09667	5.04328	3.39805	3.36198	4.46784	4.39623	4.64448	4.08079	5.39077	4.74282	5.12944	3.81291	4.94562	3.99233	5.68852	2.46842	3.71986	3.74119	4.5829	4.26993
MA_745410g0010	Specific	NR	NR	'cell wall.precursor synthesis.MUR4'	16.3704	12.2451	12.4185	8.97408	7.11103	7.90123	9.67756	8.65485	10.0495	9.21374	13.0874	11.9642	5.95225	8.92501	7.68158	8.86305	10.2705	11.8956	5.23483	16.4927	10.7325	9.16927	5.9491	8.69386	17.5523	8.84098	9.46973	8.92669	15.4053	7.21003	12.3959	11.1079	9.93373	10.3047	18.6273	16.7595
MA_42658g0010	Gymnospermae	NR	NR	'transport.misc'	2.33863	1.9764	0.767687	2.1033	0.920852	3.18323	2.72181	2.27759	1.62258	1.75993	2.00487	1.18327	1.21751	1.07819	1.61065	0.958167	1.44249	1.04155	0.964312	2.41048	2.47674	0.942048	1.30463	1.37505	1.42316	3.31537	1.03575	0.942012	2.44438	3.03894	1.69806	2.07867	1.69085	1.44397	2.02042	2.61533
MA_9969507g0010	Streptophyta	NR	NR	'development.unspecified'	1.43916	1.28896	0.903162	1.07502	0.869694	0.85265	1.61293	1.82207	1.09917	0.517626	1.16951	1.31475	1.75862	1.01829	1.11507	1.31748	0.980892	0.877093	0.642874	1.96644	0.874142	1.25606	1.35681	0.798416	1.12128	1.70373	1.47964	1.21116	0.795846	0.417109	1.10374	0.909417	0.887695	0.853254	0.542063	1.17423
MA_9762311g0010	Specific	NE	NE	'not assigned.unknown'	0.224869	0.429653	0	0.09348	0.102317	0	0	0	0	0.362338	0	0.328686	0.0901856	0.419296	0.123896	0	0.115399	0.109637	0.0918392	0.126867	0	0	0	0.0887128	0.0862523	0	0	0	0	0.119174	0	0.324792	0.211356	0.459444	0	0.373619
MA_12053g0010	Archeaplastidia I	NR	NR	'RNA.regulation of transcription.HB,Homeobox transcription factor family'	13.3122	19.807	16.1666	12.2459	25.5792	12.335	15.2724	14.1211	8.63632	15.8911	13.6443	5.12751	19.2546	19.048	13.9383	18.4447	23.8299	12.3889	14.4188	8.62697	18.6969	32.0925	14.664	11.3996	11.0834	4.28235	18.6928	15.0273	10.4597	14.8968	7.38658	4.28725	11.2019	9.32016	11.0877	4.96379
MA_10429846g0020	Specific	NE	NE	'not assigned.unknown'	0	0	0.0451581	0.04674	0	0	0	0	0	0	0	0	0	0	0	0	0	0	0	0	0	0	0	0	0	0	0	0	0	0	0	0	0	0	0	0
MA_88130g0010	Specific	NR	NR	'RNA.regulation of transcription.SET-domain transcriptional regulator family'	4.18256	4.25357	3.43201	4.15986	3.42762	5.05906	4.53636	3.79598	4.5537	4.34806	3.84267	5.19325	2.88594	4.13306	5.45144	3.7129	4.03897	7.01674	4.36236	5.96276	6.36181	4.14501	3.65296	5.72198	6.4258	7.18329	4.88283	4.6652	5.79831	5.60118	5.77342	7.08046	5.32617	6.36658	7.19466	5.55091
MA_177197g0020	Specific	NE	NE	'signalling.receptor kinases.leucine rich repeat XII'	0.0899474	0.0859307	0.0903162	0	0	0	0.403232	0.101226	0.104683	0	0.111382	0.328686	0	0.299497	0.123896	0.239542	0	0	0	0	0.242817	0	0	0.0887128	0.0862523	0.230234	0	0.358862	0	0.297935	0	0.129917	0.338169	0.13127	0.542063	0
MA_115620g0010	Specific	NR	NR	'protein.degradation.metalloprotease'	2.38361	1.50379	1.76117	1.6359	1.89286	1.47793	2.11697	2.02453	1.72726	2.95047	1.78211	1.0518	0.766578	2.51577	0.619482	0.119771	1.73099	1.42528	1.60719	0.507469	2.47674	1.8841	1.35681	1.86297	0.905649	1.93396	1.62761	1.79431	2.217	1.90679	1.95277	2.14363	1.35268	1.24706	1.18268	2.08159
MA_462649g0010	Streptophyta	NR	NR	'not assigned.unknown'	1.79895	2.40606	1.67085	1.6359	1.79055	1.98952	2.82262	1.46778	1.83195	2.79518	2.56178	1.18327	2.29973	1.91678	2.66377	1.19771	1.84638	3.83728	2.3419	2.72764	3.15663	1.50728	1.93085	2.39525	4.31262	2.34838	1.72625	0.942012	1.98962	2.08555	2.46219	2.40346	2.02902	3.15047	2.36537	2.29509
MA_850740g0010	Specific	NE	NE	'minor CHO metabolism.others'	0	0	0	0	0	0	0	0	0	0	0	0	0	0	0	0	0	0	0	0	0	0	0	0	0	0	0	0	0	0	0	0	0	0	0	0
MA_586908g0010	Archeaplastidia II	0.00329165	23	'protein.degradation.aspartate protease'	4.31748	8.72196	8.58004	9.20778	6.59944	10.8002	7.76221	6.12419	5.70521	8.12673	5.79185	5.98209	5.0053	7.12803	5.76118	5.38969	2.88498	1.48009	4.17868	18.7763	7.23596	6.34313	5.9491	12.1537	4.01073	10.0382	8.38465	7.8501	7.78792	13.8838	6.62245	8.18475	9.976	9.9765	10.8413	9.60734
MA_76757g0020	Specific	NE	NE	'not assigned.unknown'	0	0	0	0	0	0	0	0	0	0	0	0	0	0	0	0	0	0	0	0	0	0	0	0	0	0	0	0	0	0	0	0	0	0	0	0
MA_393664g0010	Archeaplastidia I	NE	NE	'cell.vesicle transport'	0	0	0	0	0	0	0	0	0	0	0	0	0	0	0	0	0.0576995	0	0	0	0	0	0	0	0	0	0.0493215	0	0	0	0	0	0	0	0	0
MA_140098g0010	Archeaplastidia II	NR	NR	'development.unspecified'	12.4577	14.3075	19.1922	16.172	13.5058	13.8129	12.2482	9.6165	15.336	14.6488	14.5353	14.5937	10.9576	16.7718	12.0799	15.8098	14.4826	16.2262	16.0259	12.5598	12.4322	14.2563	14.4553	14.5489	12.981	15.7019	10.1602	10.9004	15.0074	13.3475	13.6694	12.3421	9.46874	16.6056	14.4386	19.1613
MA_123912g0010	Specific	NE	NE	'not assigned.unknown'	0	0	0	0	0	0	0	0	0	0	0	0	0	0	0	0	0	0	0	0	0	0	0	0	0	0	0	0	0	0	0	0	0	0	0	0
MA_106591g0010	Specific	NE	NE	'not assigned.unknown'	0	0	0	0	0	0	0	0	0	0	0	0	0	0	0	0	0	0	0	0	0	0	0	0	0	0	0	0	0	0	0	0	0	0	0	0
MA_10428389g0010	Archeaplastidia I	NR	NR	'protein.postranslational modification'	93.1406	97.4454	86.1616	92.592	110.758	81.5134	82.7633	89.231	98.14	85.3047	94.1176	74.4803	90.9522	104.944	84.3735	74.6173	113.783	75.7589	86.8799	81.3853	102.129	108.775	89.2888	84.4103	87.7617	64.6957	75.4126	93.1695	92.8866	89.6785	83.4599	72.1687	80.3998	77.121	86.2373	79.3673
MA_10046850g0010	Archeaplastidia I	NR	NR	'not assigned.no ontology'	1.61905	1.76158	1.21927	1.82286	2.25097	2.27373	2.97383	2.3282	1.04683	1.2423	2.11625	2.10359	1.75862	1.67718	0.867275	2.27565	1.78868	1.48009	1.74494	1.1418	2.47674	1.69569	1.93085	1.7299	2.02693	2.48652	2.21947	2.0186	2.04646	1.31091	1.86787	2.40346	2.62081	1.5096	1.42908	1.4411
MA_125988g0010	Specific	NE	NE	'not assigned.unknown'	0.179895	0.300757	0.632213	0	0	0.113687	0.352828	0.202453	0.366389	0.103525	0.111382	0	0	0.119799	0.433638	0	0	0.219273	0.0918392	0.253734	0.339944	0.565229	0.365296	0	0.0862523	0.0920935	0.34525	0.0897155	0.511615	0.536283	0	0.259833	0	0.590714	0.443506	0.480367
MA_74294g0020	Specific	NE	NE	'not assigned.unknown'	0	0	0	0	0	0	0	0	0	0	0	0	0	0	0	0	0	0	0	0	0	0	0	0	0	0	0	0	0	0	0	0	0	0	0	0
MA_1362845g0010	Specific	NE	NE	'not assigned.unknown'	0	0	0	0	0	0	0	0	0	0	0	0	0	0	0	0.598854	0	0	0	0	0	0	0	0	0	0	0	0.224289	0	0	0	0	0	0	0	0
MA_89389g0010	Streptophyta	NE	NE	'not assigned.unknown'	0	0	0	0	0	0	0	0	0	0	0	0	0	0	0	0	0	0	0	0	0	0	0	0	0	0	0	0	0	0	0	0	0	0	0	0
MA_537171g0010	Streptophyta	NR	NR	'development.unspecified'	34.4499	28.6149	28.9915	24.3516	31.4625	27.1711	34.1235	32.3418	22.7685	27.9518	23.6129	20.4443	23.1326	31.2076	32.0892	26.9485	35.6583	28.7248	24.7966	39.2019	33.0232	29.2035	26.51	27.2792	35.7947	24.3587	23.9702	26.1521	20.9194	29.9127	31.4142	16.5644	25.1936	35.2459	31.4889	27.3809
MA_202283g0010	Specific	NE	NE	'RNA.regulation of transcription.MYB domain transcription factor family'	0.224869	0.257792	0.180632	0.28044	0.255792	0.284217	0.50404	0.455518	0.157024	0.155288	0.278454	0.394424	0.0450928	0.479195	0.309741	0.718625	0.346197	0.274092	0.0918392	0.697769	0.194254	0.439623	0.156555	0.133069	0.431262	0.552561	0.197286	0.448577	0.170538	0	0.25471	0.38975	0.169085	0.393809	0.344949	0.747238
MA_818426g0010	Archeaplastidia I	NR	NR	'protein.postranslational modification'	6.74606	6.4448	6.54792	4.86096	6.13901	6.8212	9.42554	7.99687	2.82643	6.67737	5.06787	10.3865	6.94429	8.98491	8.7347	13.8934	8.65493	8.22275	7.62265	10.2762	8.49861	7.28517	7.14936	9.04871	9.48775	9.76191	6.36247	9.8687	6.36677	8.93805	4.92439	9.41896	8.24288	6.56349	7.786	10.1945
MA_10267018g0010	Archeaplastidia I	NR	NR	'not assigned.unknown'	3.10319	1.24599	3.29654	3.55224	1.27896	1.81899	2.16737	1.82207	5.33882	2.63989	1.61504	0.657373	1.93899	2.39598	4.52222	1.67679	4.84676	1.58973	1.83678	4.82095	2.47674	1.13046	2.818	1.90733	2.67382	0.966982	2.31811	0.448577	1.42115	3.2177	2.7169	0.909417	1.69085	3.08484	3.05526	2.8822
MA_9144214g0010	Specific	NE	NE	'development.unspecified'	0.584658	0	0.180632	0	0	0	0.201616	0	0.209365	0.20705	0	0	0.180371	0	0.557534	0	0	0	0	0	0	0	0	0	0	0	0	0	0	0.238348	0	0.259833	0	0	0	0
MA_1169952g0020	Viridiplantae	NE	NE	'not assigned.unknown'	0	0	0	0	0	0	0	0	0	0	0	0	0	0	0	0	0	0	0	0	0	0	0	0	0	0	0	0	0	0	0	0	0	0	0	0
MA_10431633g0020	Archeaplastidia I	NE	NE	'transport.p- and v-ATPases.H+-exporting ATPase'	0	0	0	0	0	0	0	0	0	0	0	0	0	0	0	0	0	0	0	0	0	0	0	0	0	0	0	0.0448577	0	0	0	0	0	0	0	0
MA_9687079g0010	Specific	NE	NE	'development.unspecified'	0	0	0	0	0	0	0	0	0	0	0	0	0	0	0	0	0	0	0	0	0	0	0	0	0	0	0	0	0	0	0	0	0	0	0	0
MA_87298g0010	Gymnospermae	NE	NE	'not assigned.unknown'	0	0	0	0	0	0	0	0	0	0	0	0	0	0	0	0	0	0	0	0	0	0	0	0	0	0	0	0	0	0	0	0	0	0	0	0
MA_424011g0020	Specific	NE	NE	'not assigned.unknown'	0	0	0	0	0	0	0	0	0	0	0	0	0	0	0	0	0	0	0	0	0	0	0	0	0	0	0	0	0	0	0	0	0	0	0	0
MA_21142g0010	Archeaplastidia I	NR	NR	'not assigned.no ontology'	2.65345	3.13647	2.48369	2.99136	2.40445	3.63797	3.07464	2.42943	1.62258	3.00223	2.33902	3.28686	1.35278	1.91678	2.72572	3.23381	2.36568	1.75419	2.25006	2.28361	3.93364	2.13531	2.03522	2.35089	2.88945	3.08513	2.31811	2.19803	2.956	1.96637	2.5471	2.72825	3.12807	3.01921	2.90743	3.25582
MA_10430887g0010	Specific	NR	NR	'secondary metabolism.flavonoids.dihydroflavonols'	2.47355	2.57792	1.9418	4.25334	1.4836	8.01491	4.78838	1.9233	4.23965	5.69388	3.17438	5.12751	2.61538	2.45588	6.56651	5.26992	2.07718	4.05656	7.89817	8.8807	2.03967	3.07736	6.10566	10.4238	3.70885	13.0773	2.95929	2.10831	3.63815	5.30325	3.73574	7.47021	3.76213	3.93809	3.893	6.77851
MA_10213817g0010	Streptophyta	NE	NE	'misc.nitrilases, *nitrile lyases, berberine bridge enzymes, reticuline oxidases, troponine reductases'	0	0	0	0	0	0	0	0	0	0	0	0	0	0	0	0	0	0.164455	0.137759	0	0	0.18841	0	0	0	0	0	0	0	0	0.25471	0	0	0	0	0
MA_33186g0010	Specific	NE	NE	'not assigned.unknown'	0	0	0	0	0	0	0	0	0	0	0	0	0	0	0	0	0	0	0	0	0	0	0	0	0	0	0	0	0	0	0	0	0	0	0	0
MA_10189381g0010	Specific	NE	NE	'not assigned.unknown'	0	0	0	0	0	0	0	0	0	0	0	0	0	0	0	0	0	0	0	0	0	0	0	0	0	0	0	0	0.284231	0	0	0.324792	0	0	0	0
MA_910716g0020	Archeaplastidia I	NE	NE	'not assigned.unknown'	0	0	0	0	0	0	0	0	0	0	0	0	0	0	0	0	0	0	0	0	0	0	0	0	0	0	0	0	0	0	0	0	0	0	0	0
MA_10434331g0010	Archeaplastidia I	NE	NE	'misc.nitrilases, *nitrile lyases, berberine bridge enzymes, reticuline oxidases, troponine reductases'	0.449737	0.171861	0	0.04674	0.102317	0.284217	0	0.151839	0.209365	0.0517626	0.501218	0.328686	0.0450928	0	0.123896	0	0	0	0	0.190301	0.194254	0	0	0.0443564	0	0.0920935	0.098643	0.269146	0.0568462	0	0.169806	0.0649583	0	0.0656349	0	0.160122
MA_10285164g0010	Prokaryotic	NR	NR	'C1-metabolism.Methylenetetrahydrofolate dehydrogenase & Methenyltetrahydrofolate cyclohydrolase'	25.1403	21.1389	19.1922	19.4438	23.9933	22.6237	23.2362	18.1195	23.6583	24.0696	22.0536	24.2571	15.6472	19.8267	22.3014	21.7983	20.0217	22.9141	25.4395	18.0786	22.582	24.3048	19.9869	23.5976	25.4444	18.1424	15.6842	16.4628	22.7385	21.3322	20.5466	19.4875	19.5716	24.9413	25.9697	25.673
MA_261g0010	Archeaplastidia I	NR	NR	'cell.organisation'	28.9181	33.2122	32.9654	39.3551	34.1738	35.6976	39.6679	28.7483	30.9861	39.1843	36.5332	35.8268	26.3793	38.3356	36.1158	36.7697	32.4848	38.8114	32.4192	36.0303	39.385	36.6143	35.5903	39.9651	37.3041	41.6723	48.5323	32.5219	44.4537	38.0165	31.584	39.4297	37.3677	46.3382	31.6368	37.3619
MA_162167g0010	Streptophyta	NE	NE	'stress.biotic.PR-proteins'	0	0	0	0	0	0	0	0	0	0	0	0	0	0	0	0	0	0	0	0	0	0	0	0	0	0	0	0	0	0	0	0	0	0	0	0
MA_10430353g0010	Archeaplastidia I	NE	NE	'misc.acyl transferases'	0.179895	0.687445	0.0903162	0.18696	0.255792	0	0	0.202453	0	0.103525	0	0	0.180371	0.299497	0	0	0	0	0.0918392	0.253734	0.388508	0.0628032	0.730592	0.0443564	0.215631	0.322327	0	0.0897155	0.568462	0.119174	0.849032	0.0649583	0.0845424	0.26254	0.0985569	0.213496
MA_10138132g0010	Archeaplastidia I	NR	NR	'not assigned.no ontology.pentatricopeptide (PPR) repeat-containing protein'	1.16932	1.07413	0.903162	0.88806	0.613901	0.795807	1.2601	1.1641	0.575755	0.724676	0.835363	1.24901	0.586207	0.718793	1.30091	0.958167	1.15399	0.98673	0.688794	1.20524	1.11696	1.50728	0.834962	1.15327	1.38004	0.874888	1.08507	1.43545	0.909539	1.31091	1.27355	0.7795	1.09905	1.37833	1.8233	1.81472
MA_10209746g0010	Prokaryotic	NR	NR	'lipid metabolism.FA synthesis and FA elongation.acyl coa ligase'	90.622	48.7227	35.1781	49.4042	33.253	53.6601	60.4343	81.4871	36.6389	48.8639	56.749	71.5222	118.459	49.2972	53.5852	72.1021	58.7958	51.5292	77.5582	56.7096	64.4923	39.5032	51.7676	38.457	88.2792	124.695	50.2586	71.1892	47.0118	42.9623	85.6673	74.1824	103.987	34.2614	32.031	48.5171
MA_9579g0020	Gymnospermae	NE	NE	'secondary metabolism.sulfur-containing.glucosinolates.synthesis.aliphatic.benzoate-CoA ligase'	0	0	0	0	0	0.17053	0.050404	0	0	0	0	0	0	0	0	0.119771	0	0	0.0459196	0.0634336	0.14569	0	0	0.0443564	0	0.0460467	0	0	0	0	0.25471	0	0	0.0656349	0	0
MA_41061g0020	Tracheophyta	NE	NE	'protein.degradation.serine protease'	0	0	0	0	0	0	0	0	0	0	0	0	0	0	0	0	0	0	0	0	0	0	0	0	0	0	0	0	0	0	0	0	0	0	0	0
MA_1027808g0020	Embryophyta	NE	NE	'protein.degradation.ubiquitin.E3.RING'	0	0	0	0	0	0	0	0	0	0	0	0	0	0	0	0	0	0	0	0	0	0	0	0	0	0	0	0	0	0	0	0	0	0	0	0
MA_10429908g0010	Specific	NE	NE	'signalling.G-proteins'	0	0	0	0	0	0	0	0	0	0	0	0	0	0	0	0	0	0	0	0	0	0	0	0	0	0	0.0493215	0	0	0	0	0	0.0422712	0	0	0
MA_10437213g0030	Viridiplantae	NE	NE	'not assigned.unknown'	0	0	0	0	0	0	0	0	0	0	0	0	0	0	0	0	0	0	0	0	0	0	0	0	0	0	0	0	0	0	0	0	0	0	0	0
MA_102003g0020	Archeaplastidia I	NE	NE	'not assigned.no ontology.glycine rich proteins'	0.989422	0.687445	0.135474	0.04674	0.102317	0.397904	0.554443	0.404905	0.157024	0.103525	0.501218	0.788847	0.180371	0.838592	0.557534	0.479084	0.173099	0.383728	0.137759	0.570902	0.194254	0.125606	0.10437	0.0887128	0.603766	0.368374	0.295929	0.179431	0.0568462	0.238348	0.169806	0.129917	0.380441	0.459444	0.344949	0.426993
MA_10392761g0010	Gymnospermae	NE	NE	'secondary metabolism.flavonoids.flavonols.flavonol synthase (FLS)'	0	0	0	0	0	0	0	0	0	0	0	0	0	0	0	0	0	0	0	0	0	0	0	0	0	0	0	0	0	0	0.0849032	0	0	0	0	0
MA_7452g0010	Specific	NR	NR	'stress.abiotic.touch/wounding'	26.3996	28.1423	25.9659	18.1351	25.9885	18.4741	26.0084	24.851	20.8319	20.5497	19.5475	15.7769	17.4509	21.6836	19.3278	26.2298	25.3878	20.6117	18.3678	28.2279	26.5642	30.1456	22.5962	21.6459	23.2881	17.8201	15.8815	21.8457	18.9866	25.8012	22.839	19.8773	17.7539	28.4199	37.0081	25.0325
MA_98268g0010	Archeaplastidia I	NR	NR	'misc.glutathione S transferases'	49.3811	85.5869	113.031	75.0177	139.458	66.393	73.6906	70.6559	71.3936	79.352	73.1778	19.3268	91.1326	98.5944	50.5497	61.4425	155.096	35.3578	57.9046	51.6349	56.3822	150.853	71.024	77.535	31.5683	11.788	88.3841	74.8227	66.9648	79.2508	24.2823	25.0739	77.5676	38.7246	93.5305	32.0245
MA_901449g0010	Embryophyta	NR	NR	'protein.postranslational modification'	10.299	10.3976	8.21877	5.98272	9.46431	6.0254	8.66948	7.94626	7.69418	7.6091	9.24468	9.66338	5.77188	7.30773	9.54003	8.26419	2.71188	8.60648	7.76041	11.9255	7.47877	5.08706	6.05347	7.2301	8.53898	7.0912	8.82855	7.44638	6.93523	9.89145	16.2165	6.88558	7.14383	12.5363	9.26435	13.0767
MA_167126g0020	Specific	NE	NE	'not assigned.unknown'	0	0	0	0	0	0	0	0	0	0	0	0	0	0	0	0	0	0	0	0	0	0	0	0	0	0	0	0	0	0	0	0	0	0	0	0
MA_65976g0010	Specific	NE	NE	'not assigned.unknown'	0	0	0	0	0	0	0	0	0	0	0	0	0	0	0	0	0	0	0	0	0	0	0	0	0	0	0	0	0	0	0	0	0	0	0	0
MA_10429655g0010	Specific	NR	NR	'misc.beta 1,3 glucan hydrolases'	3.55292	3.39426	3.92875	2.66418	5.26932	3.06954	2.97383	2.17636	3.66389	4.76216	2.22763	2.49802	4.01326	7.00823	1.17702	0.958167	2.94268	4.87883	2.98477	2.91794	1.94254	4.27062	2.40052	1.90733	1.63879	0.874888	2.66336	1.70459	3.06969	2.741	2.46219	1.23421	2.74763	3.01921	4.28723	3.3092
MA_10432333g0010	Specific	NR	NR	'not assigned.unknown'	14.3016	13.3193	18.3793	15.7981	11.1525	15.4045	15.1212	13.4631	15.493	13.2512	18.0995	16.1714	15.0159	13.2378	9.66392	15.0911	11.3091	16.2262	11.8473	15.0972	11.0725	11.8698	13.2028	12.9077	11.9028	25.7401	17.1639	12.919	12.2788	11.977	14.943	19.8123	20.0788	18.9028	9.06724	13.9306
MA_52268g0010	Archeaplastidia I	NR	NR	'transport.potassium'	3.46298	2.92164	2.84496	3.2718	1.89286	4.37694	3.7803	5.21315	1.57024	4.81392	1.78211	4.47014	2.93103	1.79698	2.84962	4.67106	3.05807	4.33065	3.21437	3.86945	4.5164	2.19811	1.93085	4.12515	3.92448	3.31537	2.5154	3.36433	4.49085	2.91976	0.933935	3.76758	2.36719	1.64087	3.79444	3.46932
MA_10425937g0010	Specific	NR	NR	'not assigned.unknown'	3.37303	1.50379	1.80632	0	2.7114	2.50111	0.856867	1.77146	0.680438	0.879964	0.723981	2.30081	1.39788	1.31779	0.805327	0.958167	2.30798	1.91864	1.19391	2.53734	0	1.63288	0.208741	0.177426	0.948775	0.598608	2.61404	2.19803	1.98962	2.38348	2.20748	2.27354	1.47949	6.10405	1.72475	2.13496
MA_9171580g0010	Specific	NE	NE	'not assigned.unknown'	0	0	0	0	0	0	0	0	0	0	0	0	0	0	0	0	0	0	0	0	0	0	0	0	0	0	0	0	0	0	0	0	0	0	0	0
MA_961150g0010	Specific	NR	NR	'misc.misc2'	85.2702	89.239	101.967	110.867	100.322	127.443	120.667	88.1175	108.399	101.506	115.113	88.2852	96.4535	114.348	102.4	100.368	103.051	111.007	98.3598	100.733	100.866	98.1614	100.3	141.497	96.4301	117.834	118.569	92.4518	143.991	112.024	105.705	146.936	88.4736	131.467	110.187	140.908
MA_10136834g0010	Archeaplastidia I	NE	NE	'RNA.RNA binding'	0.134921	0	0	0	0	0	0.302424	0	0	0	0	0.197212	0	0	0	0	0	0	0.275518	0	0	0	0.156555	0	0	0	0.147964	0	0	0	0	0	0	0	0	0
MA_10232324g0010	Archeaplastidia I	NE	NE	'not assigned.unknown'	0	0	0	0	0	0	0	0	0	0	0	0	0	0	0	0	0	0	0	0	0	0	0	0	0	0	0	0	0	0	0	0	0	0	0	0
MA_1735658g0010	Archeaplastidia I	NR	NR	'not assigned.no ontology'	0.134921	0.429653	0.451581	0.9348	1.02317	0	1.51212	0.657971	0.157024	0.155288	1.28089	0.657373	0.766578	1.61728	0.371689	0.718625	1.73099	1.09637	0.275518	2.15674	1.4569	0.376819	0.521851	0.576633	1.29378	1.70373	0.838465	0.897155	1.13692	1.60885	1.10374	1.10429	1.69085	0.393809	1.33052	1.06748
MA_125830g0010	Streptophyta	NR	NR	'stress.biotic.signalling'	9.48945	9.88202	44.3904	12.2926	39.5455	18.1899	10.0808	6.73155	17.7961	25.5707	12.1963	6.96815	10.3263	15.5139	12.3896	8.26419	19.0408	16.884	24.6588	10.0225	7.47877	16.7057	12.2113	24.0855	6.98644	2.39443	11.196	10.093	14.7232	13.5263	5.00929	7.53517	6.08705	6.43222	12.4182	8.59323
MA_42052g0010	Specific	NE	NE	'not assigned.unknown'	0	0	0	0	0	0	0	0	0	0	0	0	0	0	0	0	0	0	0	0	0	0	0	0	0	0	0	0	0	0	0	0	0	0	0	0
MA_36765g0020	Specific	NR	NR	'protein.synthesis.ribosomal protein.eukaryotic.60S subunit.L4/L1'	67.1008	80.6889	68.3242	83.057	68.45	76.3406	74.9003	66.4044	85.0023	67.3431	87.7688	76.5182	90.4111	76.3717	65.1695	69.7067	95.8389	60.3001	59.971	67.1127	71.6797	77.0596	60.4304	74.1196	74.1339	73.0762	80.5913	78.7702	87.4862	82.8856	84.9032	85.8749	84.2887	79.812	74.0163	81.8759
MA_116893g0010	Specific	NE	NE	'not assigned.unknown'	0	0	0	0	0	0	0	0	0	0	0	0	0	0	0	0	0	0	0	0	0	0	0	0	0	0	0	0	0	0.297935	0	0	0	0	0	0
MA_5898g0010	Specific	NE	NE	'not assigned.unknown'	0	0.300757	0.135474	0	0.0511585	0	0.25202	0.0506131	0	0	0.0556909	0.0657373	0.0450928	0.0598994	0	0	0	0.0548183	0	0	0.0485635	0.0628032	0.0521851	0.0443564	0.517514	0.13814	0	0	0	0	0.25471	0.0649583	0.0422712	0.0656349	0.0492785	0.266871
MA_287886g0010	Specific	NE	NE	'RNA.regulation of transcription.AP2/EREBP, APETALA2/Ethylene-responsive element binding protein family'	0	0	0	0	0	0	0	0	0	0	0	0	0	0	0	0	0	0	0	0	0	0	0	0	0	0	0	0	0	0	0	0	0	0	0	0
MA_16441g0010	Streptophyta	NE	NE	'signalling.light'	0.404763	0.558549	0.587055	0.28044	0.66506	0.34106	0.302424	0.657971	0.314048	0.362338	0.556909	0.591636	0.631299	0.479195	0.371689	0.718625	0.346197	0.438547	0.505116	0.634336	0.679888	0.753639	0.260926	0.221782	0.345009	0.690701	0.690501	0.538293	0.284231	0.297935	0.679226	0.324792	0.929966	0.525079	0.344949	0.533741
MA_9473645g0010	Gymnospermae	NE	NE	'not assigned.unknown'	0	0	0	0	0	0	0	0	0	0	0	0	0	0	0	0	0	0.0548183	0	0	0	0	0	0.0443564	0	0	0	0	0	0	0	0	0	0	0	0
MA_10124929g0010	Specific	NE	NE	'not assigned.unknown'	0.134921	0.0859307	0.22579	0.14022	0.102317	0.0568434	0.100808	0.151839	0.157024	0	0.0556909	0.131475	0.0901856	0	0.185845	0.119771	0	0	0.0918392	0.190301	0.0971269	0.18841	0	0.0443564	0.0862523	0.0460467	0	0.0448577	0.454769	0	0.0849032	0.324792	0.0845424	0	0.147835	0.320245
MA_103510g0010	Specific	NR	NR	'not assigned.unknown'	6.52119	5.84328	2.30306	3.36528	3.22298	4.09272	9.77837	5.97235	3.76858	7.50557	4.00974	6.57373	3.38196	4.91175	8.23911	1.07794	4.32746	5.9752	6.24507	9.00757	10.1498	4.96146	3.75733	4.43564	7.46082	5.7098	6.70772	7.49124	5.68462	6.49499	5.3489	5.52146	3.46624	8.33563	8.67301	8.91348
MA_831297g0010	Tracheophyta	NE	NE	'misc.cytochrome P450'	0	0	0	0	0	0	0.050404	0	0	0	0	0.0657373	0	0	0.0619482	0	0	0	0	0	0	0	0	0	0	0.0460467	0	0.0448577	0	0	0.0849032	0	0	0	0	0
MA_10436352g0010	Archeaplastidia I	NR	NR	'not assigned.unknown'	5.44182	6.48776	4.10939	5.6088	4.75774	5.00222	6.50211	4.85886	5.12945	5.33155	5.34632	4.9303	4.73475	5.15135	5.69924	4.55129	6.05845	7.01674	4.6838	6.02619	6.21612	5.8407	6.10566	6.74218	7.67645	6.72283	5.57333	4.93435	5.34354	6.19705	6.19793	7.27534	5.19935	6.16968	5.56847	7.47238
MA_133542g0020	Specific	NE	NE	'not assigned.unknown'	0	0	0	0	0	0	0	0	0	0	0	0	0	0	0	0	0	0	0	0	0	0	0	0	0	0	0	0	0	0	0	0	0	0	0	0
MA_10422596g0010	Specific	NR	NR	'stress.biotic.PR-proteins'	37.8679	59.6359	5.10286	8.50668	16.3195	11.255	49.3455	32.7467	7.17076	15.477	33.8044	39.3766	25.3422	31.5071	12.5135	22.2774	13.2709	46.3763	14.0973	53.4111	25.9329	2.76334	20.4566	21.158	59.5141	38.1728	22.9345	27.9464	12.8472	47.2525	11.9714	34.4279	15.2176	48.8324	25.7234	56.3631
MA_30068g0010	Specific	NE	NE	'not assigned.unknown'	0	0	0	0	0	0	0	0	0	0	0	0	0	0	0	0	0	0.164455	0	0	0	0	0	0	0	0	0	0	0	0	0	0	0.126814	0	0	0
MA_19613g0020	Specific	NE	NE	'not assigned.unknown'	0	0	0	0	0	0	0	0	0	0	0	0	0	0	0	0	0	0	0	0	0	0	0	0	0	0	0	0	0	0	0	0	0	0	0	0
MA_10268152g0010	Prokaryotic	NR	NR	'protein.synthesis.ribosomal protein.prokaryotic.chloroplast.50S subunit.L29'	41.6457	43.0513	63.131	44.9172	60.4693	45.7589	42.793	47.627	48.7821	49.278	42.5478	30.2392	40.809	57.0242	39.0893	35.9313	69.7587	50.4328	53.0831	43.5789	43.5129	52.9431	48.7931	52.4293	38.1235	24.5429	41.4301	38.3534	44.7379	41.1151	27.7634	30.9851	35.1273	31.7017	46.9131	39.9772
MA_147493g0010	Specific	NE	NE	'not assigned.unknown'	0	0	0	0	0	0	0	0	0	0	0	0.0657373	0	0	0	0	0	0.0548183	0.0459196	0.0634336	0	0	0	0	0	0	0	0.0448577	0	0	0	0	0	0	0	0
MA_10428812g0020	Archeaplastidia I	NE	NE	'protein.targeting.secretory pathway.vacuole'	0.269842	0.386688	0.22579	0.32718	0.306951	0.568434	0.554443	0.253066	0	0.517626	0.501218	0.591636	0.496021	0.419296	0.619482	0.239542	0.288498	0.603001	0.413276	0.380601	0.0971269	0.314016	0.313111	0.221782	0.431262	0.644654	0.542536	0.448577	0.284231	0.297935	0.849032	0.714542	0.253627	0.328174	0.295671	0.533741
MA_10428838g0010	Streptophyta	2.79695e-06	11	'not assigned.unknown'	20.1482	22.299	23.708	18.5558	42.9219	23.1352	30.2928	31.9875	32.9227	44.5676	35.1409	23.1395	35.5782	45.8829	33.3901	31.38	46.3904	35.6319	34.1183	35.4594	36.2283	48.9865	31.7286	29.0091	24.28	22.4248	21.5535	28.3949	25.4102	25.9204	18.8485	21.3063	19.8675	23.6942	24.2943	17.2398
MA_258127g0010	Specific	NE	NE	'not assigned.unknown'	0	0	0	0	0	0	0	0	0	0	0	0	0	0	0	0	0	0	0	0	0	0	0	0	0	0	0	0	0	0	0	0	0	0	0	0
MA_41533g0010	Archeaplastidia I	NR	NR	'misc.cytochrome P450'	1.43916	1.37489	1.9418	1.68264	1.27896	0.85265	1.05848	0.911036	1.30853	1.81169	1.00244	0.854585	1.39788	1.55738	1.23896	2.03611	0.865493	0.931911	0.964312	1.20524	0.582762	2.19811	0.991517	0.354851	2.76007	0.644654	1.33168	0.98687	0.909539	1.54926	1.35845	1.68892	0.760881	1.37833	0.64062	0.90736
MA_62318g0010	Specific	NE	NE	'not assigned.unknown'	0	0	0	0	0	0	0	0	0	0	0	0	0	0	0	0	0	0	0	0	0	0	0	0	0.215631	0	0	0	0	0.059587	0	0	0	0.0656349	0	0
MA_10436071g0030	Specific	NR	NR	'not assigned.unknown'	35.979	22.0412	0.632213	33.1387	7.67377	19.1562	15.726	32.1393	8.53164	17.2369	21.5524	17.3546	0.992042	14.6754	29.859	23.1158	12.6362	0.877093	0.505116	1.1418	14.1805	1.9469	18.0561	15.2586	38.0373	15.8401	18.5449	20.186	0.284231	21.2726	15.6222	23.0602	0.929966	15.096	21.4361	38.5361
MA_167799g0010	Specific	NE	NE	'protein.degradation.ubiquitin.E3.SCF.FBOX'	0	0	0	0	0	0	0	0	0	0	0	0	0	0	0	0	0	0	0	0	0	0	0	0	0	0	0	0	0	0	0	0	0	0	0	0
MA_10436685g0010	Specific	NR	NR	'signalling.receptor kinases.misc'	3.19313	2.27716	1.89664	1.02828	3.3253	1.02318	3.07464	2.58127	4.13497	4.76216	1.89349	1.97212	1.2626	1.55738	3.03546	1.67679	1.61559	0.767456	3.44397	1.39554	1.0684	2.51213	1.77429	0.887128	2.02693	1.19722	1.381	1.52516	1.13692	2.26431	1.18865	0.649583	1.69085	2.10032	3.40021	0.426993
MA_10157701g0010	Archeaplastidia I	NR	NR	'protein.synthesis.initiation'	117.022	115.491	112.308	104.324	105.233	111.186	130.042	102.643	111.801	121.487	112.941	124.638	96.9496	112.671	124.516	114.501	126.939	110.788	94.5944	125.725	108.928	105.321	114.233	123.666	117.476	102.961	106.238	112.997	118.126	125.133	118.61	112.638	111.173	131.204	145.519	145.765
MA_10360257g0010	Specific	NE	NE	'not assigned.unknown'	0	0	0	0	0	0	0	0	0	0	0	0	0	0	0	0	0	0	0	0	0	0	0	0	0	0	0	0	0	0	0	0	0	0	0	0
MA_62373g0010	Embryophyta	NE	NE	'secondary metabolism.isoprenoids.terpenoids'	0	0	0	0	0	0	0	0	0	0	0	0	0	0	0	0	0	0	0	0	0	0	0	0	0	0	0	0	0	0	0	0	0	0	0	0
MA_173758g0020	Specific	NE	NE	'not assigned.unknown'	0	0	0	0	0	0	0	0	0	0	0	0	0	0	0	0	0	0	0	0	0	0	0	0	0	0	0	0	0.0568462	0	0	0	0	0	0	0
MA_10429263g0010	Specific	NR	NR	'not assigned.unknown'	1.0344	0.515584	0.94832	1.26198	1.12549	0.68212	0.352828	0.80981	1.36088	1.19054	0.723981	0.657373	0.270557	0.658893	1.54871	0.958167	0.288498	1.15118	0.459196	1.07837	0.14569	0.628032	0.678407	0.665346	0.776271	0.368374	0.838465	0.448577	0.739	1.07257	1.01884	0.7795	1.52176	1.11579	0.0985569	0.533741
MA_10430774g0010	Embryophyta	NE	NE	'RNA.regulation of transcription.B3 transcription factor family'	0.404763	0.386688	0.316107	0.42066	0.255792	0.227373	0.25202	0.253066	0.418731	0.20705	0.167073	0.328686	0.31565	0.359396	0.433638	0.718625	0.461596	0.548183	0.734714	0.507469	0.679888	0.251213	0.469666	0.532277	0.517514	0.368374	0.246607	0.448577	0.568462	0.417109	0.594323	0.38975	0.422712	0.393809	0.394228	0.533741
MA_865925g0010	Specific	NR	NR	'not assigned.unknown'	0.35979	0.343723	0.180632	0.60762	0	0.738964	1.51212	1.06288	0	0	0.445527	0.854585	0.180371	0	0	0.479084	0.230798	0.438547	0	0.507469	0.194254	0.251213	0	0.576633	1.29378	0.782795	0.641179	0	0.227385	0.476696	0.339613	0.259833	0.169085	0	0.837734	0.90736
MA_7478614g0010	Tracheophyta	NR	NR	'not assigned.unknown'	0	0.386688	0.180632	0	0.716218	0.227373	0	0	0	0.20705	0	0	0.180371	0.239598	1.17702	0	0	0	0.183678	0.253734	0	0.565229	0.208741	0	0	0.184187	0	0	0.227385	0	0	0.259833	0.169085	0.26254	0.197114	0.213496
MA_91751g0010	Specific	NR	NR	'protein.targeting.secretory pathway.vacuole'	40.3864	38.9266	42.2228	38.7475	33.0995	38.2556	36.0892	31.8863	36.7436	39.8054	33.4145	32.1455	28.9045	44.0261	37.6645	32.3381	39.4665	43.8547	36.552	40.09	44.9212	36.7399	39.7129	38.9449	39.3742	29.1015	30.8753	32.477	36.0405	39.2679	39.3102	36.3117	28.1949	40.4311	41.936	51.0257
MA_124780g0010	Embryophyta	NE	NE	'not assigned.unknown'	0	0.0859307	0	0	0	0	0	0	0	0	0	0	0	0	0	0	0	0	0	0	0	0	0	0	0	0	0	0	0	0	0	0	0	0	0	0
MA_899239g0010	Specific	NR	NR	'transport.ammonium'	14.2117	13.1044	12.9152	13.7416	9.15736	16.0867	13.4579	11.5398	12.6666	14.2347	13.3101	13.3447	12.2652	12.3393	12.4516	14.7318	13.9633	11.2926	11.2503	19.9181	13.5006	13.4399	11.0632	14.0166	16.6036	11.6498	15.5856	9.73413	16.4285	13.9434	14.943	13.5763	11.8359	14.7679	14.7835	18.0405
MA_1001601g0010	Gymnospermae	NE	NE	'signalling.receptor kinases.leucine rich repeat XI'	0.0899474	0.343723	0.0451581	0.09348	0.204634	0.284217	0.302424	0.101226	0.104683	0.414101	0.278454	0.854585	0.541114	0	0.247793	0.239542	0.115399	0.219273	0.0459196	0.126867	0.194254	0.251213	0.10437	0.266139	0.0431262	0.552561	0.197286	0.179431	0.170538	0.238348	0.25471	0.129917	0.0422712	0.13127	0.147835	0.320245
MA_153551g0010	Specific	NE	NE	'not assigned.unknown'	0	0	0	0	0	0	0	0	0.0523413	0	0	0	0	0	0	0	0	0	0	0	0	0	0	0.0443564	0	0	0	0	0	0	0	0	0	0	0	0
MA_10437113g0010	Viridiplantae	6.69427e-05	14	'protein.degradation.ubiquitin.E3.RING'	4.13758	4.64026	3.38686	2.5707	4.60426	2.67164	5.0908	3.44169	3.40219	5.02097	4.45527	4.47014	4.32891	5.21125	6.62846	6.10832	6.00075	4.60474	4.77564	7.42173	8.15866	7.53639	6.62751	4.21386	5.52015	5.84794	5.77061	4.53063	4.26346	4.88614	6.11303	4.80692	4.64983	4.00373	3.15382	4.5368
MA_10435495g0020	Specific	NE	NE	'not assigned.unknown'	0	0	0	0	0	0	0	0	0	0	0	0	0	0	0	0	0	0	0	0	0	0	0	0	0	0	0	0	0	0	0	0	0	0	0	0
MA_553548g0010	Streptophyta	NE	NE	'misc.gluco-, galacto- and mannosidases'	0	0	0	0	0	0	0	0	0	0	0.0556909	0	0	0	0	0	0	0	0	0	0	0	0	0	0	0	0	0	0	0	0	0	0	0	0	0
MA_7329264g0010	Specific	NE	NE	'not assigned.unknown'	0	0	0.316107	0	0	0	0	0.101226	0	0	0	0	0	0	0	0	0	0	0	0	0	0	0	0	0	0	0	0	0	0	0	0	0	0	0	0.106748
MA_50165g0010	Archeaplastidia I	NR	NR	'transport.unspecified cations'	11.0635	13.2763	9.21225	8.55342	9.05505	8.5265	15.2724	8.65485	12.4049	5.90093	9.52314	13.6076	7.03448	6.46914	10.4073	10.0608	7.61634	10.5251	8.81656	13.892	11.3639	7.91321	9.08021	14.2384	7.50395	6.76887	7.25026	6.45951	10.4028	10.7257	13.4996	8.96425	7.86244	10.0421	14.34	14.7313
MA_16677g0010	Archeaplastidia I	NR	NR	'protein.degradation'	39.352	40.8171	38.8811	49.1238	44.1497	53.6601	54.2347	41.1485	37.4764	52.0214	48.1169	48.3826	35.1724	45.2839	46.2134	52.3399	47.7175	52.7352	43.3022	35.0153	51.283	39.8801	43.3137	49.5461	47.7406	57.4203	44.0441	34.2713	50.252	40.6384	52.3853	53.6556	41.4258	57.6274	38.043	51.7195
MA_49028g0010	Embryophyta	NR	NR	'stress.biotic.PR-proteins'	3.418	2.83571	0.406423	0.98154	0.869694	0.51159	2.92343	2.02453	0.889803	0.879964	1.94918	1.90638	1.30769	2.09648	2.35403	1.79656	1.09629	0.822275	0.505116	3.93288	2.23392	1.31887	1.409	0.576633	3.92448	1.93396	1.43032	1.30087	2.956	2.38348	3.90555	1.62396	1.6063	3.41301	4.09011	1.97484
MA_6189912g0010	Specific	NR	NR	'amino acid metabolism.synthesis.aromatic aa.chorismate.3-deoxy-D-arabino-heptulosonate 7-phosphate synthase'	7.28574	4.38246	4.01907	4.58052	1.07433	3.35376	4.48595	7.74381	3.76858	3.93396	5.23494	5.85062	4.59947	3.29447	7.37184	6.10832	1.67329	5.81074	4.6838	4.56722	4.12789	2.38652	2.66144	4.52435	7.15894	4.88096	3.74843	3.22976	2.16015	4.29027	6.45264	6.88558	4.86119	1.64087	5.66702	3.84294
MA_135748g0010	Embryophyta	NE	NE	'not assigned.no ontology.armadillo/beta-catenin repeat family protein'	0	0	0	0	0	0	0	0	0	0	0	0	0	0.119799	0	0	0	0	0	0.317168	0	0	0	0	0	0	0	0	0	0	0	0	0.211356	0	0	0
MA_196317g0010	Specific	NE	NE	'not assigned.unknown'	0	0	0	0	0	0	0	0	0	0	0	0	0	0	0	0	0	0	0	0	0	0	0	0	0	0	0	0	0	0	0	0	0	0	0	0
MA_10259599g0010	Viridiplantae	NR	NR	'RNA.regulation of transcription.unclassified'	1.25926	1.24599	0.903162	1.49568	1.38128	1.59161	1.61293	1.77146	0.942144	0.828201	1.50365	1.24901	1.39788	1.19799	1.42481	1.43725	2.13488	2.02828	0.872472	2.34704	2.76812	2.0097	0.991517	1.19762	1.25066	2.67071	1.08507	1.61488	0.795846	2.91976	1.27355	1.88379	1.39495	1.05016	2.26681	1.4411
MA_18673g0010	Specific	NE	NE	'not assigned.unknown'	0	0	0	0	0	0	0	0	0	0	0	0	0	0	0	0	0	0	0	0	0	0	0	0	0	0	0	0	0	0	0	0	0	0	0	0
MA_10431130g0010	Embryophyta	NR	NR	'secondary metabolism.flavonoids.flavonols'	27.299	23.588	21.6307	24.8657	16.9334	26.2616	16.9357	30.6716	16.6969	32.5587	48.9523	20.9045	27.687	19.5871	29.6112	20.8401	28.3882	16.884	20.2965	25.3734	31.6148	16.5801	18.8388	16.7667	13.8866	19.8001	24.6607	20.6794	32.5729	23.1794	22.6692	14.2259	16.6126	25.6632	15.7691	17.9871
MA_8708994g0010	Specific	NR	NR	'not assigned.no ontology'	1.79895	2.92164	3.07075	2.99136	1.8417	5.22959	1.20969	2.42943	1.25619	2.8987	2.22763	1.84064	1.62334	2.39598	1.73455	3.83267	0.923192	3.94692	2.5715	3.29855	2.71955	2.26092	1.25244	1.95168	1.38004	1.28931	1.97286	1.07659	1.81908	1.90679	2.37729	2.3385	2.87444	1.05016	3.74516	3.84294
MA_10360661g0010	Specific	NE	NE	'stress.abiotic.heat'	0.0899474	0	0	0	0	0	0	0	0	0.0517626	0	0	0	0	0	0	0	0	0	0	0	0	0	0.0887128	0	0.13814	0	0	0	0	0	0	0	0	0.197114	0
MA_24703g0010	Archeaplastidia I	NR	NR	'not assigned.unknown'	0.719579	0.558549	0.270948	0.28044	1.17664	0	0.453636	0.101226	0	0.20705	0.222763	0	0.405835	0.119799	0.247793	0	0.115399	0.219273	0.183678	0.824636	0.291381	0	0.10437	0.177426	1.46629	0.506514	0.789144	0.583151	0.511615	0	0.339613	0.714542	0.676339	0.853254	0.197114	0.320245
MA_9774667g0010	Gymnospermae	0.000105242	13	'misc.UDP glucosyl and glucoronyl transferases'	0.674606	0.64448	0.812845	1.26198	1.2278	1.42108	2.16737	1.56901	2.30302	2.8987	2.67316	2.69523	3.96817	2.15638	2.84962	1.55702	4.26976	2.52164	2.75518	1.71271	2.71955	4.08221	2.76581	2.79445	1.07815	3.72979	1.23304	2.15317	1.53485	2.02596	1.44335	1.88379	1.52176	2.88794	0.739177	0.640489
MA_122624g0010	Specific	NE	NE	'not assigned.unknown'	0	0	0	0	0	0	0	0	0	0	0	0	0	0	0	0	0	0	0	0	0	0	0	0	0	0	0	0	0	0	0	0	0	0	0	0
MA_9076332g0010	Archeaplastidia I	NE	NE	'cell.organisation'	0	0	0	0	0	0	0	0	0	0	0	0	0	0	0	0	0	0	0	0	0	0	0	0	0	0.0460467	0	0	0	0	0	0	0	0	0	0
MA_9962241g0010	Archeaplastidia II	NR	NR	'not assigned.no ontology'	6.52119	5.88625	7.67687	5.42184	4.24615	7.56017	8.36706	3.99844	5.23413	6.47032	5.79185	5.98209	4.28382	7.96662	8.48691	6.46763	7.21244	8.44202	5.32667	5.77245	6.65319	8.60404	9.54988	7.36317	5.73578	7.45957	5.52401	5.38293	7.33315	6.9121	8.06581	8.11979	5.2839	7.87619	6.55404	8.64661
MA_142091g0010	Specific	NE	NE	'not assigned.unknown'	0	0	0	0	0	0	0	0	0	0	0	0	0	0	0	0	0	0	0	0	0	0	0	0	0	0	0	0	0	0	0	0	0	0	0	0
MA_878256g0010	Archeaplastidia I	NR	NR	'protein.postranslational modification'	0.35979	0.687445	0.22579	0.37392	0	1.02318	0.403232	0.101226	0.261707	0.414101	0.445527	0.854585	0.360743	0.299497	0	0.958167	1.03859	0.274092	0.734714	1.01494	0.631325	0.628032	0.678407	0.576633	0.431262	0.966982	0.641179	0.0897155	0.113692	0	0.849032	1.36413	0.676339	0.13127	1.28124	1.12086
MA_205222g0010	Viridiplantae	NR	NR	'not assigned.unknown'	6.25135	8.37824	8.58004	8.8806	10.5386	6.65067	6.65332	5.0107	10.887	6.83266	6.84998	4.73308	5.45623	7.66712	7.24794	6.82694	12.1169	8.49684	8.03593	9.51504	7.52734	10.4253	6.6797	9.04871	5.99453	5.38747	4.88283	6.63894	8.64062	8.52095	4.58477	3.96246	4.56529	6.9573	12.2703	6.72514
MA_255786g0010	Archeaplastidia I	NR	NR	'RNA.RNA binding'	9.71432	9.06568	7.45108	8.03928	9.05505	8.98125	11.0385	8.65485	7.64184	7.40205	9.85728	8.61158	6.98939	8.38592	8.30106	7.90488	7.44324	7.94866	6.65834	9.32473	9.567	8.91806	7.77558	7.58495	8.66836	9.71586	8.38465	8.29868	7.61739	8.99764	8.99974	8.24971	8.49651	10.3047	9.46146	10.7816
MA_161434g0010	Archeaplastidia I	NE	NE	'RNA.regulation of transcription.unclassified'	0	0.214827	0.0903162	0.4674	0.306951	0.284217	0.302424	0.0506131	0.261707	0.258813	0.501218	0.0657373	0.0450928	0.299497	0.309741	0.239542	0.0576995	0.0548183	0.413276	0.0634336	0.242817	0.942048	0.10437	0.133069	0.474388	0.13814	0.0493215	0.269146	0.113692	0.297935	0.25471	0.454708	0.380441	0.13127	0.147835	0.373619
MA_128444g0010	Streptophyta	NE	NE	'development.storage proteins'	0	0	0	0	0	0	0	0	0	0	0	0	0	0	0	0	0	0	0	0	0	0	0	0	0	0	0	0	0	0	0	0	0	0	0	0
MA_82415g0010	Specific	NE	NE	'not assigned.unknown'	0	0	0	0	0	0	0	0	0	0	0	0	0	0	0	0	0	0	0	0	0	0	0	0	0	0	0	0	0	0	0	0	0	0	0	0
MA_92648g0020	Archeaplastidia I	NE	NE	'not assigned.unknown'	0	0	0	0	0	0	0	0	0	0	0	0	0	0	0	0	0	0	0	0	0	0	0	0	0	0	0	0	0	0	0	0	0	0	0	0
MA_23006g0010	Specific	NE	NE	'not assigned.unknown'	0	0	0	0	0	0	0	0	0	0	0	0	0	0	0	0	0	0	0	0	0	0	0	0	0	0	0	0	0	0	0	0	0	0	0	0
MA_463997g0010	Archeaplastidia I	NR	NR	'cell.division'	16.0106	15.6394	15.4892	22.8559	21.2819	22.851	23.4882	10.5275	12.0909	17.1334	20.2715	14.1993	8.25199	18.3292	13.0091	22.8762	18.233	16.884	13.6381	10.9106	19.5225	17.5221	16.1774	18.0087	19.1911	20.2145	17.7557	16.6871	20.0098	14.8968	13.0751	15.655	15.8517	18.1809	15.2763	17.8803
MA_8417677g0010	Specific	NR	NR	'not assigned.unknown'	0.854501	1.24599	1.08379	0.65436	0.460426	0.795807	1.46171	1.21472	0	0.465863	0.222763	0.591636	0.405835	0	1.48676	1.07794	0	1.04155	0.413276	0.570902	0	0	0.208741	0.62099	0.172505	0.184187	1.18372	0.852297	0	1.13215	2.03768	0.584625	0.803152	0.918889	0.689898	1.54785
MA_136627g0010	Specific	NE	NE	'not assigned.unknown'	0	0	0	0	0	0	0	0	0	0	0	0	0	0	0	0	0	0	0	0	0	0	0	0	0	0	0	0	0	0	0	0	0	0	0	0
MA_92204g0010	Viridiplantae	NE	NE	'signalling.receptor kinases.wheat LRK10 like'	0.134921	0.0429653	0.0451581	0	0	0.454747	0.201616	0.0506131	0	0	0	0	0	0.0598994	0.0619482	0	0	0.164455	0	0	0.0971269	0.0628032	0	0	0	0	0.0493215	0	0.284231	0.178761	0.169806	0.129917	0	0.0656349	0.0492785	0
MA_10430390g0030	Specific	NE	NE	'not assigned.no ontology.pentatricopeptide (PPR) repeat-containing protein'	0	0	0	0	0	0.113687	0	0	0	0	0	0.131475	0	0	0	0	0.288498	0	0	0	0.242817	0	0	0	0	0	0	0	0	0	0	0	0	0	0	0
MA_10432861g0010	Specific	NR	NR	'not assigned.unknown'	18.9789	11.8155	12.2378	17.434	24.3003	17.9057	17.2382	10.7806	16.4875	16.0982	20.7727	14.5937	12.9867	20.7252	9.60197	10.5398	21.0026	11.6763	19.7913	12.9404	18.1142	19.2178	14.3509	15.9683	13.9729	11.4196	16.6213	11.9322	12.1082	13.7646	7.896	7.795	12.5545	9.58269	15.7691	11.3687
MA_26193g0010	Specific	NE	NE	'not assigned.unknown'	0	0	0	0	0	0	0	0	0	0	0.111382	0	0	0	0	0	0	0	0	0	0.0971269	0	0	0	0	0	0	0	0	0	0	0	0	0	0	0
MA_10428878g0010	Specific	NR	NR	'not assigned.unknown'	0	3.60909	1.08379	1.4022	0	1.36424	0	2.42943	0.314048	0.931726	2.33902	3.54981	2.16446	0	2.23014	1.43725	2.07718	0	2.47966	1.1418	1.4569	1.13046	0	0	1.55254	2.48652	0	0.538293	1.70538	2.14513	0	2.3385	0	0.787619	0.591342	0.960734
MA_85007g0020	Specific	NR	NR	'not assigned.unknown'	1.52911	1.16006	0.677371	1.02828	0.613901	0.966337	1.10889	0.657971	1.41322	1.03525	1.05813	1.11753	0.270557	1.55738	0.495586	0.718625	0.865493	0.712638	0.688794	1.64927	0.728452	0.753639	0.313111	0.975841	1.12128	1.42745	0.838465	0.852297	1.13692	1.19174	1.01884	1.10429	1.22586	0.853254	1.57691	1.4411
MA_24252g0010	Prokaryotic	NR	NR	'not assigned.unknown'	32.8758	34.3723	41.9067	29.5864	40.3129	29.1606	25.6052	30.5197	48.6775	28.2624	27.1771	18.275	27.9575	28.5121	23.4164	21.5588	42.4668	23.846	35.4959	31.3996	35.7427	44.4647	29.3802	39.9208	24.1506	21.8722	20.0245	30.5481	25.4671	31.164	24.4521	16.5644	28.9558	24.9413	50.5104	28.2883
MA_116098g0010	Specific	NE	NE	'not assigned.unknown'	0	0	0	0	0	0	0	0	0	0	0	0	0	0	0	0	0	0	0	0	0	0	0	0	0	0	0	0	0	0	0	0	0	0	0	0
MA_957522g0010	Specific	NR	NR	'protein.degradation.serine protease'	1.61905	2.74978	1.98696	1.82286	1.99518	1.93267	2.77222	0.860423	2.77409	2.32932	3.063	1.90638	2.48011	2.15638	1.54871	1.91633	3.57737	2.96019	1.65311	3.10824	1.89398	1.63288	1.409	3.94772	2.93258	1.01303	1.92354	1.1663	1.53485	3.09853	2.5471	2.92313	3.63532	2.55976	2.02042	4.59017
MA_20010g0010	Archeaplastidia I	NR	NR	'transport.NDP-sugars at the ER'	7.96035	7.34707	4.92223	7.52514	5.52511	9.436	9.92958	7.18706	6.01925	9.2655	7.46258	8.8088	5.36605	4.37266	14.8056	8.86305	4.90446	7.72938	9.138	14.78	4.95347	5.21267	7.51466	9.84713	8.92711	7.55167	5.91858	6.50437	10.1186	12.1558	8.91484	8.24971	5.74888	8.99198	11.334	12.1693
MA_167603g0010	Archeaplastidia II	NE	NE	'misc.UDP glucosyl and glucoronyl transferases'	0.0899474	0.128896	0	0.04674	0	0.113687	0	0	0.104683	0.103525	0	0	0.180371	0.299497	0.309741	0.239542	0.230798	0.0548183	0.137759	0.253734	0.0485635	0.251213	0.208741	0	0	0.0920935	0	0.0448577	0.0568462	0	0	0	0.0422712	0	0.0985569	0
MA_57628g0020	Specific	NR	NR	'not assigned.unknown'	18.889	19.4633	12.012	13.2742	11.6641	16.8825	24.6475	16.0444	13.1377	18.531	18.2666	20.3786	15.3767	17.9698	14.2481	22.3972	19.3293	22.3111	14.4647	17.1905	21.6593	18.9666	17.3776	13.9723	19.7518	32.3248	26.6829	20.4551	19.4982	18.2932	19.5277	22.2807	22.4037	18.509	19.7114	22.9509
MA_5396601g0010	Archeaplastidia I	NE	NE	'protein.aa activation.pseudouridylate synthase'	0	0	0	0.2337	0	0	0	0.253066	0.418731	0	0	0.131475	0	0	0	0	0	0.438547	0	0.126867	0.242817	0	0	0	0.0862523	0	0.246607	0.0897155	0	0.297935	0	0.324792	0	0.13127	0	0.266871
MA_3996393g0010	Specific	NE	NE	'not assigned.unknown'	0.179895	0.0859307	0	0	0.102317	0	0	0	0	0.20705	0	0.131475	0	0.119799	0.123896	0	0	0	0	0	0	0.125606	0	0	0	0	0.197286	0	0	0	0	0.129917	0.338169	0.13127	0	0
MA_255866g0010	Archeaplastidia I	NR	NR	'protein.postranslational modification'	6.52119	6.05811	7.67687	6.12294	9.77127	7.44648	6.04847	8.04749	7.01374	7.86791	7.2955	6.24504	6.67374	6.10974	5.2656	8.02465	7.96253	8.33238	5.83179	4.94782	6.16756	6.84555	5.68818	8.78257	5.34764	7.18329	5.77061	7.31181	6.651	6.97168	8.66013	7.795	5.66434	6.49785	5.0264	6.24477
MA_10426693g0010	Specific	NE	NE	'not assigned.unknown'	0	0	0	0	0	0	0	0	0	0	0	0	0	0	0	0	0	0	0	0	0	0	0	0	0	0	0	0	0	0	0	0	0	0	0	0
MA_10430722g0020	Specific	NE	NE	'not assigned.unknown'	0	0.0429653	0	0	0	0	0	0	0	0	0	0.0657373	0.0450928	0	0	0	0	0	0.0459196	0	0	0	0	0	0	0	0.0493215	0	0	0	0	0	0.0422712	0	0	0
MA_229g0010	Archeaplastidia I	NR	NR	'not assigned.no ontology'	4.99208	4.68322	6.00602	5.18814	4.29731	6.93489	5.99807	5.16254	5.33882	5.22802	4.39958	6.57373	1.98408	6.10974	4.08858	5.26992	4.55826	6.74265	5.41851	5.13812	5.73049	5.52668	4.17481	5.63327	6.68455	4.00607	5.22808	5.02407	4.94562	5.77994	4.92439	5.58642	6.72112	6.82603	7.68744	5.44416
MA_9055889g0010	Specific	NE	NE	'not assigned.unknown'	0	0	0	0	0	0	0	0	0	0	0	0	0	0	0	0	0	0	0	0	0	0	0	0	0	0	0	0	0	0	0	0	0	0	0	0
MA_853384g0010	Tracheophyta	NR	NR	'stress.abiotic.unspecified'	0.404763	0.171861	0.0903162	0.2337	0	0.397904	0.201616	0.253066	0	0	0.0556909	0.131475	0	0.239598	0.557534	0	0	0.493365	0	0.126867	0.534198	0.0628032	0.208741	0.354851	0.172505	0.184187	0.394572	0.358862	0.227385	0.059587	0.594323	0.519667	0	0.328174	1.03485	1.01411
MA_159692g0010	Specific	NE	NE	'not assigned.unknown'	0	0	0	0	0	0	0	0	0	0	0	0	0	0	0	0	0	0	0	0	0	0	0	0	0	0	0	0	0	0	0	0	0	0	0	0
MA_133060g0010	Viridiplantae	NR	NR	'misc.acid and other phosphatases'	14.3466	16.5846	9.88962	9.5817	11.8176	11.6529	12.601	10.6288	8.53164	10.0937	10.7483	16.5658	9.64986	13.0581	13.7525	17.1272	5.65455	13.5949	10.0564	12.5598	12.0437	11.6186	15.499	13.1739	14.7491	16.2545	10.4068	10.3621	12.1082	12.8708	11.6317	14.4208	13.6959	16.2118	11.5312	14.8914
MA_418676g0010	Specific	NE	NE	'not assigned.unknown'	0	0	0	0	0	0	0	0	0	0	0	0	0	0	0	0	0	0	0	0	0	0	0	0	0	0	0	0	0	0	0	0	0	0	0	0
MA_49016g0010	Specific	NE	NE	'not assigned.unknown'	0	0	0	0	0	0	0	0	0	0	0	0	0	0	0	0	0	0	0	0	0	0	0	0	0	0	0	0	0	0	0	0	0	0	0	0
MA_17847g0010	Archeaplastidia I	NR	NR	'not assigned.unknown'	73.9368	60.8389	56.4476	67.3056	49.1633	58.4918	63.8618	78.5516	54.749	52.4873	74.3473	72.574	92.3501	57.8029	65.851	62.0413	52.2181	54.9279	65.8946	61.7209	56.9164	46.8512	59.9085	63.1192	64.2148	83.759	66.9293	76.7964	62.6445	62.328	78.2808	79.6389	77.7367	44.6974	41.3446	51.6661
MA_7670835g0010	Specific	NR	NR	'not assigned.unknown'	3.50795	3.95281	4.7416	5.18814	3.68341	5.22959	5.94767	4.30212	5.49584	4.03748	4.73372	2.10359	2.93103	2.75537	5.69924	3.83267	3.40427	3.56319	6.93386	2.02987	8.59573	4.08221	4.07044	3.7703	4.52825	6.03212	2.56472	4.71006	2.956	7.44838	4.41497	4.677	5.83342	9.05762	7.0961	6.99201
MA_95471g0010	Archeaplastidia I	NE	NE	'development.unspecified'	0	0	0	0	0	0	0	0	0	0	0	0	0	0	0	0	0	0	0	0	0	0	0	0	0	0	0	0	0	0	0	0	0	0	0	0
MA_80398g0010	Prokaryotic	NE	NE	'TCA / org transformation.TCA.succinyl-CoA ligase'	0	0	0	0	0	0	0	0	0	0	0	0	0	0	0	0	0	0.32891	0	0	0	0	0	0	0	0	0.098643	0	0	0	0	0	0	0	0	0
MA_60111g0010	Archeaplastidia II	NR	NR	'transport.Major Intrinsic Proteins.NIP'	14.1217	20.7523	27.1852	24.7722	19.7472	19.8952	24.7987	31.785	22.2451	29.867	20.4942	41.0201	20.878	17.5505	33.9476	32.4579	13.8479	21.434	20.9853	19.3472	13.6949	20.4739	23.9008	19.783	13.326	23.0234	28.7051	22.07	20.2941	16.1481	18.1693	20.202	17.3312	16.2775	13.0588	15.692
MA_5776845g0010	Specific	NE	NE	'stress.biotic.PR-proteins'	0	0	0	0	0	0	0	0	0	0	0	0	0	0	0	0	0	0	0	0	0	0	0	0	0	0	0	0	0	0	0	0	0	0	0	0
MA_9738246g0010	Archeaplastidia I	NE	NE	'not assigned.unknown'	0	0	0	0	0	0	0	0	0	0	0	0	0	0	0	0	0	0	0	0	0	0	0	0	0	0	0	0	0	0	0	0	0	0	0	0
MA_7972828g0010	Archeaplastidia I	NE	NE	'cell.organisation.cytoskeleton.mikrotubuli'	0	0.0859307	0	0.09348	0.255792	0	0.201616	0.0506131	0.104683	0.0517626	0.0556909	0	0.180371	0	0.0619482	0.119771	0	0.219273	0.183678	0.0634336	0	0	0	0.0443564	0.0431262	0.368374	0	0	0	0	0	0	0.169085	0	0	0.0533741
MA_2468g0010	Gymnospermae	NE	NE	'signalling.receptor kinases.legume-lectin'	0	0	0	0	0	0	0	0.0506131	0	0	0	0.0657373	0.0901856	0	0	0	0	0.109637	0.0918392	0	0	0	0	0	0	0	0	0	0	0	0	0	0	0	0	0
MA_38774g0020	Specific	NR	NR	'protein.postranslational modification.kinase.receptor like cytoplasmatic kinase VII'	5.66669	6.57369	4.60612	3.83268	8.69694	5.1159	7.30857	7.13645	4.44901	5.5386	5.68047	6.83668	3.69761	5.63054	8.54885	5.50946	4.44286	4.93365	4.2246	3.99631	4.71066	6.40593	4.43574	3.85901	6.25329	4.2363	4.88283	5.65207	6.19623	5.77994	5.51871	6.62575	7.60881	8.27	6.20909	6.83189
MA_1148680g0010	Specific	NE	NE	'not assigned.unknown'	0.134921	0.257792	0	0.28044	0.153475	0.17053	0.151212	0.303679	0.157024	0.155288	0.167073	0.197212	0	0	0	0.359313	0	0	0.137759	0	0	0.565229	0.313111	0	0.129378	0.13814	0.147964	0.269146	0	0.178761	0	0	0.126814	0	0	0.160122
MA_822732g0010	Archeaplastidia I	NE	NE	'signalling.calcium'	0	0	0	0	0	0	0	0	0	0	0	0	0	0	0	0	0	0	0	0	0	0	0	0	0	0	0	0	0	0	0	0	0	0	0	0
MA_462351g0010	Streptophyta	NR	NR	'secondary metabolism.phenylpropanoids.lignin biosynthesis.PAL'	1.84392	4.3395	1.30958	5.56206	0.869694	2.33058	1.15929	5.71928	3.71624	1.81169	1.94918	5.06177	3.20159	2.45588	7.74353	3.47336	0.288498	1.58973	2.43374	4.50378	0	1.06765	2.13959	1.0202	6.16704	3.5456	0.838465	0.762581	2.33069	1.3705	7.55639	2.27354	2.494	3.47865	5.86414	2.82883
MA_10430022g0010	Archeaplastidia I	NR	NR	'not assigned.unknown'	21.6773	22.2131	20.4115	21.8276	18.724	24.2721	22.0265	16.4999	24.9668	18.6863	17.8768	18.1435	14.7003	22.8217	20.5049	25.2717	19.0985	17.8708	19.6077	22.8995	19.5225	24.5561	20.1435	23.5976	20.7868	15.4717	22.0467	15.0722	20.2372	22.7027	23.4333	19.5525	18.4725	27.6979	23.013	25.1926
MA_456430g0010	Streptophyta	NR	NR	'not assigned.unknown'	2.11376	2.01937	2.39338	2.1033	1.89286	1.53477	3.17545	2.37882	3.14048	2.0705	2.50609	4.14145	2.25464	2.99497	4.64612	3.59313	2.13488	3.2891	2.75518	2.34704	2.91381	2.82615	1.66992	3.54851	4.65762	4.28235	4.68554	1.88402	3.29708	2.68142	2.7169	3.24792	3.71986	1.96905	2.95671	2.50858
MA_481299g0010	Viridiplantae	NE	NE	'RNA.regulation of transcription.PHOR1'	0	0	0	0	0	0	0	0	0	0	0	0	0	0	0	0	0	0	0	0	0	0	0	0	0	0	0	0	0	0	0	0	0	0	0	0
MA_5483851g0010	Embryophyta	NE	NE	'not assigned.unknown'	0.629632	0	0	0	0.102317	0.284217	0.100808	0.556744	0	0	0	0.328686	0.0901856	0	0	0.239542	0	0	0	0	0	0	0	0	0.345009	0.644654	0	0.224289	0.113692	0	0.424516	0.519667	0	0.13127	0.689898	0
MA_561902g0010	Viridiplantae	NR	NR	'protein.postranslational modification'	6.11642	1.50379	1.30958	1.68264	0.0511585	1.47793	0.403232	6.42787	2.04131	2.95047	0.111382	4.07571	1.8939	0.658893	4.64612	4.07221	1.61559	0.931911	8.40329	8.3098	2.76812	2.13531	1.77429	3.63723	4.83013	5.0191	2.95929	1.88402	3.58131	1.13215	12.4808	3.70263	7.60881	0.656349	3.99156	0.533741
MA_230105g0010	Specific	NE	NE	'secondary metabolism.flavonoids.anthocyanins.anthocyanidin reductase'	0	0	0	0	0	0	0	0	0	0	0	0	0	0	0	0	0	0	0	0	0	0	0	0	0	0	0	0	0	0	0	0	0	0	0	0
MA_10435189g0010	Viridiplantae	NR	NR	'not assigned.unknown'	3.86774	3.99578	4.06423	3.36528	3.3253	3.75166	4.38514	3.74537	3.24516	4.29629	3.73129	3.94424	2.79575	3.83356	3.65494	2.99427	2.76958	3.56319	3.07661	4.37692	3.88508	2.44933	3.65296	3.85901	5.17514	3.68374	2.66336	3.45405	3.12654	4.64779	4.07535	3.31288	2.62081	5.25079	4.48434	6.35152
MA_175360g0010	Streptophyta	NR	NR	'RNA.RNA binding'	0.674606	0.687445	1.21927	0.65436	0.511585	0.85265	0.957675	0.80981	0.732779	0.414101	0.946745	0.986059	0.766578	1.19799	0.619482	0.479084	0.807793	1.15118	0.872472	0.951504	1.01983	0.879245	1.0437	0.665346	0.862523	0.368374	1.18372	1.03173	1.08008	0.417109	0.849032	0.714542	1.05678	1.05016	0.591342	0.693864
MA_102288g0010	Specific	NR	NR	'transport.misc'	41.106	43.2661	37.1199	46.7868	40.0059	45.5884	60.2327	39.7313	37.7905	46.8969	49.5649	54.7592	48.1591	56.2455	51.9126	50.3038	45.698	50.4328	38.7561	56.5827	52.4	44.3391	43.1571	50.034	46.8781	56.5454	53.7111	45.7549	52.2416	53.4496	44.6591	49.4333	47.7664	48.3073	48.5393	51.8796
MA_117729g0010	Specific	NE	NE	'not assigned.unknown'	0	0	0	0	0	0	0	0	0	0	0	0	0	0	0	0	0	0	0	0	0	0	0	0	0	0	0	0	0	0	0	0	0	0	0	0
MA_7783148g0010	Embryophyta	NE	NE	'DNA.synthesis/chromatin structure'	0	0	0	0	0	0.0568434	0	0	0	0	0	0	0	0	0	0	0	0	0.0459196	0.0634336	0	0	0	0	0	0	0	0	0	0.119174	0	0	0	0	0	0
MA_703574g0010	Specific	NE	NE	'not assigned.no ontology'	0	0	0	0	0	0	0	0	0	0	0	0	0	0	0	0	0	0	0	0	0	0	0	0	0	0	0	0	0	0	0	0	0	0	0	0
MA_191308g0010	Embryophyta	NR	NR	'stress.biotic'	22.8466	21.8264	18.7858	18.4623	7.92956	29.8428	19.8088	15.2346	22.4021	31.5234	9.63452	26.8208	20.1114	14.8551	35.3724	38.0871	6.75084	19.3509	17.4494	14.7166	15.8317	20.9763	14.4553	35.5295	20.4849	25.8322	15.5856	23.1017	41.6114	22.1664	18.7636	36.8963	15.2176	18.4434	43.5129	19.3748
MA_69306g0030	Specific	NR	NR	'not assigned.no ontology.ABC1 family protein'	19.2487	17.9165	13.5474	15.2372	16.78	17.6214	22.9842	16.2468	12.2479	16.2017	17.8211	17.4861	12.4005	18.3891	14.6817	16.5284	15.6366	17.213	15.2453	17.1271	21.2708	19.0294	13.9856	12.4198	17.6817	13.1233	15.0431	16.7319	15.2348	13.9434	16.7259	12.1472	12.6814	17.5902	12.3689	21.8834
MA_12806g0020	Streptophyta	NR	NR	'not assigned.unknown'	11.6032	12.9755	10.8379	11.2176	11.3572	10.6866	14.6676	12.0965	11.0964	11.8019	10.5256	13.4761	8.47745	12.1596	10.1595	11.9771	9.98202	11.7311	9.50536	12.2427	12.8208	9.7973	10.8545	9.84713	12.2478	13.1233	14.7964	11.349	11.9377	14.1221	12.7355	13.5113	12.7659	17.0651	12.7631	13.2902
MA_44898g0020	Archeaplastidia II	NE	NE	'misc.UDP glucosyl and glucoronyl transferases'	0	0.0429653	0	0	0	0.0568434	0	0	0	0.155288	0.278454	0.0657373	0	0	0	0	0	0	0	0	0	0.18841	0	0	0	0.230234	0	0.224289	0.284231	0	0.25471	0.38975	0	0.196905	0.0492785	0
MA_10429651g0020	Specific	NR	NR	'signalling.receptor kinases.leucine rich repeat XII'	0.0899474	0.386688	0	0.09348	0.66506	0.51159	0.907271	0	0	0.20705	0.66829	1.24901	0.0901856	0.179698	1.05312	0.239542	0	0.32891	0.0918392	0.317168	0.679888	0.314016	0	0.0443564	0.129378	0.0460467	0	0.134573	0	0.536283	0.424516	0.0649583	0.760881	0.721984	1.08413	0.0533741
MA_49450g0010	Specific	NE	NE	'misc.peroxidases'	0.0899474	0.0859307	0.0903162	0	0.0511585	0.0568434	0	0.0506131	0	0	0	0	0.0450928	0	0	0.119771	0	0	0	0	0.194254	0	0	0	0	0	0.246607	0.0448577	0.0568462	0	0	0	0.0422712	0	0	0
MA_9578301g0010	Archeaplastidia I	0.00652655	12	'cell.organisation.cytoskeleton.mikrotubuli'	0.989422	1.1171	2.52885	0.9348	2.40445	0.909494	2.01616	1.82207	2.09365	1.86345	2.50609	1.97212	3.06631	2.09648	2.47793	2.63496	3.23117	3.2891	4.04092	1.39554	1.50547	2.32372	2.818	3.85901	0.905649	1.28931	3.15658	2.10831	1.81908	1.01298	1.27355	1.16925	1.85993	1.05016	3.10454	0.90736
MA_140698g0020	Specific	NE	NE	'not assigned.unknown'	0	0	0	0	0	0	0	0	0	0	0	0	0	0	0	0	0	0	0	0	0	0	0	0	0	0	0	0	0	0	0	0	0	0	0	0
MA_8438880g0010	Specific	NR	NR	'signalling.receptor kinases.S-locus glycoprotein like'	0.314816	1.20303	0.0451581	0.51414	0.255792	0.17053	0.655251	0.455518	0.889803	0.465863	0.0556909	0.72311	0.676392	0.419296	0.309741	0.359313	0.865493	0.603001	0.229598	1.52241	0.339944	0.0628032	0.260926	0.754059	1.20753	1.10512	1.08507	0.672866	0.739	2.02596	1.61316	2.72825	1.43722	0.0656349	1.87258	1.60122
MA_390509g0010	Embryophyta	NE	NE	'stress.biotic'	0	0	0	0	0	0	0	0	0	0	0	0	0	0	0	0	0	0	0	0	0	0	0	0	0	0	0	0	0	0	0	0	0	0	0	0
MA_10430969g0010	Specific	NR	NR	'not assigned.unknown'	2.65345	0.902272	0.722529	0.37392	0.818535	0.909494	2.72181	3.18863	1.30853	0.828201	2.33902	1.90638	1.30769	2.75537	1.30091	0	2.88498	1.15118	0.367357	2.91794	2.86524	2.07251	1.72211	2.97188	3.45009	1.93396	2.66336	2.24289	2.10331	1.96637	2.12258	2.14363	1.39495	1.05016	3.69588	1.12086
MA_10348903g0010	Streptophyta	NE	NE	'not assigned.unknown'	0	0	0	0	0	0	0	0	0	0	0	0	0	0	0	0	0	0	0	0	0	0	0.208741	0	0	0	0	0	0	0	0	0	0	0	0	0
MA_165422g0020	Specific	NE	NE	'not assigned.unknown'	0	0	0	0	0	0	0	0	0	0	0	0	0	0	0	0	0	0	0	0	0	0	0	0	0	0	0	0	0	0	0	0	0	0	0	0
MA_10436931g0050	Embryophyta	NR	NR	'RNA.regulation of transcription.WRKY domain transcription factor family'	3.01324	2.49199	2.2579	1.8696	2.86487	3.18323	3.57868	2.93556	2.09365	2.69165	1.28089	3.41834	2.61538	1.85688	2.84962	3.23381	1.67329	1.37046	0.964312	3.04481	2.13679	2.76334	2.71363	1.86297	2.50132	1.4735	1.97286	1.88402	2.72862	3.99233	2.29239	3.8975	2.66308	2.49413	3.59733	3.78956
MA_48786g0010	Archeaplastidia I	NR	NR	'not assigned.unknown'	14.0768	17.4439	15.8053	19.4906	15.9103	19.2131	20.1112	16.8036	16.6969	19.3592	21.9422	18.8009	14.2944	21.0846	18.4606	15.4504	16.4444	18.693	15.7045	17.5077	16.7058	18.2757	19.726	19.5612	17.3367	18.741	18.1996	14.9825	23.0795	19.6041	18.0844	22.1508	17.1621	20.0186	18.7751	17.0263
MA_13618g0010	Archeaplastidia I	NR	NR	'not assigned.unknown'	0.539685	0.257792	0.0451581	0.28044	0.204634	0.227373	0.655251	0.404905	0.628096	0.362338	0.334145	1.0518	0.31565	0.539095	0.68143	0.359313	0.230798	0.548183	0.734714	0.634336	0.437071	0.314016	0.365296	0.221782	0.603766	0.920935	0.591858	0.358862	0.795846	0.59587	0.0849032	0.129917	0.380441	0.26254	0.0985569	0.106748
MA_33471g0020	Streptophyta	0.00652655	23	'RNA.regulation of transcription.bZIP transcription factor family'	16.3255	23.3731	15.7602	20.7993	16.7288	17.1099	25.202	12.2484	13.9751	17.7546	14.3126	23.9941	15.2865	15.1545	19.2659	15.0911	7.61634	11.0733	13.6381	21.6308	16.1716	11.9326	14.0378	19.2063	14.8785	18.1885	18.4956	16.1936	17.1107	20.6767	20.5466	25.3987	19.487	22.2502	23.6044	23.538
MA_60149g0020	Streptophyta	0.00906165	22	'not assigned.unknown'	0.764553	1.20303	0.135474	1.21524	0.0511585	0.113687	0.151212	0.303679	0.157024	0.310575	0.278454	0.591636	0.0450928	0	0.557534	0.479084	0.115399	0.164455	0.229598	0.444035	0.0971269	0.0628032	0.626222	0.443564	0.258757	0.966982	0.641179	0.583151	1.42115	2.02596	0.849032	1.94875	0.211356	0.459444	2.46392	1.17423
[truncated: 35,502 more rows]
