# Supplementary material for: Kingdom-wide comparison reveals the evolution of diurnal gene expression in Archaeplastida
Source: Nat Commun. 2019 Feb 13;10:737. doi: 10.1038/s41467-019-08703-2 (PMC6374488; doi:10.1038/s41467-019-08703-2)
Supplement: Supplementary file 13 — Supplementary Data 10 [file 41467_2019_8703_MOESM13_ESM.xlsx]

## Sheet: Sheet1
Supplementary Data 10. O. sativa matrix.
GeneName	Phylostratum	pVal	phase	Annotation	L4	L4.1	L8	L8.1	L12	L12.1	D4	D4.1	D8	D8.1	D12	D12.1
LOC_Os07g37550	Archeaplastidia II	1.6e-06	6	'PS.lightreaction.photosystem II.LHC-II'	21635.2	24862.8	17239.2	18953.9	7588.6	8311.6	1956.1	2520.9	5758.1	6468.1	13115.7	15203.1
LOC_Os04g38410	Streptophyta	1.6e-06	6	'PS.lightreaction.photosystem II.LHC-II'	19696.2	19387.5	17966.9	16018.1	10424.8	10323.7	2958.7	3302	5483.8	5333.4	13591.8	15016.4
LOC_Os04g41560	Streptophyta	1.6e-06	8	'RNA.regulation of transcription.C2C2(Zn) CO-like, Constans-like zinc finger family'	13180.5	14126.8	14453.2	14130	6379.9	6091.9	2782.1	2446.4	1696.5	1577.5	4183.6	3684.8
LOC_Os03g15920	Embryophyta	1.6e-06	12	'not assigned.unknown'	2006.8	2239.3	10715.2	10729.8	11630.8	12233.8	8765	8080	1162.7	1348.3	440.2	414.9
LOC_Os07g06660	Archeaplastidia I	1.6e-06	4	'Biodegradation of Xenobiotics.lactoylglutathione lyase'	14116.2	15437.9	10622	10909.8	4211.8	3950.6	2788.8	2441.6	6736.6	5907.7	12159.5	13620.8
LOC_Os12g08770	Viridiplantae	1.6e-06	4	'PS.lightreaction.photosystem I.PSI polypeptide subunits'	20443.1	20863.8	15785.3	15419.9	9847.3	9211.4	6349.2	6827.6	13719.5	13350.4	17564.5	18884.9
LOC_Os05g01530	Archeaplastidia I	1.6e-06	4	'not assigned.unknown'	12849.6	11630.6	9448.4	8164.7	2744.9	2376.9	1408.6	1230.3	5973.7	4572	10948.4	10060.9
LOC_Os11g02610	Streptophyta	1.6e-06	6	'signalling.light'	13709.7	12878.7	8505.3	11075.3	4117.7	4453.5	1466.3	1425.4	2455.2	2790.4	7033.6	8376.2
LOC_Os03g54130	Viridiplantae	1.6e-06	2	'protein.degradation.cysteine protease'	9660.1	10315.8	3371.1	3712.7	568.1	600.5	3347	2974.4	5759.8	6299.8	12783.5	13809.7
LOC_Os10g18370	Archeaplastidia II	1.6e-06	2	'not assigned.no ontology'	8062.4	7390.5	1842.9	1629.7	859.5	671.7	989.6	874.3	5995.2	6266.5	12298.1	13502.6
LOC_Os08g34210	Archeaplastidia II	1.6e-06	2	'glycolysis.cytosolic branch.non-phosphorylating glyceraldehyde 3-phosphate dehydrogenase (NPGAP-DH)'	10556.9	10189.5	6033.1	5875.1	3565.9	3659.4	3920.3	4103.9	8433.3	7752.4	12495.6	15282.3
LOC_Os06g21380	Prokaryotic	1.6e-06	4	'protein.degradation'	9694.4	10646.2	6572.9	6813.5	1630.3	1852.9	1517.9	1285.3	3207.8	3370.6	7822.5	8492.7
LOC_Os01g70170	Streptophyta	1.6e-06	12	'OPP.non-reductive PP.transaldolase'	8413.6	8502.3	13359	12563.1	15100.8	13413.6	12521.3	11047.6	7143.3	6704.6	5400.2	5297.4
LOC_Os09g37330	Specific	1.6e-06	18	'hormone metabolism.auxin.induced-regulated-responsive-activated'	5644.9	6413.2	7257.8	7751.1	11956	11646.5	17981.9	14402.8	13681.5	13419.2	9146.8	10120.7
LOC_Os06g50080	Streptophyta	1.6e-06	18	'development.unspecified'	1375.6	1727.2	3147.4	3281.1	7122.1	7044.5	10960.3	9569.3	7793.8	7597.3	3358.8	3664.5
LOC_Os02g39360	Streptophyta	1.6e-06	2	'RNA.regulation of transcription.C2C2(Zn) CO-like, Constans-like zinc finger family'	8921.4	9025.6	5589.5	5608.9	2562.7	2213.4	4009.9	3706.1	7562.7	7894.1	11239.3	13347.3
LOC_Os01g73170	Tracheophyta	1.6e-06	14	'misc.peroxidases'	3724.6	3878.6	6338	6228.3	10893.6	10747.8	8320	7882.5	5103.3	5632	3252.4	2652.7
LOC_Os10g28360	Archeaplastidia I	1.6e-06	6	'metal handling.regulation'	8657	9201.6	7878.4	7188.8	3925.4	3792.1	2190.3	1812.2	3337.9	3277.9	6765.9	6191.7
LOC_Os09g30340	Viridiplantae	1.6e-06	6	'PS.lightreaction.photosystem I.PSI polypeptide subunits'	9901.6	9755.5	7236.9	7384.9	5609.9	4877.2	1694.2	1541	3376.8	3241.8	6332.3	5957
LOC_Os03g43720	Archeaplastidia II	1.6e-06	2	'transport.misc'	1334.1	1059.6	462.5	505.2	40.5	109.1	279.7	242	970.8	841.3	2244.8	1841.1
LOC_Os05g25840	Prokaryotic	1.6e-06	6	'transport.ABC transporters and multidrug resistance systems'	8376.4	8223.2	7893	7026.2	3825.3	4075.3	2640.6	2541.6	3034.5	3027.3	4846.6	4668.6
LOC_Os12g44310	Prokaryotic	1.6e-06	6	'secondary metabolism.isoprenoids.carotenoids.carotenoid cleavage dioxygenase'	10519.6	10967.2	9703.8	9846.9	6482.7	6672.7	4060.7	3880.5	5152.1	5054.6	6961.2	6729.1
LOC_Os01g61400	Prokaryotic	1.6e-06	2	'protein.assembly and cofactor ligation'	6846.1	6637.3	4494	4328.7	2635.9	2450.5	2942.2	3036	5606.9	5499	8510.3	8602.2
LOC_Os07g26690	Prokaryotic	1.6e-06	2	'transport.Major Intrinsic Proteins.PIP'	9885.2	10140.8	7068.2	6883.4	6187	5279.8	6563.3	6668.9	8823.7	8938.4	11699.9	12627.1
LOC_Os03g18870	Archeaplastidia I	1.6e-06	12	'stress.abiotic.heat'	1161.9	1101.8	3995.1	3755.4	5190.3	4938.2	1386.7	1491.3	279.3	287.8	15.6	16.7
LOC_Os03g48000	Archeaplastidia I	1.6e-06	2	'transport.unspecified cations'	5100.8	4231.5	2939	2408	806	686.1	938.9	854.9	3571.8	2945.9	6913.9	5756.4
LOC_Os03g60509	Specific	1.6e-06	10	'not assigned.unknown'	4931.8	5224.8	7144.5	6823.1	5999.2	5680.3	3620.7	3447.6	2600.2	2146.9	3019	2750.1
LOC_Os05g51150	Prokaryotic	1.6e-06	12	'RNA.regulation of transcription.sigma like plant'	289.1	214.9	1872.5	1331.5	2850.4	2014.8	621.4	473.6	212.8	200.1	53.8	48.6
LOC_Os07g07320	Archeaplastidia I	1.6e-06	12	'misc.glutathione S transferases'	1142.7	1159.3	3323.5	3508.6	5547.2	5319.7	1270	1383.4	489.8	535.1	166.1	227.5
LOC_Os07g44290	Prokaryotic	1.6e-06	2	'protein.postranslational modification'	7453.3	7290.3	5287.2	5457.4	4213	4260.1	5001.5	5137.7	6724.1	7040.4	9190.2	9480.8
LOC_Os08g25624	Archeaplastidia I	1.6e-06	12	'transport.metabolite transporters at the envelope membrane'	1360.6	1339.8	3137.7	2905.2	4142.7	4678.7	1634.4	1971.8	986.3	1150.6	538.4	596.9
LOC_Os08g32930	Archeaplastidia I	1.6e-06	12	'not assigned.unknown'	985.1	949.8	3718.2	3365.7	3862.5	3786.8	1726.2	1718.2	783.8	783.7	310.4	385.7
LOC_Os10g35460	Streptophyta	1.6e-06	12	'cell wall.cellulose synthesis.COBRA'	462.6	322.3	1080.7	994.3	1262.9	1137.6	622.9	583	233.8	261.8	140.9	173.6
LOC_Os06g28194	Prokaryotic	1.6e-06	12	'glycolysis.plastid branch.phosphoglucomutase (PGM)'	470.6	507.7	3963.1	2732.6	7228.6	5351.7	529.1	529.7	381.7	305.7	31.9	39.1
LOC_Os04g37710	Viridiplantae	1.6e-06	2	'not assigned.unknown'	3767.5	4576.2	2098.6	2545.6	1149.1	1259	1650.6	1726.7	2939.2	2950.7	5913.6	7583.5
LOC_Os08g40160	Archeaplastidia I	1.6e-06	10	'PS.lightreaction.photosystem II.PSII polypeptide subunits'	2932.1	2465.4	4287.8	3732.6	3187.6	3095.3	830.5	1004.1	543.1	513.2	699.6	620.1
LOC_Os05g39770	Archeaplastidia I	1.6e-06	24	'amino acid metabolism.degradation.branched chain group.shared'	2833.1	2892.1	1713.8	1787.4	1428.2	1478.5	2047.2	2052.4	4326.3	4499.3	5038.6	5335.7
LOC_Os12g32760	Prokaryotic	1.6e-06	2	'transport.sugars'	3181	3019.7	2128.8	2041.2	508.6	453.9	716	601.3	2563.9	2819.8	5989.9	6990.3
LOC_Os09g38070	Streptophyta	1.6e-06	2	'not assigned.no ontology'	7551.9	7562.2	6009.3	5358.2	4705	4361.2	4882.7	4816.3	6047	6337.7	7870.9	8172
LOC_Os08g29720	Archeaplastidia I	1.6e-06	24	'transport.metabolite transporters at the mitochondrial membrane'	6747.5	6848.8	5102.6	5405.9	4876.1	4596.5	6652.6	6423.7	8244.5	7162.7	9029.7	9475.4
LOC_Os04g43390	Archeaplastidia I	1.6e-06	2	'misc.gluco-, galacto- and mannosidases'	3788.9	3618.2	2213.8	2306.1	283.4	355.4	1103.2	846.3	2572.7	2774.4	4049.9	3862.4
LOC_Os04g42520	Prokaryotic	1.6e-06	18	'nucleotide metabolism.salvage.phosphoribosyltransferases.aprt'	872.8	823.5	1337.3	1285.1	2295.1	2129.1	5253.5	4978.1	3618.3	3435.8	1908.3	1570.7
LOC_Os03g37640	Prokaryotic	1.6e-06	4	'transport.misc'	4351	4309.7	2934.1	2984.9	1392	1592.6	1090.7	1137	2093.8	2245.9	4118.8	4040.3
LOC_Os04g33750	Specific	1.6e-06	24	No Annotation	2605.6	2699.1	858.1	865.3	635.8	545.9	1175.8	1206.6	3025	2769.6	6654.1	7985.5
LOC_Os06g03520	Streptophyta	1.6e-06	16	'development.unspecified'	176.8	169.5	804	742.4	2605.2	2410.9	3081.7	3014.3	1423.4	1494.2	288.6	225.9
LOC_Os04g57210	Streptophyta	1.6e-06	2	'cell.organisation'	4354.6	4012.9	3311.5	3103.2	1669.3	1744.1	2531.6	2193.8	4005.6	3704.3	5219.9	4958.4
LOC_Os05g48200	Prokaryotic	1.6e-06	10	'N-metabolism.ammonia metabolism.glutamate synthase.NADH dependent'	518.4	346.9	3314.7	2602.1	2010.2	1953.2	97.9	144.4	1	5.1	32.4	17.3
LOC_Os01g50460	Archeaplastidia I	1.6e-06	2	'development.unspecified'	2321.3	2044.7	845.8	532.7	180.6	123.5	513.2	372.9	1538.3	1307	6656.8	5584.6
LOC_Os06g40440	Embryophyta	1.6e-06	16	'not assigned.unknown'	1719.5	1798.3	2605	2820	3661.5	4240.9	4698.9	5194.1	3295.1	3559.7	2077.9	2367.1
LOC_Os04g57020	Archeaplastidia I	1.6e-06	6	'not assigned.unknown'	5003.7	5183	4615.4	4692.6	3266.1	3154.6	2405.2	2086.7	2473.6	2476.5	3604.4	3625.1
LOC_Os11g25260	Archeaplastidia I	1.6e-06	12	'nucleotide metabolism.degradation'	1493.1	1434.4	2960.1	3285.8	3455.8	3459.2	1892.6	2313.4	1216	1426.5	760	863.1
LOC_Os02g58310	Prokaryotic	1.6e-06	2	'not assigned.unknown'	1908.8	2114.7	643.1	694.2	29.2	60.3	77.3	129.9	727.2	918.3	2929.1	4030.7
LOC_Os02g40510	Viridiplantae	1.6e-06	12	'RNA.regulation of transcription.Psudo ARR transcription factor family'	415.4	265.2	2273.8	1906.2	4077.2	3605.5	573	458.9	253.6	180.9	104.7	80
LOC_Os01g73000	Archeaplastidia I	1.6e-06	2	'protein.degradation.ubiquitin.E3.RING'	3538.5	3641.4	2584.8	2498.2	1592.3	1421.7	2247.2	2471.7	2920	3209.1	4882.2	4745.9
LOC_Os02g46980	Archeaplastidia I	1.6e-06	4	'not assigned.no ontology.pentatricopeptide (PPR) repeat-containing protein'	2399.9	2511.5	1652	1726.3	540.4	649.3	266.2	369.8	680.6	678.8	2084.3	2323.7
LOC_Os01g01160	Archeaplastidia I	1.6e-06	4	'stress.abiotic.heat'	3117.8	3258.2	2510.3	2264.2	1031.9	1010.7	876.4	957.4	1451.7	1459.7	2963.2	2588.2
LOC_Os04g33060	Streptophyta	1.6e-06	4	'not assigned.unknown'	3894.2	3894.5	2329.8	2351.4	1681.2	1645.5	1170.8	1156.6	1983.6	1907.3	3513.7	3398.7
LOC_Os07g36190	Archeaplastidia I	1.6e-06	24	'secondary metabolism.isoprenoids.mevalonate pathway.isopentenyl pyrophosphate:dimethyllallyl pyrophosphate isomerase'	2936.2	3259	1862.1	1884.6	1660.7	1784.9	2109.3	2473.3	3485.9	3294.6	7053.8	6657.1
LOC_Os01g52640	Archeaplastidia I	1.6e-06	24	'signalling.light'	1796.1	1929.4	1084.8	1151.3	801.3	893.6	1331.7	1242.5	2589.2	2654.5	3605.2	4114.9
LOC_Os07g42200	Streptophyta	1.6e-06	6	'protein.postranslational modification.kinase.receptor like cytoplasmatic kinase VII'	3204.1	3232.4	3200	2835.2	1625	1604.5	1049.1	998.9	1590.7	1537.7	2185.1	1802.1
LOC_Os02g37070	Specific	1.6e-06	14	'not assigned.unknown'	274.2	324.7	836.2	1094.8	2879.3	3132.4	1776.9	1704	637.6	791.9	119	173
LOC_Os03g10340	Archeaplastidia I	1.6e-06	12	'protein.synthesis.ribosomal protein.eukaryotic.40S subunit.S3A'	5095.9	5076.6	6475.3	6406.9	6919.3	6583.1	5804.4	6318.7	5072.7	4985.2	4940.2	4982.7
LOC_Os02g42310	Viridiplantae	1.6e-06	4	'protein.degradation.serine protease'	3611.2	3556.1	3037.7	2724.3	1939.7	2067	1730.3	1672.1	2108.7	2164.4	3138	3341.3
LOC_Os07g38440	Specific	1.6e-06	12	'not assigned.unknown'	213	240.9	1338.3	1443.7	1948.5	1969.7	362.8	436.5	159.3	161.6	56.9	18.7
LOC_Os01g63620	Streptophyta	1.6e-06	12	'not assigned.unknown'	809.5	626.9	1655.4	1594.6	2063.1	2086.9	1485.1	1253.4	612.4	514.9	211.4	193.8
LOC_Os10g10180	Prokaryotic	1.6e-06	6	'lipid metabolism.Phospholipid synthesis'	1612.5	1816.6	1362.5	1465.9	800.9	908.3	419.5	452.3	666	732.1	1141.4	1263.8
LOC_Os06g03560	Streptophyta	1.6e-06	14	'transport.peptides and oligopeptides'	1114.9	901.9	1634.7	1439.7	2660.1	2581.1	1763.6	1958.4	1383.2	1439	410.6	393.7
LOC_Os04g48880	Archeaplastidia I	1.6e-06	2	'secondary metabolism.isoprenoids.carotenoids.carotenoid beta ring hydroxylase'	1260.6	1470.1	478.1	509.7	179	174.1	185.4	179.7	880.2	823.6	2241.3	2296.6
LOC_Os08g04180	Prokaryotic	1.6e-06	10	'amino acid metabolism.synthesis.aromatic aa.tryptophan.tryptophan synthase'	2161.4	2132.5	4045.1	3437.2	2825.9	2769.6	2046.5	2056.7	1664.4	1665.8	1781.2	1717
LOC_Os07g43330	Streptophyta	1.6e-06	4	'RNA.regulation of transcription.unclassified'	3428.5	3343.8	2874	2658.3	2040.6	1915.1	1910	1860	2326.1	2227.1	2978.5	3197.7
LOC_Os03g51010	Archeaplastidia I	1.6e-06	2	'not assigned.no ontology'	2087.2	1709.8	1239.9	1222.4	575.3	559.2	1128.7	862.1	1688.1	1395.8	2720.8	2208.8
LOC_Os06g16290	Archeaplastidia II	1.6e-06	14	'protein.synthesis.ribosome biogenesis.Pre-rRNA processing and modifications.snoRNPs'	1092.5	911.6	1597.8	1588.1	2755	2267.3	1683.1	1906.9	1219.3	1504.9	733.4	548.9
LOC_Os03g40100	Archeaplastidia I	1.6e-06	2	'amino acid metabolism.misc'	1642.3	1704.3	1084.7	1145.2	726.1	620.7	1049.9	887.8	1535.2	1601.1	2770.2	2612.4
LOC_Os12g37970	Angiospermae	1.6e-06	6	'RNA.regulation of transcription.MYB domain transcription factor family'	1714.1	1529.1	1401.9	1392.3	642.3	601	384.9	267.1	419	443.7	872.8	794.9
LOC_Os07g44190	Archeaplastidia I	1.6e-06	12	'protein.synthesis.ribosome biogenesis.Pre-rRNA processing and modifications.snoRNPs'	1510.9	1351.9	2057.8	1870.9	3505.8	3136.7	1862	1801.3	1281.3	1333.8	871.5	981.2
LOC_Os03g39760	Specific	1.6e-06	4	'misc.cytochrome P450'	1426.2	1266	730.1	611.1	240.4	193.4	63.1	95.2	363.8	310.2	1150.4	1070.8
LOC_Os03g11550	Tracheophyta	1.6e-06	24	'not assigned.unknown'	816.1	805.9	516.6	492	443.5	389.9	711.1	621.5	1741.9	1327.5	2280.4	1774.8
LOC_Os06g10650	Archeaplastidia I	1.6e-06	2	'protein.postranslational modification'	1869.7	2003.6	1285.8	1415.2	872.6	918.8	1192.9	1157.4	1725.6	1570.8	2055.7	2443.8
LOC_Os02g37250	Specific	1.6e-06	22	'not assigned.unknown'	201.9	141.7	26.1	26.8	117.7	136.8	698.1	598.6	1282	995.2	936.4	807.9
LOC_Os04g41470	Archeaplastidia I	1.6e-06	24	'protein.degradation.ubiquitin.E3.RING'	2097.8	2091.1	1823	1657.2	1375.5	1356.8	2006.9	1856.7	2640.6	2319.1	2753.4	2654.6
LOC_Os07g10660	Archeaplastidia I	1.6e-06	16	'protein.synthesis.ribosomal protein.eukaryotic.40S subunit.S2'	887.7	993.5	1434.6	1537.9	1955.9	1919.3	2067.6	2323.3	1709.1	1901.5	1231.2	1281.2
LOC_Os10g07229	Prokaryotic	1.6e-06	12	'misc.alcohol dehydrogenases'	944.5	997.7	1406.4	1358.6	2844.7	2829.9	1001.4	1193.4	780.5	702.3	506.3	434.8
LOC_Os04g53180	Specific	1.6e-06	6	'not assigned.unknown'	1414.7	1261.4	951.5	838.2	378.6	383.7	138.4	175.8	215.1	205.8	592.3	548.3
LOC_Os02g31874	Archeaplastidia II	1.6e-06	2	'not assigned.unknown'	1875.8	1938.2	1576.6	1357.9	1105.3	1158.8	1319.7	1304.3	1783	1749.8	2169.8	2069.1
LOC_Os03g25920	Viridiplantae	1.6e-06	14	'transport.amino acids'	1061	1013.4	1184.2	1210	2420	2314.5	1522	2201.5	1065.6	1114.1	950	880.9
LOC_Os02g42220	Specific	1.6e-06	12	'transport.peptides and oligopeptides'	1070	1084.5	1478.8	1293.8	1947.7	1843.1	1211.4	1134.2	1000.9	874	659	651
LOC_Os03g31230	Streptophyta	1.6e-06	6	'RNA.regulation of transcription.MYB domain transcription factor family'	2984.7	3042.8	2862.6	2838	2342.5	2319.6	2244.1	2167.6	2315.1	2295.8	2671.1	2369.3
LOC_Os02g03740	Archeaplastidia II	1.6e-06	2	'Co-factor and vitamine metabolism'	1628.6	1757.5	1254.5	1179	1099.8	1084.3	1131	1108.5	1301.8	1286	2213.5	2072.3
LOC_Os04g28250	Angiospermae	1.6e-06	10	'protein.degradation.cysteine protease'	933.6	958.4	1194.3	1533.7	1095.9	1100.4	704	891	548.4	478.7	584.5	703
LOC_Os01g03110	Embryophyta	1.6e-06	16	'not assigned.unknown'	501.7	571.1	844.5	752.1	1060.7	1215.5	1255.1	1229.2	973.6	1008	626.3	672.6
LOC_Os10g41749	Archeaplastidia I	1.6e-06	2	'not assigned.no ontology'	1121.5	1072.2	773.8	834.2	451.1	459.8	659.6	647.7	896	906	1753.6	1678.3
LOC_Os01g51540	Viridiplantae	1.6e-06	2	'nucleotide metabolism.degradation'	851.8	815.2	455	532.3	126.8	173.6	303.7	300.4	569.5	603.7	873.4	901.7
LOC_Os12g38750	Viridiplantae	1.6e-06	12	'misc.acid and other phosphatases'	294.2	280.6	692.7	542.4	1199.5	1014.8	517.1	459.1	140.9	172.6	93.1	86.2
LOC_Os05g49590	Archeaplastidia I	1.6e-06	24	'signalling.light'	1174.5	1093.6	914	924.4	734.4	900.3	1093.2	1043.1	1380.1	1348.6	2026.6	1810.7
LOC_Os12g43720	Archeaplastidia I	1.6e-06	2	'not assigned.unknown'	623.6	571.4	234.3	241.6	95.1	152.5	218.1	162.3	378.1	369.3	1862.2	1553.7
LOC_Os07g41090	Archeaplastidia I	1.6e-06	6	'RNA.regulation of transcription.HDA'	1904.4	1939.6	1783.2	1869.7	1567.3	1569.4	1308.1	1155.6	1450.3	1380.8	1745.3	1672.7
LOC_Os05g41130	Archeaplastidia I	1.6e-06	14	'protein.degradation.ubiquitin.E3.SCF.FBOX'	795	831.5	1109.4	1057.2	1346.7	1386.7	1176.8	1163.2	864.5	833.8	709.9	771.7
LOC_Os06g22070	Viridiplantae	1.6e-06	14	'not assigned.no ontology'	467.3	435.1	641.1	542.7	1066.1	1093.7	744.7	810.4	494	523.2	348.7	325.4
LOC_Os01g59020	Archeaplastidia I	1.6e-06	4	'misc.cytochrome P450'	751.4	696.4	416.2	450.6	251.1	262.1	174	235.1	292.7	407.1	681.3	542.6
LOC_Os03g20090	Archeaplastidia II	1.6e-06	10	'RNA.regulation of transcription.MYB domain transcription factor family'	323.3	331	623.1	619.2	488.1	454.1	194.1	194.4	132.5	152.4	152.8	152.7
LOC_Os02g54140	Prokaryotic	1.6e-06	2	'stress.abiotic.heat'	422.3	376.6	326.2	314.7	60.4	91.9	237.5	156.2	357.6	363.7	1162.1	917.8
LOC_Os03g10930	Archeaplastidia I	1.6e-06	14	'protein.synthesis.ribosomal protein.prokaryotic.mitochondrion.L51/S25/CI-B8'	714.3	793.5	906.6	898.5	1104.7	1128.8	1016.7	1063.4	843.5	885.7	630.2	662.7
LOC_Os10g02410	Specific	1.6e-06	24	'not assigned.unknown'	334	334.2	243.6	221.2	193.4	205.1	317.9	272.9	508.5	506.7	704.2	555.4
LOC_Os11g07440	Prokaryotic	1.6e-06	12	'major CHO metabolism.degradation.sucrose.invertases.neutral'	288.7	254.5	431.2	492.1	522	544.5	406.9	358.1	252	197.9	126.7	192.9
UniRef90_Q0DEV3	Specific	1.6e-06	6	No Annotation	690	681.4	271.3	289.9	97.3	71.7	13.8	29.7	34.5	42.6	140.7	109.6
LOC_Os03g46300	Embryophyta	1.6e-06	2	'not assigned.unknown'	278.5	301.2	181	171.9	55	67.2	90.4	149.7	200.9	274.1	420.5	344.5
LOC_Os06g45670	Prokaryotic	1.6e-06	18	'PS.photorespiration.glycine cleavage.H protein'	266.7	228.1	296.5	302.9	399.1	434.8	555.1	580.9	439.9	495.7	384.6	398.4
LOC_Os12g09540	Prokaryotic	1.6e-06	16	'nucleotide metabolism.synthesis.purine.GAR Synthetase'	45.1	71.5	100.5	92.5	135.6	140.9	151.8	207.3	101.5	120.5	77.2	76.4
LOC_Os06g28630	Specific	1.6e-06	6	'not assigned.unknown'	237	238.7	98.7	132.3	74.4	75.7	37	51.8	56.5	53.2	85.8	81
LOC_Os01g07840	Specific	1.6e-06	24	No Annotation	52.7	52.2	35	32.6	25.2	31.7	42.2	43.5	68.4	66.6	99.1	79.7
LOC_Os07g34570	Archeaplastidia I	9.62e-06	12	'Co-factor and vitamine metabolism.thiamine'	6361.9	3996.5	20697.7	17561.6	22571.8	19305.4	8342	8422	2142.8	1518.2	336.4	358.4
LOC_Os11g47970	Archeaplastidia I	9.62e-06	4	'PS.calvin cycle.rubisco interacting'	25647.2	26041.7	18815.9	16848.6	10210.3	11648.9	6311	9847.8	17113.6	16699.1	24930.2	24461.2
LOC_Os08g39370	Archeaplastidia I	9.62e-06	8	'transport.unspecified cations'	11223.3	12162.3	12195.8	11340.4	2814.9	2988.4	499.5	501.8	417.3	454.9	1844.8	1933.5
LOC_Os03g38730	Streptophyta	9.62e-06	2	'not assigned.no ontology'	16746.2	19873	12457	12932.9	4349.8	5594.8	7435.6	8035.1	13051.9	14193.6	18339	20971.6
LOC_Os03g64020	Archeaplastidia II	9.62e-06	8	'PS.lightreaction.cyclic electron flow-chlororespiration'	11512.5	11923.9	11554	12265.2	10174.8	10527.7	2511.2	2991.4	2003.9	2229.1	3306.9	3136.4
LOC_Os02g49870	Prokaryotic	9.62e-06	4	'not assigned.unknown'	12750.5	10760.1	9055.7	7875.2	4419.4	3608.3	2722	2265.1	6713.8	5965	11688.4	10153.9
LOC_Os10g41780	Prokaryotic	9.62e-06	4	'tetrapyrrole synthesis.chlorophyll b synthase'	8796.4	7828.7	7296.3	6727.7	2446.1	2193.7	734.7	646.5	2651.3	2491.1	8537.1	7717.3
LOC_Os05g05600	Streptophyta	9.62e-06	4	'development.unspecified'	8295.4	8961.4	5317.5	5574.8	1969.9	1864.4	854.2	792.7	2563.7	2669.5	8322.4	7966.2
LOC_Os09g04790	Prokaryotic	9.62e-06	6	'cell.organisation'	18541.6	19475.5	17283.1	17411.5	12158.3	11798.4	10786	9895.7	10798.2	9964.2	12230.1	13058
LOC_Os02g39710	Archeaplastidia I	9.62e-06	2	'development.unspecified'	12945.9	14360.9	9868.3	10411.5	2916.9	2993.9	8689.3	7599.1	11224.6	10744.2	13554.4	16093.8
LOC_Os04g49350	Gymnospermae	9.62e-06	4	'not assigned.no ontology.pentatricopeptide (PPR) repeat-containing protein'	7684.6	7941.5	5669	5842	1664.9	1450.6	952.1	764.3	3516.1	3313	7238.2	7772.8
LOC_Os03g59110	Prokaryotic	9.62e-06	4	'misc. other Ferredoxins and Rieske domain'	9950.2	9100.4	6829.9	6494	2811.8	2790.2	2157.7	2108.8	5265.9	4836.6	8775.9	9466.2
LOC_Os04g58200	Prokaryotic	9.62e-06	4	'tetrapyrrole synthesis.protochlorophyllide reductase'	9633	9536.2	5147.8	4151.3	420.5	509	254.2	291	1363.4	1472.3	5190.7	4878.7
LOC_Os03g50310	Archeaplastidia I	9.62e-06	6	'RNA.regulation of transcription.C2C2(Zn) CO-like, Constans-like zinc finger family'	7524.3	8913.5	6411	7502.6	3924.3	4440.8	1123.9	1310.6	2481.8	2672.8	6031.1	6806.1
LOC_Os01g45750	Prokaryotic	9.62e-06	4	'transport.unspecified cations'	9416.9	10995	6343	6770.4	4200.7	4816.3	3195.1	3891.4	5302.4	6098.9	9277.6	10592.7
UR1_Os16327	Specific	9.62e-06	12	No Annotation	4421.8	3785.8	6613.1	5518.5	10893.6	9052.4	5421	4296	3316.4	2969.6	1451.6	1333.5
LOC_Os07g05365	Viridiplantae	9.62e-06	6	'PS.lightreaction.photosystem II.PSII polypeptide subunits'	5152.7	5366.2	4526.7	4322.7	614.7	608.1	500.3	543.5	544.6	613.6	891.6	726.8
LOC_Os12g31800	Prokaryotic	9.62e-06	12	'RNA.RNA binding'	5606.7	5104.4	9282.8	7367.8	9811.3	8343.5	6967	6112.7	4806.1	4190.2	3239.3	2947.6
LOC_Os06g23290	Archeaplastidia I	9.62e-06	12	'protein.degradation.ubiquitin'	9078.8	10163	11025.8	11155.8	11191.5	11447.3	10783.1	9224	7839.7	8025.3	7020.9	7390.9
LOC_Os07g46330	Streptophyta	9.62e-06	2	'protein.synthesis.ribosomal protein.unknown.unknown'	6681.2	7185.5	4682.5	5260.1	2157.2	2360.2	3934.2	4271.3	5263.4	6035.1	7141.8	7665.3
LOC_Os09g25460	Streptophyta	9.62e-06	14	'secondary metabolism.phenylpropanoids.lignin biosynthesis.HCT'	3727	3902.5	4953.4	5466.3	7270.7	7631.1	6073.7	6103.3	3772.3	4178.3	2191.8	2592.7
LOC_Os07g39680	Specific	9.62e-06	12	'not assigned.unknown'	5108.2	4259.7	6557.4	6426.9	9937	8067.6	5746.2	4789.8	3830.8	3836.8	2818.6	2774.5
LOC_Os12g12560	Archeaplastidia I	9.62e-06	4	'misc.oxidases - copper, flavone etc'	3652.1	3283.5	1858.9	1893	154.9	179.6	149.3	95.9	657.1	498.3	3320.9	2705.8
LOC_Os04g59610	Specific	9.62e-06	4	'not assigned.unknown'	3644.6	3919	3018.8	2844.7	675	775.6	391.1	320.2	1385.7	1268.8	3862.5	3339.8
LOC_Os09g02530	Archeaplastidia I	9.62e-06	20	'not assigned.unknown'	2191.6	1865.9	1755.7	2176.3	2737.5	2409.7	4821.6	4989	5113.1	5422.8	4002	3519.9
LOC_Os08g03520	Specific	9.62e-06	12	'RNA.regulation of transcription.unclassified'	6079.3	6345.3	7205.8	8331.6	8584.6	9001.8	6518.2	7027.5	5105.9	5375.1	3900.4	5192.3
LOC_Os01g60830	Archeaplastidia II	9.62e-06	6	'not assigned.unknown'	4084.2	3895	2937.7	2364.2	765.1	757.5	153.4	127.6	739.5	654.1	2769.2	2195.4
LOC_Os05g01820	Archeaplastidia I	9.62e-06	4	'redox.ascorbate and glutathione'	10990.1	10494.9	9780.3	9313.9	8537.7	7300.4	7109.7	6990.9	8806.7	8724.3	10810.6	10252.2
LOC_Os02g22100	Archeaplastidia I	9.62e-06	4	'protein.degradation.serine protease'	5135.9	4618.6	3853	3515.6	2205.2	1803	1428.2	1531.8	3091	2668.4	4540	3755.9
LOC_Os01g37690	Prokaryotic	9.62e-06	6	'transport.calcium'	6673.4	7753.2	5565.2	5661.7	3933.6	4561.2	3271.3	3523	3788.3	4193.9	4960.8	5210.3
LOC_Os04g37619	Archeaplastidia I	9.62e-06	8	'hormone metabolism.abscisic acid.synthesis-degradation.synthesis.zeaxanthin epoxidase'	1866.4	1982.4	2454.2	2333.3	1326.3	1309	237.1	177.1	139.5	68	303.5	201.3
LOC_Os07g42960	Archeaplastidia I	9.62e-06	10	'amino acid metabolism.synthesis.aromatic aa.chorismate.3-deoxy-D-arabino-heptulosonate 7-phosphate synthase'	6061.7	6959.4	8028.3	8025.1	7077.5	7858.9	5893.5	6612.7	5282	5504	5697.7	5688.8
LOC_Os07g26660	Prokaryotic	9.62e-06	2	'transport.Major Intrinsic Proteins.PIP'	4866	4272.4	3336.8	2935.4	2010.8	2070.1	2730.3	3175.3	3588.9	3676.8	4883.7	5434.1
LOC_Os05g06890	Archeaplastidia I	9.62e-06	2	'signalling.calcium'	2918.5	2691.9	2065	1959.1	1021.5	931.5	1122.1	1048.5	2407.1	1981.3	3864.2	3594.3
LOC_Os03g22340	Archeaplastidia I	9.62e-06	14	'protein.synthesis.ribosomal protein.eukaryotic.60S subunit.L22'	6827.6	6973.3	8145.9	8192.5	9242.6	8539.8	8561	8388	7372.5	7447.1	6145	6551.2
LOC_Os12g16520	Specific	9.62e-06	12	'signalling.receptor kinases.wall associated kinase'	164.3	207.6	281	291.1	319.1	308.6	182.4	213	113.2	134.2	24.6	37.6
LOC_Os04g54230	Angiospermae	9.62e-06	24	'not assigned.unknown'	546.5	681	97.4	188.2	91.5	127.3	344.1	459.2	1624.5	2173.2	4671.3	6146.4
LOC_Os03g45194	Archeaplastidia I	9.62e-06	4	'misc.short chain dehydrogenase/reductase (SDR)'	4230.8	4094.1	2943.1	2788.1	1542.8	1643.2	1409.9	1381	2485.6	2559.5	3046.8	2889.3
LOC_Os11g37080	Archeaplastidia I	9.62e-06	14	'protein.synthesis.ribosome biogenesis.Pre-rRNA processing and modifications.snoRNPs'	2076.7	2201.7	2919.3	3391	4536.9	4416.6	2945	3704.8	2311	2560.4	1686.8	1728.5
LOC_Os10g25780	Archeaplastidia II	9.62e-06	20	'hormone metabolism.brassinosteroid.synthesis-degradation.sterols.DWF1'	968.4	1033.2	1027.3	895.7	1683.1	1710.2	2619.8	2641	2852.6	3231.8	1953	2316
LOC_Os01g56450	Archeaplastidia II	9.62e-06	8	'not assigned.unknown'	1613.8	1908.4	2794.6	3041.9	997.9	1072.9	256.1	324.1	183.5	278.9	439.4	515.9
LOC_Os09g09930	Specific	9.62e-06	8	'not assigned.unknown'	2687.5	2610.1	3007.4	2689.2	1600.2	1434.1	1241.2	912.1	844.6	693.6	1324.2	1045.5
LOC_Os03g56310	Archeaplastidia I	9.62e-06	6	'nucleotide metabolism.salvage'	4590.4	4276.3	3565.6	3362.8	3007.3	3016.7	1681.6	1562.7	2249.7	2259.6	3379.4	3054.8
LOC_Os05g43460	Archeaplastidia II	9.62e-06	2	'not assigned.unknown'	2505.4	2451.4	1372.1	1563.8	866.4	806.3	1086.5	1093	1401.7	1683.7	3412.7	3673.5
LOC_Os01g59990	Archeaplastidia I	9.62e-06	14	'protein.synthesis.ribosomal protein.eukaryotic.60S subunit.L24'	6808.6	6737	8072.2	7277.7	9047.1	8403.2	8104.9	8151.6	7128.1	7303.5	6285	6339.3
LOC_Os09g07660	Prokaryotic	9.62e-06	6	'not assigned.no ontology.ABC1 family protein'	2586.7	2393	2313.5	1937.7	937	969.1	575.1	518.1	910.1	958.1	1767.2	1616.5
LOC_Os03g06680	Viridiplantae	9.62e-06	12	'not assigned.unknown'	2564.5	2595.1	3007.7	2821.1	5202.9	4856.8	2959.2	2715.7	2103	2053.1	1391.8	1486
LOC_Os04g57880	Prokaryotic	9.62e-06	14	'stress.abiotic.heat'	111.6	126.1	837.4	540	8719	6933.2	1973.4	1342.5	288.7	290.6	23.7	122.3
LOC_Os10g41100	Archeaplastidia I	9.62e-06	6	'development.unspecified'	2568.7	2916.3	1119.4	1182.7	200.9	239.6	34.4	89.7	70.4	104.3	729.7	906.8
LOC_Os02g04650	Viridiplantae	9.62e-06	22	'not assigned.unknown'	3459	3615.5	2246.9	2201.8	3381.4	3235	3676.7	3503.4	4700.3	4737.5	4292.7	4255.7
LOC_Os06g39140	Archeaplastidia II	9.62e-06	24	'redox.heme'	3343.2	3186.7	2466.2	2343.6	2281.6	2248.9	3211.6	3123.1	3625.8	4223.7	4728.1	4363.6
LOC_Os06g42000	Prokaryotic	9.62e-06	12	'redox.peroxiredoxin'	2855.2	2803.2	3736	3384.6	4515.8	4064.1	3013.9	3484.5	2440.7	2425.1	2258.8	2182.8
LOC_Os02g45670	Archeaplastidia I	9.62e-06	24	'RNA.regulation of transcription.MYB-related transcription factor family'	1868.4	1548.5	822.9	961.8	567.9	594	1158.5	1083.7	1911.4	1853.7	2894.9	2655.5
LOC_Os09g35690	Archeaplastidia I	9.62e-06	20	'protein.degradation.ubiquitin.E3.RING'	1889.7	1808	1827.8	1772.5	2299.7	2024.1	3113.9	3179.9	3286.4	3310.3	2710.7	2483.8
LOC_Os02g46660	Archeaplastidia II	9.62e-06	2	'not assigned.unknown'	2222.7	2546.1	1804.1	1715	1259.7	1045.9	1190.5	1353.5	2061.9	2194.5	4277.2	4792.6
LOC_Os11g47460	Angiospermae	9.62e-06	6	'RNA.regulation of transcription.MYB domain transcription factor family'	2226.8	2114.3	2079.6	1783.1	921.6	804.7	513.8	641	835.3	802	1650.9	1287.7
LOC_Os05g43170	Viridiplantae	9.62e-06	18	'signalling.calcium'	2939.4	3232.9	3272	3498.5	3956.5	4283.1	4537.4	5061	4342.5	4890.3	3653.4	3656.9
LOC_Os09g31360	Streptophyta	9.62e-06	24	'not assigned.unknown'	2139	2312.4	1624.2	1581.8	1322.9	1263.6	1840.8	1615.9	2406.1	2691	4250.6	4453.1
LOC_Os03g50510	Prokaryotic	9.62e-06	16	'amino acid metabolism.synthesis.branched chain group.isoleucine specific.threonine ammonia-lyase'	454.6	607.6	752.5	968.1	1596.6	1763.1	2242.4	2303.4	1187.7	1461	571.6	717
LOC_Os05g51830	Archeaplastidia I	9.62e-06	12	'RNA.regulation of transcription.HDA'	1926.7	1915.7	2589.4	2599.4	4073.7	3509.1	2151.8	1944.8	1658.1	1495.1	1502.5	1225
LOC_Os12g28770	Angiospermae	9.62e-06	2	'not assigned.unknown'	1426.4	1799.3	1053	1166.9	291.6	267.5	594.6	689.1	1105.6	1322.7	1960.4	2446.3
LOC_Os09g19560	Archeaplastidia I	9.62e-06	12	'misc.O-methyl transferases'	1794.9	1545.5	2456.5	2266.7	3302.7	2502	1921.4	1662	1509.1	1300.4	1071.7	745.6
LOC_Os04g36050	Archeaplastidia II	9.62e-06	14	'not assigned.no ontology'	1908	1696.4	2640.8	2544.6	2982	3145.4	3007.9	2699.2	2421.8	2347.1	1608.9	1208.2
LOC_Os12g06020	Archeaplastidia I	9.62e-06	22	'RNA.processing'	2544	2538.2	2105.9	1904.1	2163.2	2064	2853.7	3090.8	3318.2	3365.1	3162.9	3103.4
LOC_Os02g47200	Specific	9.62e-06	2	'mitochondrial electron transport / ATP synthesis.alternative oxidase'	1217.5	1171.7	578.3	489.4	194.5	250.9	208.8	275.9	835.1	882.1	2152.3	1958.2
LOC_Os07g45280	Archeaplastidia I	9.62e-06	12	'not assigned.no ontology.armadillo/beta-catenin repeat family protein'	1219.8	1027.1	1948	1723.4	2182.4	2252.7	1370.2	1296.6	968.3	1050	654	582.6
LOC_Os02g06430	Angiospermae	9.62e-06	2	'not assigned.unknown'	2640.4	2480.2	1756.5	1852	1471.6	1457.3	1650.7	1610.4	2053.9	2336.6	2514.5	2833.3
UR1_Os47036	Specific	9.62e-06	18	No Annotation	1200.6	1419.1	1947.5	1956.2	2458.4	2674.6	2995	3131.2	2552.1	2705.4	2134.6	2297.6
LOC_Os02g26370	Embryophyta	9.62e-06	18	'not assigned.no ontology.hydroxyproline rich proteins'	2597.8	2638	2777.8	2743.3	3316.8	3125.9	3957.1	4045.7	3551.5	3640.1	3096.5	3209.6
LOC_Os04g46620	Archeaplastidia I	9.62e-06	14	'protein.folding'	2457.3	2384.8	2823.6	2748.4	3653.5	3572.8	2995.5	2856.1	2623.5	2400.1	2071.9	1973.9
LOC_Os07g05880	Tracheophyta	9.62e-06	24	'protein.degradation.ubiquitin.E3.SCF.FBOX'	1943.1	1687.9	1537.5	1475	1244.2	1104.2	1696.7	1619.4	2262.3	2141	2694.8	2499.7
LOC_Os12g30824	Gymnospermae	9.62e-06	20	'hormone metabolism.gibberelin.synthesis-degradation.ent-kaurene synthase'	242.5	185.4	101.4	97.9	286.2	300.3	1157.8	631.1	1604.3	1346.6	848.8	520.9
LOC_Os02g02470	Archeaplastidia I	9.62e-06	2	'development.unspecified'	1852.7	1883.1	1487	1403.6	902.5	994.8	1097.7	1139.6	1441.6	1658.1	2200.4	2391
LOC_Os05g38860	Specific	9.62e-06	18	'not assigned.unknown'	82.8	77.8	174.9	197.8	639.1	636.8	952.3	1573.7	1078.1	934.8	348.9	461.6
LOC_Os01g45830	Archeaplastidia I	9.62e-06	10	'not assigned.unknown'	732.4	601.3	1462.1	1547.1	1148.6	1433.6	539.8	708.4	354.6	356.1	385.3	425.7
LOC_Os02g52210	Archeaplastidia I	9.62e-06	24	'protein.degradation.ubiquitin.E3.RING'	713.4	785.7	277.2	184.2	124.6	180	380.8	275.9	846.5	993.3	2156.7	2738.3
LOC_Os05g48410	Archeaplastidia I	9.62e-06	16	'protein.synthesis.ribosomal protein.prokaryotic.chloroplast.50S subunit.L21'	941.7	894.9	1285.1	1194.7	1968.8	1714.1	2032.1	1760.1	1593.3	1462.1	1014.1	1010.2
LOC_Os03g50960	Specific	9.62e-06	10	'misc.protease inhibitor/seed storage/lipid transfer protein (LTP) family protein'	219.8	250.4	1260.7	1288.8	696.4	761.4	112.5	132	74.5	16.6	111.7	49.2
LOC_Os04g33610	Streptophyta	9.62e-06	12	'not assigned.unknown'	1087.7	949	1205	1363.5	1753.5	1623.2	1047.3	1163.6	551.8	653.8	456.2	295.9
LOC_Os04g40300	Embryophyta	9.62e-06	22	'not assigned.no ontology'	1666	1691.1	1443.7	1458.3	1483	1485.8	2153.8	1949.7	2183.7	2289.8	2169.5	2187.9
LOC_Os03g07430	Streptophyta	9.62e-06	12	'protein.postranslational modification.kinase.receptor like cytoplasmatic kinase VII'	1003.5	908	1384.3	1505.2	1610.2	1832.6	1079.9	1049.5	843	927.5	661.6	676.2
LOC_Os12g44170	Embryophyta	9.62e-06	8	'not assigned.no ontology.pentatricopeptide (PPR) repeat-containing protein'	2234.7	2401.8	2625.8	2518.8	1977.1	2158	1815.6	1691.8	1625.7	1684	1883.3	1782.4
LOC_Os02g02340	Specific	9.62e-06	24	'lipid metabolism.Phospholipid synthesis'	700.9	941.5	397.2	532	266	434.8	549.8	600.2	968.2	1050.9	1311.6	1368.9
LOC_Os02g03730	Archeaplastidia I	9.62e-06	12	'not assigned.no ontology'	914.5	802.9	1173.1	1200.3	1923.8	1534.8	1111.3	1165.3	892.5	781.3	596.9	554.1
LOC_Os09g36240	Archeaplastidia I	9.62e-06	6	'DNA.repair'	1468.3	833.5	1030.6	676.5	488.1	462.4	140.8	148.3	200.6	163.9	646.3	507.7
LOC_Os07g47090	Streptophyta	9.62e-06	24	'protein.postranslational modification'	1396.8	1255.5	1049.8	934.3	921.9	928.1	1054.6	1027.9	1558	1442	1720.9	1584.8
LOC_Os07g12530	Archeaplastidia I	9.62e-06	6	'not assigned.unknown'	2721.1	2793.4	2706.3	2670.2	2443.6	2392.9	1742.4	1715.8	2233.9	2245.3	2681.7	2566.4
LOC_Os08g15030	Prokaryotic	9.62e-06	14	'nucleotide metabolism.synthesis.pyrimidine.aspartate transcarbamoylase'	398.9	440.2	690.7	734.4	1652.1	1757.8	721.9	972.3	527.4	621.5	340.6	360.4
LOC_Os05g45220	Prokaryotic	9.62e-06	18	'protein.synthesis.ribosomal protein.prokaryotic.unknown organellar.50S subunit.L20'	907.9	1039.8	1044.2	1167.5	1379.6	1368.8	1612.9	1750	1612.1	1711.9	1214.3	1349.8
LOC_Os10g14870	Gymnospermae	9.62e-06	6	'metal handling.binding, chelation and storage'	1276.3	1122.7	856.8	677.5	377.6	373.6	259.2	212.6	371.2	374.7	616.8	551.6
LOC_Os01g57968	Specific	9.62e-06	12	'not assigned.unknown'	842	670.1	991.7	1108.3	1256	1221.8	843.9	1028.7	653.8	612	486.2	484.9
LOC_Os08g08500	Archeaplastidia I	9.62e-06	4	'secondary metabolism.phenylpropanoids'	1156.2	1096.5	790	762.5	526.7	540.6	333.4	261.3	721.7	703.5	1124.3	901.5
LOC_Os11g07020	Prokaryotic	9.62e-06	6	'PS.calvin cycle.aldolase'	1803.3	1328.5	512.9	732.1	280.5	207.7	120.5	81.3	214.2	143.5	410.8	300
LOC_Os01g66180	Archeaplastidia I	9.62e-06	18	'mitochondrial electron transport / ATP synthesis.cytochrome c'	1348.4	1386.4	1431.9	1440.9	1828.8	1653.7	2001.2	2081.3	1864.8	1794.9	1629	1552.8
LOC_Os08g44530	Prokaryotic	9.62e-06	14	'not assigned.no ontology'	1111.2	842	1308.1	1134.5	1529.8	1677.9	1429.5	1380.3	1305.6	1124.9	806.9	772.2
LOC_Os01g52130	Prokaryotic	9.62e-06	20	'transport.sulphate'	1066.5	984.8	601.3	632.2	1090.8	1218.7	1274.9	1310.7	1500	1482.2	1241.5	1291.6
LOC_Os10g36690	Embryophyta	9.62e-06	14	'stress.abiotic.drought/salt'	434.9	384.7	679.3	698.1	955.4	934.6	855.2	688.8	561.9	482.3	366.8	382.4
LOC_Os02g56510	Archeaplastidia I	9.62e-06	6	'transport.phosphate'	811.9	772.2	660.1	617.1	347.1	336.2	223.5	260	265.8	228.1	481.1	556.7
LOC_Os02g57790	Streptophyta	9.62e-06	24	'RNA.regulation of transcription.C2H2 zinc finger family'	341.1	456.6	160.3	184.4	68.3	60.8	205.5	185.5	433.7	501	743.8	928.6
LOC_Os08g07330	Gymnospermae	9.62e-06	24	'stress.biotic.PR-proteins'	889.4	868.3	783.9	785.6	611.1	706.5	859.6	833.1	1252.6	1125.4	1389	1211
LOC_Os01g58150	Angiospermae	9.62e-06	12	'not assigned.unknown'	604.8	657	803.3	853.4	1353.2	1414.7	719.7	805.2	503.1	571.1	465	402
LOC_Os01g21420	Archeaplastidia I	9.62e-06	2	'RNA.processing.splicing'	502.7	460.6	269.7	163.6	106.4	115	124.1	131.9	408.9	379.7	1000.3	495.2
LOC_Os12g15400	Embryophyta	9.62e-06	12	'not assigned.unknown'	248.4	268.5	472.6	683.5	484.9	688.1	359.1	422.6	232	205.3	43.7	109.3
LOC_Os06g46950	Tracheophyta	9.62e-06	14	'signalling.calcium'	615.3	662.2	838.1	860.8	3011	2502.5	947.8	851.1	836.8	729.3	537.1	569.7
LOC_Os12g04240	Archeaplastidia I	9.62e-06	10	'signalling.calcium'	458.1	377.1	721.2	681.6	515.2	463.1	391.2	247.5	142.5	148.2	180.9	202.4
LOC_Os12g43600	Prokaryotic	9.62e-06	16	'RNA.RNA binding'	295.6	241.9	483	468.9	742.6	609.1	1007	693.9	567.8	548.1	365.5	361.4
LOC_Os12g22760	Viridiplantae	9.62e-06	22	'misc.GCN5-related N-acetyltransferase'	542.6	470	364.5	320.8	467.9	388.9	608	529.8	963.8	851.8	779.6	668.7
LOC_Os08g02120	Prokaryotic	9.62e-06	12	'major CHO metabolism.degradation.sucrose.fructokinase'	1568.1	1570.4	1895.5	1732.2	2279.2	1776.6	1708.7	1664.3	1558.2	1514.3	1462.4	1437.4
LOC_Os11g20689	Archeaplastidia I	9.62e-06	14	'RNA.processing.ribonucleases'	496.8	536.9	618.2	615.5	863.2	875.9	743.4	795.2	616.8	587.2	373.1	373.5
LOC_Os05g43770	Archeaplastidia II	9.62e-06	18	'transport.metabolite transporters at the mitochondrial membrane'	226.5	222.8	272.6	272.8	441.3	492.4	673.1	701.5	513.7	469.6	302.3	309.2
LOC_Os03g11734	Prokaryotic	9.62e-06	6	'transport.misc'	973.3	826.2	454.3	449.3	280.6	285.8	198.7	213.1	227	201.1	410.1	442.2
LOC_Os08g17060	Embryophyta	9.62e-06	14	'not assigned.unknown'	748.8	786	877.9	968.8	1059.8	1009.8	978.1	1034.8	846.3	788.2	691	632.3
LOC_Os03g25450	Archeaplastidia I	9.62e-06	14	'protein.synthesis.ribosome biogenesis.Pre-rRNA processing and modifications.snoRNPs'	185.4	195.6	341.9	261.9	688.4	674.6	480.9	379.6	279.5	258.3	147.6	131.9
LOC_Os02g04840	Prokaryotic	9.62e-06	2	'ell wall.precursor synthesis.sugar kinases.arabinose-1-kinase'	954	873.9	815.6	814.2	486.6	569.2	701.2	622.3	844.2	821.9	995.7	874.8
LOC_Os07g11790	Specific	9.62e-06	20	'secondary metabolism.isoprenoids.terpenoids'	90.8	36.1	6.5	35.9	180	115.8	301	243.1	329.4	403.7	250.8	199.5
LOC_Os02g05960	Tracheophyta	9.62e-06	12	'signalling.receptor kinases.leucine rich repeat X'	239.9	251.9	385.8	367.6	481.5	574.2	374.7	317.7	230	194.9	142.6	157.6
LOC_Os03g10100	Prokaryotic	9.62e-06	2	'transport.sugars'	454.6	587.7	432.1	393.2	298.5	212.8	359.6	366.7	408.1	441.9	645.7	726.4
LOC_Os02g58100	Viridiplantae	9.62e-06	2	'not assigned.unknown'	263.4	221.5	89.3	121.8	44.1	21.9	89	58.4	155.4	222.7	923	618.8
LOC_Os03g43510	Streptophyta	9.62e-06	18	'not assigned.unknown'	224.7	249.8	284.4	258.8	357.3	416.3	560.8	726.1	457.9	409	336.5	349.1
LOC_Os06g42730	Archeaplastidia I	9.62e-06	2	'not assigned.unknown'	263.6	290.9	142.1	150.2	88.2	101.7	134.6	135.7	231.7	264.2	588.3	602.5
LOC_Os02g02970	Archeaplastidia I	9.62e-06	18	'RNA.processing'	81.2	51.8	88.7	87.1	169.6	209.1	450.5	372.2	190.3	274.4	143.5	151.8
LOC_Os04g47380	Archeaplastidia I	9.62e-06	14	'not assigned.unknown'	261.2	284.1	356	342.7	485.5	465.2	357	388	283.4	322.8	194.1	194.5
LOC_Os10g21860	Angiospermae	9.62e-06	2	'not assigned.unknown'	484.1	499.6	446.6	411.4	313.3	329.3	348.1	342.8	462.6	487.5	571	524.7
LOC_Os09g30458	Embryophyta	9.62e-06	4	'protein.degradation.subtilases'	228.2	268.5	194.7	204.6	73.9	101.2	55.4	63.9	108	109.6	226.3	244.6
LOC_Os03g38580	Archeaplastidia I	9.62e-06	12	'not assigned.no ontology.pentatricopeptide (PPR) repeat-containing protein'	215.5	169.3	294.4	267.6	391.2	375.8	181.4	225	152.7	139.8	115.2	132.7
LOC_Os03g26044	Prokaryotic	9.62e-06	12	'cell wall.cellulose synthesis'	210.4	191.2	269.9	284.9	395	427.7	196.8	229.7	162.8	144.3	94.2	143.9
LOC_Os06g03570	Archeaplastidia I	9.62e-06	14	'not assigned.no ontology.pentatricopeptide (PPR) repeat-containing protein'	164.6	138.4	233.8	228.6	275.5	390.8	261.6	256.5	158.9	224.4	101.2	132.2
LOC_Os01g59340	Archeaplastidia I	9.62e-06	20	'nucleotide metabolism.degradation.pyrimidine.dihydropyrimidinase'	215.1	214.9	212.4	204.1	274.5	272.7	355.3	286.2	384.5	398.6	322.3	284.6
LOC_Os05g46510	Embryophyta	9.62e-06	16	'cell wall.degradation.pectate lyases and polygalacturonases'	96	99.2	151.4	133	253.6	211.3	393	420.5	153.8	193	121.8	144.7
LOC_Os11g10330	Specific	9.62e-06	16	'protein.degradation.ubiquitin.E3.SCF.FBOX'	66.4	68.8	112.1	79.3	216.9	177.9	218.3	217.2	148.9	130.4	95.1	78.8
LOC_Os03g07820	Archeaplastidia I	9.62e-06	12	'misc.UDP glucosyl and glucoronyl transferases'	238.3	178.9	257.5	259.8	283.7	335.5	194.9	251.2	173.8	153.9	138.2	80.1
LOC_Os04g10010	Prokaryotic	9.62e-06	18	'misc.short chain dehydrogenase/reductase (SDR)'	38.6	67	95.1	109.8	174.4	169.6	304.8	231.2	174.3	185.1	134.5	150
LOC_Os10g25590	Archeaplastidia I	9.62e-06	18	'misc.glutathione S transferases'	21.2	69.6	86.6	62.1	107.3	107.7	326.3	408.1	167.6	167.4	86.8	97.3
LOC_Os09g37949	Archeaplastidia I	9.62e-06	2	'protein.postranslational modification'	353.1	357.4	327.6	322.2	260.4	225.2	289.6	301.5	353.8	347.7	587.4	542.9
LOC_Os06g36670	Embryophyta	9.62e-06	2	'stress.abiotic.unspecified'	119.7	128.6	76.8	67.9	5.6	58.1	29.4	61.6	116.5	80	249.9	226
LOC_Os02g18000	Specific	9.62e-06	10	'stress.biotic.PR-proteins'	342	310.2	384	374.2	348.2	357.7	303.1	299.1	201.2	270.3	288.4	230.9
LOC_Os01g63840	Archeaplastidia I	9.62e-06	18	'minor CHO metabolism.others'	159.4	174.9	184.9	177.2	260.6	236.3	290	291	273.1	268.8	256.9	223.5
LOC_Os11g03590	Archeaplastidia II	9.62e-06	14	'not assigned.unknown'	69.4	54.4	84.7	104.2	132.5	154.6	137.9	115.7	70.7	83.9	32.5	43.8
LOC_Os01g38229	Specific	4.17e-05	12	'cell.cycle.peptidylprolyl isomerase'	2803.4	2420.5	4956.3	4168.9	5585.8	5272.2	4439.2	3941.2	2578	2168.5	1389.3	1186
LOC_Os01g72049	Specific	4.17e-05	16	'not assigned.unknown'	112	173.4	179.4	216.8	287	315.7	362.4	325.9	265.4	226.7	134.8	141.1
UniRef90_A2XWQ0	Specific	2.57e-05	4	No Annotation	1035.7	987.9	839.7	698.7	234.6	162.2	189.9	162.2	577.6	497.5	936.6	851
LOC_Os01g45439	Archeaplastidia I	2.57e-05	24	'not assigned.unknown'	1189.7	1328.5	800.8	1005.4	694	744	1123.9	1092.4	1189.7	1465.4	1685.1	1626.8
LOC_Os01g18220	Angiospermae	2.57e-05	2	'not assigned.unknown'	678.3	771.6	463.5	449.2	209.1	201.1	449.2	340	691.1	659.4	864.8	885.5
LOC_Os01g68480	Archeaplastidia I	4.17e-05	4	'redox.thioredoxin'	10685.9	10803.4	9710.2	9710.9	2653.5	2380.6	2031.1	2003.9	5423.3	5387.6	10259.6	11225.3
LOC_Os03g20700	Prokaryotic	4.17e-05	6	'tetrapyrrole synthesis.magnesium chelatase'	11095.6	10763	7938	5732.1	2417.6	2426.8	412.5	579.7	1762	1761.1	6585.5	5827.7
LOC_Os03g59320	Prokaryotic	4.17e-05	2	'not assigned.unknown'	9659.2	10855.7	6522.4	6189.4	2237.3	2251.3	4358.3	4086.7	6033.1	7940.4	11847.4	14020.9
LOC_Os01g74020	Archeaplastidia I	4.17e-05	14	'RNA.regulation of transcription.G2-like transcription factor family, GARP'	201.3	286	1373	1255.3	18853.4	15740.9	8021.4	5737.8	1352.2	1349.9	88.3	122.9
LOC_Os04g34600	Specific	4.17e-05	12	'not assigned.unknown'	2709.6	2414.4	6150.4	6526.3	9787.4	9204.3	2508.3	2604.6	1269.4	1099.4	881.5	920.8
LOC_Os02g51080	Prokaryotic	4.17e-05	4	'secondary metabolism.isoprenoids.non-mevalonate pathway'	10647.8	12358.8	7892.4	8904.4	4660.8	5065.3	2342.1	2839.2	7027	7622.1	10318.7	12530.2
LOC_Os10g35030	Archeaplastidia I	4.17e-05	20	'protein.targeting.chloroplast'	340	288.6	294.7	287.6	365.8	340.2	468.7	506.5	486.5	560.1	414.7	371.7
LOC_Os04g43070	Prokaryotic	4.17e-05	2	'transport.ammonium'	8688.3	10351.9	4458.8	4587.3	1357.4	1568.1	3449.5	3515.8	4922.5	5528.8	8956.9	9670.9
LOC_Os03g52170	Prokaryotic	4.17e-05	4	'secondary metabolism.isoprenoids.non-mevalonate pathway.HDR'	10869.9	11428.6	9403.4	9227.2	4345.2	5148.4	4818.6	4305.3	6980.8	6404.4	9278.1	10519.4
LOC_Os01g50450	Specific	4.17e-05	2	'not assigned.unknown'	9761.8	9146.9	6717.3	6608.7	3362.4	3322.5	6571.4	5424.4	10119.8	8137.1	11133.7	11387.3
LOC_Os04g33110	Specific	4.17e-05	6	'not assigned.unknown'	10721	12335.5	8771	10719.5	6279.6	6882.5	3511.3	4008.2	4039.2	4301.2	6255.4	7231.3
LOC_Os03g49720	Archeaplastidia I	4.17e-05	4	'cell.organisation'	6699.9	7733.3	4450.4	5341.3	1846.2	2084.5	1290.2	1280.1	3185.9	3467.5	6760	7628
LOC_Os08g04450	Gymnospermae	4.17e-05	12	'development.unspecified'	1872.8	2286.3	5794.5	6640.1	6650.5	7189.1	2181	2999.9	1715	2130.2	964.3	1283.7
LOC_Os04g38600	Prokaryotic	4.17e-05	4	'PS.calvin cycle.GAP'	16348.8	15750.5	13800.3	12842.5	11713.3	10891.7	6004.4	7051.5	12433.9	10928.2	13200.3	14388.3
LOC_Os02g49680	Viridiplantae	4.17e-05	4	'not assigned.unknown'	6346	7448.4	4185.9	5053.2	1528.8	2003.7	933.1	1203.9	1958.8	2115.9	4701.4	5769
LOC_Os01g10210	Embryophyta	4.17e-05	4	'not assigned.unknown'	6857.8	6791.3	4996.6	4569.9	2333.5	2437.5	1270.9	1943.8	3647.6	3484.4	7252.8	6661.6
UR1_Os18374	Specific	4.17e-05	2	No Annotation	4789.8	5101.4	2864	2985	1202.7	1274.9	1296	1140.4	3798.2	3464.3	6838.2	6820.4
LOC_Os11g11000	Prokaryotic	4.17e-05	2	'transport.ABC transporters and multidrug resistance systems'	5880	5959.3	3934.8	3475.6	2355.1	2307.2	3025.4	2905.3	6012.8	5586.4	8541.3	7846.6
LOC_Os04g41340	Archeaplastidia I	4.17e-05	4	'minor CHO metabolism.misc'	9948.6	10219.4	8215.1	7529.6	6782.4	6609.6	2567.2	2812.4	6544.2	6948.8	9230.7	9004.9
LOC_Os02g11740	Archeaplastidia I	4.17e-05	18	'transport.misc'	4521.7	3898.4	5367.1	4854	7649.6	7730.1	9228.6	9279.6	7873.7	7258.9	5833.9	6081.7
LOC_Os04g42020	Archeaplastidia I	4.17e-05	2	'RNA.regulation of transcription.C2C2(Zn) CO-like, Constans-like zinc finger family'	5427.4	6909.5	3939.1	5086	2279.6	2449.7	2618.1	3333.6	4384	5655.8	7193.4	8552.9
LOC_Os04g51400	Streptophyta	4.17e-05	2	'protein.degradation.ubiquitin.E3.RING'	6997.7	7221.1	4739.1	4787.3	3780.2	3377.8	3745.2	3597	5574.1	5614.7	7803.8	8006.1
LOC_Os09g13440	Specific	4.17e-05	10	'not assigned.unknown'	2823.6	2485.5	3876.9	3115.3	3615.1	3416.5	2465.1	2247.1	1553.4	1299.8	1804.9	1568.4
LOC_Os01g67120	Viridiplantae	4.17e-05	4	'not assigned.unknown'	6110.6	6203.9	3551.7	3907.3	2312.9	3233.8	1440.6	1828.9	2812.6	3030.7	4960.6	6071.6
LOC_Os09g33680	Archeaplastidia I	4.17e-05	2	'misc.gluco-, galacto- and mannosidases'	4891	4634.3	3896.7	3857.9	1898.9	1998.9	3006.9	2679.5	4917.4	4490.6	9072.3	10156.4
LOC_Os03g22490	Specific	4.17e-05	24	'not assigned.no ontology.glycine rich proteins'	5255.1	5610.9	4455.1	4769.9	3279.4	3007.8	5649.7	4889.7	7205	7428.7	7784	8492
LOC_Os02g32490	Prokaryotic	4.17e-05	12	'lipid metabolism.FA synthesis and FA elongation.acyl coa ligase'	2757.1	2480.7	4884.3	4483.6	4687.2	4550.8	4079.6	3970	2011.9	1855.6	1075.2	1023.4
LOC_Os02g52390	Archeaplastidia I	4.17e-05	6	'protein.degradation.metalloprotease'	7612.2	7599.3	7220.8	6418.3	4964	5154.4	3325.1	3098.3	3900	3635.3	5384.9	4786.7
LOC_Os03g04710	Gymnospermae	4.17e-05	20	'not assigned.unknown'	2230.7	2090.7	1423.1	1378.9	3945.7	3497.5	4631.2	4537	5417.4	5061.2	4681.7	4500.3
LOC_Os06g05860	Prokaryotic	4.17e-05	24	'glycolysis.unclear/dually targeted.phosphofructokinase (PFK)'	7078.3	6534.2	5157.9	5425.3	4651.8	4630.5	5468.8	5244.9	7833.2	7385	7575.8	8197.1
LOC_Os01g43090	Archeaplastidia I	4.17e-05	12	'hormone metabolism.auxin.induced-regulated-responsive-activated'	1562.8	1950	3699.4	3583.7	3855.2	4645.9	1359.3	2067.1	850.1	854.9	459	782.5
LOC_Os07g48550	Embryophyta	4.17e-05	6	'development.unspecified'	7498.1	7920.2	5487.3	6362.6	3934.9	3539.9	3136.9	3243.4	3206.3	3399.3	3789.4	4341.6
LOC_Os02g33580	Archeaplastidia I	4.17e-05	6	'lipid metabolism.glycolipid synthesis.DGDG synthase'	4386.2	4162.7	2920.3	2931.7	1198.1	1216.7	780.6	597.7	672.6	619	2555.4	2531.6
LOC_Os05g34650	Archeaplastidia I	4.17e-05	24	'not assigned.unknown'	4539.1	4224.1	3561.2	3348.3	2447	2320.7	3487.8	3467.8	5125.9	4773.1	6801.5	7031.1
LOC_Os06g04510	Prokaryotic	4.17e-05	12	'glycolysis.cytosolic branch.enolase'	1748.1	1353.1	3216.6	2709.3	5571.7	4862.3	1581.1	1706.4	787.2	634.5	449.6	385.4
LOC_Os04g36720	Archeaplastidia I	4.17e-05	4	'metal handling.acquisition'	2642	2535	1044.1	1106.5	179.7	177.1	75.2	116.6	504.1	489.4	2399.1	2825
LOC_Os12g01449	Streptophyta	4.17e-05	4	'not assigned.no ontology.hydroxyproline rich proteins'	4108.1	3655.8	2356.8	2314.8	893.3	913.8	232.7	331.1	2206.9	1946.6	3818.8	3917.7
LOC_Os09g24690	Archeaplastidia I	4.17e-05	12	'protein.synthesis.ribosomal protein.eukaryotic.60S subunit.L34'	5359.8	5816.7	7085.7	7232.8	7370.1	7705.5	5843.6	7048.3	4511.2	5248.6	4557.7	4874.5
LOC_Os01g48300	Prokaryotic	4.17e-05	12	'PS.lightreaction.ATP synthase'	1245.5	1610.1	3057.3	3785	3312.8	4473	1449.4	2113.9	811.4	1075.8	521.6	600.2
LOC_Os05g50550	Prokaryotic	4.17e-05	4	'secondary metabolism.isoprenoids.terpenoids'	3391.3	3243.6	2765.8	2562.6	1525.6	1349.3	797.6	681.1	1572.3	1602.1	2803.4	2439.1
LOC_Os02g42940	Archeaplastidia I	4.17e-05	2	'protein.targeting.secretory pathway.ER'	4202.3	4183.8	2818.9	2584.8	1364.8	1289.4	1884.3	1684.4	2582.6	3008.7	5213.7	4583.4
LOC_Os01g25990	Prokaryotic	4.17e-05	4	'lipid metabolism.unassigned'	4371.9	3940	3334.6	3126	1309.3	1400.9	973.7	920	2389.7	2174.8	3803.1	2815.8
LOC_Os02g21925	Tracheophyta	4.17e-05	12	'not assigned.unknown'	2064.1	2463.4	3189.5	3526.5	3927.8	4025	3477.9	3267.8	1962.2	1929.3	1216.3	1488
LOC_Os11g24510	Specific	4.17e-05	2	'protein.degradation.serine protease'	3814.9	3580.7	2933.9	2869.5	1339.9	1498	1770.7	1884.9	2986.3	2784.7	6042.9	5641.1
LOC_Os03g05730	Archeaplastidia I	4.17e-05	10	'cell.division'	5614.3	5287.5	6523.4	6075.4	6036.8	5656.1	4241.1	4483.6	4131.7	3608.2	3857.9	3619.2
LOC_Os08g44370	Archeaplastidia I	4.17e-05	6	'nucleotide metabolism.degradation.pyrimidine.uridine nucleosidase'	7578	7872.8	6974.2	7609	6052.9	6413.3	4378.6	4557.6	5661	5588.8	6228.1	6803.2
LOC_Os07g36590	Angiospermae	4.17e-05	20	'signalling.receptor kinases.S-locus glycoprotein like'	939	962.5	821.7	771.9	1772.8	1730	3085.5	2718.9	3105	2853.8	2779.2	2531.5
LOC_Os06g39690	Archeaplastidia I	4.17e-05	6	'redox.heme'	3954.2	4409.9	3010.4	3358.2	2047.2	2582.4	837.7	1202.2	1778.3	1937.7	2944.4	3537.9
LOC_Os01g49310	Angiospermae	4.17e-05	14	'not assigned.unknown'	667.1	503.1	1373.1	1024.3	3563.1	3219.1	2797.7	2237	1321.4	1020.9	572.3	376
LOC_Os01g03040	Viridiplantae	4.17e-05	4	'not assigned.unknown'	3345.5	3696.1	2731.8	2619.4	1175.9	1405.8	1196.9	1296.6	2037.5	1672.1	3083.1	3103.9
LOC_Os04g57890	Archeaplastidia I	4.17e-05	18	'stress.abiotic.drought/salt'	2228.6	2196.7	2417.2	2721.9	4052.7	3903.5	4113.1	4910.6	4327.7	4635.9	3136.4	3337.3
LOC_Os01g13540	Viridiplantae	4.17e-05	4	'RNA.regulation of transcription.NIN-like bZIP-related family'	5616.2	4583.4	3824.8	3636.5	2748.4	2577.2	2224.2	1875.5	3244.7	3061.1	4758.3	3640.7
LOC_Os12g12580	Archeaplastidia I	4.17e-05	4	'misc.oxidases - copper, flavone etc'	2330.9	2157.3	1999	1677.1	637.1	594.8	123.6	253.4	752.8	649.2	2296.5	1854.6
LOC_Os01g17390	Viridiplantae	4.17e-05	2	'protein.degradation.ubiquitin.E3.SCF.FBOX'	3109.4	2753.4	2147.7	2035	1259.2	1086.2	1843.6	1627.6	3300.9	2539.2	3903.7	3746.1
LOC_Os03g17520	Prokaryotic	4.17e-05	10	'lipid metabolism.Phospholipid synthesis.phosphatidate cytidylyltransferase'	2179.7	2113.5	2739.2	2642.9	1973	2244.8	967	979.4	543.7	634.2	712.6	758.2
LOC_Os04g56520	Angiospermae	4.17e-05	18	'cell wall.cell wall proteins.RGP'	5447.2	5027.1	5663.7	5341	6451.3	6662.9	7102.7	7853.1	6763.9	7745.3	6081.6	5975.9
LOC_Os06g29844	Prokaryotic	4.17e-05	6	'transport.misc'	3944.1	3295.1	3260.8	2755.3	2109.3	1869.7	1026.4	1144.8	1219.8	1053.3	2203.8	1934.5
LOC_Os08g09010	Prokaryotic	4.17e-05	24	'stress.abiotic.unspecified'	2054.8	2165.8	731.8	938.7	858.5	736.5	1776	1907.6	2570.2	2636.5	3258	3290.5
LOC_Os09g31970	Archeaplastidia I	4.17e-05	18	'secondary metabolism.isoprenoids.mevalonate pathway.HMG-CoA reductase'	1227.6	1083	1515.6	1435.9	2420.1	2276.9	3837.6	3657.4	3468	2726.4	2695.5	2031.4
LOC_Os01g59350	Streptophyta	4.17e-05	24	'RNA.regulation of transcription.bZIP transcription factor family'	1116.1	1196.1	1035.5	984.8	647.7	701.5	1213.1	1114.1	2521.8	2393.9	2954	2920.9
LOC_Os03g61890	Viridiplantae	4.17e-05	2	'protein.targeting.chloroplast'	2381.8	2196	1644.2	1640.8	841.9	999.1	1039.1	1073.5	2503.7	2170.4	3528.2	3365.6
LOC_Os04g56240	Viridiplantae	4.17e-05	6	'lipid metabolism.lipid degradation.lipases.triacylglycerol lipase'	2402.9	2685.5	1970	2298.8	809.3	995.4	228	297.9	904.4	926.5	1395.7	1279.8
LOC_Os01g52490	Archeaplastidia I	4.17e-05	14	'protein.synthesis.ribosomal protein.eukaryotic.40S subunit.S24'	3032.4	3391.8	4124.3	4322.7	5363.6	5526.7	4190.7	4320.2	3459.7	3529.6	2835.1	2881.4
LOC_Os03g61090	Gymnospermae	4.17e-05	24	'not assigned.unknown'	1201.1	1225.6	887.8	664.2	784.2	791.4	1029.2	1160.8	2069.2	1811.6	3208.1	2813.7
LOC_Os05g28210	Streptophyta	4.17e-05	8	'hormone metabolism.abscisic acid.induced-regulated-responsive-activated'	1590.5	1402.5	1777.6	1855.3	257.3	192.7	173.1	146.9	55.1	73.3	197.3	194.4
LOC_Os07g33480	Prokaryotic	4.17e-05	12	'misc.cytochrome P450'	2306.8	2613.6	3128.9	3138.3	3841.7	3732.6	2251.2	2658.3	1749.5	2000.3	1279.5	1249.5
LOC_Os08g28730	Prokaryotic	4.17e-05	24	'cell wall.precursor synthesis.UGE'	2038.5	2210.9	1363.6	1446.2	894.5	876.8	1487.6	1416.5	2169.8	2311.6	4118.7	4246.2
LOC_Os01g65880	Archeaplastidia I	4.17e-05	12	'development.unspecified'	1918.9	2060.6	3605.4	2987.1	3639.7	3345.5	2366	2391.6	1921.1	1838	1749.7	1602.9
LOC_Os09g36730	Archeaplastidia II	4.17e-05	12	'RNA.regulation of transcription.MYB domain transcription factor family'	1342.8	1399.4	2119.4	2002.9	2937.5	2829.3	2331.8	1655.2	1015.6	1143.5	859.3	864.2
LOC_Os06g45300	Archeaplastidia I	4.17e-05	16	'protein.postranslational modification'	2050.9	2158.3	2788.2	2643.4	3699.5	3587.9	4083.2	3820.7	3188.2	3291.1	2656.4	2671.2
LOC_Os01g15979	Streptophyta	4.17e-05	20	'not assigned.unknown'	1879.8	1835.9	1690.1	1658.9	2039.8	1916.2	2947.8	3371.8	3048.7	3121.2	2668.6	2641.5
LOC_Os01g12080	Archeaplastidia I	4.17e-05	24	'not assigned.unknown'	1952.4	1970.4	1466.7	1530.6	1322.3	1537.9	1617	1713.4	2661.5	2631.2	3422.9	3113.1
LOC_Os04g59130	Archeaplastidia I	4.17e-05	12	'cell.organisation'	1475.5	1042.3	2302.8	2098.1	2696.7	2399.6	1866.9	1689.4	1216.4	1146.6	896.7	893.8
LOC_Os03g03640	Specific	4.17e-05	6	'not assigned.unknown'	3930.4	4471.1	3866	4193.7	3585.7	3513.6	1717.9	2474.3	2706	2855.2	3524.7	3830.9
LOC_Os05g33010	Streptophyta	4.17e-05	2	'stress.abiotic.heat'	2467.2	3071	2106.2	2385.6	1107.1	1434.4	1847.5	2052.6	2224	2798.1	3192.3	4125.5
LOC_Os10g22050	Specific	4.17e-05	12	'not assigned.unknown'	1548.4	1593.7	2212.2	2187.7	3028.6	2822.7	1575.6	1560.3	1077.6	1208.2	887.8	842.3
LOC_Os06g04210	Specific	4.17e-05	6	'not assigned.unknown'	2944.9	2741.7	1282.3	1453.6	409.4	405.1	305.5	279.8	243.7	368.2	789.9	920.5
LOC_Os12g02980	Archeaplastidia I	4.17e-05	8	'nucleotide metabolism.degradation'	1680.3	1576.9	2016.2	1931	883.9	826.2	522.9	469.5	474.7	397.9	864	727.7
LOC_Os11g34460	Archeaplastidia I	4.17e-05	12	'protein.degradation.ubiquitin.E3.SCF.FBOX'	151	164.3	1146.1	1071.8	2217	2381.1	233.7	224.1	44.3	44.7	34.5	52
LOC_Os03g63400	Archeaplastidia I	4.17e-05	16	'RNA.regulation of transcription.putative transcription regulator'	2362.2	2159.8	2694.4	2858.2	3779.3	3578.9	3432.7	3844.4	3233.8	3253.3	2500.1	2445.8
LOC_Os11g04480	Archeaplastidia I	4.17e-05	10	'signalling.calcium'	2249.7	2208.4	2557	2947.4	2547.3	2269.3	1794.8	1490.3	1401.2	1244.9	1250.9	1361.7
LOC_Os04g37580	Archeaplastidia I	4.17e-05	6	'transport.unspecified cations'	2669.8	2434	2637.1	2269	1780.5	1589.1	1052.1	989.2	1369.3	1275	2100.2	1748.6
LOC_Os03g62610	Prokaryotic	4.17e-05	24	'not assigned.unknown'	1380.7	1044.3	774	688.7	470.8	521.5	798.7	533.5	2126.7	1397.7	3734.5	2652.2
LOC_Os03g61730	Streptophyta	4.17e-05	12	'stress.abiotic.heat'	2195.6	2092.9	3083.2	3097.9	3301.1	3284.3	2108.5	2412.4	2045.9	1917.1	1988.6	1655.1
LOC_Os07g42940	Viridiplantae	4.17e-05	10	'protein.postranslational modification.kinase'	2679.3	2395.1	3056	2847.6	2800.1	2683.2	2198.1	1958.8	1696	1611.9	1753.3	1445.2
LOC_Os05g37950	Archeaplastidia I	4.17e-05	12	'signalling.unspecified'	510.6	464.8	1024.4	1386.5	1508	1837	1374.3	1081	228.9	448.3	208.8	133
LOC_Os05g28280	Archeaplastidia I	4.17e-05	12	'protein.degradation'	2228.5	2263.6	2887.1	2572.6	3236.5	3211.8	2276.7	1886.2	1695.1	1597.9	1436.8	1295.6
LOC_Os01g70820	Archeaplastidia I	4.17e-05	2	'not assigned.unknown'	345.4	422.6	146.6	193.9	36.8	8.5	82.4	116.5	175	184.1	679.8	507.6
LOC_Os01g36090	Prokaryotic	4.17e-05	12	'DNA.repair'	726.8	931.1	1321.7	1659.1	1846.3	2090.1	1047.5	1215.9	729	802.4	288.5	395.9
LOC_Os03g37878	Specific	4.17e-05	2	'not assigned.unknown'	1419.7	1431	585.5	848.1	510.2	428.5	442	593.2	1074.9	1113.6	2232.7	2646.8
LOC_Os06g46900	Embryophyta	4.17e-05	24	'stress.abiotic.heat'	1166.9	1079.9	576.7	583.7	470.5	571.9	798	699	1636.3	1572.5	1867.4	1477
LOC_Os11g33270	Embryophyta	4.17e-05	24	'cell wall.modification'	911.6	939.3	278.7	307.3	78.3	71.8	452.4	272.7	1195.7	1086.7	1392.3	1372
LOC_Os07g37100	Archeaplastidia I	4.17e-05	16	'transport.unspecified cations'	1757.3	1334.6	2342.8	1909.4	3015.5	2631.2	3554.8	3021.5	2642.2	2376.3	2327.9	1760.9
LOC_Os08g16130	Embryophyta	4.17e-05	18	'not assigned.unknown'	369.8	398.5	451.8	473.9	1308	1343.2	1415.8	1765.4	1318.1	1332.6	841.4	889.5
LOC_Os02g56840	Streptophyta	4.17e-05	12	'cell.organisation'	1247.5	1006.4	1885.6	1764.9	2214.1	1944.3	1351.3	1110.5	1048	887.3	528.6	437.1
LOC_Os07g46420	Streptophyta	4.17e-05	24	'not assigned.unknown'	489	671.5	236.5	313.9	138.7	100.8	239.9	263.7	978.2	1254.5	2513.7	2229.8
LOC_Os10g37880	Archeaplastidia I	4.17e-05	20	'hormone metabolism.gibberelin.synthesis-degradation'	1867.2	1928.4	1613	1835.3	2084.6	2179.5	2483.5	2799.7	2808.8	2916.2	2583.3	2781.8
LOC_Os05g40020	Archeaplastidia I	4.17e-05	12	'protein.degradation.ubiquitin.E3.RING'	227.9	288.7	987.9	1277.2	1311.4	1698.3	470.7	531.6	160.3	249.8	125.2	167
LOC_Os01g22510	Prokaryotic	4.17e-05	2	'not assigned.unknown'	2303.8	2166.9	1995	1957	1403.3	1448.8	1752.3	1476.9	2300.6	2278.1	2845.7	2788.4
LOC_Os07g27970	Archeaplastidia I	4.17e-05	2	'secondary metabolism.phenylpropanoids'	883.8	1070.9	340	499.8	85	153.7	96.7	150.8	639	724	2469.8	3037.4
LOC_Os03g46660	Streptophyta	4.17e-05	18	'misc.beta 1,3 glucan hydrolases.glucan endo-1,3-beta-glucosidase'	914.8	809.8	1200.1	1039	1555.1	1462.3	1971	2418.6	2056.2	2052.2	1433.3	1268.6
LOC_Os05g28510	Archeaplastidia I	4.17e-05	12	'protein.targeting.nucleus'	1464.9	1433.3	1992.4	1856.8	2815.8	2878.6	1875.9	1738.5	1463.7	1336.9	1076.6	973.5
LOC_Os05g16430	Archeaplastidia I	4.17e-05	24	'signalling.receptor kinases.leucine rich repeat VIII.VIII-2'	1203.2	1022.9	816.8	637.8	596	482.2	657	656	1541.6	1244.1	2085.7	1587.9
LOC_Os02g02520	Archeaplastidia I	4.17e-05	4	'not assigned.unknown'	3174.4	3233.3	2954.5	2623.5	2340.5	2435.2	1605.3	1768.1	2863.3	2726.8	3121.7	3116.5
LOC_Os11g01420	Archeaplastidia I	4.17e-05	14	'protein.synthesis.ribosomal protein.eukaryotic.60S subunit.P0'	853.2	808.6	1083.7	1102.8	1406.2	1375.9	1426.7	1240.7	960.4	928.2	795.2	707
LOC_Os07g37320	Prokaryotic	4.17e-05	6	'transport.sugars'	1897.8	2066.8	1559.2	1782.9	1197.2	1513.3	617.7	786.5	879.6	1139.1	1356.2	1707.6
LOC_Os02g03960	Streptophyta	4.17e-05	4	'RNA.regulation of transcription.bZIP transcription factor family'	3289.8	3320.2	2384.7	2624.8	2166.8	2125.1	1682.4	1720.1	2310.1	2305.8	2401.9	2431.4
LOC_Os05g23320	Archeaplastidia I	4.17e-05	16	'cell.organisation'	851.1	837.3	1786.1	1632.4	1833.6	2083	2550.1	2027.3	1766.5	1812.7	1161.7	1419.7
LOC_Os03g56900	Archeaplastidia I	4.17e-05	12	'not assigned.no ontology'	702.2	463.2	1203.8	1156.3	1717	1686.6	749.6	848.2	546.2	684.2	273.3	355.6
LOC_Os03g59590	Archeaplastidia I	4.17e-05	18	'signalling.G-proteins'	2368.9	2392.6	2596.3	2581.8	2813.7	2813.9	3405.6	3367.3	3131.3	3271.2	2568.8	2602.7
LOC_Os02g37880	Archeaplastidia I	4.17e-05	2	'protein.postranslational modification'	1604.7	1517.1	1060.4	1086	858.8	869.2	880	798.7	1299.5	1191.4	1994.2	1720.3
LOC_Os11g06440	Gymnospermae	4.17e-05	4	'not assigned.unknown'	1697	1749.6	1096.3	1344.9	835.5	948.7	776.9	701.5	823.1	1064.2	1436.9	1566.1
LOC_Os03g06330	Streptophyta	4.17e-05	10	'protein.postranslational modification.kinase.receptor like cytoplasmatic kinase VII'	1223.6	1122.8	1676	1584.4	1299.3	1186.3	779	723.3	654.1	528.3	661	629.7
LOC_Os11g35450	Embryophyta	4.17e-05	18	'stress.biotic.PR-proteins'	340.9	330.9	540	406	930.3	848.1	2167.5	2063.1	1076.4	1000.8	981.5	672.7
LOC_Os01g65630	Tracheophyta	4.17e-05	10	'not assigned.unknown'	358.8	370.8	1196.7	996.3	702.5	788.7	133.7	182.2	67.8	41.4	97.4	33.4
LOC_Os03g18550	Archeaplastidia I	4.17e-05	6	'transport.metabolite transporters at the mitochondrial membrane'	1608.8	1529.5	1450.6	1406.1	811.1	809.4	625.6	693.3	824.3	766.4	932.8	1005.6
LOC_Os12g41715	Archeaplastidia I	4.17e-05	14	'RNA.processing.RNA helicase'	466.9	524.2	955.4	1037.9	1158.5	1171.8	1095.6	1325.9	631.3	750	360.9	396.7
LOC_Os05g45080	Embryophyta	4.17e-05	2	'misc.UDP glucosyl and glucoronyl transferases'	1940.1	1603.3	1345	1395.5	1125.4	1014	1158.8	1028.7	1364.2	1479.5	2427.2	2549.1
LOC_Os05g01450	Archeaplastidia I	4.17e-05	16	'protein.degradation.ubiquitin.proteasom'	1217.5	1515.4	1832.4	1821.2	2096.7	2164.6	2105.1	2416.1	1962.9	1839.9	1513.8	1518.3
LOC_Os01g22870	Archeaplastidia I	4.17e-05	8	'not assigned.unknown'	2135.4	2237.9	2274.5	2258.3	1967.8	2010.2	1540.1	1645	1512.8	1623.8	1662.2	1625.9
LOC_Os03g08100	Streptophyta	4.17e-05	2	'not assigned.no ontology'	1264.5	1144	779.1	680.7	442.2	419.1	625.6	671.5	747.6	755.5	1511.4	1422.7
LOC_Os09g28810	Archeaplastidia I	4.17e-05	20	'DNA.unspecified'	565.9	693.9	456.3	454.5	778.6	674	1219.2	1104.1	1222.9	1266.6	1018.5	1166.5
LOC_Os02g22780	Archeaplastidia I	4.17e-05	12	'protein.folding'	2226.9	1961.9	2320.1	2289.3	2644.4	2701.8	2138	2074.7	1780.4	1702.9	1679.5	1627.7
LOC_Os07g13460	Angiospermae	4.17e-05	18	'protein.postranslational modification'	1222.9	1166.1	1357.5	1261.4	1826	1734.9	1945.9	1867.8	2090.6	1867	1564.7	1488
LOC_Os11g04460	Archeaplastidia I	4.17e-05	18	'transport.calcium'	1406.4	1281.5	1608.9	1515.2	1796.6	1802.5	2659.6	2310.1	2237.5	1958.1	1812.7	1650.6
LOC_Os04g48750	Archeaplastidia I	4.17e-05	4	'hormone metabolism.brassinosteroid.synthesis-degradation.BRs.DET2'	1935.6	1970.7	1446.4	1298.8	1086	917.5	930.2	920	1189.8	1117.3	1650	1449.4
LOC_Os05g06510	Prokaryotic	4.17e-05	12	'not assigned.unknown'	569.8	617.4	1169.3	951.1	1120.8	1124.6	651.8	683.2	535.5	549	222.3	190.9
LOC_Os09g09480	Archeaplastidia II	4.17e-05	10	'RNA.regulation of transcription.SNF7'	2979.7	3113.3	3381.6	3171.5	3254.7	3140.6	2682.7	2806.6	2513.6	2474.9	2676.1	2737.7
LOC_Os06g06770	Viridiplantae	4.17e-05	2	'not assigned.unknown'	1353.7	1683.4	1128.8	1111.9	821	965.5	858.5	1087.6	1202.9	1160.6	1660.5	1971.8
LOC_Os02g45920	Viridiplantae	4.17e-05	14	'not assigned.unknown'	1339	1104.4	1432	1340.9	1784.5	1916.4	1587	1624	1243.9	1265.3	974.8	903.9
LOC_Os06g29400	Archeaplastidia I	4.17e-05	22	'RNA.processing'	1033.8	988.6	927	839.1	935.6	961.4	1431.2	1162.8	1590.2	1444.4	1561.6	1195
LOC_Os08g08570	Specific	4.17e-05	12	'not assigned.unknown'	928.3	1075.5	1404.4	1189.2	1720.6	1589.3	1066.5	1306.3	928	834.5	803.9	761.4
LOC_Os02g01350	Archeaplastidia I	4.17e-05	16	'not assigned.unknown'	581.3	565.1	774.4	807.4	1186	1373.1	1264.5	1234.3	849.3	904.7	640.8	667.9
LOC_Os02g45170	Tracheophyta	4.17e-05	14	'RNA.regulation of transcription.bHLH,Basic Helix-Loop-Helix family'	378	428	840.1	759.4	1239.1	999.5	852.6	710.8	539.5	512.7	288.4	259.6
LOC_Os08g35740	Archeaplastidia I	4.17e-05	10	'hormone metabolism.jasmonate.synthesis-degradation.12-Oxo-PDA-reductase'	3046.6	3218.6	3321.9	3423.8	3102.2	3231.1	2857.7	2964.1	2718.9	2652.2	2680.4	2763.9
LOC_Os03g59080	Archeaplastidia I	4.17e-05	2	'lipid metabolism.FA synthesis and FA elongation.acyl coa ligase'	1362.5	1205.7	955.7	958.3	743.8	817.7	794.9	747.9	1157.4	1130.7	1550.3	1487.1
LOC_Os10g30100	Archeaplastidia I	4.17e-05	14	'DNA.synthesis/chromatin structure'	533.1	605.5	677.3	640.1	862.7	899.1	770.3	738	605.1	664.2	486.1	462
LOC_Os09g38080	Specific	4.17e-05	2	'not assigned.unknown'	946.4	833.2	754.6	725.6	428.9	291.6	473	313.7	767.7	881.5	1316.1	1053.9
LOC_Os01g61044	Archeaplastidia I	4.17e-05	24	'transport.amino acids'	1270.3	1293.4	1035.9	1189.2	747.1	803.9	1143.4	1094.6	1477.7	1575.8	1576.1	1591.6
LOC_Os04g35520	Prokaryotic	4.17e-05	14	'redox.ascorbate and glutathione.ascorbate'	694.3	708.1	1067.9	924.9	1159.8	1198.4	1141.9	1201.2	774.7	753.3	600.6	584
LOC_Os05g49140	Archeaplastidia I	4.17e-05	6	'signalling.MAP kinases'	2266.6	2208	1660.5	1704.9	1471.4	1535	916	1167.3	1520.9	1389.2	1601.4	1531.5
LOC_Os03g51900	Archeaplastidia II	4.17e-05	18	'protein.synthesis.ribosome biogenesis.Pre-rRNA processing and modifications.DExD-box helicases'	696.9	762.4	862	842.4	1171.4	1128	1441.1	1360.4	1491.8	1295.6	1079.6	1061.3
LOC_Os03g46454	Archeaplastidia I	4.17e-05	8	'transport.metal'	832.6	858.2	1500	1365.5	730	763.1	514.1	412.7	372.2	382.6	464.8	451.7
LOC_Os02g51070	Prokaryotic	4.17e-05	4	'major CHO metabolism.synthesis.starch.starch synthase'	1317.5	1600.3	1130.1	1213.7	886.6	853.2	625	562.1	882	954.3	1185.4	1233.3
LOC_Os05g29030	Archeaplastidia I	4.17e-05	24	'protein.postranslational modification'	764	845.3	629.1	735.6	341.3	414.6	649.9	693.3	881.8	847.7	1203.8	1484.3
LOC_Os02g37870	Archeaplastidia I	4.17e-05	16	'protein.synthesis.ribosome biogenesis.BRIX'	709.6	765.5	967.2	905.9	1374.7	1260.2	1323.8	1361.8	982.5	1059.6	824.5	862.1
LOC_Os04g17050	Archeaplastidia I	4.17e-05	12	'not assigned.unknown'	1297.6	1227.4	1319.2	1553.4	1872.6	1841.1	1257.9	1340.7	1135.9	1122.2	928.2	960.5
LOC_Os02g02980	Archeaplastidia II	4.17e-05	4	'stress.biotic'	1176.5	971	965.7	712.2	586.5	564.8	542.9	444.7	656.6	615.2	1021.5	796.2
LOC_Os01g54560	Prokaryotic	4.17e-05	4	'minor CHO metabolism.trehalose.potential TPS/TPP'	2111	2053.6	2006.7	2014.7	1628.6	1570.4	1493.5	1687	1861.1	1774.7	2024.8	2053.1
LOC_Os02g46150	Archeaplastidia I	4.17e-05	14	'not assigned.unknown'	765.2	931.5	1030.1	1117.2	1474.4	1396.5	1129.6	1277.2	967.2	1086.6	643.9	791
LOC_Os04g42010	Viridiplantae	4.17e-05	12	'RNA.regulation of transcription.unclassified'	1216.7	1229	1376.3	1262.9	1567	1795.3	1267.5	1264.4	1131.2	1183.2	845.3	885
LOC_Os04g50100	Archeaplastidia I	4.17e-05	4	'protein.degradation.ubiquitin.E3.RING'	807.9	790.4	607.6	734.1	386.8	318	279.1	298.7	404.7	431.9	658.7	624.6
LOC_Os08g43390	Embryophyta	4.17e-05	8	'misc.cytochrome P450'	1036.1	934.9	1099.7	1058.2	871.5	839.7	584.5	647.8	592.9	590.1	693.9	729.5
LOC_Os05g38590	Viridiplantae	4.17e-05	24	'protein.postranslational modification'	1323.2	1434.5	1185.4	1063.2	1133.6	996.9	1289.8	1328.2	1562	1494.9	1637	1601.1
LOC_Os02g18410	Gymnospermae	4.17e-05	22	'signalling.phosphinositides'	540	486.1	202.3	199	266.7	224.3	465.6	552.2	821.4	767.6	738.2	598
LOC_Os01g05010	Viridiplantae	4.17e-05	12	'not assigned.no ontology'	410.8	435.4	532.9	678.9	944.3	867	566.3	638.1	337.4	386.7	246	297.7
LOC_Os04g55930	Archeaplastidia I	4.17e-05	12	'not assigned.unknown'	1041.7	1203.7	1212.9	1339.7	1224.2	1379.7	1206.6	1167.6	911.5	990.9	610.4	848.9
LOC_Os02g04860	Angiospermae	4.17e-05	22	'not assigned.unknown'	733.8	792.4	693.1	661.5	734.5	715.7	912.4	982.4	1121.7	1132.5	921.2	1086.8
LOC_Os10g02350	Archeaplastidia I	4.17e-05	20	'DNA.unspecified'	1044.1	861.1	1018.7	950.7	1186.7	1277.5	1396.9	1334.4	1401.6	1433.1	1290.6	1307.5
LOC_Os01g65600	Archeaplastidia II	4.17e-05	22	'RNA.regulation of transcription.unclassified'	460.9	572.1	332.1	351	378.5	438.7	759.3	596.9	886.1	798.6	653	641
LOC_Os09g08670	Streptophyta	4.17e-05	20	'not assigned.unknown'	497.6	691.3	489.3	598.6	792.2	761.8	919.8	1012.2	1017.2	992.7	829	812.8
LOC_Os06g43690	Archeaplastidia I	4.17e-05	14	'protein.synthesis.ribosome biogenesis.Pre-rRNA processing and modifications.WD-repeat proteins'	533.1	454.7	603	572.9	1005.4	1095	698.3	849.6	554.1	683.8	399.6	398.3
LOC_Os05g05040	Specific	4.17e-05	14	'not assigned.unknown'	196.6	172.4	495.7	377.7	968.4	1140.8	388.9	389.8	241.4	296.4	144.7	101.1
LOC_Os10g31830	Archeaplastidia I	4.17e-05	18	'signalling.G-proteins'	344.3	286	373.6	313	504.8	495.3	839.2	738.4	767.3	638.4	470.4	458.6
LOC_Os01g61230	Archeaplastidia I	4.17e-05	24	'secondary metabolism.phenylpropanoids.lignin biosynthesis.CCR1'	612.1	668	608.8	574.2	379.4	415.2	629	626.3	783.4	840.3	1338.6	1451.5
LOC_Os08g10070	Archeaplastidia I	4.17e-05	18	'signalling.receptor kinases.leucine rich repeat VIII.VIII-2'	333.7	409.8	355.1	389	567	630.3	937	868	659.1	632.9	505.9	479.4
LOC_Os01g22600	Archeaplastidia I	4.17e-05	24	'transport.metabolite transporters at the mitochondrial membrane'	765.6	864.2	730.3	670.9	575	589.3	798.4	818.7	963.6	896.6	1531.3	1686
LOC_Os01g60420	Specific	4.17e-05	20	'not assigned.unknown'	501.8	438.8	345.7	308.1	532.7	527.4	869	672.7	704.8	773.2	624.5	632.3
LOC_Os09g16920	Archeaplastidia I	4.17e-05	12	'lipid metabolism.'exotics' (steroids, squalene etc).sphingolipids'	414.9	398.1	612.9	659.8	497	684.6	415.1	440.7	223.6	240.5	154.4	199.6
LOC_Os11g36150	Specific	4.17e-05	14	'signalling.receptor kinases.leucine rich repeat XII'	145.8	102.7	258.7	320.9	532.8	470.3	443.8	303.5	139.6	152.8	84.2	78
LOC_Os07g10300	Archeaplastidia I	4.17e-05	14	'protein.synthesis.ribosomal protein.prokaryotic.mitochondrion.30S subunit.S29'	739.9	701.9	878.3	915.4	1039.2	1054.5	967	1078.4	754.2	861.9	662.5	695
LOC_Os02g20410	Archeaplastidia I	4.17e-05	12	'signalling.G-proteins'	1463.1	1447.2	1683.1	1537.2	1717.8	1827.9	1510.8	1457.1	1421.3	1302.8	1350.8	1112.9
LOC_Os03g28960	Archeaplastidia I	4.17e-05	12	'RNA.transcription'	680.7	606.3	774.9	703.2	1032.7	994.1	709.4	638	526.4	479.7	463.8	437.9
LOC_Os11g32750	Archeaplastidia I	4.17e-05	10	'nucleotide metabolism.salvage.NUDIX hydrolases'	1043.7	1026	1219.6	1174.2	1210.4	1128.9	933	964.5	816.1	804.2	886.1	808.2
LOC_Os08g40930	Prokaryotic	4.17e-05	18	'major CHO metabolism.synthesis.starch.debranching'	94.6	46.9	97.5	53	296	305.9	358.5	460.2	355.2	384.9	232.3	161.6
LOC_Os04g44924	Archeaplastidia I	4.17e-05	8	'misc.short chain dehydrogenase/reductase (SDR)'	407.9	259.1	512.4	375	66.9	49.5	6.1	7	6.3	4.2	11.2	41.7
LOC_Os09g29100	Archeaplastidia I	4.17e-05	20	'cell.cycle'	122.9	115.5	73.1	92.4	172.3	237.5	460.3	407.1	477.5	366.6	302	264.5
LOC_Os01g43750	Archeaplastidia I	4.17e-05	14	'misc.cytochrome P450'	432.9	365.5	584.8	611.4	896.2	900.9	612.2	669.9	474.6	476.7	382.6	373
LOC_Os01g21940	Archeaplastidia I	4.17e-05	12	'development.unspecified'	1291	1254.3	1462.5	1339.1	1560.6	1454.5	1428.5	1318.3	1183.3	1214.2	1181	1060.4
LOC_Os09g33550	Angiospermae	4.17e-05	14	'RNA.regulation of transcription.C2C2(Zn) CO-like, Constans-like zinc finger family'	48.8	59.6	237.4	243.8	387.6	453.3	257.2	276.1	52.5	51.9	1.7	14.7
LOC_Os06g09630	Prokaryotic	4.17e-05	16	'lipid metabolism.FA synthesis and FA elongation.ketoacyl ACP synthase'	949.3	966.3	985.2	1003.9	1197	1227.3	1653.9	1656.3	1169	1188.5	1011.7	981.7
LOC_Os01g47900	Tracheophyta	4.17e-05	22	'signalling.receptor kinases.S-locus glycoprotein like'	581.4	677.8	476.6	486.8	582.1	582.4	719.8	732.2	822.9	869.6	815.7	809.2
LOC_Os09g19570	Archeaplastidia I	4.17e-05	12	'not assigned.unknown'	574	491.9	633.6	607.9	721.9	666	429.8	574.2	384.1	388.6	279.4	295.6
LOC_Os08g34740	Archeaplastidia I	4.17e-05	12	'not assigned.unknown'	482.5	426.6	652.9	519.2	721.3	700.7	578.6	452.3	399.2	357.7	348.4	324.1
LOC_Os01g43160	Streptophyta	4.17e-05	18	'cell wall.degradation.pectate lyases and polygalacturonases'	249.9	261.4	281.3	234.3	485.3	482.7	572.3	515.5	493.1	508.8	396.7	368
LOC_Os07g46470	Specific	4.17e-05	20	'not assigned.unknown'	528	571.3	512.5	509.1	544.5	528.4	721.4	806.8	986.3	919.5	606.7	682.1
LOC_Os11g24484	Archeaplastidia I	4.17e-05	18	'misc.short chain dehydrogenase/reductase (SDR)'	153.5	193.9	295.7	201.1	441.8	373.1	522.9	773.4	465.6	399.9	333.1	288.5
LOC_Os03g42770	Archeaplastidia I	4.17e-05	14	'signalling.G-proteins'	193.8	158.5	363.1	348.1	486.1	425.6	379.3	447.3	229	241.5	96.5	171.2
LOC_Os12g06910	Archeaplastidia I	4.17e-05	14	'not assigned.no ontology'	412.4	368.7	540.4	414.4	788	812.1	613.5	566.1	437.9	454.2	340.8	308.7
LOC_Os07g03580	Archeaplastidia I	4.17e-05	20	'stress.abiotic.unspecified'	72.5	56.7	8.4	42	95.2	136	256.4	360.2	332.8	356.2	207.1	207.2
LOC_Os10g32780	Archeaplastidia II	4.17e-05	18	'cell.organisation'	305.6	387.3	422.6	506.5	582.4	681.6	725.7	908.4	596.4	639.6	520.1	562.9
LOC_Os04g41850	Viridiplantae	4.17e-05	2	'development.unspecified'	729.2	675.2	567.1	627.6	361.7	369.1	534.8	458.1	628.5	539.9	853.5	777.3
LOC_Os08g04830	Specific	4.17e-05	24	'not assigned.unknown'	250.7	260.5	118.6	148.1	132	106.7	171.7	142.5	349.8	336.7	587.3	470.6
LOC_Os02g47350	Archeaplastidia I	4.17e-05	18	'lipid metabolism.'exotics' (steroids, squalene etc).sphingolipids'	462.1	542.1	523	542.9	706.7	674.2	1010.7	1061.5	682.7	739.4	569.4	666
LOC_Os07g03260	Prokaryotic	4.17e-05	20	'cell wall.cellulose synthesis'	93.3	135.3	76.6	80.3	214	167.6	286.9	331.9	347	390	313.7	288.3
LOC_Os03g21390	Archeaplastidia I	4.17e-05	8	'not assigned.no ontology'	689.9	707.6	796.4	707.4	662.4	526.6	506.4	482.4	408.8	445.4	505.1	525.1
LOC_Os06g01304	Viridiplantae	4.17e-05	22	'protein.degradation.ubiquitin.E3.RING'	356.8	344.1	296.8	308.4	327.2	312.9	453.9	555.4	664.9	566.2	504.3	480.7
UR1_Os49231	Specific	4.17e-05	2	No Annotation	153.5	114	67.2	69.7	52.7	40.7	58	46.6	106.6	145.8	438	350.2
LOC_Os10g28230	Archeaplastidia I	4.17e-05	18	'DNA.synthesis/chromatin structure.histone.core.H2A'	159.7	156	187.1	183.5	362.3	313.4	706.5	476.2	388.4	311.1	233.8	194.3
LOC_Os05g35500	Archeaplastidia II	4.17e-05	12	'RNA.regulation of transcription.MYB domain transcription factor family'	330.2	311.7	351.4	402.6	952.9	893.7	359	361.9	262.5	271.3	142.5	163
LOC_Os01g47200	Specific	4.17e-05	14	'not assigned.no ontology'	534.8	539.9	616.8	545.6	1073.9	931.7	668.1	779.9	600.7	610.9	459.6	423.6
LOC_Os05g06814	Specific	4.17e-05	18	'protein.degradation.serine protease'	331.4	302.5	393.1	410	458.6	472.4	776.1	686.8	626.6	538.9	446.8	475.8
LOC_Os05g41820	Specific	4.17e-05	2	'not assigned.unknown'	277.9	324.8	108.4	162.5	2.9	33.5	101.1	92.4	143.2	167.8	304.2	430.4
LOC_Os03g12450	Streptophyta	4.17e-05	14	'not assigned.unknown'	562	523.3	590.2	617.5	911.8	928.4	752.3	664.4	617	605.8	514.3	412
LOC_Os11g05550	Tracheophyta	4.17e-05	14	'not assigned.unknown'	216.7	189.2	323	323.3	443.3	455.7	344.4	349.7	213.1	206.9	130.6	146.1
LOC_Os02g32280	Specific	4.17e-05	22	'not assigned.unknown'	285.6	237.9	219.1	170.6	221.7	204.7	344.6	267.5	478.4	518.1	406.3	403.1
LOC_Os08g07840	Archeaplastidia I	4.17e-05	16	'DNA.synthesis/chromatin structure'	248.9	242.6	303.7	333.6	449.3	454.5	555.9	484.9	399.6	431.2	232.9	276.4
LOC_Os06g08740	Streptophyta	4.17e-05	20	'not assigned.unknown'	1115.4	1137.5	905.8	1000.6	1176	1194.8	1283	1278.3	1356.9	1317	1256.3	1296.3
LOC_Os05g02200	Tracheophyta	4.17e-05	6	'not assigned.unknown'	363.9	370.3	286.9	437.2	218.5	199.8	58.2	109.9	176.4	130.6	231.1	269.3
LOC_Os11g10340	Specific	4.17e-05	16	'protein.degradation.ubiquitin.E3.SCF.FBOX'	235.4	199.8	321.3	284.8	454.1	409.4	473.6	459.8	356.1	335.4	221.3	205.7
LOC_Os06g41770	Angiospermae	4.17e-05	12	'RNA.regulation of transcription.bZIP transcription factor family'	473.3	480.8	568.8	634.7	642.9	747.4	563.8	548	507.1	406.6	341.7	364.6
LOC_Os10g37530	Archeaplastidia II	4.17e-05	14	'protein.targeting.mitochondria'	902.6	932.7	1044.2	1067	1115.5	1151.4	1140.9	1079.4	996.5	962.1	880.4	925.6
LOC_Os04g41040	Archeaplastidia I	4.17e-05	16	'RNA.transcription'	700.2	645.3	700.5	738.8	892.7	835	1015.2	1096.8	784	784.1	721.5	701.2
LOC_Os07g38460	Embryophyta	4.17e-05	12	'not assigned.unknown'	458.8	418.8	481.2	571.9	729.7	699.1	461.2	469.3	425.5	331.4	324	332.6
LOC_Os06g40110	Archeaplastidia I	4.17e-05	14	'RNA.regulation of transcription.General Transcription'	278.9	294	414.7	389.8	428.3	474.1	417.3	505.6	308.4	345.1	207.5	253.7
LOC_Os02g53070	Streptophyta	4.17e-05	14	'stress.biotic'	548.5	536.9	631.4	582.6	694.1	716.7	640.4	794.1	578.5	550.7	493	429.6
LOC_Os08g13400	Specific	4.17e-05	24	'not assigned.unknown'	163.8	158.1	137.2	150.2	11.8	20.4	152.7	150.6	325.8	271.1	282.4	288.7
LOC_Os04g44620	Archeaplastidia I	4.17e-05	14	'not assigned.no ontology'	276.1	255	311.5	286.6	596.7	481.6	402.9	377.1	288.5	299.9	208.4	186
LOC_Os08g38320	Prokaryotic	4.17e-05	16	'protein.postranslational modification'	196.9	186.2	258.5	249.2	382.8	304.6	445.4	447.1	316.4	308.2	209.8	226.5
LOC_Os05g49250	Prokaryotic	4.17e-05	12	'DNA.repair'	451.3	461.3	505.1	491.6	567.4	587.6	538.8	472.9	401.1	409.4	325.7	340.6
LOC_Os04g11440	Specific	4.17e-05	18	'not assigned.unknown'	167.5	181.1	230	205.5	306.2	265.8	358.7	587.6	311.8	405.9	301.5	255.8
LOC_Os07g43925	Prokaryotic	4.17e-05	24	'not assigned.unknown'	95.9	62.7	41.8	17.7	9.3	5.8	65.8	26.2	128.2	169.3	363.3	253.5
LOC_Os04g51320	Embryophyta	4.17e-05	4	'RNA.regulation of transcription.Trihelix, Triple-Helix transcription factor family'	536.7	506	426.7	439.6	314.1	325.1	309.4	311.6	362.8	381.3	400.5	446.7
LOC_Os03g55260	Archeaplastidia I	4.17e-05	22	'misc.cytochrome P450'	104.1	86	59.2	81.7	76.6	85.8	151.1	165.3	254.2	202.3	240.7	195.4
LOC_Os06g30920	Specific	4.17e-05	2	'not assigned.unknown'	358.4	321.3	305	291.9	121.4	158.6	215.6	260	329.1	320.8	477	336.9
LOC_Os06g33970	Specific	4.17e-05	14	'not assigned.unknown'	17	22.1	80.2	93.8	361.8	305.6	186.8	118.5	79.9	105.6	8.8	9.6
LOC_Os04g41000	Specific	4.17e-05	22	'not assigned.unknown'	218.5	182.1	144.9	109.1	191.4	180.6	192.9	228.2	389.7	345.3	317	233.4
LOC_Os02g06570	Prokaryotic	4.17e-05	24	'protein.postranslational modification'	357.2	348	314.9	249.3	270	283.4	321.6	317.9	384	381.9	449.2	441
LOC_Os12g32970	Streptophyta	4.17e-05	8	'not assigned.no ontology'	300.8	237.4	328.1	303.9	241.8	221.3	214.5	190	158.7	155.9	206.8	214.9
LOC_Os10g36520	Specific	4.17e-05	12	'not assigned.unknown'	89.8	69.1	108.3	164.8	175.6	175.2	99.6	100.1	51.9	76.5	59.4	42.8
LOC_Os03g01930	Specific	4.17e-05	2	'not assigned.unknown'	124.3	125.7	76.8	53.5	40.6	50	47.8	52.4	120.7	74.5	215.1	144.7
LOC_Os04g34370	Embryophyta	4.17e-05	14	'protein.postranslational modification'	64.2	65.8	133.6	127.6	175.1	179	86.8	137	68.3	72	12	60.6
LOC_Os06g13020	Archeaplastidia I	4.17e-05	14	'DNA.synthesis/chromatin structure'	76.2	106.9	111.7	125.7	225	241	144.5	133	79.1	99.9	69.2	58.5
LOC_Os05g50250	Gymnospermae	4.17e-05	10	'secondary metabolism.phenylpropanoids.lignin biosynthesis.CCR1'	149	130	192.3	169.6	174.9	151.5	129.5	108.3	84.7	80.3	116.5	108.2
LOC_Os01g14920	Streptophyta	4.17e-05	24	'RNA.regulation of transcription.Zn-finger(CCHC)'	194.9	189.8	171.3	158.7	150.7	154.5	178.9	193	253.5	203.1	263	214
LOC_Os01g74600	Archeaplastidia I	4.17e-05	16	'not assigned.no ontology.pentatricopeptide (PPR) repeat-containing protein'	4.4	11	34.5	30.6	50.7	74.5	85.3	80.6	56.6	63.9	28.9	23.3
LOC_Os01g73950	Gymnospermae	4.17e-05	14	'not assigned.no ontology.pentatricopeptide (PPR) repeat-containing protein'	37.8	41	73.2	54.9	156.8	153.1	64.2	85.5	64	53.4	20.8	30.7
LOC_Os03g32620	Archeaplastidia I	4.17e-05	16	'not assigned.no ontology.pentatricopeptide (PPR) repeat-containing protein'	48.4	77	78.9	91.9	114.1	109.1	125.5	135.2	90.4	99.7	86.8	78.3
LOC_Os06g14324	Archeaplastidia I	0.000136283	4	'development.unspecified'	9277.1	8913.5	8319.4	7693.8	4237.1	4027.2	1548.8	1519.8	5470.4	4989.5	9286.3	7900.2
LOC_Os01g35050	Archeaplastidia I	0.000136283	16	'stress.abiotic.drought/salt'	723.2	701.4	1082.8	895	2456.5	2123.3	2987.1	2525.2	1998.7	1657.3	1268.6	991.7
LOC_Os03g28300	Viridiplantae	0.000136283	4	'protein.postranslational modification.kinase'	5753.6	4922.2	3851.5	3165.6	1010.2	940	629.5	571.4	2373.6	2204.5	6294.3	5074.4
LOC_Os01g61410	Prokaryotic	0.000136283	24	'mitochondrial electron transport / ATP synthesis.NADH-DH.type II.internal matrix'	1608.7	1260.6	876.4	705.1	705.5	679.3	890.9	803.7	1749.8	1541.7	2200.4	1786.8
LOC_Os01g18630	Archeaplastidia I	0.000136283	14	'protein.degradation.aspartate protease'	2358.6	2282.6	6062.3	4890.1	8263	7959.4	4774.2	4894.8	2450.8	2495.1	1667.8	1439.1
LOC_Os02g04660	Archeaplastidia I	0.000136283	22	'C1-metabolism'	1450.2	1867.2	1296.7	1066.1	1309.6	1315.1	1974.9	1765.1	2315.8	2100.2	2182.5	1971
LOC_Os05g40290	Archeaplastidia II	8.9e-05	20	'RNA.RNA binding'	1126.9	1094.5	1015.2	995.5	1462.5	1566.8	1575.7	1749.4	1776.4	1798.2	1518.5	1462.5
LOC_Os02g46090	Archeaplastidia I	8.9e-05	20	'signalling.calcium'	246	203.8	203.8	172.6	401.9	373.2	814.8	671	756	696.8	578.1	577.8
LOC_Os02g51810	Viridiplantae	8.9e-05	14	'protein.targeting.chloroplast'	75.2	65.7	116.5	116.6	128.9	190.8	105.9	127.6	91.8	105.9	63.3	55.8
LOC_Os08g28570	Specific	8.9e-05	16	'stress.biotic.PR-proteins'	40.6	41	43.4	65.5	67.2	86.6	87.6	86.3	45.3	67.1	43.2	41
LOC_Os06g14280	Tracheophyta	8.9e-05	18	'signalling.receptor kinases.misc'	31.1	23.5	29.5	26.1	40	41.7	75.7	82.5	42.6	42.4	31.1	33.1
LOC_Os02g10390	Archeaplastidia II	0.000136283	8	'PS.lightreaction.photosystem I.LHC-I'	21243.1	24200.6	21724.1	21141.8	14320.3	14274.9	1632.9	2433.1	1171.9	1304.3	12148.4	12871.1
LOC_Os01g62060	Streptophyta	0.000136283	8	'not assigned.unknown'	10321.5	9133.8	12299	10692.6	9958.9	8865.8	3144.9	2664.9	1869.6	1605.2	3082.2	2878.8
LOC_Os05g14240	Viridiplantae	0.000136283	12	'transport.Major Intrinsic Proteins.TIP'	10737.3	9480.5	17003.2	15961	17027.3	15215.1	12831.6	11643.2	10351.2	8529.5	6481.3	5438.1
LOC_Os05g48630	Specific	0.000136283	6	'not assigned.unknown'	17064.5	18411.5	15384.7	15286	12465.4	11708.2	5756.9	6289.2	8479.6	8647.7	10912.2	11917.8
LOC_Os12g38270	Gymnospermae	0.000136283	6	'not assigned.unknown'	17643.4	22678.7	16344.8	20346	11709	12641.5	9440.9	8582.1	9595.9	11253.5	12739.6	11571.4
LOC_Os03g49630	Archeaplastidia I	0.000136283	2	'not assigned.unknown'	8884.2	7906.8	4733.5	4234	1940.6	1731	1795.3	1430.9	7100.9	6147.8	10876.8	10290.2
LOC_Os02g49230	Streptophyta	0.000136283	18	'RNA.regulation of transcription.C2C2(Zn) CO-like, Constans-like zinc finger family'	835	744.3	865.7	928.3	6381.7	5422.2	7331.5	6387.7	7525.9	6780.2	3648.4	3371.1
LOC_Os01g13690	Specific	0.000136283	6	'not assigned.unknown'	9828.6	10890.8	10012.8	10307.7	5726	6055.2	1291.2	1537.5	4135.9	4381.7	5888.9	6931.3
LOC_Os07g36080	Viridiplantae	0.000136283	4	'PS.lightreaction.photosystem II.PSII polypeptide subunits'	19883.4	20662	19003.1	17498.5	14328.7	13974.9	12299.5	10935.9	15833.4	14383.5	16809	17726.4
LOC_Os06g21210	Specific	0.000136283	6	'not assigned.unknown'	12109.7	13261.7	12717.1	11263.1	10012.2	9899.1	3721.2	4412.2	6248.1	7101.4	9463.2	10316.2
LOC_Os03g01750	Archeaplastidia I	0.000136283	14	'major CHO metabolism.degradation.starch.laforin like phosphoglucan phosphatase (SEX4)'	4815.5	3587.4	9794.3	7459.4	12149.5	10300.3	9398.4	7680.9	7326.1	6589.2	4187	2715.4
LOC_Os01g31360	Streptophyta	0.000136283	8	'not assigned.unknown'	7110.4	4980.2	5870.9	3875.3	3115.2	2216.2	423.8	302.3	141.9	129.7	808.7	447.6
LOC_Os01g13480	Specific	0.000136283	4	'redox.glutaredoxins'	7804.2	8905.9	5835.6	6797.5	3666.7	3957.7	2928.6	3135.1	5093.3	5499.4	8221.7	9753.4
LOC_Os03g10180	Archeaplastidia I	0.000136283	2	'cell.vesicle transport'	6306.6	6721.8	5018.6	4793.3	2702	2935.6	3029.9	3256.2	6485.2	7577.8	9420.1	10974.3
LOC_Os02g48560	Archeaplastidia II	0.000136283	4	'lipid metabolism.FA desaturation.omega 6 desaturase'	14614.3	15287.4	11821.8	12882.7	11083.6	11598.1	8360.3	8847.4	11763.6	11602.4	14764.1	16877.5
LOC_Os01g55950	Viridiplantae	0.000136283	12	'misc.misc2'	4323.3	3828.1	7434.8	7204	8731.1	8555.9	5854.4	5218.8	3960	3650.9	3934.8	3534.5
LOC_Os03g61990	Prokaryotic	0.000136283	12	'RNA.RNA binding'	5380.9	4555.7	8135.2	7031.2	8135.3	7384	4704.8	4846.4	3311.8	3005.8	2065.4	1757.1
LOC_Os07g31720	Archeaplastidia I	0.000136283	18	'RNA.regulation of transcription.unclassified'	4922.2	5145.4	6239.3	6381.2	9537.2	8821.1	10088.6	10390.5	8122.8	9537.3	7856.4	8382.2
LOC_Os08g02210	Archeaplastidia I	0.000136283	4	'not assigned.unknown'	3630.8	4193.3	1286.5	1241.8	269.5	329.7	218.7	291.5	975.8	987.1	4010.2	4009.5
LOC_Os07g48780	Archeaplastidia I	0.000136283	12	'signalling.calcium'	8338.4	8378.1	10038.6	9943.1	10399.9	9493	9669	8478.1	6609.1	6449	5716.9	6075.7
LOC_Os11g16550	Prokaryotic	0.000136283	4	'tetrapyrrole synthesis.regulation'	5592.6	6716	3325.3	3905.5	2232.6	2577.8	1065.1	1343.5	2618.3	3374.2	5143.6	6796.7
LOC_Os06g24070	Streptophyta	0.000136283	4	'RNA.regulation of transcription.G2-like transcription factor family, GARP'	6317.5	5029	4985.1	4193.6	1894.9	1937.1	1583	1409.3	3419.9	2848.9	5361.5	4097.5
LOC_Os03g50870	Viridiplantae	0.000136283	6	'not assigned.unknown'	6737	6496.8	6561.9	6110.3	3818.2	3619.4	2963.4	2767.7	3043.1	2882.9	3649.9	3877.3
LOC_Os11g40590	Archeaplastidia I	0.000136283	12	'not assigned.no ontology.glycine rich proteins'	4944.6	6249.4	6683.3	7427.5	6835.7	7780.6	6203.4	5944.3	3804.2	3989	2418.3	2692.5
LOC_Os09g31482	Archeaplastidia I	0.000136283	24	'RNA.processing.splicing'	3373.1	2455.6	1415.4	1153.6	1265.1	1082.5	2043.2	1282.8	5165	3985.5	6038.5	4106.4
LOC_Os03g09250	Archeaplastidia I	0.000136283	2	'minor CHO metabolism.myo-inositol.InsP Synthases'	5010.4	5451.3	3604.8	3869.4	1907.1	2092.5	2635.3	2148.5	3474.4	3633.6	6471.3	7139.4
LOC_Os05g03750	Specific	0.000136283	14	'not assigned.unknown'	2051.2	2439.6	5040.3	4709.8	5325.3	5393.8	4926.1	4595.3	3456.7	4054.3	1446.8	1527
LOC_Os02g20360	Archeaplastidia I	0.000136283	4	'secondary metabolism.sulfur-containing.glucosinolates.synthesis.shared.alkylthiohydroximate C-S lyase'	11656.7	11641.3	9481	9724.7	8068.9	8533	6695.6	6905.8	8577.4	8246.4	8838.4	10759.2
LOC_Os01g62840	Prokaryotic	0.000136283	2	'cell wall.precursor synthesis.NDP sugar pyrophosphorylase.GDP mannose'	8714.7	9020.4	6751.8	7331.9	6498.1	6243.9	5810.8	6685.7	8209.5	8977.7	12665.5	13981.3
LOC_Os03g32499	Viridiplantae	0.000136283	6	'not assigned.unknown'	11925.1	11407.9	10079.7	10305.6	8775.9	8267	6905.5	7121.6	7662.5	7413.8	8043.3	8562.7
LOC_Os01g38970	Prokaryotic	0.000136283	8	'nucleotide metabolism.synthesis.pyrimidine.carbamoyl phosphate synthetase'	9474.6	8504.5	9621.2	8557.4	7336.8	7063.5	6218.7	5379.1	6216.9	5549.3	6553.5	6596.2
LOC_Os06g05060	Streptophyta	0.000136283	18	'RNA.regulation of transcription.ELF3'	2122.2	1827.5	3377.8	3082.8	4224.1	3580.3	6356	5010.2	5903.9	5276.7	3438.9	3178.5
LOC_Os07g12170	Archeaplastidia I	0.000136283	24	'protein.postranslational modification'	10793.3	10764.9	9737.9	10391.4	9037.5	8972	11949.5	10472.3	12516.3	12312.7	12508.2	13952.5
LOC_Os02g15750	Viridiplantae	0.000136283	6	'not assigned.no ontology.hydroxyproline rich proteins'	7226.3	8248.4	5933	6347.6	5654.8	5906.4	3191.7	3372.7	4515.6	4640.9	5588.9	5814.7
LOC_Os09g19790	Prokaryotic	0.000136283	8	'protein.degradation'	3385.5	3074.2	3396.9	2950	2013.6	2099.4	1134.9	894.3	854.6	771.5	1203.1	942.9
LOC_Os08g42440	Angiospermae	0.000136283	16	'RNA.regulation of transcription.C2C2(Zn) CO-like, Constans-like zinc finger family'	886.3	707.2	2676.4	2205.1	3975.4	2836.6	4460.9	3908.7	3153.5	2614.6	1162	1017
LOC_Os11g08670	Prokaryotic	0.000136283	2	'stress.abiotic.light'	4631.2	4333.1	3540.6	3139.3	1648.1	1552.6	2303.3	2034.4	3970.1	3452.6	4538.2	4566.5
LOC_Os02g30410	Archeaplastidia I	0.000136283	12	'not assigned.unknown'	1419.7	1233.4	3030.4	2628.6	2998.3	2621.1	1629.1	1601.6	1056.6	1073.9	500.3	460.4
LOC_Os12g36850	Specific	0.000136283	18	'not assigned.unknown'	1314	1109.8	1982.4	1987.3	3592.7	3174.7	4575.8	3948.7	4352.1	4162.9	3115.3	3286.3
LOC_Os07g01030	Prokaryotic	0.000136283	2	'lipid metabolism.glycolipid synthesis.sulfolipid synthase'	4732	4392.2	3112.6	3001.5	2853.1	2491.9	2598	2252.1	4072.8	3405.1	7259.9	5467.2
LOC_Os10g35840	Prokaryotic	0.000136283	24	'tetrapyrrole synthesis.glu-tRNA reductase'	2567.8	1976.8	1066.8	696	735	529.9	2005.2	1247.6	3101.1	2266.8	5216.1	3554
LOC_Os06g41990	Archeaplastidia I	0.000136283	10	'protein.degradation'	5219.2	4557.8	7052.8	5721.9	6087.1	6206.1	4775.8	4074.2	3876.4	3133.3	3909.6	3990.8
LOC_Os03g50070	Archeaplastidia I	0.000136283	4	'not assigned.unknown'	6896.1	6166.8	6135.3	5628.6	4881.5	4325.8	3252.8	3422.5	4958.4	4656.2	6310.6	6007.7
LOC_Os03g63420	Prokaryotic	0.000136283	6	'transport.calcium'	4451.6	5107.5	4529.4	5279.9	3318.5	3405.6	2019.3	2261.5	2605.4	2976.9	3684.5	4278.4
LOC_Os08g41830	Archeaplastidia II	0.000136283	2	'S-assimilation.sulfite oxidase'	6753.7	6069.9	5478.7	5092.8	4515.3	4331	4291.8	4343.6	5817.9	5759.9	6940	8078.1
LOC_Os03g03820	Archeaplastidia I	0.000136283	20	'nucleotide metabolism.phosphotransfer and pyrophosphatases.adenylate kinase'	2004	1985.4	1933.1	1776.6	2374.4	2293.9	4178.9	3411.7	4185.7	3778.3	3473.5	3561.8
LOC_Os04g48860	Specific	0.000136283	2	No Annotation	2390.5	2805.1	1298.6	1512.5	848.8	906.6	1064.9	1370.7	2439.8	2775.4	4762.9	4471.5
LOC_Os03g19560	Archeaplastidia I	0.000136283	2	'RNA.processing'	2388.8	2080.4	1407.9	1205.6	669.6	616	584	684.8	2299.9	1644.5	4437.1	4248.9
LOC_Os12g07190	Archeaplastidia I	0.000136283	4	'not assigned.no ontology'	3317.8	2594.7	2371.5	2019.9	943.5	800.7	670.2	383.6	1183	927.7	2525.8	2000.8
LOC_Os01g17170	Prokaryotic	0.000136283	4	'tetrapyrrole synthesis.magnesium-protoporphyrin IX monomethyl ester (oxidative) cyclase'	2442.9	1906.4	991.4	794.4	394.4	318.5	162.4	63.2	760.7	609.5	2986.6	2236.2
LOC_Os06g34570	Specific	0.000136283	20	No Annotation	2044.8	1898.8	1949.1	2152.6	2196.2	2524.1	3738.1	3572.5	4101.3	4406	2769.9	3385.8
LOC_Os02g13560	Streptophyta	0.000136283	12	'transport.sugars'	1871.2	2008.2	2821	2762.5	3808.5	3781.3	2447	2815.9	1599.3	2166.6	1013.2	1035.7
LOC_Os11g30760	Specific	0.000136283	16	'not assigned.unknown'	1729.2	1519.7	2102.7	1948.7	3549.1	3152.9	3735.6	3601.3	3238.3	2577.6	2135.9	1782.4
LOC_Os03g53150	Embryophyta	0.000136283	14	'RNA.regulation of transcription.Aux/IAA family'	3293	2835.4	4298.5	3874.7	4866.1	4631.6	5178.2	4331.2	3977.9	3423.5	2765.6	2331.5
LOC_Os06g51290	Prokaryotic	0.000136283	4	'secondary metabolism.isoprenoids.carotenoids.phytoene synthase'	4209.9	3654.5	2978.8	2782.8	2687	2447.5	1370.2	1489.1	2642.3	2757.2	4178.9	3824.2
LOC_Os03g04460	Archeaplastidia I	0.000136283	20	'transport.unspecified anions'	2447.7	2507	2534.8	2454.1	2626.8	2556.9	3936.1	3972.8	4103.6	4054.4	3615.3	3692.8
LOC_Os04g41460	Archeaplastidia II	0.000136283	2	'transport.sugars'	2961.4	2576.2	1713	1557.2	1112.3	998.1	1187.6	905.9	1931	1667.4	3633.7	3113.5
LOC_Os03g58630	Archeaplastidia I	0.000136283	6	'redox.thioredoxin'	5213.4	5613.6	5035	5285.6	3890.5	3817.8	3146.5	3593	3197.9	3494.5	4032.3	4254.1
LOC_Os06g36700	Archeaplastidia I	0.000136283	12	'protein.postranslational modification'	4768	4719.9	5682.7	5617.7	6191.4	6409.6	5471	6182.4	4670.5	4439.4	4642.1	4181.8
LOC_Os06g25439	Prokaryotic	0.000136283	4	'not assigned.no ontology'	4569	4782.3	4034.3	4065.4	3283.2	3230.2	2110.7	2123.4	3466.2	3715.3	4828.9	4715.5
LOC_Os02g43020	Archeaplastidia I	0.000136283	22	'stress'	4017	3963.4	2743	2453.2	3673.8	3364.6	4227.9	3893.4	5752	4939.6	5011.4	4736.2
LOC_Os02g45000	Specific	0.000136283	4	'not assigned.unknown'	2696.2	3695.8	2284.9	2534.2	1611.8	1888.9	1094.7	1180.5	1819.3	2090.1	3114.5	3505
LOC_Os10g40520	Gymnospermae	0.000136283	6	'misc.protease inhibitor/seed storage/lipid transfer protein (LTP) family protein'	2762.4	2456.5	2560	2227.4	1103.6	897.1	371.5	526.2	989.3	938.7	1144.3	1435.9
LOC_Os04g47410	Archeaplastidia I	0.000136283	22	'misc.zinc finger'	3549.6	3837.1	3043.2	2785.9	2876.1	3004	3878.3	4241.7	4806.6	4543.9	4724.2	4506.8
LOC_Os10g32920	Archeaplastidia I	0.000136283	12	'protein.synthesis.ribosomal protein.eukaryotic.60S subunit.L23'	3439	3732.2	4500.6	4808.3	5318.7	5629.5	3582.4	4093.9	3154.9	3614.4	2839.8	3038.9
LOC_Os06g04290	Archeaplastidia I	0.000136283	12	'protein.synthesis.ribosomal protein.eukaryotic.40S subunit.S20'	3119.7	3477.2	4271	4201.8	4417.7	4188.9	3819.4	3848.4	3283.6	3074.2	2780	3071.4
LOC_Os09g39500	Archeaplastidia I	0.000136283	12	'protein.degradation.ubiquitin'	4211.2	4662.4	4955.7	5324.1	6307.1	6192.8	4812.8	5250.5	3916.3	4215.5	3567.3	3976.5
LOC_Os12g07010	Archeaplastidia I	0.000136283	18	'protein.synthesis.ribosomal protein.eukaryotic.60S subunit.L3'	5733.5	5665	7094.9	6406.3	7396.1	7063	10155.7	8153.9	7953	7476.9	6948.2	7108.8
LOC_Os03g53300	Viridiplantae	0.000136283	6	'not assigned.unknown'	2836.7	2833.7	2438.8	2195.3	1566.1	1615.2	862.1	1166.2	1268.3	1368.3	2772.6	2416.3
LOC_Os02g53060	Archeaplastidia I	0.000136283	8	'protein.degradation.ubiquitin.proteasom'	4060.4	4019.2	4458.8	4065.9	3717.1	3481.2	2626.2	3220	2635.6	2597.7	2806.6	2776.5
LOC_Os11g48020	Prokaryotic	0.000136283	6	'lipid metabolism.'exotics' (steroids, squalene etc).methylsterol monooxygenase'	3398.7	3889.1	3342	3429.4	2319.7	2478.2	1607.6	1635	2127.6	2646.8	2903.8	3190
LOC_Os02g37862	Archeaplastidia I	0.000136283	16	'protein.synthesis.ribosomal protein.eukaryotic.60S subunit.L6'	6905.2	7260.1	8450.4	8371.3	8881.8	8727.5	10841.7	9178.9	8773.6	8300.9	7360.4	7924.6
LOC_Os08g33540	Prokaryotic	0.000136283	4	'protein.synthesis.ribosomal protein.prokaryotic.unknown organellar.50S subunit.L7/L12'	1669.2	2103.8	1250.3	1234.1	345.7	422.7	234.5	347.7	720.7	767.7	1792.6	1685.3
LOC_Os01g04730	Archeaplastidia I	0.000136283	18	'protein.synthesis.ribosomal protein.eukaryotic.60S subunit.L26'	4686.4	4935.7	5492.9	5560.6	6387.4	6206.2	7534.5	7171.1	6691.4	6598.7	6463.6	6318.9
LOC_Os02g43350	Viridiplantae	0.000136283	6	'protein.degradation.metalloprotease'	5003.3	4477.3	4699.8	4350.3	3494.9	3274.3	2595.7	2571.5	3442.3	3429.8	3735.2	3582
LOC_Os01g62830	Angiospermae	0.000136283	18	'not assigned.unknown'	1123.6	1131	1372.4	1363.9	2636.8	2282.6	2660.7	3074.5	2401.7	2279.6	1892.1	1664.3
LOC_Os04g25440	Archeaplastidia II	0.000136283	2	'misc.UDP glucosyl and glucoronyl transferases'	3027.6	2609.9	2484.9	2090.7	994.8	872.4	1664.8	1041.8	2332.8	2151.8	3262.8	2675.6
LOC_Os04g35840	Archeaplastidia II	0.000136283	4	'not assigned.no ontology'	7044.5	6618.6	5385.2	5348.9	5295	5114.8	4485.5	3976.1	5129.7	4802.8	5876.1	5948.7
LOC_Os03g04140	Prokaryotic	0.000136283	2	'amino acid metabolism.synthesis.serine-glycine-cysteine group.cysteine.SAT'	3077	2745.4	2375.5	2189.2	2007.2	1562.8	2271.7	1630.8	2984.3	2636.9	4066.4	3715.9
LOC_Os01g24440	Specific	0.000136283	6	'not assigned.unknown'	3032.2	2836.1	1981.4	2246.5	1107.5	1146.4	1008.2	883.2	985.8	852.8	1567.2	1514.8
LOC_Os02g29550	Embryophyta	0.000136283	2	'RNA.regulation of transcription.AP2/EREBP, APETALA2/Ethylene-responsive element binding protein family'	4205.9	4171.9	3762.5	3588.2	2681.9	2479.7	2965.6	2677.3	3673.6	3627.6	4609.2	4490.2
LOC_Os10g37740	Archeaplastidia I	0.000136283	24	'protein.postranslational modification'	2119	1834.9	1542.1	1421.7	1313.3	1184.5	2469	1824.6	2996.5	2453.4	3427.7	3027.6
LOC_Os08g26820	Specific	0.000136283	16	'not assigned.unknown'	980.1	976.9	1161.7	1060.2	2377.8	1992.2	2416.3	2400	1803.6	1812.8	1315	1066.7
LOC_Os03g45170	Prokaryotic	0.000136283	24	'transport.amino acids'	3838.1	3899.7	2920.4	2856.2	2133.6	2089.3	4021.4	3762.6	4095.9	3916.1	4308.1	4328.7
LOC_Os07g45090	Prokaryotic	0.000136283	22	'mitochondrial electron transport / ATP synthesis.NADH-DH.localisation not clear'	3864	4205	3218.7	3094.7	3506.7	3510.2	4328.1	4513.4	4523.8	4665.1	4785	4606
LOC_Os07g08460	Embryophyta	0.000136283	18	'RNA.regulation of transcription.Aux/IAA family'	1032.7	908.3	1167	1151.7	1803.9	1449.1	2667.3	2894.1	2248.3	2288.1	1872.9	1614.1
LOC_Os07g15880	Prokaryotic	0.000136283	18	'cell.cycle'	3131.2	2977.1	3736.1	3483.4	4259.9	4138.1	4591.5	4774.2	4514.7	4605.2	3720.4	3726.1
UR1_Os21034	Specific	0.000136283	12	No Annotation	3049.6	2849	3802.7	3401.5	3578	3782	3251.1	2850.1	2473.7	2227.3	1848.8	1948.6
LOC_Os06g50040	Specific	0.000136283	6	'hormone metabolism.auxin.induced-regulated-responsive-activated'	3279.2	3807.9	2462.4	2916	1790.2	1869.9	1206	1448.9	1479.8	1771.6	1706.4	1972.2
LOC_Os03g08280	Archeaplastidia I	0.000136283	10	'protein.degradation.ubiquitin.proteasom'	3859.9	3676.6	4407	4025.1	3583.6	3841.8	3132.5	2998.4	2494.3	2679.8	2872.5	2814.2
LOC_Os02g32350	Archeaplastidia I	0.000136283	18	'RNA.regulation of transcription.Zn-finger(CCHC)'	4532.8	4141.3	4292.5	4454.5	5012	5129.4	6429.4	5855.6	5500.1	5370.6	4474.2	4630.5
LOC_Os01g16430	Archeaplastidia I	0.000136283	8	'protein.degradation.cysteine protease'	4766.2	5285.1	5000.6	4942.2	4513.1	4578	3791.8	3833.8	3368.5	3586.6	4121.3	4527
LOC_Os01g73880	Archeaplastidia I	0.000136283	12	'protein.synthesis.initiation'	4241.9	4216.1	5229.1	4616.8	5673.5	4980.5	4801.1	4574	3859	3754.2	3762.9	3677.5
LOC_Os01g73500	Streptophyta	0.000136283	8	'not assigned.unknown'	1916.9	2421.5	2116.8	2398.9	1189.7	1364.6	877.8	1076.4	654	703	1134.8	1220.9
LOC_Os09g27700	Archeaplastidia I	0.000136283	18	'cell.organisation.cytoskeleton.mikrotubuli.MAP65'	2036.4	2080.7	2029	2182.9	2578.5	2861.1	3140.4	3758	3069.7	3447.3	2408.6	2273.3
LOC_Os04g56580	Archeaplastidia I	0.000136283	18	'minor CHO metabolism.myo-inositol.InsP-Kinases'	770.5	848.3	940	1020.4	1715.1	1636.9	3314.8	2443.4	2470.2	1985.5	1907.4	1632.7
LOC_Os04g58330	Streptophyta	0.000136283	24	'not assigned.unknown'	1809	1395.2	1077.7	862.2	579	470.7	1201.5	917.1	1870.1	1363.1	2526.6	2057.8
LOC_Os02g26860	Streptophyta	0.000136283	24	'signalling.lipids'	1994.4	2233.2	1723.3	1823.8	1062.3	1119.6	1810.9	1687.1	2526.9	2559.4	2679.4	3193
LOC_Os06g44180	Specific	0.000136283	12	'secondary metabolism.flavonoids.dihydroflavonols.dihydroflavonol 4-reductase'	2295.5	2679.3	2810.3	2962.9	3160.2	2850.9	2520.3	2507.3	1791.3	1860.2	1532.3	1527
LOC_Os03g13840	Streptophyta	0.000136283	12	'development.unspecified'	1625	1704.4	2172.1	2301.3	2418	2751.3	1652.7	1755.6	1214.4	1101.8	1137.6	1152.5
LOC_Os05g47980	Prokaryotic	0.000136283	18	'mitochondrial electron transport / ATP synthesis.F1-ATPase'	4805.7	4738.4	4886.4	4915.2	5750.3	5716.2	6280.2	6101.2	6221.3	5992.8	5686.1	5944.2
LOC_Os12g07230	Archeaplastidia I	0.000136283	12	'signalling.calcium'	3004.6	2931.1	3268.7	3578.4	3622.3	4038.9	2793.1	3048.9	2283.5	2374.8	2142.8	2345.3
LOC_Os11g14950	Prokaryotic	0.000136283	20	'amino acid metabolism.synthesis.branched chain group.common.acetolactate synthase'	1425.6	1509.2	1409.9	1477.6	1768.5	2012.6	2555.9	2727.1	2617.2	2666.8	2120.3	2199
LOC_Os08g44400	Archeaplastidia I	0.000136283	6	'not assigned.unknown'	2173.7	1960.5	2147.7	1933.5	1229.3	1244.2	640.7	571.6	1254.2	1098.7	1728.4	1808.2
LOC_Os09g39780	Prokaryotic	0.000136283	12	'cell.cycle.peptidylprolyl isomerase'	1691.4	1802.5	2208.9	2384.7	2853.4	3029.5	1965.6	2444.5	1432.4	1613.7	1176.2	1514.9
LOC_Os04g38610	Archeaplastidia I	0.000136283	20	'not assigned.no ontology'	1280.7	1186.6	1071.1	1155.1	1340.7	1450	2478	2166	2038.9	2198	2037.4	2000.1
LOC_Os04g52100	Prokaryotic	0.000136283	12	'protein.degradation.metalloprotease'	1237.6	1078.8	2016.5	1893	3087	2702.2	1560.4	1556.8	1358.8	1126.3	1031.6	937.9
LOC_Os02g03580	Embryophyta	0.000136283	24	'RNA.regulation of transcription.bZIP transcription factor family'	2207.1	1945.8	1694	1717.6	1057.8	1120.1	1797.5	1611.3	2277.3	2132.3	2851.6	2609.9
LOC_Os12g25180	Specific	0.000136283	8	'not assigned.unknown'	1210.8	1132.4	1247.9	1270.7	776.2	843	387.2	307.6	309.2	288.9	327.9	333.1
LOC_Os08g08840	Archeaplastidia II	0.000136283	18	'transport.metabolite transporters at the envelope membrane'	3793.4	3806.8	4112.2	3843.4	4500.2	4619.4	5666.8	5999.3	4639.1	4866.7	4715.9	4489.8
LOC_Os03g14000	Specific	0.000136283	22	'lipid metabolism.FA synthesis and FA elongation.acyl-CoA binding protein'	2508.7	2394.7	1969.8	1812.6	2000.8	1911.9	2623.2	2366.3	3356.7	3103.9	3093	3046.2
LOC_Os12g03880	Archeaplastidia I	0.000136283	14	'protein.synthesis.ribosomal protein.eukaryotic.60S subunit.P0'	1447.4	1518.9	1625	1886.4	2401.3	2585	2171.9	2361.1	1242.9	1545.3	1173.2	1353.3
LOC_Os01g53220	Archeaplastidia I	0.000136283	14	'RNA.regulation of transcription.HSF,Heat-shock transcription factor family'	60.6	101	462.2	621.6	1934	1967.5	965.9	931.4	289.5	377.7	64.1	153.8
LOC_Os05g38530	Archeaplastidia I	0.000136283	2	'protein.folding'	1444.4	940.8	669.6	576.4	303.4	301.6	518.3	373	1279.5	870.1	2104	1266.9
LOC_Os03g16690	Archeaplastidia I	0.000136283	14	'cell.vesicle transport'	6287.8	5993.9	6974.6	6564.4	7247.4	6788.3	7221.4	6632.7	6350.5	6452.1	5825.6	5593.3
LOC_Os05g36160	Specific	0.000136283	22	'RNA.regulation of transcription.bZIP transcription factor family'	1236.2	1312.8	1014.3	1001.1	1137.7	1125	2019.3	1759.5	2191.4	1971.9	1824.9	1925.8
LOC_Os12g05260	Angiospermae	0.000136283	10	'not assigned.unknown'	1565.8	1624	2319.7	2366.6	2303.1	2172.6	1578.4	1497.9	1270.2	1374.5	1363.1	1283.7
LOC_Os12g40890	Embryophyta	0.000136283	18	'signalling.light'	888.2	698.3	1023.1	986.5	1835.8	1625.2	1866.1	2131.3	1644.7	1453.6	1078.6	1038.1
LOC_Os04g38330	Prokaryotic	0.000136283	20	'Co-factor and vitamine metabolism.lipoic acid'	2857.5	2768.9	2620.7	2672.4	2954	2888.1	3320.5	3490.8	3998.5	4034.2	3451.6	3503.3
LOC_Os01g57073	Archeaplastidia I	0.000136283	20	'protein.degradation.metalloprotease'	3978.2	3783.7	3370.3	3352.7	4117.8	3802.8	4617	4525.8	4685.7	4570	4158	4101.9
LOC_Os01g33784	Archeaplastidia I	0.000136283	24	'lipid metabolism.lipid degradation.lipases.triacylglycerol lipase'	1031.3	800.9	851	623.7	537.9	533.2	951	641.8	1454.3	1250.7	2159.8	1808
LOC_Os07g37420	Prokaryotic	0.000136283	4	'misc.short chain dehydrogenase/reductase (SDR)'	1326.9	1254.6	782.3	741.3	539	396.8	324.7	326.3	664.6	477.4	1388.5	1169.1
LOC_Os01g67510	Prokaryotic	0.000136283	14	'DNA.synthesis/chromatin structure'	1126.6	970.7	1388.4	1116.2	2387.8	1814.2	1743.4	1678.1	1310.6	1025.6	863.7	578.2
LOC_Os11g08569	Prokaryotic	0.000136283	18	'hormone metabolism.brassinosteroid.synthesis-degradation.sterols.other'	494.7	530	580.2	512.2	1231.1	1209.7	1439.4	1823.3	1466.6	1304.2	1220.9	1052.8
LOC_Os05g45420	Archeaplastidia I	0.000136283	22	'signalling.in sugar and nutrient physiology'	2948.5	2979.6	2757.1	2623.1	2717.1	2497.9	3326.6	3241.8	3511.1	3683.7	3369.9	3476.3
LOC_Os06g02490	Archeaplastidia I	0.000136283	14	'lipid metabolism.FA synthesis and FA elongation.acyl-CoA binding protein'	999.6	1366.8	1594.8	1735.2	2562.7	2827.7	1701.4	2154.2	1459.3	1505.1	1110.2	1319.6
LOC_Os09g12600	Archeaplastidia I	0.000136283	20	'transport.metabolite transporters at the envelope membrane'	1146.7	1010.7	1014.2	809.7	1202	1203.7	1895.1	1951.7	1981.9	1551.6	1514.7	1402.1
LOC_Os01g38510	Archeaplastidia I	0.000136283	12	'protein.targeting.secretory pathway.unspecified'	2031.7	2292	2663.3	2492.5	3349.9	2891.2	2539	2447	2195.9	2176.9	1718.7	1361.9
LOC_Os12g42730	Specific	0.000136283	4	'development.unspecified'	2337.2	1883.4	1785.1	1523.8	1341.8	1206.5	1082	1011.4	1431.3	1278	2327.2	1764.3
LOC_Os07g43700	Viridiplantae	0.000136283	4	'TCA / org transformation.other organic acid transformatons.cyt MDH'	1193.7	931.1	742.1	671.6	276.3	358.4	156.8	146.5	546.1	371.9	1348.8	1056
LOC_Os12g38650	Viridiplantae	0.000136283	12	'protein.targeting.unknown'	2863.2	2599.6	3417.6	3354.7	3433.2	3200.1	3105	2879.7	2657.9	2538.4	2458.6	2524.7
LOC_Os11g07040	Archeaplastidia I	0.000136283	14	'signalling.calcium'	1028.5	950.4	1467.1	1446.2	1834.1	1931.1	1569.1	1624.8	908.7	1188.4	856.6	922.8
LOC_Os04g37660	Viridiplantae	0.000136283	20	'protein.postranslational modification'	1191.3	1269.1	1215.1	1129	1455.6	1713.9	1914.8	2051	2044.2	1966.1	1857.6	1849.4
LOC_Os10g41940	Streptophyta	0.000136283	10	'not assigned.unknown'	1799.9	1908.6	2361.3	2295.6	2306.1	1967.1	1532.7	1691	1383.6	1410.4	1272.1	1418.8
LOC_Os03g25770	Archeaplastidia I	0.000136283	22	'RNA.processing.splicing'	1196.2	1032.2	997	766.3	1059.3	1022.8	1383.9	1247	1977.6	1784	2001.7	1672.3
LOC_Os10g41410	Specific	0.000136283	16	'nucleotide metabolism.phosphotransfer and pyrophosphatases.nucleoside diphosphate kinase'	2047.2	2139.4	2678	2710.2	3534.7	3271.5	3274.5	2977.4	2963.4	2767.2	2640.5	2390.3
LOC_Os01g01390	Embryophyta	0.000136283	18	'not assigned.unknown'	966.7	977.8	1269.6	1228	1650.4	1822.1	2472.6	2163.8	1786	1730.8	1699	1280
LOC_Os05g12140	Viridiplantae	0.000136283	20	'not assigned.no ontology'	1656.3	1415.5	1484.4	1322.7	1587.2	1502.1	2165	2213.6	2477	2217.5	1978	1785
UniRef90_Q337I5	Specific	0.000136283	12	No Annotation	2887.5	2739.3	3297.1	2840.5	4010.1	3298.3	3294.3	3169.8	2650.7	2666.9	2426.3	2162.2
LOC_Os07g05640	Archeaplastidia II	0.000136283	12	'transport.sugars'	2864.5	2592.5	3046.2	3272.2	3295	3422.7	2794.9	2801	2660.4	2485.9	2124.5	2152.1
LOC_Os03g56160	Prokaryotic	0.000136283	12	'signalling.receptor kinases.misc'	948.7	885.9	1403.4	1248	1449.8	1320.3	1314.9	903.9	688.1	595.7	563.3	526.7
LOC_Os01g56180	Viridiplantae	0.000136283	8	'not assigned.unknown'	933.4	863.3	927.9	796.4	548.2	541.9	174.4	197.2	108.5	158.6	264.9	251.9
LOC_Os01g65130	Specific	0.000136283	14	'not assigned.unknown'	12.2	100	146.1	235.4	450.1	657.3	305.1	523.6	71.3	137.1	4	47.3
LOC_Os06g21550	Viridiplantae	0.000136283	12	'not assigned.unknown'	1101.5	1370.8	1675.9	1711.7	2132.6	2250	1224	1355.4	1064.5	1198.7	756	976.5
LOC_Os04g39560	Gymnospermae	0.000136283	2	'not assigned.unknown'	3456.2	3926.5	3164.2	3134.9	3046.4	2873	3415.6	3128.8	3420.6	3535.1	4146.2	4002.3
LOC_Os07g26700	Archeaplastidia I	0.000136283	6	'not assigned.unknown'	1712.4	2191.3	1513.3	1780.1	1098.9	1239.4	901	940.9	907.8	1049.5	1331.9	1125.4
LOC_Os07g38430	Archeaplastidia I	0.000136283	16	'signalling.G-proteins'	710.9	899.7	1009.1	1120.3	1394	1471.4	1756.8	1877.4	1244.6	1613.5	921.3	1052.4
UR1_Os46432	Specific	0.000136283	20	No Annotation	1783	1695.5	1719.7	1658.5	1787.4	1905.8	2107.3	2452	2610.2	2487.5	2199.8	2207.6
LOC_Os03g63410	Prokaryotic	0.000136283	16	'protein.synthesis.elongation'	683.3	809.6	963.3	1176.5	1420.9	1437	1588.4	1754.1	1316.7	1503.2	929.9	1163.3
LOC_Os08g37456	Gymnospermae	0.000136283	10	'misc.oxidases - copper, flavone etc'	122.8	123.2	714.2	705.6	650.7	661.8	171.3	109.9	41.1	26.2	30.4	41.5
LOC_Os06g22030	Streptophyta	0.000136283	12	'RNA.regulation of transcription.putative transcription regulator'	277.3	247.3	724.3	870.8	1042.9	1083.4	451	472.9	254.6	286.9	151.5	164.3
LOC_Os09g31486	Prokaryotic	0.000136283	18	'stress.abiotic.heat'	952.6	1042.1	1296.2	1218.4	1396.7	1411.2	2286.5	2099.7	1702.7	1700.1	1277.8	1177.9
LOC_Os04g25410	Angiospermae	0.000136283	18	'RNA.regulation of transcription.putative transcription regulator'	1055.8	967.4	1082.5	1127.4	1265.6	1420.1	1901.9	1917.1	1716.5	1882	1629.5	1356.4
LOC_Os06g28524	Specific	0.000136283	18	'not assigned.unknown'	1495.6	1438.6	1551.5	1502.1	1667	1765.6	2416.9	2326.4	2166.7	2078.7	1731.1	1792.3
LOC_Os02g13800	Archeaplastidia I	0.000136283	24	'RNA.regulation of transcription.HSF,Heat-shock transcription factor family'	603.4	427.9	346.4	249.8	305.9	281.7	472.9	412.2	1169.6	763.7	3824	2946.8
LOC_Os08g40880	Archeaplastidia I	0.000136283	10	'RNA.RNA binding'	2348.1	2405	2688.6	2492.3	2787.7	2635.9	2177.7	2159	1907	1877.3	2072.7	1976.6
LOC_Os05g15520	Archeaplastidia I	0.000136283	14	'DNA.unspecified'	2462.6	2782.7	3035.3	3099.7	3350	3279.8	2844.3	3301.7	2824.4	2795	2452.6	2444.4
LOC_Os02g43790	Archeaplastidia I	0.000136283	14	'hormone metabolism.ethylene.signal transduction'	1214.1	1091.1	1524.4	1307.8	3787	3451.8	1552.2	1486.8	1107.6	1153.8	941.6	863.3
LOC_Os03g01850	Archeaplastidia I	0.000136283	18	'cell.cycle'	877.9	867.5	968.9	998.4	1536.1	1463.9	1522.5	1764.3	1477.5	1481	1235.2	1160.2
LOC_Os12g10560	Archeaplastidia I	0.000136283	8	'cell.vesicle transport'	2640.9	2495.2	2457.1	2609.1	2294.8	2119.6	1844.3	1997.7	1825.2	1740.3	2114.1	2035.9
LOC_Os03g19600	Specific	0.000136283	2	No Annotation	1040.5	797.6	384.5	383.5	283.2	329.8	289	284.9	626.7	733.5	844.1	1122.9
LOC_Os11g07970	Streptophyta	0.000136283	22	'protein.degradation.ubiquitin.E3.SCF.FBOX'	974.5	1025.6	931.7	902.9	775.8	940.5	1279.1	1307.4	1574	1476.5	1447	1505.1
LOC_Os09g29080	Prokaryotic	0.000136283	14	'protein.degradation'	868	919.1	1156.9	1150.7	1771.4	1640.8	1149.5	1423.9	909	921.1	704.4	637.4
LOC_Os02g33020	Streptophyta	0.000136283	10	'redox.heme'	412.9	384.3	739.2	863.5	650.4	620.5	235.4	266.4	123.5	92.2	93.3	72
LOC_Os06g49700	Angiospermae	0.000136283	24	'not assigned.unknown'	2179.3	2203.5	1674	1748.6	1696.3	1814.7	2064.7	2008.4	2279.4	2253.8	2463	2706.8
LOC_Os01g59850	Archeaplastidia I	0.000136283	24	'RNA.regulation of transcription.unclassified'	1703.7	1665.5	1624.8	1333.9	1277.6	1279.7	1775.5	1524.8	1783.7	1913.5	2566.9	2343.2
LOC_Os06g12790	Archeaplastidia I	0.000136283	18	'signalling.G-proteins'	1095.8	1166.6	1293.4	1389.8	1720.6	1550.3	1987.1	2125.6	1622.1	1838.4	1638.7	1473
LOC_Os05g45660	Embryophyta	0.000136283	14	'RNA.RNA binding'	2671	2890.4	3165.6	3206	3296.9	3541.5	3253.1	3471.2	3032.8	3057.2	2655.1	2995.1
LOC_Os02g55560	Archeaplastidia I	0.000136283	12	'protein.postranslational modification'	421.7	463.4	819	776.1	1095.9	1118.2	534.6	318.9	313.5	364.8	145	174.7
LOC_Os12g36910	Streptophyta	0.000136283	18	'signalling.calcium'	455.4	372.9	501.2	550.9	778.3	924.7	1527.9	1332.5	944.9	899.8	518.5	550.8
LOC_Os06g45570	Embryophyta	0.000136283	12	'not assigned.unknown'	645.7	828.3	915.4	1016	1222.5	1165.9	736	711.7	415	536.3	290.9	452.2
LOC_Os01g55040	Archeaplastidia I	0.000136283	10	'minor CHO metabolism.callose'	1352.5	1154.1	1836.4	1372.2	1366.1	1388.6	1157.6	1011.2	864.9	806.6	994.6	834.4
LOC_Os03g32630	Archeaplastidia II	0.000136283	18	'transport.ABC transporters and multidrug resistance systems'	1845.9	1834.6	2001.4	2032.8	2269.4	2193.5	2820	2645.5	2494.5	2456.7	2261.6	2357.6
LOC_Os10g38610	Archeaplastidia I	0.000136283	6	'misc.glutathione S transferases'	498.6	675.3	509.8	814.8	163.9	161.5	48.9	59.4	66.7	73.2	194.9	275.1
LOC_Os12g18640	Archeaplastidia II	0.000136283	24	'not assigned.no ontology.pentatricopeptide (PPR) repeat-containing protein'	790.2	946.3	704.9	731.2	608.1	654.8	857.3	859.5	1038.7	1320.1	1294.5	1497.8
LOC_Os08g33670	Specific	0.000136283	6	'development.unspecified'	850.1	1282.3	518.5	529.7	287.7	190.3	23.8	71	112.8	94.7	174.3	217.9
LOC_Os04g57310	Prokaryotic	0.000136283	6	'not assigned.unknown'	858.2	1107.8	649.5	835.4	341.2	454.8	162.1	239.8	169.6	292	399	427.6
LOC_Os01g41610	Streptophyta	0.000136283	14	'mitochondrial electron transport / ATP synthesis.F1-ATPase'	3802.8	3800.4	4102.2	4128.2	4750.1	4684.3	4256	4248	4114.3	4078.3	3734.2	3991.8
LOC_Os03g05260	Archeaplastidia I	0.000136283	14	'cell.organisation'	1814.5	1806.8	1922.4	2157	2387.5	2306.9	2366.2	2216	2065.5	2055.4	1558.1	1778.5
LOC_Os05g04000	Specific	0.000136283	16	'not assigned.unknown'	129	149.5	280.1	369.3	750	725.8	729.2	658.3	397.3	552.2	260.1	267.6
LOC_Os07g43170	Archeaplastidia I	0.000136283	10	'nucleotide metabolism.phosphotransfer and pyrophosphatases.uridylate kinase'	1482.3	1552	1901	1723.6	1450.3	1608.4	1239.6	1206.9	1155.9	1084	1233.9	1158.5
LOC_Os05g42280	Streptophyta	0.000136283	6	'not assigned.unknown'	1293.9	1161.8	1208.1	1000.4	914.6	844.7	551.4	449.6	886.2	749.8	1149.6	950
LOC_Os08g23110	Archeaplastidia I	0.000136283	18	'protein.aa activation.tyrosine-tRNA ligase'	1034.4	1110.3	1092.5	1355.8	1443.5	1541.5	1673.9	1812.1	1502.7	1605.5	1283.2	1395.5
LOC_Os11g07030	Archeaplastidia I	0.000136283	22	'not assigned.unknown'	883.1	803.9	708.7	716.6	737.3	776	1058.7	1062.9	1140.9	1206	1193.2	1253.3
LOC_Os08g03990	Specific	0.000136283	12	'not assigned.unknown'	1328.1	1197.5	1597.3	1522.3	1566.2	1493.6	1422.9	1330.9	1168.3	1102.2	959.5	852.2
LOC_Os11g16480	Specific	0.000136283	14	'not assigned.unknown'	1214.2	1228.6	1498	1555.9	1743.6	1583.9	1869.4	1736	1454.2	1467.3	1206.5	1071.6
LOC_Os10g35540	Prokaryotic	0.000136283	18	'misc.misc2'	236.8	172.4	253.5	255.2	492	612	622.4	845	744	791.4	430.4	607
LOC_Os05g35274	Streptophyta	0.000136283	10	'RNA.RNA binding'	3136.8	3068.9	3819.2	3149.3	3132.5	3081.5	3016.8	2794.1	2605.1	2425	2758.9	2812.2
LOC_Os01g05840	Archeaplastidia I	0.000136283	2	'misc.short chain dehydrogenase/reductase (SDR)'	654.3	578.7	381.3	259.6	99.9	94.8	352.1	299	408.8	379.8	942.3	768.6
LOC_Os04g54240	Angiospermae	0.000136283	24	'stress.abiotic.touch/wounding'	306.2	271.6	121.4	121.5	73.3	99.2	371.3	297.3	467	468.1	792.5	819.5
LOC_Os05g28010	Archeaplastidia I	0.000136283	20	'RNA.regulation of transcription'	957.8	989.2	975.5	853.9	1195.4	1003.8	1260.1	1428.7	1407.2	1480.4	1129.9	1203.9
LOC_Os01g61150	Viridiplantae	0.000136283	2	'cell.vesicle transport'	830.6	786.5	473.7	522.5	437.1	445.6	472.4	542.7	608.1	787.2	943.9	930.3
LOC_Os03g10460	Streptophyta	0.000136283	18	'not assigned.unknown'	372.9	398.7	436	441	653.6	792.8	835.2	784.4	776.7	771.2	481.2	535.3
LOC_Os03g55770	Specific	0.000136283	12	'not assigned.unknown'	296.3	314.6	679.5	592.9	1282.1	1087.6	467.4	437.7	265.2	269.6	298.7	259.9
LOC_Os09g29820	Streptophyta	0.000136283	4	'not assigned.unknown'	562	674	370.6	476.7	183.1	238.9	114.3	157.7	158.3	205.5	491.9	536.7
LOC_Os02g18830	Archeaplastidia I	0.000136283	14	'not assigned.no ontology'	1116.5	1192.2	1424.1	1410	1896.1	1861.6	1498.6	1451.7	1349.3	1427.7	1115.1	1160.6
LOC_Os01g73160	Archeaplastidia I	0.000136283	16	'protein.synthesis.ribosomal protein.eukaryotic.40S subunit.S10'	1012.4	937.2	1076.4	1098.5	1520.5	1362.4	1494.2	1393.3	1262.7	1122.5	997.6	1067.1
LOC_Os05g18840	Specific	0.000136283	4	No Annotation	621.1	686.6	561.7	521.9	293.5	259	95.8	153.1	295.3	326.3	524.9	496.8
LOC_Os04g43916	Streptophyta	0.000136283	8	'protein.degradation'	1730.7	1609.4	1772	1720.3	1344.5	1383.2	1283.1	1295.1	1167.7	1122.7	1607.2	1300.4
LOC_Os10g41534	Streptophyta	0.000136283	18	'signalling.phosphinositides.phosphatidylinositol-4-phosphate 5-kinase'	383.1	411.2	607.9	594.8	730.5	861.8	903.8	1068.7	909.8	918.9	681.1	778.1
LOC_Os01g22352	Specific	0.000136283	18	'misc.peroxidases'	270	288.2	519.4	425.7	558.9	484.8	925.8	915.9	769.3	687.9	484.5	428
LOC_Os01g62880	Prokaryotic	0.000136283	14	'secondary metabolism.flavonoids.chalcones'	695.4	559.4	918.9	860.1	1487.3	1186.4	980.1	1078.3	769.8	775.7	769.5	691.5
LOC_Os02g40830	Prokaryotic	0.000136283	10	'TCA / org transformation.TCA.succinyl-CoA ligase'	1755.8	1768.3	1908.8	2073.4	2309.6	1811.6	1629.6	1756.5	1550	1491.9	1600.7	1589.4
LOC_Os04g41160	Prokaryotic	0.000136283	2	'protein.postranslational modification'	825.8	724.3	496	577.2	479	429.9	412.2	457.6	664.8	702.1	860.8	907.8
LOC_Os06g48700	Embryophyta	0.000136283	14	'not assigned.unknown'	660.5	626.2	820.3	756.5	1131.4	986.7	1060.3	968.4	825.7	737.7	581.3	578.9
LOC_Os02g42550	Gymnospermae	0.000136283	12	'not assigned.no ontology.hydroxyproline rich proteins'	875.3	941.6	1028.6	1004.7	1212	1085.1	931	766.5	675.7	659.6	647.3	532.7
LOC_Os09g32650	Archeaplastidia I	0.000136283	18	'protein.aa activation.leucine-tRNA ligase'	1408.5	1417.2	1627.2	1469.9	1723.3	1738.7	2150.4	1908.9	1801.7	1917.6	1748.2	1716
UniRef90_A2ZG69	Specific	0.000136283	14	No Annotation	699.3	791.9	889.7	916.3	1048.4	1061.3	1032.1	1121	709.2	874.4	642.5	646.6
LOC_Os07g03230	Archeaplastidia I	0.000136283	12	'protein.synthesis.initiation'	1133.8	1099.3	1293.3	1351.7	1477.5	1338.3	1250.4	1138.5	1016.9	891.3	968	985.4
LOC_Os09g02284	Archeaplastidia I	0.000136283	12	'RNA.transcription'	1589.4	1537.4	1751.4	1603.5	1952.9	1876.3	1748.8	1519	1446.5	1465.8	1291.9	1390.5
LOC_Os02g32504	Embryophyta	0.000136283	12	'not assigned.unknown'	797	785.9	1045.3	1046.2	1751.9	1685.2	893.6	875.1	828.2	744.3	752.3	673.4
UniRef90_Q0DK49	Specific	0.000136283	18	No Annotation	1895.6	1701.2	1948.4	1919.3	2113.4	2129.9	2929.1	2593.6	2236.1	2036.4	2063	1956.3
LOC_Os11g33394	Angiospermae	0.000136283	6	'not assigned.unknown'	704.3	530.3	548.2	453.2	217	231.9	139.4	160.1	161.1	191.9	225.8	220.2
LOC_Os04g53350	Embryophyta	0.000136283	20	'not assigned.no ontology'	518.8	451.5	499	412.5	573	577.3	846.3	841.7	884.2	796.2	694.1	697.7
LOC_Os03g06630	Archeaplastidia I	0.000136283	24	'RNA.regulation of transcription.HSF,Heat-shock transcription factor family'	259.2	195	69.8	74.8	46.2	72.8	97.9	71.2	435.3	334	705.9	458.8
LOC_Os02g04560	Viridiplantae	0.000136283	18	'RNA.RNA binding'	1428.3	1403.3	1479.6	1519.3	1750.1	1764.9	1834.8	2038.4	1565.3	1767.3	1634.2	1551.1
LOC_Os09g01600	Embryophyta	0.000136283	20	'not assigned.unknown'	728.3	681.3	645.5	670.4	759.5	715.5	941.6	958	1059.1	1197.1	824.8	972.5
LOC_Os02g49360	Archeaplastidia I	0.000136283	14	'not assigned.unknown'	588.5	599.6	701.6	707.7	976.9	949	705.4	868.1	486.9	605.3	432.3	476.5
LOC_Os09g26830	Archeaplastidia II	0.000136283	18	'not assigned.unknown'	346.9	440.6	416.7	510.9	693.6	613.5	927.1	863.6	786.1	690.8	585.6	667.8
LOC_Os05g41530	Streptophyta	0.000136283	22	'not assigned.unknown'	507.1	460.6	390.1	349.9	456.6	407.1	727.4	501.4	735.7	750.5	663.7	660.5
LOC_Os10g29620	Streptophyta	0.000136283	10	'protein.postranslational modification.kinase.receptor like cytoplasmatic kinase VII'	1617.2	1656	1687.9	1672.9	1634.3	1657.3	1539.3	1456.9	1298.1	1251.6	1427.6	1224
LOC_Os01g56460	Gymnospermae	0.000136283	12	'not assigned.no ontology'	373.7	398.4	591.7	621.4	615.1	747.6	357.6	410.8	302.1	287.3	154.1	224
LOC_Os02g06890	Archeaplastidia I	0.000136283	12	'protein.degradation.cysteine protease'	629.8	746.9	866.7	897.7	971.7	796	784.9	658	528.6	615.4	511.7	504
LOC_Os05g39680	Streptophyta	0.000136283	6	'not assigned.unknown'	835.7	807.2	910.9	743.2	623.9	623.8	449.4	521.5	538.1	527.1	652.3	779.8
LOC_Os01g37770	Archeaplastidia II	0.000136283	14	'not assigned.no ontology'	1035.6	1058.8	1234.8	1176.8	1401.4	1325.4	1337.5	1336.1	1207.8	1134.2	1006.7	982.5
LOC_Os07g28614	Angiospermae	0.000136283	12	'not assigned.unknown'	252.2	203.6	508.6	308.8	521.2	416	272.4	342.5	206.4	144.6	28.4	62.2
LOC_Os07g15090	Specific	0.000136283	2	No Annotation	478.4	414.4	328.3	287.5	192.2	182.2	278.5	167.2	441.6	380.4	612.9	615.9
LOC_Os11g42800	Specific	0.000136283	14	'cell.organisation'	248.6	134.6	378	278.7	623.6	575.3	417.4	463.4	271.6	317.3	166.4	134.7
LOC_Os03g08220	Viridiplantae	0.000136283	12	'hormone metabolism.jasmonate.synthesis-degradation.lipoxygenase'	487.2	583.1	723.6	765.5	708.6	1019.7	626.5	658.2	477	521.1	382.1	452.1
LOC_Os03g22259	Specific	0.000136283	22	'not assigned.unknown'	538.9	564.4	382	352.2	419.3	480.3	559.4	655.4	672.4	812.8	638	804.2
LOC_Os10g40110	Viridiplantae	0.000136283	20	'protein.targeting.chloroplast'	477.7	446.3	447	419	642.6	612.4	737.9	747	696.5	749.6	691.7	668.9
LOC_Os03g08390	Embryophyta	0.000136283	24	'not assigned.unknown'	593.4	564.5	333.7	351.7	348.4	307.8	480.9	478	546.9	616.5	703.3	676.6
LOC_Os04g25570	Archeaplastidia I	0.000136283	8	'protein.postranslational modification'	678.3	654	760	673.4	620.1	570.2	427.8	339.8	367.8	376	555.7	552.2
LOC_Os01g14780	Specific	0.000136283	16	'not assigned.unknown'	1346.6	1316.5	1483.6	1594.7	1713.1	1614.5	1687.3	1870.7	1571.8	1565.6	1413.9	1472.7
LOC_Os01g49280	Archeaplastidia I	0.000136283	4	'protein.degradation.ubiquitin.E3.RING'	333.6	393.3	167	173.6	115.3	94.1	54.6	51.7	117.6	126.6	403.2	335.3
LOC_Os12g06610	Archeaplastidia I	0.000136283	12	'development.organ development.shoot development.shoot development'	557.4	510.9	688.2	645.4	973.9	787	593.4	541.5	557	496.5	373	356.7
LOC_Os10g31520	Archeaplastidia I	0.000136283	12	'not assigned.unknown'	1208.9	1170.8	1450.6	1335.5	1337.9	1592.1	1212.7	1240.1	1208.4	1095.6	1136.3	956.9
LOC_Os01g70240	Gymnospermae	0.000136283	12	'not assigned.no ontology'	524.8	515.5	552.8	610.5	779.9	615.6	466.8	572.9	401.5	392.9	268.8	230.3
LOC_Os06g35470	Prokaryotic	0.000136283	16	'protein.synthesis.ribosomal protein.prokaryotic.unknown organellar.50S subunit.L1'	151.7	153.3	215.2	214.5	362.2	391.5	470.9	548.6	352.8	387.7	183.2	242
LOC_Os07g20580	Archeaplastidia II	0.000136283	16	'protein.synthesis.ribosome biogenesis.Pre-rRNA processing and modifications.DExD-box helicases'	1899.1	2074.8	2206.1	2105.2	2259.6	2368.4	2490.8	2419.7	2287.9	2238.1	2182.4	2195.9
LOC_Os10g35730	Streptophyta	0.000136283	16	'RNA.regulation of transcription.putative transcription regulator'	155.8	152.7	185.2	264.4	352.8	426.6	399.7	548.3	204.2	354.2	171.7	158.7
LOC_Os04g37600	Archeaplastidia I	0.000136283	12	'transport.metabolite transporters at the mitochondrial membrane'	568.5	452.3	694.1	553.1	772.4	871.9	459	490.8	382.8	377.2	372	371.7
LOC_Os09g31506	Archeaplastidia I	0.000136283	4	'secondary metabolism.phenylpropanoids'	374.3	386.7	242	262	104.4	104.9	85.2	97.5	193.4	191.8	403.5	381.9
LOC_Os05g32270	Archeaplastidia I	0.000136283	20	'RNA.regulation of transcription.AP2/EREBP, APETALA2/Ethylene-responsive element binding protein family'	358.3	384.9	353	321.7	433.4	430.2	587.1	610.2	551.5	672.4	445.7	569
LOC_Os03g60570	Streptophyta	0.000136283	10	'RNA.regulation of transcription.C2H2 zinc finger family'	352.1	279.5	561.4	606.1	380	404.4	266.8	188.9	179.7	189.7	184.1	221
LOC_Os01g65560	Prokaryotic	0.000136283	14	'not assigned.unknown'	296.1	315.7	454.3	324.7	683.6	947.5	336.6	612	289.5	323.8	194.2	276.4
LOC_Os06g19640	Archeaplastidia I	0.000136283	14	'not assigned.no ontology'	237	226.8	335.9	393.4	544.5	656	420.5	505.2	338.4	356.9	213.1	227.1
LOC_Os06g03790	Archeaplastidia I	0.000136283	14	'protein.synthesis.ribosomal protein.prokaryotic.mitochondrion.50S subunit.L29'	484.8	492.7	602.3	643.7	654.6	870.9	652.6	662.1	455	505.3	280.9	355
LOC_Os06g47650	Tracheophyta	0.000136283	24	'signalling.receptor kinases.leucine rich repeat X'	278.2	217.5	169.3	181.1	108.4	131.1	122	185	358.4	322.7	572.1	584.7
LOC_Os06g19390	Streptophyta	0.000136283	22	'not assigned.unknown'	350.9	362.8	314.6	304.8	402.1	327.9	422.5	517.9	550.8	530.4	543.8	527.2
LOC_Os04g41300	Prokaryotic	0.000136283	14	'cell.division'	241.8	198.2	320.3	319	583	453.1	432.1	336.2	284.2	199.6	212.2	128.3
LOC_Os01g34630	Specific	0.000136283	16	'not assigned.unknown'	354.4	338.4	466.5	422.6	605.8	626.1	583.7	723.7	491.8	526	390.5	428.2
LOC_Os06g11070	Viridiplantae	0.000136283	20	'not assigned.unknown'	405.8	363.1	361.8	357.5	475.8	483.9	604.2	606.3	665.8	551.1	561.3	499.8
LOC_Os01g32130	Streptophyta	0.000136283	14	'not assigned.unknown'	454.5	436.3	506.4	532.4	711.9	746.3	733.8	590.3	579.2	492.7	361.1	346.4
LOC_Os08g10649	Archeaplastidia II	0.000136283	14	'signalling.G-proteins'	449.6	545	611.4	587.2	645.3	804.3	620.7	727.4	513.1	592.4	382.4	401.4
LOC_Os07g47480	Specific	0.000136283	16	'metal handling'	429.7	496.4	500.8	558.1	681.5	646.6	667.9	877.2	564.4	643.7	462.4	463.8
LOC_Os10g38730	Archeaplastidia I	0.000136283	8	'misc.glutathione S transferases'	550.6	618.2	592.7	595	489.9	478.4	306.1	375.4	339.5	298.7	463.5	454.8
LOC_Os07g30220	Streptophyta	0.000136283	18	'not assigned.unknown'	827.5	847.7	873.5	993.8	1056.6	986.6	1176	1194.5	1081.9	1117.7	1001.6	1046.9
LOC_Os08g34900	Embryophyta	0.000136283	24	'cell wall.pectin*esterases.PME'	271.2	285.1	146.4	102.8	98.9	82.6	237.3	277.3	357.5	326.5	306.4	364.5
LOC_Os12g37630	Archeaplastidia I	0.000136283	20	'not assigned.unknown'	467.8	395.8	403	385.8	434.9	417.4	671.8	556.9	702.8	683.4	501.5	470.9
LOC_Os06g37510	Gymnospermae	0.000136283	18	'development.unspecified'	108.5	96.4	146.1	151.9	215.5	331.8	292.4	424.2	269.5	373.3	187.3	204
LOC_Os11g05490	Gymnospermae	0.000136283	14	'not assigned.unknown'	134.2	178.9	245.3	263.4	443.9	465	239.2	272.6	172.3	225.7	62.6	86.8
LOC_Os11g45710	Streptophyta	0.000136283	6	'misc.gluco-, galacto- and mannosidases'	378.8	345.4	286.7	310.1	241.2	255.3	36.1	92.3	131.1	176.7	307.8	337
LOC_Os09g31090	Archeaplastidia I	0.000136283	8	'protein.degradation.ubiquitin.E3.HECT'	968.2	982.9	1111.2	1019.8	889.5	877.6	885.2	824.2	705.8	724.9	824.7	847.2
LOC_Os01g42820	Streptophyta	0.000136283	14	'RNA.RNA binding'	1505.2	1478.2	1602.4	1565.8	1764.6	1831.9	1595.4	1723.3	1491.6	1484.6	1472.2	1474.4
UR1_Os48911	Specific	0.000136283	22	No Annotation	344.9	447.2	242.2	259.8	297	436.9	368.7	462.7	584.1	714.9	463.3	504
LOC_Os02g04270	Archeaplastidia I	0.000136283	14	'DNA.repair'	397.5	402.3	576.6	465.1	654	759.8	496.2	505.8	450.1	485.9	355.9	310.6
LOC_Os10g22170	Specific	0.000136283	18	'not assigned.unknown'	572.6	457.3	647.5	672.5	690.5	690.3	1002.3	881.1	802.6	776.9	720.6	656.8
LOC_Os05g05260	Archeaplastidia I	0.000136283	18	'DNA.repair'	322	250.6	355.5	291.4	369.6	363.7	597	562.4	516.3	515.6	422.5	355.7
LOC_Os05g43450	Archeaplastidia I	0.000136283	24	'RNA.regulation of transcription.General Transcription'	488.9	446.1	391.7	419.5	308.8	324.3	393.1	341.8	489.3	506.1	583.3	700.7
LOC_Os04g10060	Gymnospermae	0.000136283	18	'hormone metabolism.gibberelin.synthesis-degradation.ent-kaurene synthase'	33.1	13.3	4.1	19.9	93	109.7	286.4	221.2	204.8	220.6	73.4	76.3
LOC_Os05g08100	Specific	0.000136283	20	'DNA.synthesis/chromatin structure'	369.5	299.2	238.5	280.4	404.7	373.5	452.1	533.3	534.5	463.7	473.7	431.6
LOC_Os05g13360	Specific	0.000136283	2	'not assigned.unknown'	102.8	175.6	68.1	96.3	6.7	32.2	32.6	44.5	205.4	140.8	280.1	369.2
LOC_Os05g37900	Archeaplastidia I	0.000136283	16	'protein.degradation.ubiquitin.E3.RING'	239.8	235	266.2	276	424.4	329.3	451.5	480.5	351.4	306.9	255.1	183.4
LOC_Os01g47256	Archeaplastidia I	0.000136283	12	'DNA.unspecified'	444	428	472.6	542.6	671.9	662.3	461.5	533	445.5	401.3	307.9	359.6
LOC_Os05g04370	Viridiplantae	0.000136283	18	'not assigned.unknown'	304.3	304.6	335.7	309	415.6	336	632	504	500.5	476.7	428.2	391.4
LOC_Os02g51950	Embryophyta	0.000136283	18	'not assigned.unknown'	267.7	331.5	299.4	368.1	383	409.4	660.5	732.2	462.2	478.9	357.4	390.5
LOC_Os01g49120	Prokaryotic	0.000136283	22	'transport.misc'	197.2	159.9	133.7	147.2	181.6	212.6	298.3	256	352.3	339.1	308.3	301.8
LOC_Os03g11510	Archeaplastidia II	0.000136283	14	'transport.metabolite transporters at the mitochondrial membrane'	195.4	231.7	260.8	272.6	442.5	426.1	368.6	357.9	275.7	268.8	179.3	166.9
LOC_Os08g38570	Archeaplastidia I	0.000136283	18	'not assigned.no ontology'	647.5	588.4	696.4	728.9	743.3	732.6	937.3	1005.7	806.6	822.5	750.7	741.2
LOC_Os09g33570	Specific	0.000136283	2	No Annotation	664.2	676.3	581.6	534.7	363.2	369.1	554.5	603.3	652.2	610.3	688.9	680
LOC_Os03g08710	Viridiplantae	0.000136283	12	'not assigned.unknown'	326	374.7	450.9	448	511.9	462.4	445.2	409.6	350.2	276.7	330.4	131.3
LOC_Os04g01470	Archeaplastidia I	0.000136283	18	'misc.O-methyl transferases'	83	78.8	102.9	84.2	222.5	206.1	314.9	228.2	289	287.2	189.9	217.1
LOC_Os01g62380	Embryophyta	0.000136283	18	'cell wall.cell wall proteins.AGPs.AGP'	130.9	185.7	180.9	176.2	243.3	304.3	396.9	442.6	267.1	306.3	201.1	225.8
LOC_Os01g56330	Gymnospermae	0.000136283	20	'signalling.receptor kinases.Catharanthus roseus-like RLK1'	498	453	448	371.1	501.1	480.7	629.5	552.8	646	604.6	570.1	503.4
LOC_Os02g51740	Specific	0.000136283	2	'not assigned.unknown'	287.3	253.3	218.8	238.8	96	108.2	130.6	114.8	234.9	183.8	290.7	335.1
LOC_Os07g31870	Specific	0.000136283	2	'not assigned.unknown'	150	162.3	56.6	69.7	44.8	29.7	21.3	59.1	127.7	125.9	340.3	346.4
LOC_Os03g19930	Archeaplastidia II	0.000136283	12	'nucleotide metabolism.synthesis.purine.SAICAR lyase'	500.5	494.8	528.7	610.6	708.2	749.6	504.8	566.2	502.5	488.7	376.9	469.3
LOC_Os06g45050	Archeaplastidia I	0.000136283	4	'not assigned.no ontology.epsin N-terminal homology (ENTH) domain-containing protein'	320	260.9	114.7	138.2	90	58.6	75.4	78.2	89.2	111.1	175	221.9
LOC_Os02g08140	Prokaryotic	0.000136283	6	'protein.postranslational modification'	258	269.9	236.2	322.7	149.4	166.2	127.2	112.4	153.7	131.4	232.3	196.1
LOC_Os01g11460	Archeaplastidia I	0.000136283	12	'protein.degradation.ubiquitin.E3.RING'	86.4	82.6	98.6	161.5	292.5	403.8	147.1	187.3	79.1	63.8	60.1	47.9
LOC_Os11g38870	Angiospermae	0.000136283	22	'RNA.regulation of transcription.bHLH,Basic Helix-Loop-Helix family'	189.9	129.4	106.8	66.4	177.7	149.1	199.4	191.5	372.4	248.3	276.2	236
LOC_Os08g28670	Gymnospermae	0.000136283	10	'not assigned.unknown'	182.1	215	344.4	305.6	214.5	225	163.9	125.4	94.6	122.8	100.2	129.8
UniRef90_Q67UQ8	Specific	0.000136283	8	No Annotation	258.7	280.8	305.2	302.2	204.3	174.9	158.2	181.3	130.2	135.6	167.7	162.5
LOC_Os02g01540	Specific	0.000136283	22	'protein.synthesis.ribosomal protein.eukaryotic.40S subunit.S14'	142.7	159.5	65.8	97.8	156.2	157.8	169.5	232.8	264.6	268.7	214.9	233.6
LOC_Os06g48650	Embryophyta	0.000136283	18	'protein.degradation.subtilases'	91.4	97.5	75.2	116.8	198.8	166.7	246.8	252.9	213	217.6	189.4	164
LOC_Os02g53130	Archeaplastidia I	0.000136283	8	'N-metabolism.nitrate metabolism.NR'	115	123.4	132.9	194.4	52.6	50.3	33.4	26.9	2.6	8	15.8	27.3
LOC_Os02g02020	Angiospermae	0.000136283	12	'not assigned.no ontology.pentatricopeptide (PPR) repeat-containing protein'	257.1	233.8	297.6	280.6	356.2	433.6	326.8	262.6	252	220.2	167.8	190.4
LOC_Os01g55900	Prokaryotic	0.000136283	12	'DNA.unspecified'	245.3	262.5	290.8	294.3	331.2	327.3	300.4	273.4	220.9	170.2	158.3	204.3
LOC_Os01g02590	Specific	0.000136283	24	'not assigned.unknown'	266.9	274.5	231.9	110.9	198.8	171.4	254.6	233.6	281	319.1	335	296.3
LOC_Os03g62330	Angiospermae	0.000136283	22	'not assigned.unknown'	50	91.3	40	33.7	89.4	68.1	116.1	106	206.1	161.4	119.3	190.8
LOC_Os07g16370	Specific	0.000136283	20	No Annotation	159.3	132.7	108.6	153.9	166.9	161.8	224.9	191.6	333	263.6	223.8	219.1
LOC_Os05g04190	Embryophyta	0.000136283	20	'hormone metabolism.auxin.induced-regulated-responsive-activated'	289.4	300.2	274.2	276.5	293.7	307.8	334.8	377	389.4	396.9	356.1	368.6
LOC_Os11g45050	Specific	0.000136283	14	'stress.biotic.PR-proteins'	26.9	32.2	61.4	59	153.7	208.2	111.8	96.4	58.8	16.6	20	8.9
LOC_Os08g06200	Prokaryotic	0.000136283	18	'not assigned.no ontology'	229.1	262.5	276.3	243.1	280.6	301.3	434.6	383.7	325.4	366.7	299.2	286.4
LOC_Os01g19160	Archeaplastidia I	0.000136283	16	'signalling.receptor kinases.leucine rich repeat XII'	83.7	82.6	113.5	97.3	151.7	190.1	232.9	219.7	149.3	144.3	119.9	107.1
LOC_Os07g19210	Tracheophyta	0.000136283	18	'misc.cytochrome P450'	130.1	137.6	176.1	147.5	203.5	197.4	293.6	263.6	245.1	220.4	182.7	223
LOC_Os01g73150	Archeaplastidia I	0.000136283	18	'not assigned.no ontology'	194.8	234.5	217.9	239.8	288.3	283.2	378.5	439.8	279.9	297.1	262.4	253.4
LOC_Os06g47470	Specific	0.000136283	22	'signalling.receptor kinases.S-locus glycoprotein like'	140.5	142.7	60.7	137.3	89.4	116.4	185	176.8	209.7	191.3	188.1	191.5
LOC_Os05g12300	Specific	0.000136283	22	'not assigned.unknown'	238.2	259	219.7	184.9	239.6	248.4	259.2	251	416	418.2	281.7	312.8
LOC_Os09g13400	Specific	0.000136283	14	'not assigned.unknown'	28.9	54.8	68.4	56.4	107.7	155.9	93.3	123.2	43.9	35.3	26.2	16.9
LOC_Os09g38100	Embryophyta	0.000136283	12	'transport.metabolite transporters at the mitochondrial membrane'	86.8	85.7	132	105.5	201.9	180.7	112.9	148.3	79.5	82.2	49	68.2
LOC_Os01g45840	Specific	0.000136283	12	'not assigned.no ontology.pentatricopeptide (PPR) repeat-containing protein'	47.7	61.2	82.7	126.5	174.6	146.7	88.9	68.9	38.3	55.8	47.2	29.6
LOC_Os10g09110	Specific	0.000136283	18	'misc.cytochrome P450'	31	23	24.3	33.4	74.8	68.9	130.5	140.1	85.9	91.5	70.9	73.9
LOC_Os01g50690	Archeaplastidia I	0.000136283	20	'RNA.regulation of transcription.MADS box transcription factor family'	168.7	173.8	168.2	125.3	183.7	183.7	192.5	189	272.2	237.5	249.7	183.9
LOC_Os01g50720	Archeaplastidia II	0.000136283	18	'RNA.regulation of transcription.MYB domain transcription factor family'	98.7	63.3	112.2	99	150.3	127.9	260.8	255.5	141.9	152.4	103.3	139.8
LOC_Os04g08450	Archeaplastidia I	0.000136283	20	'not assigned.unknown'	80	87.7	67.5	82.1	89	92.7	193.1	130.5	145.6	156.7	100.9	113.7
LOC_Os01g49820	Archeaplastidia I	0.000136283	10	'misc.acid and other phosphatases'	121.4	95.6	188.3	157.8	123.3	131.8	105.4	83.9	82.6	50.1	74.6	70
LOC_Os07g34980	Specific	0.000136283	12	'signalling.receptor kinases.S-locus glycoprotein like'	59	37.6	93.2	70.3	120.7	77.8	72.5	49.9	26.6	34.7	13.3	25.3
LOC_Os09g35030	Specific	0.000136283	12	'RNA.regulation of transcription.AP2/EREBP, APETALA2/Ethylene-responsive element binding protein family'	88.5	68.3	93.8	93.3	440.5	434.1	97.6	75.9	55.9	59.3	44.4	50.3
LOC_Os11g15170	Specific	0.000136283	10	No Annotation	54.2	33.9	80.5	116.7	57.5	56	31.5	53.7	7.7	28.3	30.8	46.3
UR1_OsAffx8812	Specific	0.000136283	2	No Annotation	20.9	18.2	10.3	13.7	9.9	1.1	2.4	5.7	14.1	10.4	31.8	23
LOC_Os03g27019	Streptophyta	0.000383197	6	'not assigned.no ontology'	6732.7	6433.9	3817	3439.5	655.8	687.7	220.8	154.3	111.4	99.4	981.2	708.3
LOC_Os08g30020	Archeaplastidia I	0.000383197	4	'not assigned.unknown'	7126.5	6161.2	4979.8	3927.3	2598.4	2319.5	2316.1	1750.2	3014.5	2638.2	3856.8	3298.5
LOC_Os09g34040	Archeaplastidia I	0.00025974	2	'signalling.G-proteins'	1898.3	1684.9	1675.4	1684.9	1327.3	1286.8	1607.5	1582.8	1771.3	1686.1	1865.6	1938.9
LOC_Os03g04870	Specific	0.00025974	6	'not assigned.unknown'	119.6	135.5	115.4	129.3	89	106.4	9.2	36.2	21.5	35.6	106.4	109.8
LOC_Os12g05590	Archeaplastidia I	0.00025974	8	'development.unspecified'	104.7	96.8	116.6	143.6	69.2	48.6	51.5	45.4	36.2	45.4	52.2	65.9
LOC_Os08g06110	Archeaplastidia I	0.000383197	2	'RNA.regulation of transcription.MYB-related transcription factor family'	13736.4	13779.3	3144.8	3317.7	636.3	712.6	621	576.2	4620.1	4172.6	19708.1	21352
LOC_Os03g38950	Streptophyta	0.000383197	14	'PS.lightreaction.cyclic electron flow-chlororespiration'	3164.4	3403.8	15592.8	14264.7	19629.5	19239.3	6522.7	6399.6	3684.1	4087.7	1684.9	1532.4
LOC_Os09g36220	Prokaryotic	0.000383197	10	'RNA.regulation of transcription.Psudo ARR transcription factor family'	7733.1	7189.4	14271.2	12892.3	11533.5	10556.1	341.5	382.4	211.5	175.4	523.5	459.7
LOC_Os04g33830	Archeaplastidia II	0.000383197	6	'PS.lightreaction.photosystem I.PSI polypeptide subunits'	20843.4	20993.3	19187.5	17706.4	13402.4	11977.6	1410.6	1634.3	1977.1	1832.1	10738.2	10373.7
LOC_Os01g08700	Tracheophyta	0.000383197	12	'development.unspecified'	4919.6	4893.3	12835.8	10847.5	14175.1	13464.2	4798.2	4239.7	398.6	328.7	216.2	190.7
LOC_Os08g26870	Prokaryotic	0.000383197	10	'stress.abiotic.touch/wounding'	9854.6	9446.1	14079.6	13118.9	11292.7	10056.4	4315.5	3901.2	3106.7	2987.1	2004.8	1806.9
LOC_Os03g32490	Prokaryotic	0.000383197	6	'not assigned.unknown'	17505.2	16885.6	19007.6	16607.3	13857.3	10746.4	6208.5	5528.7	8624.3	8757.4	12242.5	12755
LOC_Os04g32430	Specific	0.000383197	6	'not assigned.unknown'	20717.1	19669.3	20312.6	17688.5	15423.9	13431.5	11828.8	10224.2	17378.6	13318.9	17614.1	18962
LOC_Os10g38700	Archeaplastidia I	0.000383197	4	'misc.glutathione S transferases'	10937.4	10309.4	8655.1	8924.2	3259.2	3192.5	3141.4	2976.3	3948.7	3955.5	5040.3	5260.1
LOC_Os07g43810	Archeaplastidia I	0.000383197	14	'RNA.RNA binding'	4258.2	4612.6	9968	8761.8	13562.5	13998.7	5356.1	5625.2	4892.5	4982.8	2294.4	2520.4
LOC_Os11g42500	Embryophyta	0.000383197	8	'stress.biotic.PR-proteins'	18424.9	18214.9	19269.2	17294.8	16327.4	15888.4	13990.9	12792.3	11061	10136.2	13327.1	13925.9
LOC_Os11g03300	Specific	0.000383197	2	'development.unspecified'	10529	9888.8	5817.9	5293.5	2384.1	2198.2	7582	5664	7584.7	7034.7	12385.4	11899.9
LOC_Os06g15400	Prokaryotic	0.000383197	6	'not assigned.unknown'	17680.1	18004.8	16862.4	16571.9	15987.8	15255.9	8346.4	8595.7	11345.2	11194.9	13174.4	14351.8
LOC_Os05g50840	Archeaplastidia I	0.000383197	2	'transport.metabolite transporters at the mitochondrial membrane'	10137.1	8520.9	7550.4	6933.5	5111.3	3933.5	7513	5739.1	11417.1	8859.2	13826.6	12533.1
LOC_Os01g12810	Specific	0.000383197	24	'protein.postranslational modification'	2210.8	2422.1	385.7	420.5	459.7	476.5	1236	1352.2	5555	5000.9	7283.3	8221.7
LOC_Os12g03070	Viridiplantae	0.000383197	4	'not assigned.no ontology'	298.4	225.2	159.5	172.6	62.8	62.9	30.8	30.7	39	90.7	212.9	107.4
LOC_Os07g04840	Viridiplantae	0.000383197	6	'PS.lightreaction.photosystem II.PSII polypeptide subunits'	20165.4	20018.3	19778.6	17262.7	15875.6	15702.4	12263.2	12137.2	15761.6	13289.1	15072.4	16995.8
LOC_Os06g37150	Viridiplantae	0.000383197	20	'redox.ascorbate and glutathione.ascorbate'	2475.2	1583.4	2012.3	2053.9	4873.8	4033	6801.2	7691.1	7549.7	7098.6	5884.5	6202.6
LOC_Os03g47610	Prokaryotic	0.000383197	14	'Co-factor and vitamine metabolism.thiamine'	197.9	169.9	1820.2	1347.7	4570.2	4095.7	903.4	922.7	421.9	296.7	80.8	24.6
LOC_Os05g33570	Prokaryotic	0.000383197	2	'gluconeogenesis / glyoxylate cycle.pyruvate dikinase'	7064.7	6859.4	3496.3	3335.2	2653	2596.6	1867.5	1740.5	4652.9	4445.3	7511	7541.7
LOC_Os11g10990	Specific	0.000383197	2	'stress.abiotic.heat'	4709	7883	2754.2	3765.6	788	748.3	734.3	878.5	3414	4229.5	6000.6	10175.8
LOC_Os03g22010	Specific	0.000383197	8	'misc.peroxidases'	8345.2	8438.8	8945.4	9822.3	5363.3	5298.5	3422.3	4880.5	3427.2	3885.3	4223.5	4823.3
LOC_Os01g56680	Streptophyta	0.000383197	4	'not assigned.unknown'	18528.3	20607.5	16385.4	17659	14927.3	15003.3	12320.2	11756.9	15958.9	15382.4	15705	18982.7
LOC_Os04g46880	Viridiplantae	0.000383197	2	'transport.membrane system unknown'	6198.1	5840.9	4205.8	3789.3	1396.4	1492.5	2595.7	1964.9	3659.4	3168.8	8891.1	7970.1
LOC_Os06g09900	Embryophyta	0.000383197	24	'not assigned.unknown'	5851	5867.5	4405.6	4997.3	3273.1	3321.2	6154.6	5928.5	9213.5	9068.6	9750.3	11846.4
LOC_Os06g09390	Archeaplastidia I	0.000383197	16	'RNA.regulation of transcription.AP2/EREBP, APETALA2/Ethylene-responsive element binding protein family'	11162.6	10414.3	12832.2	11543.4	15793.8	13853.8	17523.7	15670.5	13598.7	13553	10056.6	10966.5
LOC_Os09g35880	Streptophyta	0.000383197	6	'RNA.regulation of transcription.C2C2(Zn) CO-like, Constans-like zinc finger family'	5995.8	7218.6	3764	3851.1	1060.1	1121.4	209.6	292.1	148.9	179.5	2498	2609.6
LOC_Os06g51260	Archeaplastidia I	0.000383197	2	'RNA.regulation of transcription.MYB-related transcription factor family'	3948.6	3622.2	1707	1333.6	214.1	196.5	193.7	144.2	2165.2	1865.9	6416.2	6406.5
LOC_Os02g47020	Prokaryotic	0.000383197	6	'PS.calvin cycle.PRK'	320	323.4	186.6	249.4	180.1	129.9	93.9	86	93.5	78.4	185.5	229.9
LOC_Os09g11460	Archeaplastidia I	0.000383197	10	'RNA.regulation of transcription.AP2/EREBP, APETALA2/Ethylene-responsive element binding protein family'	3587.9	3721.8	5925.2	6014.8	1091.6	1099.5	289.4	279.2	98	132.1	240.2	179.3
LOC_Os11g03390	Viridiplantae	0.000383197	2	'not assigned.no ontology'	6131.5	5847	3696.8	3222.3	2621.6	2434.6	1498.3	1304.3	4034	3994.2	7193.5	7607.2
LOC_Os04g57560	Prokaryotic	0.000383197	12	'misc.oxidases - copper, flavone etc'	3490.3	3588.9	5716.6	4844.8	7654	7725.8	2863.9	2694.2	1757	1677.5	1477.1	1318.9
LOC_Os09g27050	Prokaryotic	0.000383197	8	'stress.biotic.regulation of transcription'	4461.3	5523.4	5874.3	6647.6	1740.2	2308.8	864.6	971.2	1004	1268	1487.4	1526.9
LOC_Os06g19444	Streptophyta	0.000383197	18	'RNA.regulation of transcription.C2C2(Zn) CO-like, Constans-like zinc finger family'	126.4	146.2	172.4	283.8	3466.9	3042.4	4133.6	3979.5	4278.3	4401.9	2227.1	1643
LOC_Os08g43190	Archeaplastidia I	0.000383197	12	'minor CHO metabolism.sugar alcohols'	5730.1	5676.4	8789.3	8392.8	9314.4	8902.6	5399.5	4746.1	4126.6	3955.3	2455.2	2294.3
LOC_Os11g32500	Viridiplantae	0.000383197	22	'redox.thioredoxin'	2136.3	2088	1390.9	1305.6	3299.4	2783.1	4100.5	4031.9	6443.8	5990.5	5861	5809.7
LOC_Os06g08670	Prokaryotic	0.000383197	4	'redox.ascorbate and glutathione.glutathione'	8468.2	10496	6217.6	7925.9	4744.8	5859.2	4753.1	4426.8	5744.7	6679.1	8346.3	9843.3
LOC_Os07g40510	Specific	0.000383197	2	No Annotation	1233.5	1155.5	493.9	480.6	165.5	191.4	328.9	373.7	1342	1388	2150.4	2356
LOC_Os06g43140	Prokaryotic	0.000383197	6	'not assigned.unknown'	9728.7	9985.1	9649.1	9630.2	6848.2	6649.2	3731.8	4322.7	4470.2	4536.4	6543.4	6499.5
LOC_Os07g46520	Viridiplantae	0.000383197	4	'not assigned.no ontology'	3698.4	3352.4	1344.7	1181.5	252.5	216.7	167.6	214	1136	1022	7154.5	6844.4
LOC_Os05g30350	Archeaplastidia I	0.000383197	4	'misc.gluco-, galacto- and mannosidases'	10424.8	10199	8278.1	8221.4	2309.7	2049.8	6928.9	5316.8	7412.6	7792.5	9096.9	8911.6
LOC_Os11g34870	Viridiplantae	0.000383197	4	'not assigned.unknown'	5542	6412.1	4549.1	4479.1	1650.1	1629.7	1007.8	1106.8	2131.1	2296	4085.2	4056.8
LOC_Os02g04710	Prokaryotic	0.000383197	2	'hormone metabolism.brassinosteroid.synthesis-degradation.sterols.other'	6499.7	6914.9	3973.3	4376.6	1754.7	1777.8	2394	2563.3	3925.5	3567.2	7391.4	7300.4
LOC_Os03g45280	Specific	0.000383197	12	'not assigned.unknown'	15323.1	15439.5	16696.8	16679.8	17805	17702.4	16839.6	14828.7	13696.2	13487.1	12440.3	13470.9
LOC_Os07g18750	Embryophyta	0.000383197	4	'misc.protease inhibitor/seed storage/lipid transfer protein (LTP) family protein'	3928	4395.8	2649.3	2799.1	165.9	140.8	550.9	627.6	955.7	852	3428.4	3607.1
LOC_Os10g41510	Archeaplastidia I	0.000383197	20	'signalling.calcium'	3600.1	3567.2	3777.6	3495.3	3673.5	4404.6	6874.6	6439.3	6929.7	6810.1	5638.5	5608.6
LOC_Os03g11230	Viridiplantae	0.000383197	8	'not assigned.unknown'	5987.7	6304.7	7817	7680.6	5934.2	5734.4	2856.2	3114.5	3554.7	3702.6	4134	3863.4
LOC_Os01g58220	Archeaplastidia I	0.000383197	10	'protein.synthesis.initiation'	4934.5	5241.1	6091.5	6067.2	5326	5276.5	2837.4	2538.6	2331.8	2363.2	3234.2	2875.3
LOC_Os03g22050	Prokaryotic	0.000383197	12	'protein.postranslational modification'	300.1	291.4	975.5	1337.8	1373.6	1476.6	170.6	183.9	77.1	105	50.2	48.8
LOC_Os01g60190	Prokaryotic	0.000383197	14	'glycolysis.cytosolic branch.phosphoglycerate mutase'	4454.7	3737.7	6572	5982.1	8365.4	7300.7	6481	5537.6	4756.7	3888.2	3546.2	2858.9
LOC_Os01g50760	Archeaplastidia I	0.000383197	4	'secondary metabolism.isoprenoids.mevalonate pathway.farnesyl pyrophosphate synthetase'	8191.3	7704.8	7192.4	6403	4874.4	4210.7	4758.7	4590.5	5709.4	5536.6	7802.3	7839.7
UR1_Os20314	Specific	0.000383197	10	No Annotation	3438.7	2648.4	5280.2	3552.8	3453.4	2592.8	845	778.6	448.3	406.7	893	571.5
LOC_Os07g03710	Archeaplastidia I	0.000383197	20	'stress.abiotic.unspecified'	493.2	572.9	1047.1	1380.2	1979	2384.5	3620.4	4125.1	4829.3	6204.1	2568	3228.5
LOC_Os03g60130	Archeaplastidia I	0.000383197	24	'protein.synthesis.elongation'	5139.9	4648.3	4784.2	4214.5	4042.5	3658.9	6543	5061.4	7712.2	7425.2	8941	8008.1
LOC_Os05g49060	Prokaryotic	0.000383197	12	'not assigned.unknown'	3409.1	2946.9	5960.1	5250.5	7572.6	6910.9	2716.4	3201	2933.6	2600.1	2385	2088
LOC_Os12g39630	Viridiplantae	0.000383197	16	'protein.postranslational modification.kinase'	131.5	93.1	690.8	526.9	5011.2	4757.6	3360.1	2651.2	1462	1225.9	369.8	324.8
LOC_Os10g38740	Archeaplastidia I	0.000383197	14	'misc.glutathione S transferases'	2656.8	2248.5	4278.7	3471	5949	4780.7	6069.3	4434.8	2715.7	2235.5	2010	1609.2
LOC_Os08g44380	Archeaplastidia I	0.000383197	18	'protein.synthesis.ribosomal protein.eukaryotic.60S subunit.L10A'	9385.4	10363.8	11087	10346.4	12878.5	11215.7	16172.1	13379.5	12763.5	13772.7	11135.5	12708.6
LOC_Os08g41300	Archeaplastidia I	0.000383197	12	'protein.synthesis.ribosomal protein.eukaryotic.60S subunit.L32'	8143	9325	10591.6	10422.7	10550.4	10637.2	9027.7	9670	7172.4	7886.5	6972.5	8009
LOC_Os08g04840	Archeaplastidia I	0.000383197	24	'RNA.regulation of transcription.MYB-related transcription factor family'	2723.8	3184.9	1952.8	2021.7	2105.9	2245.9	2581.4	2337.1	4473.6	4866.4	8129.1	9480.2
LOC_Os02g44980	Archeaplastidia I	0.000383197	6	'transport.amino acids'	4967.1	5712.5	6280	6352	3076.4	3425.2	2014.3	2015.5	2516.6	2723.5	3455.5	3543.9
LOC_Os04g50890	Viridiplantae	0.000383197	20	'transport.misc'	983.7	842.2	941.4	934.6	2646.9	2552.5	3847.8	3069.8	4489.2	4081.1	3663.8	3342.4
LOC_Os10g29470	Prokaryotic	0.000383197	4	'secondary metabolism.phenylpropanoids.lignin biosynthesis.CAD'	4383	3492.4	3913.7	3275.8	1349.5	1644	1204.8	1104.8	2227.9	2027.3	4854.8	4098.4
LOC_Os05g03830	Prokaryotic	0.000383197	10	'amino acid metabolism.synthesis.glutamate family.arginine.acetylornithine aminotransferase'	4548.5	4351.2	5677.9	5534.1	4916.3	5157.6	2887.7	3241.3	2669.2	2546.1	2367.1	2416.1
LOC_Os03g52410	Gymnospermae	0.000383197	6	'not assigned.unknown'	3319	3507.5	3250.8	3167.7	1179.6	955.2	566.6	542.9	577.5	400.4	1153.9	1011.8
LOC_Os03g08580	Tracheophyta	0.000383197	14	'not assigned.unknown'	90.3	131.9	1471.5	1567.1	10475.5	9982	2534.2	2510.2	941.7	1046.6	191.3	175.8
LOC_Os07g07540	Viridiplantae	0.000383197	4	'not assigned.unknown'	4804.2	5847.6	3210.7	3546.8	2618.1	3179	878.5	1432.4	2842	2969.9	4363.6	5881.9
LOC_Os01g73450	Prokaryotic	0.000383197	10	'nucleotide metabolism.phosphotransfer and pyrophosphatases.uridylate kinase'	6100.5	6181.7	7881.7	7619.1	7090.3	7148.6	4988.3	5812.6	4890.3	4684.8	3588.8	3973.1
LOC_Os07g37250	Prokaryotic	0.000383197	6	'protein.targeting'	7493.6	9287.1	7943.2	7798.7	5292.8	5680	4107.5	4625.4	5435.6	5650	5818.9	6424.1
LOC_Os02g38840	Prokaryotic	0.000383197	12	'OPP.oxidative PP.G6PD'	5838	5054.1	7317.7	6141.8	7286.7	6340.9	6293.2	5542.4	4615.4	3814.6	3466.4	2922.7
LOC_Os04g43990	Streptophyta	0.000383197	4	'not assigned.unknown'	5356.8	5454.5	3799.9	3870.9	1544.7	1683.1	2488.9	2377.2	3201.1	3195	4727.1	4642.5
LOC_Os02g46030	Archeaplastidia I	0.000383197	24	'RNA.regulation of transcription.MYB-related transcription factor family'	114.3	133.4	52.1	44	51.6	15.5	115.7	138	2594.5	2255.3	7756.1	8159.3
LOC_Os02g30600	Streptophyta	0.000383197	20	'not assigned.unknown'	786.1	860.1	762.9	911	2806	2556.7	3183.1	3576.3	3463.2	3842.5	2645.4	3152.7
LOC_Os05g50930	Prokaryotic	0.000383197	4	'RNA.regulation of transcription.sigma like plant'	2907	2456.4	1141.1	1004.5	229.2	200.5	161.6	182.9	931.7	853.1	3609	3018.8
LOC_Os03g38540	Archeaplastidia I	0.000383197	12	'not assigned.no ontology'	79.2	42.2	459.1	421.4	1033.3	852.5	67.6	53.4	36.3	63.9	18.4	33.6
LOC_Os04g31120	Archeaplastidia II	0.000383197	4	'protein.degradation.ubiquitin.E3.SCF.FBOX'	3676.5	3680.3	2830.9	2735.6	370.6	402.3	1063.7	777.9	2259.8	2122	3135.5	3226.9
LOC_Os01g66850	Streptophyta	0.000383197	4	'cell wall.pectin*esterases.acetyl esterase'	2527.7	3045.1	1638.7	1820.9	571.1	586.8	311.3	496.9	1319.8	1504.5	3727.8	3967.2
LOC_Os08g19650	Archeaplastidia I	0.000383197	20	'RNA.regulation of transcription.HB,Homeobox transcription factor family'	4923.6	5225	5093.8	5374.5	6022.8	6045.1	7939.4	7384.7	8107.2	7767.7	6631.4	7077.1
LOC_Os07g38230	Prokaryotic	0.000383197	10	'not assigned.unknown'	1851.6	1761.6	3747	4043.7	3290	2965.5	1675.5	1647.8	911.1	935.8	557.1	574.3
LOC_Os02g36924	Archeaplastidia I	0.000383197	12	'RNA.regulation of transcription.MADS box transcription factor family'	1769.2	1499	2347.4	2226.9	4012.6	3592.6	493	545.6	186.3	209.3	108.6	106
LOC_Os11g04880	Archeaplastidia I	0.000383197	4	'protein.degradation.ubiquitin.ubiquitin'	6971.9	7097.3	6494.4	6948.2	5341.1	4751.9	5050.1	4697.2	5905.1	5770.9	6501.8	7283.9
LOC_Os03g12700	Specific	0.000383197	4	'not assigned.unknown'	2153.5	2267.5	822.9	769.9	61	69.2	22.2	25.2	49.5	47.6	2029.2	2067.1
LOC_Os09g13870	Archeaplastidia I	0.000383197	14	'misc.acid and other phosphatases'	3293.2	3445.9	4499	4415.6	5687.5	5199.4	4642.7	4612.3	3204.3	2935.5	1871.6	1814.4
LOC_Os08g04500	Embryophyta	0.000383197	2	'secondary metabolism.isoprenoids.terpenoids'	1990.8	2017.7	899	936.7	73.8	46.2	15.9	17.7	1182.2	1076.7	4693.7	4384.4
LOC_Os03g41080	Streptophyta	0.000383197	2	'not assigned.unknown'	5907.8	6005.4	5065.6	4949.4	3980	4045.8	4487.3	4685.2	6195.2	6083.2	8803.1	7962.5
LOC_Os03g13800	Archeaplastidia I	0.000383197	18	'protein.synthesis.ribosome biogenesis.Pre-rRNA processing and modifications.snoRNPs'	4440.7	4523.4	5864.1	5372.8	6464.5	6406.6	8372	8120.6	6067.9	7780.1	5776.9	6166.1
LOC_Os06g22060	Archeaplastidia I	0.000383197	4	'glycolysis.cytosolic branch.pyrophosphate-fructose-6-P phosphotransferase'	4558.7	3883.2	3707.9	2749.5	2673.8	2233.4	1352.8	1326.1	2978.7	2707.4	5033.2	4385.8
LOC_Os11g12590	Specific	0.000383197	18	'not assigned.unknown'	5501	5956.8	6127.2	6164.1	6983.1	7049.3	8596.3	8197.1	7854.8	8759.4	5963.3	6765.1
LOC_Os11g07940	Specific	0.000383197	22	'not assigned.unknown'	719.8	688.8	688.3	526	1385.9	1527.9	2146.6	2556.7	3257.6	3140.2	2582.2	2624.1
LOC_Os02g10810	Archeaplastidia I	0.000383197	20	'not assigned.unknown'	3891.4	3892.9	4612.5	4317.6	5239.9	4945.2	6269	6166.1	6851.7	6527.9	6053	6074.1
LOC_Os12g43130	Prokaryotic	0.000383197	2	'secondary metabolism.isoprenoids.carotenoids.phytoene synthase'	2914.3	3286.2	1935.8	1928.8	1185.1	1249.9	691.1	773.7	2299.4	2113.2	5179.3	5028.7
LOC_Os01g67134	Archeaplastidia I	0.000383197	16	'protein.synthesis.ribosomal protein.eukaryotic.60S subunit.L5'	7349.4	7967.1	8490.8	9289.5	9970.3	9683.9	11151.6	10362.7	9215.7	9952.5	7701.4	8726.1
LOC_Os08g33720	Viridiplantae	0.000383197	10	'TCA / org transformation.other organic acid transformatons.cyt MDH'	1545.5	1447.3	3799	3697.3	2974.9	2895.2	1186.4	1284.3	971.9	1060	903	853.4
LOC_Os06g10750	Specific	0.000383197	8	'development.unspecified'	3472.9	3660.5	2204.8	2703.6	1235.4	1271.1	436.7	473	350.9	420.4	784.2	902.7
LOC_Os10g28020	Archeaplastidia I	0.000383197	6	'protein.degradation'	6567.4	7293.9	5889.4	6275.7	5124.3	5265.7	3268.3	3116.4	3714.3	4070.1	4498.5	4655.6
LOC_Os03g31090	Archeaplastidia I	0.000383197	18	'protein.synthesis.ribosomal protein.eukaryotic.40S subunit.S19'	8981.3	9450.3	10364.5	10441.5	10775.1	11054.9	12064.5	13223.6	12146.1	12328.5	10561.2	11412.6
LOC_Os01g15000	Viridiplantae	0.000383197	2	'lipid metabolism.lipid degradation.lipases.triacylglycerol lipase'	2868.2	3049.2	2553.4	2674.3	915	930.5	1367.9	1099.8	2973.8	3251.5	3118.3	3438.7
LOC_Os08g23730	Prokaryotic	0.000383197	16	'nucleotide metabolism.synthesis.purine.GMP synthetase'	2766.1	2785.3	4016.1	4188.4	5460.1	5731	5443.3	5010.2	4835.2	4541.6	3013.8	3747.6
LOC_Os03g48390	Archeaplastidia I	0.000383197	12	'not assigned.unknown'	2799	2864.8	4559.1	4876.3	4275.5	3938	3264.1	3232.1	2256.9	2282.1	1479.1	1693.7
LOC_Os02g09150	Archeaplastidia II	0.000383197	8	'transport.H+ transporting pyrophosphatase'	5649.2	5751.2	6636.1	5941.6	4728.1	4940.1	3128.7	3266.4	4242.2	3727.1	4437.1	4538.3
LOC_Os08g39630	Embryophyta	0.000383197	24	'RNA.regulation of transcription.bHLH,Basic Helix-Loop-Helix family'	4285.2	4995.4	3573.3	4082.3	2732	3155.2	4611.1	4398.4	5461.1	5849.4	5402.3	6288.3
LOC_Os01g61120	Streptophyta	0.000383197	4	'not assigned.unknown'	2383.9	2217	1444	1138.9	433.6	508.8	272.3	378.3	900	935.5	2928.8	2863.8
LOC_Os03g58230	Viridiplantae	0.000383197	4	'not assigned.unknown'	4277.1	4455.2	4056.4	3177	2182.8	2177.2	1952.1	2310.7	2362.8	2763.4	3295.1	3896.9
LOC_Os05g43930	Archeaplastidia I	0.000383197	2	'misc.O-methyl transferases'	2210.1	1915.9	729.3	684.4	287.3	260.2	200	221.1	986.1	994.5	4727.3	4085.8
LOC_Os11g05990	Archeaplastidia I	0.000383197	2	'lipid metabolism.glycolipid synthesis.DGDG synthase'	3373.9	2989.3	2025.1	1872.2	833.4	800.2	2061	1705.2	2478.4	2014.4	3883.3	3752.2
LOC_Os04g27670	Specific	0.000383197	22	'secondary metabolism.isoprenoids.terpenoids'	565.8	556.4	528.5	519.5	250.6	249.8	1276.7	908.6	3197.2	3470.9	2209.9	1933.2
LOC_Os02g57766	Specific	0.000383197	8	No Annotation	4741.7	4586.3	5484.7	4484.1	4359.8	4094.4	2868.9	3045.7	2753.8	2725.9	3008.5	2981.2
LOC_Os06g46000	Archeaplastidia I	0.000383197	18	'cell.organisation.cytoskeleton.mikrotubuli'	6753.2	7098.4	7495.5	8039.1	8420.2	9080.2	9898.2	10220.5	9313	9278.2	8189.8	9539.5
LOC_Os03g20680	Specific	0.000383197	6	'development.late embryogenesis abundant'	5714.6	6135.8	5468.3	5595.6	4066.4	4266	310.1	370.5	567.9	410	1213.7	1169.7
LOC_Os04g56730	Archeaplastidia I	0.000383197	22	'RNA.regulation of transcription.unclassified'	4879.1	5028.4	4477.2	4569.7	5297.6	5422.9	6429.3	6081.7	6845.7	7043.1	6646.5	6614.2
LOC_Os03g22730	Archeaplastidia I	0.000383197	16	'protein.synthesis.ribosome biogenesis.Pre-rRNA processing and modifications.snoRNPs'	1935.1	1864.9	2495.4	2428.3	4003.4	4132.3	4154.3	4316.7	3790.6	3518.2	2758.2	2541
LOC_Os01g09320	Prokaryotic	0.000383197	2	'TCA / org transformation.other organic acid transformatons.malic'	3837.6	3779.3	2423.1	2388.9	1582.7	1601.1	2690.1	2484.6	3378.3	2820.4	4800.1	5223.4
LOC_Os03g03670	Archeaplastidia II	0.000383197	2	'not assigned.unknown'	3105.6	2920.4	1927.8	1838.1	1512.8	1439.4	1199.1	1111.5	2785	2697.4	4889	4169
LOC_Os04g50860	Viridiplantae	0.000383197	10	'not assigned.unknown'	2157.6	2255.5	3770	3252.9	2473.6	2580.3	1553.4	1297.6	988.1	1090.6	582.3	799.6
LOC_Os06g39370	Archeaplastidia II	0.000383197	12	'protein.degradation.ubiquitin.E3.SCF.FBOX'	1879	2001.6	2738.8	2620.8	3663	3509.3	1133.2	994.5	719	753.5	432.9	522.6
LOC_Os08g40620	Tracheophyta	0.000383197	24	'not assigned.unknown'	5455.3	5064.6	4825.2	4449.2	3870.4	3553.1	5468.1	4425.8	6280.8	5639.6	7399.7	6504.4
LOC_Os04g21350	Embryophyta	0.000383197	8	'not assigned.unknown'	1933.5	2079.1	2234.8	2322.3	609.6	699.7	256.4	249.5	416.9	365	555.6	498.1
LOC_Os03g60400	Archeaplastidia I	0.000383197	14	'protein.synthesis.ribosomal protein.eukaryotic.40S subunit.S23'	8741.6	8568	9947.4	10106.9	11077.5	10548.3	10336.4	9664.1	8932.3	8970.2	7472.3	8767.7
LOC_Os06g45140	Angiospermae	0.000383197	2	'RNA.regulation of transcription.bZIP transcription factor family'	2249.6	2333.4	1508.4	1469.7	1261.7	1248.7	601	591.1	2064.4	2184.2	4205.3	4086
LOC_Os04g53680	Archeaplastidia I	0.000383197	24	'cell.cycle'	2871.2	2637.2	2371.3	2670.4	2370.3	2101.3	2419.6	2465.5	4251.8	3900.8	4099.4	4549.4
LOC_Os09g15284	Specific	0.000383197	20	'not assigned.unknown'	1994.8	2447	2079	2690.4	2896.8	2744.3	3662.2	4084.6	4378.6	4840	2954.1	3678.4
LOC_Os03g59050	Archeaplastidia I	0.000383197	10	'RNA.processing.RNA helicase'	2704.6	2436.6	3731.8	3115.9	3262.8	2873.1	2012.4	1668.5	1509.9	1350.6	1456.6	1051
LOC_Os04g35060	Archeaplastidia I	0.000383197	20	'nucleotide metabolism.salvage.phosphoribosyltransferases'	1018.4	922.2	868.6	879.5	1544.9	1498.9	2454.4	1839.2	2860.9	2540.1	2568.7	2434.3
LOC_Os02g34600	Viridiplantae	0.000383197	14	'protein.postranslational modification.kinase'	2278.8	1838.3	3036.8	2497.5	3989.3	3664.7	3755.2	3658.5	2586.4	2186.5	1847.2	1544.8
LOC_Os02g23823	Embryophyta	0.000383197	22	'RNA.regulation of transcription.bHLH,Basic Helix-Loop-Helix family'	1019.8	1007.7	938.9	751.6	1067.8	1087.9	1961.6	2070.2	2583.9	2634.8	2579.9	2465.9
LOC_Os03g15740	Streptophyta	0.000383197	2	'signalling.calcium'	3432.1	3837.6	2439.3	2748.4	2053.8	2272.2	2339.3	2693.5	3474.5	4047.5	4093.5	5193.6
LOC_Os03g07360	Viridiplantae	0.000383197	6	'RNA.regulation of transcription.C2C2(Zn) DOF zinc finger family'	3206.8	3254.8	2696.6	2602	1774.1	1592.9	99.5	98.1	113.3	100.5	628.2	675.8
LOC_Os02g36190	Archeaplastidia I	0.000383197	16	'misc.cytochrome P450'	717.6	730.8	1258.1	1025.5	2482.3	2476.3	4234.1	3478.8	2167.9	1991.1	1596.1	1403
LOC_Os08g15050	Specific	0.000383197	6	'development.unspecified'	3367.8	3077.6	2462.2	2901.2	1859.1	1602.1	56.9	101.7	175.3	195.2	862.2	1091.5
LOC_Os07g40450	Specific	0.000383197	8	'not assigned.unknown'	2631.2	3243	2879.2	3350.1	2241.4	2433.4	986.5	1141.8	904.9	1144	1820.7	2262.1
LOC_Os03g22830	Archeaplastidia I	0.000383197	24	'protein.degradation.ubiquitin.E3.RING'	4016	4088	3445.5	3513.3	2464.3	2395.2	4382.2	4562.6	4876.1	5119.2	5691.1	5397.8
LOC_Os04g57400	Prokaryotic	0.000383197	20	'amino acid metabolism.misc'	6642.4	6466.6	6110.6	5980.7	6770.5	6322.9	8289.9	7354.1	8304.8	8037.3	7575.7	7247.1
LOC_Os06g04530	Prokaryotic	0.000383197	22	'protein.degradation.serine protease'	6993.1	6590.5	6311.6	6536.9	7471.4	7535.8	7890.1	7836.3	9371	8625.2	8339.9	8224.4
LOC_Os09g31130	Archeaplastidia I	0.000383197	4	'transport.unspecified cations'	2341.8	2331.9	1528.4	1875.9	498	603.9	687.4	740.8	957.7	1032.6	2172.5	2216.3
LOC_Os07g41750	Archeaplastidia I	0.000383197	12	'protein.synthesis.ribosomal protein.eukaryotic.40S subunit.S3'	5330.3	5644.1	6494.7	6517.7	7123.2	6566.6	4809.4	4807	4215.3	4550.7	3868.4	4084.7
LOC_Os08g09190	Archeaplastidia I	0.000383197	10	'transport.misc'	5690.9	5026	7075.9	6984.1	5860.4	5452.1	4991	4537.1	4601	4183.8	4360.2	4289.3
LOC_Os08g09350	Viridiplantae	0.000383197	16	'signalling.G-proteins'	1088.4	881	1527.1	1373.5	2881.8	2899.7	2828.6	2338.2	2197.5	1969.1	1287.5	1171.6
LOC_Os03g04100	Streptophyta	0.000383197	2	'not assigned.unknown'	1460.2	1440.7	445.7	465.2	232.9	255.7	256.3	280.3	1570.5	1615.2	4560.6	4922.8
LOC_Os06g07200	Archeaplastidia I	0.000383197	14	'cell.vesicle transport'	2220.4	2119.6	2991.4	3129.5	3593.2	3286.9	3890.3	4599.1	2658.3	2668.9	1952.6	1673.9
LOC_Os01g11414	Archeaplastidia I	0.000383197	14	'signalling.calcium'	1364.2	1225.4	2520	2441	5458.7	5130.6	2747.7	2707.2	1919.3	1910	1457.3	1386.2
LOC_Os08g06630	Prokaryotic	0.000383197	2	'RNA.regulation of transcription.sigma like plant'	2533.3	2400.3	1879.2	1951.3	1095.8	1187.5	704.6	876.4	1998.2	2207.3	2786.2	3273.9
LOC_Os06g49790	Archeaplastidia I	0.000383197	2	'signalling.calcium'	2844.9	2377	2232.1	1801.3	1600	1482.9	2194.7	1695.2	3137.6	2789.1	4408.3	3980.1
LOC_Os02g07360	Embryophyta	0.000383197	12	'not assigned.no ontology.pentatricopeptide (PPR) repeat-containing protein'	900.5	887.9	1880.1	2149.2	2165.7	2501.6	748.3	717.2	594.4	656.5	110.9	115.7
LOC_Os01g60280	Embryophyta	0.000383197	12	'signalling.receptor kinases.leucine rich repeat VIII.VIII-1'	1667.4	1133.5	2397.5	1908	3926.6	2890.5	1133.1	991.1	683.5	664	641.4	492.2
LOC_Os04g55180	Prokaryotic	0.000383197	4	'not assigned.no ontology'	1822.4	2090.3	1195.9	1285.8	386.2	561.9	79.3	98.5	141.4	152.5	1352.9	1427.3
LOC_Os10g37110	Specific	0.000383197	2	'misc.cytochrome P450'	3876.1	4335	3201.2	3556.9	1687	1873.4	2563.6	2880	3148.6	3633.6	3812.3	4746.1
LOC_Os01g52170	Archeaplastidia I	0.000383197	24	'protein.assembly and cofactor ligation'	1363.1	1250.9	427.4	380	538.1	590.4	850.1	676.2	1843.5	1767.5	2335.4	2343.4
LOC_Os06g13650	Streptophyta	0.000383197	12	'protein.glycosylation.mannosyl-oligosaccharide-1,3-1,6-alpha-mannosidase(GMII)'	233.1	212.6	255.8	311.2	451.9	496.5	189.4	235.6	176.1	180.4	100.1	181.6
LOC_Os11g32880	Prokaryotic	0.000383197	14	'DNA.unspecified'	1217.4	1033.1	2400	2118.9	3231.9	3082.5	1678.5	1387.8	1370.6	1226.9	646.8	497.8
LOC_Os01g53020	Prokaryotic	0.000383197	8	'stress.abiotic.heat'	1657.6	1539.5	2214.3	1951.9	628.7	477.1	163.2	209.5	290.6	310.1	476.4	408.4
LOC_Os02g52340	Archeaplastidia I	0.000383197	20	'development.unspecified'	4385.2	4169.9	4217.8	4375	5057.3	4837.5	6009.9	5661	6724.5	6070.4	4705.4	5372
LOC_Os06g38450	Viridiplantae	0.000383197	8	'protein.degradation.cysteine protease'	1700	1622.4	1772.9	1961.1	788.6	908.4	239.1	331	367.8	419.8	429.6	503.9
LOC_Os10g25060	Tracheophyta	0.000383197	14	'not assigned.unknown'	73.2	56.6	283.1	225.6	3520.4	3014.5	1734	1270.4	467	411.8	50.2	51
LOC_Os09g25150	Archeaplastidia I	0.000383197	4	'secondary metabolism.phenylpropanoids.lignin biosynthesis.CCR1'	1932.5	1912.7	1333.1	1398.8	696.2	748.4	504.2	588.3	1057.3	1112.4	2520.6	2605.9
LOC_Os11g42790	Archeaplastidia I	0.000383197	14	'transport.unspecified cations'	1650.8	1329	2693	2174.4	4206.7	4181.6	2825.5	2052.9	2137.1	1739.9	1565.4	1133.4
LOC_Os02g08364	Archeaplastidia II	0.000383197	12	'protein.postranslational modification'	1006.8	1184.8	2140.5	2830.5	1828.5	2135.9	1359.4	1540.7	693.3	807	217.3	322.6
LOC_Os05g38150	Prokaryotic	0.000383197	2	'amino acid metabolism.synthesis.glutamate family.proline.delta 1-pyrroline-5-carboxylate synthetase'	4638.3	3948.7	3759.7	3402.8	2705.8	2521	2948.1	2618.2	3826.7	3191.7	5010.9	4147.7
LOC_Os09g29890	Archeaplastidia I	0.000383197	20	'signalling.phosphinositides'	963.1	875.7	841.9	660.8	1162.5	1001.1	2312.9	1892.4	2371.5	1939.1	2343.4	1731
LOC_Os04g56710	Prokaryotic	0.000383197	2	'C1-metabolism.GTP cyclohydrolase I'	2341.8	2044.2	1370.2	1401.8	1296.8	1279	1335.6	1321.2	2576.2	2442.7	4010.6	3943.1
LOC_Os12g04990	Archeaplastidia I	0.000383197	6	'lipid metabolism.FA synthesis and FA elongation.long chain fatty acid CoA ligase'	5499.3	6035.4	4639.6	5333	4318.6	4483.4	3545.4	3302.7	3540.1	3621.9	4204.8	4704.8
LOC_Os03g10080	Archeaplastidia I	0.000383197	2	'protein.glycosylation'	1898.1	1614.3	963.7	766.3	437.9	403.1	481.1	415.9	887.5	765.4	2678.6	2225
LOC_Os07g08970	Prokaryotic	0.000383197	4	'not assigned.no ontology'	2670.2	2736.8	1592.1	1438.4	558.6	611.6	853	692.8	1010.1	869.5	1863.6	1855.4
LOC_Os12g12880	Tracheophyta	0.000383197	2	'not assigned.unknown'	1646.3	1870.7	826.3	921.6	333.4	322	517.6	541.4	592	720.9	3324.9	3732
LOC_Os10g40600	Viridiplantae	0.000383197	14	'transport.nitrate'	1145.7	1212.1	1696.4	2063.4	4547.6	5584.8	1933.9	2759.1	1535.2	1881.8	1059.7	1332.1
LOC_Os12g43370	Archeaplastidia II	0.000383197	20	'protein.degradation.metalloprotease'	4651.1	4546	4643.3	4452.2	4973.1	5465.2	6149.3	5589.1	6331.2	5913	5800.8	5317.8
LOC_Os10g21810	Archeaplastidia I	0.000383197	2	'hormone metabolism.cytokinin.signal transduction'	2404	1810.7	1566.4	1513.3	1125.5	1133.6	1208.1	1096.6	1850.1	1572.8	2492.8	2062.5
LOC_Os02g08100	Archeaplastidia I	0.000383197	4	'secondary metabolism.phenylpropanoids.lignin biosynthesis.4CL'	4432.3	5040.3	3434.4	3726.9	3255.8	3397.2	2698.3	3254.1	3436.2	3587.4	4377.2	5312.7
LOC_Os05g31750	Angiospermae	0.000383197	8	'cell.organisation'	3098.3	2142.1	3289.8	2838.9	2544.1	2414.2	1524.3	1491.3	1430.9	1270	1737.6	2313.1
LOC_Os05g44300	Viridiplantae	0.000383197	4	'not assigned.unknown'	1860.7	1560.2	1503	1205.2	868.5	713.1	344.9	256.7	1155.5	953.4	2563.5	2320.8
LOC_Os08g40570	Archeaplastidia I	0.000383197	14	'not assigned.unknown'	1588.8	1524.8	1889.2	1763.2	2024.6	2276.2	1732.4	2075.9	1638.1	1564.1	1281.2	1241.2
LOC_Os10g38940	Archeaplastidia I	0.000383197	4	'secondary metabolism.isoprenoids.carotenoids.carotenoid beta ring hydroxylase'	2047.5	2166.4	657.7	481.6	57.9	48.1	45.9	46.7	45.7	67.3	1140.6	1197.5
LOC_Os05g36290	Archeaplastidia I	0.000383197	8	'cell.organisation.cytoskeleton.actin.Actin'	3996.7	3810.7	4680.9	4632.3	3886.4	3944.1	2807.2	3062.8	2908.2	2813.7	3356.2	3516.3
LOC_Os01g43844	Archeaplastidia I	0.000383197	10	'misc.cytochrome P450'	2767.1	2844.6	3807.4	3712.5	3113.2	3087.4	2658.9	2555.1	2067.2	2152.1	1716	1705.9
LOC_Os01g38980	Archeaplastidia I	0.000383197	10	'signalling.calcium'	3008.8	3085.3	3428	3163.1	3505.2	3368.3	2365.4	2278.9	2046.4	1938.4	2291.1	2128.8
LOC_Os11g07580	Specific	0.000383197	22	'not assigned.unknown'	612.1	537.1	458	417.3	501.2	407	739.1	698.8	1964.3	1602.7	1616.5	1656.3
LOC_Os04g45810	Archeaplastidia I	0.000383197	2	'RNA.regulation of transcription.HB,Homeobox transcription factor family'	1461.2	1406.1	1362.1	1354.3	364.6	347.7	1123	773.3	1526	1479.8	2782.3	2816.8
LOC_Os09g17560	Archeaplastidia I	0.000383197	2	'secondary metabolism.phenylpropanoids'	2557.9	2085.8	1622.9	1490.3	452.9	338.9	1238.9	724.4	1409.3	1523.6	2672.6	2252.6
LOC_Os07g18990	Embryophyta	0.000383197	14	'not assigned.unknown'	646.5	716	1655.9	1575	3172.1	2172.9	1417.9	1452.5	862.4	1063.1	357.4	399
LOC_Os01g66500	Prokaryotic	0.000383197	12	'nucleotide metabolism.synthesis.purine.FGAR amidotransferase'	1499.7	1238.6	2496.8	2212.9	3682.1	3442.6	2296.7	2011.9	1476.8	1400.3	1349.9	1158.9
LOC_Os04g48840	Streptophyta	0.000383197	4	'not assigned.unknown'	2095	1697.9	1509.9	1562.6	681.5	685.6	471.7	612.6	1083.2	1335.5	2111.2	2349.7
LOC_Os03g11440	Archeaplastidia I	0.000383197	14	'transport.misc'	2715.8	2342.5	3348.5	2684.5	4676.8	4069.5	3026.9	3354.6	2894.6	2465.2	1962.4	1669.3
LOC_Os06g01390	Viridiplantae	0.000383197	10	'lipid metabolism.lipid degradation.beta-oxidation.acyl CoA DH'	4481.8	4477.9	4659.1	4829.3	4516.9	4502.9	4305.1	4364.2	3485.6	3350.2	3275.6	3149
LOC_Os03g47740	Archeaplastidia I	0.000383197	24	'RNA.regulation of transcription.HB,Homeobox transcription factor family'	5290.7	5494.9	5078.6	5049.1	5019.3	5015.7	5625	5566.5	6392.5	6062.8	7012	6657.5
LOC_Os11g32240	Archeaplastidia I	0.000383197	22	'hormone metabolism.brassinosteroid.synthesis-degradation.sterols.CYP51'	2023.8	1956.8	1335.4	1321.8	1584.6	1607.8	2346.8	2292.5	2560.4	2592.5	3755.9	4169.6
LOC_Os03g08070	Prokaryotic	0.000383197	4	'transport.metal'	2153.7	1689.3	1549.9	1181.7	827.5	844.1	531.8	478.1	1474.1	1120.3	2556.7	1912.8
LOC_Os08g10080	Embryophyta	0.000383197	4	'DNA.unspecified'	1909.5	2108.9	1142.9	1246.9	132.1	221.7	812	800	1009.2	995.9	1718.5	1807.7
LOC_Os01g62244	Archeaplastidia I	0.000383197	24	'protein.degradation.ubiquitin.E2'	7698.6	7269.8	6773.2	6359.1	6275.1	5711.4	7032.3	6904.3	7285	7011	8588.9	7909.8
LOC_Os05g38270	Streptophyta	0.000383197	4	'cell.division'	1585.8	1269.4	383.6	345.4	301.7	249.8	126.1	117.7	285	256.5	1555.1	1285
LOC_Os03g17600	Archeaplastidia I	0.000383197	4	'not assigned.no ontology'	1924.9	2685	1257.6	1627	673.1	818.2	517.6	951.2	862.6	1067.7	1701.6	2042.1
LOC_Os03g50880	Prokaryotic	0.000383197	8	'amino acid metabolism.synthesis.aromatic aa.tryptophan.anthranilate synthase'	2187.9	2121.5	2193	2100.8	1670.5	1566.9	1146.6	1137.3	1076.5	1036.8	1284.7	1093.7
LOC_Os03g32170	Streptophyta	0.000383197	6	'development.unspecified'	4425.9	5007.5	3498.8	3654.7	3456.4	3537.3	2231.7	2657.3	2683.5	3145.1	3584.5	3800.7
LOC_Os04g01290	Archeaplastidia I	0.000383197	18	'protein.degradation.ubiquitin.proteasom'	4419.3	3830.5	4721	4401.4	5484.2	4858.7	6401	5531.2	5974.9	5261.4	5125.4	4819.2
LOC_Os04g36062	Prokaryotic	0.000383197	4	'not assigned.unknown'	2261.4	1493.7	723.7	735.9	530.1	362.6	334.8	257.5	867.8	667.6	2309.3	1412.2
LOC_Os03g61790	Archeaplastidia I	0.000383197	18	'RNA.processing'	2053.3	2303.4	2469.2	2497.6	2615.3	2642	4216.3	3830.5	3719.6	3762.3	3031.8	3124.8
LOC_Os02g02870	Archeaplastidia I	0.000383197	10	'RNA.regulation of transcription.unclassified'	4946.7	5135.5	5621.8	5567.6	5536.3	4863.2	4664	4488.4	4022.5	4323.1	4285.7	4045.7
LOC_Os09g28310	Archeaplastidia I	0.000383197	6	'hormone metabolism.abscisic acid.induced-regulated-responsive-activated'	2068.5	2517.5	1778.5	2358.5	1127.3	1402.2	829.2	754.9	729.7	1110.3	1258	1653.5
LOC_Os02g36740	Archeaplastidia I	0.000383197	14	'protein.degradation.ubiquitin.E3.RING'	992.8	959.2	1893.5	1696.2	2319.9	2228.4	1631	1650.2	1261	1243.8	737.5	605.8
LOC_Os03g17140	Embryophyta	0.000383197	12	'not assigned.unknown'	965.9	1076.4	1788.2	1972.2	1648	1680.6	1359.6	1296.1	664.8	929.4	312.9	353.8
LOC_Os04g44830	Prokaryotic	0.000383197	6	'redox.thioredoxin'	2717.5	3452.7	2438.1	2636.9	2176	2159.6	1397.4	1605.5	1701.9	2077.4	2586.2	3038.2
LOC_Os08g31970	Streptophyta	0.000383197	14	'not assigned.no ontology'	2853.6	2436.1	3060	2690.8	4839.3	4402.1	3545.8	3421.3	2938.8	3360.3	2295.3	2062.2
LOC_Os11g04030	Archeaplastidia I	0.000383197	4	'transport.misc'	2299.2	2176.8	1078.9	1091	266	279.4	399.5	495	574.2	676.6	1409.8	1233.1
LOC_Os10g33630	Archeaplastidia I	0.000383197	12	'not assigned.unknown'	1819.6	1629.2	2805.2	2298.2	2708.2	2616.4	2540.9	2148.9	1808.4	1606.2	1383.8	1273.8
LOC_Os07g47030	Specific	0.000383197	8	'not assigned.unknown'	2954.3	2981.2	3303.9	3220.3	2741.9	2813.1	2289.9	2085.8	1949.1	2041.5	2152.9	2013.1
LOC_Os07g09450	Archeaplastidia I	0.000383197	20	'stress.abiotic.heat'	2160.3	2171.6	2204.5	2324.1	2534.6	2454.3	3227	3327.8	3494.7	3476.3	2726.7	2919.8
LOC_Os10g40410	Archeaplastidia I	0.000383197	10	'not assigned.unknown'	3601	3741.6	3742.4	4095.7	3806.3	3911.5	2895.7	3223.6	2840	2892.4	2977.5	2858.4
LOC_Os07g48300	Archeaplastidia I	0.000383197	20	'protein.synthesis.initiation'	1528.8	1547	1616.6	1582.6	1814	1628.2	2436.2	2557.3	2694.1	2566.5	2140.3	2285.5
LOC_Os09g29070	Prokaryotic	0.000383197	10	'glycolysis.plastid branch.glucose-6-phosphate isomerase'	2739.4	2702	3434	3018	2755.9	2645.1	1959.7	2509.6	1791.1	1899.3	1545.6	1951.6
LOC_Os06g08090	Streptophyta	0.000383197	10	'cell wall.degradation'	1002.7	957.3	1878	1648.2	1306.9	1211.3	665.1	632.5	455.1	361.1	206.3	122.5
LOC_Os02g53350	Specific	0.000383197	12	'not assigned.unknown'	643.4	799.7	1451	1554.3	2719.4	2644.9	725.1	948.6	788.2	649.8	267.8	376.3
LOC_Os03g43420	Prokaryotic	0.000383197	12	'not assigned.unknown'	1131.3	1129.2	1929.5	1900.6	2206.7	2090.8	1018	1077.2	966.9	829.7	574	446.4
LOC_Os09g07800	Archeaplastidia I	0.000383197	16	'not assigned.no ontology.C2 domain-containing protein'	1578.9	1709.8	2129.8	2109.2	2540.6	2410.3	3289.6	3049.9	2581	2595.1	1744.3	1920.7
LOC_Os07g01250	Viridiplantae	0.000383197	4	'RNA.regulation of transcription.unclassified'	3669.9	3226.1	3430.3	2956	2399.3	2211.8	2173.7	2186.2	2370.3	2554.5	3026.6	2989.2
LOC_Os08g41100	Embryophyta	0.000383197	14	'stress.biotic'	2780.8	3082.3	3671.1	3723.9	4034.1	3853	3974.9	4148.7	3347.1	3546.6	2763.4	2899.4
LOC_Os02g37610	Specific	0.000383197	24	'not assigned.unknown'	1835.6	1735.9	1358.8	1307.6	1254.7	1078.9	1319.6	1142.9	2099.7	2020.8	2731.7	2665.3
LOC_Os12g03860	Archeaplastidia I	0.000383197	2	'transport.misc'	1282.1	1055.7	498.5	446.7	353.6	292.1	261.6	296.3	1091.9	757.8	1922.7	1739.6
LOC_Os01g59980	Angiospermae	0.000383197	10	'signalling.G-proteins'	1263.7	1168.1	1832.4	1713.8	1574.5	1516.4	895.5	792.8	678.7	697.4	560.2	537.3
LOC_Os02g56170	Streptophyta	0.000383197	12	'nucleotide metabolism.degradation'	1787.8	1536.7	1855.9	2247.1	2326.1	2672	1277.6	1277.1	913.5	998.5	799.7	728.3
LOC_Os11g07980	Angiospermae	0.000383197	10	'cell.organisation'	244.2	168.8	513.7	450.9	480.2	351.9	112.3	99.6	15.5	71.6	11.3	61.4
UR1_Os5277	Specific	0.000383197	22	No Annotation	1051	899.5	834.9	730.2	1078.6	896.7	1639.2	1266.8	1963.7	1862.7	1893.9	1528.1
LOC_Os09g01000	Gymnospermae	0.000383197	20	'not assigned.unknown'	717.1	802.1	716.6	937.5	1147.6	1197.2	1599.7	1848.9	1756	2012.7	1224.8	1683.1
LOC_Os04g13140	Viridiplantae	0.000383197	4	'protein.degradation.cysteine protease'	1005.2	925.3	370.6	268.2	159.6	135.1	44.5	38.6	266.2	252.2	1672.1	1466.2
UR1_Os39005	Specific	0.000383197	24	No Annotation	2620.2	2137.2	1721.8	1993.4	1977.3	1742.5	2225.5	2530.3	2844.3	2761.8	2848.7	2896.8
LOC_Os02g20380	Angiospermae	0.000383197	22	'not assigned.unknown'	2172.3	1788.6	1757.6	1508.9	2036.8	1871.7	2456.2	2310.7	3005	2733	2824	2371.5
LOC_Os09g23110	Prokaryotic	0.000383197	8	'transport.sugars'	1349.6	978.5	1362.5	1153	613.8	608.4	267.5	229.6	228.9	179.4	330	212.3
LOC_Os03g61560	Archeaplastidia I	0.000383197	18	'RNA.RNA binding'	789.3	656.2	961.1	763.3	1592.1	1359.1	2204.7	1543.2	1779.6	1534.4	1273.1	991.3
LOC_Os06g46366	Archeaplastidia I	0.000383197	24	'protein.degradation.ubiquitin.E3.RING'	1689.5	1779.6	1574.7	1590.2	1190.8	1264.8	2188.5	2185.5	2398.8	2506.8	2903.7	3110.8
LOC_Os03g23980	Archeaplastidia I	0.000383197	2	'not assigned.unknown'	1365.9	1130.8	818.5	690.4	479.5	536.9	379.5	376.4	1032.1	1006.1	1993	1844.2
LOC_Os01g47660	Archeaplastidia I	0.000383197	16	'protein.synthesis.ribosomal protein.eukaryotic.60S subunit.L18A'	2489.8	3115.2	3252.9	3779.6	3838.8	4285.2	4221.4	4376.8	3652.2	3910.5	3136.2	3582.7
LOC_Os02g08130	Archeaplastidia I	0.000383197	24	'minor CHO metabolism.sugar alcohols'	4338.9	4030.8	3832.9	3524.3	3225.2	3198.5	4290.6	4330.6	5037.8	4439.1	4584.3	4543
LOC_Os01g01450	Embryophyta	0.000383197	12	'not assigned.no ontology.hydroxyproline rich proteins'	6030.6	6118.8	6858	6683.5	8411.2	7847.7	6418.4	6456.3	5930.4	5993	5916	6337.8
LOC_Os04g56230	Archeaplastidia I	0.000383197	6	'secondary metabolism.isoprenoids.mevalonate pathway.farnesyl pyrophosphate synthetase'	1852.8	1691.7	1595.8	1318.1	1087.9	993.5	225.7	292.2	616.7	511	988.2	908.8
UR1_Os40347	Specific	0.000383197	4	No Annotation	1411	1122.2	573.5	814	351.2	292.1	187.7	258.8	643	610	1244.1	1351.2
LOC_Os03g21460	Prokaryotic	0.000383197	12	'Biodegradation of Xenobiotics.hydroxyacylglutathione hydrolase'	2862	2873.3	3661	3210.8	4344.8	4142	3096.7	3082.7	3184.3	2780.6	2614.8	2369.2
LOC_Os06g22440	Archeaplastidia I	0.000383197	12	'hormone metabolism.salicylic acid.synthesis-degradation.synthesis.methyl-SA methylesterase'	669	1054.1	1403.4	1344.3	1455.9	1314.3	683.7	880.7	392.4	424.3	321.2	205.3
LOC_Os05g01520	Archeaplastidia I	0.000383197	4	'signalling.calcium'	1789.2	1669.9	1379.2	1174.3	1028.7	952.1	567.8	646.7	1094.5	1023	1891.5	1722.4
UR1_Os19366	Specific	0.000383197	22	No Annotation	679.3	622.8	446.9	411.4	627.5	643.4	1151.5	1052.7	1641.3	1551.4	1379	1021.9
LOC_Os01g15900	Viridiplantae	0.000383197	2	'RNA.regulation of transcription.C2C2(Zn) DOF zinc finger family'	922.8	961.8	206.6	225.3	202	196.9	313.4	336.2	701.7	732.9	7846.8	8369.5
LOC_Os05g48230	Archeaplastidia I	0.000383197	4	'not assigned.unknown'	2139.3	2374.4	1642.5	1545	810.4	884.5	1187.3	1119.1	1431.2	1535.8	1862.2	1801.4
LOC_Os07g48160	Archeaplastidia I	0.000383197	2	'minor CHO metabolism.galactose.alpha-galactosidases'	1789.8	1797.5	966	1006	520.1	494.7	672.9	724.2	1093.7	1171.2	1534.5	1263.5
LOC_Os11g24570	Gymnospermae	0.000383197	12	'not assigned.no ontology.pentatricopeptide (PPR) repeat-containing protein'	1284.7	896.8	1661.1	1332.8	2213.5	1909.2	914.9	1019.6	947.5	632.5	375.6	354.6
LOC_Os06g40120	Archeaplastidia I	0.000383197	20	'stress.abiotic'	1550.5	1668.2	1529.4	1520.5	1779.6	1865.7	2881.1	2578.5	2284.7	2459.7	2076.5	2073.6
LOC_Os11g31660	Specific	0.000383197	20	'not assigned.unknown'	73.6	75	65.4	54.8	81.1	116.7	240.2	200.3	224.8	165.6	169.8	139.9
LOC_Os04g44820	Archeaplastidia I	0.000383197	22	'protein.degradation.ubiquitin.E3.RING'	1651.1	1833.7	1402.5	1406.2	1169.8	1146.6	1948.2	1918.3	2246.7	2191.4	2190	2100.2
LOC_Os11g25030	Archeaplastidia I	0.000383197	2	'transport.metabolite transporters at the mitochondrial membrane'	1187.9	1226.3	881.4	758.4	522.9	548	524.7	431.4	1153	1219.5	1950	1804
LOC_Os01g47570	Angiospermae	0.000383197	14	'not assigned.unknown'	510.1	512.9	1207.9	876.1	1778.8	1179.7	1213	1324.2	1016.9	668.2	436.8	463.2
LOC_Os03g32470	Embryophyta	0.000383197	10	'secondary metabolism.flavonoids.flavonols'	1625.2	1669.3	2084.8	1876.7	1439.2	1544.3	1110.3	1206.9	719.3	750.1	1101.6	1085.6
LOC_Os05g05320	Embryophyta	0.000383197	20	'not assigned.no ontology.pentatricopeptide (PPR) repeat-containing protein'	2125.2	2187.9	2113.6	2024.7	2598.5	2619.8	2917.8	2735.1	3291.7	3000.7	3040.9	2793.6
LOC_Os01g01660	Viridiplantae	0.000383197	10	'secondary metabolism.flavonoids.isoflavones.isoflavone reductase'	1117.5	1400	1614.1	1754.7	1210.1	1275.6	614.6	965.5	473.3	601.3	686.5	797
LOC_Os06g40500	Embryophyta	0.000383197	2	'misc.acid and other phosphatases'	1220.4	1585.7	590.7	765.5	341	465.9	549.1	799.5	783.1	902.2	1481.1	2015.3
LOC_Os01g22980	Gymnospermae	0.000383197	8	'protein.degradation.serine protease'	1287.6	1147.6	1404.8	1303.9	775.2	707.8	199.4	246.5	489	459.3	619.7	496.3
LOC_Os01g14050	Archeaplastidia I	0.000383197	16	'signalling.calcium'	788.8	837	1140.5	1191	1535.6	1675.8	1677.9	1725.3	1541.7	1722.4	1078.8	1073.2
LOC_Os11g13880	Embryophyta	0.000383197	6	'not assigned.no ontology.glycine rich proteins'	2209.8	2059.3	1867.5	1695.4	1820.4	1502	966.9	958	1326.6	1131.5	1941	1663.7
LOC_Os12g32360	Tracheophyta	0.000383197	6	'not assigned.unknown'	2222.1	2437.5	2469.4	2548.6	1867.7	1793.4	1409.2	1372.8	1748.8	1662.5	1931.9	2201
LOC_Os06g43570	Archeaplastidia I	0.000383197	10	'protein.degradation.ubiquitin.proteasom'	3346.6	3300.3	4182.3	3864.8	3633.3	3413.8	3243.2	2898.2	2953.6	2830.5	3109.8	2386.7
LOC_Os07g23550	Streptophyta	0.000383197	24	'not assigned.unknown'	1080.9	957.7	799.9	616.2	708.4	583.2	1098.3	1030.1	1479	1420.8	2260	1776.7
LOC_Os10g40830	Viridiplantae	0.000383197	4	'protein.degradation.metalloprotease'	2257	2471.2	1724	1836.3	1121.4	1108.4	902.4	947.4	1265.8	1347.1	1381.4	1539.7
LOC_Os08g36060	Specific	0.000383197	10	'not assigned.unknown'	746.3	859.2	1080	1147.1	1046.8	956.2	518.6	711.7	186.2	232.8	109.1	184
LOC_Os08g03310	Archeaplastidia I	0.000383197	4	'RNA.regulation of transcription.unclassified'	1193.9	1168.5	1146.3	811.3	171.6	184.5	124.5	139.5	241	275.1	486.4	481.7
LOC_Os05g05470	Archeaplastidia I	0.000383197	14	'protein.folding'	1598.3	1644	2274.5	1839.1	2569.2	2824.3	2169	2396	1733.4	1907.9	1534.4	1716.1
LOC_Os11g19800	Specific	0.000383197	20	'signalling.G-proteins'	673.7	416.1	479.2	376.1	797.9	646.1	1305.4	936	1493.4	1326.6	1216.4	1073.9
LOC_Os03g36930	Prokaryotic	0.000383197	16	'protein.synthesis.ribosome biogenesis.Pre-rRNA processing and modifications.DExD-box helicases'	5860.8	6078.8	6275.3	6284.3	7281.4	7587.8	6901.4	6750	6412.8	6299.9	6111	6181.3
LOC_Os12g16410	Viridiplantae	0.000383197	14	'secondary metabolism.flavonoids.isoflavones.isoflavone reductase'	962.1	1029.7	1567.5	1595.5	2584.2	2380.4	1492.9	1504.2	1287	1380.3	861.2	869.9
LOC_Os03g20010	Archeaplastidia I	0.000383197	6	'protein.assembly and cofactor ligation'	3071.1	2913.2	2843.7	3327.1	2611.9	2457.2	1946.6	1792.7	2372.2	2056.2	2494.9	2492.1
LOC_Os02g03440	Archeaplastidia I	0.000383197	14	'RNA.processing'	3747.9	3486.8	3801.9	3733.7	4679.2	4277.4	3934.3	3962.3	3621.7	3422	3066	3080
LOC_Os07g48410	Archeaplastidia I	0.000383197	6	'RNA.RNA binding'	3408.5	3465.4	3168.8	3046	2537.1	2646.9	2378.8	2485.6	2332.5	2399.3	2572.2	2868.9
LOC_Os06g05520	Prokaryotic	0.000383197	18	'signalling.MAP kinases'	1590.8	1639.8	1651	1609.8	1702.3	1937.7	3071.7	3041	2532.2	2259	1959.1	1858.6
LOC_Os03g02560	Archeaplastidia I	0.000383197	4	'protein.degradation.ubiquitin.E3.SCF.FBOX'	2229.3	2396.4	2058.4	2123.8	1644.6	1633.7	1239.5	1497.8	1994.9	2002.5	2525.3	2638.6
LOC_Os03g29950	Prokaryotic	0.000383197	10	'OPP.oxidative PP.G6PD'	781.3	749.2	1283.1	1230.9	955.8	950.7	354.5	368.1	343.3	333.5	128.9	189.5
LOC_Os04g09530	Archeaplastidia I	0.000383197	12	'not assigned.no ontology.pentatricopeptide (PPR) repeat-containing protein'	842.3	1037.1	1386	1661.2	1259.8	1549	917.1	1149.3	582.9	828.9	437.4	477
LOC_Os04g30420	Archeaplastidia I	0.000383197	8	'misc.oxidases - copper, flavone etc'	1815.8	1481.9	1952	1478.2	1321.2	1257.3	741.2	832.3	914.4	708.7	1007.1	1015.4
LOC_Os04g52330	Archeaplastidia I	0.000383197	4	'not assigned.unknown'	1952	1890	1360.7	1351.3	893.9	860.2	793.2	680.2	1378.8	1488.5	1791.2	1740.7
LOC_Os03g37130	Prokaryotic	0.000383197	16	'misc.acid and other phosphatases'	6035.7	6112.9	6269.3	6253	6664.9	6660	6940	7446.7	6314.2	6459.1	5936.5	5742.7
LOC_Os06g21330	Streptophyta	0.000383197	10	'cell.organisation'	736.5	808.3	1308.4	1324.6	955.8	974	595.1	698.1	335	408.1	158	191.5
LOC_Os01g62920	Archeaplastidia I	0.000383197	18	'RNA.regulation of transcription.HB,Homeobox transcription factor family'	610.9	642.2	801.2	675	1019.8	1261.9	1537	1935.6	1465.3	1830.8	1206.9	1346.6
LOC_Os01g73140	Archeaplastidia I	0.000383197	8	'not assigned.unknown'	3882.6	4224	4259.1	4478.1	3989.4	3687.7	3616.5	3555.8	3261.1	3331.7	3358	3808.3
LOC_Os06g47800	Specific	0.000383197	10	'stress.biotic.PR-proteins'	407.4	302.5	987.7	857.2	761.7	717.9	254.7	291.7	43.3	53.7	38.3	3.6
LOC_Os12g44230	Prokaryotic	0.000383197	20	'cell.organisation'	1693.9	1546.2	1485.6	1346.9	1818.8	1858.3	2611.5	2512.8	2151.9	2226.9	1880.6	2031.8
LOC_Os02g41680	Streptophyta	0.000383197	2	'secondary metabolism.phenylpropanoids.lignin biosynthesis.PAL'	1196.7	1329.6	669.5	766.4	646.9	623.3	922.5	1035.2	1048.2	1067.2	1440.2	1597.2
LOC_Os07g40930	Archeaplastidia I	0.000383197	20	'not assigned.no ontology'	630.9	678.2	821.3	832	1081.9	1113	1443.1	1498.7	1737.7	1584.2	1136.7	1226.6
LOC_Os01g62350	Archeaplastidia I	0.000383197	14	'protein.synthesis.ribosomal protein.eukaryotic.60S subunit.L36'	1396	1322.6	1873	1859.5	2586	2339.7	2059.1	1700.6	1770.6	1617.2	1345.2	1221.9
LOC_Os01g47262	Archeaplastidia I	0.000383197	24	'not assigned.no ontology'	2172	2103.5	1928.7	1718.2	1475.9	1295.1	2099	1800.5	2306.7	2067.2	3052.4	2594.4
LOC_Os06g13030	Specific	0.000383197	18	'RNA.regulation of transcription.putative transcription regulator'	670	622.8	687.1	835.8	1294.5	1203.9	1858.6	1787.4	1502.9	1737.1	1300.7	1343.3
LOC_Os08g02996	Prokaryotic	0.000383197	16	'signalling.receptor kinases.legume-lectin'	637.2	619	743.6	674.7	1077	1037.3	1829.9	1628	1073	892.2	818.6	690.1
LOC_Os03g62110	Archeaplastidia I	0.000383197	24	'nucleotide metabolism.salvage.phosphoribosyltransferases'	1148.2	1075.4	907.4	842.8	976.3	792.1	1065.6	874.4	1467.4	1337.9	1906.2	1780.9
LOC_Os05g02060	Viridiplantae	0.000383197	4	'protein.targeting.chloroplast'	2678.5	2636	2297.1	2260.2	2022.8	1983.2	1618	1478.9	2052.8	1960.6	2316.8	2188.1
LOC_Os12g22030	Prokaryotic	0.000383197	12	'C1-metabolism.glycine hydroxymethyltransferase'	1910.5	2217.9	2230.4	2469.6	2930	2932.5	2043.1	2242.9	1783.4	2061.9	1476.6	1656.6
LOC_Os04g38620	Archeaplastidia I	0.000383197	18	'DNA.synthesis/chromatin structure'	612.7	527.9	652.3	744.1	1393.9	1214.6	1409.5	1360	1406.9	1100.1	881.8	962.5
LOC_Os12g42150	Archeaplastidia I	0.000383197	16	'not assigned.no ontology'	429	502.9	653.8	752.7	1167.4	1352.6	1079.9	1431.8	763.2	999.6	422.4	578
LOC_Os03g50030	Viridiplantae	0.000383197	16	'lipid metabolism.lipid degradation.lysophospholipases.phospholipase A2'	594.1	651.3	960.6	922.7	1058.3	1336.8	1536.7	1540.5	1041.8	1178.7	595.7	502.4
LOC_Os04g35190	Archeaplastidia I	0.000383197	24	'protein.degradation.ubiquitin.E3.SCF.FBOX'	1842	1767.1	1760.1	1466.8	1351.7	1367.9	1814.4	1358.3	2226.1	1936	2910.8	2413.6
LOC_Os09g15810	Prokaryotic	0.000383197	12	'C1-metabolism.Methylenetetrahydrofolate dehydrogenase & Methenyltetrahydrofolate cyclohydrolase'	1007.8	891.6	1618.3	1484.1	1559.3	1453.2	1212.8	1064.1	935.1	837.6	676.5	726.3
LOC_Os06g05090	Viridiplantae	0.000383197	14	'misc.O-methyl transferases'	600.9	562.7	693.9	703	1682.3	1841.1	1248.5	1088.9	940.3	982.5	510.7	530.6
LOC_Os02g35560	Specific	0.000383197	22	'protein.degradation.ubiquitin.E3.SCF.FBOX'	970.6	972.9	885.2	854.4	835.3	940.2	1322.8	1190.2	1494.7	1565.8	1478.8	1726.4
UR1_Os2493	Specific	0.000383197	12	No Annotation	2726.5	2335.1	3023.7	3054.1	3584.6	3137.3	2709.3	2813.4	2673.9	2498.3	2223.4	2378.7
LOC_Os08g44640	Streptophyta	0.000383197	24	'protein.degradation'	1738.6	1908.1	1596.2	1682.5	1093.7	1161.9	1719.8	1674.4	2267.5	2080	2254.1	1994.7
LOC_Os04g42800	Prokaryotic	0.000383197	2	'not assigned.unknown'	1339.7	1388.3	1064.6	1127	991	938.8	427.2	644.5	1145.4	1179.3	1761.3	1787.6
LOC_Os02g37654	Archeaplastidia I	0.000383197	2	'lipid metabolism.'exotics' (steroids, squalene etc).phosphatidylcholinesterol O-acyltransferase'	1217.7	1329.3	886.4	932.4	811.5	782.8	417.5	608.6	956.7	1130.4	1657.3	1728.1
LOC_Os01g06550	Archeaplastidia I	0.000383197	14	'RNA.regulation of transcription.putative transcription regulator'	553.5	509.3	1094.7	1063.3	1310.7	1404.1	771.2	842.4	660.2	683.3	459.1	401.3
LOC_Os11g09010	Tracheophyta	0.000383197	10	'stress.biotic'	480.5	533.9	578.2	580.5	578.1	624.9	361.1	456.1	278.7	307.1	247.7	326.1
LOC_Os10g32060	Specific	0.000383197	22	No Annotation	756.7	795.6	687.9	708.6	755.4	834.9	1104.8	1252.5	1431.1	1382.2	1097	1321.8
LOC_Os04g09900	Embryophyta	0.000383197	20	'hormone metabolism.gibberelin.synthesis-degradation.copalyl diphosphate synthase'	275.6	448.3	350.5	259.8	479.8	619.9	1191.5	951.7	869.4	1018	819.7	760.6
LOC_Os01g73200	Tracheophyta	0.000383197	18	'misc.peroxidases'	1538.3	1518.5	1607.1	1708.4	1724.3	1686.5	6435.1	5929.4	2130.3	2119.8	1622.3	1584
LOC_Os01g56230	Archeaplastidia I	0.000383197	24	'not assigned.unknown'	1753.4	2159.5	1801.4	1872.2	1446.2	1523.8	1932.8	2088.3	2211.4	2288.8	2481.8	2688.4
LOC_Os12g29660	Archeaplastidia I	0.000383197	16	'protein.synthesis.ribosome biogenesis.Assembly factors.DExD-box helicases'	1279.7	1061.1	1512.8	1302.6	1822.4	1727.4	2047.7	1795.5	1674	1462.9	1225.6	1095.5
LOC_Os04g29770	Specific	0.000383197	22	'signalling.receptor kinases.wall associated kinase'	466.5	411.7	376.9	301	365.5	403.1	901.2	677.2	1140.7	897.2	1056	814.8
LOC_Os01g63230	Embryophyta	0.000383197	4	'hormone metabolism.auxin.induced-regulated-responsive-activated'	2074.2	2041.1	1585.6	1520.5	1496.1	1484.9	1083.3	945.6	1464.7	1469	1925.6	1753.1
LOC_Os10g41190	Prokaryotic	0.000383197	2	'transport.sugars'	1362.9	1306.2	1025	1058.7	920.5	828.6	713.2	811.7	1169.5	1283.5	3198.2	3310.7
LOC_Os06g01670	Archeaplastidia I	0.000383197	2	'RNA.regulation of transcription.MYB-related transcription factor family'	1593.3	1437.9	1117	1126.2	943	1008.6	1219.5	1109.7	1527.1	1579	2616.9	2422.2
LOC_Os01g25010	Embryophyta	0.000383197	4	'secondary metabolism.flavonoids.flavonols'	1023.1	972.5	567.1	558.7	430.1	349.9	89.5	94.8	202	210.1	706.7	693.1
LOC_Os07g09190	Prokaryotic	0.000383197	20	'secondary metabolism.isoprenoids.non-mevalonate pathway.DXS'	253.5	259.6	194.3	194.3	420.5	411.2	1302.7	989.1	701.6	807.9	580.8	658.6
LOC_Os03g05280	Archeaplastidia I	0.000383197	4	'signalling.G-proteins'	2542.8	2984.7	2021.4	2120.7	1624.1	1777.6	1633.5	1598.6	1776.3	1788.1	2005.2	2278.9
LOC_Os09g01640	Archeaplastidia I	0.000383197	22	'transport.calcium'	2705.9	2811.7	2440.1	2509.4	2600.1	2545.2	3087.2	3041.8	3072.3	3470.9	2948.9	3105
LOC_Os02g52140	Archeaplastidia I	0.000383197	8	'RNA.processing.3' end processing.PabN'	1833	2134.4	2257.4	2171.6	1939.1	2089.9	1581.3	1660.7	1456.1	1586.2	1697.6	1602.3
LOC_Os01g58640	Viridiplantae	0.000383197	4	'misc.acid and other phosphatases'	824.2	805.6	515.3	462.4	96.4	100.2	153.8	195.1	297.5	321.2	721.5	699.7
LOC_Os05g31480	Gymnospermae	0.000383197	20	'stress.abiotic.drought/salt'	1114.6	921.8	919.1	884.6	1226.7	1227.8	1436	1418.1	1693.1	1456.2	1719.1	1376.2
LOC_Os01g01740	Archeaplastidia I	0.000383197	16	'protein.postranslational modification'	850.3	682.6	1047.2	820.4	1514.9	1397.6	1480.3	1530.6	1083.4	1188	928.4	931.9
LOC_Os02g57100	Archeaplastidia II	0.000383197	4	'not assigned.no ontology'	1744.5	1915.7	1625.4	1651	1409	1470.1	795	847.4	1261.5	1236.2	1724.9	1740.1
LOC_Os12g01430	Archeaplastidia I	0.000383197	14	'protein.synthesis.ribosomal protein.eukaryotic.60S subunit.P0'	877.5	794	1281	884.4	1652.7	1437.5	1570	1193.4	1027.5	882.4	868.1	676.7
LOC_Os01g63480	Angiospermae	0.000383197	14	'secondary metabolism.flavonoids.anthocyanins'	622	566.9	893.8	903.4	1630.9	1499	797.9	903.9	609.7	605.3	390.6	405
LOC_Os12g05420	Archeaplastidia I	0.000383197	2	'signalling.calcium'	1255.2	1146.2	989.1	849.2	558	531.4	669.3	602.8	839.9	848.3	1591.5	1333.2
LOC_Os02g03670	Archeaplastidia I	0.000383197	12	'not assigned.unknown'	475.4	309.7	775	628.5	1093.2	978.9	257	269.8	167.9	159.5	128.1	79.9
LOC_Os09g31380	Archeaplastidia I	0.000383197	16	'RNA.regulation of transcription.JUMONJI family'	7.1	29.5	255	193.9	873	919.2	566.4	560.8	505.8	480.1	159.3	120.4
LOC_Os07g11870	Specific	0.000383197	18	'misc.cytochrome P450'	196	158.7	240.5	194.3	671.8	620.5	1053.2	666.1	875.5	788.4	485.4	446.9
LOC_Os05g45750	Prokaryotic	0.000383197	22	'protein.degradation.serine protease'	850.8	817.3	742.8	645	750.8	659.3	1240.4	1030.9	1413.1	1140.7	1313.7	1129.8
LOC_Os10g05250	Specific	0.000383197	10	'signalling.receptor kinases.wall associated kinase'	528.5	610.8	707	920.4	736.5	896.2	285.4	363.9	211.8	253.8	239.9	235.6
UR1_Os28623	Specific	0.000383197	8	No Annotation	893.4	847.2	1053	1075.8	709.9	642.8	282.8	402	422.3	396.3	405	446.2
LOC_Os03g37830	Archeaplastidia I	0.000383197	4	'transport.potassium'	780.7	717.3	535.3	563	254.6	309.5	233.5	216.3	345.6	374.3	1197	1231.1
LOC_Os02g33400	Streptophyta	0.000383197	20	'protein.degradation.ubiquitin.E3.SCF.FBOX'	911.5	782.7	799.7	696	931.5	849.3	1389.6	1098.3	1654	1343.6	1266.2	1051.2
LOC_Os08g39820	Archeaplastidia I	0.000383197	14	'not assigned.unknown'	930.5	1056.5	1338.4	1384.1	1672.4	1797.5	1708.2	1398.3	1274.8	1412.5	922.9	887
LOC_Os06g20370	Archeaplastidia I	0.000383197	18	'cell.organisation.cytoskeleton.mikrotubuli.MAP65'	79.3	118.5	90	103.9	222.5	195.9	511.7	295.7	341.4	202.1	155.7	173
LOC_Os07g23660	Specific	0.000383197	18	'not assigned.unknown'	332.6	261.4	433.5	359.3	818.4	785.1	1049.7	970.7	1004.1	924.9	911.5	790.9
LOC_Os01g10840	Archeaplastidia I	0.000383197	18	'protein.postranslational modification'	1781.2	1755.1	1742.7	1791.6	2047.7	1995.7	2570	3093.9	2252.1	2232.3	2066.1	1979.4
LOC_Os02g52150	Gymnospermae	0.000383197	22	'stress.abiotic.heat'	581.1	451.4	318.9	165.7	410.4	349.3	616.5	343.7	1419.9	1250.4	907.1	811.3
LOC_Os03g64219	Archeaplastidia I	0.000383197	20	'protein.degradation.cysteine protease'	1232.9	1020.6	1009.1	888.2	1131.4	1029	1513.8	1365.1	1913.8	1662.3	1455.2	1226.5
LOC_Os07g46760	Archeaplastidia I	0.000383197	18	'protein.synthesis.ribosome biogenesis.Pre-rRNA processing and modifications.misc'	945.4	949	1045.7	1109.4	1136.1	1158.4	1775.3	1903.6	1601.1	1681.9	1278.9	1441.2
LOC_Os08g38820	Archeaplastidia I	0.000383197	12	'not assigned.unknown'	1116.7	1041.3	1620.3	1271.6	1418.4	1404.1	1374.2	1044.7	901.7	936.6	812.3	725.4
LOC_Os03g58810	Archeaplastidia I	0.000383197	18	'protein.synthesis.ribosome biogenesis.Pre-rRNA processing and modifications.DExD-box helicases'	774.6	730.2	809.8	843.4	1152.1	1138.8	1500.4	1529.8	1236	1231.9	714.5	856.6
LOC_Os04g52050	Specific	0.000383197	22	'not assigned.unknown'	765.2	767	745.5	609	762.8	747.4	1217.9	1163.5	1360.1	1259.7	1116	1128.5
LOC_Os02g11859	Specific	0.000383197	12	'not assigned.unknown'	711.8	705.1	934.9	979.2	1324.5	1225.2	1155.9	937.1	614.1	672.7	476.8	631.4
LOC_Os05g37884	Viridiplantae	0.000383197	16	'protein.synthesis.ribosomal protein.prokaryotic.unknown organellar.50S subunit.L33'	1230.4	1286.1	1482.3	1533	2012.5	1759.5	1730.7	1825.1	1743.6	1570.8	1294.7	1289.9
LOC_Os07g02100	Archeaplastidia I	0.000383197	12	'misc.oxidases - copper, flavone etc'	1079.6	808.6	1267.2	1144.4	1535.3	1326	999.7	1200.8	892.4	814.2	562.3	489.4
LOC_Os01g16210	Archeaplastidia I	0.000383197	20	'not assigned.no ontology'	931.8	826.7	947	898.8	1010.7	1047.8	1324.3	1410.4	1492.1	1448.8	1320.6	1363.4
LOC_Os04g42920	Specific	0.000383197	22	'TCA / org transformation.TCA.IDH'	1380.6	1218.5	1065.2	801.1	1208.7	1153.4	1275.3	1244.8	1877.1	1529.9	1874.9	1624.7
LOC_Os09g19700	Streptophyta	0.000383197	18	'protein.postranslational modification.kinase.receptor like cytoplasmatic kinase VII'	567	638.9	669.3	576.9	1026.4	1076.8	1462.1	1175	1277.7	1111.3	1078.7	1017.2
LOC_Os03g07910	Archeaplastidia I	0.000383197	22	'not assigned.no ontology'	1866.8	1847.3	1636.2	1650.6	1807.4	1823.2	1724.8	2035.9	2333.7	2363.8	2282.6	2228
LOC_Os02g35610	Viridiplantae	0.000383197	2	'mitochondrial electron transport / ATP synthesis.NADH-DH.complex I'	4613.6	4696.3	4458.5	4591.3	3938.1	3563.3	4236.4	4054.5	4429.9	4490	4648.1	4894.2
LOC_Os07g37570	Embryophyta	0.000383197	14	'not assigned.unknown'	2472.3	2668.4	2981.4	2907.5	3225.7	3036.9	2933.2	2839.2	2782.4	2567.7	2447.6	2337.6
LOC_Os04g01600	Prokaryotic	0.000383197	12	'PS.photorespiration.hydroxypyruvate reductase'	628.8	730.4	1083.4	1156	988.4	950.1	890.3	867.2	568.9	627.3	363.6	357.9
LOC_Os08g35870	Specific	0.000383197	22	'protein.degradation.ubiquitin.E3.SCF.FBOX'	907.1	760.1	656.9	705.6	543.3	775.4	1062.9	1088.2	1320.7	1189.1	1141.5	1205.5
LOC_Os03g19040	Embryophyta	0.000383197	18	'not assigned.unknown'	1137.9	1085	1217.7	1289.2	1356.1	1366.5	1988.1	1979.3	1743	1819.3	1556.4	1430.1
LOC_Os05g08900	Specific	0.000383197	14	'not assigned.unknown'	851	845.1	894.6	897.6	2108.8	1692.8	1327.2	1235.6	1207.8	1064.9	783.8	685.6
LOC_Os08g26720	Specific	0.000383197	18	'not assigned.unknown'	109.3	95.8	65.9	103.4	490.1	435.7	728	572.5	608.1	567.1	334.6	274.2
LOC_Os04g53930	Viridiplantae	0.000383197	2	'transport.unspecified cations'	434.2	513.6	230.4	242.2	95.1	106.3	164.7	178.6	564.1	600.3	1289.9	1517.6
LOC_Os04g38290	Specific	0.000383197	10	'not assigned.unknown'	1479.5	1263.5	1618.6	1508.9	1487.8	1320.4	1328.7	1145.5	985.9	934.4	1038.9	958.2
LOC_Os01g73310	Archeaplastidia I	0.000383197	18	'cell.organisation.cytoskeleton.actin.Actin'	1142.7	1153	1117.5	1158	1319.3	1247.2	1651	1671.3	1653.6	1572.3	1264.4	1192
LOC_Os12g35320	Archeaplastidia II	0.000383197	2	'protein.degradation.ubiquitin.E3.RING'	2547.6	2436.7	2257.7	2386.8	1746.1	2072.6	2142	2057.8	2553.3	2486	2645.5	2662.5
LOC_Os04g58830	Archeaplastidia I	0.000383197	18	'protein.synthesis.ribosomal RNA'	778.1	818.2	1049	1073.4	1140.9	1223.7	1515.9	1679	1521.6	1597.4	1135.7	1398.1
LOC_Os03g06120	Archeaplastidia I	0.000383197	22	'not assigned.unknown'	1239.4	1223.1	1145.7	1089.1	713.6	745.3	1426.9	1381.8	1606.4	1618.7	1446.5	1500.9
LOC_Os07g35480	Specific	0.000383197	16	'misc.beta 1,3 glucan hydrolases.glucan endo-1,3-beta-glucosidase'	243.4	221	446.3	534.2	546.2	589.1	1019.2	1129.8	799.7	720.6	390.7	370.6
LOC_Os11g15570	Archeaplastidia I	0.000383197	14	'misc.calcineurin-like phosphoesterase family protein'	252.2	318.7	432.9	808.5	812.6	941	402.5	692.8	328.4	406.1	153.4	249.9
LOC_Os01g40870	Prokaryotic	0.000383197	14	'fermentation.aldehyde dehydrogenase'	674.7	663.3	746.9	965.5	884.9	1086.7	1079.6	1370.2	724.1	715.4	479.6	453.2
LOC_Os03g59670	Streptophyta	0.000383197	14	'RNA.regulation of transcription.bHLH,Basic Helix-Loop-Helix family'	193.1	244.3	595.6	601.4	837.5	743.1	366.4	451.5	277.4	248.9	90.3	171
LOC_Os07g41180	Archeaplastidia I	0.000383197	16	'protein.targeting.nucleus'	251.6	196.1	453.3	399.6	867.3	1006	746.7	659.5	539.1	475.6	335.1	265.9
LOC_Os11g02620	Streptophyta	0.000383197	6	'signalling.light'	521.9	542.6	531.5	463.8	131.8	136.7	55.9	49.6	29.4	58.3	134.1	145.2
LOC_Os01g73550	Prokaryotic	0.000383197	16	'protein.targeting.mitochondria'	609.2	495.7	844.1	728.6	1038.4	1180.6	1015.3	1047.7	897.3	874.6	624.8	608.3
LOC_Os03g40110	Archeaplastidia I	0.000383197	18	'not assigned.unknown'	895.1	830.5	1203.5	919.8	1361.2	1140.9	1626.3	1508.6	1520.8	1382.2	1351	1117.8
LOC_Os01g53330	Embryophyta	0.000383197	6	'misc.UDP glucosyl and glucoronyl transferases'	941.1	776.2	840.3	647.4	501.6	356	183.9	240	417	439.6	717.1	576.7
LOC_Os10g35150	Viridiplantae	0.000383197	2	'not assigned.unknown'	2141.9	2177.1	1933.6	2015.8	1281.3	1320.8	1333.6	1389.8	1667.6	1594.6	2361	2237.6
UR1_Os11191	Specific	0.000383197	10	No Annotation	643.7	727.2	904.2	974.5	865.9	963.3	473.8	782.1	447.9	363.3	457.9	520.4
LOC_Os04g51370	Archeaplastidia I	0.000383197	6	'protein.postranslational modification'	2722.3	2350.1	2291.3	2208.4	2039.5	2062.5	1890.4	1673.1	1901.4	1648.5	2203.2	2003.4
LOC_Os07g29320	Archeaplastidia I	0.000383197	16	'protein.synthesis.ribosome biogenesis.Pre-rRNA processing and modifications.misc'	1077.4	1268.1	1301.1	1367	1590.4	1677.5	1810.6	1751.4	1331	1371.2	1001	1182
LOC_Os05g45830	Viridiplantae	0.000383197	22	'not assigned.unknown'	1579.4	1387.6	1166.9	1066.9	1563.7	1437.7	1654.9	1590	1962.2	1802	1872.9	1604.3
LOC_Os08g42100	Archeaplastidia I	0.000383197	12	'amino acid metabolism.misc'	477.5	556.3	789	915.6	861.8	925.1	427.7	547.2	380.1	352.8	242.2	250
LOC_Os12g06220	Embryophyta	0.000383197	16	'development.unspecified'	809.5	897.5	885.2	919.1	1421.1	1223.7	1471.4	1439.1	1099.8	976.7	848.5	957.2
LOC_Os03g18250	Specific	0.000383197	8	'not assigned.unknown'	607.3	502.3	950	727.2	447.5	445.8	144.6	145.2	158.7	199.7	218.5	228.9
LOC_Os11g14990	Archeaplastidia II	0.000383197	16	'not assigned.unknown'	354.2	338.6	393.6	498.2	686.5	799.9	884.3	853.3	669.6	800	476.1	410.6
LOC_Os09g34320	Embryophyta	0.000383197	6	'not assigned.unknown'	1290.9	1163.5	1205.8	1078	825.9	895.6	597	711.3	640.7	604.3	969.8	877
LOC_Os10g41260	Archeaplastidia I	0.000383197	4	'RNA.regulation of transcription.MYB-related transcription factor family'	1040.8	1531.6	683.1	968.7	636.4	698.4	575.9	618.9	740.6	894.5	1023.8	1295.9
LOC_Os01g04510	Specific	0.000383197	6	'not assigned.unknown'	1436.7	1223.7	1169.4	1260.7	953.8	807.1	872.4	540.5	886.2	774.3	1144.9	1016.4
LOC_Os03g09260	Archeaplastidia I	0.000383197	8	'protein.degradation.ubiquitin.ubiquitin protease'	837.6	826.5	912.5	851.4	771.9	689.3	567.1	454.5	451.6	426.8	440.2	473
LOC_Os01g49230	Prokaryotic	0.000383197	2	'misc.UDP glucosyl and glucoronyl transferases'	633.3	583.7	397.4	381.3	262.3	252.2	157.7	147.8	461.8	506.2	1255.2	1209.4
LOC_Os02g55590	Embryophyta	0.000383197	16	'not assigned.unknown'	499.7	362.7	774.6	623.8	884.7	853.3	1331.7	977.6	889.9	727.6	580.3	456.7
LOC_Os05g04610	Archeaplastidia I	0.000383197	4	'transport.ABC transporters and multidrug resistance systems'	978	818.1	588.7	447	387.3	411.8	361.9	288.2	623.5	521.2	939.6	775.1
LOC_Os06g40040	Archeaplastidia I	0.000383197	12	'not assigned.unknown'	998.5	1040	1057.5	1238	1396.7	1297.2	904.1	1199	772.1	816.2	696.6	773.4
LOC_Os02g09060	Archeaplastidia I	0.000383197	22	'protein.degradation.ubiquitin.E3.RING'	1185.4	1087.2	935.4	1046	1031.3	1020.6	1244.4	1314	1577.6	1381.4	1495.7	1434.8
LOC_Os01g66240	Archeaplastidia II	0.000383197	2	'not assigned.no ontology'	576.4	586.9	392.1	360.8	167.7	212.3	392.9	283.6	597.6	413.1	1238.1	941.6
LOC_Os03g23970	Archeaplastidia I	0.000383197	14	'misc.O-methyl transferases'	538.9	430.6	691.1	661.4	1173.4	1020	1003.7	800.2	728.2	617.1	444.6	485.2
LOC_Os03g63730	Archeaplastidia I	0.000383197	18	'RNA.RNA binding'	547.6	675.7	693.9	699.8	769.3	989.7	1158.3	1316.3	1129.4	1163.7	956.4	1072.3
LOC_Os10g40960	Gymnospermae	0.000383197	14	'secondary metabolism.flavonoids.flavonols'	523.4	569.7	764	745.8	1148.2	1261.1	846.9	1132.7	655.5	715.5	629.3	574.5
LOC_Os01g64090	Archeaplastidia I	0.000383197	14	'protein.synthesis.ribosomal protein.eukaryotic.60S subunit.L10A'	976.3	931.2	1185	1267.9	1402	1343.8	1172.4	1535.5	992.3	1018.4	902.2	905.3
LOC_Os07g12240	Archeaplastidia I	0.000383197	10	'signalling.calcium'	529.7	476.1	603.3	667.3	678.1	668.3	323.5	341.9	169.3	149.2	274.1	249
LOC_Os01g58910	Gymnospermae	0.000383197	6	'development.unspecified'	968.4	804	589.2	671.7	326.1	384.9	314.3	312.1	189.8	224.3	419.3	522.1
LOC_Os12g09570	Viridiplantae	0.000383197	22	'protein.targeting.chloroplast'	1315.7	1325.4	1282.7	1209	1214.2	1256.6	1591.2	1537.9	1629.8	1791.7	1582.1	1666.7
LOC_Os06g08470	Angiospermae	0.000383197	10	'not assigned.unknown'	565.1	661.6	896	782.7	696.9	691.9	509	547.6	346	313.2	221.9	235.2
LOC_Os12g39110	Specific	0.000383197	14	'protein.degradation.ubiquitin.E3.RING'	305.5	331.3	621.7	722.2	961.9	816.6	777.3	674.6	518.7	568.1	378.6	329.1
LOC_Os05g48750	Archeaplastidia I	0.000383197	24	'cell wall.precursor synthesis.KDO pathway.CMP-KDO Synthetase'	1085.6	1098.4	1071.3	925	719.4	761	1142.8	1183.8	1385.1	1242.8	1546.3	1473.4
LOC_Os05g05590	Archeaplastidia I	0.000383197	6	'transport.unspecified cations'	1449.8	1420.3	1279.7	1032.5	940.3	939.3	761.8	688	865.9	605.1	945.3	902.9
LOC_Os04g36890	Prokaryotic	0.000383197	14	'protein.folding'	644.7	452.1	767.2	771.9	1073.8	1263.9	745.6	869.2	714.4	630.6	464.3	415.3
LOC_Os12g13940	Streptophyta	0.000383197	4	'RNA.regulation of transcription.GeBP like'	1150.7	1192.5	1042.8	1079.2	701.7	778.9	661.9	629.2	814.4	889	994.1	1003.5
LOC_Os05g13370	Archeaplastidia I	0.000383197	4	'protein.degradation.serine protease'	935.5	1033.7	742.1	845.1	475.3	528.5	477.7	526.4	698.4	767.2	902.9	948.4
LOC_Os06g11860	Archeaplastidia I	0.000383197	2	'RNA.regulation of transcription.AP2/EREBP, APETALA2/Ethylene-responsive element binding protein family'	1862.7	1599	1326.1	1534.3	1280.5	1243.4	1306.9	1525.2	1526.6	1382.3	1924.4	1913.2
LOC_Os01g53890	Prokaryotic	0.000383197	14	'not assigned.no ontology'	751.1	775.3	953.3	969.2	1471	1390.8	953.4	956.3	911	739.5	620.8	587.5
LOC_Os08g37010	Prokaryotic	0.000383197	24	'Biodegradation of Xenobiotics'	422	329.1	271.8	411.4	176.8	267.6	367.4	288.3	598.1	722.6	1099.5	1250.7
LOC_Os01g56480	Specific	0.000383197	20	'not assigned.unknown'	395.3	313.4	329.3	296.6	366.5	317.3	679.1	648.4	781.6	709.7	570	564.1
LOC_Os01g62210	Prokaryotic	0.000383197	16	'protein.synthesis.ribosomal protein.prokaryotic.unknown organellar.50S subunit.L17'	468.9	546.3	557.2	727.2	881.7	901.9	922	956.2	583.2	629.4	535.7	515.9
LOC_Os05g25650	Specific	0.000383197	4	'not assigned.unknown'	799	729.4	653.6	673.9	471.8	451.6	377	375.4	508.2	556	1135.2	1123.1
LOC_Os02g34570	Archeaplastidia I	0.000383197	18	'RNA.processing.ribonucleases'	748.5	794	892.9	910.2	1026.4	982.4	1415.7	1442.5	1131.7	1437.4	1015.4	1095.2
LOC_Os07g07950	Archeaplastidia I	0.000383197	18	'DNA.synthesis/chromatin structure'	359.5	348.3	566.4	559.6	793.6	728.5	848.1	822.8	955.5	800.9	595.3	488.2
LOC_Os01g07620	Specific	0.000383197	20	'not assigned.unknown'	88.5	115.3	93.5	95.1	243.6	235.6	503.5	527.1	524	513.9	319.1	417
LOC_Os02g11070	Archeaplastidia I	0.000383197	12	'lipid metabolism.FA synthesis and FA elongation.beta ketoacyl CoA synthase'	680.2	574.6	761.9	683.3	1145.6	1018.4	499.4	558.9	372.6	431.8	316.8	318.9
LOC_Os01g49350	Archeaplastidia I	0.000383197	18	'not assigned.unknown'	1349.9	1352.5	1426.7	1532.3	1551	1620.8	2010.8	2027.7	1860.4	1917.5	1667.5	1707.3
LOC_Os02g46620	Angiospermae	0.000383197	24	'not assigned.unknown'	1172.8	1080.2	1001.8	884.1	731.6	633.6	1040.8	1203.3	1096.4	1209	1630.6	1347.9
LOC_Os03g46600	Archeaplastidia II	0.000383197	14	'not assigned.no ontology'	305.7	221.5	436.2	474.2	666.9	730.5	399.7	539.5	273.1	280.9	119	155.7
LOC_Os07g26630	Prokaryotic	0.000383197	2	'transport.Major Intrinsic Proteins.PIP'	503.2	442.7	440.7	436.9	72.1	112.2	132.4	168.7	239.9	183.9	1007.1	768
LOC_Os08g31140	Viridiplantae	0.000383197	6	'metal handling.binding, chelation and storage'	1212	1158.7	742.5	740.7	652	606	366.5	287.2	432.3	394.9	589.6	439.9
LOC_Os08g43210	Specific	0.000383197	2	'RNA.regulation of transcription.AP2/EREBP, APETALA2/Ethylene-responsive element binding protein family'	110.9	95.3	61.8	62.6	15	22	50.9	61	327.9	453.7	608.6	581
LOC_Os01g45670	Specific	0.000383197	24	'not assigned.unknown'	298.9	311.9	244.7	278.4	159.2	232.1	618.4	529.9	794	752.5	863.6	893
LOC_Os04g40430	Streptophyta	0.000383197	16	'not assigned.no ontology'	821.5	791.7	930.7	925.8	1126.5	1108.3	1352.3	1223	1139.9	1017.7	907.4	757.3
LOC_Os09g37344	Specific	0.000383197	18	'not assigned.unknown'	190.1	150.3	210.8	199.7	367.1	361	593.5	599.3	676	551.8	468.5	293
LOC_Os12g13720	Archeaplastidia I	0.000383197	12	'transport.ABC transporters and multidrug resistance systems'	253.7	210.8	438.6	388.7	621.1	564.8	342.9	291.5	267.7	218.5	211.3	146
LOC_Os02g38970	Archeaplastidia I	0.000383197	18	'cell.organisation'	210.2	204.1	135	243	418.9	482.5	541	942.7	453.7	697.9	308.9	373.5
LOC_Os02g06370	Viridiplantae	0.000383197	12	'DNA.unspecified'	1896.5	1829.3	2160.7	1919.9	2312.6	2324.5	1744.2	1891.8	1692	1796.1	1647.7	1616.5
LOC_Os04g55610	Specific	0.000383197	12	'not assigned.unknown'	321.9	424.2	562.4	577.3	754.5	800.2	427.7	601.1	367.5	247.2	300.6	230.9
LOC_Os08g41000	Streptophyta	0.000383197	6	'not assigned.unknown'	764.8	906.9	602.6	726.5	499.3	605.4	324.8	346.4	338.3	456.9	629.8	696.8
LOC_Os02g32590	Archeaplastidia I	0.000383197	10	'RNA.regulation of transcription.HSF,Heat-shock transcription factor family'	280	196	544.6	431.7	491.3	395.4	176.7	177.4	104.1	74.1	63.7	85.9
LOC_Os02g14890	Specific	0.000383197	12	'not assigned.unknown'	581.8	552.7	641.2	744.5	641.4	724.1	425.4	641.1	328.8	315.3	294.3	260.8
LOC_Os04g46460	Prokaryotic	0.000383197	10	'nucleotide metabolism.phosphotransfer and pyrophosphatases.misc'	647.2	617	770.7	702.9	682.3	697.8	425.9	470.5	417.3	391.8	335.9	322.4
LOC_Os01g08430	Streptophyta	0.000383197	8	'not assigned.unknown'	1339.7	1373.9	1374	1271.9	1154.8	1176	999.9	797.5	932.1	984.8	1069.7	1056.6
UniRef90_Q8LNP8	Specific	0.000383197	16	No Annotation	1131.4	1096.6	1201.8	1247.3	1386.4	1365	1756.2	1688.1	1470.8	1425.5	1150.2	1188.8
LOC_Os04g46940	Prokaryotic	0.000383197	8	'transport.metal'	783.4	701.1	653.4	582.8	469.9	417.3	298.4	330.6	264.5	263.1	357.5	392.4
LOC_Os10g42180	Archeaplastidia II	0.000383197	2	'not assigned.unknown'	559.1	576.8	342.4	367.1	282.9	272.9	162.9	183.7	436.2	430.9	786.7	639.9
LOC_Os01g73970	Archeaplastidia I	0.000383197	24	'not assigned.unknown'	3200.5	3074	2999	2871.1	2709.4	2598.1	3215.9	3051.6	3172.2	3238.8	3272.5	3321.1
LOC_Os01g09830	Prokaryotic	0.000383197	24	'redox.glutaredoxins'	768.9	897.8	689.2	790	577.4	631.1	723.8	962.4	975.7	1003.1	1135.5	1205.2
LOC_Os03g25050	Prokaryotic	0.000383197	20	'protein.folding'	832.6	814.9	651.4	633.6	1004.7	956.4	1042.5	1107.8	1323.4	1313.8	847.8	848.8
LOC_Os10g20240	Tracheophyta	0.000383197	2	'not assigned.unknown'	1115.6	950.4	876.3	868.8	640.7	663.8	713.7	642.6	757.8	910.2	1372.9	1036.2
LOC_Os02g43340	Archeaplastidia I	0.000383197	2	'development.late embryogenesis abundant'	429.6	379.3	168.6	155.8	124.5	124.6	99.3	110.4	237.7	238.1	680.2	662.7
LOC_Os08g43040	Streptophyta	0.000383197	14	'secondary metabolism.phenylpropanoids.lignin biosynthesis.HCT'	1036.7	1138.6	1289	1304.6	1421	1363.3	1374.5	1387.7	1286.1	1110.9	1093.4	982.9
LOC_Os05g45930	Angiospermae	0.000383197	18	'signalling.calcium'	479	410.8	495.1	433.9	666.5	673.5	930.6	851.8	885.3	775.6	712.2	644.8
LOC_Os03g18830	Archeaplastidia I	0.000383197	14	'RNA.regulation of transcription.unclassified'	548.2	606.7	722.2	675.6	939.4	998	760.6	694	539.7	571.6	431.2	418.9
LOC_Os04g15580	Specific	0.000383197	14	'signalling.receptor kinases.S-locus glycoprotein like'	327.9	285.7	364.5	344.9	797	818.2	612.5	522.5	450.6	487.9	231	209.9
LOC_Os02g44810	Archeaplastidia I	0.000383197	16	'protein.aa activation.pseudouridylate synthase'	430.8	461.2	659.5	639.2	1036.8	992.5	715.6	818.5	676.5	675.6	502.3	542.5
LOC_Os06g45350	Embryophyta	0.000383197	6	'protein.postranslational modification.kinase.receptor like cytoplasmatic kinase VI'	911.6	914.2	679.3	795.6	442.9	452.1	408.3	451.1	443.6	430.4	504.6	490.4
LOC_Os04g10160	Specific	0.000383197	18	'misc.cytochrome P450'	214.8	195.9	196.7	171.7	291.2	379.3	659.3	571.7	483.4	455.7	285.3	337.1
LOC_Os02g35480	Streptophyta	0.000383197	20	'not assigned.unknown'	813.6	763.7	719	695.8	904	895.3	1153.7	1169	1187.4	1021.8	914.2	889.8
LOC_Os12g31790	Streptophyta	0.000383197	10	'not assigned.unknown'	505.5	539.3	635.4	656.1	582.1	488.5	407.6	351.3	241.8	348.8	307.9	287.2
LOC_Os04g31820	Streptophyta	0.000383197	18	'not assigned.unknown'	758.4	734.5	741.2	871.5	1068.7	948.9	1267.9	1170.9	1035.3	930.1	881.7	911.2
LOC_Os10g39710	Archeaplastidia I	0.000383197	12	'secondary metabolism.N misc.alkaloid-like'	170	131.5	309.1	340.4	525.3	454	260.3	367.6	109	104.2	75.7	117.5
LOC_Os12g14540	Specific	0.000383197	14	'not assigned.unknown'	185.1	179.2	411.6	370.1	444.9	416.2	355.9	421.3	182.5	193.4	135.6	147.5
LOC_Os11g32970	Specific	0.000383197	20	No Annotation	348	394.9	318.4	374.5	413.5	411.5	550.4	686.7	723.6	641.1	553.8	568.2
LOC_Os07g10139	Specific	0.000383197	16	'not assigned.unknown'	365.5	305.5	312.5	458.1	598	614	619.8	620.6	556.1	596.1	495.3	366.4
LOC_Os09g23150	Archeaplastidia I	0.000383197	2	'not assigned.no ontology'	983.5	837.9	713	779.9	580.8	550.2	817.9	759.9	811.4	828.5	1030.6	1022.5
LOC_Os12g07940	Specific	0.000383197	20	'not assigned.unknown'	1619.8	1480.8	1415.2	1308.9	1574.9	1519.2	1717.7	1732.2	1965.9	1748.9	1675.9	1565.6
LOC_Os07g10130	Prokaryotic	0.000383197	22	'lipid metabolism.'exotics' (steroids, squalene etc).squalene synthase'	1252.7	1107	879.1	944.1	1025.9	1044.9	1188.4	1229.4	1282.2	1332.7	1316.4	1247.8
LOC_Os08g07300	Viridiplantae	0.000383197	20	'not assigned.no ontology'	1765.5	1620.9	1367.1	1552.7	1673.4	1686.8	1869.9	1797	1922.6	1942.9	1738.2	1837.1
LOC_Os01g16910	Archeaplastidia I	0.000383197	14	'transport.porins'	163.6	234.2	255.1	438.2	461.2	634.9	363.3	468.1	234.3	278.9	151.9	167.5
LOC_Os09g37860	Archeaplastidia I	0.000383197	14	'protein.synthesis.ribosome biogenesis.Pre-rRNA processing and modifications.methylotransferases'	587.2	513	711.3	660.2	1013	943.8	659.5	688.3	616.1	564.4	463.5	394.5
LOC_Os06g19750	Specific	0.000383197	10	'not assigned.unknown'	425.9	235.5	514.4	428.6	317.8	333.7	225.1	174.5	169.8	94.4	120.2	137.6
LOC_Os11g16470	Gymnospermae	0.000383197	12	'stress.biotic'	446	445.3	576.3	568.7	631.6	694.2	376.2	403.2	262.1	313	214.7	223
LOC_Os02g50780	Archeaplastidia I	0.000383197	4	'misc.gluco-, galacto- and mannosidases'	1374.7	1275.7	1143.9	1007.5	1059.2	924.8	759.4	849.7	1065.6	1095.7	1226	1097.7
LOC_Os07g40570	Viridiplantae	0.000383197	22	'RNA.regulation of transcription.WRKY domain transcription factor family'	483.5	479.2	467.6	434.5	454.2	476.4	643	622.8	772.9	635.4	734.3	735.2
LOC_Os06g04169	Streptophyta	0.000383197	16	'cell wall'	213.9	268.4	346.9	379.7	413.1	487.1	530.1	974.4	418	663.8	289.7	312.3
LOC_Os03g53530	Archeaplastidia I	0.000383197	12	'not assigned.no ontology'	565.9	514.2	759.6	599.4	727.6	688.1	666.2	527	451.4	436.5	404.2	383.7
LOC_Os09g02810	Archeaplastidia I	0.000383197	14	'RNA.regulation of transcription.CCAAT box binding factor family, DR1'	820.4	611.5	846.6	732.6	1176.8	1063.4	921.3	860.5	830.8	727.5	706.6	595.1
LOC_Os10g32960	Archeaplastidia I	0.000383197	20	'protein.targeting.peroxisomes'	599.7	591	535.9	576.8	647	740	954.2	803.6	872.5	835.3	756.5	646.6
LOC_Os01g01670	Specific	0.000383197	16	'not assigned.unknown'	244.6	244.3	294.1	314.6	417.5	525.7	612.3	587.2	503.6	403.9	261.2	414.6
LOC_Os07g44860	Prokaryotic	0.000383197	16	'Biodegradation of Xenobiotics'	1044.4	1006	1165.6	1125	1378.4	1260.2	1455.5	1379.1	1236.4	1147	1216.4	1083
LOC_Os08g30884	Specific	0.000383197	16	No Annotation	227.2	215	303.2	287.9	577.1	749.8	421.7	531	345.3	375.8	261.7	274.6
LOC_Os07g41190	Archeaplastidia I	0.000383197	14	'protein.synthesis.ribosome biogenesis.Pre-rRNA processing and modifications.WD-repeat proteins'	406.8	340.6	629.6	429.9	653.5	611.2	545.5	526.4	428.5	430.5	318.1	339.2
LOC_Os02g45320	Streptophyta	0.000383197	2	'cell.organisation'	682.5	687.5	616.6	540.7	519.9	424.8	464.8	382.9	560	638.1	901.4	748.3
LOC_Os07g16950	Archeaplastidia I	0.000383197	16	'RNA.regulation of transcription.unclassified'	662.2	629.5	705	765.9	862.2	960.4	862.9	1000.1	808.9	860.6	582.3	744.7
LOC_Os03g50090	Specific	0.000383197	16	'RNA.processing.RNA helicase'	834.7	892.4	966	992.7	1101.2	1178.7	1399.3	1211	1108.6	1081.7	976.2	1066.3
LOC_Os04g49940	Streptophyta	0.000383197	20	'protein.folding'	666	718.9	671.1	660.9	789.2	671.9	829	873.9	884.9	1026.9	870.6	873.8
LOC_Os04g02730	Archeaplastidia I	0.000383197	18	'RNA.regulation of transcription.C3H zinc finger family'	822.7	684.8	802.4	876.6	965.9	1000.8	1204.4	1032.6	1032.4	1009.8	814.8	839.9
LOC_Os09g32100	Archeaplastidia II	0.000383197	8	'not assigned.unknown'	365.4	333.1	302.8	267.5	180.3	201.4	64.7	51.8	8.7	20.7	168.3	131.9
LOC_Os09g25290	Archeaplastidia II	0.000383197	16	'DNA.repair'	212.3	209.9	280.8	225.8	461.8	437.8	476.1	639.6	434.4	300.8	291.8	294.6
LOC_Os06g07160	Archeaplastidia I	0.000383197	16	'development.unspecified'	447.3	454.7	617	580.3	645.2	685	857	814.9	703.6	703.8	553.4	520.3
LOC_Os05g43670	Angiospermae	0.000383197	14	'signalling.calcium'	269.4	250.9	393.8	344.5	899.9	535.4	580	447.7	422.1	391.1	220.1	180.1
LOC_Os10g27990	Archeaplastidia I	0.000383197	18	'development.unspecified'	278.1	273.9	327.5	301.4	583.3	455.4	641.9	474.3	548.1	461.9	393.2	349.9
LOC_Os04g56670	Archeaplastidia I	0.000383197	18	'protein.synthesis.ribosomal protein.unknown.small subunit.S4'	323	398.4	387	331.8	448.3	441.2	756.3	588.2	599.1	641.7	401.5	440.3
LOC_Os02g19550	Prokaryotic	0.000383197	20	'signalling.receptor kinases.misc'	253.9	200.3	212.7	181.8	346.6	307.1	398.3	364.4	576.7	545.2	485.9	314.6
LOC_Os01g64360	Archeaplastidia I	0.000383197	2	'RNA.regulation of transcription.MYB-related transcription factor family'	620	658.9	463.7	511.6	366.2	417.7	568.4	385.2	549	606	669.8	803.3
LOC_Os02g44860	Streptophyta	0.000383197	20	'misc.GDSL-motif lipase'	179.3	253.3	171.8	178.1	254.3	266.8	295.8	457.7	395.4	462.5	369.4	424.4
LOC_Os01g55890	Archeaplastidia I	0.000383197	22	'nucleotide metabolism.phosphotransfer and pyrophosphatases.misc'	661.8	672.7	577	619.4	700	602.9	768	792	899.5	907.8	849.7	791
LOC_Os10g33210	Viridiplantae	0.000383197	18	'transport.peptides and oligopeptides'	275.5	308.5	277	276.5	364.2	342.5	547.3	553.5	553.4	478.9	319.8	297.1
LOC_Os03g21780	Specific	0.000383197	20	'DNA.synthesis/chromatin structure'	529.3	532.9	474	496.2	616.1	611.9	596.3	782.7	820	878.8	636.1	702.6
LOC_Os07g23430	Archeaplastidia II	0.000383197	20	'lipid metabolism.FA desaturation.omega 6 desaturase'	167.4	147.3	87.5	67.6	191.3	181.3	449.1	441.1	320	369.5	193.9	207.8
LOC_Os01g18280	Streptophyta	0.000383197	20	'RNA.regulation of transcription.SNF7'	488.8	355.6	381.3	309	534.4	522.4	671.9	581.9	698	600.3	636.4	555.1
LOC_Os12g10870	Specific	0.000383197	2	'stress.biotic.PR-proteins'	530.6	383.4	441.6	444.1	133.1	218.2	360.9	345.6	481.1	517.2	646	628.7
LOC_Os10g07480	Embryophyta	0.000383197	20	'not assigned.unknown'	148.2	195	156.9	100.8	240.8	221	481.3	380.7	354.6	387.5	300.4	281.2
LOC_Os03g01180	Archeaplastidia I	0.000383197	24	'not assigned.unknown'	464	393.3	401.6	325.7	232.4	293.4	413.5	428.5	584	447.1	687.4	652.3
LOC_Os01g40250	Archeaplastidia II	0.000383197	14	'not assigned.unknown'	592.4	584.5	604.4	610	1143.3	1081.1	737.2	614	554.8	556.8	456.1	381.8
LOC_Os01g48250	Specific	0.000383197	20	'not assigned.unknown'	458.9	430.4	362.4	399.8	520.3	507.9	593	664	579.4	779.2	532.6	663.4
LOC_Os12g37640	Prokaryotic	0.000383197	12	'protein.degradation.metalloprotease'	424.2	546.3	660.2	587.7	627.4	608.2	600.2	549.5	455.9	412.5	401.9	378.9
LOC_Os05g23470	Archeaplastidia I	0.000383197	24	'RNA.regulation of transcription.unclassified'	661.8	755.2	555	599.9	485.9	604.2	672.2	737.1	799.8	779.8	812.6	909
LOC_Os06g46380	Archeaplastidia I	0.000383197	22	'secondary metabolism.isoprenoids.non-mevalonate pathway'	1048.5	1028.9	1036.9	871.7	929.6	955.8	1105	1141.7	1175.3	1429.2	1140.1	1159
LOC_Os10g33690	Archeaplastidia II	0.000383197	22	'misc.GDSL-motif lipase'	619.6	536.8	455.9	501.9	641.5	640.7	683.2	687.9	779.8	835.6	779	711.1
LOC_Os04g30010	Angiospermae	0.000383197	20	'signalling.receptor kinases.wall associated kinase'	174.8	232.6	120.2	141.7	248.8	266.1	443.8	393.7	401.8	326.6	323	348
LOC_Os06g40600	Archeaplastidia I	0.000383197	12	'protein.synthesis.elongation'	1103.8	1104.1	1231.6	1179.8	1288.8	1254.3	1009	1168	1099.3	1021.1	916.1	913.8
UR1_Os22465	Specific	0.000383197	20	No Annotation	645.8	529.4	547.5	492.5	715.8	691.8	794.7	770.3	890.4	795.9	773.6	667.8
LOC_Os08g39980	Streptophyta	0.000383197	2	'RNA.regulation of transcription.Bromodomain proteins'	753.5	670.6	582.5	603.7	499.8	483.1	601.6	503	670.8	596.5	834.3	863.4
LOC_Os11g36030	Archeaplastidia I	0.000383197	16	'not assigned.unknown'	184.6	210.9	212.2	242.2	457.4	457.4	358	466.2	252.3	298.5	193.7	188.9
LOC_Os05g22920	Archeaplastidia I	0.000383197	14	'protein.synthesis.ribosome biogenesis.Pre-rRNA processing and modifications.DExD-box helicases'	605.4	557.9	611	652.2	866.2	962.2	672.3	737.5	700.9	629.7	526.2	375.5
LOC_Os04g33080	Streptophyta	0.000383197	4	'protein.postranslational modification'	460.2	327.7	275.3	210.6	127	85.9	97.2	73.4	137.3	103.9	221.2	254.8
LOC_Os01g55240	Embryophyta	0.000383197	12	'hormone metabolism.gibberelin.synthesis-degradation.GA2 oxidase'	187.3	193.3	191.3	293.9	425.5	473.4	156.2	215.4	80	101	77.3	37
LOC_Os04g28210	Specific	0.000383197	8	'stress.biotic.PR-proteins'	345.3	390.4	430.9	384.3	387.4	351.1	213.3	245.6	176.1	189	262.7	251.4
LOC_Os10g26670	Specific	0.000383197	4	'not assigned.unknown'	238.8	239.5	133.6	200.6	48	49	20.2	17.7	75.2	33.8	196.1	184
LOC_Os10g33790	Viridiplantae	0.000383197	12	'not assigned.unknown'	393.1	418.8	424.7	480.2	617.9	642.3	307.3	458.3	300.1	310.6	262.8	276.1
LOC_Os10g33900	Archeaplastidia I	0.000383197	12	'mino acid metabolism.degradation.aspartate family.lysine.lysine decarboxylase'	350.9	260.3	423.1	392.3	762.4	662.9	324.1	370	277.7	212.9	267.2	188
UR1_Os24954	Specific	0.000383197	12	No Annotation	361	266	419.4	375	587.4	588.8	396.5	318.5	310.1	304.2	198.4	180.5
LOC_Os03g10600	Archeaplastidia I	0.000383197	14	'not assigned.unknown'	212.3	311.8	357.3	390.5	603.5	752.8	425.4	341.7	317.6	290.3	275.6	179.3
LOC_Os11g16430	Archeaplastidia I	0.000383197	14	'not assigned.no ontology'	523.6	456.6	616.9	525	787.5	753.2	620.9	539.5	591.1	517	379.5	404.9
LOC_Os06g36220	Specific	0.000383197	16	'protein.degradation.ubiquitin.E3.SCF.FBOX'	122.6	165.7	176.7	249	357.5	260.7	409.3	431.1	260.1	354.2	250.2	194
LOC_Os01g62360	Gymnospermae	0.000383197	22	'not assigned.unknown'	195.9	172	137.1	145.7	190.8	184.9	208.1	326.4	397.9	344.2	397	261.6
LOC_Os06g05080	Archeaplastidia I	0.000383197	2	'mitochondrial electron transport / ATP synthesis.cytochrome c oxidase'	1077.6	1147.3	989	976.5	590.2	629.7	957.8	1052.3	1054.2	1019	1100.1	1179.6
LOC_Os03g05570	Archeaplastidia I	0.000383197	14	'protein.degradation.ubiquitin.E3.RING'	303	392.6	366.2	393.8	487.8	611.8	409.4	436.4	280.6	307.8	201	191.9
LOC_Os04g37630	Viridiplantae	0.000383197	18	'transport.metabolite transporters at the mitochondrial membrane'	346.8	301.3	377	381.5	384.6	486	645.2	581	540.4	600	470.3	495.2
LOC_Os06g16370	Archeaplastidia I	0.000383197	20	'development.unspecified'	236.9	198.3	199.3	189.2	205	209.4	361.8	330.4	419.7	386.2	345.6	330.1
LOC_Os11g45820	Specific	0.000383197	12	'not assigned.unknown'	344.1	350.3	419.8	635.9	418.6	496.3	354.9	368.4	234.7	298.6	168.9	255.5
LOC_Os07g39720	Gymnospermae	0.000383197	18	'not assigned.unknown'	305.5	275	311.6	389	354.7	424	562	600.3	550.2	500.5	498.4	399.5
LOC_Os08g32960	Archeaplastidia I	0.000383197	6	'DNA.synthesis/chromatin structure'	194.3	263.6	192.2	241.6	61.2	89	29.3	43.8	34.6	7.3	92	111.2
LOC_Os02g45820	Viridiplantae	0.000383197	14	'protein.targeting.mitochondria'	564.5	450.5	679	607.2	749.3	671.7	693.6	654.5	600.9	580.8	527.3	445.5
LOC_Os03g57330	Streptophyta	0.000383197	20	'signalling.calcium'	121.5	134.7	126	103.7	250.9	206.3	279.4	390.4	355	324.4	247.1	265.6
LOC_Os01g12480	Archeaplastidia I	0.000383197	16	'not assigned.unknown'	623.8	677.7	782.8	856.4	862.1	816.1	955.3	938.3	810.9	837.1	711.3	694.6
LOC_Os08g27824	Archeaplastidia I	0.000383197	14	'not assigned.no ontology'	213	287.8	251.7	310.3	548.5	470.9	371.9	371.3	234.1	295.4	165.7	219.5
LOC_Os03g22800	Archeaplastidia I	0.000383197	2	'protein.degradation.ubiquitin.E3.SCF.FBOX'	1425.3	1468.8	1337.5	1355.9	963.9	925.1	1328.5	1403.4	1423.7	1472.2	1539	1502.2
LOC_Os02g52810	Gymnospermae	0.000383197	16	'RNA.regulation of transcription.unclassified'	257.4	321.5	336	296.7	437.1	453.8	654.1	581.9	377	398.8	295.1	310.3
LOC_Os12g37840	Archeaplastidia I	0.000383197	2	'transport.unspecified anions'	341.5	366	296.8	290.4	207.8	271.4	224.6	240.8	332.8	410.3	1062.7	917.7
LOC_Os03g25869	Specific	0.000383197	4	'transport.amino acids'	265.3	230.3	116.2	166.7	78.2	103.2	78	51.3	92.3	117.3	232.7	255.7
LOC_Os01g57630	Tracheophyta	0.000383197	14	'not assigned.no ontology.pentatricopeptide (PPR) repeat-containing protein'	363.8	444.9	438.6	499.7	576.9	715.2	501.5	567.2	441.4	475.2	319.8	342.7
LOC_Os06g03830	Archeaplastidia I	0.000383197	18	'misc.short chain dehydrogenase/reductase (SDR)'	284.9	208.3	257.2	231	371	331.4	598.2	458.8	446.7	338.4	326.7	278.3
LOC_Os07g16150	Streptophyta	0.000383197	10	'not assigned.unknown'	393	428.1	495.5	474.7	542.1	438.2	384.7	391.7	334.3	260.3	263	321.8
LOC_Os12g03340	Viridiplantae	0.000383197	14	'not assigned.unknown'	128.4	91.9	254.1	186	403.1	227	320.8	212	187.4	135.4	81.2	78.9
LOC_Os07g27480	Prokaryotic	0.000383197	20	'not assigned.no ontology.ABC1 family protein'	373.7	311.6	344.6	302.4	394.7	365.1	448.1	435.9	535.2	528	491.6	433.1
LOC_Os07g23150	Angiospermae	0.000383197	4	'secondary metabolism.flavonoids.anthocyanins.anthocyanin 5-aromatic acyltransferase'	476.6	543.4	279.2	301.5	127.3	219.8	170.5	242.5	287.5	258.4	306	307.8
LOC_Os02g06290	Prokaryotic	0.000383197	6	'development.unspecified'	467	468.9	421.4	379.2	341.9	300.6	215.6	170.5	306.1	259.2	355.6	281.9
LOC_Os10g34840	Embryophyta	0.000383197	14	'not assigned.unknown'	226.4	150.9	311.2	287.3	313.5	393.4	309.9	340.6	229.6	225.7	181.2	84
LOC_Os02g40664	Prokaryotic	0.000383197	2	'protein.degradation.ubiquitin.E3.RING'	288.2	210.8	163.3	183.1	80.4	71.9	87.1	106.7	134.9	161.5	348.4	320.3
LOC_Os07g40790	Prokaryotic	0.000383197	24	'not assigned.no ontology'	1187.5	1148.6	1074.9	1058.3	962.6	1042.1	1153.7	1187.1	1256.2	1207.1	1212.4	1239.2
LOC_Os09g33850	Archeaplastidia I	0.000383197	20	'development.unspecified'	237	243.1	208.7	212.4	289.5	261.2	357.6	299.4	373.5	433.5	407.7	345.3
LOC_Os03g13300	Prokaryotic	0.000383197	12	'amino acid metabolism.synthesis.central amino acid metabolism.GABA.Glutamate decarboxylase'	252.6	231.5	299.2	306.7	375.5	378.5	149.2	144.2	67.4	127.4	63.7	53
LOC_Os04g12480	Archeaplastidia I	0.000383197	14	'not assigned.no ontology.pumilio/Puf RNA-binding domain-containing protein'	173.8	199.6	247.1	217.3	326.9	367.1	281.9	222.7	199.1	157.3	96	89.4
LOC_Os01g49340	Archeaplastidia II	0.000383197	18	'not assigned.unknown'	412.4	395.9	455	385.5	494.9	552.2	591.1	627.4	499.8	559.8	445.5	467.8
LOC_Os02g54000	Archeaplastidia I	0.000383197	12	'RNA.processing'	450.2	407.2	481.4	492.7	510.9	579.1	463.2	307.7	374.7	381.9	230.6	290
LOC_Os05g40720	Streptophyta	0.000383197	14	'misc.UDP glucosyl and glucoronyl transferases'	262	176.8	279.9	244.1	445.6	296.6	296	343.3	279.6	200.2	141.9	118.5
LOC_Os09g38620	Prokaryotic	0.000383197	2	'misc.cytochrome P450'	449.9	521	375.1	399.4	345.2	384.7	391.5	345.7	456.3	404.4	586.4	672
LOC_Os11g32720	Specific	0.000383197	18	'not assigned.unknown'	997.3	1004.2	924.1	1022	1053.8	1036	1475.8	1449.7	1130.1	1113.6	1071.8	1025.2
LOC_Os06g50900	Gymnospermae	0.000383197	2	'RNA.regulation of transcription.bHLH,Basic Helix-Loop-Helix family'	186.6	204.2	70.7	118.1	64.5	20.8	97.1	123.8	123.4	150.8	260.5	405.2
LOC_Os12g04010	Archeaplastidia I	0.000383197	14	'protein.synthesis.ribosome biogenesis.Pre-rRNA processing and modifications.snoRNPs'	196.3	245.1	241.2	294.7	399	420.9	257.3	365.6	255.6	233.2	171.2	175.2
LOC_Os01g65150	Gymnospermae	0.000383197	14	'transport.peptides and oligopeptides'	55.7	47.4	145.9	125.7	386.9	310.6	113.6	173.1	45.8	56.4	40	40
LOC_Os09g32570	Archeaplastidia I	0.000383197	14	'misc.oxidases - copper, flavone etc'	89.1	77.5	201.9	177.9	354.6	387.8	180.8	162.9	113.9	93	50	77.6
LOC_Os08g10470	Viridiplantae	0.000383197	16	'RNA.regulation of transcription.SET-domain transcriptional regulator family'	343.9	321.1	363.9	367.6	488.3	463.9	477.2	498.8	438.9	429	387.8	334.7
LOC_Os01g60260	Archeaplastidia II	0.000383197	14	'RNA.RNA binding'	223	173.8	283.9	260.6	432.5	428.4	259.5	336.9	262.2	245.9	164.9	166.1
LOC_Os01g61830	Archeaplastidia I	0.000383197	22	'RNA.regulation of transcription.unclassified'	306.2	296.9	188.1	198	294.6	269.3	371.9	321.3	362.8	406	325.8	422.7
LOC_Os02g38350	Streptophyta	0.000383197	24	'cell.division'	483.5	536.2	439.1	407.4	404.2	372.6	434	501.1	536.5	495.4	556.6	571.9
LOC_Os07g37220	Streptophyta	0.000383197	2	'nucleotide metabolism.degradation'	447.1	474.2	372.5	352.6	339.7	356.6	326.9	346	373.2	372.6	547.4	617.2
LOC_Os09g39620	Archeaplastidia I	0.000383197	12	'protein.postranslational modification.kinase.receptor like cytoplasmatic kinase IX'	188.1	161.3	253.8	260.8	260.4	225.9	161.9	204.1	125.4	119.2	82.8	81.4
LOC_Os08g05470	Specific	0.000383197	22	'not assigned.unknown'	127.4	110.8	39.3	40.6	97	104.6	198.6	175.6	165.4	216.9	215.2	207.8
LOC_Os11g10750	Tracheophyta	0.000383197	18	'protein.degradation.serine protease'	172.8	186.7	233.2	183.3	255.7	317.8	370.8	389.9	272.6	304.5	252	229.4
LOC_Os06g12320	Archeaplastidia I	0.000383197	6	'transport.amino acids'	208.7	116.3	124.2	101.7	46.5	53.8	1.2	4.5	4.6	5.2	41	48.4
LOC_Os02g06720	Archeaplastidia II	0.000383197	8	'not assigned.no ontology'	160	187.7	167.7	252.9	92.6	105.9	71.9	54.2	53.4	63.4	70.9	104.4
LOC_Os05g25030	Specific	0.000383197	24	'not assigned.unknown'	193.7	250.9	118.1	176.9	159.7	173.9	219.2	187.6	219.4	275.7	458.1	444.9
LOC_Os07g02780	Embryophyta	0.000383197	4	'signalling.MAP kinases'	286.2	204.5	193.3	178.6	141.1	120.3	111.9	120.9	138.6	161.3	263.3	239.8
LOC_Os03g44520	Viridiplantae	0.000383197	12	'not assigned.no ontology'	75.5	93.3	111.6	160.7	174.6	175.3	121.7	139.7	11.3	71.3	66.7	44.3
LOC_Os08g31950	Angiospermae	0.000383197	22	'not assigned.unknown'	34.9	51.8	30.3	24.5	32.6	59.5	98.6	121.1	142.5	122.6	124.3	114.3
LOC_Os04g13480	Prokaryotic	0.000383197	6	'RNA.regulation of transcription.Orphan family'	288.2	263.8	137.6	150.1	119.6	131.8	37.3	45.3	53.2	65.4	77.4	89.4
LOC_Os04g35510	Gymnospermae	0.000383197	18	'cell.organisation'	52.1	28	21.9	31.8	122.6	101.5	221.2	139.7	130.4	133	108.1	73.9
LOC_Os03g60750	Viridiplantae	0.000383197	14	'RNA.processing'	152.8	149.4	171.6	195.6	286.9	291.6	236.4	236.8	219.8	219.5	119.6	89.6
LOC_Os08g14360	Specific	0.000383197	8	'not assigned.unknown'	232.6	159.4	209	217	145.4	159.8	91.1	112.1	105.3	66.1	137.2	118.6
LOC_Os04g10530	Streptophyta	0.000383197	16	'misc.nitrilases, *nitrile lyases, berberine bridge enzymes, reticuline oxidases, troponine reductases'	60.5	72.6	104.2	108.1	149.9	186	297.9	230.8	120.6	153.8	93.7	125.4
LOC_Os05g44340	Prokaryotic	0.000383197	2	'stress.abiotic.heat'	128.1	120.5	55.1	59.1	50.9	41.2	30.4	3.9	83.8	83.6	162	144.3
LOC_Os08g32920	Streptophyta	0.000383197	6	'misc.dynamin'	235.3	160.7	129.2	105.4	49.2	41.8	21.7	48.6	52.6	32.2	94.2	85.2
LOC_Os01g72780	Archeaplastidia I	0.000383197	14	'RNA.regulation of transcription.unclassified'	261	288.9	345	298.1	486.7	419	322.1	329.8	277	283.5	259.5	213.7
LOC_Os01g19490	Streptophyta	0.000383197	14	'RNA.regulation of transcription.putative transcription regulator'	146.3	136	185.6	149.3	297.8	241.2	225	232.2	159.4	177.9	123.9	147.2
LOC_Os10g13914	Tracheophyta	0.000383197	2	'not assigned.unknown'	192.6	178.8	176.5	128.8	85.9	100.9	78.5	118	128.9	155.3	248.1	208.1
LOC_Os07g43530	Angiospermae	0.000383197	12	'RNA.regulation of transcription.bHLH,Basic Helix-Loop-Helix family'	111	155.3	167.2	184.3	229.1	222.4	99.7	113	81.7	102.4	60.1	53
LOC_Os10g03750	Specific	0.000383197	16	'protein.degradation.ubiquitin.E3.SCF.FBOX'	18.1	14.3	62.8	65.1	184.9	118.6	133.6	113.6	81.4	108.8	47	63.5
LOC_Os06g49940	Specific	0.000383197	6	No Annotation	232.4	251.4	216.2	213.3	146	146.4	140.3	144.6	123.2	140	158	159.1
LOC_Os01g48800	Angiospermae	0.000383197	6	'transport.nucleotides'	165.4	183.5	90.3	130.6	81.4	101.9	43.7	4	71.7	64.5	135.4	111.7
LOC_Os02g22280	Specific	0.000383197	18	No Annotation	159.2	121.6	148.1	139.4	188	221.9	242.2	274.7	222.8	224.9	217.6	204.9
LOC_Os04g33690	Archeaplastidia I	0.000383197	22	'protein.targeting.secretory pathway.golgi'	141.7	135.7	104.4	117.6	134.6	131.5	142.4	157.2	220.9	183.5	308.4	233.3
LOC_Os08g01870	Specific	0.000383197	14	'not assigned.no ontology.pentatricopeptide (PPR) repeat-containing protein'	86.5	48	127.1	121.4	183.7	165.3	142.1	158.2	111.3	131.6	94.7	38.8
LOC_Os08g24182	Specific	0.000383197	12	'not assigned.unknown'	240	277.2	297.3	343.6	299.3	352.8	252.9	278.7	248.7	228.5	200.6	231.3
LOC_Os04g39010	Specific	0.000383197	12	'metal handling'	24.6	38	83.4	91	87	128.6	76.9	74.4	19.7	20	6.6	29.2
LOC_Os09g13410	Specific	0.000383197	14	'not assigned.unknown'	44.4	10.9	65.2	54.2	172.9	108	134.7	81.7	64.9	55.1	7.1	25.5
LOC_Os02g16690	Specific	0.000383197	16	'not assigned.unknown'	26.3	42.1	48.9	71	94.1	134.7	107.2	132.8	89.2	88.1	35.9	69.1
LOC_Os06g44540	Archeaplastidia I	0.000383197	16	'misc.nitrilases, *nitrile lyases, berberine bridge enzymes, reticuline oxidases, troponine reductases'	163	160	190.9	177.2	279.5	233.4	251.5	250.3	215.5	221.8	168	195.7
LOC_Os07g23280	Specific	0.000383197	4	No Annotation	173.5	124.8	100.6	139.5	85.1	85.6	63.9	43.7	88.2	99.2	142	194.5
LOC_Os02g06400	Embryophyta	0.000383197	18	'hormone metabolism.auxin.induced-regulated-responsive-activated'	50.2	41.2	62.2	44.4	100.6	105.2	143.1	122.7	145	109.4	102.6	83.1
LOC_Os02g56830	Specific	0.000383197	20	No Annotation	98.3	78.9	26.5	69.9	117.8	85.5	147.5	126.5	158.2	147.1	135.4	132.7
LOC_Os01g61620	Archeaplastidia I	0.000383197	12	'protein.postranslational modification'	129.8	105.9	166.8	152.9	200.9	272.6	120	155.1	119.1	111.1	78	101.8
LOC_Os03g11300	Gymnospermae	0.000383197	20	'not assigned.unknown'	108.7	141.4	137.9	124.6	151.7	168.3	203.7	184.2	216.5	198	190.1	172.9
LOC_Os01g02890	Archeaplastidia I	0.000383197	20	'lipid metabolism.Phospholipid synthesis'	25.7	99.2	87.1	81.2	140.4	120.5	159.9	141.7	194.1	166.1	124	124.9
LOC_Os05g19920	Specific	0.000383197	24	'not assigned.unknown'	95.6	118.8	57.5	105	37.1	68.3	73.4	113.8	137.3	121	161.5	142.2
LOC_Os09g24680	Archeaplastidia I	0.000383197	14	'not assigned.no ontology.pentatricopeptide (PPR) repeat-containing protein'	46.5	44.5	65.6	53.3	101.2	94.2	109.3	100.7	48.9	52.8	45.4	39.8
LOC_Os01g58630	Embryophyta	0.000383197	16	'transport.misc'	53.1	43.8	116	70.2	116.6	126.1	121.4	151.4	74.5	90.4	65.3	73.1
LOC_Os08g01650	Specific	0.000383197	16	'hormone metabolism.salicylic acid.synthesis-degradation'	34.5	70	75.7	75.5	107.4	143.2	134.9	148.6	81.1	100.1	72.5	89.9
LOC_Os04g35150	Specific	0.000383197	4	No Annotation	290.2	291.2	263.7	256.1	214.9	221.1	203.1	208.4	250.5	232	236	263.4
LOC_Os04g51130	Archeaplastidia II	0.000383197	18	'RNA.regulation of transcription.G2-like transcription factor family, GARP'	18.4	29.8	44.4	31.1	89.1	72.7	78.9	112.9	71.3	78.8	50.3	65.2
LOC_Os01g64670	Prokaryotic	0.000383197	2	'nucleotide metabolism.phosphotransfer and pyrophosphatases.misc'	234.1	251.4	236.2	218	193	204	200.2	210.8	242.4	226.3	281.2	360.2
LOC_Os03g39460	Specific	0.000383197	6	No Annotation	144	151.3	147.3	135.5	114.9	108.5	76.3	99	113.6	80.9	114.1	130.9
LOC_Os11g47960	Specific	0.000383197	4	'not assigned.unknown'	58.4	111.2	58.3	62.8	28.2	45.8	3.9	20.9	44.5	50.2	74.3	82.8
LOC_Os10g22860	Specific	0.000383197	8	'signalling.receptor kinases.leucine rich repeat XII'	43.5	56.7	47.6	59.4	32	31.7	29.9	9.8	4	3.9	11.9	6.1
LOC_Os10g35750	Streptophyta	0.000383197	14	'RNA.regulation of transcription.putative transcription regulator'	52.8	49.2	54.8	66.4	84.9	157.2	95.8	79.4	46.3	61.9	26.7	34.2
LOC_Os03g27880	Archeaplastidia I	0.000383197	16	'not assigned.no ontology.pentatricopeptide (PPR) repeat-containing protein'	20.8	1.7	22.7	44.8	53.7	66.2	76.6	76.4	40.8	48	17.3	42.2
LOC_Os02g50930	Archeaplastidia I	0.000383197	14	'protein.degradation.ubiquitin.E3.RING'	213.6	229.9	258.8	245.2	263.5	277.5	267.7	248.5	230.5	234.4	229.2	225.2
LOC_Os01g61420	Specific	0.000383197	24	'protein.degradation.ubiquitin.E3.RING'	77	64.5	61.5	49.8	22.5	38.1	65.4	59.1	96.8	67.7	131.4	83.8
LOC_Os02g26800	Specific	0.000383197	4	'protein.postranslational modification'	92	62.3	50.6	52.3	57.7	46.3	34.3	27.9	47.1	47.1	58.5	61.2
LOC_Os05g40270	Embryophyta	0.000944364	12	'signalling.receptor kinases.leucine rich repeat VIII.VIII-1'	789.2	1234.8	1302.3	1701	1418	2242.3	926.9	1493.5	483.2	855.8	414.9	393.5
LOC_Os05g51420	Prokaryotic	0.000944364	12	'not assigned.no ontology'	21.8	47	62	36	62.8	69.1	36.8	30.8	23.7	20.8	5.7	15.7
LOC_Os10g36500	Gymnospermae	0.000944364	12	'misc.invertase/pectin methylesterase inhibitor family protein'	277.4	268.8	438.3	472.7	810.8	648.6	134.6	255.5	186.5	119	66	70.1
LOC_Os01g26130	Specific	0.000944364	22	'not assigned.unknown'	972.7	950.5	796.7	766.2	789.8	798.2	1628.9	1685.3	2026.5	1722.5	1532.4	1348.3
LOC_Os09g06499	Prokaryotic	0.000944364	2	'transport.sulphate'	367.8	352.7	322.8	232.9	180	178	180.5	189.1	214	515.9	457.9	517.1
LOC_Os02g10920	Streptophyta	0.000944364	6	'signalling.G-proteins'	4330	3690.1	4033	3249	2809.9	2407.3	2052.5	1863.6	2120.6	2019.8	2655.5	2189.9
LOC_Os03g02514	Viridiplantae	0.000944364	6	'not assigned.no ontology'	2334.8	2082.4	2345.2	1788.5	1015	958.5	894.5	826.6	797.6	836.8	1111	1154.9
LOC_Os03g11100	Archeaplastidia I	0.000663781	10	'cell.vesicle transport'	1256.3	1345.4	1562.7	1429.3	1230.7	1385.2	1164.1	1230.7	1014.6	1158.9	1079.2	1078.1
LOC_Os01g43040	Gymnospermae	0.000663781	14	'not assigned.unknown'	260.6	293.6	294.7	398.6	412.5	572.7	323.4	465.7	294.7	365.7	153.4	223.1
LOC_Os03g31410	Specific	0.000663781	20	'not assigned.unknown'	224.9	220.2	132.6	218	250.6	314.9	349	269.1	394.1	354	354	319.7
LOC_Os12g36270	Tracheophyta	0.000663781	14	'not assigned.unknown'	611.2	645.2	681.6	663.4	737	784.6	685.7	818.8	640.4	645.2	627.4	530.6
LOC_Os02g05210	Specific	0.000663781	10	No Annotation	200.9	192.8	264.8	294.8	272.6	274.4	211.8	189.3	116.6	134.6	134.6	152.4
LOC_Os12g06650	Angiospermae	0.000663781	18	'not assigned.no ontology.pentatricopeptide (PPR) repeat-containing protein'	46.2	77.5	66.5	61.1	97.6	128.8	152.8	147.4	110	114.8	77.5	94.3
LOC_Os07g05290	Specific	0.000663781	20	'not assigned.unknown'	2.5	2.3	1.8	2.5	7.7	14.4	36	36.7	42.9	29.5	13.8	17.1
LOC_Os01g01340	Streptophyta	0.000944364	10	'signalling.light'	21553.6	20594.7	28833.3	23507.4	26032.9	21806.1	18725.5	16267.7	10933.8	9346.2	4137	3602.7
LOC_Os07g05480	Viridiplantae	0.000944364	6	'PS.lightreaction.photosystem I.PSI polypeptide subunits'	24612	20793.6	24465.3	18593	17814	12881.8	2227.4	1643	4020.5	2994.7	11154.4	7675.6
LOC_Os08g33820	Archeaplastidia II	0.000944364	6	'PS.lightreaction.photosystem I.LHC-I'	19136.2	20275.1	19440.8	18361.9	11761	11045.7	421.4	624	1084.9	883.8	7837.4	7746.2
LOC_Os01g52240	Archeaplastidia II	0.000944364	4	'PS.lightreaction.photosystem II.LHC-II'	17254.6	22773	14104.4	16801.1	8479.9	10956.9	3009.5	3597.5	8150.8	8772.5	14330.2	19720.9
LOC_Os03g29770	Viridiplantae	0.000944364	10	'signalling.calcium'	9261.8	8009.2	16016.7	13618.9	13859.6	11429.8	4917.4	4946.5	987.9	850	349.3	351.7
LOC_Os02g30320	Viridiplantae	0.000944364	6	'protein.folding'	14998	19296.2	13845.1	17722.6	7331.8	9419.1	3503.2	4386.8	2883.9	4655.7	5989	10264.7
LOC_Os07g37240	Viridiplantae	0.000944364	6	'PS.lightreaction.photosystem II.LHC-II'	19583.8	18598.9	19280.7	15956.8	11428.4	10024.3	1085.2	1273.9	4310.1	3923.3	9632.5	9439.2
LOC_Os06g49640	Streptophyta	0.000944364	10	'not assigned.unknown'	17470.9	18272	19598	17733.9	11262.1	10566.4	10347.9	8870.5	4727.7	4998.9	5817.1	5430.1
LOC_Os09g26620	Embryophyta	0.000944364	16	'development.unspecified'	9553.1	9981.9	15165.3	12845.8	17438.1	16275.6	34619.1	21690.4	22409.2	20764.2	11960.3	12282.8
LOC_Os01g68790	Prokaryotic	0.000944364	14	'RNA.RNA binding'	2284.1	1715.7	13589	10437.4	15479.7	11424.1	6415.6	5384.8	3316.9	2851.4	1644.4	1281.1
LOC_Os05g24550	Archeaplastidia I	0.000944364	10	'protein.degradation.cysteine protease'	16541.6	15711.3	19429.2	18073.8	17397.1	15843.9	14702.1	12798.7	9088.4	8169.8	5594.1	4742.4
LOC_Os07g44330	Archeaplastidia II	0.000944364	2	'signalling.in sugar and nutrient physiology.pyruvate dehydrogenase kinase'	16331.3	17029.2	9722.4	9093.8	2459.3	2261.2	4725.4	4065.5	8609.3	8432	16351.9	18293.9
LOC_Os11g06720	Specific	0.000944364	10	'not assigned.unknown'	14540.8	16703.5	20790.9	19049	20035.2	17856.3	14467.1	13196.1	9906.6	10316.1	8345.9	8689.3
LOC_Os06g50300	Prokaryotic	0.000944364	2	'stress.abiotic.heat'	16139.8	16127.8	11173.2	9270.4	10242.5	8119.9	7980.8	6064.1	15740.2	12647.5	19012.8	17353.7
LOC_Os11g39020	Prokaryotic	0.000944364	4	'transport.ABC transporters and multidrug resistance systems'	11161.9	9753.9	7226.6	7085.3	2669.6	2057.5	2353.2	1888.7	6723.4	5751.2	13322.5	12087
LOC_Os03g08470	Archeaplastidia I	0.000944364	10	'RNA.regulation of transcription.AP2/EREBP, APETALA2/Ethylene-responsive element binding protein family'	8853.4	9979.7	13036	13287.7	8887.4	9302.6	6269.8	6512.6	2904.3	3260.7	2759.7	3039.9
LOC_Os12g08760	Viridiplantae	0.000944364	2	'RNA.regulation of transcription.unclassified'	16387.7	15979.3	10907.8	10602.3	2950.4	2633.3	3240.3	3675.2	7352	6822.9	16334.2	16860.7
LOC_Os10g38110	Archeaplastidia I	0.000944364	8	'misc.cytochrome P450'	9674.4	10970.7	11991.4	10888.7	6217.7	6784.4	3807.2	3175.1	3902.5	4127.9	4486.3	4725.9
LOC_Os09g36040	Viridiplantae	0.000944364	10	'misc.rhodanese'	5508.9	5566.4	10627.3	7725.8	7911.1	5775.2	1762.8	2536	1039.1	1827.3	756	1762.7
LOC_Os02g07930	Archeaplastidia II	0.000944364	4	'not assigned.unknown'	8113.1	9047.8	3927.1	4835.3	628.4	730.8	1745.2	1960.3	3185.4	3607.5	7096.8	8741
LOC_Os01g71590	Specific	0.000944364	10	'not assigned.unknown'	9862	7815	12607.5	10450.2	12235.6	10479.8	6957.9	6363.8	5773.9	5021.7	5098.5	3880
LOC_Os03g27120	Archeaplastidia I	0.000944364	10	'protein.degradation'	10036.3	9785.1	10179.3	9943.4	9920.4	9918.2	6946.5	6216.1	4598.8	4735.3	4391.4	5090.8
UniRef90_Q0J681	Specific	0.000944364	14	No Annotation	12829.7	14370.8	13299.1	14551.7	20747.3	20977.8	17844.1	18596.4	14260.4	15389.1	10001.4	10769.7
LOC_Os01g50622	Prokaryotic	0.000944364	14	'stress.abiotic.touch/wounding'	300.1	273.1	3673.6	3712.3	11685.1	10847.4	6127.5	5088	3686.3	3481.8	723.3	482.3
LOC_Os08g45190	Prokaryotic	0.000944364	4	'PS.lightreaction.cyclic electron flow-chlororespiration'	7437.2	8070.2	4224.2	4554	2143.6	2253	1173.3	1201.1	4171.1	4627.1	7535.1	9284.9
LOC_Os03g22370	Streptophyta	0.000944364	6	'not assigned.unknown'	19993.1	21333.1	19643.2	19067.5	16164.7	15159.1	11992.6	11232.8	16186	15608.8	15894.6	18844.5
LOC_Os01g13390	Archeaplastidia II	0.000944364	2	'not assigned.unknown'	5533.8	5712	3433.5	3714.3	1833.3	1557.3	1208.3	1591.2	6106.5	5525.5	10469.7	11314.5
LOC_Os06g13560	Archeaplastidia I	0.000944364	4	'hormone metabolism.salicylic acid.synthesis-degradation.synthesis.methyl-SA methylesterase'	11903	11123.3	8011	7228.3	3841.3	3546.5	6593.6	5405.2	6760	6587.8	10736.4	9475.6
LOC_Os01g68020	Specific	0.000944364	10	'protein.degradation.ubiquitin.E3.BTB/POZ Cullin3.BTB/POZ'	4154.5	4413.2	4845.3	6015.4	5569.3	5533.6	1407.4	1599.8	849.5	993.9	751.4	882
LOC_Os04g53740	Archeaplastidia I	0.000944364	6	'redox.thioredoxin'	11939.3	10277.7	11846.7	9655.6	7372.3	5932.3	5688.4	4384.3	6543	5396.5	7618.1	6168.6
LOC_Os05g02530	Archeaplastidia II	0.000944364	8	'redox.ascorbate and glutathione.ascorbate'	8906	7497.3	12391.5	10340.7	8447.2	6889.2	4415.3	3823.5	5163.6	4415.7	6089.5	5585.6
LOC_Os01g14950	Archeaplastidia I	0.000944364	22	'protein.targeting.nucleus'	8068.7	8751.8	7834.5	8143.6	8298.7	9041.9	11481.1	11361.2	13563.8	12272.5	11946.7	12937.9
LOC_Os05g47560	Archeaplastidia I	0.000944364	4	'protein.postranslational modification'	6885.7	5207.3	6332.8	4571.2	1292.1	1416.3	1193.2	1505.2	3519.1	2600.2	6703.1	4984.1
LOC_Os12g05050	Viridiplantae	0.000944364	4	'metal handling'	9057.1	9351	7771.8	7983.6	4266.9	3775.1	3989.8	3758.9	4350.9	4724.6	6118.6	6072.5
LOC_Os11g09280	Embryophyta	0.000944364	12	'redox.thioredoxin.PDIL'	4273.6	3494.8	8109	6942.8	7186.2	7136.7	6945.7	5875.4	4070.7	3574.6	1767.4	1730.6
LOC_Os03g59360	Gymnospermae	0.000944364	20	'RNA.regulation of transcription.putative transcription regulator'	6004.1	6845.6	6507	7123.8	8118	8481.8	10356.7	10594.6	11052.7	10911.7	9366.7	10780.8
LOC_Os02g37060	Embryophyta	0.000944364	6	'not assigned.unknown'	11701.7	11503.2	11139.5	10465.7	10770.2	9411.1	4372.5	4240.7	7327.2	6580.8	8962.5	8286.5
LOC_Os04g33190	Prokaryotic	0.000944364	4	'lipid metabolism.FA synthesis and FA elongation.acyl coa ligase'	6815.9	5847	5207.8	4872	2949.3	2710.1	2680.1	2108.2	4956.6	4458.6	9515.2	8594.6
LOC_Os06g49110	Prokaryotic	0.000944364	2	'tetrapyrrole synthesis.ALA dehydratase'	6207.6	7303.7	4945.2	4735.8	1671.5	1943.7	1928.9	2061	4113.6	4451.8	7485.5	8801.3
LOC_Os01g46380	Prokaryotic	0.000944364	22	'amino acid metabolism.synthesis.branched chain group.common.ketol-acid reductoisomerase'	5120	5907.6	4602.5	4628.5	6107.9	6258.7	8172.7	8363	9230.3	8829.3	8555.9	9104.8
LOC_Os08g34720	Prokaryotic	0.000944364	12	'amino acid metabolism.synthesis.serine-glycine-cysteine group.serine.phosphoglycerate dehydrogenase'	2089.4	2648.5	3025.3	3788.2	5025.1	6187.7	3743.9	4376.5	1746.3	2010.7	1013.4	2021.5
LOC_Os05g40010	Specific	0.000944364	16	'lipid metabolism.lipid transfer proteins etc'	3232.2	3873	5203.1	5019.1	10228.8	9107.4	7185.1	6546.3	6860.1	5910.5	4014	4472.5
LOC_Os02g36570	Prokaryotic	0.000944364	2	'stress.abiotic'	4934.5	3994.5	2716.8	2076.9	1797	1795.7	1611.4	1308.8	4317.3	3771.6	6510.5	6064.5
LOC_Os05g02520	Streptophyta	0.000944364	10	'development.storage proteins'	5768.7	5527.2	6875.2	6555.9	7117.8	6386.7	3653.4	3801.2	3588.1	3442.5	3463.2	3148.9
LOC_Os04g17100	Viridiplantae	0.000944364	4	'transport.misc'	7187.9	7746.9	7035.8	7336.5	4899	4807.4	4344.4	4193.2	5877.8	6221.3	9397.4	9015
LOC_Os01g69100	Gymnospermae	0.000944364	14	'not assigned.unknown'	6041.4	5043.7	7510.3	6260.2	8993.1	7546	8001.7	6832	5356	4343.2	4111.2	3101.1
LOC_Os03g51530	Specific	0.000944364	8	'not assigned.unknown'	4242.6	5864.9	4391.7	6278.9	3167.8	3581.9	662.8	1176.7	1250.1	1660.9	2433	3079.2
LOC_Os05g46460	Prokaryotic	0.000944364	2	'not assigned.no ontology'	5715.6	5745.8	4273	3983.2	1703.8	1729.2	2311.7	1506.2	4834.7	4120.1	5853.1	5203.6
LOC_Os06g09570	Archeaplastidia I	0.000944364	22	'signalling.G-proteins'	4041.6	3921.8	3667.9	3646.1	4905.3	4952.6	6499.1	6436.2	7319.6	7073.9	6851.6	7278.2
LOC_Os04g42250	Streptophyta	0.000944364	2	'secondary metabolism.phenylpropanoids.lignin biosynthesis.HCT'	11371.9	11270.8	9634.4	8737.7	5991.1	5439.1	9258.5	8308.9	11002.2	9524.3	11068.6	11340.4
LOC_Os02g57160	Prokaryotic	0.000944364	2	'not assigned.no ontology.ABC1 family protein'	5433.3	5386.3	3099	3643.9	1498.1	1463.7	1349.4	1110.7	3363.7	3816.2	6285.7	5651.5
LOC_Os03g63360	Prokaryotic	0.000944364	10	'mitochondrial electron transport / ATP synthesis.cytochrome c oxidase'	4627.3	5440.7	6276.1	6395.3	5760	6190.8	2704.5	3719.5	2840.1	2990	3082.6	3854.9
LOC_Os12g05650	Archeaplastidia I	0.000944364	12	'amino acid metabolism'	13281.9	12883.2	13947.4	13492.2	15822	14779.2	16528.5	13073.1	12548.5	12407.9	10444.1	10814
LOC_Os03g24590	Archeaplastidia I	0.000944364	2	'RNA.regulation of transcription.unclassified'	4088.7	4869.7	2068	3307	1420.6	1756.1	966.3	1589.2	2609.6	3662.4	4306.1	5979.3
LOC_Os05g07860	Archeaplastidia I	0.000944364	6	'not assigned.unknown'	9072.3	8536.8	8055.9	9060.3	8024.7	7673	3054.9	3281.9	3594.6	3331.7	5716.1	5531.1
LOC_Os10g38910	Prokaryotic	0.000944364	14	'not assigned.unknown'	1187.4	1348.2	3248	4220.8	7378.2	7896.9	1487.6	2395.6	1383.6	1714.4	527.1	768.2
LOC_Os03g20640	Streptophyta	0.000944364	12	'not assigned.unknown'	2993.8	3730.7	5321	5857.4	5574.8	5940.3	2426.7	3542.2	2281.9	2672.4	1615	2033.8
LOC_Os05g01470	Streptophyta	0.000944364	2	'amino acid metabolism.synthesis.aspartate family.methionine.methionine S-methyltransferase'	6521.3	6734.9	5409.1	5599.6	4539.4	4663.9	4122.8	3941	6208.9	6660.9	8552.5	9181.5
LOC_Os12g04270	Prokaryotic	0.000944364	8	'protein.assembly and cofactor ligation'	9421.5	8937	9530.7	8694.6	7852.2	8645.9	6966.8	6805	6127.7	6119	6355.5	6917.7
LOC_Os02g14430	Streptophyta	0.000944364	22	'misc.peroxidases'	774.7	889.7	291.8	309.3	345.7	289.8	1345.4	1216.3	1461.5	1538.7	1102.4	1311.2
LOC_Os03g53860	Streptophyta	0.000944364	6	'misc.gluco-, galacto- and mannosidases'	4082.6	4045.2	3847.7	4179.7	1506.1	1395.9	1177.2	843.7	1603.8	1424.3	2363.2	2359.2
LOC_Os04g30730	Specific	0.000944364	14	No Annotation	9604.5	9406.5	11378.3	10947.7	12447	11781.3	11351.1	11336.6	9881.6	8791.7	8250.6	8922.3
LOC_Os03g05780	Archeaplastidia I	0.000944364	4	'secondary metabolism.phenylpropanoids.lignin biosynthesis.4CL'	6524.8	6744.2	5439	5751.7	3912.4	3781.6	4166.2	3645.9	4417	4355.7	6551.2	7063.4
LOC_Os07g46670	Streptophyta	0.000944364	14	'stress.abiotic.drought/salt'	2980.6	3389	3924.2	3861.1	6868.7	8505.4	4467	6846.1	3626.5	6013.6	2974.7	3517.7
LOC_Os09g37620	Viridiplantae	0.000944364	10	'misc.oxidases - copper, flavone etc'	1770.9	1859.5	3543.3	3622.7	2413	2472.1	259.5	326.6	198.1	290.2	104.4	119.7
LOC_Os01g28500	Archeaplastidia I	0.000944364	18	'stress.abiotic.unspecified'	4250	4387.8	6234.1	5563.1	7136.4	6116	9664	7486.4	7696.9	7407.5	5801.1	4988.9
LOC_Os10g35370	Prokaryotic	0.000944364	6	'tetrapyrrole synthesis.protochlorophyllide reductase'	6268.9	7021	5728.8	6732.4	4040.5	4594.3	2366.6	2811.8	4459.2	4522.4	4520.8	5349.6
LOC_Os03g53910	Archeaplastidia I	0.000944364	24	'protein.postranslational modification'	4391.9	3616	2605.3	2672.6	3330.7	2821.2	3785.2	3516.7	5841	4850.6	6877.6	6227.7
LOC_Os01g69030	Prokaryotic	0.000944364	4	'major CHO metabolism.synthesis.sucrose.SPS'	4319	4293.6	2309.9	2127.7	1164.3	1277.5	1028.6	871.2	2177.3	2321.5	4647.8	4184.7
LOC_Os02g01100	Archeaplastidia I	0.000944364	20	'transport.amino acids'	1761.8	1610.9	1684.3	1447.7	2729	2334.6	5576.5	4795.2	4141.4	3809.2	3274.4	2803.7
LOC_Os02g57250	Embryophyta	0.000944364	20	'RNA.regulation of transcription.Aux/IAA family'	3007.8	2591.7	2709.1	2440.3	3271.9	2984.4	5911.1	4541.3	6173.4	4850.3	4921.7	4093
LOC_Os10g35870	Archeaplastidia I	0.000944364	12	'redox.ascorbate and glutathione'	4470.5	5774.1	6133.3	7136.3	6179.2	6777.8	5926	6587.5	4344.3	4633.8	3141.3	3770.8
LOC_Os07g37650	Archeaplastidia I	0.000944364	24	'RNA.regulation of transcription.unclassified'	3704.8	4422.6	3528.1	4004.2	2862.1	3356.5	5413.2	5366.4	6599.8	6799.6	7094.1	8387.3
LOC_Os06g14350	Archeaplastidia I	0.000944364	4	'development.unspecified'	3533.4	4084.5	2690.4	3642.7	1486.3	2143	485.8	830.9	1590.7	2113.1	3039.3	4028
LOC_Os04g42380	Archeaplastidia I	0.000944364	20	'protein.synthesis.ribosomal protein.eukaryotic.40S subunit.S11'	3125	2983.4	2969.4	3013.6	3793	3508.4	5092.9	4338.8	5839.6	5275.7	5363.6	4958.4
LOC_Os09g31120	Archeaplastidia I	0.000944364	8	'not assigned.no ontology'	2480.7	2353.3	3425.3	2885	1472.5	1481.9	398.4	444.5	440.6	440.8	428	473.7
LOC_Os02g50174	Archeaplastidia I	0.000944364	12	'development.unspecified'	5330.4	4961	6331.5	5995.7	6546.2	6069.7	4849.3	4449.1	3625.3	3336.3	2860.9	2503.3
LOC_Os07g28610	Prokaryotic	0.000944364	6	'PS.lightreaction.photosystem I.PSI polypeptide subunits'	9106.3	9355.8	8746.5	8117.4	9020.3	7440.6	4290.1	3973	6670.6	6095.6	7473.6	7282.8
LOC_Os01g50840	Angiospermae	0.000944364	10	'protein.degradation.ubiquitin.E3.SCF.FBOX'	2388.7	2181.8	2648.6	2565.8	2626.8	2421	1381.7	991.1	466.6	497.3	296.2	274.5
LOC_Os01g65692	Specific	0.000944364	12	'not assigned.unknown'	1732.2	1690.5	2855.3	4791.2	3644.2	3793.3	1556.1	2155.2	932	1041.4	1006.3	718.9
LOC_Os05g29170	Specific	0.000944364	10	'not assigned.unknown'	2808.3	2747.1	3869.4	4338	3006.7	2801.4	2048.1	2031.1	891.3	1134.9	758.4	862.7
LOC_Os02g09490	Prokaryotic	0.000944364	6	'secondary metabolism.phenylpropanoids.lignin biosynthesis.CAD'	9595.3	8534.8	7831.2	7716.8	7272.1	6086	5814.3	5976.7	5930.8	4980.3	7256.4	7263.2
LOC_Os11g17540	Specific	0.000944364	10	'misc.misc2'	4432.3	4057.1	5586	5187.4	4515.9	4210.8	3130.6	2978	2963.4	2735	2350	2150.9
LOC_Os07g28480	Archeaplastidia I	0.000944364	6	'misc.glutathione S transferases'	5474.9	5952	4801.9	5484	3733.5	3968.5	1797.6	2048.5	3247.3	4304.9	3912.1	4779.6
LOC_Os03g08440	Archeaplastidia I	0.000944364	18	'protein.synthesis.ribosomal protein.eukaryotic.40S subunit.SA'	4425	5120.3	5425.7	6300.2	6978	7749.1	8094.8	8209.1	7121.1	7557.3	6108.4	7180
LOC_Os02g56900	Archeaplastidia I	0.000944364	2	'not assigned.unknown'	4741.4	4649.2	2900.7	3109.6	3020.9	2873.1	2534.7	2300	3937.2	4344.9	5098.4	5142.4
LOC_Os06g49250	Viridiplantae	0.000944364	12	'transport.peptides and oligopeptides'	3719.7	3260.9	5452.9	5332.6	4886.6	4628.2	3822.5	3577.9	3210.5	2855.8	1950.7	1695.1
LOC_Os02g52650	Archeaplastidia II	0.000944364	4	'PS.lightreaction.photosystem I.LHC-I'	4467.4	3966.6	3333.5	2770.9	2538	2084.7	1076.3	1110.7	3264.9	3096.7	5079.7	4388.2
LOC_Os12g36830	Specific	0.000944364	18	'not assigned.unknown'	1363	1273.7	2260.1	1903.9	4079.4	3363.1	4667.8	3697.7	4439.7	3195.2	3281.8	2542.7
LOC_Os09g24590	Specific	0.000944364	16	'not assigned.unknown'	2531	2437.3	3853.7	4242.1	4239.3	4640.2	6867.6	7748	4065.6	5410.1	2814.6	4065.1
LOC_Os04g53170	Archeaplastidia I	0.000944364	10	'RNA.regulation of transcription.Global transcription factor group'	3143.2	3367.6	4205.9	4761.2	3813.3	4009.4	3292	2780.1	2290.3	1960.4	1331.8	1263.2
LOC_Os06g51029	Prokaryotic	0.000944364	6	'protein.degradation.metalloprotease'	7686.5	6839	7271.2	6459.6	6471.7	5734.1	3800.8	3823.2	5277.1	4685.7	6487.6	5686
LOC_Os03g49900	Archeaplastidia I	0.000944364	10	'protein.degradation.ubiquitin.E3.RING'	4650.2	4159.1	5386.8	4746	4287.7	3798.8	3323.4	2860	2448.4	2520.3	2722.3	2429.1
LOC_Os05g19910	Angiospermae	0.000944364	6	'not assigned.no ontology'	3489.9	3221.8	2955.1	2707.4	1431.2	1443.6	521.9	550.6	534.4	586	711.5	710.1
LOC_Os03g06200	Viridiplantae	0.000944364	12	'amino acid metabolism.synthesis.serine-glycine-cysteine group.serine.phosphoserine aminotransferase'	3224.3	3302.3	4742.2	4833.2	4564.6	5177.9	4835.8	4318.8	2980.1	2895.2	2721.3	2791.3
LOC_Os03g43430	Prokaryotic	0.000944364	10	'not assigned.no ontology'	4399.6	4033.7	5410.8	5615.4	5580.4	5178.2	3824.5	3873.9	3618.4	3450.8	2306.1	2473
LOC_Os06g39906	Viridiplantae	0.000944364	12	'not assigned.unknown'	3095.8	2562.8	4911.7	4315.5	4755.9	4308.9	3144	2839	2594.4	1967.6	1965	1402.7
LOC_Os04g38390	Embryophyta	0.000944364	8	'not assigned.no ontology'	6321.7	6181.8	7016	7139.8	6876.9	5810.5	5028.9	4769.2	4857	4518.1	5245.2	4823.4
LOC_Os02g10640	Archeaplastidia I	0.000944364	10	'protein.degradation.ubiquitin.proteasom'	4146	3634.4	5723.3	5112.2	5100.1	4691.3	3936.8	3631.7	3024.3	2959	2686.2	2296.1
LOC_Os04g48710	Specific	0.000944364	14	'not assigned.unknown'	2479	2496.8	4242.5	4114.8	4453.1	4239.3	3963.7	4107.7	2845	2912.1	1847	1860
LOC_Os09g12540	Archeaplastidia II	0.000944364	2	'PS.lightreaction.photosystem II.LHC-II'	3104	3379.3	2264.8	2449.5	1364.1	1533.2	918	887.2	2276.2	2633.5	3589	4310.3
LOC_Os02g09510	Prokaryotic	0.000944364	4	'misc.UDP glucosyl and glucoronyl transferases'	4900.9	6735.5	3808.3	5413.4	3045.2	3600.2	2739.5	2849.6	3265.6	3627.9	3980.4	5013.1
LOC_Os05g04550	Prokaryotic	0.000944364	2	'protein.postranslational modification'	2789.5	2537.7	1040.9	885.4	996	872.5	1535.8	1249.5	2418.2	2326.5	4156.3	3904.7
LOC_Os10g42040	Specific	0.000944364	16	'not assigned.unknown'	251.7	208.3	491.6	404.7	3007.5	2405.8	2045.7	1994.8	1300.6	1300.2	300.1	408.7
LOC_Os01g20830	Specific	0.000944364	16	'metal handling.binding, chelation and storage'	1424.1	1716.2	2232	2378.8	3192.2	3401.3	3780.5	3924.4	3814.5	3631.3	1956.5	2060.5
LOC_Os11g29190	Archeaplastidia I	0.000944364	18	'protein.synthesis.ribosomal protein.eukaryotic.40S subunit.S5'	4887.6	5606.7	6085.5	6396.1	6362.7	6667.4	9053.1	8027.2	8035.2	7509.6	6220.5	7040.1
LOC_Os10g33540	Streptophyta	0.000944364	8	'lipid metabolism.lipid degradation'	2246.7	2810.4	2781.9	3505.7	1740.2	2188.1	561.1	930.7	873.2	989	955.7	1105.3
LOC_Os02g57020	Angiospermae	0.000944364	4	'not assigned.unknown'	5810.4	6209.2	4944.3	5138.2	3949.5	4034.7	2493.4	2578.2	4374.9	4300	4307.3	4603.9
LOC_Os03g16910	Streptophyta	0.000944364	6	'stress.abiotic'	5424.7	5272.9	5150.1	5047	4718.8	5154.6	2413.5	2521	3303.4	3454.5	4575.3	4757.9
LOC_Os02g36490	Specific	0.000944364	4	'transport.sugars'	3668.7	3290.4	2316.7	2281.1	800.3	730.5	1802.6	1256.5	2183.4	1911.9	3399.9	3025
LOC_Os03g31310	Embryophyta	0.000944364	20	'not assigned.no ontology'	2250.7	2455.6	2140.4	2375.1	2324.2	2661.3	3884.4	4090.2	4003.2	4004.3	3062.2	3195.9
LOC_Os02g10350	Viridiplantae	0.000944364	2	'stress.biotic.signalling.MLO-like'	2434.3	2779.4	2238.4	2054.5	1233.4	1027.9	1071.3	818.1	2369.7	2026.7	4997.5	4980.2
LOC_Os07g46750	Archeaplastidia I	0.000944364	16	'protein.synthesis.elongation'	9666.7	10691.8	11721.4	11923.8	13107.3	12908.2	14182.3	12512.5	11963.7	12296.3	10856.7	12296
LOC_Os11g24450	Archeaplastidia I	0.000944364	4	'transport.metabolite transporters at the mitochondrial membrane'	2250	1682.2	1488.5	1066.4	1020.2	922.7	419.8	861.7	1468.1	1391.2	2595.9	1835.3
LOC_Os07g38730	Archeaplastidia I	0.000944364	14	'cell.organisation.cytoskeleton.mikrotubuli'	4301.8	4332.1	5478	5008.8	7717.3	6935.2	5971.5	5806.1	4835.2	4380.9	4965	4313.4
LOC_Os05g27940	Archeaplastidia I	0.000944364	18	'protein.synthesis.ribosomal protein.eukaryotic.40S subunit.S7'	5740.6	6221	7740.2	7324.4	7630.7	7406	9597.8	9659.1	7748.6	8284.7	6851.1	7401.3
LOC_Os01g12200	Archeaplastidia I	0.000944364	12	'not assigned.unknown'	3980.9	3795.6	5157.4	4848.5	5476.9	5073.5	3214.7	3189.4	2633.7	2886	2059.7	1931.1
LOC_Os01g53240	Embryophyta	0.000944364	8	'stress.abiotic.drought/salt'	4264.7	4127.8	3652	3800.9	2392.3	2494.6	2317.4	2268	1525.8	1562.3	2295.2	2340.4
LOC_Os01g41900	Archeaplastidia I	0.000944364	4	'RNA.regulation of transcription.MYB-related transcription factor family'	3709.2	3445.8	2804.3	2644.2	1491.7	1361.9	1581	1547.7	2053.5	1575	3036.9	2809.1
LOC_Os07g12650	Archeaplastidia I	0.000944364	14	'protein.synthesis.ribosomal protein.eukaryotic.40S subunit.S12'	5090.5	5842.5	6803.2	7171.1	7349.6	7697.5	6487.1	6809.1	5873	6230.9	5190.4	5383.6
LOC_Os03g17084	Specific	0.000944364	14	'DNA.synthesis/chromatin structure.histone.core.H2B'	6400.2	6021.3	7140.5	6968	7208.8	7008.9	8590.5	8025.6	6735.5	6575.6	5529.8	5036.2
LOC_Os07g05040	Streptophyta	0.000944364	20	'metal handling'	429.6	654.2	490.8	600.8	1650.5	1852.8	2235.5	2541.4	2417.9	2876.7	1342.7	2044.7
LOC_Os09g21770	Archeaplastidia I	0.000944364	20	'RNA.regulation of transcription.Chromatin Remodeling Factors'	3845.5	3109.9	3693.1	3303	4135.9	3625.8	5058.8	4818.8	5692.4	5120.9	4900.8	4742.7
LOC_Os07g11970	Archeaplastidia I	0.000944364	18	'misc.cytochrome P450'	926.9	976.3	1307.5	1398.8	1742.6	1907.9	3871.5	3424.9	3268	3513	2133.1	2534.7
LOC_Os11g01170	Archeaplastidia I	0.000944364	22	'cell.organisation.cytoskeleton.mikrotubuli.organizers.tonneau'	4635.9	4365.8	4355.7	3940.3	4348.8	3912.8	5579.6	5305.7	6148.9	5620.9	5916.7	5545.7
LOC_Os07g08290	Specific	0.000944364	8	'not assigned.unknown'	3541.1	3128.5	3750.3	3438.2	2612.2	2278.1	1973.7	1773.3	1929.5	1726.2	2061.4	1767.6
LOC_Os04g41620	Embryophyta	0.000944364	14	'stress.biotic'	2544.7	2582.7	3727.8	4112.6	5036.4	5015.2	3444.1	3900	3401	3836.8	2284.4	2383
UR1_Os15927	Specific	0.000944364	20	No Annotation	2996.8	3074.4	2686	2994.8	3367.1	3956.1	4306.4	4490.6	4368	4995.9	4335.3	4614.6
LOC_Os03g15940	Streptophyta	0.000944364	18	'development.unspecified'	3013.1	3662.3	3702.6	3659.5	4167.1	4609.6	5869.4	6314.3	4357.2	5371.3	4290.5	4543.9
LOC_Os01g10580	Streptophyta	0.000944364	10	'RNA.regulation of transcription.C2C2(Zn) CO-like, Constans-like zinc finger family'	1195.7	1250.3	2026.9	2888	1734.2	2162.8	844.5	940	352.2	458.2	150.2	232.2
LOC_Os10g10434	Prokaryotic	0.000944364	20	'protein.synthesis.ribosome biogenesis.Pre-rRNA processing and modifications.misc'	1392.4	1563.5	1532.3	1619.6	1724.1	1651	2821.6	3124.8	3045.2	3009.9	2264.9	2599.6
LOC_Os06g23440	Archeaplastidia I	0.000944364	8	'protein.synthesis.initiation'	3206.4	3168.8	3941.1	3660.4	3509	2964.9	2399.8	1888.8	2184.8	1870.8	2447.6	1914.7
LOC_Os12g39200	Streptophyta	0.000944364	18	'not assigned.unknown'	2359.5	2113.5	3644.2	3046.9	3567.3	3473.5	5469	4440.1	4444.9	4120.4	3398.2	3110.6
LOC_Os08g14570	Prokaryotic	0.000944364	4	'misc.cytochrome P450'	2738	2807.2	2058.3	1785.8	1263.2	1502.9	1296	1158	1707.3	1530.5	3106.5	3148.1
LOC_Os06g12580	Embryophyta	0.000944364	10	'not assigned.unknown'	5860.9	6342.8	6748.5	7046	6725.2	7280.8	5805.9	5781.7	5155.2	5510.5	4866.2	5429.3
LOC_Os01g63990	Viridiplantae	0.000944364	8	'not assigned.no ontology'	4803.3	4459.6	4592.9	4233.6	3696.5	3446	2943.6	2922.6	3023	2858.2	3127.7	3329.1
LOC_Os04g57440	Viridiplantae	0.000944364	10	'protein.degradation.cysteine protease'	3270.5	3312.9	4782.9	3722.7	3388.9	3215.3	2590	2352.6	2291.5	2083.8	2095.6	1531.1
LOC_Os03g07960	Viridiplantae	0.000944364	2	'not assigned.unknown'	1227.5	1757	519	774.6	346.4	448.8	287.6	285.8	1186.7	1477	2305.8	3312.4
LOC_Os02g21660	Archeaplastidia I	0.000944364	18	'protein.synthesis.ribosomal protein.eukaryotic.60S subunit.L10A'	3027.1	3229.8	3555.9	3920.7	4196.4	4245.9	5495.9	5538.7	4257.5	5452.2	3354.8	5149.9
LOC_Os05g11780	Archeaplastidia I	0.000944364	24	'transport.metabolite transporters at the mitochondrial membrane'	3551.4	3446.4	3452.7	3268.9	2891.2	2610.9	4233.3	4092.3	4766.9	4491.9	5860.4	5592.2
LOC_Os06g16420	Archeaplastidia I	0.000944364	4	'transport.amino acids'	3649.2	3823.8	3401.9	3156.3	2254.4	2353.8	1915.6	2182	2062.3	2456.7	3258	3243.5
LOC_Os01g56200	Viridiplantae	0.000944364	10	'stress.biotic.PR-proteins.NPR'	4931.3	5115.3	5274.1	5063.9	4276.8	4640	3999.9	4268.4	3185.8	3614.4	3744.4	3743.2
LOC_Os12g19030	Archeaplastidia I	0.000944364	22	'protein.degradation.ubiquitin.E3.RING'	1591.9	2096.1	1613.9	1421.8	1644	1546.4	2751.9	2578.3	2995.4	3231.5	2422.7	2817.9
LOC_Os09g38920	Viridiplantae	0.000944364	2	'protein.degradation.cysteine protease'	1852.4	2306	1102.6	1479.5	516.2	638.6	453.3	741.8	1096.9	1528.5	2105.7	2974
LOC_Os05g47780	Archeaplastidia I	0.000944364	8	'RNA.regulation of transcription.C2H2 zinc finger family'	2884.3	2537	3165.9	2540.4	1902.7	1999.1	1166.5	1008.5	1361.7	1440.9	1633.1	1487.8
LOC_Os01g47190	Archeaplastidia II	0.000944364	10	'not assigned.no ontology'	848.2	1286.9	1600.3	2171.9	1279	1659.6	453.3	697.3	186.3	222.8	79.7	191.5
LOC_Os04g51680	Gymnospermae	0.000944364	18	'not assigned.unknown'	1473.7	1649.6	1905.5	1713.1	2391.5	2162.8	3049.1	3074.1	2933.7	2898.5	1768.6	1366.9
LOC_Os06g46799	Embryophyta	0.000944364	12	'misc.peroxidases'	1975.9	2043.3	2415.9	2806.8	2696.7	2520.8	1990.8	2597.3	1246.6	1361.2	944.8	1037.9
LOC_Os09g28690	Prokaryotic	0.000944364	20	'lipid metabolism.lipid degradation.beta-oxidation.acyl-CoA thioesterase'	1005.4	1348.5	540.3	634.2	901.4	1135.1	1883.9	2368.3	2308.7	3004.8	1306.4	1705.2
LOC_Os05g45350	Prokaryotic	0.000944364	4	'stress.abiotic.heat'	2342.4	1888.5	1205.7	1021	195.9	186	220.1	190.8	603.3	453.3	1170.7	1142.9
LOC_Os07g47590	Archeaplastidia I	0.000944364	24	'protein.degradation.ubiquitin.E3.RING'	1490.8	1282.6	1433	1030.8	396.9	323.7	1237.2	823.5	2321.3	1954.6	2944.3	2002.6
LOC_Os02g18550	Archeaplastidia I	0.000944364	16	'protein.synthesis.ribosomal protein.eukaryotic.40S subunit.S3A'	9789.2	9126.8	10067.9	9680.4	10806.8	10626.9	11676.5	11219.7	9894.7	10528.8	9704.1	9512.2
LOC_Os02g48964	Archeaplastidia I	0.000944364	22	'development.unspecified'	2782	2924.2	2857.3	2730.4	2132.9	2338.5	3315.5	3364.7	4057.7	4017	3863.9	3760.2
LOC_Os06g06980	Prokaryotic	0.000944364	10	'secondary metabolism.phenylpropanoids.lignin biosynthesis.CCoAOMT'	4953.4	5944.8	5242.1	6008.2	5186.9	5105.1	4598.1	4923.8	3547.4	3503.4	4366.8	4930.8
LOC_Os01g53880	Embryophyta	0.000944364	24	'RNA.regulation of transcription.Aux/IAA family'	4142.5	3712.7	3155.5	3137.1	1912.6	1909.1	4120.7	3568.9	4409.3	3629	5192.2	4216.7
LOC_Os01g14820	Viridiplantae	0.000944364	20	'not assigned.unknown'	1631.8	1595.5	1665.1	1373.9	1898.3	1942.1	2572.4	2549.7	3077.9	2741.7	2900.5	2465.3
LOC_Os02g07790	Archeaplastidia I	0.000944364	18	'protein.postranslational modification'	6701.8	6273.9	6521.8	6595.2	7533.5	7041.3	9012.5	8204.2	7449.8	7864.5	7076.2	7380.8
LOC_Os01g27210	Prokaryotic	0.000944364	18	'misc.glutathione S transferases'	2656.8	2502.4	3392.9	2865.6	3793.5	3092.1	7802.1	6349.7	4133.6	3511.4	3577.6	3023.6
LOC_Os04g32950	Archeaplastidia I	0.000944364	14	'signalling.calcium'	6376.5	6467.8	7089.3	7200.1	7092.6	7435.4	7395.2	7787.6	6380.4	6544.6	5903.6	5524.2
LOC_Os06g47640	Gymnospermae	0.000944364	4	'signalling.calcium'	4153.3	4174.9	3105.3	3334.2	2489.3	2550	1878.5	1728.1	2586.8	2720.8	2632	2877.3
LOC_Os08g04390	Viridiplantae	0.000944364	2	'RNA.regulation of transcription.bHLH,Basic Helix-Loop-Helix family'	7037.3	7605	6791.4	6588.8	5708.9	5718	6579.1	6867.1	6806.1	7606.4	7613.9	7641.5
LOC_Os09g04670	Gymnospermae	0.000944364	12	'not assigned.no ontology'	6077.8	6489.5	6993.2	6531.2	8146.8	7566	5590.8	5779.4	5601.2	5569.8	5177.5	4877.2
LOC_Os04g35180	Prokaryotic	0.000944364	6	'protein.folding'	3910.7	4134.2	4190.7	3945.2	3210	3239.6	2461.6	2190.2	2634	2722.1	3257.5	3079.6
LOC_Os12g19470	Prokaryotic	0.000944364	6	'PS.calvin cycle.rubisco small subunit'	2731.4	3545.9	2427.8	3220.4	2232.3	2309.2	1415.3	1824.4	1692.8	1954.1	2913.4	2650.7
LOC_Os12g03720	Prokaryotic	0.000944364	12	'not assigned.no ontology'	2155.3	1940.4	2970.9	2439.4	2762.2	2635.9	2712.5	2082.1	1680.9	1512.1	1415.9	1227.8
LOC_Os04g05010	Streptophyta	0.000944364	22	'not assigned.unknown'	3119.8	3270.1	1956.1	1998.5	2022.7	2055.3	2686.3	2651.7	4024.8	4252.9	4250	3999.1
LOC_Os05g38880	Specific	0.000944364	14	'not assigned.unknown'	559.7	546.2	861.5	800	2850.8	2388	1780	1551.1	1672.3	1440.1	359.1	323.4
LOC_Os11g04860	Prokaryotic	0.000944364	16	'misc.UDP glucosyl and glucoronyl transferases'	1786.4	1878.1	1867.2	1895.6	2797.4	2953.3	3851.1	3513.7	2355.9	2542.4	2005.5	1905.3
LOC_Os01g65220	Archeaplastidia I	0.000944364	12	'RNA.processing.ribonucleases'	1854.2	1751.3	2804.5	2728.9	2649.3	2637.9	2128	1836.7	1628.4	1546.8	1323.7	943.3
LOC_Os04g46750	Streptophyta	0.000944364	10	'not assigned.no ontology'	1381.6	1615	1999.8	1996.7	1514.9	1793.6	1029.2	1217.5	696.6	814.7	495.1	475.9
LOC_Os01g68650	Viridiplantae	0.000944364	10	'not assigned.unknown'	905.8	1108.1	1062.3	1404.1	1193.7	958.5	146.5	182	132.8	133.3	152.2	151.2
LOC_Os05g07870	Archeaplastidia I	0.000944364	4	'transport.metabolite transporters at the envelope membrane'	2430.9	2245.8	1451.4	1369.9	513.1	463.7	541.4	399.7	661.5	569.4	1410.4	1041.9
LOC_Os08g25799	Archeaplastidia II	0.000944364	22	'RNA.regulation of transcription.G2-like transcription factor family, GARP'	3449.2	3389.7	2905.4	2860.6	3718.4	3501.8	4034.3	3991.5	4324.4	4510.5	4377.2	4234.9
LOC_Os06g30310	Archeaplastidia I	0.000944364	12	'major CHO metabolism.degradation.starch.glucan water dikinase'	2735.9	2119	3183.4	2961.6	4278.1	4148.9	3012.7	2838.4	2704.8	2281.2	2398.2	1838.2
LOC_Os03g29740	Archeaplastidia I	0.000944364	12	'RNA.processing'	2295.6	1736.1	2547.5	2074.7	3956.4	2775	2330.2	2183.8	1558.4	1481.5	1527.5	1027.7
LOC_Os03g01880	Archeaplastidia I	0.000944364	6	'mino acid metabolism.degradation.aspartate family.lysine.lysine decarboxylase'	2995.6	2251.5	1944.4	1427.8	1545.5	1302	301.4	230.4	546.7	434.6	965.9	643.3
LOC_Os06g03690	Archeaplastidia I	0.000944364	22	'RNA.RNA binding'	3748.3	3294	2715.4	2655.1	2967	2850.9	3622.6	3438.7	4414.2	3879.5	4418.5	3896.4
LOC_Os02g31100	Streptophyta	0.000944364	10	'not assigned.unknown'	1305.9	1554.4	1791.9	2228.2	1728.4	1608	987.3	1433.3	672.6	780.5	505.6	576.8
LOC_Os03g60820	Archeaplastidia II	0.000944364	2	'transport.sugars'	3693.2	3351.5	3074.7	2968.7	2473.9	2484.5	2546	2404.6	3408.3	3399.8	3787.5	3692.2
LOC_Os01g05140	Gymnospermae	0.000944364	20	'not assigned.unknown'	1981.1	2345.8	1944.9	2296.4	2487.8	2426	3146	4025	2952.3	3581.7	2688.6	3132.3
LOC_Os01g70210	Archeaplastidia II	0.000944364	2	'protein.targeting.secretory pathway.unspecified'	3592.9	3641.6	3440.6	2818.6	2619.7	2463.5	2871.8	2157.1	3062.5	2890.7	4363.8	3972.5
LOC_Os09g04730	Archeaplastidia II	0.000944364	10	'misc.short chain dehydrogenase/reductase (SDR)'	3968.5	3898.3	4287.9	4022.1	4137.3	3979.3	3123	3411	3223.2	3066.7	3101.4	2862.5
LOC_Os06g04780	Archeaplastidia I	0.000944364	22	'not assigned.unknown'	1755.2	1723.4	1572.9	1524.9	1539.2	1990.5	2528.5	2519.5	2593.2	2922.4	2002.3	2532.6
LOC_Os05g34830	Embryophyta	0.000944364	24	'development.unspecified'	1480.4	1146.6	1103.8	1281.1	1127.1	907.4	2019.4	1471.8	2263	2186.1	2720.3	2897.3
LOC_Os02g46640	Prokaryotic	0.000944364	24	'stress.abiotic.heat'	2454	2291.5	2153.7	2174.5	1809.6	1734.5	2457.5	2216.1	3445.1	3113.8	3351.7	2993.8
LOC_Os05g34270	Embryophyta	0.000944364	16	'signalling.receptor kinases.leucine rich repeat X'	3267.8	3173.1	3498.6	3234.5	4274.6	4294.6	5174.8	4461.5	3996.5	3661.4	3767.5	3426.1
LOC_Os02g58340	Prokaryotic	0.000944364	12	'protein.degradation'	3006.7	2528.5	3670.2	3171.6	3404.6	3406.9	2622.2	2216.7	2055.8	2054.6	2031.7	1953.8
LOC_Os01g62460	Embryophyta	0.000944364	4	'development.unspecified'	3483.2	3260.3	3153.5	3090.6	2564.9	2729.1	2258.4	1852.9	3148.3	2898.1	4083.4	3767.8
LOC_Os01g41010	Streptophyta	0.000944364	20	'development.unspecified'	598.1	471.7	606.1	518.6	1140.2	1052.1	1482.2	1435.2	1975.1	1721.2	1689.1	1387.5
LOC_Os06g03940	Archeaplastidia I	0.000944364	24	'protein.degradation.AAA type'	1637.7	1778.4	1517	1588.8	1273.6	1462.9	3033.3	2732.3	3147.6	2804	3168.9	3346.8
LOC_Os01g13370	Streptophyta	0.000944364	22	'development.unspecified'	1511.5	1308.2	1156.9	1154.5	1367.9	1226.8	2314.9	1774.6	2417.1	2027.9	2446.6	1890.2
LOC_Os04g35170	Gymnospermae	0.000944364	10	'not assigned.unknown'	1594.6	1521.9	2511.3	2174.6	1759.4	1519.8	1312.5	1021.2	897.6	779.8	880	661.3
LOC_Os02g19820	Archeaplastidia I	0.000944364	12	'development.unspecified'	4337	4772.9	4909.9	4950	6862.9	7313.4	4944.2	4854.6	3722	4238.2	4172.9	4683.1
LOC_Os03g54150	Streptophyta	0.000944364	22	'not assigned.unknown'	3014.3	2907.2	2797.8	2422	2747.8	2618.7	3615.9	3222.7	4253	3565.2	3862.9	3522.1
LOC_Os08g29530	Streptophyta	0.000944364	12	'RNA.RNA binding'	2166.5	1982.1	2462.6	2309.2	3145.7	2752.8	1369.8	1267.5	1285	1181.4	1168.5	954.1
LOC_Os01g61430	Archeaplastidia I	0.000944364	20	'RNA.regulation of transcription.unclassified'	1507.5	1511.2	1548.6	1436.4	1779.1	1537.8	2288	2426.6	2678.8	2406.4	2279.4	2289.2
LOC_Os05g42230	Viridiplantae	0.000944364	20	'stress.abiotic.unspecified'	1027.3	1202.2	1008.4	987.3	1958.7	1836.1	2251.6	1978.4	2037.8	2079.1	2016.6	2038.1
LOC_Os01g42190	Archeaplastidia I	0.000944364	10	'stress.abiotic.heat'	112.6	183.7	1020.4	862.8	2254.2	2083.4	178.1	96.3	28.8	30.7	37.1	52.5
LOC_Os01g15520	Embryophyta	0.000944364	20	'not assigned.unknown'	1133.4	1031.3	1297.2	1396	1872.7	1902.8	2117.1	2288.9	2410.6	2398.9	1962.2	2131.1
LOC_Os01g60730	Archeaplastidia I	0.000944364	12	'protein.degradation.ubiquitin.E3.RING'	98.2	146	929.7	914.3	1515.4	1421.5	146.4	125.8	78.8	147.2	36.3	12.4
LOC_Os01g28450	Archeaplastidia I	0.000944364	18	'stress.abiotic.unspecified'	111.7	148.6	477.9	579.9	906.8	1277.2	1800.5	1207.1	1442.6	1660.1	1072.9	1068.3
LOC_Os02g42890	Viridiplantae	0.000944364	12	'redox.ascorbate and glutathione'	2321.6	2286.2	2656.6	2900.9	2858.6	2914.7	1475.2	1276	1229	1222.8	1009.5	1054
LOC_Os03g56930	Specific	0.000944364	6	'not assigned.unknown'	2103.4	3517.7	530.6	1533.7	4.4	33.6	1.4	6.1	5.5	23.9	337.1	765.1
LOC_Os06g07820	Specific	0.000944364	24	'RNA.regulation of transcription.BSD domain containing family'	2214.5	2484.2	1827.6	2136.3	1680.2	1725.9	3509.6	3339	3378.3	3686.3	4046	4090.2
UR1_Os9573	Specific	0.000944364	18	No Annotation	1932.3	2030.6	2273.1	2239.1	2748.9	2574.5	3210.1	3035.5	3602.4	3067.5	2936.7	2486.9
LOC_Os08g25090	Archeaplastidia I	0.000944364	14	'protein.folding'	1495.9	1253	2229.1	1840.8	2413.8	2097.8	1971.7	1651	1637.4	1434.4	1033.1	747.5
LOC_Os12g15420	Archeaplastidia I	0.000944364	22	'RNA.RNA binding'	374.3	415.5	375.4	356.9	333.4	433.8	579.9	625.5	835.2	838.9	804.4	697.3
LOC_Os11g47830	Specific	0.000944364	22	'RNA.processing.splicing'	1441.5	1327.1	1231.9	1129.5	1568.1	1382.1	2100.5	1945.6	2261.5	2149.4	2203.5	2039.2
LOC_Os01g14610	Archeaplastidia I	0.000944364	22	'DNA.synthesis/chromatin structure'	1214.7	1386.6	990.3	1304.7	1263.3	1241.6	1758	1683.2	2295.8	2193.4	1980	2077.1
LOC_Os01g51290	Archeaplastidia I	0.000944364	2	'signalling.receptor kinases.extensin'	1359.6	1065.1	914.8	578.9	510.3	450.6	746.7	510.6	1424.5	992.1	1886.6	1348.5
LOC_Os08g33340	Archeaplastidia I	0.000944364	18	'DNA.repair'	2248	2571.7	2798.8	2978.1	2856.8	3077.1	4031.6	3783.3	3683.7	3837.8	3012.2	3281.1
LOC_Os07g07709	Archeaplastidia II	0.000944364	12	'protein.synthesis.ribosomal protein.eukaryotic.40S subunit.S18'	3003.8	3459	3491.9	3854.2	4031.3	4092.9	3374	3453.2	2726.3	2820.6	2490.1	3212.5
LOC_Os02g16680	Angiospermae	0.000944364	24	'RNA.regulation of transcription.bZIP transcription factor family'	1919.3	2325.9	1449.4	1514.3	1414	1407	1617.9	2083.4	1831.4	2215.9	2388.9	2960.7
LOC_Os08g42560	Archeaplastidia I	0.000944364	16	'protein.aa activation.glycine-tRNA ligase'	1545.6	1629.9	2533.2	2268.7	2629.1	2431.3	2803	2637.4	2395.8	2371.1	1529.6	1701.9
LOC_Os12g04220	Archeaplastidia I	0.000944364	18	'transport.calcium'	1683.8	1715.6	1706.2	2043.3	2277.1	2253.1	3083.9	2849.5	2922.1	2970.1	2363.1	2173.8
LOC_Os10g26540	Angiospermae	0.000944364	24	'not assigned.unknown'	3181.6	3076.7	2692.8	2993.2	2082	2232.9	3442.3	3595.8	3734.1	3516.5	3847.1	3790.7
LOC_Os03g24950	Viridiplantae	0.000944364	4	'RNA.regulation of transcription.putative transcription regulator'	1743.4	1679.9	1285.6	1367	607.4	520	512	558.3	767.6	789.9	1099.2	1057.8
LOC_Os09g06464	Archeaplastidia I	0.000944364	4	'development.unspecified'	977.5	972.4	421.7	437.4	107.7	188.2	91.4	109.8	318.9	325.6	1235.4	1103.5
LOC_Os05g33840	Prokaryotic	0.000944364	2	'secondary metabolism.isoprenoids.non-mevalonate pathway.DXS'	350	291.9	168.9	154.8	91.6	61.9	40.3	53.8	225	258.5	359	348.9
LOC_Os05g37520	Streptophyta	0.000944364	16	'not assigned.unknown'	132.1	224.6	416.6	388.4	1116.4	1162.4	1207.3	1107.4	448.4	371.3	144.9	277.8
LOC_Os03g31690	Archeaplastidia I	0.000944364	4	'misc.GCN5-related N-acetyltransferase'	2697.9	2326.7	2144.2	1997.3	1625	1712.2	1455.4	1203.9	1602.1	1344.1	2268.6	2210.2
LOC_Os04g45900	Specific	0.000944364	10	'transport.metal'	897.5	1051.5	1389.1	1550.3	1332.9	1427.7	726.1	855.3	421	564.3	255.9	365.7
LOC_Os05g46395	Embryophyta	0.000944364	2	'not assigned.unknown'	3302	3308.4	2747.6	2581.8	1782	1751.3	2960.6	2761.8	2971.1	2923.9	3576.8	3587.8
LOC_Os03g01018	Prokaryotic	0.000944364	20	'nucleotide metabolism.synthesis.PRS-PP'	878.5	1081.3	1173.1	1150	1599.1	1719.3	1871	2099.8	2190.8	2439.4	1663.7	1847.2
LOC_Os03g55410	Streptophyta	0.000944364	14	'misc.peroxidases'	2311	2178.4	2376.5	2222.5	2733.5	2604.7	2594.3	2552	1753.4	1800.2	1477.4	1528.9
LOC_Os11g01590	Gymnospermae	0.000944364	2	'development.unspecified'	988.1	1081.7	669.3	734.1	348.3	425.6	199.1	263.5	825	989.6	1511.8	2013
LOC_Os05g24650	Archeaplastidia II	0.000944364	8	'not assigned.unknown'	1311.4	1776.2	1848.2	2420.8	1598.6	1746.4	835.6	1103.4	786.8	1020.8	1077	1477.7
LOC_Os05g19970	Archeaplastidia I	0.000944364	24	'protein.degradation.ubiquitin.E3.RING'	2704.6	2506.2	1963.6	1910.4	1605.3	1546.4	2557.7	2357.5	2392.5	2674.6	3025.1	2923.1
LOC_Os12g13890	Specific	0.000944364	12	No Annotation	56.8	129.2	843.6	777.1	1560.8	1375.1	181.6	153	77.7	77.2	81.7	56.1
LOC_Os04g35570	Archeaplastidia I	0.000944364	20	'stress.abiotic.light'	4662	4235.3	4124.8	4211.5	4870.7	4747.6	5198.9	4927.6	5681.9	5175.1	5227.7	4937.5
LOC_Os05g08360	Archeaplastidia I	0.000944364	16	'protein.synthesis.ribosome biogenesis.Pre-rRNA processing and modifications.methylotransferases'	1095.5	1198.4	1655.8	1624.6	2439.7	2247.6	1966.3	2139.6	1804.7	1773.7	1203.6	1173.1
LOC_Os07g43570	Specific	0.000944364	12	'signalling.receptor kinases.DUF 26'	112.5	130.4	769.7	763.7	1258.3	1165.1	64.5	86.3	56.7	33.5	37.1	20.8
LOC_Os05g49180	Angiospermae	0.000944364	12	'protein.postranslational modification'	2939.8	2618.7	3445.6	2907.9	3712.5	3169.8	2963.8	2475.7	2331.7	2297	2274.7	2165.9
LOC_Os07g43560	Specific	0.000944364	12	'signalling.receptor kinases.DUF 26'	258.8	181	798.8	824.1	1647	1750.9	115.7	131.8	94.4	125.3	37.9	64.2
LOC_Os03g04660	Archeaplastidia I	0.000944364	12	'misc.cytochrome P450'	1269.3	1443.4	2039.2	2024.7	2260.5	2195.7	1637.5	1945.1	1195.9	1649.8	1410.5	1163.4
LOC_Os05g49150	Archeaplastidia I	0.000944364	12	'protein.synthesis.initiation'	2403.4	2161.2	2802.5	2422.3	3189.6	2839.6	2424.8	2136.3	2018.6	1492.9	1911.2	1589.9
LOC_Os01g48874	Streptophyta	0.000944364	10	'not assigned.no ontology'	611.6	705.8	1119.9	1317.2	916.3	1188.1	413.3	529.6	236.5	355.9	185	170
LOC_Os03g58330	Archeaplastidia I	0.000944364	22	'RNA.regulation of transcription.bHLH,Basic Helix-Loop-Helix family'	853.9	850.6	695.4	770.8	889.5	931.9	1237.7	1227.3	1682.7	1595.1	1532.3	1611.4
LOC_Os12g38310	Archeaplastidia I	0.000944364	12	'protein.targeting.mitochondria'	1503.6	1913.6	1963.6	2381.5	2443.1	2631.7	1739.3	2104	1485.7	1696.3	1132.6	1532
LOC_Os05g46520	Embryophyta	0.000944364	16	'cell wall.degradation.pectate lyases and polygalacturonases'	229.1	183.4	625.9	443.7	1682.4	1150.3	1218.9	1087.1	831.2	587.7	414.4	466.7
LOC_Os01g54940	Streptophyta	0.000944364	22	'not assigned.no ontology'	2283.2	2133.3	1987.3	2072.1	2377.3	2277.9	2665.6	2492.6	3221.1	2884.7	2937.4	2965.1
LOC_Os07g41330	Archeaplastidia II	0.000944364	10	'protein.targeting.mitochondria'	1281.9	1003.1	1835.5	1696.9	1557.3	1695.3	1183	1109.1	640	764.4	705	586.6
LOC_Os09g12750	Archeaplastidia II	0.000944364	20	'RNA.regulation of transcription.G2-like transcription factor family, GARP'	1604.8	1814.4	1732.9	1664.2	2021.8	2107.2	2509	2334.3	2895.6	2484.1	2445.4	2417
LOC_Os12g21500	Archeaplastidia I	0.000944364	20	'RNA.processing.ribonucleases'	1304.7	1145.6	1125.6	1259.5	1458.6	1505.6	1689.6	2231.9	2131.8	2139.1	1772.2	1826.9
LOC_Os09g38110	Archeaplastidia I	0.000944364	12	'protein.degradation.ubiquitin.E3.RING'	484	613	1293	1132.7	1162.6	1239.8	480.5	558.2	325.1	341.4	178.4	146.5
LOC_Os12g40570	Embryophyta	0.000944364	16	'RNA.regulation of transcription.WRKY domain transcription factor family'	2770.1	2971.7	2993.6	3341.8	3402.7	3539.3	4390.8	4360.2	3172	3660.3	2783.4	3119.8
LOC_Os11g13800	Streptophyta	0.000944364	20	'not assigned.unknown'	1668.1	1407.8	1801.9	1575	1668.2	1674	2330.7	2329.8	2617.1	2373.5	2313.6	2000.4
LOC_Os08g44350	Archeaplastidia I	0.000944364	16	'signalling.phosphorelay'	2114.3	2083.8	2495.6	2333.2	2766.1	2647.7	3597.7	3658.3	2742.9	2676.2	2014.5	2084.9
LOC_Os05g25310	Streptophyta	0.000944364	8	'lipid metabolism.FA synthesis and FA elongation.long chain fatty acid CoA ligase'	2841.4	2605	2471.8	2430.3	2176	2100.7	1820.8	1735	1604.7	1565.5	2045.9	1816.9
LOC_Os11g02305	Archeaplastidia I	0.000944364	2	'signalling.MAP kinases'	2721.4	2408.5	2332.9	2392.5	2008	2076.9	2292.6	1809.9	2833.2	2616	3166.5	3312.9
LOC_Os05g42350	Prokaryotic	0.000944364	16	'S-assimilation.sulfite redox'	1704.1	1524.8	2174.4	1985.9	2837.8	2558.2	2971.1	2507.3	2438.4	1989.9	2173.8	1868.8
LOC_Os03g23909	Specific	0.000944364	22	No Annotation	2409.5	2577.2	2408.3	2326.7	1785.1	2035.6	2972.9	2809.8	3040.9	3222.1	2954.6	2991.4
LOC_Os04g32590	Embryophyta	0.000944364	8	'not assigned.no ontology'	2053.6	2231.5	2239.6	2323.8	1699	1638.1	1006.9	1096.8	1364.2	1566.3	1591.2	1684.6
LOC_Os07g45194	Specific	0.000944364	6	'not assigned.unknown'	3293.2	3179.2	2645.3	2727.9	2707.8	2620.8	1543.6	1839.1	2006.1	1971.3	2289.8	2338.1
LOC_Os01g72240	Prokaryotic	0.000944364	16	'nucleotide metabolism.synthesis.pyrimidine.orotate phosphoribosyltransferase'	765.3	787.6	959.9	958.8	1469.6	1722.4	1562.9	1694.9	1301.3	1471.3	910	1031.6
LOC_Os01g61670	Archeaplastidia I	0.000944364	24	'not assigned.unknown'	2141	2354.4	1920.2	2077.1	1882.1	2029	1912.4	2070.2	2613.4	2661.3	3058.6	3266.2
LOC_Os02g46460	Viridiplantae	0.000944364	2	'transport.peptides and oligopeptides'	1562.9	1118.7	693	688.2	607.1	556.1	438.2	375.6	788.7	811.5	1612.3	1320
LOC_Os12g02250	Archeaplastidia I	0.000944364	24	'signalling.MAP kinases'	1408.2	1262.9	1280.4	1262.8	1021.4	1158.8	1459.9	1725.5	2003.5	2016.5	2041	2449.4
LOC_Os01g26120	Embryophyta	0.000944364	4	'not assigned.no ontology'	2936.5	2941	2559.4	2528	1972.1	1916.7	1889.9	1958.9	2642	2643.1	2806.9	2882.8
LOC_Os08g10010	Specific	0.000944364	16	'lipid metabolism.FA synthesis and FA elongation.ACP desaturase'	159.2	181.2	288.7	238.1	972.8	909.5	955.2	1071.7	841.7	736.2	516.9	426.9
LOC_Os08g01610	Archeaplastidia I	0.000944364	10	'transport.NDP-sugars at the ER'	645.8	626.4	820.9	829.7	634	588.1	420.5	392.9	209.9	151.3	152.2	169.5
LOC_Os04g54790	Prokaryotic	0.000944364	6	'not assigned.no ontology.ABC1 family protein'	1425	1230.6	1327.4	1266.3	813.8	891.1	166.4	253.6	381.1	530.5	866.6	620.2
LOC_Os06g37440	Archeaplastidia I	0.000944364	16	'protein.synthesis.elongation'	4872.1	5056.8	5824.4	5718.2	5899.4	6094.2	6417.8	5887.8	5629.7	5826.5	5048.1	5385.9
LOC_Os06g43430	Specific	0.000944364	20	'misc.cytochrome P450'	1308.1	1216.7	1284.7	1281.4	1599.7	1575	2147.3	2313	1982.8	2166.5	1696.5	1758.2
LOC_Os07g23120	Streptophyta	0.000944364	4	'not assigned.unknown'	1190.1	1044.3	852.5	722.1	306.2	262.2	299.1	370.9	529	450.5	1222.6	905.6
LOC_Os01g05790	Streptophyta	0.000944364	16	'stress.abiotic'	1442.9	1657.4	1817.1	1749.7	2171.1	2268.2	2591.4	2674.9	1965.2	2259.9	1497.7	2012.8
LOC_Os01g54960	Archeaplastidia I	0.000944364	18	'not assigned.unknown'	1269.8	1351.5	1554	1584.2	1665.3	1789.8	2531	2402.9	2375.8	2490.8	1878.8	2047.6
LOC_Os03g41350	Streptophyta	0.000944364	14	'signalling.light'	3506.3	3235.3	3477.3	3512	4488	4027.6	4288.7	3579.4	3400.1	3064.9	3006.6	3048.4
LOC_Os07g12110	Archeaplastidia I	0.000944364	20	'protein.synthesis.initiation'	1536.4	1506.4	1492.7	1590.5	1698.9	1767.4	1825.8	2364	2294	2660	1885.9	2159.4
LOC_Os07g43940	Specific	0.000944364	2	'misc.beta 1,3 glucan hydrolases.glucan endo-1,3-beta-glucosidase'	2611.8	2661.8	2110	2272.6	2038.4	2089.8	1635.5	1831.9	2223.6	2409.8	2862.2	3014.3
LOC_Os08g15040	Archeaplastidia I	0.000944364	12	'protein.postranslational modification'	2349.3	2766.7	2769.4	2825.9	2845.7	3064.1	2567.7	3028.7	2207.1	2234.7	1881.8	2234.3
LOC_Os05g31000	Archeaplastidia I	0.000944364	14	'cell.unspecified'	1493.8	1342.2	2099.5	1775.4	2273.2	1985.2	1806.2	1876.3	1448.5	1417.8	1215.2	1272.4
LOC_Os02g37200	Specific	0.000944364	8	'not assigned.unknown'	1506.1	1697.8	1568.1	1672.8	1490.3	1476.4	733	940.7	882.5	947	1182.2	1342.8
LOC_Os05g25450	Gymnospermae	0.000944364	12	'signalling.receptor kinases.Catharanthus roseus-like RLK1'	1347.9	1225.9	1895.4	1550.1	1531.8	1426.7	1400.9	1355	808	776.2	783.1	711.4
LOC_Os01g72220	Archeaplastidia I	0.000944364	20	'RNA.processing.3' end processing.Pfs2'	1346.2	1039	1380.3	1216.8	1645.7	1467.7	2077.7	1703.7	2103.2	2224.4	1915.8	1489.4
LOC_Os12g33080	Viridiplantae	0.000944364	4	'transport.metabolite transporters at the envelope membrane'	2172.9	2198.5	1725.4	1685.9	1525.3	1482	1152.6	1344.6	1257.1	1383	1860.3	2024.6
LOC_Os07g02000	Specific	0.000944364	8	'not assigned.unknown'	2339.8	3019.8	2737.6	2621.9	2342.8	2578.3	1931.2	2098.8	1742	2023.4	2164.7	2156.5
LOC_Os08g39694	Archeaplastidia I	0.000944364	10	'misc.cytochrome P450'	790.5	690.3	1125.8	1090.6	987.1	895.6	517	415.3	428.5	349.4	262	209.5
LOC_Os02g43150	Archeaplastidia I	0.000944364	24	'RNA.regulation of transcription.C2C2(Zn) GATA transcription factor family'	1348.6	1630.8	1064.1	1255.7	1023.7	1260.8	1455.7	1634.8	1670.5	1980.4	2095	2527
LOC_Os10g01470	Archeaplastidia I	0.000944364	20	'development.unspecified'	1231.1	1635.8	1144.1	1576	1469.3	1646.5	1733.9	1919	2321.4	2266	1683.2	2114.6
LOC_Os06g08910	Prokaryotic	0.000944364	20	'signalling.in sugar and nutrient physiology'	1535.3	1458.4	1715.5	1447.8	1983.4	1712.7	2291.7	2267.5	2696.2	2275.4	2008.6	1794.9
LOC_Os12g40490	Archeaplastidia I	0.000944364	22	'development.unspecified'	1050.2	1151.1	1136.8	999.7	1060	1062.4	1519.3	1477.7	1784.1	1721.5	1692.2	1618.6
LOC_Os09g26670	Angiospermae	0.000944364	6	'not assigned.unknown'	875.1	997.2	633.8	802.2	209.4	203.8	156.6	252.1	186.2	203.6	566.4	749.6
LOC_Os01g06560	Viridiplantae	0.000944364	6	'not assigned.unknown'	1349.1	1202.7	784.4	707.3	138	194	17.2	184.5	171.4	160.1	213.2	265.9
LOC_Os05g38170	Prokaryotic	0.000944364	12	'nucleotide metabolism.salvage.phosphoribosyltransferases.upp'	1752.1	1580.5	1942.1	1869.9	2533	2594.1	1315.7	1785.9	1093.4	1557.3	1314.8	1174.3
LOC_Os02g18090	Viridiplantae	0.000944364	18	'not assigned.unknown'	1027.5	1185.5	1057.3	1276.4	1491.4	1487.3	2035.6	2136	1641.1	1836.5	1135.2	1615
LOC_Os07g07490	Archeaplastidia I	0.000944364	14	'signalling.calcium'	2338.9	2036.3	2482.4	2418.2	2976.6	3179.2	2918.4	3138.9	2445.1	2398.2	2264.9	2357.2
LOC_Os03g48660	Viridiplantae	0.000944364	24	'not assigned.no ontology'	2235	2124.3	1996.5	2083.4	1725.4	1875	2621.3	2327.2	2677.3	2601.4	3015	3290.5
LOC_Os01g60440	Archeaplastidia I	0.000944364	24	'protein.postranslational modification'	1927	1779.4	1462.7	1535.6	1466.4	1463.2	1903	1996.3	2211.9	2283.2	2496.4	2451.6
LOC_Os05g30810	Streptophyta	0.000944364	20	'not assigned.unknown'	2086.3	2233	2186.1	2167.8	2342	2190.7	2911.6	2734.2	2747.4	2764.1	2419.8	2730.6
LOC_Os03g01710	Streptophyta	0.000944364	20	'not assigned.unknown'	907.7	844.4	708.9	651.1	1136.2	1097.6	1555.4	1561.3	1500.4	1282	1444.7	1240.6
LOC_Os01g51980	Streptophyta	0.000944364	12	'secondary metabolism.sulfur-containing.misc.alliinase'	702.4	713.5	1167.5	1227.6	1266.5	1178.5	464.1	481.4	245.7	250.5	169.2	157.3
LOC_Os01g62010	Archeaplastidia I	0.000944364	10	'lipid metabolism.lipid degradation.lipases.acylglycerol lipase'	781.3	610.7	753.9	702.7	715.6	674.6	372	385.6	275.9	274.4	355.2	338
LOC_Os02g43519	Specific	0.000944364	20	'not assigned.unknown'	1004.3	1164.5	1116.7	1049.4	1568.8	1454.4	1595.2	1722.5	1703	1863.4	1627.3	1697.6
LOC_Os06g35560	Archeaplastidia II	0.000944364	10	'misc.nitrilases, *nitrile lyases, berberine bridge enzymes, reticuline oxidases, troponine reductases'	828.9	889.2	1338.6	1274	1099	1008.2	683.6	839.7	533.5	569.1	374	369.2
LOC_Os06g06040	Archeaplastidia I	0.000944364	24	'amino acid metabolism.synthesis.aspartate family.methionine.methionine S-methyltransferase'	1625	1420.3	1307.8	1243.6	1109.1	1155.3	1602.4	1275.1	1967.4	1809.1	1895.1	1766.7
LOC_Os06g08110	Viridiplantae	0.000944364	18	'development.unspecified'	218.5	272.3	273.3	372.2	416.1	781.2	1048.6	823.8	1123	1047.6	710.4	670.6
LOC_Os12g07060	Archeaplastidia I	0.000944364	18	'stress.abiotic.heat'	1258.2	1317.4	1498.4	1534	1691.5	1825.5	2153.5	2087.6	2271.6	2032.5	1749.8	1872
LOC_Os06g37300	Embryophyta	0.000944364	18	'hormone metabolism.gibberelin.synthesis-degradation.ent-kaurene oxidase'	283.6	315.1	531.9	431.9	1093	793.5	1227.2	807.8	950	820.7	574	685.3
LOC_Os01g24070	Archeaplastidia I	0.000944364	8	'RNA.regulation of transcription.C2C2(Zn) GATA transcription factor family'	926	1037.7	1040.7	1020.5	751.2	696.6	309	379.2	334	508.7	428.9	595.1
LOC_Os07g42730	Specific	0.000944364	6	'not assigned.unknown'	1371.7	1461	1101.7	1195	638.1	692.4	446.7	652.5	679.3	847.8	830	965.8
LOC_Os03g51140	Archeaplastidia I	0.000944364	20	'protein.synthesis'	2478.9	2168.5	1871.7	2024.5	2737.1	3041.2	2874.5	2832.5	3057.9	3138.7	2738.3	2729.7
LOC_Os02g01220	Prokaryotic	0.000944364	10	'development.unspecified'	799.2	722.1	1391.7	1088.8	833.8	1001.9	537.1	775.9	481.1	461.2	263.6	234.4
LOC_Os01g03820	Archeaplastidia I	0.000944364	10	'not assigned.no ontology.C2 domain-containing protein'	738.8	926.3	978	943	744.8	879.1	402	453.6	395.7	406.9	424.5	408.9
LOC_Os07g06080	Archeaplastidia II	0.000944364	18	'misc.oxidases - copper, flavone etc'	1043.1	1033.3	1289.4	1370.6	1651.4	1521.1	1785.9	2038.9	1872.9	1988.4	1572.3	1677.5
LOC_Os02g12490	Specific	0.000944364	24	'not assigned.unknown'	1161.8	1358.4	861.2	989.8	885.6	736.3	1316.5	1063.7	1633.5	1526	1530	1435.9
LOC_Os03g63470	Specific	0.000944364	22	'not assigned.no ontology'	648.1	552.5	476.8	477.9	451.3	502.1	758.5	720.5	868.6	947.9	908.6	1031.8
LOC_Os03g09110	Viridiplantae	0.000944364	2	'transport.metabolite transporters at the mitochondrial membrane'	1723.5	1768.4	1523.8	1454.5	911	986.3	1218.8	984.6	1388.7	1350.7	2002.6	1803
LOC_Os03g13210	Embryophyta	0.000944364	14	'misc.peroxidases'	524.6	491.3	802.9	1069.2	1050.1	1047.7	941.7	785.8	577.3	544.6	379.9	374.2
LOC_Os03g14520	Archeaplastidia I	0.000944364	10	'transport.unspecified anions'	1570.2	1512.1	1754.5	1731.1	1768.9	1691.3	1277.7	1388.7	1128.2	1212.8	1106.7	1184.7
LOC_Os03g43440	Prokaryotic	0.000944364	12	'protein.postranslational modification'	1528.5	1337.3	1762.9	1664.5	1982.5	1822.6	359.8	306.1	230.8	181.2	83.1	190.7
LOC_Os03g51920	Streptophyta	0.000944364	2	'protein.degradation.metalloprotease'	640.6	738.3	288.4	425.7	117.9	119.2	50.5	59.1	331.5	470.9	759.6	806.6
LOC_Os03g21890	Archeaplastidia I	0.000944364	24	'transport.potassium'	623.6	410.4	435.8	446.9	322.1	237.7	458.5	374.6	946.3	741.8	1531.4	1326.4
LOC_Os01g40190	Specific	0.000944364	12	'not assigned.unknown'	605.6	732.5	1090.4	1166.6	1059.9	1179.6	716.5	566.8	545.5	563.5	482.8	466
LOC_Os12g06670	Archeaplastidia I	0.000944364	22	'protein.postranslational modification'	1470.5	1321.8	1246.6	1251.2	1560.4	1459.4	1796.2	1710.3	1934.8	1825.5	1857.8	1849.7
LOC_Os07g02250	Specific	0.000944364	12	'not assigned.unknown'	1081.2	1100.4	1353.5	1318.5	1647.5	1541.9	688.2	797	624.2	670.5	641.5	572.5
LOC_Os06g21600	Prokaryotic	0.000944364	8	'not assigned.unknown'	2711.2	2409.2	2698.7	2418.9	2141.9	2318.9	2095.6	1698.1	1933.4	1863.5	2120.9	2034.3
LOC_Os05g48422	Archeaplastidia I	0.000944364	18	'protein.synthesis.ribosomal protein.eukaryotic.60S subunit.unknown'	706.1	892.4	864.1	1150.4	1100.3	1133.6	1721.7	1652.8	1229.2	1487.6	937.7	1035
LOC_Os01g50310	Specific	0.000944364	14	'not assigned.unknown'	1155.3	1209.4	1255.9	1462.6	1872.9	1907.2	1802.8	1759.8	1456.6	1240.8	1150.5	1360.7
LOC_Os01g74010	Archeaplastidia I	0.000944364	10	'not assigned.unknown'	721.9	826.6	1236.8	1043.1	1045.9	1010.5	621.1	715.6	568	517.3	509.8	382.6
LOC_Os01g70380	Prokaryotic	0.000944364	20	'lipid metabolism.'exotics' (steroids, squalene etc).sphingolipids.serine C-palmitoyltransferase'	2527.6	2610	2609.8	2434.8	2685.7	2620.4	3367.9	3351.2	2960.2	3141.9	2855.6	2708.4
LOC_Os04g48230	Embryophyta	0.000944364	18	'stress.abiotic.drought/salt'	803.1	742.9	759.4	846	942	1045.5	1389.3	1400.8	1405.9	1254.6	864.5	1088.7
LOC_Os01g52594	Specific	0.000944364	12	'not assigned.unknown'	465.7	690.6	803.9	923.1	1432.3	1474.1	452.1	650.9	397.2	489.4	274.7	372.2
LOC_Os11g26594	Specific	0.000944364	22	'not assigned.unknown'	902.7	683	643	554.6	674.5	682.5	1140.8	836.4	1209.7	1119.3	1222.2	910.8
LOC_Os12g31000	Archeaplastidia I	0.000944364	12	'not assigned.no ontology.pumilio/Puf RNA-binding domain-containing protein'	28.5	40.4	459.9	494.5	6743	8167.7	148.5	230	23.8	65.4	17.3	57.5
LOC_Os11g24540	Viridiplantae	0.000944364	2	'protein.degradation.aspartate protease'	5108.1	5304.2	5255.5	5096.1	3886.9	4021.3	4808.3	4858.6	5244.7	5138.9	5341.9	5329.9
LOC_Os07g23244	Archeaplastidia II	0.000944364	16	'protein.synthesis.ribosomal protein.unknown.large subunit.L23'	614.7	623.2	672.1	872.6	1102.9	1213.5	1005.1	1625.4	848.5	1096.2	657.6	808.3
LOC_Os09g21110	Archeaplastidia I	0.000944364	18	'protein.aa activation.leucine-tRNA ligase'	1499.7	1278.4	1761.3	1470.3	1832.3	2053.5	2145.6	1943.7	2096.5	2142.6	1801.8	1719.5
LOC_Os04g34620	Viridiplantae	0.000944364	18	'not assigned.unknown'	1211.4	1162.8	1308	1258.3	1385.8	1278	2039.3	1915.5	1816.2	1697	1548.8	1394.2
LOC_Os05g47890	Archeaplastidia I	0.000944364	16	'development.unspecified'	1993.1	2019.8	2222.1	2375.5	2426.1	2588.5	2469	3144	2433.6	2426.4	1932.7	2145
LOC_Os11g20170	Specific	0.000944364	22	'not assigned.unknown'	656.7	505.4	560.2	452.3	667.3	493.1	805.6	820.5	1171.7	1013	1164.8	906
LOC_Os12g39160	Tracheophyta	0.000944364	18	'not assigned.unknown'	313.6	352.3	357	409.5	787.8	753	779.3	933.4	790	648.4	379.7	498.2
LOC_Os02g43870	Embryophyta	0.000944364	18	'signalling.receptor kinases.leucine rich repeat III'	594.8	770.1	948.5	903.1	877	1083	1471.8	1418.8	1317.4	1328.1	913.7	964.8
LOC_Os02g53400	Streptophyta	0.000944364	14	'redox.thioredoxin'	46.5	11	419.4	475.9	1096.2	1298.2	310.4	310.2	123.5	123.4	7.5	36.8
LOC_Os09g33860	Streptophyta	0.000944364	10	'protein.postranslational modification.kinase.receptor like cytoplasmatic kinase VIII'	1777.5	1861.6	2196.4	1881.4	1600.8	1799.6	1585.6	1476.8	1278.9	1442.2	1399.7	1385.6
LOC_Os06g06080	Archeaplastidia I	0.000944364	4	'not assigned.no ontology'	1452.9	1368.6	1349.7	1183.8	1045.6	805.1	907.1	804.4	1248.5	1055.8	1625.6	1327.1
LOC_Os06g02600	Gymnospermae	0.000944364	16	'development.unspecified'	955.6	1120.7	1328.5	1418.2	1461.6	1420.9	1551.6	1866.6	1436	1359.7	844.3	1016.9
LOC_Os03g48150	Specific	0.000944364	24	'not assigned.unknown'	1719	1879.1	1547.9	1635.5	1264.5	1332.3	1591.8	1842.5	1750.9	2371.5	1885.5	2446.8
LOC_Os02g05830	Prokaryotic	0.000944364	18	'PS.calvin cycle.rubisco small subunit'	371.3	350.7	343.6	437.2	670.9	838	1162.2	1630.6	601.5	755.2	444.8	565.2
LOC_Os01g55100	Specific	0.000944364	18	'not assigned.unknown'	605.1	595.2	548.3	534.1	732.5	805.8	1438.9	1189	1162.6	976.2	738	714.8
LOC_Os07g37990	Viridiplantae	0.000944364	24	'misc.UDP glucosyl and glucoronyl transferases'	1415.2	1336.1	1239.9	1303.8	1001.1	1116.3	1617.2	1508.8	1901.6	1772.8	1894.9	1985
LOC_Os05g48810	Prokaryotic	0.000944364	24	'stress.abiotic.heat'	436.1	547.7	271.4	312.5	200.1	296.2	453.9	347.1	786.7	911.2	808.1	706.5
LOC_Os02g55080	Embryophyta	0.000944364	6	'not assigned.unknown'	2637.6	2489.6	2431.5	2072.6	2236	2128.9	1803.4	1635.8	2029.2	1991.2	2422	2186.9
LOC_Os10g30156	Prokaryotic	0.000944364	24	'major CHO metabolism.synthesis.starch.starch synthase'	722.8	569.1	465.9	491.5	337.9	516.9	450.4	560.5	1122.4	750.6	1837.2	1272.7
LOC_Os06g51360	Viridiplantae	0.000944364	22	'not assigned.no ontology'	1277.2	1183	1078.2	963.1	1040.7	1126.4	1283.9	1313.2	1432.4	1555.2	1908.7	1778.4
LOC_Os03g57300	Archeaplastidia I	0.000944364	20	'not assigned.unknown'	1710.3	1601.5	1595.6	1475.8	1982.1	1758.1	2057	2312.7	2048.3	2216.9	1937.9	1870
LOC_Os02g52130	Archeaplastidia I	0.000944364	18	'protein.degradation.ubiquitin.E3.SCF.FBOX'	314.4	263.1	323.1	241.7	750	669.6	944.2	846.6	677	620.1	477.8	497.3
LOC_Os03g29910	Specific	0.000944364	20	'not assigned.unknown'	1284.4	1304.6	1295.4	1242.6	1429.3	1302.6	1654.8	1889.6	1793.1	1721.8	1643.2	1389.8
LOC_Os08g25590	Archeaplastidia I	0.000944364	20	'not assigned.unknown'	3849.9	4043.1	3546.9	3567.3	4389.9	4177.5	4363.6	4255.9	4553.3	4445.1	4307.8	4206.2
LOC_Os02g06584	Streptophyta	0.000944364	20	'RNA.regulation of transcription.unclassified'	905.6	911	943.3	874.9	1015.8	1029	1390.3	1218	1491	1328.7	1365.3	1194.4
LOC_Os02g04510	Archeaplastidia I	0.000944364	6	'not assigned.unknown'	531.1	514.5	305.6	448.7	156.8	117.7	12.5	42.6	83.6	101.3	407.3	536.2
LOC_Os09g30490	Viridiplantae	0.000944364	10	'signalling.calcium'	502.8	434.8	649.8	1000.8	934.6	701.4	531.7	461.9	274.3	218.6	274.6	282.8
LOC_Os07g12250	Archeaplastidia I	0.000944364	14	'protein.synthesis.ribosomal protein.eukaryotic.60S subunit.L24'	1989.7	1785.3	2275	1930.6	2952	2325.8	2055.9	2053.4	1915.8	1789.8	1759.3	1620.5
LOC_Os11g09710	Specific	0.000944364	18	'not assigned.unknown'	1013.4	1093.5	1342.7	1326.2	1618.1	1635.5	1700.9	2145.9	1506.6	1742.5	1328.8	1525.8
LOC_Os05g45050	Archeaplastidia I	0.000944364	20	'stress.biotic'	477.7	440.3	409.4	455.2	859.6	767.5	887.4	898.3	889.1	921.7	828.3	673.3
LOC_Os05g41610	Streptophyta	0.000944364	10	'misc.beta 1,3 glucan hydrolases.glucan endo-1,3-beta-glucosidase'	1043.7	1051.4	1904	1732.4	971.6	873.1	886.1	845.7	587.7	606.5	696.3	627.3
LOC_Os10g06630	Specific	0.000944364	18	'cell.cycle.peptidylprolyl isomerase'	439.3	400.4	566.6	624.2	919.8	986.4	1083.7	1088.8	983.7	782.9	787.1	807.6
LOC_Os02g52270	Prokaryotic	0.000944364	4	'stress.abiotic.heat'	988.8	853.9	793.6	806.5	347.9	394.7	256.5	239.3	475.2	458.1	459.9	536.4
LOC_Os01g56150	Viridiplantae	0.000944364	18	'protein.degradation'	941.6	881.1	938.8	905.3	1229.1	964.5	1348.4	1421.4	1320	1364.3	1038.7	991.2
LOC_Os04g31804	Specific	0.000944364	22	'development.unspecified'	662.9	581.8	537	539.7	677.6	624.9	914.9	737.3	1027	1016.5	1061.4	976.4
LOC_Os03g45210	Archeaplastidia II	0.000944364	4	'amino acid metabolism.synthesis.serine-glycine-cysteine group.cysteine'	713.5	974.4	468.2	613.3	85	123.4	245.7	256.3	400	394.1	524.6	619.2
LOC_Os04g46894	Streptophyta	0.000944364	18	'not assigned.no ontology'	1917.6	1812.9	1826.2	1679.8	2085.1	2195	2470.5	2327.4	2044.2	2284.9	2041	1979.8
LOC_Os05g26820	Prokaryotic	0.000944364	4	'protein.postranslational modification'	2222.3	2312.1	1955.2	1811	1757.7	1821.7	1484.3	1461.4	1729.2	1772.5	1897	1958.3
LOC_Os06g12990	Archeaplastidia I	0.000944364	20	'not assigned.unknown'	747.6	736.6	720.3	877.2	1068.1	1038.4	1113	1392.8	1256.2	1273.1	1106.8	1184.9
LOC_Os12g25170	Specific	0.000944364	6	'stress.biotic.PR-proteins'	983.1	825.9	803.3	800.4	696.4	598.9	368	438.7	435.6	395.2	826.7	727.8
LOC_Os08g39070	Archeaplastidia I	0.000944364	14	'development.unspecified'	1224.2	1290.3	1474	1569.2	1801.6	1729.3	1370.5	1616.6	1222.2	1371.1	1088.7	1184.7
LOC_Os06g37364	Embryophyta	0.000944364	16	'hormone metabolism.gibberelin.synthesis-degradation.ent-kaurene oxidase'	657.8	454.2	846.2	874.5	1210.5	936.4	1057.8	1204.8	964.5	939.4	579.9	713.5
LOC_Os05g47510	Specific	0.000944364	18	'not assigned.no ontology.pentatricopeptide (PPR) repeat-containing protein'	159.6	178.3	171.5	275.9	450.6	327.9	836.9	629.3	852.2	539.9	453.9	324.2
LOC_Os01g35184	Prokaryotic	0.000944364	2	'protein.postranslational modification'	1210.4	1050.3	1037.3	886.7	866.3	733.6	898	818	1224.9	1166.5	1599	1477.7
LOC_Os06g01500	Gymnospermae	0.000944364	12	'signalling.calcium'	642.1	519.1	694.1	538.9	822.7	707.3	549	539.4	426.6	370.3	356	343.3
LOC_Os08g02160	Gymnospermae	0.000944364	6	'development.unspecified'	2081.8	1943.4	1848.3	1795.8	1763.6	1714.9	1274.8	1585.8	1446.2	1365.8	1864.4	1736
UR1_Os12794	Specific	0.000944364	24	No Annotation	1006.2	1319	878.3	1013.9	676.9	826.3	1020.6	1254.8	1255.7	1305.3	1498.7	1348.9
LOC_Os10g35770	Archeaplastidia II	0.000944364	24	'not assigned.unknown'	760.4	755.5	556.3	669.4	511.1	523.9	781.8	636.2	1318.6	938.1	1063.5	999.3
LOC_Os01g43870	Archeaplastidia I	0.000944364	2	'misc.acid and other phosphatases'	1206.5	1104.6	927.8	899.1	891.1	832.2	806.2	686.4	1080	1117.8	1496.6	1425.1
LOC_Os07g38400	Archeaplastidia II	0.000944364	10	'transport.misc'	812.8	748	1022	969.7	913	901.6	570.4	615.4	565.9	593.4	461.6	526.1
LOC_Os09g29060	Viridiplantae	0.000944364	4	'not assigned.unknown'	872.5	813.5	429	418.4	427.3	368.3	219.4	245.8	255.8	339.5	770.7	622.5
LOC_Os03g50440	Archeaplastidia I	0.000944364	12	'protein.degradation.ubiquitin.E2'	1800	1848.6	2044.5	1866.3	2224.7	1955.1	1503.3	1590.6	1437.1	1480	1430.7	1412.9
LOC_Os11g01869	Streptophyta	0.000944364	20	'RNA.RNA binding'	528.8	450.7	473	391.2	798.9	640.8	906.5	803.8	1074.4	862.7	894.3	721.6
LOC_Os03g05870	Prokaryotic	0.000944364	4	'Co-factor and vitamine metabolism.iron-sulphur clusters'	602	652.5	583.5	571.8	233.6	275	217.1	244.4	520.2	529.2	737	895
LOC_Os03g04490	Streptophyta	0.000944364	20	'cell.cycle'	173.5	236.5	138.7	261.5	346	399.2	476.9	645.2	625.9	719.8	489.2	589
LOC_Os01g13200	Viridiplantae	0.000944364	18	'hormone metabolism.abscisic acid.signal transduction'	747.4	826.1	691.5	796.4	874.9	1024	1265.7	1327.6	1174.1	1244.5	958.9	984.2
LOC_Os02g53040	Archeaplastidia I	0.000944364	18	'signalling.MAP kinases'	790.7	703	855.4	679.5	1021.2	894.9	1521.6	1246.4	1335.9	1068	947.8	974.4
LOC_Os02g39300	Archeaplastidia I	0.000944364	20	'development.unspecified'	1886.7	1647.7	1673.9	1705	1840.4	1831.9	2206	2035.7	2301.9	2179.4	1954.3	1943.5
LOC_Os08g24946	Archeaplastidia I	0.000944364	22	'RNA.regulation of transcription.putative transcription regulator'	753.4	571.1	431	444.2	730.4	629.5	782.5	712.2	1152.6	1006.8	1068.8	823.9
LOC_Os08g05220	Specific	0.000944364	6	No Annotation	768.8	825	686.2	909.3	500.6	622.4	219.5	345.9	288.6	412.7	418.1	632.5
LOC_Os09g30140	Streptophyta	0.000944364	20	'not assigned.unknown'	678.7	799.8	478.7	638.4	770.2	828	897.7	1187	927.6	1162.9	835	1117.4
LOC_Os03g62170	Archeaplastidia I	0.000944364	4	'not assigned.unknown'	729.9	797.5	512.7	647.6	235.8	269.3	271.1	185.4	412	373.7	481.1	581.1
LOC_Os07g05400	Prokaryotic	0.000944364	10	'OPP.electron transfer'	1233.4	1024.8	1403.6	1291.9	1152.4	1016.1	984.7	938.9	823.6	848.8	881.9	693
LOC_Os05g10730	Archeaplastidia I	0.000944364	12	'transport.ABC transporters and multidrug resistance systems'	1122.9	914.8	1261.9	1225.4	1085.5	1373.9	945.2	950.8	816.2	751.6	658.2	743.9
LOC_Os04g56290	Prokaryotic	0.000944364	22	'minor CHO metabolism.others'	1955.6	2116	1933.7	1875.8	1981.8	2022.6	2135.2	2089.4	2392.9	2385.7	2325.1	2397.6
LOC_Os10g30860	Viridiplantae	0.000944364	10	'not assigned.no ontology'	881.4	920.9	1093.5	1180.4	904.6	1027.2	856.4	867.3	599.7	685.6	563.6	511.7
LOC_Os01g66520	Archeaplastidia I	0.000944364	20	'protein.synthesis.ribosome biogenesis.Pre-rRNA processing and modifications.misc'	1106.6	872.9	1050.8	895.9	1169.4	1110.7	1280.2	1475.4	1460.7	1425.3	1344.9	1176.9
LOC_Os01g47420	Prokaryotic	0.000944364	14	'not assigned.no ontology'	466	379.6	586.5	621.9	927.3	1107.1	702.3	909.4	438.4	528.5	486.3	416.6
LOC_Os01g53810	Archeaplastidia I	0.000944364	10	'protein.degradation'	699.2	506.3	727.5	576.5	745.5	679.6	452.2	386.5	261	296.5	349.7	315.8
LOC_Os01g72460	Archeaplastidia I	0.000944364	2	'mitochondrial electron transport / ATP synthesis.NADH-DH.complex I'	562.8	649.8	540.7	567.2	167.9	143.7	412.5	298.7	436.5	495.9	1950.3	1815
LOC_Os01g31940	Specific	0.000944364	16	'transport.nucleotides'	302.6	320.3	386.7	426.8	570.2	758.3	911.4	983.6	485.2	628	390.1	539.6
LOC_Os04g47370	Archeaplastidia I	0.000944364	16	'not assigned.unknown'	904.8	1072.2	1191.8	1238.2	1289.6	1217.7	1611.7	1610.8	1389.5	1408	1085.2	1119.1
LOC_Os05g35260	Viridiplantae	0.000944364	22	'protein.postranslational modification'	1198.4	1154.6	1058.6	1300.1	1124.3	1186.7	1326.5	1319.6	1622.5	1647.8	1410	1584
LOC_Os06g22650	Archeaplastidia I	0.000944364	24	'cell.vesicle transport'	2023.7	1923	1921.8	1773.1	1828.9	1693.3	2142.3	1975.4	2234.4	2138.9	2463.8	2255.8
LOC_Os03g22350	Archeaplastidia I	0.000944364	14	'protein.synthesis.ribosome biogenesis.BRIX'	437	508.6	627.3	813.9	775.1	987.2	734.2	863.9	742.4	552.1	355.5	385.2
LOC_Os12g36670	Streptophyta	0.000944364	10	'protein.degradation.ubiquitin.E3.SCF.FBOX'	2086.8	2128.2	2128.4	2174.7	1971.9	2158.9	1944.6	1863.4	1750.3	1779.4	1738.5	1835.2
LOC_Os04g49620	Streptophyta	0.000944364	18	'development.unspecified'	169.6	126.5	178.8	158.7	406.5	377.2	604.7	539	536.2	372.5	202.1	160.2
LOC_Os01g29820	Specific	0.000944364	8	'not assigned.unknown'	464.3	365.5	663.4	549.4	352.6	303	89.6	105.3	183.1	95.4	145	131.4
LOC_Os05g43650	Prokaryotic	0.000944364	4	'not assigned.unknown'	642.1	527	415	324.8	261.4	194.7	148.5	169.5	254.7	339.3	648.3	559.1
LOC_Os02g51890	Specific	0.000944364	2	'RNA.RNA binding'	661.4	665.6	430.4	497.2	129	133.6	344.2	373.1	657.5	647.6	521.8	664.8
LOC_Os01g05530	Specific	0.000944364	12	'protein.synthesis.ribosome biogenesis.BRIX'	937.2	884.5	1185.7	1192.5	1314.9	1325.7	1013.4	915.9	977.9	903.9	788.4	702.6
LOC_Os03g02260	Prokaryotic	0.000944364	24	'stress.abiotic.heat'	1165.7	1298.2	1045.9	1093.6	906.6	883.7	1360.2	1063	1305.1	1421.5	1390.7	1584.1
LOC_Os07g41080	Prokaryotic	0.000944364	22	'not assigned.no ontology'	2477.5	2318.3	2038.3	1838	2301.2	2308	2415.4	2346.7	3091.7	2692.9	2599.9	2340.5
LOC_Os11g10520	Prokaryotic	0.000944364	16	'fermentation.ADH'	194	153.2	204.8	204.1	478	558.2	545.3	691.4	374.3	378.9	206.1	252.7
LOC_Os04g54200	Archeaplastidia II	0.000944364	12	'lipid metabolism.Phospholipid synthesis.diacylglycerol kinase'	852.8	717.5	1045.5	842	1040.4	960.6	755.6	829	682.6	540.1	467.5	464.3
LOC_Os12g41620	Archeaplastidia I	0.000944364	14	'not assigned.no ontology'	634.8	480.1	719.8	696.9	957.2	926.8	1107.7	781.7	783.3	650.6	475.1	422.9
LOC_Os01g25530	Specific	0.000944364	22	'not assigned.no ontology.pentatricopeptide (PPR) repeat-containing protein'	1060.2	869.2	821.5	790.7	1027.7	1047.6	1210.8	1050.6	1566.1	1338	1361.5	1073.8
LOC_Os04g57330	Streptophyta	0.000944364	2	'not assigned.unknown'	1192.6	1076.1	1147	1001.8	769.3	714.5	1054.2	946.5	1111.4	1075.4	1371.7	1551.8
LOC_Os03g42810	Archeaplastidia I	0.000944364	4	'DNA.synthesis/chromatin structure'	741.8	698.5	610	644.1	405.8	393.2	336.7	336.5	629.3	550.1	934	750.7
LOC_Os10g25420	Specific	0.000944364	14	'misc.GDSL-motif lipase'	304.2	381.6	499.8	557.6	695.9	749.4	809.1	673.7	406.9	423.4	393.2	378.8
LOC_Os05g01240	Archeaplastidia I	0.000944364	4	'cell.division'	1400	1223.1	1286.2	1150.7	944	967.9	893.4	774.2	1080.6	993.7	1308.3	1046.7
LOC_Os03g64030	Viridiplantae	0.000944364	8	'not assigned.unknown'	549.1	631.6	610.6	699.5	430.9	392.5	234.2	270.1	230.6	331.1	278.5	313.5
LOC_Os01g09000	Archeaplastidia I	0.000944364	14	'protein.aa activation.glutamine-tRNA ligase'	716.9	672.7	870.1	798.6	1058.5	1200.2	1161.3	890.7	939.1	737	690	565.8
LOC_Os08g21660	Archeaplastidia I	0.000944364	12	'protein.synthesis.initiation'	1211.8	1233.6	1167.4	1412.7	1506.2	1642.3	1153.1	1353.7	1038.4	1078.5	928.9	1031.6
LOC_Os03g40260	Streptophyta	0.000944364	8	'cell.division'	563	615.6	451.4	537.4	502.5	429.3	224.8	245.9	211.1	211.5	300.1	256.3
LOC_Os06g09320	Archeaplastidia I	0.000944364	2	'not assigned.unknown'	1228.3	1413.1	1134.9	1240.4	1044.7	955.3	1175.8	1027.2	1326.7	1203	1806.7	1680.7
LOC_Os06g18900	Specific	0.000944364	14	'cell.organisation'	619.8	551.3	696	661	1097.6	1121.5	1022.3	869.7	744.8	756.4	585	539.5
LOC_Os07g42420	Prokaryotic	0.000944364	14	'lipid metabolism.FA synthesis and FA elongation.ketoacyl ACP synthase'	182.8	207.6	206.8	226	543.9	555.4	478.5	534.4	240.1	274.3	149.7	143.8
LOC_Os06g36590	Archeaplastidia I	0.000944364	18	'transport.potassium'	475.5	361.8	439	420.2	728.8	744.6	1011.9	794.2	742.2	708.1	652.7	625.2
UR1_Os19105	Specific	0.000944364	2	No Annotation	288	531.8	238.3	202.7	97.5	145.5	86	100.9	245.4	381.8	476.8	589.3
LOC_Os05g01940	Archeaplastidia I	0.000944364	14	'protein.degradation.ubiquitin.E3.RING'	600.1	458.4	731	584.8	1551.9	1509.7	905	801.4	714.7	657	533.2	550.7
LOC_Os01g72020	Viridiplantae	0.000944364	14	'development.organ development.shoot development.shoot development'	486.1	570.1	539.7	691.1	993.3	979.8	726.5	985.9	542.5	657.6	462.5	484.3
LOC_Os04g46980	Specific	0.000944364	18	'misc.UDP glucosyl and glucoronyl transferases'	124.6	154.1	125.3	155.8	271.4	184.3	856.9	737.4	414	433.1	351.4	326.9
LOC_Os01g04130	Prokaryotic	0.000944364	10	'protein.synthesis.ribosome biogenesis'	439.2	398.7	653.6	626.3	640.2	647.9	396	365.9	248.5	300	221.8	287.3
LOC_Os05g35580	Prokaryotic	0.000944364	14	'nucleotide metabolism.synthesis.purine.amidophosphoribosyltransferase'	527.7	443.5	673.1	665.6	1024.2	988.6	717.6	896.8	735.2	630	505.1	457.8
LOC_Os06g21480	Archeaplastidia I	0.000944364	16	'protein.synthesis.ribosomal protein.eukaryotic.60S subunit.L31'	779.7	670.7	747.3	940	1049.3	949.6	1053.4	1068.9	1024.8	888.4	732.1	728.4
LOC_Os12g39660	Archeaplastidia I	0.000944364	18	'transport.calcium'	900.3	778.1	1001.3	867.2	1059.5	1046.3	1518.7	1362.6	1214.7	1287.4	1191	1163.6
LOC_Os07g40750	Streptophyta	0.000944364	16	'RNA.regulation of transcription.putative transcription regulator'	250.4	245.6	445	404	669.8	719.1	589	621.6	495.9	436.6	284.8	270.8
LOC_Os07g42994	Streptophyta	0.000944364	8	'not assigned.no ontology'	453.5	496.5	706.5	713.5	444.6	394.6	123.1	181.1	263.9	235.4	251.6	314.1
LOC_Os08g05490	Archeaplastidia I	0.000944364	14	'protein.aa activation.tyrosine-tRNA ligase'	870.6	922.3	816.5	1106.2	1314	1434.3	1036.8	1201.7	1034.9	929.7	776.6	788
UniRef90_Q6EU20	Specific	0.000944364	2	No Annotation	243.5	426.8	120.5	159	53.2	62.1	41.6	61.5	144.5	245.9	616.4	1042.6
LOC_Os08g27580	Specific	0.000944364	22	'not assigned.unknown'	189.4	177.5	163	131	286.3	225.6	298.6	300.1	507.4	347.9	350.4	339.1
LOC_Os06g11520	Archeaplastidia I	0.000944364	20	'not assigned.no ontology'	306.2	312.8	296.2	261	326.8	364.3	1308.9	1260.4	583.1	562.3	453.3	330.1
LOC_Os10g40550	Archeaplastidia II	0.000944364	6	'minor CHO metabolism.trehalose.TPP'	630.5	518.3	491.3	567.1	318.4	247.6	214.7	264.9	214.4	221.6	388.1	391.4
LOC_Os11g37730	Viridiplantae	0.000944364	2	'misc.glutathione S transferases'	2433.4	2465	2582.8	2288.8	1998	1807.5	2239.3	2177.5	2321.9	2323.9	2519.6	2632.5
LOC_Os12g21700	Archeaplastidia II	0.000944364	2	'RNA.regulation of transcription.C3H zinc finger family'	1133.7	1345.3	1099.3	1067.8	886.3	926.4	970.2	1140.9	1150.5	1223.4	1356	1441.6
LOC_Os02g09850	Embryophyta	0.000944364	6	'not assigned.unknown'	689.1	678.1	675.9	603.5	368.2	285.1	361	235.8	422.9	284.5	422	425.2
LOC_Os03g16874	Archeaplastidia I	0.000944364	18	'not assigned.no ontology'	1107.5	931.1	1150.4	1043.2	1344.8	1191.1	1441.9	1360.3	1556.3	1308.9	1235.7	1181.5
LOC_Os06g29804	Specific	0.000944364	24	'not assigned.unknown'	1513.1	1712.5	1507.9	1404.2	1306.6	1297.3	1487.4	1590.8	1571	1633.1	1790.5	1859.7
LOC_Os09g10204	Specific	0.000944364	16	'not assigned.unknown'	508.5	362.5	672.5	798.2	892	866.1	842.7	947.2	642	710.9	531.7	599.4
LOC_Os01g13100	Archeaplastidia I	0.000944364	22	'not assigned.no ontology'	1311.7	1163.7	1046.1	1084	1159.6	1232.3	1463	1251.6	1563	1347.9	1484.6	1328.9
LOC_Os05g49860	Archeaplastidia I	0.000944364	22	'DNA.synthesis/chromatin structure.histone.core.H2B'	512.1	446.3	351	349.3	478.1	397.2	634	546.2	757.9	755.9	782	543.8
LOC_Os02g40900	Archeaplastidia I	0.000944364	24	'RNA.RNA binding'	397.7	271.1	306.1	251.8	163	178.6	266.5	201	575.4	476.3	614.5	486.6
LOC_Os12g43590	Prokaryotic	0.000944364	16	'secondary metabolism.isoprenoids.carotenoids'	370.5	308.3	481.9	519.9	521.5	554.1	844.6	760.9	644.4	512.3	358.8	310.8
LOC_Os05g02880	Archeaplastidia I	0.000944364	10	'RNA.RNA binding'	1258.3	1199.5	1210.9	1342.5	1339.3	1346.2	1188	1137.8	984.8	912.1	1072.4	937.7
LOC_Os02g43360	Archeaplastidia I	0.000944364	18	'redox.misc'	380.7	359.1	383.9	518.7	550.1	663.4	1008.5	759.7	818	593.3	641.8	560
LOC_Os03g16430	Prokaryotic	0.000944364	20	'RNA.regulation of transcription.sigma like plant'	358.1	354	403.4	346.8	561.1	495.1	733.3	521.2	856.9	738.2	580.6	596.7
LOC_Os11g01830	Prokaryotic	0.000944364	18	'DNA.unspecified'	131.8	164.9	171.5	190.3	239.2	368.8	432.5	581.4	530.4	469.6	369.7	284.8
LOC_Os07g06800	Streptophyta	0.000944364	4	'hormone metabolism.brassinosteroid.synthesis-degradation.BRs.DET2'	402.5	418.3	311	330.7	129.2	129.7	92.5	98.1	77	199.2	313.3	376.2
LOC_Os02g47670	Angiospermae	0.000944364	2	'protein.degradation.ubiquitin.E3.RING'	847.8	683.3	620.9	644.7	489.9	500.4	737.3	547	746.9	835.5	955.4	863.2
LOC_Os02g44290	Archeaplastidia I	0.000944364	12	'misc.acid and other phosphatases'	92.2	115.3	305.3	414.7	630.4	221.8	327.4	129.5	40.3	109.3	29.6	32.9
LOC_Os02g27740	Embryophyta	0.000944364	18	'not assigned.unknown'	486.7	490	539.2	589.3	610.1	678.2	843.6	887	798.6	914.1	610.4	680.2
LOC_Os04g30160	Specific	0.000944364	18	'signalling.receptor kinases.wall associated kinase'	290.9	270.5	422.6	279.5	492.5	461.4	874.7	837.1	613.6	540.2	496.6	497.9
LOC_Os03g48270	Archeaplastidia I	0.000944364	2	'signalling.calcium'	367.3	428.8	137.3	261.6	137.5	169.2	153.8	224	272.2	350	590.3	746.4
LOC_Os12g11550	Specific	0.000944364	16	'not assigned.unknown'	169.7	166.2	268.5	232.2	463.5	470.9	512.1	430.3	444.3	356.5	235	255.9
LOC_Os08g10300	Archeaplastidia I	0.000944364	14	'signalling.receptor kinases.leucine rich repeat VIII.VIII-2'	291.9	230.6	412	453.3	472.1	518.7	326.2	498.8	254.9	329.4	80.8	129.5
LOC_Os06g16240	Embryophyta	0.000944364	22	'not assigned.unknown'	340.5	313.1	226	203.6	225.4	176.2	387	358.7	565.4	516.6	534	526.3
LOC_Os08g10630	Archeaplastidia I	0.000944364	14	'transport.metal'	247.9	277.9	447.7	520.8	646.4	706.1	355.6	339.3	307.1	346.3	142.4	201.3
LOC_Os02g49620	Archeaplastidia I	0.000944364	12	'not assigned.unknown'	377.1	380.3	646.5	465.5	593.5	594.3	466.1	368	295.4	315	226.6	280
LOC_Os03g41438	Archeaplastidia I	0.000944364	12	'protein.degradation.serine protease'	1447.2	1322.9	1499.1	1598.6	2013.1	1997.5	1361.5	1343.9	1395.3	1306.9	1272.3	1255.6
LOC_Os05g24140	Archeaplastidia I	0.000944364	14	'not assigned.unknown'	388.2	406.4	495	426.3	1077.4	1074.9	549.4	749	571.8	537.4	384.2	353.3
LOC_Os03g39010	Viridiplantae	0.000944364	20	'mino acid metabolism.degradation.aspartate family.lysine.lysine decarboxylase'	889.4	1008.4	775.5	781.1	1034.4	1030.6	1088.3	1336.1	1174.8	1130	1100	1160.8
LOC_Os12g02800	Specific	0.000944364	6	'not assigned.unknown'	1203.9	1287.2	957.3	1037.6	937.6	967.9	755.4	691.1	867.8	759.1	913.4	921.9
LOC_Os05g09600	Archeaplastidia I	0.000944364	12	'not assigned.unknown'	389	472.3	420.1	585.7	586.1	602.3	334.3	534.1	207.9	264.6	159	216.4
LOC_Os09g32250	Streptophyta	0.000944364	18	'cell.organisation.cytoskeleton.Myosin'	306.3	291.8	351	246.9	486.1	458	641.7	662	576.5	419.6	382.4	344.1
LOC_Os07g04450	Specific	0.000944364	18	'not assigned.unknown'	752.8	784.1	677.6	819	1029.9	905	1062.3	1102.7	1017.7	990.1	909	898.7
LOC_Os03g03260	Archeaplastidia I	0.000944364	8	'RNA.regulation of transcription.HB,Homeobox transcription factor family'	645.1	565.7	681.1	678.9	437.5	554.6	438.6	440.8	266.2	294	405.9	481.9
LOC_Os01g65904	Specific	0.000944364	22	'not assigned.unknown'	263.7	288.4	260.9	238.6	135.5	249.3	379	380.4	433.9	566.4	477.9	535.7
LOC_Os04g33760	Streptophyta	0.000944364	22	'not assigned.unknown'	437.9	463.8	394.3	421.1	415.4	353.4	636.1	555.1	690.5	671	610.9	615.8
LOC_Os01g71990	Prokaryotic	0.000944364	12	'amino acid metabolism.degradation.glutamate family.arginine'	892.9	812.3	1063.1	1013.9	1199.7	1200.3	906.3	1026	878	825.4	745.8	866.7
LOC_Os10g32870	Prokaryotic	0.000944364	12	'protein.synthesis.ribosomal protein.prokaryotic.chloroplast.50S subunit.L11'	535	530.6	760.1	699.1	759.1	720.7	710.6	622.7	527.7	547.3	378.3	468
LOC_Os02g02360	Archeaplastidia I	0.000944364	18	'not assigned.unknown'	1002.9	1097	1131.6	1185	1184.4	1259.7	1591.6	1528.9	1492.1	1467.7	1396.9	1432.6
LOC_Os04g43550	Archeaplastidia I	0.000944364	8	'not assigned.unknown'	370.7	448.4	405.6	353	248.8	220.6	146.3	132.5	142.7	139.7	190.4	153.6
LOC_Os04g58250	Archeaplastidia I	0.000944364	8	'signalling.receptor kinases.leucine rich repeat VIII.VIII-2'	896.8	903.5	971.9	1008.2	821.2	770.5	624.3	749.4	640.3	693.7	778.2	660.4
LOC_Os01g07400	Archeaplastidia I	0.000944364	6	'protein.degradation.autophagy'	1409.1	1240.8	1130.1	1201.7	1126.2	1117.3	1034.2	935.1	951.7	1006.7	1362.3	1126.6
LOC_Os04g41140	Archeaplastidia I	0.000944364	12	'not assigned.no ontology.pentatricopeptide (PPR) repeat-containing protein'	248.4	354.1	340.3	537.9	654.5	611.7	325.9	344.5	236.8	279.5	198.5	151.7
LOC_Os03g41419	Archeaplastidia I	0.000944364	10	'protein.degradation.serine protease'	590.4	572	609.7	659.2	696.8	843.7	491.9	506.3	422.6	381.8	394.9	448.7
LOC_Os06g01620	Gymnospermae	0.000944364	6	'development.unspecified'	530.6	459.9	400.8	522.2	284.8	291.1	258	258.1	167.9	171.2	323.4	351.9
LOC_Os02g02770	Streptophyta	0.000944364	20	'not assigned.no ontology.pentatricopeptide (PPR) repeat-containing protein'	303.3	313.8	293	341.6	392.5	526	542	556.6	693.9	650.4	377.3	434.3
LOC_Os02g48690	Specific	0.000944364	14	'not assigned.unknown'	322.1	331.9	455.2	514	636.7	626.7	600.3	658.6	442.4	460.1	327.5	330
LOC_Os01g15310	Archeaplastidia I	0.000944364	10	'RNA.processing'	1094.6	1094.9	1188.4	1135.1	1173.1	1129.3	1068.5	1067.1	902.9	920.4	867.9	835.6
LOC_Os06g01690	Prokaryotic	0.000944364	12	'cell.division.plastid'	1036	957.4	1071.8	1037.3	1159.6	1175.8	957.2	1078.3	848.7	870.9	811.7	868.2
LOC_Os10g42690	Archeaplastidia I	0.000944364	24	'RNA.regulation of transcription.JUMONJI family'	585.4	724.9	493.3	612.3	467.5	487	662.5	576.8	662.1	725.9	785.8	765.1
LOC_Os07g19530	Archeaplastidia I	0.000944364	12	'protein.degradation'	983.6	1047.5	1096.4	1002.4	1115.1	1239.2	1016	980.5	843.6	898.5	736.3	788.4
LOC_Os08g39810	Specific	0.000944364	14	No Annotation	16.5	12.1	204.6	216.2	1998.4	1906.5	166.2	183.6	76.8	56	15.6	2.3
LOC_Os01g56350	Embryophyta	0.000944364	12	'RNA.regulation of transcription'	611.8	564.6	595	705.6	803	965.2	674.4	608.3	463.1	585.4	435.3	405.6
LOC_Os12g31450	Prokaryotic	0.000944364	12	'cell.division.plastid'	1432.2	1396.1	1746.1	1505.1	1522.5	1442.1	1467.1	1396.4	1336.4	1303.6	1112.3	993.7
LOC_Os04g48790	Streptophyta	0.000944364	14	'signalling.G-proteins'	531	582.6	789.1	682.2	798.5	851.1	752.1	637.4	646.8	605.4	467.6	552.4
LOC_Os12g06200	Archeaplastidia I	0.000944364	22	'RNA.regulation of transcription.E2F/DP transcription factor family'	309.1	292.5	158.9	198.8	230.2	277	316	298.6	440.3	450.7	618.5	614.2
LOC_Os02g07740	Archeaplastidia I	0.000944364	14	'not assigned.unknown'	425.9	457.1	678.8	608.4	756.7	669.8	486	462.1	457.6	457.5	414.5	283.2
LOC_Os05g31160	Angiospermae	0.000944364	22	'protein.synthesis.release'	59.2	68.4	46.5	67.8	178.3	197.5	245.8	242.7	342.9	304.7	267.8	280.2
LOC_Os01g14830	Archeaplastidia I	0.000944364	16	'protein.synthesis.ribosomal protein.prokaryotic.chloroplast.50S subunit.L3'	337.9	324.1	474.9	470.1	567	561.6	565	557	519.7	482.4	295.2	346.9
LOC_Os01g20880	Specific	0.000944364	20	'signalling.receptor kinases.wall associated kinase'	806	810.7	618.5	726.5	949.1	994.4	994.3	992.4	1072.1	1024.5	976	947.8
LOC_Os03g15600	Specific	0.000944364	22	'not assigned.unknown'	328.6	342.9	286.1	236	358.2	353.1	465.1	463.3	523.1	547.5	469	539.5
LOC_Os10g37710	Viridiplantae	0.000944364	4	'not assigned.no ontology'	603.6	735	357.2	476.7	278.1	357.4	221.1	295.2	342.4	330.2	387.5	495.7
LOC_Os01g43380	Streptophyta	0.000944364	12	'misc.UDP glucosyl and glucoronyl transferases'	374.8	274.9	505.9	424.7	537.2	441.1	454.6	387.4	343.1	227.8	217.6	236.1
LOC_Os09g26650	Archeaplastidia I	0.000944364	20	'misc. other Ferredoxins and Rieske domain'	444.4	476	467.7	470.9	564.3	572.5	586.7	660.9	746.4	794.6	667.6	609
LOC_Os01g53790	Streptophyta	0.000944364	22	'not assigned.unknown'	275	225.2	154.8	101.7	268.3	222.1	257.5	232.5	532.7	538.7	417.5	340.5
LOC_Os01g54370	Prokaryotic	0.000944364	16	'nucleotide metabolism.synthesis.pyrimidine.dihydroorotase'	96.8	220.9	256.3	303.8	411.9	457.8	432.4	425.9	292.6	390.4	184.8	284.1
LOC_Os03g20470	Archeaplastidia I	0.000944364	16	'redox.ascorbate and glutathione'	880	911.8	969.9	1042.9	1111.2	1060.3	1104.4	1276.4	1048	1099	675.3	970.6
LOC_Os07g46350	Viridiplantae	0.000944364	12	'protein.degradation.serine protease'	505.6	568.9	594	640.8	810.3	760	494.6	561.9	497.2	407.2	418.2	359.1
LOC_Os12g43890	Archeaplastidia I	0.000944364	20	'not assigned.no ontology'	172.7	167.6	195	152.1	239.3	231.2	365.9	329.5	410.9	376.2	332.2	370.9
LOC_Os07g44040	Archeaplastidia I	0.000944364	12	'signalling.G-proteins'	657.6	598.3	790.8	752.7	768.8	776.1	576.1	639	566.7	530.6	493.6	459.2
LOC_Os11g05810	Specific	0.000944364	24	'not assigned.unknown'	894.7	943.2	752.2	765.8	628	720	910.9	844.7	887.2	938.8	958.3	950.1
LOC_Os03g58100	Archeaplastidia I	0.000944364	24	'not assigned.no ontology.pentatricopeptide (PPR) repeat-containing protein'	1087.9	1089.6	1001	970.5	1037.5	961.2	1028.1	1077.6	1198.3	1257.9	1210.8	1220.1
LOC_Os10g37690	Archeaplastidia I	0.000944364	18	'transport.peptides and oligopeptides'	579.2	523.4	589	551.2	708	642.7	993.5	823.3	807.4	757.5	785.1	702.5
LOC_Os02g49130	Specific	0.000944364	20	'not assigned.unknown'	126	181	142.7	148.2	201.4	200.9	334.5	295.2	394.9	349.9	385.7	220.7
LOC_Os03g51430	Archeaplastidia I	0.000944364	14	'protein.targeting.secretory pathway.unspecified'	541.5	682.9	716.2	611.2	847.9	938.3	802.2	742.2	607.9	669	530.2	591.8
LOC_Os07g07520	Archeaplastidia I	0.000944364	16	'not assigned.unknown'	78.5	84.4	158.3	134.5	397.6	328	398.1	253.5	241.2	207.4	134.8	173.2
LOC_Os10g28320	Archeaplastidia I	0.000944364	10	'hormone metabolism.auxin.induced-regulated-responsive-activated'	534.8	518.1	538.3	554	694.9	583	417.8	393.7	372.5	362.5	391.5	366
LOC_Os09g32988	Angiospermae	0.000944364	20	'not assigned.unknown'	144.9	104.2	179.8	167	216.8	209.5	315.5	333.7	412.2	379.8	304.3	317.1
LOC_Os02g14090	Archeaplastidia II	0.000944364	10	'misc.nitrilases, *nitrile lyases, berberine bridge enzymes, reticuline oxidases, troponine reductases'	797.8	720.9	987.6	1014.6	827.3	818.4	709.8	764.4	687	667.3	595	586.1
LOC_Os09g39440	Archeaplastidia I	0.000944364	4	'nucleotide metabolism.degradation.pyrimidine.uridine nucleosidase'	755	759	657.4	723.2	531.1	445.9	519.2	589.6	618.3	570.2	741.9	671.1
LOC_Os01g39630	Archeaplastidia I	0.000944364	20	'DNA.repair'	422.5	394.3	430.9	361.2	445.3	449.5	583.3	538.7	739	611.5	593.9	562.2
LOC_Os01g59730	Archeaplastidia I	0.000944364	14	'protein.synthesis.ribosomal protein.eukaryotic.60S subunit.L30'	231.8	191.8	397.3	329.7	516.8	496.8	363	367.8	249.8	261.1	235.5	201.2
LOC_Os06g44200	Angiospermae	0.000944364	18	'not assigned.unknown'	471.8	385.3	517	445.7	520.8	532.6	891.2	772	744.8	680.4	613.8	659.6
LOC_Os06g09840	Viridiplantae	0.000944364	18	'not assigned.unknown'	340.8	568.1	478.4	506.6	574.9	640.2	770.6	823.9	696.5	691.4	575	676.8
LOC_Os03g08480	Prokaryotic	0.000944364	22	'RNA.processing.plastidial RNA.RNE Complex.RHON1'	522.6	494.1	410.2	385.3	391.2	434.6	552.7	444.7	684.2	629.9	746	576.1
LOC_Os07g45360	Archeaplastidia I	0.000944364	16	'protein.synthesis.ribosome biogenesis.Pre-rRNA processing and modifications.DExD-box helicases'	364.8	284.3	472.1	367	525.4	467.7	668	624.8	498.3	476.8	398.6	337.7
LOC_Os02g49160	Embryophyta	0.000944364	20	'RNA.regulation of transcription.Aux/IAA family'	239.4	281.4	246.7	212.5	382.6	366.2	483.8	405.5	422.4	585.6	451.2	370.8
LOC_Os01g36600	Gymnospermae	0.000944364	16	'not assigned.no ontology.pentatricopeptide (PPR) repeat-containing protein'	174.7	210.5	257.9	258.9	416.8	446.2	372.5	449.2	280.8	287.5	174.3	195.5
LOC_Os08g43630	Specific	0.000944364	2	'not assigned.unknown'	270	334.1	168.6	279.6	118.5	131.9	170.2	202.4	269.9	267.2	444.7	540.5
LOC_Os05g51380	Specific	0.000944364	24	'not assigned.unknown'	426.4	380.1	296.7	226.3	240.6	314.7	373.7	286.2	451.5	454.1	522.2	474.2
LOC_Os03g12879	Specific	0.000944364	2	'not assigned.unknown'	545.3	339.5	287.9	321.5	100.9	127.4	303.5	264.2	386.1	386.9	446.9	414.2
LOC_Os03g08310	Tracheophyta	0.000944364	8	'not assigned.unknown'	287.8	255.3	399.8	377.8	232.8	213.4	109.4	107.8	110.2	130.9	113.4	140.8
LOC_Os05g49350	Angiospermae	0.000944364	24	'not assigned.unknown'	523.4	513.8	394	368	363.9	369.6	407	439.7	402.6	560.4	928.8	976
LOC_Os06g41384	Viridiplantae	0.000944364	16	'RNA.regulation of transcription.C3H zinc finger family'	620.6	627.5	749.5	717.4	746.2	821.2	950	859.5	784.2	861.2	693.5	629.6
LOC_Os01g04200	Streptophyta	0.000944364	24	'not assigned.no ontology'	420.6	352.7	248.7	233	261.2	237.5	351.8	318.9	390.7	407.2	505.8	527
LOC_Os08g42530	Viridiplantae	0.000944364	20	'signalling.G-proteins'	563	427.7	533.1	439.3	621	539	637.7	688.1	760.8	718.4	688.4	621.3
LOC_Os03g55470	Streptophyta	0.000944364	18	'not assigned.unknown'	146.6	105.7	194.2	143.8	249.4	317.6	363.9	317.3	347.1	315.1	183.2	209.1
LOC_Os01g08010	Specific	0.000944364	20	'not assigned.unknown'	234.5	281	229.5	280.8	255.1	272.4	410	411.2	433.5	432.8	355.4	407.4
LOC_Os01g09252	Viridiplantae	0.000944364	22	'RNA.regulation of transcription.C3H zinc finger family'	311.3	338.4	295.3	299	234.5	326.4	325.6	401.4	517.9	480.4	469	461.8
LOC_Os08g19105	Specific	0.000944364	20	'not assigned.unknown'	769.9	742.4	611.9	673.9	840.4	878.3	910.1	934.6	891.5	1093	844.4	793
LOC_Os03g57190	Embryophyta	0.000944364	20	'RNA.regulation of transcription.TCP transcription factor family'	99	79.5	28.6	63.1	124.4	116.8	282	332.7	199.5	259.7	164.9	202.5
LOC_Os05g28740	Prokaryotic	0.000944364	12	'hormone metabolism.ethylene.induced-regulated-responsive-activated'	304	309.3	355.4	432.3	491.5	468.3	217.4	273.4	234.7	197.2	143	176.5
LOC_Os03g61120	Prokaryotic	0.000944364	14	'amino acid metabolism.synthesis.aromatic aa.tryptophan.anthranilate synthase'	344.2	427.8	449.8	402.7	580.8	633.5	529.4	569.6	419.5	481.5	335.2	331.3
LOC_Os10g11270	Archeaplastidia II	0.000944364	6	'misc.sulfotransferase'	230.7	270.2	206.7	303.4	81.3	80.2	57.6	71.1	35.7	64.9	84.8	146.7
LOC_Os06g11760	Specific	0.000944364	10	'not assigned.unknown'	142.3	156.2	265.7	230.3	195.4	158	53.1	11.9	11.7	49.7	78.6	46.1
LOC_Os01g20860	Archeaplastidia I	0.000944364	2	'lipid metabolism.lipid degradation.lysophospholipases.phospholipase D'	447.2	401.5	304.5	345	261.7	332.3	316.8	218.6	395.7	363.5	605.4	565.9
LOC_Os03g10990	Archeaplastidia I	0.000944364	10	'development.unspecified'	592.8	569.8	594.2	718	710.1	734.8	526	571.7	505.1	455.7	470.9	514.6
LOC_Os10g30640	Archeaplastidia II	0.000944364	16	'not assigned.no ontology'	135.6	212.2	218.4	268.2	388.4	421	434	283.3	265.9	272	184.3	198.4
LOC_Os02g41510	Archeaplastidia II	0.000944364	14	'RNA.regulation of transcription.MYB domain transcription factor family'	111.2	205.1	148.7	169.4	369.5	314.2	231.2	288.3	96.3	132.1	95.8	75.2
LOC_Os03g03140	Archeaplastidia I	0.000944364	14	'RNA.RNA binding'	720.8	665.1	739.7	694.6	916.9	934.4	748.6	762.4	656.2	661.7	557.6	593.2
[truncated: 22,959 more rows]
