# Supplementary material for: Kingdom-wide comparison reveals the evolution of diurnal gene expression in Archaeplastida
Source: Nat Commun. 2019 Feb 13;10:737. doi: 10.1038/s41467-019-08703-2 (PMC6374488; doi:10.1038/s41467-019-08703-2)
Supplement: Supplementary file 14 — Supplementary Data 11 [file 41467_2019_8703_MOESM14_ESM.xlsx]

## Sheet: Sheet1
Supplementary Data 11. A. thaliana matrix.
GeneName	Phylostratum	pVal	phase	Annotation	L4	L4.1	L4.2	L8	L8.1	L8.2	L12	L12.1	L12.2	D4	D4.1	D4.2	D8	D8.1	D8.2	D12	D12.1	D12.2
orf25	Specific	NR	NR	No Annotation	57.8039	69.5904	81.0074	54.3835	52.6505	101.865	71.2581	30.499	83.7018	67.0692	48.5212	31.2204	96.5182	65.6838	83.3665	75.4226	39.4274	66.0397
orf149	Specific	NR	NR	No Annotation	280.093	306.028	356.851	358.08	169.244	315.325	252.268	162.075	412.199	495.963	155.894	393.997	549.583	164.443	590.751	327.353	170.976	587.54
orf119	Specific	NR	NR	No Annotation	27.8962	16.8435	55.7883	43.7126	34.254	92.3251	83.8355	29.681	94.9916	22.5256	25.4191	90.9517	47.9187	43.8927	112.574	32.3543	21.5129	46.5633
ccb382	Specific	NR	NR	No Annotation	633.081	788.449	1121.9	465.235	713.585	956.264	360.762	705.902	519.083	401.299	623.403	859.029	439.52	608.045	756.905	431.972	782.538	810.897
nad3	Specific	NR	NR	No Annotation	551.772	405.674	440.097	317.855	399.628	453.012	236.431	406.899	383.422	421.378	330.227	291.684	387.803	404.912	447.348	427.499	311.657	612.271
orf114	Specific	0.0259398	24	No Annotation	297.668	162.179	152.225	132.63	154.189	198.421	109.324	145.995	154.048	134.497	189.812	143.653	169.415	278.268	224.094	214.929	164.436	329.656
nad4	Specific	NR	NR	No Annotation	885.984	815.26	586.514	628.802	678.779	386.559	511.848	607.165	337.936	535.263	701.674	336.19	765.31	454.156	814.385	502.309	659.894	672.159
psaC	Specific	NR	NR	No Annotation	502.239	588.557	3511.36	621.213	686.312	4655.59	94.7448	1032.31	2964.66	365.398	717.377	1673.78	171.709	746.927	2558.03	289.116	619.828	3175.4
ndhE	Specific	NR	NR	No Annotation	884.992	528.697	2688.92	894.969	728.96	4189.3	137.639	1167.21	1903.43	321.865	719.613	735.442	123.056	797.734	2031.99	474.251	349.681	2622.18
ndhG	Specific	NR	NR	No Annotation	345.883	205.225	1777.94	521.169	317.035	2912.27	93.431	474.977	2325.96	282.537	201.142	864.128	73.1824	258.241	2207.04	259.005	245.474	2169.42
ndhI	Specific	NR	NR	No Annotation	15150.3	16662.1	24706.5	14736.1	17175.3	20757.2	13684.3	16758.1	18993.8	13991.8	15945.9	17645.3	13296.4	13609.5	23829.4	14479.2	15061	21767.7
ndhA	Specific	0.00202616	6	No Annotation	8562.23	10433	11947.5	9206.13	9572.83	8561.32	7136.22	8424.62	5525.95	6306.48	7148.98	5109.63	7620.05	6835.44	8684.98	7869.73	6419.9	8460.68
ndhH	Specific	0.0146668	6	No Annotation	897.712	1460.35	1157.92	696.608	1222.78	1029.31	474.662	876.593	485.579	262.188	665.704	657.855	385.255	824.134	651.16	430.708	691.942	721.538
rps15	Specific	NR	NR	No Annotation	1019.56	837.283	1072.69	921.995	839.1	762.791	623.023	1063.08	1163.52	783.843	660.772	844.469	724.476	727.27	1713.25	707.684	763.099	1147.24
rps12.1	Specific	NR	NR	No Annotation	3326.71	3385.43	2012.93	3080.11	3473.48	2262.18	2529.98	3610.06	1241.66	1991.33	2971.11	1387.81	2060.42	3028.8	2177.93	2296.37	3305.62	1853.8
rps12.2	Specific	0.0339928	4	No Annotation	11308	11154.3	14735.2	10538.8	10911.9	13229.7	9574.15	11427	9143.14	8584.01	9905.33	8091.49	9129.82	10971.6	13211.2	9780.08	11203.9	13883.5
nad9	Specific	NR	NR	No Annotation	106.736	120.967	88.4784	115.039	121.571	122.152	71.5236	76.8735	90.2488	105.723	89.0364	75.1902	138.859	89.1258	133.395	98.4376	75.1185	223.629
rpl16.mitochondria	Specific	NR	NR	No Annotation	563.703	523.874	930.627	742.793	612.921	813.589	597.817	484.048	695.197	655.158	417.794	755.782	691.918	431.36	925.922	574.061	366.284	860.537
ccb452	Specific	NR	NR	No Annotation	554.102	437.49	475.097	585.952	380.757	480.847	625.178	312.741	357.991	729.307	285.622	458.439	751.559	293.181	528.383	476.04	261.893	483.941
nad6	Specific	NR	NR	No Annotation	56.3043	54.8437	36.7184	46.6353	33.4163	125.907	42.5175	46.4653	67.9739	53.7396	28.5906	65.6269	62.2956	51.2433	102.574	48.3358	54.6653	127.633
orf107c	Specific	NR	NR	No Annotation	434.226	351.703	388.353	453.957	334.211	309.818	397.328	323.572	268.75	390.658	240.283	369.667	394.33	255.883	318.676	340.402	231.051	350.209
rpl32	Specific	NR	NR	No Annotation	7645.18	8483.83	10709.4	10910.5	10250.2	9789.16	9744.36	8631.97	10622.6	6418.15	5815.45	6773.67	9825.56	7869.55	10766.8	10774.7	3575.83	12004.9
ycf5	Specific	NR	NR	No Annotation	10413.5	10560.8	15534.2	10589.5	10975.8	12844.3	11376.9	10442.8	10160.4	10432.3	9724.13	9758.73	10314.4	8132.47	15739.8	10903.1	8724.8	14761.5
ndhD	Specific	NR	NR	No Annotation	4260.14	5356.43	10903.5	2967.5	4702.68	9268.51	1709.79	4912.54	7197.08	2738.98	4328.27	4946.83	3337.02	3270.61	9134.53	3405.48	3509.15	10518
psbF	Specific	NR	NR	No Annotation	8785.99	11395.7	12800.5	6210.67	9541.46	14830.7	5451.74	8620.05	10970	4818.19	8839.64	9857.24	5321.94	8640.08	12255.3	6009.87	8809.14	13736.4
psbE	Specific	NR	NR	No Annotation	5084.15	6745.98	7094.63	3185.53	5098.08	6380.12	2495.61	4413.35	4597.26	2176.11	4798.22	4859.38	2606.45	4086.27	5258.54	2967.74	4986.4	6037.21
ORF31	Specific	NR	NR	No Annotation	4932.24	3500.87	5282.25	4577.93	2993.8	5033.74	4765.88	3156.87	3415.84	4236.84	2512.56	2207.17	5349.68	2005.2	4993.59	4785.09	1531.59	4649.35
petG	Specific	NR	NR	No Annotation	481.426	420.118	1023.68	589.465	514.515	1650.66	174.714	740.623	952.248	316.869	553.37	318.446	191.85	534.181	718.726	403.804	406.823	1240.27
psaJ	Specific	NR	NR	No Annotation	11625.8	14094.5	19175.9	15126.9	15033.1	18787.9	14210.9	14258.3	13731.7	12425	11358	13461.6	13533.5	13618.8	15332.3	13899.3	11073.8	15629
rpl33	Specific	0.00202616	2	No Annotation	9210.87	12133.2	13397.2	6417.45	8149.13	6736.45	5269.73	7469.84	5313.73	6153.83	8339.8	6325.12	7463.53	8752.57	8893.83	6961.88	9048.75	12840.8
rps18	Specific	0.00290735	4	No Annotation	3007.02	4397.53	3485.21	2741.06	3162.67	2064.25	1999.14	2603.67	1397.7	2337.08	2350.24	1269.07	3187	2697.23	2786.22	3184.93	2412.07	3353.54
rpl20	Specific	NR	NR	No Annotation	1057.18	944.817	2686.32	976.587	941.606	2345.1	558.656	999.914	2122.79	909.947	804.356	1485.66	759.432	702.997	3307.77	802.368	825.727	2974.85
clpP	Specific	NR	NR	No Annotation	10667.2	11874.4	19828.5	9355.18	10726.7	15887.7	7733.26	10471.6	12845.8	7790.74	10160.7	12265.5	7953.39	9510.12	14043	8650.74	10856.5	18164.9
psbB	Specific	NR	NR	No Annotation	937.937	1329.51	3318.04	772.449	1433.18	5447.35	241.264	1482.14	2762.17	309.53	832.291	1109.55	247.06	1045.19	2730.82	416.629	952.927	2710.75
psbT	Specific	NR	NR	No Annotation	1161.64	1393.95	1620.51	1108.89	1400.6	3225.92	458.843	1439.16	1932.21	561.886	912.624	694.665	647.445	998.191	2048.52	893.546	606.918	2297.85
psbN	Specific	NR	NR	No Annotation	952.55	684.944	3583.6	554.526	645.012	2881.85	331.781	538.6	1596.87	580.341	598.115	1261.66	491.459	454.272	3002.85	482.376	514.253	2570.22
psbH	Specific	0.0259398	6	No Annotation	7810.41	10678.5	9970.21	7443.89	10016.7	10273.7	5936.71	8498.2	6574.86	4135.77	7673.16	5947.15	4587.45	8044.92	7487.11	5985.22	8642.28	7549.95
petB	Specific	NR	NR	No Annotation	15056.3	17407.2	33133.6	16057.8	17661.7	31329.8	15347.2	17900.5	27333.6	13433.1	16603.2	20791.8	13696.4	16702.7	29374.4	15569.3	18016.5	28796
petD	Specific	NR	NR	No Annotation	107.612	51.759	396.763	139.319	87.4721	713.771	86.6178	128.105	483.796	87.1158	108.273	267.911	60.3487	129.609	374.36	115.187	136.724	418.571
rpoA	Specific	NR	NR	No Annotation	7775.14	8197.95	11038.6	9306.68	12846.5	11216.8	9677.25	9350.64	12714.7	7327.41	7464.55	8935.79	8453.1	7930.2	13896.9	12468.3	5435.75	15354.1
rps11	Specific	NR	NR	No Annotation	12360	15226.1	22592.7	10722.7	14464.7	21050.1	9115.73	14251.1	18003.7	8984.94	12901.6	11682.8	9835.53	14487.5	21296.1	13248.6	15995.9	19049.8
rpl36	Specific	NR	NR	No Annotation	9344.47	11422.9	16336.3	7757.65	10712	14862.9	5654.54	9729.12	12450.1	5107.36	9091.58	7414.14	5616.74	10271.2	14887.7	8013.69	10341.3	15408
rps8	Specific	NR	NR	No Annotation	6141.47	9248.93	9869.72	4999.55	7421.41	10322.7	3116.81	7391.54	6227.67	2585.15	6285.05	4193.37	3087.26	8674.52	7584.32	5157.17	7597.07	9036.46
rpl14	Specific	NR	NR	No Annotation	3788.68	5932.83	5068.94	2586.83	4852.96	5398.11	1434.99	4987.91	3334.44	1533.41	4057.99	2270.48	1712.44	5084.78	4003.27	2388.96	5154.12	4408.95
rpl16.chloroplast	Specific	NR	NR	No Annotation	9542.84	9002.98	19669.1	11666.8	9474.28	17913.7	9675.22	8786.74	11551.2	10109.8	6124.58	10363.4	9348.36	7705.3	16373.4	9107.47	7712.18	14155
rps3.chloroplast	Specific	NR	NR	No Annotation	8323.94	10429	11597.8	10178.7	11898.5	13823.7	8777.38	10636.2	9315.98	9087.39	8875.17	7928.71	9210.33	10735.8	13653.7	11371.8	7185.73	14890
rpl22	Specific	NR	NR	No Annotation	8272.92	9213.73	12139.9	7541.49	11568.6	8688.62	6589.41	9919.28	9576.73	6693.22	9271.9	9375.29	6655.12	10079.1	13619.5	8530.27	10996.5	13316.4
rps19	Specific	NR	NR	No Annotation	10401.7	11537.1	14535	11210	12535.8	12114.2	10445.8	11939	10603.8	9673.33	8870.99	6677.04	9393.3	10718.2	13510.5	11312.5	8987.04	14611.3
rpl2.1_chloro	Specific	NR	NR	No Annotation	17367.3	18348.1	33783.5	15377.8	18972.7	29135.5	15746.3	17906.9	27209.6	17458.8	17902.6	21787.7	15421.2	17846.2	36496.4	16739.2	23319	34501.4
rpl23.1	Specific	NR	NR	No Annotation	12677.8	14532.7	20945.8	11328.7	13839.4	15228.3	11245.3	13306.8	14801	10505.4	11431.8	11166.8	10858.1	12759.7	20827.6	12561.7	11110.6	22896.4
ycf2.1	Specific	NR	NR	No Annotation	86.8978	49.8022	451.091	100.849	73.9462	445.393	58.4709	120.112	557.535	75.3934	68.2155	235.293	49.8577	98.9246	611.21	68.7392	79.0404	555.746
orf77.1	Specific	NR	NR	No Annotation	111.915	46.5845	574.605	139.359	138.34	644.39	23.9065	164.362	825.16	62.4505	102.606	270.319	20.7088	138.665	948.798	102.927	83.8616	908.712
ndhB.1	Specific	NR	NR	No Annotation	167.674	106.604	487.377	199.031	170.106	815.666	100.601	94.4105	640.981	153.569	110.498	379.229	125.118	81.9811	613.007	196.407	107.867	585.014
rps7.1_chloroplast	Specific	NR	NR	No Annotation	18877	20081	30258.6	17553.2	19330.4	30623.8	18137.4	20033	21991.4	17740.8	19757.8	22776.1	16095.2	18530.6	37093.5	17669.4	19666.2	36657.5
ycf1.1	Specific	NR	NR	No Annotation	4558.09	5586.22	10086.3	5381.49	6639.07	9198.45	4316.03	6862.74	8617.65	4547.54	5645.26	5252.28	3312.82	5576.63	10704.8	4055.32	4605.81	9943.9
ndhF	Specific	NR	NR	No Annotation	123.036	112.949	294.445	294.322	257.9	556.433	69.3784	161.366	315.848	86.7966	141.979	158.372	72.2171	147.563	255.029	143.123	73.4845	316.482
atpI	Specific	NR	NR	No Annotation	469.952	373.394	1106.09	765.825	462.123	1819.8	371.2	604.069	1178.98	537.895	334.304	632.712	443.903	380.709	1194.72	448.472	311.853	1262.08
rps2	Specific	NR	NR	No Annotation	4569.03	7000.97	4397.22	5098.38	7226.5	5340.43	3742.57	6011.74	3334.73	3545.4	4293.96	2270.51	3775.39	5482.08	4380.04	4389.36	4478.93	5356.95
rpoC2	Specific	NR	NR	No Annotation	3054.64	3939.57	1459	2876.74	3952.89	1373.84	2042.51	3120.54	879.444	2079.49	2242.29	829.897	2584.01	3277.5	2071.87	3070.8	3489.16	1879.69
rpoC1	Specific	NR	NR	No Annotation	2051.43	2355.41	3002.9	1779.22	2501.62	3071.19	737.737	2170.93	2100.86	1403.36	1391.81	1464.79	1788.99	1661.44	3100.86	2050.11	1588.8	3648.36
rpoB	Specific	NR	NR	No Annotation	101.434	32.8802	652.284	73.9106	104.382	1580.21	5.35209	128.498	807.634	20.2612	55.2519	324.744	15.0243	98.8744	521.413	59.4102	101.171	682.841
ycf6	Specific	NR	NR	No Annotation	352.381	175.098	2363.52	363.19	374.456	3371.05	214.502	585.477	1698.51	357.267	553.437	980.958	146.131	624.241	2103.98	390.211	606.772	2277.44
psbM	Specific	NR	NR	No Annotation	18934.7	22557.6	25424.8	20428.7	19347.9	32789.6	20185.4	20281.6	31154.1	19733.8	18534.6	29340.1	18267.8	17684.6	27035.5	17828	22984.3	32077
psbD	Specific	NR	NR	No Annotation	495.622	1010.1	5110.57	451.948	1459.38	7506.54	242.524	1448.55	2700.59	261.053	699.289	1780.23	320.382	491.792	4276.89	309.48	634.788	3601.84
psbC	Specific	NR	NR	No Annotation	4546.21	5726.1	14326.8	4059.58	6082.32	15339.9	2429.6	6048.17	7385	2790.04	3928.67	8292.96	3198.05	3776.97	9378.53	2795.78	3964.31	11433.9
ycf9	Specific	NR	NR	No Annotation	9529.27	10662.7	13356	10254.5	11598.3	17317.5	8845.03	10042.8	10335.4	8060.11	8264.59	8883.13	8717.32	9315.98	15911.4	9307.17	7836.29	14802.4
rps14	Specific	NR	NR	No Annotation	165.036	77.0858	1182.56	325.632	179.557	1710.09	97.3624	291.165	1952.13	179.123	217.246	665.133	86.2787	200.856	2134.69	197.215	221.033	2158.47
psaB	Specific	NR	NR	No Annotation	17768	19458	50329.2	17314.6	18755.8	48924.1	18293.8	19625.8	43613.1	18538.3	18966.2	40222.9	16290.9	17459.5	52806	16958.4	21272	47233.3
psaA	Specific	NR	NR	No Annotation	15176.3	16893.9	24104.8	9469.96	18333.9	25054.1	3975.34	18315	18738.5	3977.04	15653.3	16036.5	6988.58	15894.7	19804.8	7134.49	20137	19457.1
ycf3	Specific	NR	NR	No Annotation	2537.86	2959.56	5703.63	2221.71	2921.84	6369.01	1343.65	2927.84	4091.3	1187.88	1835.8	2129.81	1150.75	2535.03	5361.24	1996.2	2532.97	4927.42
rps4.chloroplast	Specific	NR	NR	No Annotation	14039.3	14977.8	15289.4	13389.2	14133.3	12025.8	11950.5	14274.1	8898.81	12944.9	13296.9	11226.7	12395.4	13159.5	16759.5	13065.7	16073.7	14788.2
ndhJ	Specific	NR	NR	No Annotation	4340.83	3580.07	4219.9	3564.33	3117.95	3937.85	2811.87	3207.98	3745.42	3188.8	2907.73	2966.6	3218.35	2138.76	5131.78	2531.91	2479.68	4384.72
psbG	Specific	NR	NR	No Annotation	1831.04	1392.25	2264.26	1557.59	1190.53	2367.22	1186.64	1215.01	1422.58	1148.92	1132.22	2001.07	1224.46	937.797	2200.51	1009.78	945.47	2041.15
ndhC	Specific	NR	NR	No Annotation	9553.49	10023.1	15285.2	11480.3	11549.2	16707.2	12232.5	10405.7	12166.3	9485.08	8334.68	11547.9	9831.48	9787.57	12919	11553.3	6714.16	16597.6
atpE	Specific	NR	NR	No Annotation	20649.3	21300.3	42541.6	19831.3	21907.1	43882.2	20536	22017	37571.9	20053.4	21657	38747.8	18703.5	19502.3	46323	19996.7	23562.8	46167.4
atpB	Specific	NR	NR	No Annotation	21685.2	23192.3	47895.1	20911.7	23775.1	46755.6	21989.6	24045.1	38601.6	21627.3	23981.2	42202.4	20203.4	22120	49928.6	21305.2	24837.3	47805.5
rbcL	Specific	NR	NR	No Annotation	1736.91	1835.07	4425.01	1496.51	1290.51	2940.89	864.047	1145.54	1983.09	1238.31	929.045	2537.44	1263.44	1004.05	3243.12	987.203	1311.69	3042.76
accD	Specific	NR	NR	No Annotation	1662.69	1888.04	4961.64	1811.82	1657.62	3863.53	1176.3	1475.69	2283.97	1006.5	1157	2825.7	853.89	1143.01	2996.44	1042.64	1127.79	3282.73
psaI	Specific	NR	NR	No Annotation	6200.97	7194.41	10221.3	6576.24	6406.65	9480.38	5207.96	5614.57	6972.72	4909.63	4591.07	7227.04	4696.62	4423.54	10082.2	5268.42	4148.5	10359.8
ycf4	Specific	NR	NR	No Annotation	7773.71	8992.86	15132.1	7045.99	8065.88	12920.2	5281.54	6747.63	7890.47	5242.38	6276.93	10603.2	6376.76	6530.54	12514.5	6458.8	5654.25	12198.5
ycf10_cemA	Specific	NR	NR	No Annotation	12118.8	12684.9	18401.4	11977.5	10038.1	16001.7	11381.8	10906.4	10013.7	10710.2	9629.29	16195.9	10792.5	9635.15	14548.5	11429.5	9230.97	14229.2
petA	Specific	NR	NR	No Annotation	10636.1	11617.8	21872.2	12326.5	13067.4	17812.3	12457.5	12019.5	10609	10608.2	9881.54	18829.9	10594.8	10722.4	14067.8	12456	8794.03	14855.7
psbJ	Specific	0.0441325	6	No Annotation	7466.51	9878.57	9694.01	6422.97	7839.12	9368.6	5218.67	7408.26	8824.09	4970.12	7004.59	4761.06	5680.26	6040.05	7549.66	6178.16	5113.86	9997.22
psbL	Specific	0.00202616	6	No Annotation	2653.78	3737	3287.78	2864.41	3462.7	2858.95	1896.57	2839.84	1337.53	1527.88	2124.44	1150.14	2141.39	2448.62	1541.59	2513.69	1529.37	2762.54
psbI	Specific	NR	NR	No Annotation	7150.53	7096.83	12427.1	7671.02	6906.46	13863	7557.28	6345.15	10148.1	6307.48	5047.59	3823.28	6777.94	5630.47	10909.9	6953.59	4057.51	11662.3
atpA	Specific	NR	NR	No Annotation	10699.6	9797.3	13356.3	9179.57	8639.61	10710	7225.25	8642.37	5561.5	7836.38	6648.4	7573.18	8001.17	5772.04	8963.73	6350.31	6150.09	8077.49
atpF	Specific	NR	NR	No Annotation	3916.21	3685.4	6913.95	3100.39	3113.21	5729.63	2044.11	2814.58	3150.16	1890.3	1992.83	3596.24	2103.99	1799.99	4295.52	1784.7	1863.31	4711.82
atpH	Specific	NR	NR	No Annotation	3689.9	3524.65	12464.7	3329.71	2735.89	14322.7	1940.97	2806.61	8374.5	2442.27	1993.85	5401.53	2236.02	1622.8	7448.37	2001.96	1875.37	9034.76
At2g26550	Archeaplastidia I	NR	NR	tetrapyrrole synthesis.heme oxygenase	520.738	559.577	642.775	542.28	657.476	453.952	610.925	590.319	481.034	501.604	586.615	387.207	577.918	685.426	537.876	610.51	608.613	523.355
At2g26570	Gymnospermae	NR	NR	protein.synthesis.ribosome biogenesis	286.058	235.407	193.209	327.528	278.926	317.229	265.216	303.665	326.882	281.911	299.762	298.909	211.99	294.703	266.835	343.104	371.154	280.409
At2g26580	Archeaplastidia II	0.0108583	20	RNA.regulation of transcription.C2C2(Zn) YABBY family	380.659	311.133	253.553	324.884	320.578	224.582	438.797	406.669	283.27	466.746	415.032	386.467	550.805	462.887	430.196	528.343	361.726	297.387
At2g26360	Streptophyta	NR	NR	transport.metabolite transporters at the mitochondrial membrane	76.0692	133.029	85.4171	128.332	108.741	182.101	118.257	147.295	106.511	101.486	126.903	164.557	129.513	119.946	158.735	130.081	80.5077	119.966
At2g26400	Archeaplastidia I	NR	NR	hormone metabolism.auxin.signal transduction	391.426	350.578	737.645	522.712	334.05	1429.26	431.253	322.718	776.374	989.278	824.748	1544.06	449.357	357.314	871.901	679.046	323.036	1016.35
At2g26560	Archeaplastidia I	0.000942737	16	development.storage proteins	76.5333	8.82579	82.7299	126.22	55.9502	255.784	586.672	823.539	580.379	303.098	322.717	378.877	328.988	167.908	272.799	190.607	108.705	172.771
At2g26600	Streptophyta	NR	NR	RNA.processing.splicing	442.939	443.259	532.747	567.362	514.903	613.621	521.848	524.931	536.377	438.701	492.431	451.828	481.11	497.216	535.357	547.223	375.478	598.602
At2g26530	Tracheophyta	NR	NR	signalling.calcium	249.49	160.297	227.909	278.148	184.158	181.976	305.691	162.65	211.025	183.344	155.971	155.159	253.949	133.257	251.808	278.924	155.712	206.778
At2g26540	Archeaplastidia II	0.0196038	18	tetrapyrrole synthesis.uroporphyrinogen III synthase	924.506	833.315	855.69	1057.04	1028.16	985.71	1183.74	942.73	1192.32	1179.7	1115.92	1228.83	1153.53	810.671	1190.36	1101.29	1041.81	1052.57
At2g26430	Archeaplastidia I	0.0108583	2	cell.cycle	859.572	645.118	522.895	451.923	423.018	338.926	468.177	384.501	341.382	386.004	344.057	370.403	606.669	490.321	449.866	723.292	578.668	436.508
At2g26500	Streptophyta	NR	NR	protein.postranslational modification	18344.4	18549.3	34389.2	16753.3	18161.9	26565.2	17846.4	19068.9	27824.3	18440.8	18521.5	32218	16872.8	18294	35361.4	18387.9	19860	35456.6
At2g26590	Archeaplastidia I	NR	NR	not assigned.no ontology	756.83	719.471	799.126	969.441	986.687	591.129	729.311	846.17	769	862.723	942.66	856.809	831.455	796.608	802.767	695.21	998.308	763.408
At2g26510	Viridiplantae	0.00575569	20	transport.misc	1057.1	1023.91	825.174	632.033	624.972	663.429	1316.23	1369.35	1215.42	1377.43	1237.53	1056.49	1341.5	1336.57	1351.06	1258.98	1463.21	1261.3
psbA	Specific	NR	NR	No Annotation	2413.06	2820.44	9112.16	1614.38	2473.17	8275.7	1416.81	2939.89	6869.64	1498.39	2227.41	6328.85	1736.91	1831.02	9435.19	1673.46	2112.66	9165.75
matK	Specific	NR	NR	No Annotation	7230.68	9825.21	7158.71	7334.36	10307.2	9020.17	5716.62	8282.25	5740.09	7300.24	6333.36	5630.64	7913.59	6990.63	7463	7496.55	5294.85	7892.14
rps16	Specific	NR	NR	No Annotation	1367.77	1590.89	1968.95	1830.26	1573.81	2856.7	1296.07	1363.16	2017.42	1352.42	1145.97	1396.47	1508.92	1081.82	2013.83	1220.71	874.688	2077.46
psbK	Specific	NR	NR	No Annotation	7974.97	8784.32	23642.6	7825.42	7291.23	23025.8	6957.55	6884.77	16097.7	6317.96	6304.71	4435.33	6098.27	5743.06	19194.6	6179.53	5439.41	20162.3
At2g23320	Embryophyta	0.00202616	2	RNA.regulation of transcription.WRKY domain transcription factor family	643.837	609.955	754.164	146.473	174.909	262.404	249.177	187.874	213.349	343.834	214.394	267.376	469.869	514.878	543.962	612.1	387.166	783.64
At2g26440	Embryophyta	6.47348e-06	16	DNA.synthesis/chromatin structure	152.759	125.722	98.6041	382.844	256.264	421.365	698.052	836.221	867.564	865.188	582.893	686.044	421.472	367.498	331.456	201.725	184.075	210.026
At2g26460	Viridiplantae	NR	NR	protein.synthesis.ribosome biogenesis	175.03	181.559	177.763	262.128	226.611	201.654	233.508	217.612	261.788	233.427	169.3	228.611	210.385	231.491	284.545	237.503	185.749	240.306
At2g26470	Archeaplastidia I	0.0196038	2	not assigned.unknown	156.399	111.781	112.444	107.013	104.006	155.539	98.707	113.33	66.4443	105.945	105.478	49.4575	84.3866	142.244	109.418	147.378	119.498	184.015
At2g39720	Archeaplastidia I	NR	NR	protein.degradation.ubiquitin.E3.RING	648.426	665.166	712.451	365.597	418.038	527.545	453.494	432.759	347.825	397.522	683.131	501.519	453.851	496.072	336.19	538.092	661.362	483.027
At2g39770	Prokaryotic	NR	NR	cell wall.precursor synthesis.NDP sugar pyrophosphorylase.GDP mannose	2116.88	1615.34	2765.14	1663.8	1299.73	1979.26	1099.71	856.148	1682.55	1621.29	1838.08	2691.57	1917.83	2025.01	2897.96	1615.42	1943.36	2650.92
At2g39730	Archeaplastidia I	NR	NR	PS.calvin cycle.rubisco interacting	16906.3	18459.8	38896.3	16817.8	18823.1	36896.5	15779.3	16220.2	24134.5	14484.7	14712.3	22903.1	14081.5	15327.4	28754.4	15717.7	19240.2	36130.5
At2g39760	Archeaplastidia I	NR	NR	protein.degradation.ubiquitin.E3.BTB/POZ Cullin3.BTB/POZ	721.373	625.699	589.767	604.533	828.001	562.881	623.524	640.056	595.636	675.968	642.436	556.636	709.287	784.229	748.546	737.522	774.855	730.595
At2g39795	Viridiplantae	NR	NR	protein.degradation.ubiquitin.E2	273.188	300.485	113.675	452.315	374.995	322.214	383.417	394.692	320.627	484.006	414.511	213.088	369.435	349.074	210.081	234.577	329.094	204.687
At2g39725	Archeaplastidia I	0.00575569	18	not assigned.no ontology	109.089	47.5314	87.1644	91.4187	111.288	132.993	173.647	161.183	180.09	196.584	123.561	178.11	164.794	99.8596	200.47	144.545	88.6611	144.423
At2g39750	Embryophyta	NR	NR	stress.abiotic.drought/salt	646.058	628.216	772.066	815.775	663.311	856.107	726.498	701.412	946.571	817.582	760.573	1030.92	841.935	769.271	853.267	757.141	803.062	783.149
At2g39840	Archeaplastidia I	NR	NR	protein.postranslational modification	546.196	593.189	734.665	676.32	626.058	846.446	656.753	581.967	782.945	625.803	621.967	787.456	592.328	533.737	617.787	549.774	526.481	740.91
At2g39780	Viridiplantae	0.00575569	20	RNA.processing.ribonucleases	1746.15	1769.85	1675.06	1598.22	1696	1630.92	1777.31	1661.99	1429.98	1859.64	1864.14	1937.32	1901.48	1876.14	1707.87	1930.06	1838.69	1852.11
At2g23200	Specific	NR	NR	signalling.receptor kinases.crinkly like	243.508	138.778	439.374	398.762	168.565	462.356	167.885	414.591	387.27	427.462	506.976	399.092	186.453	259.874	199.227	410.601	235.588	263.242
At2g23340	Archeaplastidia I	0.000942737	16	RNA.regulation of transcription.AP2/EREBP, APETALA2/ethylene-responsive element binding protein family	245.763	303.43	245.46	403.721	381.003	457.855	499.431	480.626	371.236	935.333	937.054	670.353	387.834	316.248	449.727	370.672	392.804	419.578
At2g23310	Archeaplastidia I	NR	NR	cell.vesicle transport	1263.2	1061.89	649.202	661.704	622.198	389.516	872.593	667.577	418.795	709.401	605.605	487.361	942.344	848.331	410.672	992.231	795.73	600.656
At2g23290	Archeaplastidia I	NR	NR	RNA.regulation of transcription.MYB domain transcription factor family	303.46	220.459	125.256	150.311	152.784	114.553	189.75	126.722	181.259	129.356	70.7881	78.9832	224.967	177.767	126.092	219.089	155.045	176.75
At2g23350	Archeaplastidia I	NR	NR	RNA.processing	1869.28	2395.57	2571.7	2030.41	2467.98	2750.26	2387.56	2694.06	3614.46	2446.94	2782.92	3793.85	1982.59	2326.63	2855.02	1713.22	2401.61	2692.45
At2g39830	Archeaplastidia I	NR	NR	development.unspecified	145.838	131.894	161.017	121.372	106.945	190.426	48.397	106.107	243.61	135.599	130.844	152.546	130.476	95.7304	228.944	104.683	129.705	252.948
At2g39850	Specific	0.000942737	12	protein.degradation.subtilases	421.879	507.65	501.126	790.976	867.419	1058.04	645.976	659.334	780.003	606.727	707.799	601.527	320.305	384.952	516.129	279.852	502.82	431.611
At2g45290	Prokaryotic	NR	NR	OPP.non-reductive PP.transketolase	248.744	211.504	147.231	281.582	212.026	236.732	274.831	219.407	155.157	271.793	232.677	178.36	385.201	259.189	184.05	295.485	286.574	196.329
At2g40900	Specific	0.0441325	4	development.unspecified	263.631	224.779	574.339	192.36	179.531	336.42	161.965	128.294	314.738	133.165	116.707	239.272	152.735	176.806	269.295	199.274	182.452	370.294
At2g40950	Streptophyta	NR	NR	transport.phosphate	225.28	265.772	333.147	245.674	253.46	252.166	267.14	225.802	298.557	335.004	310.395	427.208	277.823	311.588	312.521	279.853	232.331	283.266
At2g40820	Embryophyta	NR	NR	cell.organisation	291.644	325.29	218.026	280.28	280.088	243.998	367.68	308.087	270.373	314.874	244.489	290.548	382.208	351.593	285.6	364.532	283.192	302.506
At2g40840	Archeaplastidia I	0.000103647	14	major CHO metabolism.degradation.starch.D enzyme	770.438	777.726	473.785	3759.27	3436.35	2485.84	4952.35	5404.38	4103.78	5166.42	5215.42	3309.89	1982.55	2083.92	1613.81	1436.31	1746.92	1459.71
At2g40870	Specific	NR	NR	No Annotation	119.102	123.117	44.8206	71.0701	63.3939	72.2634	12.7664	36.7857	13.4776	13.2765	85.5392	19.8401	25.7751	83.5944	8.35181	80.5653	117.759	48.0006
At2g40880	Archeaplastidia I	0.0441325	8	protein.degradation.cysteine protease	3137.75	2200.76	2802.74	3804.14	2953.31	3505.82	3022.38	2492.14	2693.58	1929.64	1814.32	1896.54	2511.51	1730.65	2130.12	3395.27	1646.98	3075.37
At2g40935	Archeaplastidia I	NR	NR	not assigned.no ontology	427.101	428.946	574.368	406.472	353.083	445.987	484.799	401.309	421.169	365.246	407.966	631.909	465.725	437.384	545.364	466.063	417.265	522.524
At2g40940	Prokaryotic	NR	NR	hormone metabolism.ethylene.signal transduction	647.184	540.591	810.329	498.875	474.828	600.542	538.269	652.984	623.456	410.919	576.861	554.494	743.491	669.212	546.02	585.897	499.026	724.594
At2g40830	Archeaplastidia I	NR	NR	protein.degradation.ubiquitin.E3.RING	580.728	567.283	697.87	612.362	479.442	683.061	563.559	510.57	611.776	1002.91	764.607	922.656	556.882	557.752	551.651	465.697	565.722	622.902
At2g40930	Archeaplastidia I	NR	NR	protein.degradation.ubiquitin.ubiquitin protease	204.036	209.715	150.596	213.273	255.493	216.715	204.731	233.938	180.45	222.375	260.617	193.619	189.283	321.103	185.756	225.528	286.417	253.253
At2g40890	Archeaplastidia I	0.000167488	4	protein.postranslational modification	1528.38	1633.93	1293.52	1116.86	1235.58	1154.56	1030.19	817.247	803.839	775.088	846.734	810.176	1181.34	1392.65	1276.95	1300.8	1478.15	1257.33
At2g41600	Specific	NR	NR	protein.degradation.inhibitors	588.346	554.328	665.826	762.847	536.092	859.908	954.171	568.253	676.098	703.739	614.861	795.709	820.748	415.959	989.235	757.381	475.592	676.468
At2g41650	Specific	NR	NR	not assigned.unknown	421.962	529.163	302.181	731.963	836.104	514.965	558.375	641.288	369.402	517.136	550.346	364.885	486.778	453.804	285.781	452.729	356.406	337.979
At2g41520	Viridiplantae	NR	NR	protein.folding	146.755	159.69	175.463	192.731	208.064	265.166	133.789	189.391	145.852	112.887	159.529	111.855	90.0151	206.526	149.013	100.175	159.046	203.757
At2g41540	Archeaplastidia II	NR	NR	lipid metabolism.glycerol metabolism.glycerol-3-phosphate dehydrogenase (NAD+)	366.144	395.519	442.045	566.447	820.146	816.586	532.817	713.839	784.528	403.112	439.292	516.623	423.791	437.276	535.404	401.953	489.817	436.227
At2g41630	Archeaplastidia I	2.13432e-05	4	RNA.transcription	1270.9	1253.19	1243.3	1047.36	950.239	941.621	904.931	896.802	908.559	870.562	839.488	925.073	930.332	1003.83	1012.32	1174.32	928.659	1097.02
At2g41530	Prokaryotic	0.0108583	16	RNA.regulation of transcription.ABI3/VP1-related B3-domain-containing transcription factor family	3035.8	2643.47	3242.95	3362.09	3037.91	3177.36	3613	3421.16	3111.43	5050.49	3842.51	4336.22	3575.12	3133.42	3093.74	3375.65	3235.79	3065.41
At2g41620	Archeaplastidia II	0.0339928	24	protein.targeting.nucleus	838.376	772.409	640.26	501.423	602.553	519.207	589.213	617.834	511.48	673.08	622.894	557.99	666.716	702.497	728.863	767.371	598.095	708.188
At2g41560	Archeaplastidia I	0.0339928	2	transport.calcium	1807.19	1766.53	2054.73	798.978	794.519	981.9	906.987	1166.19	1057.88	656.383	541.493	837.32	1431.03	2110.73	2590.42	2197.11	1753.73	2545.17
At2g41680	Prokaryotic	NR	NR	protein.synthesis.ribosome biogenesis	3233.43	3884.19	3811.78	3399.76	4268.75	3897.62	3180.2	3992.24	3281.33	3320.26	3641.68	3353.09	3589.62	4051.1	3671.19	3386.37	4180.78	3770.29
At2g39810	Viridiplantae	NR	NR	not assigned.unknown	366.618	382.769	339.793	361.27	370.884	346.572	255.466	340.951	404.553	278.686	370.691	434.272	219.295	289.491	376.975	328.691	331.406	426.63
At2g47610	Archeaplastidia I	NR	NR	protein.synthesis.ribosome biogenesis	4676.01	5539.91	4520.75	5797.9	6737.72	5414.18	5691.13	6449.51	4677.88	6129.19	6221.35	5945.06	6039.36	6130.19	5695.8	5098.47	6443.42	4952.47
At2g47420	Prokaryotic	0.000942737	2	RNA.processing	788.372	764.552	1223.24	398.661	380.642	427.592	349.591	325.991	414.056	388.086	394.863	342.963	647.23	667.08	834.222	747.264	637.595	835.926
At2g47450	Viridiplantae	3.70728e-05	4	protein.targeting.chloroplast	4056.34	5217.29	3120.91	2556.43	3389.22	2291.55	1589.18	2211.99	1605.56	1122.13	1992.47	1258.42	1481.91	2185.4	1787.69	2628.2	3998	2541.63
At2g47580	Archeaplastidia I	NR	NR	cell.organisation	832.213	783.272	1069.65	1021.48	1012.12	1042.66	937.717	966.716	786.283	1158.04	1073.68	1204.88	1196.52	1049.28	1195.59	999.679	956.514	932.16
At2g47600	Viridiplantae	NR	NR	transport.metal	865.152	551.695	900.893	931.395	748.892	927.082	1167.18	1010.33	1193.81	973.931	972.193	983.664	1052.99	978.297	1082.74	885.684	753.478	1081.21
At2g45340	Embryophyta	NR	NR	signalling.receptor kinases.S-locus glycoprotein like	581.603	557.01	266.551	697.526	860.448	491.221	641.086	705.912	446.29	701.103	802.76	537.915	711.93	790.61	575.571	594.22	714.17	457.762
At2g45330	Archeaplastidia I	0.0196038	4	development.unspecified	531.652	577.547	450.589	419.924	473.32	409.802	411.939	338.757	342.693	430.082	395.251	299.186	542.708	334.111	328.472	437.837	443.087	566.398
At2g45320	Embryophyta	NR	NR	protein.folding	324.675	348.52	390.286	326.204	280.507	373.846	316.373	254.056	296.676	261.09	269.439	328.254	306.538	255.936	367.801	349.749	215.765	348.312
At2g45310	Viridiplantae	NR	NR	cell wall.precursor synthesis.GAE	242.398	239.514	283.049	274.481	289.344	310.341	232.686	230.923	254.381	187.248	247.765	271.833	237.297	206.999	228.463	235.879	185.286	288.766
At2g45250	Embryophyta	NR	NR	protein.degradation.ubiquitin.E3.RING	913.556	934.182	426.334	485.458	464.943	178.386	473.078	460.614	200.257	514.062	590.169	315.885	815.885	779.235	454.031	958.032	927.769	411.662
At2g45460	Streptophyta	NR	NR	RNA.regulation of transcription.FHA transcription factor	74.1583	48.4415	113.007	93.2714	94.8956	81.7893	71.2976	124.073	116.609	91.5105	75.8054	98.9318	60.4365	116.405	56.5127	99.2839	114.639	125.367
At2g45190	Archeaplastidia II	3.70728e-05	4	development.unspecified	577.179	471.698	695.408	563.589	658.728	414.021	344.088	320.279	314.225	281.467	250.258	319.968	375.179	340.742	397.192	521.293	507.966	413.984
At2g45400	Specific	NR	NR	secondary metabolism.flavonoids.dihydroflavonols.dihydroflavonol 4-reductase	273.823	195.746	201.357	220.335	176.278	229.024	146.339	171.694	136.914	156.112	152.96	153.476	162.637	244.896	199.34	208.956	140.555	195.022
At2g45270	Prokaryotic	NR	NR	protein.degradation	473.351	500.181	578.536	508.929	600.167	656.751	586.991	660.752	855.648	430.416	542.637	736.059	531.706	493.291	661.938	504.311	651.312	713.522
At2g45450	Gymnospermae	NR	NR	not assigned.unknown	240.422	243.024	165.397	226.897	143.776	148.491	167.618	192.994	128.156	247.846	174.315	236.367	334.312	119.649	135.063	220.961	125.598	171.97
At2g45240	Prokaryotic	0.00575569	14	protein.degradation.metalloprotease	659.499	731.238	756.598	982.675	890.085	977.03	912.789	871.497	978	930.593	931.895	960.091	925.302	784.771	821.642	749.919	748.575	674.107
At2g45440	Prokaryotic	NR	NR	amino acid metabolism.synthesis.aspartate family.lysine.dihydrodipicolinate synthase	643.031	835.087	702.281	831.545	910.633	726.374	833.963	747.318	672.409	939.784	1111.12	1150.21	821.738	896.158	757.721	779.708	711.055	797.928
At2g45200	Archeaplastidia I	NR	NR	cell.vesicle transport	773.004	704.02	773.652	665.837	592.119	810.513	669.539	616.851	780.849	663.202	512.028	722.093	768.408	787.456	772.522	823.268	637.62	835.286
At2g47590	Prokaryotic	NR	NR	signalling.light	2006.99	1781.81	1737.69	2001.32	2076.31	1848.6	2154.81	2281.6	1711.59	2606.48	2673.68	2169.33	2140.34	2694.7	1970.98	1917.65	3093.38	1760.07
At2g47550	Embryophyta	NR	NR	development.unspecified	45.3386	38.7591	51.6299	37.2679	44.6446	58.2079	47.6582	48.1224	60.1255	27.6013	36.6949	9.85908	51.4399	35.7139	70.9628	42.9558	23.4433	58.2344
At2g47490	Archeaplastidia I	6.47348e-06	4	transport.metabolite transporters at the mitochondrial membrane	1834.95	1908.89	1664.69	1168.04	1220.26	688.839	388.345	369.518	331.741	401.927	368.344	350.814	485.159	456.516	372.182	1263.94	1015.64	765.972
At5g12470	Archeaplastidia I	1.70575e-06	8	transport.peptides and oligopeptides	3557.96	3611.35	3357.08	5380.56	4603.34	4595.81	3264.19	3486.58	2547.61	2195.6	2356.56	2391.73	2229.76	2293.29	1701.8	3143.4	2860.96	2223.08
At5g12480	Archeaplastidia I	NR	NR	signalling.calcium	273.646	345.608	224.323	259.817	219.18	157.701	183.682	222.949	97.1091	162.986	304.508	91.785	243.292	399.194	166.936	198.676	329.98	221.864
At2g33070	Archeaplastidia I	NR	NR	misc.myrosinases-lectin-jacalin	79.7037	100.461	117.216	98.9256	140.267	68.7008	118.354	98.946	131.038	55.9532	45.2117	96.9516	93.1435	97.1602	115.261	72.8436	59.3038	77.0251
At2g33210	Prokaryotic	0.00575569	16	protein.folding	858.409	1184.91	798.537	1305.37	1798.64	1464.2	1408.65	2178.78	1794.22	1916.18	2482.98	1791.67	1474.47	2207.38	1281.01	793.385	1645.71	873.427
At2g33180	Embryophyta	NR	NR	not assigned.unknown	1505.56	2032.7	1689.47	1575.15	1880.92	1421.78	1710.08	1850.8	1439.87	1789.05	1677.28	1374.97	1467	1280.94	1161.11	1450.61	1470.51	1168.68
At2g33170	Embryophyta	NR	NR	signalling.receptor kinases.leucine rich repeat XI	168.985	124.779	233.827	75.8875	99.8438	221.743	85.431	141.161	192.635	127.03	163.835	266.939	146.728	141.83	357.984	177.818	174.138	264.795
At2g33120	Archeaplastidia I	NR	NR	cell.vesicle transport	1194.5	998.016	764.208	1455.99	1180.41	835.925	1595.64	1304.63	838.977	1340.64	1037.63	705.609	1454.81	1435.77	891.885	1380.72	827.932	766.114
At2g33150	Archeaplastidia I	0.000411834	18	amino acid metabolism.degradation.branched chain group.isoleucine	2863.2	3200.64	3558.23	2952.12	2764.45	3640.51	4747.95	4238.2	5670.17	5119.73	4784.47	6521.17	4283.44	4223.56	4558.49	3400.77	4038.51	4290.68
At2g33220	Archeaplastidia I	NR	NR	stress.biotic.signalling	1629.91	1835.57	1245.5	1777.96	1887.54	1140.42	1915.47	2066.45	1308.46	2049.79	1898.8	1352.58	2055.73	1760.77	1329.88	1833.23	1794.31	1276.37
At2g47540	Tracheophyta	NR	NR	RNA.regulation of transcription.C2C2(Zn) GATA transcription factor family	64.3412	74.9956	128.228	67.3102	72.0182	135.758	107.178	85.5529	53.4384	68.2134	48.0126	61.8772	83.1842	76.342	112.01	108.654	35.9943	90.4256
At2g47500	Archeaplastidia I	0.0259398	14	cell.organisation	82.422	108.139	131.355	157.719	154.949	182.224	154.815	197.835	240.996	158.85	144.082	169.47	84.0597	156.152	146.319	65.599	117.887	176.711
At2g47470	Archeaplastidia I	6.27354e-05	18	protein.synthesis.ribosome biogenesis	1402.39	1260.55	1423.66	1931.07	1824.87	1578.07	2059.54	2059.26	1663.11	3146.37	3540.8	3261.51	2098.02	2285.76	1834.49	1569.37	2116.38	1940.66
At2g47440	Gymnospermae	2.13432e-05	2	stress.abiotic.heat	2746.04	2179.75	1922.14	1232	1625.49	1185.07	757.008	951.144	782.339	945.155	1174.18	1126.82	1522.53	1684.89	1636.22	2002.16	1545.02	1823.95
At5g12390	Archeaplastidia I	0.00795104	22	not assigned.unknown	456.746	513.65	520.273	388.969	319.752	338.754	465.06	552.185	330.964	624.269	594.198	384.147	670.946	628.778	531.392	563.53	601.88	417.165
At5g12410	Archeaplastidia II	NR	NR	cell.vesicle transport	556.327	515.8	524.554	614.102	708.732	739.728	528.237	700.507	662.766	621.527	749.576	553.516	564.29	671.701	643.305	571.689	640.7	582.227
At5g12420	Streptophyta	NR	NR	mitochondrial electron transport / ATP synthesis.F1-ATPase	168.713	97.0826	90.1405	109.514	63.8608	9.77214	64.8742	34.7263	64.7956	96.1257	53.2003	65.362	129.586	85.9834	102.991	142.935	130.164	51.5794
At5g12430	Viridiplantae	NR	NR	protein.folding	211.139	226.23	208.929	192.038	200.056	176.497	166.006	220.385	229.314	102.277	164.563	239.579	124.316	202.525	218.764	169.401	240.548	190.638
At5g12440	Archeaplastidia I	NR	NR	RNA.RNA binding	337.84	348.547	331.841	218.63	231.28	248.789	276.842	301.703	294.163	197.859	232.439	247.65	189.484	309.476	288.297	339.727	370.296	426.785
At1g67760	Gymnospermae	NR	NR	protein.postranslational modification	114.793	135.624	136.244	131.443	156.204	168.225	58.2826	148.854	187.207	72.1003	135.245	148.85	132.182	131.208	141.282	152.097	58.5184	178.398
At1g67680	Archeaplastidia I	NR	NR	protein.targeting.secretory pathway.unspecified	582.768	525.792	474.291	642.168	827.093	597.911	590.131	887.806	736.042	711.264	934.782	594.613	644.032	802.042	518.763	632.526	780.724	642.694
At1g67660	Archeaplastidia I	0.000628333	16	protein.synthesis.ribosome biogenesis	542.096	587.53	443.223	695.391	824.273	754.456	2225.79	2087.5	1590.64	1881.16	1735.05	1556.01	955.992	1226.84	705.831	807.113	1066.65	818.349
At1g67690	Prokaryotic	NR	NR	protein.degradation	144.392	194.361	222.499	183.15	194.772	204.308	202.818	197.023	264.967	152.619	193.196	155.144	184.761	195.348	279.651	191.006	183.622	236.867
At1g67740	Viridiplantae	6.47348e-06	10	PS.lightreaction.photosystem II.PSII polypeptide subunits	15678.5	16137.3	20259.4	18730.5	18456.4	23635	17236	18121.5	18655.9	15165.5	15645	16242.5	12714.9	12667.6	11205.1	15096.4	15951.9	12800
At1g67750	Streptophyta	NR	NR	cell wall.degradation.pectate lyases and polygalacturonases	776.384	644.56	533.115	1162.91	1056.87	1072.47	780.356	698.024	698.067	955.929	1049.25	1089.54	630.902	787.158	654.249	643.812	773.836	753.255
At1g67800	Archeaplastidia I	NR	NR	protein.degradation.ubiquitin.E3.RING	242.272	203.881	283.01	199.837	252.205	273.621	237.534	141.934	279.679	253.304	281.079	331.11	330.644	288.22	284.884	239.498	210.109	296.595
At1g67700	Archeaplastidia II	NR	NR	protein.degradation	7247.62	7266.6	8913.27	6988.29	7848.89	6739.03	7104.5	6781.24	6817.27	7075.34	6242.02	7448.5	6897.56	7158.37	6979.56	7336.95	7459.44	6467.78
At1g67730	Archeaplastidia I	NR	NR	misc.short chain dehydrogenase/reductase (SDR)	2751.2	2875.74	3007.63	2600.52	3145.82	3149.52	2475.89	2540.31	3393.62	2895.27	3031.83	4384.8	2813.72	2616.6	2774.58	2584.76	2941.27	3695.34
At1g67850	Archeaplastidia I	NR	NR	RNA.regulation of transcription.B3 transcription factor family	388.818	344.617	497.152	345.918	381.991	455.494	366.7	376.222	384.405	361.256	458.334	531.131	419.482	403.821	505.683	398.246	489.079	568.095
At1g67840	Archeaplastidia II	0.0339928	2	signalling.receptor kinases.misc	1445.81	1490.52	1193.39	1094.46	1275.76	1206.53	870.933	1096.32	841.616	937.17	1316.2	869.837	988.424	1308.83	1204.12	1312.9	1691.85	1158.36
At1g67720	Gymnospermae	0.000411834	22	signalling.light	192.924	196.38	182.679	138.63	176.875	181.265	173.963	238.013	239.709	226.384	272.664	231.989	246.338	284.936	287.784	242.232	286.075	232.222
At5g12290	Archeaplastidia I	NR	NR	transport.misc	233.915	271.018	212.224	314.694	319.935	295.436	319.117	317.821	287.048	346.276	414.236	284.978	366.833	393.342	289.981	252.152	348.941	326.922
At5g12310	Viridiplantae	3.70728e-05	4	protein.degradation.ubiquitin.E3.RING	931.929	1067.83	818.577	568.52	609.205	726.267	360.841	439.49	436.517	397.898	547.225	533.392	452.968	538.127	583.937	605.759	813.445	667.621
At5g12330	Embryophyta	NR	NR	development.unspecified	16.5908	63.0437	85.6889	63.6113	70.6778	108.141	57.0565	53.5755	188.313	57.0128	54.3177	76.1597	76.8922	50.9242	76.2796	45.505	27.222	51.7767
At5g12350	Viridiplantae	NR	NR	transport.major intrinsic proteins.NIP	196.183	217.399	211.397	238.889	187.147	308.42	175.513	212.039	217.983	168.616	200.974	205.783	182.454	188.875	387.13	203.345	226.829	322.061
At5g12370	Archeaplastidia I	NR	NR	cell.vesicle transport	1018.02	1029.36	906.806	847.705	819.219	641.631	789.784	809.07	1038.75	813.832	821.605	1029.95	928.316	970.881	1210.41	901.372	1065.32	1077.73
At1g44575	Archeaplastidia I	NR	NR	PS.lightreaction.photosystem II.PSII polypeptide subunits	12754.5	13717.7	19575	14283.4	15969.9	21504.6	13599.5	13383.1	19083.8	14251.9	14959.6	18835.6	12532.3	12866	16354	12563.6	13031.2	16183.8
At1g67830	Embryophyta	0.000628333	24	development.unspecified	723.624	725.947	934.07	595.26	698.259	595.704	620.996	662.755	602.79	770.67	724.69	751.94	792.959	763.101	800.932	783.442	922.722	892.849
At4g16143	Archeaplastidia I	NR	NR	protein.targeting.nucleus	855.533	933.762	776.246	774.517	807.429	836.608	614.74	756.374	609.894	639.02	972.881	736.781	650.13	1192.21	750.999	648.989	1074.86	657.22
At1g58842	Specific	NR	NR	No Annotation	748.043	632.567	528.488	491.622	585.857	531.355	465.458	517.926	535.464	665.454	877.586	533.899	528.437	1000.01	587.211	630.603	987.095	614.762
At1g59124	Gymnospermae	NR	NR	stress.biotic.receptors	1716.81	1837.48	2931.54	1306.5	1459.47	2181.29	1117.94	1574.74	2638.82	1842.28	2171.5	2977.68	1615.32	2235.53	4501.78	2016.35	2616.15	4148.32
At3g30140	Specific	NR	NR	No Annotation	90.7661	117.142	192.901	154.208	138.432	174.38	98.7913	133.418	197.188	86.1641	122.574	116.435	92.6824	105.79	137.236	95.4137	105.817	173.542
At4g25620	Embryophyta	6.27354e-05	2	not assigned.no ontology.hydroxyproline rich proteins	1062.1	1041.94	1119.01	480.552	488.367	568.733	422.959	359.336	422.364	401.205	384.458	455.617	698.678	598.328	737.513	814.373	763.809	641.579
At4g25600	Archeaplastidia I	NR	NR	protein.postranslational modification.kinase.receptor like cytoplasmatic kinase VII	127.401	98.7042	118.417	142.565	114.152	220.406	123.48	141.437	243.642	90.3659	150.018	110.1	153.817	161.125	187.153	165.516	135.524	171.361
At4g25550	Archeaplastidia I	NR	NR	not assigned.unknown	1355.97	1397.01	1087.35	1264.93	1244.49	1109.71	1422.27	1354.45	1258.65	1492.41	1470.77	1329.28	1456.4	1411.36	1266.53	1169.17	1520.41	1105.67
At4g25540	Archeaplastidia I	NR	NR	signalling.G-proteins	96.9436	115.731	139.224	155.625	133.923	157.199	164.849	127.419	144.157	127.958	104.469	216.145	184.048	93.6849	174.271	116.224	99.9994	127.775
At4g25520	Archeaplastidia II	NR	NR	DNA.synthesis/chromatin structure	123.449	126.442	155.834	121.186	175.331	149.124	89.1633	139.263	106.666	117.696	111.651	205.514	92.543	151.195	136.075	93.6464	152.385	186.385
At4g25570	Viridiplantae	0.0108583	8	protein.degradation.ubiquitin.E3.SCF.FBOX	2817.4	2784.97	2886.36	2875.75	2554.51	2982.2	2994.02	2254.55	2850.04	2361.87	2341.56	2237.39	2285.42	2383.88	2031.84	2497.15	2651.75	2303.48
At1g44446	Prokaryotic	1.19411e-05	8	protein.targeting.chloroplast	5916.31	6780.29	5215.21	6155.07	6139.2	5445.41	2438.14	2507.21	1656.3	1183.72	1048.51	614.543	453.42	759.916	543.131	3172.08	2967.38	2025.94
At1g44350	Prokaryotic	NR	NR	hormone metabolism.auxin.synthesis-degradation	399.977	284.397	444.75	389.228	224.238	335.677	475.95	214.731	374.188	329.642	287.422	257.633	351.307	203.951	348.699	353.648	232.38	267.747
At4g17230	Specific	0.00795104	16	development.unspecified	221.793	186.804	115.563	249.636	173.103	198.543	387.159	331.636	251.707	277.835	288.38	276.718	264.518	261.029	208.434	280.853	245.736	172.551
At4g15415	Archeaplastidia I	NR	NR	protein.postranslational modification	438.672	508.096	487.165	393.972	374.321	457.972	362.295	396.348	430.979	383.182	335.679	316.24	411.533	384.89	475.719	395.468	339.044	441.634
At4g16760	Viridiplantae	NR	NR	lipid metabolism.lipid degradation.beta-oxidation.acyl CoA DH	1768.52	1380.11	1460.06	1751.79	1566.29	1295.18	1685.92	1233.44	1111.38	1469.12	1237.62	1014.73	1398.47	1240.77	1021.39	1547.13	1408.71	1227.17
At4g17615	Archeaplastidia I	NR	NR	signalling.calcium	167.076	170.155	141.27	163.019	241.512	212.01	221.57	204.724	153.309	269.107	337.576	232.377	203.792	158.709	147.527	182.805	119.694	154.281
At4g15440	Streptophyta	0.00795104	20	RNA.processing.degradation dicer	542.589	473.684	429.446	526.901	293.646	264.639	546.208	192.115	225.163	2128.98	1349.22	1129.1	1056.67	684.944	764.592	635.644	804.312	785.143
At4g14680	Prokaryotic	NR	NR	S-assimilation.APS	935.23	795.725	834.885	1626.51	1122.49	1152.28	1291.78	928.614	942.046	1123.51	1079.66	980.381	1437.87	913.506	947.301	982.18	870.597	1182.07
At4g14110	Archeaplastidia I	NR	NR	development.unspecified	658.877	576.124	678.812	597.561	568.416	744.274	802.054	472.88	541.675	578.911	591.255	636.827	530.432	460.46	509.416	590.965	467.366	660.544
At4g15090	Angiospermae	NR	NR	signalling.light	126.283	141.163	205.733	150.322	154.976	194.307	169.248	207.289	170.906	160.441	168.043	162.714	165.422	229.488	252.649	140.597	171.405	197.465
At4g14150	Archeaplastidia I	0.0339928	14	cell.organisation	24.1321	50.0551	20.8749	50.8737	81.3153	130.189	75.6684	116.327	59.5455	56.7484	86.1839	62.0881	28.6461	84.8053	66.1493	27.5216	38.1517	47.8159
At4g16360	Archeaplastidia I	NR	NR	signalling.in sugar and nutrient physiology.misc	588.324	722.309	680.768	717.536	591.9	791.565	681.32	642.888	653.557	724.169	713.033	831.311	688.859	688.071	737.036	614.11	673.25	583.963
At4g14385	Archeaplastidia I	NR	NR	protein.degradation.inhibitors	494.439	425.921	463.332	350.034	324.665	373.644	378.385	313.66	396.038	379.493	295.1	353.259	457.831	319.59	471.693	485.248	426.186	467.952
At4g16563	Angiospermae	NR	NR	protein.degradation.aspartate protease	100.454	83.5928	98.6374	93.9302	80.8107	135.142	140.9	97.6326	110.727	70.3952	95.4945	82.02	219.356	189.302	160.145	137.027	99.1729	166.414
At4g17740	Prokaryotic	0.00575569	24	protein.degradation.serine protease	1072.91	1077.18	1200.2	934.329	1045.96	969.01	854.751	1006.4	944.31	1130.26	1040.48	1028.09	993.521	1012.07	1379.35	1151.36	1200.69	1238.91
At4g17245	Archeaplastidia I	1.70575e-06	4	protein.degradation.ubiquitin.E3.RING	763.565	821.304	552.262	329.792	303.644	188.639	159.17	195.728	134.433	60.1557	68.3658	60.1166	311.022	272.998	234.573	569.303	375.152	280.526
At4g14400	Angiospermae	3.70728e-05	18	cell.organisation	980.792	1304.4	1913.22	1751.76	981.991	2937.42	3771.39	4474.43	7992.52	8017.47	7196.84	8784.3	4093.65	3220.66	5970.01	2151.99	1872.23	3737.74
At4g17070	Viridiplantae	NR	NR	RNA.regulation of transcription.GRAS transcription factor family	556.933	493.47	609.751	259.946	217.386	217.673	331.099	196.556	350.527	393.151	376.648	480.023	511.079	370.255	413.998	520.519	295.93	416.087
At4g14500	Viridiplantae	0.00139237	2	signalling.lipids	1841.43	1850.28	1934.61	1419.95	1231.94	1427.78	1397.43	1310.49	1815.85	1402.15	1392.41	1203.71	1590.25	1585.23	1751.53	1790.02	1914.98	1899.52
At4g14960	Specific	0.000411834	16	transport.peptides and oligopeptides	5047.2	4867.14	4823.34	5766.77	5927.33	6611.6	7761.17	7335.71	9001.43	7877.61	7939.07	8988.5	5748.3	6345.08	5050.74	5327.77	6447.14	4585.65
At4g16430	Specific	NR	NR	RNA.regulation of transcription.basic helix-loop-helix family (bHLH)	427.749	419.136	404.658	363.235	375.357	341.487	374.799	436.423	600.584	530.478	536.626	587.782	520.579	479.816	336.718	356.783	472.258	500.992
At4g14950	Archeaplastidia I	NR	NR	protein.postranslational modification	295.829	293.147	320.255	349.861	385.638	388.53	323.064	292.295	278.218	296.811	305.737	298.455	320.277	306.132	243.635	264.277	310.983	256.074
At4g14360	Embryophyta	NR	NR	signalling.receptor kinases.wheat LRK10 like	988.923	1178.81	1084.36	1170.89	1264.16	878.982	1022.72	1182.08	1006.01	1273.87	1065.33	1333.55	1154.05	1044.64	1194.32	1037.27	1121.96	973.412
At4g15210	Archeaplastidia I	NR	NR	protein.postranslational modification.kinase.receptor like cytoplasmatic kinase V	96.2709	57.0612	62.4183	648.034	196.486	270.669	992.304	139.857	220.168	981.025	206.675	140.453	275.507	77.3565	101.057	172.57	78.7097	100.037
At4g15550	Prokaryotic	0.0259398	6	misc.UDP glucosyl and glucoronyl transferases	561.318	719.717	563.832	622.581	579.657	460.162	218.458	179.567	229.911	241.254	285.091	149.658	231.357	166.637	253.948	293.419	224.612	220.249
At4g17730	Archeaplastidia I	0.00290735	2	cell.vesicle transport	2287.86	1905.78	1586.93	700.487	652.393	442.918	646.207	740.434	477.814	662.219	709.19	600.004	1292.66	970.864	1076.47	1700.33	1559.07	1271.92
At4g17270	Archeaplastidia I	NR	NR	misc.calcineurin-like phosphoesterase family protein	713.611	663.596	634.421	671.653	693.301	637.503	746.862	772.126	625.212	827.73	821.754	704.067	772.583	863.062	593.637	771.322	760.302	608.129
At4g16845	Viridiplantae	NR	NR	RNA.regulation of transcription.polycomb group (PcG)	321.162	315.071	264.078	425.441	317.784	358.916	312.501	361.326	286.643	343.095	289.967	328.969	286.121	383.713	315.12	411.161	309.298	334.5
At4g15560	Prokaryotic	2.13432e-05	6	development.unspecified	7830.31	7912.56	9843.37	8672.33	9011.55	10251.7	6896.82	6540.54	7361.51	4944.22	4507.66	5521.62	4510.08	5006.32	5551.59	7249.98	7584.73	8540.22
At4g14990	Archeaplastidia I	0.00411664	6	not assigned.unknown	599.411	661.782	664.628	593.363	587.252	584.657	501.414	568.755	667.658	499.543	519.01	463.997	472.204	536.598	476.015	518.06	593.523	636.124
At4g14210	Prokaryotic	NR	NR	RNA.regulation of transcription.ABI3/VP1-related B3-domain-containing transcription factor family	1872.08	2052.71	1535.9	2400.86	2820.41	1878.71	1818.45	2382.27	1685.55	2072.43	2102.15	1658.18	2000.21	1949.19	1648.2	2245.09	1987.69	1704.42
At4g14040	Viridiplantae	NR	NR	metal handling	2335.01	2406.95	2291.16	4616.29	3989.35	3052.08	3668.42	2582.59	2432.72	3286.5	2986.06	2317.05	3155.66	2199.86	1700.88	2706.94	2038.95	2590.34
At4g14880	Prokaryotic	0.000103647	16	signalling.phosphinositides	7999.79	8233.44	6912.67	9016.87	9314.73	9226.05	10386.4	10109.9	10801	11158.5	10288.5	10478.7	9522.4	9644.43	7952.72	8414.23	10015	8781.38
At4g14910	Prokaryotic	NR	NR	amino acid metabolism.synthesis.histidine.imidazoleglycerol-phosphate dehydratase	791.319	831.347	731.511	890.074	910.092	824.66	794.153	827.995	775.319	884.61	890.149	726.013	1034.97	906.706	741.233	1012.14	920.333	710.675
At4g16420	Archeaplastidia I	NR	NR	RNA.regulation of transcription.histone acetyltransferases	530.187	551.357	427.625	465.693	630.04	501.407	606.462	449.639	507.689	511.917	532.844	440.665	417.051	655.065	434.255	535.423	650.482	441.162
At4g15470	Archeaplastidia I	NR	NR	not assigned.no ontology	2501.42	2145.44	1608.03	2693.98	2383.27	1961.26	2862.21	2595.21	2049.13	2969.09	2512.8	2100.61	3655.7	3111.29	2062.74	2817.84	2607.65	1694.92
At4g16490	Gymnospermae	NR	NR	protein.degradation.ubiquitin.E3.RING	850.91	992.546	879.843	433.354	630.739	781.87	315.225	467.078	573.227	308.652	791.86	626.23	387.909	670.358	743.657	331.326	823.407	622.163
At4g16155	Prokaryotic	0.0441325	18	transport.metal	1135.61	1172.63	1019.88	1049.13	1064.86	1162.53	1039.67	1263.61	1243.4	1393.33	1413.06	1425.69	1088.03	1303.81	1263.11	1002.41	1393.45	1146.25
At4g15093	Archeaplastidia I	NR	NR	RNA.processing.ribonucleases	492.119	460.356	593.25	607.152	468.396	663.625	540.302	398.771	461.539	452.178	376.278	504.731	474.344	345.833	488.36	553.344	338.02	615.95
At4g16660	Archeaplastidia I	0.000411834	16	protein.degradation.ubiquitin.E3.RING	226.377	213.34	242.443	471.194	491.449	537.83	485.783	498.706	637.277	643.432	745.401	651.541	281.789	384.364	423.716	224.278	408.153	455.438
At4g14340	Archeaplastidia I	NR	NR	protein.postranslational modification	432.814	296.844	479.689	387.343	390.358	322.504	411.903	339.085	350.205	618.687	388.233	319.326	496.905	533.744	539.409	485.99	416.07	381.544
At4g16100	Viridiplantae	NR	NR	RNA.processing.RNA helicase	277.143	278.686	277.689	302.347	278.339	311.522	283.974	293.292	195.426	256.299	232.923	285.062	269.002	253.072	225.154	269.106	327.622	329.116
At4g16370	Streptophyta	2.13432e-05	22	transport.peptides and oligopeptides	1391.75	1873.39	1900.48	1336.72	1203.42	1125.98	1008.3	1030.2	906.278	2717.93	2465.63	1940.88	3011.95	3550.32	3055.39	2069.88	2894.92	2452.91
At4g16510	Archeaplastidia I	NR	NR	protein.aa activation.proline-tRNA ligase	324.157	303.624	298.529	311.344	290.317	300.139	286.38	211.189	356.245	298.814	221.937	316.693	332.098	274.538	368.658	328.128	261.049	332.911
At4g15010	Embryophyta	0.0339928	20	transport.metabolite transporters at the mitochondrial membrane	238.846	264.173	245.292	220.037	208.231	351.451	275.785	294.314	360.669	306.037	421.463	497.768	310.38	368.18	276.267	310.773	386.045	406.842
At4g17530	Archeaplastidia I	0.000942737	4	signalling.G-proteins	2836.74	2907.15	2185.52	2028.69	2036.32	1429.43	1105.99	1084.53	923.792	1560.29	1318.6	1204.1	1396.37	1208.37	1179.79	2129.24	1707.89	1459.64
At4g17190	Archeaplastidia I	NR	NR	secondary metabolism.isoprenoids.mevalonate pathway.farnesyl pyrophosphate synthetase	496.865	502.541	333.566	621.456	627.757	374.368	727.579	795.355	421.554	663.516	704.37	375.294	664.877	639.636	405.444	499.632	574.7	323.023
At4g17695	Archeaplastidia II	0.000942737	16	RNA.regulation of transcription.G2-like transcription factor family (GARP)	59.2811	54.2493	59.865	78.4647	99.644	116.355	70.1228	174.25	109.596	165.975	180.285	119.252	109.924	124.945	123.215	96.6623	104.65	77.4975
At4g17010	Angiospermae	0.0259398	16	not assigned.no ontology	219.924	215.805	155.348	253.673	214.005	198.9	268.412	260.147	234.443	258.16	249.115	231.379	255.753	258.198	221.922	232.762	226.29	192.448
At4g15630	Embryophyta	0.0146668	4	not assigned.no ontology	1204.38	1338.51	878.037	1043.89	813.934	686.169	842.037	533.537	627.722	716.665	589.347	429.033	1261.81	883.746	781.831	1275.5	741.505	819.58
At4g17215	Tracheophyta	NR	NR	lipid metabolism.FA synthesis and FA elongation.ACP protein	57.9837	74.4057	54.0638	81.9333	44.3086	128.023	76.2664	47.9413	77.2149	64.9044	49.833	42.2929	69.2865	41.1405	71.4743	90.7645	59.8713	124.342
At4g14690	Archeaplastidia II	2.13432e-05	6	signalling.light	334.266	893.843	517.166	1272.61	2087.59	1109.15	235.368	250.839	236.327	209.579	184.74	215.483	176.117	232.373	216.428	331.158	413.337	268.017
At4g16770	Archeaplastidia I	NR	NR	hormone metabolism.gibberelin.synthesis-degradation	591.674	459.777	577.559	652.513	593.095	670.065	695.089	610.83	529.141	551.035	489.27	438.874	672.426	518.73	687.234	651.8	481.836	782.435
At4g17486	Archeaplastidia I	NR	NR	protein.degradation.ubiquitin.E3.RING	724.602	636.151	478.19	450.492	461.742	425.085	506.022	497.63	476.758	550.852	482.485	404.14	590.88	459.508	572.105	774.994	524.663	604.307
At4g15140	Angiospermae	NR	NR	not assigned.unknown	221.062	186.716	294.803	215.132	148.836	300.556	313.106	227.228	480.928	245.897	249.796	484.964	312.818	233.455	392.459	247.342	166.223	326.286
At4g13950	Specific	NR	NR	signalling.misc	328.345	323.437	334.516	305.774	250.861	176.489	296.978	282.926	224.942	329.054	303.306	294.473	368.747	248.086	280.041	367.306	296.731	217.772
At4g14320	Archeaplastidia I	NR	NR	protein.synthesis.ribosome biogenesis	4936.59	5545.68	6694.31	6044.72	6639.94	7256.52	6193.43	7158.49	7754.28	6744.69	6561.09	9080.48	6104.33	6429.95	7458.22	4943.91	7433.09	6491.69
At4g14600	Viridiplantae	NR	NR	protein.synthesis.ribosome biogenesis	149.154	123.56	112.304	122.128	102.975	88.7552	113.007	119.154	90.1489	139.164	143.88	76.7749	197.371	129.205	97.0735	172.675	109.441	98.3049
At4g15420	Viridiplantae	0.000628333	4	protein.degradation.ubiquitin	804.173	748.397	864.454	515.947	472.099	533.61	374.502	487.234	557.196	499.596	432.957	388.334	502.687	564.927	694.876	754.044	664.289	601.248
At4g14800	Archeaplastidia I	2.13432e-05	20	protein.degradation.ubiquitin.proteasom	1897.91	1941.52	1833.33	1839.58	1763.16	1642.26	1946.77	1977	2214.06	2049.06	2323.32	2372.51	2767.8	2174.91	2366.6	2215.47	2342.21	2112.18
At4g14000	Archeaplastidia I	NR	NR	protein.degradation.inhibitors	756.108	787.939	655.085	612.081	485.094	481.911	568.535	558.329	584.123	532.026	546.193	526.303	668.139	683.148	554.247	648.774	688.855	518.276
At4g16985	Specific	0.00795104	2	No Annotation	11831.8	11911.4	11275.1	9148.39	9770.78	7318.09	7798.64	6663.24	6317.36	8360.37	8332.32	8251.21	8489.04	8732.55	6879.02	10080	13111.1	8276.37
At4g16146	Viridiplantae	6.27354e-05	16	not assigned.unknown	71.9916	71.2597	60.409	236.139	146.556	465.446	2500.97	2928.1	3154.14	2371.86	2707.19	2801.43	1520.46	1228.19	1252.59	327.741	624.581	561.278
At4g16444	Viridiplantae	NR	NR	not assigned.unknown	446.762	311.084	371.75	357.221	324.647	413.914	418.715	446.447	442.637	462.807	373.631	423.959	515.999	399.247	567.284	454.308	380.562	409.624
At4g15545	Viridiplantae	0.000265156	24	not assigned.unknown	8161.12	6642.06	7331.27	7565.81	7356.92	7027.16	5619.08	6023.67	5765.57	6888.48	7616.19	7432.91	8332.63	10026.1	9613.56	8363.42	10934.6	9345.63
At4g16500	Archeaplastidia I	NR	NR	protein.degradation.cysteine protease	2124	1897.64	2636.68	1693.12	1463.65	2002.12	2029.21	1946.33	2034.94	1911.91	1730.58	1861.72	2071.35	1791.19	2159.7	1771.92	1688.29	2254.43
At4g17260	Prokaryotic	0.000628333	16	fermentation.LDH	518.186	325.597	291.448	485.423	392.083	527.597	781.385	655.103	614.914	667.719	680.356	678.141	686.137	552.354	528.022	560.784	525.838	500.084
At4g14130	Embryophyta	NR	NR	cell wall.modification	140.218	67.3249	72.4584	123.009	89.5153	107.782	94.6175	31.8574	90.3076	74.5336	52.1014	10.9485	65.1553	103.769	153.117	82.1367	54.9218	146.474
At4g14100	Streptophyta	NR	NR	misc.cytochrome P450	494.09	646.941	235.53	338.029	345.229	204.493	305.712	353.539	217.644	463.952	513.6	360.878	512.703	601.453	280.282	417.645	710.368	289.011
At4g16850	Specific	NR	NR	not assigned.unknown	97.6889	114.062	119.465	121.184	120.963	12.3603	166.747	139.66	111.332	112.121	153.998	114.704	158.278	145.499	88.5916	111.542	140.21	90.9969
At4g14465	Embryophyta	NR	NR	DNA.unspecified	123.747	120.942	162.806	113.561	125.198	177.432	88.6951	73.7081	154.551	61.8983	75.713	137.992	114.975	100.386	110.162	120.968	96.9219	176.419
At4g14365	Prokaryotic	0.0108583	20	transport.peptides and oligopeptides	505.065	352.439	690.991	378.846	331.296	569.89	452.838	311.989	532.548	888.082	830.54	1339.44	1007.36	633.801	1005.84	625.666	368.039	726.913
At4g14930	Prokaryotic	0.0108583	4	misc.acid and other phosphatases	1026.17	776.256	656.989	998.43	714.653	608.741	657.096	556.287	383.965	489.629	458.751	378.845	896.675	606.609	459.351	856.176	715.618	580.102
At4g14410	Viridiplantae	0.000265156	24	protein.postranslational modification	934.502	843.887	771.857	803.178	738.964	631.485	671.864	624.026	663.679	869.797	686.277	740.794	937.291	708.23	1051.53	1044.51	1029.39	1000.6
At4g15940	Prokaryotic	NR	NR	amino acid metabolism.degradation.aromatic aa.tyrosine	1136.61	1205.04	1085.06	1189.88	1178.32	954.505	1180.51	1079.82	922.468	1048.55	985.162	1121.81	1233.4	1095.6	1072.52	1250.59	1074.28	1136.96
At4g14615	Streptophyta	NR	NR	polyamine metabolism.synthesis.SAM decarboxylase	1733.38	1425.47	1427.17	1251.7	1103.22	1035.2	1554.11	1305.5	1200.65	1648.72	1249.9	1215.93	1812.77	1407.39	1265.57	1702.34	1317.07	1292.95
At4g15800	Embryophyta	0.000942737	24	signalling.misc	2689.45	1939.39	1701.42	1288.47	981.429	798.093	1036.86	769.208	784.567	1419.16	1329.82	1770.76	2775.06	1859.04	2596.65	2348.64	1833.63	1635.15
At4g16515	Specific	NR	NR	not assigned.unknown	519.194	343.502	301.073	531.664	410.832	400.62	454.494	353.519	374.151	301.057	336.159	401.657	531.183	306.984	331.804	290.421	347.004	259.526
At4g16566	Archeaplastidia I	0.0108583	4	nucleotide metabolism	466.834	509.52	471.282	461.11	487.275	446.907	412.261	336.553	394.503	341.292	313.471	325.724	563.324	451.181	440.519	504.419	357.624	396.692
At4g16442	Streptophyta	NR	NR	not assigned.no ontology	604.645	664.866	522.679	691.784	656.999	636.152	742.527	631.397	565.839	586.286	494.121	544.961	649.44	580.591	568.447	660.69	545.631	585.043
At4g16120	Embryophyta	NR	NR	transport.peptides and oligopeptides	397.774	363.665	392.985	523.949	472.554	535.454	432.042	410.43	558.098	322.798	378.66	433.815	384.336	441.268	521.404	413.111	357.844	462.113
At4g14420	Viridiplantae	0.000265156	18	not assigned.no ontology	1477.86	1359.53	1786.78	1403.46	1379.35	1554.41	2083.03	1613.07	2117.1	2310.33	2317.01	3545.93	2021.49	1675.65	2285.58	1648.04	1447.8	2014.33
At4g16447	Angiospermae	NR	NR	not assigned.unknown	231.807	140.664	79.9447	215.008	133.956	15.9954	184.029	165.112	167.883	311.676	236.665	130.865	355.345	233.269	171.036	321.029	235.288	152.83
At4g16720	Archeaplastidia I	0.000167488	14	protein.synthesis.ribosome biogenesis	7919.37	8817.25	8179.12	9711.09	10971.3	9598.28	9996.56	10835.9	10766.8	9958.07	10650.9	10984.6	8686	8614.58	8976.45	7479.76	9313.6	7715.46
At4g15830	Archeaplastidia I	0.00202616	14	not assigned.unknown	470.899	534.052	432.221	441.793	595.474	623.884	610.391	873.054	906.964	648.044	790.284	659.308	431.988	536.326	643.419	426.708	545.148	460.435
At4g15475	Archeaplastidia I	NR	NR	protein.degradation.ubiquitin.E3.SCF.FBOX	626.053	659.633	691.658	523.419	554.544	607.914	520.433	473.767	725.317	507.1	553.062	680.977	529.807	605.539	843.354	578.025	738.003	853.774
At4g17090	Archeaplastidia I	NR	NR	major CHO metabolism.degradation.starch.starch cleavage.beta amylase	9148.95	6454.06	5533.82	2123.22	1587.26	1014.91	3630.63	3814.56	3103.14	7007.22	7773.96	5051.21	4562.89	5896.89	4053.88	6869.92	8713.27	5204.82
At4g14890	Prokaryotic	NR	NR	misc.other Ferredoxins and Rieske domain	4620.33	4971.17	4009.29	4228.96	4335.77	3385.02	5310.99	4597.97	3260.92	4778.52	3786.77	3676.92	4915.02	4600.02	2803.33	5161.82	4470.9	3014.98
At4g17770	Prokaryotic	0.00202616	16	transport.ABC transporters and multidrug resistance systems	359.491	306.643	225.991	796.044	873.417	886.361	701.717	766.517	992.484	993.636	1244.53	1237.46	289.776	445.343	570.314	299.916	438.76	450.596
At4g16690	Streptophyta	1.19411e-05	4	misc.nitrilases, nitrile lyases, berberine bridge enzymes, reticuline oxidases, troponine reductases	968.031	1039.51	956.975	346.77	423.948	326.215	165.703	173.542	211.493	305.213	285.314	268.828	295.223	292.03	340.038	528.055	519.356	475.689
At4g16830	Embryophyta	0.00290735	4	RNA.RNA binding	2684.56	2529.52	2593.13	2349.73	2416.82	2151.54	2134.48	1971.37	2188.69	2146.99	1995.08	1780.58	2441	2242.29	2032.49	2798.78	2087.24	2398.49
At4g17640	Archeaplastidia I	0.0108583	4	protein.postranslational modification.kinase	1479.79	1497.91	1738.21	1288.14	1274.89	1224.52	1279.51	1264.89	1371.02	1127.78	1134.89	1235.05	1538.12	1443.56	1372.35	1363.52	1357.86	1487.49
At4g15490	Prokaryotic	0.00290735	16	misc.UDP glucosyl and glucoronyl transferases	62.1097	46.0981	81.1113	435.706	334.631	311.975	436.506	252.913	259.556	480.009	318.453	251.239	158.84	138.558	164.558	101.337	90.5467	105.092
At4g17600	Viridiplantae	NR	NR	RNA.regulation of transcription.heat-shock transcription factor family (HSF)	4713.1	6394.07	6204.86	5346.9	6050.37	6316.25	5280.12	6221.1	6386.08	5172.16	5598.64	6343.11	5696.73	5553.71	6097.71	5717.97	4764.57	6779.64
At4g17390	Archeaplastidia I	NR	NR	protein.synthesis.ribosome biogenesis	5552.64	5844.92	8789.2	6710.92	7132.52	9868.99	6726.93	7483.68	8938.8	7030.54	6744.31	9570.29	6649.64	6461.68	8646.97	5608.89	6867.29	6524.9
At4g13940	Prokaryotic	NR	NR	amino acid metabolism.degradation.aspartate family.methionine	12184.3	13322	20906.9	9201.4	11123.1	18234.3	7971.34	10275.6	14277.2	9245	12169.8	14966.4	10015.3	12010.4	18084.1	9661.01	12883.5	16209
At4g17560	Prokaryotic	NR	NR	protein.synthesis.ribosomal protein.prokaryotic.unknown organellar.50S subunit.L19	2137.45	2684.09	2329.75	2203.64	2546.75	1991.02	2733.54	2688.33	2394.23	2493.78	2423.78	2909.59	2487.47	2983.78	2386.65	2493.65	2406.77	2173.41
At4g15900	Archeaplastidia I	NR	NR	signalling.in sugar and nutrient physiology.misc	472.01	535.78	396.309	470.143	455.389	328.773	404.243	476.099	342.686	545.624	575.88	425.422	482.43	582.949	468.178	450.576	564.335	350.51
At4g14430	Streptophyta	NR	NR	amino acid metabolism.degradation.aromatic aa.tryptophan	681.391	725.138	482.662	703.475	660.693	539.587	719.593	686.312	507.823	1059.85	946.515	668.762	932.686	599.084	315.317	933.675	762.513	570.906
At4g16330	Embryophyta	NR	NR	protein.postranslational modification	1089.82	903.327	1170.9	1000.17	795.711	1020.31	1238.53	1065.67	1011.35	1126.65	981.109	1160.51	1066.3	923.725	1089.18	1130.02	868.111	1244.92
At4g17790	Archeaplastidia II	0.000265156	4	not assigned.unknown	1306.51	1101.53	1212.06	845.097	834.115	798.989	703.833	588.077	669.491	622.558	555.462	777.197	857.559	724.554	1057.49	1160.9	793.946	999.62
At4g17460	Archeaplastidia I	6.47348e-06	4	development.unspecified	726.06	589.488	601.579	201.943	349.775	174.201	150.743	138.312	151.561	98.3144	110.183	134.664	186.949	284.888	215.801	321.549	311.915	192.975
At4g15790	Specific	NR	NR	not assigned.unknown	315.868	391.441	264.77	453.64	505.907	276.681	395.016	443.789	287.516	477.026	487.579	366.077	487.176	356.971	326.85	377.565	345.287	303.762
At4g17720	Archeaplastidia I	0.00575569	16	protein.synthesis.ribosome biogenesis	356.759	249.373	383.709	478.313	405.632	512.817	482.411	410.669	664.03	600.459	545.381	533.397	456.719	379.657	462.665	403.287	328.01	489.706
At4g14965	Archeaplastidia I	0.0146668	22	transport.peptides and oligopeptides	549.959	531.664	476.721	523.16	456.594	281.111	568.144	513.785	315.304	566.216	552.793	318.312	771.706	637.624	552.686	588.122	589.985	500.202
At4g16265	Archeaplastidia I	NR	NR	RNA.transcription	265.899	307.138	285.568	267.82	407.132	370.819	291.544	379.689	403.172	360.073	348.259	458.908	363.213	361.248	355.503	306.704	292.275	324.714
At4g15510	Viridiplantae	NR	NR	PS.lightreaction.photosystem II.PSII polypeptide subunits	705.871	689.9	517.424	923.454	1096.57	603.8	886.757	907.103	579.524	788.855	771.15	637.08	684.977	584.959	419.077	759.162	909.175	445.678
At4g16840	Gymnospermae	0.0339928	2	signalling.light	262.826	212.398	214.232	137.979	184.574	145.662	186.073	137.082	155.28	183.388	150.164	119.687	233.861	207.627	299.331	259.604	172.259	266.62
At4g15000	Archeaplastidia I	0.00139237	12	signalling.phosphinositides	4597.25	5933.17	6836.14	6521.8	7253.27	7401.51	6583.02	7135.77	7502.33	6194.98	6238.85	6831.49	5667.57	5139.62	6248.78	4653.12	4648.74	5894.57
At4g14716	Archeaplastidia I	0.00411664	16	hormone metabolism.auxin.signal transduction	3646.27	3541.37	4024.33	3997.12	3809.84	4222.94	5330.98	4992.48	4962.74	4870.44	4752.06	4547.46	4328.05	4007.14	4535.76	4243.37	3750.15	4622.61
At4g17620	Archeaplastidia I	NR	NR	signalling.calcium	723.531	668.084	576.052	558.859	759.645	619.031	481.54	596.138	504.817	586.31	575.322	633.744	683.899	690.019	901.831	623.424	682.904	704.29
At4g17690	Streptophyta	NR	NR	development.unspecified	63.7606	70.2515	127.668	96.5823	59.15	135.43	77.5425	58.6437	105.41	78.6739	33.6766	88.0699	75.0398	57.6658	87.2612	53.0351	48.1698	84.5545
At4g17810	Streptophyta	0.00795104	6	transport.unspecified cations	673.551	701.985	562.232	772.496	717.206	702.39	687.87	650.85	502.699	385.089	278.815	282.633	563.889	516.853	469.208	749.36	564.744	515.518
At4g16790	Gymnospermae	NR	NR	cell wall.cell wall proteins.HRGP	105.268	109.442	100.916	130.776	121.85	125.396	95.8116	78.7217	79.6142	83.4204	83.9011	87.0813	92.3051	82.7505	110.316	109.56	84.2608	147.327
At4g14020	Specific	0.0108583	22	not assigned.no ontology	766.734	406.079	816.958	335.266	512.39	733.106	464.859	513.968	595.121	761.925	600.109	1009.7	859.645	704.409	1087.89	844.211	806.255	1153.17
At4g14010	Specific	0.0259398	2	signalling.misc	761.523	673.547	685.682	527.338	479.891	503.055	388.61	340.323	350.725	487.434	379.267	568.124	561.357	449.029	544.671	598.039	468.747	542.833
At4g17520	Embryophyta	NR	NR	RNA.RNA binding	1042.55	1103.86	900.978	1352.76	1543.74	1515.04	1208.61	1577.7	1305.12	1285.15	1458.85	1246.79	1167.14	1487.34	1097.27	953.958	1440.32	994.939
At4g16410	Viridiplantae	NR	NR	not assigned.unknown	3412.04	3615.83	4340.31	3158.25	3218.47	2810.08	3160.1	2773.66	2774.79	3090.55	2741.89	3542.1	3449.12	3009.07	3534.37	3521.62	3119.12	3581.85
At4g17650	Archeaplastidia I	NR	NR	development.storage proteins	321.686	392.717	410.539	376.453	331.438	400.185	335.616	345.825	271.217	575.4	449.763	600.083	519.176	438.254	461.383	425.152	277.891	332.867
At4g16520	Archeaplastidia I	1.19411e-05	4	cell.organisation	5196.93	4604.46	6548.17	3839.45	3502.59	4052.63	3811.1	3212.21	3092.96	3059.08	2161.06	2565.26	3943.49	3362.44	3814.06	5244.69	3723.2	4373.96
At4g15680	Prokaryotic	NR	NR	redox.glutaredoxins	445.357	1184.2	967.356	336.202	220.648	268.806	355.236	402.962	262.85	335.382	313.261	276.074	256.197	253.397	431.941	337.836	548.218	422.686
At4g16450	Archeaplastidia I	NR	NR	not assigned.unknown	4596.24	5083.67	5055.07	4556.87	5023.06	4993.43	4676.49	5440.72	5234.44	5646.64	4970.26	6238.76	5706.08	4450.99	6269.35	5174.26	4793.96	6056.27
At4g17420	Tracheophyta	3.70728e-05	14	not assigned.unknown	403.126	400.813	363.87	499.632	509.988	506.695	552.163	529.331	579.492	644.358	666.633	564.255	458.903	440.832	413.818	374.286	396.283	440.222
At4g14870	Viridiplantae	NR	NR	not assigned.unknown	2010.35	2050.28	2690.31	1450.65	1424.79	1528.81	2008.94	2075.72	2589.04	1848.72	1811.26	2280.43	2399.14	1968.4	2579.94	2112.13	2426.97	2861.45
At4g14560	Embryophyta	0.000265156	8	RNA.regulation of transcription.AUX/IAA family	538.879	361.576	505.871	719.103	634.435	709.316	469.981	470.445	506.098	347.924	364.78	310.065	361.101	350.346	361.581	378.832	387.783	348.177
At4g14900	Angiospermae	3.38877e-06	4	cell wall.cell wall proteins.HRGP	381.422	425.325	389.33	260.589	268.217	216.484	134.355	191.23	234.616	181.729	175.112	170.195	194.121	309.421	250.445	308.302	320.305	322.671
At4g17340	Viridiplantae	NR	NR	transport.major intrinsic proteins.TIP	1855.51	1793.6	1104.4	4303.99	4284.98	2215.5	2566.18	2097.35	924.909	2130.58	1890.46	1165.84	1648.22	1902.18	637.712	1540.35	2168.27	861.285
At4g17040	Prokaryotic	NR	NR	protein.degradation.serine protease	5858.74	5156.89	4922	4477.23	4804.26	5036.17	4454.23	5472.96	5283.73	5422.59	5441.44	4781.74	4903.69	5421.23	5258.48	5468.02	7067.01	5549.26
At4g17670	Streptophyta	NR	NR	development.unspecified	214.962	157.754	286.85	266.872	249.148	469.148	319.448	268.755	343.318	365.372	334.235	800.494	556.078	283.198	681.387	384.366	209.465	389.44
At4g17610	Archeaplastidia I	NR	NR	RNA.processing	176.044	214.281	232.349	169.258	246.345	309.776	216.575	299.328	326.193	231.346	249.877	195.933	185.371	249.517	278.361	196.329	217.968	233.122
At4g17150	Archeaplastidia II	0.00795104	20	cell.organisation	122.629	111.849	32.97	76.9328	105.14	71.9645	104.512	194.153	123.933	178.134	222.367	212.964	179.113	235.871	92.2495	146.392	216.394	149.431
At4g17170	Archeaplastidia I	0.0441325	4	signalling.G-proteins	2834.01	2170.28	1833.66	1566.81	1465.17	1131.75	1771.53	1379.95	1151.36	1406.27	1046.7	918.494	2173.43	1750.52	1575.61	2032.19	1946.75	1166.29
At4g17180	Streptophyta	0.00411664	8	misc.beta 1,3 glucan hydrolases.glucan endo-1,3-beta-glucosidase	298.057	333.556	364.923	328.532	369.821	322.124	301.983	265.38	346.156	292.321	248.532	245.61	262.455	243.518	274.137	281.983	329.547	309.092
At4g17240	Tracheophyta	0.0259398	16	signalling.receptor kinases.misc	61.8764	54.9681	49.6311	85.8701	52.4417	89.654	42.3345	160.403	140.978	127.289	157.753	159.676	32.946	122.493	81.9385	6.74666	77.2872	66.0041
At4g17300	Prokaryotic	NR	NR	protein.aa activation.asparagine-tRNA ligase	844.324	882.029	671.666	778.139	884.732	887.727	868.646	937.152	830.591	923.867	839.87	924.613	932.161	969.363	833.566	867.141	1036.58	880.62
At4g17330	Embryophyta	NR	NR	not assigned.no ontology.agenet domain-containing protein	882.89	928.338	523.24	1031.22	1365.06	1044.53	831.338	1218.86	884.647	932.737	1244.5	659.546	763.681	1398.16	897.14	789.18	1366.06	757.62
At4g17350	Streptophyta	0.000942737	2	signalling.MAP kinases	406.26	270.01	367.514	225.201	235.259	219.406	223.95	139.721	122.324	213.597	173.977	238.138	313.969	266.623	353.676	319.775	254.254	304.16
At4g17370	Archeaplastidia I	NR	NR	major CHO metabolism.degradation.starch.transporter	859.978	556.692	738.541	712.832	637.846	796.28	870.567	841.598	718.353	787.823	639.063	809.846	814.296	782.78	809.547	737.417	691.819	731.13
At4g17430	Embryophyta	0.00575569	12	protein.degradation.inhibitors	180.947	218.521	170.272	333.147	307.662	301.955	277.546	296.849	420.117	275.023	220.19	254.207	208.063	198.896	197.961	196.005	172.041	301.01
At4g17510	Archeaplastidia I	NR	NR	protein.degradation	798.274	729.559	1022.4	787.106	705.709	847.772	826.713	747.164	998.995	820.532	667.796	958.048	821.312	732.001	1107.07	784.767	779.099	879.628
At4g17540	Embryophyta	NR	NR	not assigned.unknown	293.988	273.276	421.736	461.353	573.181	451.588	389.581	472.691	507.176	349.747	428.689	326.727	299.782	379.236	482.868	364.239	364.624	520.268
At4g17550	Viridiplantae	0.000628333	10	transport.metabolite transporters at the mitochondrial membrane	349.941	383.919	432.107	372.168	348.453	313.848	405.08	287.751	365.23	287.98	279.195	216.542	170.926	164.855	96.3299	195.403	214.78	191.526
At4g17570	Viridiplantae	0.0441325	16	RNA.regulation of transcription.C2C2(Zn) GATA transcription factor family	235.875	168.345	248.695	251.554	259.334	409.558	283.06	324.938	531.662	338.422	423.003	500.589	246.936	343.985	233.112	210.698	331.993	338.199
At4g17060	Specific	NR	NR	RNA.regulation of transcription.triple-helix transcription factor family (Trihelix)	359.557	357.469	372.741	438.505	373.674	492.165	318.049	398.923	403.46	341.202	330.213	236.561	310.319	335.536	448.518	412.475	287.69	519.732
At4g17080	Streptophyta	2.13432e-05	4	signalling.phosphinositides.phosphatidylinositol-4-phosphate 5-kinase	591.786	743.002	684.879	357.682	278.936	373.745	190.553	255.388	328.233	183.339	249.723	287.042	348.59	411.896	422.379	423.41	424.02	414.24
At4g17100	Archeaplastidia II	3.70728e-05	16	protein.degradation.serine protease	204.764	158.424	151.999	506.079	530.926	685.694	2250.92	2227.43	2339.07	1526.94	1602.56	1210.64	675.012	720.965	559.616	340.192	667.19	342.789
At4g17110	Specific	0.00411664	20	No Annotation	348.019	398.835	327.395	240.909	245.139	330.21	510.311	913.297	1060.49	791.687	1188.59	710.745	525.642	1066.62	904.128	474.503	804.736	592.241
At4g17120	Specific	0.0441325	20	No Annotation	135.487	165.982	134.106	68.0242	40.1492	84.8506	111.881	184.126	223.759	162.337	292.05	207.107	150.591	277.67	196.69	122.534	208.772	306.713
At4g16630	Archeaplastidia I	NR	NR	DNA.synthesis/chromatin structure	82.8058	80.1676	43.8313	124.629	135.295	90.2365	116.733	168.761	56.8051	152.38	160.882	115.741	91.7183	188.728	45.3393	62.203	128.599	67.2436
At4g16650	Embryophyta	NR	NR	RNA.regulation of transcription.chromatin remodeling factors	277.331	283.182	244.725	336.766	363.763	281.479	326.672	248.419	260.652	277.84	349.39	245.922	251.561	253.054	337.727	301.709	362.349	273.044
At4g16700	Archeaplastidia I	0.00795104	16	redox.ascorbate and glutathione	98.9068	104.509	95.3003	169.056	115.334	151.37	157.386	125.715	145.287	174.617	149.902	167.056	195.56	115.75	118.515	107.574	126.233	135.13
At4g16710	Archeaplastidia I	0.00139237	20	protein.degradation	489.019	374.027	315.959	307.984	342.156	362.29	490.612	455.073	368.325	505.932	513.612	349.027	625.366	498.347	657.011	498.394	595.773	472.596
At4g16750	Archeaplastidia I	0.0146668	14	RNA.regulation of transcription.AP2/EREBP, APETALA2/ethylene-responsive element binding protein family	103.808	94.1658	171.725	131.037	120.007	180.985	224.988	162.19	276.004	144.252	117.586	209.096	128.196	118.082	120.5	116.857	82.5335	139.063
At4g16800	Archeaplastidia I	0.0259398	20	amino acid metabolism.degradation.aromatic aa.tryptophan	433.634	388.642	469.066	377.631	386.038	468.718	492.052	428.431	481.034	529.77	500.236	362.298	476.039	539.553	622.094	445.426	565.033	502.201
At4g16860	Streptophyta	0.0196038	14	stress.biotic.receptors	138.505	128.049	103.827	772.262	735.887	749.862	793.815	934.375	909.752	544.112	510.665	363.859	658.396	583.632	632.561	470.932	349.07	514.473
At4g16870	Specific	NR	NR	DNA.synthesis/chromatin structure	172.196	223.799	279.054	342.036	438.105	645.282	349.531	494.218	699.719	254.938	266.289	418.424	216.293	385.681	537.437	278.571	318.578	433.22
At4g16880	Specific	0.0259398	12	stress.biotic.receptors	5.8582	29.85	4.5343	373.537	390.3	273.697	315.355	322.506	207.782	127.273	167.209	101.941	113.277	60.5409	15.2295	54.9048	72.685	110.09
At4g16890	Streptophyta	NR	NR	stress.biotic.PR-proteins	502.525	704.916	221.599	579.149	705.912	458.28	620.769	788.934	653.891	731.66	1176.57	540.097	572.84	785.32	512.784	461.071	1219.69	438.132
At4g16920	Streptophyta	NR	NR	stress.biotic.receptors	89.3019	86.7823	107.931	60.5413	43.5472	56.4691	70.8588	52.1464	72.7366	48.688	45.7193	86.6835	69.2556	86.8256	76.0494	70.9048	46.6718	83.4304
At4g16950	Streptophyta	NR	NR	stress.biotic.PR-proteins	620.163	697.032	755.32	1528.29	1877.58	1514.11	1492.55	2163.54	1361.81	1170.64	1307.85	863.462	1006.13	1329.55	934.464	1292.18	1100.05	1024.5
At4g16980	Specific	NR	NR	cell wall.cell wall proteins.AGPs	108.389	93.777	173.38	121.911	60.5613	190.742	108.744	104.801	304.101	85.6014	88.2532	136.281	104.442	53.8011	252.598	93.9085	98.1001	208.298
At4g16990	Specific	0.000167488	4	stress.biotic.PR-proteins	801.111	662.655	667.525	588.817	556.806	617.73	389.212	483.428	419.127	334.105	516.68	397.941	435.351	713.452	549.264	628.542	611.221	584.322
At4g17000	Gymnospermae	NR	NR	not assigned.unknown	86.6129	55.2121	57.9352	61.1607	83.2279	151.325	60.5983	144.139	141.083	78.9217	99.8106	119.944	65.6836	100.976	183.655	62.5022	116.376	119.264
At4g17020	Archeaplastidia I	NR	NR	RNA.regulation of transcription.general transcription	174.514	208.941	210.746	207.429	203.798	195.559	185.288	219.318	245.92	121.907	197.25	171.014	149.373	234.401	159.19	147.161	208.928	204.108
At4g17030	Gymnospermae	0.000411834	24	cell wall.modification	866.223	740.471	733.859	443.033	433.324	477.427	418.898	425.325	512.45	860.028	603.899	928.451	961.285	706.982	927.681	964.834	858.191	1047.14
At4g16590	Prokaryotic	NR	NR	cell wall.cellulose synthesis.cellulose synthase	71.3908	7.92591	71.6449	344.488	89.7751	123.719	94.2105	30.467	97.4358	557.472	178.74	176.216	86.9379	43.7604	39.3573	59.0375	6.86967	53.9682
At4g16610	Streptophyta	NR	NR	RNA.regulation of transcription.C2H2 zinc finger family	147.63	147.069	261.556	118.82	133.521	204.418	214.845	137.517	248.995	228.94	137.772	327.248	209.691	155.528	220.818	177.181	144.157	152.856
At4g15980	Specific	NR	NR	cell wall.pectinesterases.PME	42.6348	58.6238	72.4306	60.1098	48.7573	85.3607	51.6505	54.4194	94.1941	63.206	19.9862	111.423	42.5318	34.7973	57.948	44.711	52.6627	82.8475
At4g16060	Viridiplantae	6.27354e-05	16	not assigned.unknown	448.351	444.672	407.963	606.206	490.7	494	842.812	721.043	646.42	886.873	896.12	566.966	663.918	638.316	641.962	554.54	577.719	565.523
At4g16110	Prokaryotic	0.000628333	4	RNA.regulation of transcription.ARR	219.7	206.907	142.609	144.092	144.909	171.897	95.6213	96.0869	81.2539	87.8236	79.4251	72.9615	127.338	174.353	163.607	160.623	163.174	190.312
At4g16130	Prokaryotic	0.0339928	6	cell wall.precursor synthesis.sugar kinases.arabinose-1-kinase	405.242	456.912	424.646	426.08	446.392	422.362	401.63	409.462	355.369	312.555	318.084	315.527	384.423	440.302	358.294	392.313	469.375	314.119
At4g16140	Specific	0.000265156	2	not assigned.no ontology	716.848	850.948	843.017	533.401	612.35	454.993	333.784	341.388	357.989	392.542	459.976	363.657	536.368	564.288	582.25	658.243	506.104	659.816
At4g16150	Streptophyta	NR	NR	RNA.regulation of transcription.AtSR transcription factor family	135.502	154.894	158.587	156.692	165.227	184.823	171.215	174.883	194.282	120.122	149.262	90.6767	144.001	186.892	159.758	174.505	123.463	160.273
At4g16170	Specific	NR	NR	development.unspecified	695.691	759.693	764.8	783.162	523.275	770.433	732.393	700.789	804.889	778.832	598.281	752.053	900.622	876.726	813.375	744.88	494.597	861.444
At4g16180	Archeaplastidia I	NR	NR	development.unspecified	316.245	295.231	162.389	218.868	213.535	111.987	274.282	218.459	161.354	194.187	286.888	116.469	206.116	395.749	162.194	286.754	392.865	177.503
At4g16190	Archeaplastidia I	0.0339928	16	protein.degradation.cysteine protease	5395.95	4127.18	3585.87	4684.05	3553.45	4077.48	6948	6703.93	6887.65	8469.78	8005.44	6337.12	5270.76	6280.44	3802.62	6098.64	6883.54	5127.8
At4g16210	Archeaplastidia I	NR	NR	amino acid metabolism.degradation.aromatic aa.tryptophan	576.988	561.353	382.915	603.029	410.168	350.922	659.716	479.257	415.852	626.829	614.826	581.473	573.528	590.98	387.955	476.969	588.901	334.089
At4g16250	Prokaryotic	NR	NR	signalling.light	278.154	336.133	312.027	374.865	367.201	394.319	360.549	329.384	396.471	299.538	320.725	372.778	447.126	392.217	407.339	360.215	313.494	314.541
At4g16320	Specific	NR	NR	No Annotation	183.287	94.1418	163.393	242.36	237.16	110.839	154.472	117.852	207.075	102.41	92.4473	127.549	177.753	198.475	187.555	285.469	197.018	272.533
At4g16340	Streptophyta	NR	NR	cell.organisation	393.874	451.544	462.408	340.563	442.409	438.769	374.743	438.278	469.392	456.439	418.166	458.592	341.256	414.361	532.382	441.554	401.025	618.851
At4g16380	Angiospermae	NR	NR	transport.metal	91.4	91.6934	90.1619	140.168	128.701	200.942	125.472	89.9236	105.04	91.3661	68.0277	205.303	164.929	133.561	164.02	139.791	56.5685	134.564
At4g16390	Embryophyta	0.00139237	16	transport.metal	1411.18	1679.61	1496.82	1571.68	1747.38	1712.33	1908.23	2459.25	2336.31	1939.12	2413.4	2205.56	1536.58	1851.4	1732.58	1231.25	1796.92	1580.7
At4g16440	Archeaplastidia I	NR	NR	development.unspecified	324.464	235.626	304.335	276.446	243.816	154.375	272.894	245.899	82.0705	252.73	181.729	197.393	151.486	277.465	287.804	203.56	182.11	214.867
At4g16470	Archeaplastidia I	NR	NR	transport.potassium	74.641	93.885	13.8045	75.8377	83.2059	15.5602	58.4615	72.1665	63.3818	84.2997	99.1202	41.8205	122.422	127.827	58.2038	88.3709	137.997	16.4782
At4g16480	Archeaplastidia II	0.0259398	4	transport.sugars	272.442	390.991	214.33	168.83	165.483	140.695	190.894	245.833	109.044	126.648	140.792	95.0418	146.329	205.162	103.325	235.418	303.94	159.766
At4g15620	Embryophyta	NR	NR	not assigned.no ontology	560.993	554.791	420.136	630.267	568.432	413.466	508.8	555.684	556.758	819.263	702.051	599.285	677.706	402.304	394.111	725.79	638.822	392.902
At4g15640	Streptophyta	0.00139237	14	not assigned.unknown	299.001	344.723	344.801	537.178	558.183	703.182	588.707	625.226	650.73	661.772	683.358	491.935	465.811	521.015	456.659	322.148	421.254	425.63
At4g15660	Prokaryotic	NR	NR	redox.glutaredoxins	869.143	1073.7	614.642	536.79	251.368	139.167	680.681	440.431	329.495	636.811	511.398	415.355	636.857	556.002	533.991	1041.61	638.971	508.712
At4g15690	Prokaryotic	NR	NR	redox.glutaredoxins	322.407	606.624	530.912	236.408	73.7808	21.4447	230.788	511.359	65.5875	187.378	234.158	234.426	104.975	292.369	178.615	162.059	409.118	361.916
At4g15700	Prokaryotic	0.0108583	4	redox.glutaredoxins	404.926	701.411	599.211	413.37	207.871	197.755	266.242	299.66	219.421	295.553	282.747	201.289	357.805	384.839	423.963	502.142	401.486	598.449
At4g15770	Archeaplastidia I	0.0146668	12	protein.synthesis.ribosome biogenesis	1391.24	1670.54	1087.91	2126.44	2068.85	1433.5	2351.9	2294.36	1467.49	1951.08	1750.6	1238.44	1910.47	1549.95	1136.07	1283.71	1268.49	972.47
At4g15780	Archeaplastidia I	0.000411834	2	transport.peptides and oligopeptides	1776.44	1431.01	1376.03	609.206	499.349	383.548	537.476	430.179	297.136	537.624	497.026	333.054	761.081	895.863	604.02	1367.01	992.762	897.635
At4g15820	Specific	NR	NR	RNA.regulation of transcription.AtSR transcription factor family	99.5027	92.3395	175.082	141.864	123.427	209.242	138.457	161.533	217.747	111.788	206.766	138.745	143.316	182.177	215.398	128.416	155.558	182.038
At4g15840	Archeaplastidia I	NR	NR	not assigned.unknown	387.057	361.748	373.262	380.834	346.256	289.058	339.91	297.345	256.806	367.6	286.024	453.971	356.083	225.637	494.214	364.155	358.358	497.469
At4g15850	Archeaplastidia I	NR	NR	protein.synthesis.initiation	91.2399	113.345	63.9367	137.013	96.1278	176.096	135.6	79.3055	141.836	105.443	148.182	85.3238	112.129	133.064	151.736	111.704	123.547	93.5995
At4g15880	Archeaplastidia I	NR	NR	protein.degradation.cysteine protease	251.458	273.657	326.648	285.18	287.796	414.637	298.36	282.681	390.804	281.765	310.765	312.195	258.475	326.828	311.104	272.472	259.08	309.823
At4g15890	Archeaplastidia I	0.00575569	14	signalling.G-proteins	110.266	117.293	77.4637	159.77	181.974	152.668	178.464	150.783	255.059	178.079	176.3	121.36	153.643	146.389	127.813	127.187	108.1	131.066
At4g15910	Angiospermae	NR	NR	development.late embryogenesis abundant	752.185	793.224	596.907	482.938	500.799	571.652	535.42	521.358	682.589	689.3	476.894	540.24	638.345	610.8	593.781	589.14	541.822	572.752
At4g15920	Archeaplastidia I	NR	NR	development.unspecified	1984.27	1537.28	809.997	3585.8	2382.47	1584.22	2889.08	1479.63	1112.6	1303	782.99	436.631	1734.91	885.33	866.37	1916.66	1213.14	986.21
At4g15930	Archeaplastidia I	NR	NR	cell.organisation	2020.37	2002.9	2873.05	2126.79	1850.09	2493.84	2158.56	1776.01	2666.3	2105.22	1767.77	3248.32	2197.96	1775.42	3850.57	2383.9	1892.8	3645.58
At4g15950	Archeaplastidia I	0.0259398	4	RNA.regulation of transcription.MADS box transcription factor family	289.412	295.514	450.764	288.589	254.939	285.747	304.016	244.725	257.902	226.143	224.142	221.405	273.673	289.682	395.257	322.202	245.235	428.069
At4g15530	Prokaryotic	NR	NR	gluconeogenesis / glyoxylate cycle.pyruvate dikinase	1121.71	723.874	744.066	1533.33	1137.14	1169.93	714.488	397.729	390.864	882.939	605.173	724.007	899.815	630.699	579.324	1069.46	847.785	675.15
At4g15570	Archeaplastidia I	NR	NR	protein.degradation.ubiquitin.E2	244.573	176.632	264.31	163.765	214.752	245.309	249.379	256.738	215.874	233.705	206.438	213.181	206.026	255.76	194.913	212.611	212.423	289.576
At4g15580	Specific	NR	NR	No Annotation	78.2606	66.9322	72.4977	95.8625	39.3588	68.5097	92.6787	48.5279	74.6183	77.6999	39.1858	59.3828	78.0436	69.0998	121.268	71.1762	38.0564	52.639
At4g15110	Archeaplastidia II	0.00795104	16	RNA.regulation of transcription.chromatin remodeling factors	1608.92	1768.87	2213.61	1927.03	1928.62	2085.23	2402.93	2333.58	2611.65	2289.71	2140.24	2465.75	2009.99	2020.72	2242.07	1915.24	1960.75	2272.21
At4g15130	Streptophyta	NR	NR	lipid metabolism.phospholipid synthesis.choline-phosphate cytidylyltransferase	225.934	155.733	217.153	254.837	314.464	392.026	306.085	379.53	497.14	292.337	220.547	268.228	276.914	341.75	344.792	273.003	263.732	352.7
At4g15180	Viridiplantae	NR	NR	RNA.regulation of transcription.SET-domain transcriptional regulator family	170.806	234.187	170.331	117.449	208.813	219.84	138.894	150.18	149.481	126.92	102.059	127.862	148.328	195.607	199.517	163.935	143.643	171.764
At4g15230	Archeaplastidia I	NR	NR	transport.ABC transporters and multidrug resistance systems	75.0205	85.4798	124.555	86.7715	100.235	101.257	139.955	140.878	213.789	118.085	108.195	156.862	95.7347	101.659	138.262	118.034	77.6319	188.858
At4g15240	Archeaplastidia I	NR	NR	not assigned.no ontology	120.842	147.672	179.691	112.284	82.2505	186.423	129.58	65.9577	113.576	131.249	106.797	101.904	160.159	125.595	169.119	118.04	102.72	180.014
At4g15260	Embryophyta	NR	NR	misc.UDP glucosyl and glucoronyl transferases	84.1844	92.9307	78.0116	44.9174	33.928	88.7301	50.1608	62.5551	70.0939	70.7621	53.7667	102.639	66.6681	61.896	67.5871	112.548	71.1644	126.923
At4g15410	Archeaplastidia I	0.0259398	16	protein.degradation	285.878	255.218	360.306	393.996	331.208	442.835	353.551	396.305	561.818	410.128	389.936	612.494	320.525	281.157	446.395	296.12	311.565	322.832
At4g15430	Archeaplastidia I	1.19411e-05	4	stress.abiotic.drought/salt	1554.25	1539.99	1143.59	148.951	179.05	124.334	90.6614	66.0944	56.6858	98.3699	60.0847	120.899	153.295	161.626	148.267	746.88	630.951	471.916
At4g15500	Prokaryotic	NR	NR	misc.UDP glucosyl and glucoronyl transferases	103.69	103.505	227.49	201.252	166.578	214.259	180.089	134.831	173.278	183.196	138.552	78.984	183.928	170.229	134.834	162.322	134.695	158.794
At4g15520	Viridiplantae	NR	NR	protein.degradation.ubiquitin.E3.SCF.FBOX	474.794	490.465	464.658	383.134	424.12	372.148	409.286	404.871	381.465	406.858	434.361	407.639	578.286	458.992	530.087	636.489	361.709	371.282
At4g14580	Prokaryotic	NR	NR	protein.postranslational modification	56.0451	57.9673	84.269	89.2033	149.271	134.317	118.567	122.101	190.595	104.893	89.8252	99.3176	109.813	107.791	128.61	87.133	80.9481	101.385
At4g14605	Viridiplantae	0.0146668	10	RNA.regulation of transcription.unclassified	288.515	234.525	264.564	415.927	403.194	387.482	238.279	316.498	316.162	204.955	230.504	231.475	222.546	281.805	291.367	223.557	282.002	222.777
At4g14660	Gymnospermae	NR	NR	RNA.transcription	239.636	342.387	265.562	250.914	232.839	121.161	296.75	290.608	287.452	361.886	302.231	181.699	361.371	397.199	281.85	355.313	314.447	222.172
At4g14720	Tracheophyta	0.0441325	4	RNA.regulation of transcription.C2C2(Zn) Constans-like zinc finger family (CO-like)	184.226	216.544	176.596	163.549	186.62	145.284	139.495	136.895	216.423	102.28	93.2512	128.49	139.874	80.1724	161.625	227.778	89.2052	219.984
At4g14750	Gymnospermae	NR	NR	signalling.calcium	217.956	152.118	140.727	170.823	165.818	218.893	112.377	123.836	155.833	97.9632	65.2351	146.969	149.834	177.728	275.563	147.883	146.089	114.16
At4g14760	Angiospermae	NR	NR	protein.postranslational modification	299.238	226.065	163.103	426.428	463.908	361.739	303.408	382.196	194.813	285.272	246.41	229.142	268.935	576.588	317.125	336.075	406.934	304.218
At4g14770	Archeaplastidia I	0.0339928	12	RNA.regulation of transcription.CPP(Zn) CPP1-related transcription factor family	387.877	449.343	455.428	588.753	745.631	631.584	542.325	629.855	605.183	588.775	584.287	554.487	414.681	539.208	476.359	404.48	515.192	559.808
At4g14790	Archeaplastidia I	NR	NR	RNA.processing	167.93	165.195	218.788	215.823	263.691	346.882	198.896	189.569	299.803	215.983	221.031	302.901	213.938	247.565	207.099	191.521	220.938	264.856
At4g14820	Specific	NR	NR	transport.misc	89.2333	61.0901	60.2662	100.955	60.019	113.166	224.954	95.213	108.521	78.0674	55.864	85.4233	100.188	112.03	80.4837	91.1479	77.1733	111.84
At4g14920	Archeaplastidia I	NR	NR	transport.amino acids	253.022	234.142	271.58	280.754	314.594	328.41	260.63	293.102	321.197	183.319	295.049	315.081	247.237	313.18	336.048	284.544	241.069	352.145
At4g14940	Streptophyta	NR	NR	misc.oxidases - copper, flavone etc	55.9721	121.399	93.2538	98.2632	85.5645	143.733	81.5482	85.6222	95.0093	84.7241	64.8039	83.1417	89.7051	89.9716	94.2554	106.164	56.2503	89.5066
At4g15020	Archeaplastidia I	0.00795104	10	DNA.synthesis/chromatin structure.retrotransposon/transposase.hat-like transposase	208.831	241.404	213.327	247.993	260.097	293.899	199.449	226.839	216.668	220.234	220.82	244.414	179.413	196.852	161.049	216.044	181.735	218.459
At4g15030	Archeaplastidia I	NR	NR	not assigned.no ontology	109.138	92.78	6.81132	109.681	122.969	84.7731	116.807	114.14	64.2406	96.2539	95.433	8.29997	78.0173	86.9362	82.9643	120.529	85.0486	59.5066
At4g14540	Archeaplastidia I	0.000411834	2	RNA.regulation of transcription.CCAAT box binding factor family, HAP3	1153.11	1183.31	1290.86	814.895	913.639	715.406	653.271	788.329	614.784	851	855.772	978.852	970.665	956.336	1105.16	1091.04	1100.2	1224.01
At4g14550	Embryophyta	0.000167488	8	RNA.regulation of transcription.AUX/IAA family	119.693	196.906	159.957	219.588	178.012	313.816	109.782	128.168	139.728	80.68	55.1008	97.1597	62.5491	110.534	98.6004	104.934	88.1881	127.906
At4g14570	Archeaplastidia I	NR	NR	protein.degradation	347.48	371.459	319.116	431.457	391.635	389.561	404.413	462.233	370.676	341.812	412.653	289.19	327.603	404.545	333.089	364.136	442.822	205.461
At4g14190	Specific	NR	NR	not assigned.no ontology.pentatricopeptide (PPR) repeat-containing protein	272.732	280.137	232.086	363.67	392.61	314.61	286.418	280.718	262.95	368.282	286.555	267.809	342.936	282.405	302.3	280.307	306.239	212.648
At4g14200	Tracheophyta	NR	NR	not assigned.unknown	95.919	89.1832	62.9842	99.2029	74.6875	109.174	42.0406	59.1068	84.4803	78.0831	111.4	93.291	85.8154	105.465	110.12	103.567	124.122	91.6159
At4g14220	Embryophyta	NR	NR	protein.degradation.ubiquitin.E3.RING	267.727	224.456	190.883	319.134	224.244	334.627	265.787	261.674	231.221	381.409	445.261	343.107	227.688	252.578	207.264	234.449	215.665	213.706
At4g14230	Archeaplastidia I	3.38877e-06	14	misc.misc2	141.434	146.837	112.401	540.173	527.938	549.954	1136.35	1330.42	1231.98	845.098	892.315	773.2	525.027	498.402	414.961	389.259	455.175	407.14
At4g14240	Archeaplastidia I	0.00575569	8	misc.misc2	682.289	598.02	467.959	899.463	900.759	863.372	547.483	536.24	587.376	474.111	622.824	416.525	418.672	495.669	318.919	657.283	624.158	428.563
At4g14270	Streptophyta	0.000265156	16	transport.metal	420.987	329.483	368.971	654.256	563.604	654.22	3711.89	3522.8	2643.45	2441.33	1821.77	1297.38	1143.41	988.013	1070.36	723.923	832.239	682.122
At4g14300	Archeaplastidia I	0.0441325	4	RNA.RNA binding	1266.76	1412.94	1277.69	1051.9	1053	980.692	1045.68	1089.03	1051.42	944.127	1074.77	954.047	975.189	1174.32	924.698	1116.27	1293.41	1036.21
At4g14310	Embryophyta	NR	NR	not assigned.no ontology	91.5476	101.021	181.65	131.719	122.434	153.367	125.802	93.4901	134.217	168.413	117.169	103.194	134.957	107.267	128.772	142.114	122.524	198.495
At4g14350	Archeaplastidia I	NR	NR	protein.postranslational modification	233.557	251.064	310.287	224.878	264.993	326.6	206.603	209.961	233.402	149.561	210.478	169.036	128.667	290.81	223.187	205.429	196.227	349.621
At4g14390	Angiospermae	NR	NR	cell.organisation	68.8165	93.5378	163.746	122.739	102.153	190.828	116.077	98.7554	137.129	122.115	109.636	180.61	125.308	74.2472	187.574	131.198	72.3295	171.487
At4g14440	Streptophyta	NR	NR	amino acid metabolism.degradation.aromatic aa.tryptophan	1435.02	1407.76	849.902	1068.4	1256.48	776.064	946.288	895.17	678.415	1052.56	1278.99	887.992	973.367	1177.32	799.391	973.711	1662.59	736.389
At4g14480	Angiospermae	NR	NR	protein.postranslational modification	278.033	306.292	221.119	211.647	240.102	295.715	252.802	186.738	203.4	178.443	219.524	175.99	251.042	253.899	231.545	272.403	219.416	192.18
At4g14510	Viridiplantae	NR	NR	development.unspecified	217.103	255.415	395.214	427.023	430.961	453.871	326.946	441.551	558.933	291.434	329.481	295.814	233.015	384.976	422.226	218.395	281.047	336.44
At4g13990	Streptophyta	NR	NR	misc.UDP glucosyl and glucoronyl transferases	70.6984	77.9378	57.2763	177.179	156.606	163.776	202.573	129.489	253.016	113.054	150.562	126.191	78.745	125.151	153.16	132.546	90.8519	163.471
At4g14070	Prokaryotic	0.0108583	16	lipid metabolism.FA synthesis and FA elongation.acyl CoA ligase	733.067	794.4	580.333	898.291	995.556	1078.92	992.037	1258.28	1186.48	1135.74	1193.84	1083.81	962.959	1089.03	939.587	1040.43	1037.78	1062.38
At4g14103	Specific	NR	NR	protein.degradation.ubiquitin.E3.SCF.FBOX	88.7491	117.59	93.1983	92.1744	63.8972	61.6753	67.8769	86.9607	102.657	81.9766	99.5071	35.189	160.263	127.564	77.283	116.726	87.5454	97.1922
At4g14090	Prokaryotic	NR	NR	misc.UDP glucosyl and glucoronyl transferases	200.823	188.952	80.9139	407.945	273.775	234.614	340.568	164.119	210.741	687.08	458.408	353.27	495.52	205.931	326.07	252.983	308.35	223.527
At4g14160	Archeaplastidia I	NR	NR	protein.targeting.secretory pathway.golgi	858.675	1068.62	735.144	911.66	1002.9	726.205	845.28	850.902	655.721	767.133	872.023	538.925	798.578	1077.93	642.176	737.31	911.24	570.542
At1g56700	Archeaplastidia I	0.00795104	12	protein.degradation	1065.01	972.938	1083.57	1234.65	1222.33	1388.53	1308.75	1355.12	1352.6	1145.33	1145.14	1194.57	1184.99	1160.8	1073.43	1138.21	1023.67	1164.63
At1g56650	Archeaplastidia II	0.00575569	16	RNA.regulation of transcription.MYB domain transcription factor family	131.25	80.6252	80.806	816.477	365.175	318.773	734.821	197.358	273.55	1034.6	504.499	433.595	267.519	113.009	175.203	193.443	163.485	144.216
At1g56580	Embryophyta	NR	NR	not assigned.unknown	5118.96	4870.61	7083.28	5984.58	6346.64	7774.34	5405.09	5140.74	5590.29	5134.05	4941.46	6976.51	4897.34	4619.96	6219.66	4798.22	5396.94	7401.53
At1g25360	Gymnospermae	NR	NR	transport.misc	43.0809	43.5714	138.33	82.5182	58.597	166.525	78.9046	80.6493	269.216	75.1484	73.6291	208.639	91.8113	52.0903	95.536	62.6887	32.7055	86.6989
At1g25350	Archeaplastidia I	NR	NR	protein.aa activation.glutamine-tRNA ligase	766.67	837.035	635.294	1122.2	1210.45	1151.2	913.051	1073.42	1022.22	1062.49	1058.59	941.001	795.965	1007.4	860.596	699.379	1106.74	768.4
At1g25290	Archeaplastidia I	NR	NR	protein.degradation.serine protease	298.937	317.529	429.939	188.476	243.561	305.984	344.099	313.199	308.09	328.625	326.065	278.035	367.574	349.085	294.769	343.701	299.053	234.374
At1g25280	Archeaplastidia I	NR	NR	cell.organisation	633.094	571.647	518.528	416.922	528.331	426.448	399.089	441.371	616.735	576.183	585.607	505.43	516.64	562.277	604.95	545.42	681.476	490.111
At1g25250	Streptophyta	NR	NR	RNA.regulation of transcription.C2H2 zinc finger family	99.6238	73.9284	105.149	165.24	82.9579	166.641	176.841	116.404	203.175	147.951	134.022	230.714	104.989	116.789	235.607	113.318	136.533	183.536
At1g25230	Archeaplastidia I	0.00795104	4	misc.acid and other phosphatases	1054.42	1006.85	1092.03	643.189	571.233	666.03	606.744	703.059	757.009	327.239	342.842	359.133	858.896	933.836	1327.25	983.048	707.872	1089.7
At1g24996	Specific	NR	NR	not assigned.unknown	429.366	375.578	562.285	418.269	378.393	639.57	360.982	372.073	766.421	339.683	346.456	471.628	416.832	358.841	1194.33	428.621	404.447	735.644
At1g25260	Archeaplastidia I	NR	NR	protein.synthesis.ribosome biogenesis	2123.77	2601.39	3907.91	2236.17	2483.8	3523.31	1990.09	2569.23	3189.91	1928.71	2249.92	2555.7	1860.6	2136.89	3377.81	1931.56	2026.2	3219.3
At1g25370	Embryophyta	NR	NR	not assigned.unknown	163.34	175.171	150.227	216.128	214.652	186.843	194.715	160.317	161.238	149.922	194.344	231.599	213.167	189.214	153.218	191.7	160.604	192.019
At1g25275	Specific	0.00139237	22	not assigned.no ontology	3833.86	2667.9	6686.91	1782.66	1571.97	2481.2	4155.09	3486.98	5909.89	4952.05	3669.16	8630.16	7865.74	5804.24	14522.2	6690.63	6288.43	12197.6
At1g25320	Embryophyta	NR	NR	signalling.receptor kinases.leucine rich repeat III	246.027	226.392	189.326	302.229	264.693	426.2	368.968	410.876	402.082	374.934	367.963	356.082	392.489	337.286	436.676	375.749	300.599	300.482
At1g24764	Streptophyta	NR	NR	cell.organisation	139.98	119.648	113.944	107.335	111.009	146.384	120.644	125.881	177.474	106.124	187.991	174.617	92.0531	216.95	178.536	165.242	139.7	156.669
At1g24706	Archeaplastidia I	NR	NR	not assigned.unknown	217.742	223.076	319.457	351.26	377.02	411.036	291.721	361.385	412.36	249.494	309.144	330.097	235.794	355.647	381.384	213.046	259.069	384.736
At1g24735	Prokaryotic	NR	NR	signalling.receptor kinases.leucine rich repeat VIII.type 2	81.1961	45.5625	9.40013	136.916	94.3699	71.3209	96.9824	62.2429	68.5438	67.5952	31.1606	75.2355	99.3213	64.9342	23.3497	111.341	63.3087	103.326
At1g24793	Prokaryotic	NR	NR	protein.synthesis.ribosome biogenesis	2423.76	2675.95	2237.1	2197.52	2357.14	2687.28	1962.69	2518.3	2369.22	2489.89	3212.15	2731.39	2126.77	2687.96	2272.55	1817.9	2944.54	2173.74
At1g56720	Embryophyta	0.000167488	6	protein.postranslational modification.kinase.receptor like cytoplasmatic kinase VII	285.919	248.65	269.679	258.295	278.112	255.404	181.914	207.408	180.607	165.073	112.024	132.36	186.105	206.101	257.737	222.89	231.612	252.342
At1g28260	Archeaplastidia I	NR	NR	not assigned.unknown	203.887	201.861	154.611	228.61	138.819	243.089	246.834	211.725	315.791	179.971	215.506	235.822	145.372	271.385	254.071	192.705	173.373	226.307
At1g28240	Streptophyta	NR	NR	development.unspecified	237.943	233.56	354.126	248.047	237.319	378.85	220.321	272.452	335.795	220.554	201.446	320.935	269.044	239.102	280.221	219.162	271.701	349.986
At1g28220	Tracheophyta	NR	NR	transport.nucleotides	110.825	127.634	237.108	163.346	157.511	276.699	199.003	73.7917	145.268	93.8043	106.167	181.336	173.659	146.524	259.424	168.939	77.6494	168.234
At1g28250	Streptophyta	NR	NR	not assigned.unknown	405.295	402.352	263.789	426.883	371.717	342.857	379.361	417.373	384.173	417.338	347.319	353.406	491.383	354.164	380.576	451.065	374.844	368.921
At1g28280	Embryophyta	NR	NR	transport.peptides and oligopeptides	368.839	345.988	450.52	226.558	295.692	370.395	251.553	250.529	440.283	337.499	306.229	519.625	354.642	353.677	456.699	276.416	345.048	449.47
At1g28200	Streptophyta	NR	NR	hormone metabolism.abscisic acid.induced-regulated-responsive-activated	952.074	955.023	1037	1043.73	909.731	988.981	1258.63	989.618	935.438	918.212	830.143	824.205	1049.4	870.817	1011.15	1015.9	824.441	1012.26
At1g28330	Embryophyta	0.00411664	22	development.unspecified	286.088	156.776	255.968	9.58847	6.47089	9.88429	321.739	228.988	361.502	356.308	230.897	342.419	519.987	259.079	617.106	835.057	441.887	748.204
At1g28210	Archeaplastidia I	0.0339928	14	stress.abiotic.heat	102.063	111.824	189.677	158.681	171.968	222.733	172.479	197.313	270.386	133.425	130.17	233.226	124.428	132.328	198.531	123.237	108.865	132.812
At1g28230	Tracheophyta	0.000411834	14	transport.nucleotides	275.112	179.745	257.032	428.452	271.898	471.831	955.579	634.133	808.409	707.762	562.443	595.602	257.52	190.899	288.519	259.984	192.04	337.255
At1g56710	Embryophyta	NR	NR	cell wall.degradation.pectate lyases and polygalacturonases	84.1953	84.1763	91.1344	109.768	104.684	108.056	160.483	116.781	237.823	139.439	65.1824	167.681	165.028	132.268	119.881	119.515	78.8852	164.015
At1g56670	Embryophyta	0.000628333	10	misc.GDSL-motif lipase	126.068	129.602	122.737	168.65	183.669	218.657	111.04	133.742	103.439	117.184	126.965	111.101	72.0759	67.7602	64.7876	70.5329	125.992	99.7952
At1g56610	Specific	NR	NR	protein.degradation.ubiquitin.E3.SCF.FBOX	238.525	164.864	193.659	202.982	205.195	254.55	200.052	185.899	385.305	230.145	202.738	216.632	133.174	173.362	308.226	212.823	123.689	262.362
At1g56590	Archeaplastidia I	0.000411834	4	protein.targeting.secretory pathway.unspecified	401.887	414.09	402.486	298.758	351.567	371.242	230.6	359.212	268.441	278.598	267.923	236.746	288.487	320.908	296.102	358.858	316.764	350.846
At1g56560	Prokaryotic	NR	NR	signalling.light	397.65	458.73	539.441	610.838	517.653	584.176	556.625	504.522	616.57	476.434	429.549	542.047	477.439	466.838	497.574	554.679	501.213	647.403
At5g08750	Streptophyta	NR	NR	protein.degradation.ubiquitin.E3.RING	529.684	448.3	616.441	526.101	429.75	667.139	471.226	385.74	592.886	483.375	403.912	614.292	431.542	439.297	794.305	560.519	565.578	695.362
At5g22030	Archeaplastidia I	NR	NR	protein.degradation.ubiquitin.ubiquitin protease	423.153	432.902	319.945	396.174	506.237	541.801	364.667	396.467	425.739	395.133	501.397	384.432	366.133	514.648	452.278	399.302	505.753	422.242
At5g22000	Embryophyta	0.00202616	2	signalling.receptor kinases.Catharanthus roseus-like RLK1	1690.96	1345.91	1360.26	972.784	781.214	691.527	799.802	628.213	530.723	968.651	911.823	716.238	1074.68	965.463	863.579	1330.14	1086.18	1032.1
At5g22220	Specific	NR	NR	RNA.regulation of transcription.E2F/DP transcription factor family	109.196	102.22	145.99	107.773	99.3575	97.5992	104.566	100.096	166.151	114.006	109.855	128.702	98.3505	86.9187	184.375	67.9861	97.5579	199.519
At5g22060	Archeaplastidia I	0.00290735	16	stress.abiotic.heat	965.763	851.473	957.945	1223.44	1396.07	1119.09	1061.16	1217.88	1117.06	2060.77	2081.16	1799.11	1182.32	1159.12	1033.58	899.382	1040.95	931.88
At1g28320	Viridiplantae	NR	NR	protein.degradation	398.774	400.724	433.32	459.644	425.202	463.164	485.078	444.557	502.707	433.119	454.588	402.29	544.593	455.918	518.037	533.322	549.713	530.778
At1g28290	Angiospermae	NR	NR	stress.abiotic.unspecified	2678.41	3286.99	2373.82	2332.54	3508.52	2202.64	2719.66	3682.28	2158.38	2929.22	3578.06	1837.59	2560.12	3735.85	1870.36	2859.27	3562.7	2047.71
At5g04230	Streptophyta	NR	NR	secondary metabolism.phenylpropanoids.lignin biosynthesis.PAL	221.01	235.999	364.861	176.102	271.513	428.307	226.683	238.573	297.793	184.318	201.194	329.026	181.041	317.33	355.657	209.388	301.577	355.235
At5g04240	Embryophyta	NR	NR	RNA.regulation of transcription.JUMONJI family	157.174	181.341	183.502	150.83	185.283	205.362	130.214	153.702	142.44	189.24	178.85	145.918	165.201	288.261	206.934	170.399	213.148	207.573
At5g04260	Streptophyta	0.00411664	18	redox.thioredoxin	603.864	614.117	610.993	528.122	467.768	553.443	897.565	753.46	942.859	893.096	842.798	959.039	901.124	701.783	703.985	671.203	804.276	630.762
At5g04170	Archeaplastidia I	NR	NR	signalling.calcium	438.843	358.562	283.342	469.46	326.575	231.37	694.992	609.312	396.631	590.879	563.661	292.461	470.294	356.536	246.763	516.76	388.147	299.492
At5g04270	Archeaplastidia I	0.0108583	4	protein.synthesis.ribosome biogenesis	322.983	352.563	294.397	302.134	236.54	318.48	269.447	261.811	235.508	215.979	211.08	282.597	297.762	272.935	313.171	339.476	260.921	359.901
At5g04190	Gymnospermae	NR	NR	signalling.light	115.378	122.217	180.833	19.4072	4.67158	20.111	10.7135	18.7806	11.3162	2.67103	4.98089	12.1096	6.12805	28.7868	8.6137	10.5452	5.96344	7.16476
At5g04160	Archeaplastidia I	NR	NR	transport.metabolite transporters at the envelope membrane	577.744	584.702	349.625	743.702	688.402	510.721	818.594	671.342	481.854	719.074	748.461	568.696	621.919	578.893	459.471	647.412	537.284	421.461
At5g04250	Archeaplastidia I	NR	NR	protein.degradation.cysteine protease	136.614	120.994	138.188	134.752	142.415	161.919	292.665	262.113	307.131	185.045	151.226	167.153	153.079	126.156	203.362	199.972	138.628	222.385
At5g04140	Prokaryotic	0.000103647	2	N-metabolism.ammonia metabolism.glutamate synthase.NADH dependent	9746.53	10366.1	11139.8	10092.7	9527.97	9919.04	5775.09	7814.1	6298.3	7103.71	7186.74	6086.56	8384.16	10061.7	10779.8	10255	11236.4	11524.1
At5g04220	Archeaplastidia I	NR	NR	signalling.calcium	187.546	163.499	218.205	215.185	187.606	288.516	176.638	208.349	252.621	76.277	80.6947	92.168	130.421	165.225	241.904	162.458	127.367	205.512
At5g04290	Specific	NR	NR	RNA.regulation of transcription.putative transcription regulator	241.719	285.377	203.196	212.257	262.838	130.845	210.053	217.982	133.999	212.493	231.955	139.168	209.949	299.317	195.985	198	352.433	222.324
At5g04300	Specific	0.00202616	24	No Annotation	137.627	114.803	101.437	55.73	47.4878	87.4267	81.4279	69.3561	85.4707	80.6247	83.4835	99.2658	133.234	139.562	165.903	91.3354	126.119	173.93
At5g04400	Specific	NR	NR	development.unspecified	80.8224	76.8725	62.1252	104.816	51.0159	162.881	107.971	104.119	56.1015	25.5307	41.1328	113.533	78.2225	58.94	156.95	121.139	61.1262	197.912
At5g04320	Gymnospermae	NR	NR	protein.degradation.inhibitors	136.185	108.701	146.558	210.153	244.648	221.201	156.283	218.594	269.346	156.68	156.863	198.053	125.668	179.789	166.093	170.895	130.837	268.569
At5g04330	Archeaplastidia I	NR	NR	secondary metabolism.phenylpropanoids.lignin biosynthesis.F5H	122.174	116.092	220.139	151.791	74.2751	125.28	115.362	151.135	75.2279	97.5631	98.6812	110.989	129.467	110.906	148.961	118.887	100.772	162.836
At5g04360	Archeaplastidia II	NR	NR	major CHO metabolism.degradation.starch.limit dextrinase/pullulanase	628.347	657.502	530.201	505.523	692.081	590.929	630.744	796.133	773.88	713.407	825.224	663.27	640.071	838.749	731.475	651.658	924.118	726.901
At5g04280	Prokaryotic	NR	NR	RNA.RNA binding	762.194	814.053	542.866	1164.71	1213.44	870.149	929.592	901.922	570.073	870.824	889.616	726.605	771.436	690.591	654.822	728.641	921.83	655.185
At5g08690	Prokaryotic	NR	NR	mitochondrial electron transport / ATP synthesis.F1-ATPase	7943.05	9115.93	8121.07	7402.01	8320.12	7762.17	8078.19	8525.64	7557.41	9595.57	9561.23	9243.65	8912.48	8444.78	8843.95	8314.46	9222.04	8992.24
At5g08740	Prokaryotic	NR	NR	mitochondrial electron transport / ATP synthesis.NADH-DH (type II).mitochondrial	800.657	956.205	660.503	829.043	936.321	744.093	737.04	882.172	660.476	637.795	908.804	478.148	732.489	929.363	565.409	792.152	878.749	579.894
At5g04100	Specific	NR	NR	No Annotation	375.369	391.329	519.93	426.65	420.649	499.061	381.993	339.655	440.936	319.018	286.53	420.246	286.198	302.289	506.563	400.31	312.558	638.971
At1g73460	Archeaplastidia I	NR	NR	protein.postranslational modification	400.663	467.734	366.75	418.001	551.465	526.674	328.017	442.33	481.57	290.358	463.54	351.272	322.51	502.821	526.005	355.261	450.424	435.842
At1g73430	Archeaplastidia I	NR	NR	protein.targeting.secretory pathway.golgi	188.037	218.001	292.183	188.443	293.21	220.319	136.338	321.027	203.124	154.227	204.938	191.136	155.76	269.301	224.174	170.158	208.5	144.177
At1g73390	Streptophyta	0.00411664	10	not assigned.unknown	500.935	591.545	644.879	702.708	605.57	593.906	565.56	609.106	793.757	502.726	619.273	588.979	326.636	352.268	518.04	435.711	421.494	540.928
At1g73370	Streptophyta	NR	NR	stress.abiotic.heat	198.769	166.262	274.211	293.404	330.552	359.738	229.751	331.379	301.879	209.958	173.08	234.251	141.475	302.092	267.439	219.56	272.694	280.779
At1g73360	Streptophyta	NR	NR	development.unspecified	56.7451	72.2563	106.839	67.4881	84.6508	156.875	64.9119	72.8147	124.36	39.8307	65.0248	140.39	75.3949	81.1263	168.661	51.9876	59.1379	93.3499
At1g73350	Streptophyta	NR	NR	signalling.MAP kinases	232.036	249.643	130.135	251.37	244.252	228.932	251.409	252.562	226.527	207.087	249.984	160.605	272.318	281.609	299.488	263.88	304.432	253.821
At1g73490	Specific	0.00795104	10	RNA.RNA binding	1177.48	1446.53	1270.27	1581.33	1517.76	1449.72	1370.59	1404.23	1396.15	1123.7	1211.76	1061.68	1120.18	1259.46	1248.97	1086.66	1273.45	1189.09
At1g73470	Prokaryotic	6.27354e-05	14	signalling.calcium	712.248	699.294	735.739	960.382	1016.51	840.415	1701.16	1572.06	1245.4	1528.12	1495.31	1231.65	919.262	1175.64	715.59	561.87	880.339	717.461
At1g73500	Prokaryotic	NR	NR	signalling.MAP kinases	242.548	206.179	176.655	239.409	159.372	86.6274	282.223	216.724	149.32	227.322	166.82	203.086	371.171	205.2	243.02	248.951	139.199	206.945
At1g73440	Streptophyta	NR	NR	signalling.calcium	236.951	196.178	236.913	246.957	170.14	290.5	208.73	222.182	281.985	235.809	232.95	390.34	230.519	241.726	224.164	293.515	213.984	344.825
At1g73380	Viridiplantae	NR	NR	protein.synthesis.ribosome biogenesis	612.264	417.935	473.512	219.801	233.274	349.98	287.413	260.031	373.965	338.151	300.55	347.739	453.826	342.511	463.083	462.303	396.609	411.958
At1g73480	Archeaplastidia I	3.7585e-07	10	lipid metabolism.lipid degradation.lipases	343.044	384.042	480.975	1450.95	1362.17	1975.21	1613.22	1379.86	1235.78	273.574	272.81	291.048	118.155	114.014	135.487	144.172	103.956	126.923
At1g73330	Specific	NR	NR	stress.biotic.PR-proteins.PR6 (proteinase inhibitors).trypsin inhibitor	499.026	282.554	315.889	219.779	387.303	216.844	325.061	132.337	413.651	312.263	292.687	280.075	305.919	226.675	252.315	331.676	373.016	381.36
At1g44110	Archeaplastidia I	0.00202616	14	cell.cycle	304.1	361.231	426.487	354.139	459.043	424.929	496.641	510.481	628.58	402.036	469.268	475.507	379.029	384.621	476.156	338.328	264.927	404.245
At1g44100	Embryophyta	NR	NR	transport.amino acids	636.104	755.28	865.64	685.309	713.651	778.834	426.804	405.648	436.644	614.158	627.74	732.286	1047.58	837.48	730.441	782.07	469.608	631.448
At1g44170	Prokaryotic	NR	NR	protein.folding	683.721	759.905	621.693	816.404	842.845	623.518	966.571	891.636	678.355	1097.8	967.821	766.768	818.22	821.945	663.336	874.295	781.838	651.882
At1g51080	Embryophyta	NR	NR	DNA.synthesis/chromatin structure	101.752	167.935	86.0082	243.336	295.116	193.635	269.794	444.207	197.253	220.733	283.126	120.236	117.754	209.514	71.799	148.718	177.687	168.796
At1g51110	Archeaplastidia I	NR	NR	cell.organisation	784.354	1020.08	676.095	1220.03	1324.32	861.385	1085.58	1218.07	751.367	813.665	1047.15	588.371	701.62	967.942	462.625	804.604	914.778	490.662
At1g51115	Specific	NR	NR	No Annotation	1488.94	1831.1	1151.53	2026.19	2536.39	1566.44	1834.4	2497.62	1631.56	1922.62	1946.01	987.821	1400.63	2181.14	1296.46	1549.49	1573.72	1133.36
At1g51070	Viridiplantae	NR	NR	RNA.regulation of transcription.basic helix-loop-helix family (bHLH)	861.858	834.236	1025.49	858.957	907.826	1016.56	720.01	750.874	1053.73	1038.67	905.753	985.263	956.726	936.891	1088.79	876.461	979.693	1198.14
At1g51100	Streptophyta	NR	NR	not assigned.unknown	450.694	497.435	411.715	1046.56	913.951	553.473	957.47	857.362	568.056	623.666	688.197	612.916	589.768	509.067	523.787	698.281	476.661	590.245
At1g51140	Specific	0.00202616	16	signalling.phosphinositides	309.508	272.215	258.782	695.432	567.383	541.956	554.892	431.216	530.955	1058.23	1067.34	882.944	489.24	608.941	455.408	330.448	497.549	424.007
At1g51090	Angiospermae	1.19411e-05	14	transport.metal	3.64539	6.24893	6.46518	136.273	140.703	177.478	800.828	981.461	852.755	294.647	367.295	228.145	88.4027	58.8978	11.1474	30.6717	46.2177	11.4088
At1g51060	Archeaplastidia I	6.51484e-08	16	development.squamosa promoter binding like (SPL)	1501.46	1739.24	1408.5	2271.91	2468.38	2751.66	2868.17	2801.4	3804.95	3881.54	3189.62	4101.05	2629.94	2500.58	2808.81	2010.8	2271.84	2459.07
At1g25988	Archeaplastidia I	0.0441325	8	not assigned.unknown	203.936	127.694	176.711	271.76	248.29	210.978	182.429	261.864	92.7808	131.99	148.047	108.122	110.866	167.685	144.798	171.447	158.707	144.524
At1g35210	Angiospermae	NR	NR	not assigned.unknown	47.4118	6.31747	39.0496	43.8417	19.3718	89.7531	11.7221	7.96407	92.5391	17.9332	21.8295	45.4287	47.349	19.5091	72.0879	53.7107	6.66214	24.4363
At1g35190	Archeaplastidia I	NR	NR	hormone metabolism.ethylene.synthesis-degradation	232.661	171.067	286.507	277.063	214.733	219.477	258.222	193.88	246.42	246.137	195.054	222.627	229.819	215.822	234.933	247.557	187.224	264.232
At1g35140	Embryophyta	0.0441325	4	signalling.in sugar and nutrient physiology.misc	200.817	138.945	10.2862	73.1817	49.2351	45.328	46.5267	10.61	5.36529	4.28067	7.38702	9.01864	98.3975	64.6256	53.2376	78.7535	55.0714	10.2957
At1g32240	Archeaplastidia II	NR	NR	RNA.regulation of transcription.G2-like transcription factor family (GARP)	92.0458	84.0458	137.937	113.336	138.571	128.693	65.8308	79.4492	105.676	78.828	93.2368	167.9	77.083	114.052	198.003	125.142	152.446	201.722
At1g66900	Archeaplastidia I	0.00575569	8	not assigned.unknown	463.376	453.056	391.874	587.41	663.409	535.676	502.545	525.998	388.946	339.857	396.865	402.941	382.394	347.338	381.676	460.519	519.033	520.87
At1g66920	Viridiplantae	NR	NR	signalling.receptor kinases.S-locus glycoprotein like	193.349	150.873	97.6718	194.382	196.135	142.914	220.522	187.802	167.113	325.582	182.05	128.719	180.999	318.997	76.809	229.545	129.331	158.39
At1g66890	Specific	0.0146668	10	development.unspecified	603.189	560.932	673.376	677.062	588.243	527.281	705.075	676.948	700.724	640.486	597.91	561.2	440.335	441.444	486.153	578.917	492.313	595.591
At1g27880	Prokaryotic	NR	NR	DNA.synthesis/chromatin structure	56.5167	61.6932	126.452	80.6991	105.248	136.494	74.8517	89.2901	177.122	86.3483	131.471	110.981	67.8603	83.8693	108.107	57.3242	63.7797	70.785
At1g27850	Streptophyta	NR	NR	protein.postranslational modification.kinase.receptor like cytoplasmatic kinase VII	138.942	140.281	227.207	236.937	157.161	168.254	144.66	138.074	291.995	118.259	163.461	309.904	114.828	148.967	345.196	97.0072	114.156	285.46
At1g27840	Archeaplastidia I	0.0108583	4	protein.postranslational modification	212.543	211.174	277.002	190.143	201.093	197.883	185.301	192.945	171.259	142.338	203.408	148.719	172.691	242.765	158.304	237.587	222.935	236.227
At1g33600	Gymnospermae	NR	NR	stress.biotic.receptors	502.099	495.456	382.116	708.84	638.77	560.836	1118.07	944.085	807.729	522.56	494.523	319.684	672.43	482.217	497.226	659.627	613.73	392.811
At1g33590	Gymnospermae	NR	NR	stress.biotic.receptors	1730.24	1579.81	994.31	1294.82	1355.12	896.58	1899.71	1918.38	1210.76	1498.71	1447.49	890.746	2693.93	2215.02	1593.66	2236.41	2337.91	1445.5
At1g30220	Archeaplastidia II	NR	NR	transport.sugars	119.166	101.849	232.329	161.877	167.567	181.286	158.764	129.833	202.235	139.78	89.961	160.711	194.33	124.874	133.827	190.956	68.5971	224.217
At1g30240	Viridiplantae	NR	NR	not assigned.no ontology	143.943	158.819	206.133	183.259	184.869	281.662	203.348	231.172	312.311	166.881	156.209	106.576	134.053	193.889	230.443	158.479	133.893	252.163
At1g30250	Specific	NR	NR	not assigned.unknown	409.862	364.835	590.707	208.397	245.156	422.277	502.654	492.508	886.019	558.236	415.22	891.988	470.151	638.314	795.411	644.687	1058.17	1509.98
At1g30300	Archeaplastidia II	NR	NR	signalling.receptor kinases.wall associated kinase	164.345	147.139	185.515	144.264	223.682	208.101	154.161	178.373	157.743	142.078	193.874	164.057	167.622	172.943	183.661	151.391	163.86	165.762
At1g30290	Gymnospermae	NR	NR	development.unspecified	136.229	213.46	243.845	198.132	225.932	253.301	143.282	247.973	281.982	165.524	180.795	267.126	150.08	203.146	323.265	170.184	183.314	250.059
At1g30210	Embryophyta	0.00575569	18	RNA.regulation of transcription.TCP transcription factor family	378.703	340.737	364.925	366.424	417.214	451.065	419.009	491.719	660.213	479.591	478.312	566.404	504.106	483.919	603.427	505.826	468.053	461.334
At1g30270	Prokaryotic	NR	NR	protein.postranslational modification	207.233	199.123	145.257	130.068	140.342	163.364	157.34	196.192	187.222	136.38	151.276	74.3411	190.819	252.391	214.698	194.897	249.174	196.919
At1g30260	Specific	0.000628333	24	not assigned.unknown	1332.01	908.586	1387.74	616.03	479.992	536.984	1011.15	697.986	882.723	1245.7	862	1226.5	1415.79	995.703	1512.71	1507.87	1549.22	1827.26
At1g73540	Archeaplastidia I	0.00139237	4	nucleotide metabolism.salvage.NUDIX hydrolases	304.362	241.739	235.541	227.887	211.159	221.069	172.973	161.201	187.337	148.014	131.13	143.756	177.476	112.378	264.519	224.879	244.108	185.578
At1g73530	Prokaryotic	NR	NR	signalling.G-proteins	829.247	1032.77	836.413	1014.55	1039.44	762.036	1087.95	1047.5	829.609	1020.41	1013.55	1233.99	1066.75	869.835	808.385	936.3	770.896	796.561
At1g45688	Embryophyta	NR	NR	development.late embryogenesis abundant	1848.37	1476.22	815.632	1275.75	1263.16	892.571	742.357	843.289	458.743	1103.31	1400.6	764.969	1361.58	1466.78	764.463	1358.56	1465.57	736.484
At1g45976	Archeaplastidia I	1.19411e-05	2	protein.degradation.ubiquitin.E3.RING	632.872	662.291	535.812	395.046	380.635	388.162	369.263	307.939	329.9	360.888	379.951	482.291	494.612	449.696	497.294	655.459	508.782	519.801
At1g32150	Embryophyta	NR	NR	RNA.regulation of transcription.bZIP transcription factor family	265.626	223.839	324.246	288.556	295.243	322.552	275.485	224.474	323.503	286.798	240.551	297.505	293.324	254.813	412.07	286.673	204.546	420.774
At1g32130	Archeaplastidia I	NR	NR	RNA.regulation of transcription.unclassified	715.042	686.074	639.866	755.126	1026.95	810.149	670.223	1027.45	731.718	737.015	918.545	671.915	718.25	947.209	723.447	707.797	927.149	776.167
At1g32090	Archeaplastidia I	0.0196038	20	stress.abiotic.drought/salt	152.949	120.532	94.9178	108.421	130.008	97.5414	352.256	459.659	319.071	283.032	306.892	268.182	325.658	387.575	348.072	211.53	380.301	195.245
At1g32200	Archeaplastidia I	NR	NR	protein.synthesis.ribosome biogenesis	2253.14	2361.24	1563.69	2041.68	2078.22	1525	2343.65	2277.17	1216.86	1915.47	1939.04	1273.51	1793.79	2406.45	1159.16	1867.7	2401.3	1112.62
At1g32210	Archeaplastidia I	NR	NR	protein.postranslational modification	2535.26	2537.54	2902.29	2518.76	2267.08	2466.52	3206.95	2816.58	2633.7	3157.28	2699.71	2750.02	3469.64	2796.91	2416.29	2719.67	2297.94	2533.43
At1g32100	Viridiplantae	NR	NR	secondary metabolism.flavonoids.isoflavonols.isoflavone reductase	490.119	494.229	612.658	536.976	500.93	542.884	347.73	430.601	579.171	374.253	343.355	395.739	348.123	362.103	541.097	437.142	395.868	574.86
At1g32220	Streptophyta	0.00795104	10	RNA.regulation of transcription.unclassified	2043.59	2623.93	1903.07	3285.33	3127.4	2444.95	2854.66	2741.85	2289.48	2435.65	2526.01	1591.08	2133.91	1942.31	1660.7	2074.82	2172.36	1460.5
At1g32170	Embryophyta	0.000942737	2	signalling.receptor kinases.S-locus glycoprotein like	290.931	180.868	312.332	148.333	103.573	167.06	93.4909	65.9919	162.458	109.465	110.31	157.28	236.344	208.802	224.151	246.106	195.169	254.306
At1g32160	Viridiplantae	0.00202616	6	DNA.unspecified	2673.24	2557.57	2865.93	2462	2549.41	2898.82	2195.64	2264.91	2590.49	1937.58	1970.5	1953.7	2148.68	2137.87	2496.57	3124.31	2437.1	3136.48
At1g32230	Streptophyta	NR	NR	protein.postranslational modification	1151.59	1119.24	1253.92	1180.57	1264.25	1289.45	1037.65	1231.27	1108.29	1137.82	1227.37	1152.25	1068.53	1393.23	1442.62	1283.89	1317.92	1447.46
At1g45261	Specific	NR	NR	No Annotation	1335.66	1251.75	1076.54	1014.87	902.595	819.17	981.288	1041.7	967.756	1498.58	1470.52	1570.64	1440.75	1199.48	993.919	1371.59	1507.86	976.923
At1g46264	Archeaplastidia I	NR	NR	protein.synthesis.ribosome biogenesis	252.467	206.623	207.251	262.581	250.173	177.774	249.475	207.462	216.476	182.16	216.028	314.262	188.528	251.548	263.243	263.127	155.764	253.035
At1g47128	Viridiplantae	0.0259398	24	protein.degradation.cysteine protease	6979.44	5454.32	5801.86	5737.63	4801.85	4447.29	5481.87	3988.95	3875.35	6405.96	5281.73	5393.55	7029.62	5996.52	4576.04	7788.73	5975.29	5638.36
At1g45474	Archeaplastidia II	0.0441325	2	PS.lightreaction.photosystem I.LHC-I	5675.7	6190.5	5484.6	5134.74	4617.57	5194.78	4914.12	5046.31	5251.33	4920.34	5054.51	4844.02	5742.41	5770.66	4743.98	5646.06	7303.33	5719.68
At1g58470	Archeaplastidia I	NR	NR	RNA.RNA binding	91.9079	114.029	171.792	135.379	113.566	125.318	96.1644	115.78	123.481	71.8027	79.5028	139.105	109.519	110.469	177.579	106.296	79.0712	91.7484
At1g58440	Prokaryotic	NR	NR	signalling.receptor kinases.Catharanthus roseus-like RLK1	631.957	573.095	453.927	657.741	727.181	559.195	614.761	611.446	600.06	523.405	513.676	500.729	710.817	699.358	667.175	611.13	617.887	466.388
At1g37607	Specific	NR	NR	No Annotation	366.417	457.533	294.224	317.339	379.256	352.658	250.771	237.696	272.304	305.289	331.681	409.964	281.046	382.665	352.196	288.68	429.791	351.27
At1g26090	Prokaryotic	NR	NR	not assigned.no ontology.hydroxyproline rich proteins	551.996	430.127	316.247	412.403	434.629	316.787	426.265	458.084	301.541	421.695	372.384	325.389	518.58	438.76	573.74	501.365	527.64	509.644
At1g26210	Specific	NR	NR	not assigned.unknown	120.088	88.9576	96.4331	364.353	279.572	146.154	224.145	238.784	121.869	71.1482	132.429	186.49	271.324	153.866	155.16	116.512	108.649	62.5708
At1g26160	Archeaplastidia I	NR	NR	not assigned.no ontology	523.191	474.976	584.363	445.116	408.804	496.151	427.72	538.962	397.957	501.934	540.814	487.824	555.829	613.155	551.728	478.794	596.884	478.708
At1g26100	Viridiplantae	0.0146668	14	protein.synthesis.ribosome biogenesis	368.279	359.862	348.619	439.589	444.563	414.301	513.401	450.677	409.764	447.531	356.659	526.791	421.502	390.869	406.479	429.508	305.522	364.324
At1g26270	Archeaplastidia I	0.00411664	20	signalling.phosphinositides	614.413	438.219	520.696	404.706	444.887	457.818	421.106	481.937	616.415	690.454	764.889	634.65	606.06	681.538	702.883	515.448	503.972	592.861
At1g26110	Archeaplastidia I	NR	NR	lipid metabolism.FA synthesis and FA elongation.long chain fatty acid CoA ligase	1203.78	1365.86	1357.81	1125.71	1277.16	1304.12	1091.62	1268.89	1222.3	1286.5	1355.34	1015.07	1132.13	1176.9	1253.82	1111.28	1322.95	1043.65
At1g57870	Archeaplastidia I	0.0339928	20	protein.postranslational modification.kinase	569.266	491.14	505.573	479.028	465.409	640.803	572.409	559.693	665.308	539.679	582.028	690.31	594.067	646.89	691.298	612.118	596.911	671.062
At1g57850	Specific	0.00139237	16	cell.organisation	25.9822	22.617	7.23875	42.7631	40.3562	39.0348	80.1653	13.3233	52.1872	115.636	72.7587	177.291	49.6669	40.0111	8.82489	31.84	13.2087	31.7785
At1g57820	Archeaplastidia I	0.00411664	14	protein.degradation.ubiquitin.E3.RING	308.444	372.043	367.111	463.056	729.151	614.928	522.632	862.111	827.561	641.675	752.239	628.204	395.716	547.979	542.991	359.917	480.822	582.398
At1g57790	Gymnospermae	0.0108583	2	protein.degradation.ubiquitin.E3.SCF.FBOX	352.463	311.859	325.48	119.236	145.742	179.876	200.268	133.136	128.817	257.652	162.641	75.4779	273.275	202.467	251.307	346.494	256.954	227.775
At1g48840	Archeaplastidia II	NR	NR	not assigned.unknown	115.771	178.859	160.923	218.94	276.21	239.521	159.775	183.18	141.183	103.287	154.274	129.676	159.5	166.935	229.535	125.208	184.799	156.671
At1g48850	Prokaryotic	NR	NR	protein.synthesis.ribosome biogenesis	1357.8	1357.68	1294.73	1705.71	1810.24	1501.31	1428.65	1513.2	1292.63	1296.2	1714.49	1598.08	1759.18	1697.69	1734.55	1563.94	1929.41	1567.3
At1g58380	Archeaplastidia I	0.000411834	14	protein.synthesis.ribosome biogenesis	9150.78	10229	9913.14	12274.4	12535.5	13387.1	12436.7	13052.6	12377	12408.3	12143.7	11961.6	10401.1	11750	10184.3	9540.36	10130	9744.35
At1g26180	Prokaryotic	0.00575569	2	not assigned.unknown	652.117	834.784	803.339	591.224	384.574	428.661	385.257	415.31	379.703	540.484	642.132	405.112	621.18	680.803	473.113	699.059	613.529	643.861
At1g26170	Viridiplantae	NR	NR	protein.targeting.nucleus	271.347	371.641	416.153	332.463	397.336	392.571	338.338	400.747	375.539	329.984	365.73	418.136	259.579	356.675	402.607	260.54	310.269	369.413
At1g26150	Streptophyta	NR	NR	signalling.receptor kinases.proline extensin like	713.365	680.279	482.681	1394.95	1534.06	1097.44	1155.58	1119.11	1017.02	740.623	767.158	598.305	754.398	754.901	693.531	848.563	1057.1	858.718
At1g26130	Archeaplastidia I	0.000265156	14	transport.p- and v-ATPases	135.447	164.317	166.982	249.689	256.523	324.623	275.396	353.72	318.269	224.929	257.461	260.49	195.581	203.938	233.825	202.626	178.725	187.892
At5g13480	Archeaplastidia I	0.0339928	12	RNA.processing	210.471	212.356	240.907	292.465	260.447	449.91	261.378	274.813	395.458	255.459	256.783	285.955	231.081	231.54	432.791	152.364	240.011	253.195
At5g13520	Archeaplastidia I	NR	NR	protein.degradation	207.777	263.118	209.308	335.479	267.486	444.141	397.32	313.456	381.138	361.414	313.951	287.721	334.434	251.736	431.612	220.042	266.988	278.229
At5g13530	Archeaplastidia I	NR	NR	protein.postranslational modification	67.8473	55.6822	37.7161	86.3514	91.995	63.149	72.4743	62.5753	80.4443	49.5494	54.914	115.761	61.7167	83.7322	121.062	46.6645	85.7662	88.7416
At5g13540	Specific	NR	NR	No Annotation	219.707	230.517	190.803	226.391	259.496	117.768	201.041	235.079	144.462	223.953	217.564	144.478	222.322	286.504	227.847	198.631	223.42	212.688
At5g13510	Prokaryotic	NR	NR	protein.synthesis.ribosomal protein.prokaryotic.unknown organellar	8229.08	9183.56	9462.23	8438.34	8972.53	9084.78	8601.28	9238.79	10092.9	9249.79	8937.15	10045.9	8799.4	9100.59	9474.55	8422.88	8723.55	8901.7
At5g13500	Viridiplantae	NR	NR	protein.degradation.aspartate protease	274.899	249.953	303.766	326.564	310.383	306.384	320.903	250.34	296.237	318.968	274.15	280.318	330.621	282.47	239.671	278.034	240.517	258.219
At5g13490	Archeaplastidia I	0.0108583	14	transport.unspecified cations	264.592	387.022	336.467	579.066	622.75	462.502	498.073	593.18	410.59	547.216	504.362	472.685	432.247	420.357	264.079	361.401	240.387	356.141
At5g13550	Prokaryotic	NR	NR	transport.sulphate	463.811	391.675	367.551	487.025	337.454	371.444	426.171	256.261	227.959	511.081	373.636	248.463	730.924	457.858	511.41	467.115	406.126	652.419
At5g28290	Archeaplastidia I	NR	NR	protein.postranslational modification.kinase	199.264	188.995	241.63	390.638	383.996	450.281	400.464	487.088	397.631	267.677	356.192	267.941	325.867	450.806	423.968	312.253	367.876	272.955
At5g28300	Specific	NR	NR	RNA.regulation of transcription.triple-helix transcription factor family (Trihelix)	240.631	219.666	356.752	456.376	476.247	654.98	329.141	483.408	408.156	321.755	376.228	330.191	301.671	397.527	340.7	314.937	289.642	358.853
At5g01010	Archeaplastidia II	0.0146668	24	not assigned.unknown	1320.17	1346.84	1199.43	1036.38	1026.24	1085.82	1098.67	936.507	1005.63	1026.74	1225.91	1112.3	1339.91	1520.94	965.122	1329.75	1388.04	1112.99
At1g58050	Archeaplastidia I	NR	NR	protein.glycosylation.alpha-(1,4)-fucosyltransferase (FucT)	145.846	167.662	107.071	148.866	189.61	184.476	150.793	184.494	194.296	134.136	153.435	268.385	169.119	181.741	118.764	184.774	147.611	207.345
At1g58070	Specific	NR	NR	not assigned.unknown	146.55	74.657	256.064	194.914	189.244	108.772	147.698	168.638	295.639	118.819	152.175	84.1909	104.651	181.384	211.317	273.23	163.046	194.655
At1g57990	Specific	0.00202616	4	transport.nucleotides	503.378	393.15	348.481	188.7	171.43	159.045	226.278	150.542	127.726	96.1187	83.2469	78.1922	221.949	217.302	128.299	331.339	205.745	132.07
At1g58080	Prokaryotic	NR	NR	protein.synthesis.ribosome biogenesis	1177.98	1335.35	1650.51	1401.8	1576.64	1845.72	1134.08	1102.34	1526.05	1260.12	1207.34	1708.16	1177.85	1455.14	1277.43	1525.83	1718.52	1849.17
At1g58032	Specific	0.00290735	2	No Annotation	2127.65	1834.01	2176.84	1106.54	829.059	901.74	937.438	833.534	930.774	1084.63	869.473	903.963	1686.53	1546.93	1382.92	1945.94	1567.8	1636.89
At1g26300	Viridiplantae	NR	NR	protein.degradation.ubiquitin.E3.RING	224.462	167.897	267.866	198.273	143.229	191.239	199.393	158.249	251.689	205.046	265.867	233.386	229.735	252.877	195.519	251.049	254.643	199.23
At1g26280	Specific	NR	NR	No Annotation	169.419	117.922	102.46	176.403	96.7423	100.912	115.703	144.455	80.474	172.244	133.791	86.2669	215.589	157.359	203.561	171.276	132.594	92.8643
At1g26260	Archeaplastidia I	NR	NR	RNA.regulation of transcription.basic helix-loop-helix family (bHLH)	100.348	94.2052	75.2545	93.0292	84.4305	145.494	85.8139	102.139	125.771	85.0293	115.987	120.501	75.3913	117.686	166.839	116.352	94.3452	126.744
At1g26230	Prokaryotic	0.000265156	18	protein.folding	706.116	574.764	827.734	718.498	806.068	911.49	951.571	1160.97	1460.61	1361.3	1292.03	1618.46	1188.79	1179.62	1685.82	974.929	1159.36	1463.1
At1g26220	Prokaryotic	3.38877e-06	2	misc.GCN5-related N-acetyltransferase	1178.68	869.055	772.092	638.978	604.314	534.764	375.29	360.892	303.192	431.19	381.193	416.176	735.556	678.099	494.076	850.035	872.868	696.116
At1g26190	Viridiplantae	NR	NR	protein.synthesis.ribosome biogenesis	160.51	146.897	152.442	210.42	236.722	154.028	244.35	187.678	205.563	148.699	153.937	242.11	181.942	204.905	238.583	186.082	76.4484	191.341
At5g09420	Viridiplantae	0.00202616	12	protein.targeting.chloroplast	113.593	142.684	158.192	172.675	193.623	189.985	221.512	169.948	245.387	155.707	171.67	178.079	139.619	149.242	163.908	146.538	96.5231	161.428
At5g09460	Angiospermae	NR	NR	RNA.regulation of transcription.basic helix-loop-helix family (bHLH)	571.572	506.836	824.561	605.202	635.869	868.293	616.442	519.571	516.726	473.395	621.029	751.634	480.808	699.808	959.851	607.395	660.221	930.748
At5g09300	Archeaplastidia I	NR	NR	signalling.light	116.848	93.8165	184.161	125.043	88.0891	181.916	151.761	147.541	232.888	182.75	194.174	357.971	210.601	170.465	237.233	134.762	178.786	247.144
At5g09440	Embryophyta	NR	NR	signalling.in sugar and nutrient physiology.misc	180.399	119.796	236.198	235.53	137.168	265.113	214.037	138.107	294.186	152.106	237.12	257.741	287.331	247.166	338.555	217.499	194.367	217.489
At5g09510	Archeaplastidia I	0.0259398	14	protein.synthesis.ribosome biogenesis	1795.15	1983.52	1128.23	2818.2	2975.64	1427.1	3051.02	3186.48	1788.12	3001.61	2961.61	1933.89	2590.74	2217.01	1144.18	1711.48	1983.7	1124.98
At5g09390	Archeaplastidia I	NR	NR	hormone metabolism.brassinosteroid.synthesis-degradation.sterols.DWF5	454.046	363.088	331.735	284.451	425.22	414.111	249.95	419.882	462.134	304.649	441.854	330.609	278.996	429.63	432.308	374.197	633.38	452.068
At5g09450	Streptophyta	0.0196038	14	RNA.regulation of transcription.putative transcription regulator	263.092	336.744	260.625	403.993	535.126	437.845	453.413	434.181	515.3	430.769	489.068	290.425	363.01	409.208	358.269	354.217	371.154	309.56
At5g09220	Embryophyta	NR	NR	transport.amino acids	2859.24	3097.6	3534.87	2232	1933.51	2519.45	2307.17	2087.16	2722.29	2508.96	2283.96	2468.72	2164.36	2293.11	2867.59	2536.58	2326.15	3048.23
At5g09270	Streptophyta	NR	NR	mitochondrial electron transport / ATP synthesis.cytochrome c	235.291	229.059	216.231	342.146	366.72	420.347	571.816	329.917	435.446	333.658	421.396	355.376	461.242	249.221	338.38	373.787	273.732	343.187
At5g09310	Archeaplastidia I	NR	NR	RNA.regulation of transcription.nucleosome/chromatin assembly factor group	813.296	731.773	450.567	559.754	553.2	377.602	606.972	506.845	270.533	664.645	568.93	321.301	788.731	842.084	322.241	765.801	667.711	367.268
At5g09230	Archeaplastidia I	NR	NR	RNA.regulation of transcription.HDA	379.003	355.657	308.175	409.859	315.717	343.719	440.532	303.332	290.525	446.154	347.837	288.109	358.272	359.104	437.485	465.279	471.922	404.582
At5g09250	Archeaplastidia II	NR	NR	RNA.regulation of transcription.general transcription	198.198	282.133	233.643	245.905	265.021	210.376	171.713	238.081	306.591	260.536	309.616	252.654	264.432	289.193	330.648	283.105	281.161	294.738
At5g09400	Archeaplastidia I	NR	NR	transport.potassium	101.521	149.562	150.111	128.178	125.797	162.989	70.4786	100.41	37.2612	46.2312	103.733	141.713	41.5754	106.085	128.927	107.943	205.888	168.877
At5g11015	Specific	NR	NR	No Annotation	142.192	181.57	178.011	131.684	145.336	172.789	90.7587	106.224	201.107	76.4597	127.066	133.414	72.4212	147.742	189.466	92.6532	178.12	178.652
At5g11030	Archeaplastidia I	NR	NR	not assigned.unknown	216.129	217.441	249.875	191.323	229.539	273.809	197.463	210.058	221.767	238.917	266.958	342.554	236.295	201.245	254.861	256.444	217.145	236.6
At5g11040	Archeaplastidia II	0.00290735	18	not assigned.no ontology	501.62	537.079	525.275	515.631	604.121	606.772	612.656	633.674	773.168	633.592	668.6	635.617	635.466	693.589	621.298	564.987	561.523	652.827
At5g11060	Archeaplastidia I	0.00139237	16	RNA.regulation of transcription.homeobox transcription factor family (HB)	704.087	573.464	753.816	991.492	867.958	1032.1	1277.95	1252.79	1300.69	1262.43	1221.25	1238.96	1228.4	1423.37	1245.75	898.894	1053.36	991.451
At5g11110	Prokaryotic	NR	NR	protein.degradation.ubiquitin.E3.RING	125.994	104.601	287.95	117.339	76.1473	250.989	111.567	127.243	207.77	124.547	112.524	241.867	122.509	97.4167	183.127	143.515	96.0764	192.865
At5g11090	Embryophyta	0.0196038	2	signalling.calcium	1261.54	1241.69	1819.18	710.99	623.251	918.166	676.517	497.443	754.007	721.067	743.848	1038.1	728.872	811.752	1314.11	1029.83	1083.91	1376.56
At5g11070	Specific	0.00575569	24	protein.degradation.aspartate protease	4056.17	3752.77	3774.98	730.125	704.35	647.813	1533.43	1695.92	1407.12	1780.41	1539.69	1451.58	3554.38	3547.99	4171.98	4025.08	3548.52	4070.18
At5g09380	Archeaplastidia I	NR	NR	RNA.regulation of transcription.general transcription	132.518	140.326	209.136	173.437	189.491	190.843	169.451	153.293	210.205	116.444	122.572	175.368	170.241	146.358	195.856	151.119	108.39	133.202
At5g09410	Streptophyta	NR	NR	RNA.regulation of transcription.AtSR transcription factor family	544.153	543.533	666.224	693.191	869.227	929.467	464.357	564.11	669.461	436.983	445.058	516.509	352.994	602.489	608.847	444.86	576.923	578.382
At5g19690	Archeaplastidia I	0.000411834	16	stress.abiotic.drought/salt	1328.62	1302.36	1469.59	1449.77	1435.46	1526.28	1973.57	1908.97	1992.07	2429.53	2412.09	2232.32	2033.25	1646.72	1381.13	1413.01	1508.43	1656.9
At5g19600	Prokaryotic	0.0339928	6	transport.sulphate	285.56	280.018	540.515	342.898	335.089	564.89	244.51	206.483	277.591	163.749	154.014	270.123	234.247	267.883	391.319	303.53	254.613	535.12
At5g19860	Streptophyta	NR	NR	DNA.repair	2565.14	1945.01	1280.78	1945.43	1747.23	812.884	2544.58	1723.01	863.79	2187.81	1565.25	1021.2	2850.69	2228.28	908.673	2694.54	2205.2	1037.72
At5g19620	Prokaryotic	NR	NR	protein.targeting.chloroplast	457.998	582.849	583.022	376.296	485.324	676.745	392.163	505.185	608.672	368.663	442.185	714.333	407.384	551.894	610.012	446.127	541.922	684.206
At5g19770	Archeaplastidia I	0.0196038	20	transport.peptides and oligopeptides	6020.96	5461.86	4140.29	5083.05	5778.91	4496.55	6649.23	8141.37	6829.89	6416.24	7323.25	5164.03	7837.34	9048.75	7640.53	6664.11	8098.34	6286.78
At5g28740	Archeaplastidia I	NR	NR	protein.synthesis.ribosome biogenesis	543.341	700.004	633.094	680.222	705.723	672.449	507.058	577.063	589.894	502.858	616.961	596.603	486.066	499.718	701.985	656.666	574.892	630.859
At5g28790	Specific	NR	NR	DNA.synthesis/chromatin structure.retrotransposon/transposase	50.304	63.7203	79.7587	58.6735	51.8585	80.5257	56.5475	48.597	98.9538	35.5716	42.3381	91.2878	59.3585	45.3295	168.727	62.9863	38.7288	110.253
At5g28750	Prokaryotic	NR	NR	not assigned.no ontology	4331.43	3543.41	4929.27	4418.54	3695.96	4472.65	3965.1	3635.14	4124.43	3727.45	3228.9	4367.51	3586.16	3531.81	3812.16	4005.28	3606.74	3684.37
At5g28770	Streptophyta	2.40481e-08	4	RNA.regulation of transcription.bZIP transcription factor family	1789.3	1859.04	2307.78	495.221	453.233	250.484	252.593	232.454	240.091	146.527	94.1783	117.03	275.055	348.855	384.82	1181.25	968.984	1007.42
At5g24740	Archeaplastidia I	NR	NR	not assigned.unknown	98.3482	100.455	172.462	114.595	184.13	196.203	114.704	198.502	164.654	128.556	175.404	138.635	131.382	159.005	144.692	136.164	127.865	130.732
At5g24780	Archeaplastidia I	NR	NR	development.storage proteins	374.759	251.314	164.665	3364.86	559.458	577.555	11358.1	397.451	565.448	5318.54	762.805	481.035	2477.28	240.757	485.105	1066.73	314.693	470.981
At5g24760	Prokaryotic	NR	NR	misc.alcohol dehydrogenases.cinnamyl alcohol dehydrogenase	311.064	440.212	302.428	423.696	457.361	367.629	251.612	240.255	257.024	270.914	306.09	315.296	368.508	269.822	298.028	408.081	318.036	325.649
At5g09240	Archeaplastidia II	NR	NR	RNA.regulation of transcription.general transcription	471.004	561.375	563.071	356.054	384.661	553.568	369.927	417.812	442.947	417.246	442.326	518.622	479.58	477.379	704.956	453.879	568.31	506.765
At5g09320	Viridiplantae	0.00290735	4	protein.targeting.secretory pathway.vacuole	591.268	585.439	554.809	322.214	246.779	300.169	319.277	322.368	202.547	286.383	286.137	287.229	504.661	433.806	371.12	566.128	430.14	440.773
At5g09330	Embryophyta	NR	NR	transport.cyclic nucleotide or calcium regulated channels	752.748	839.329	986.836	643.798	779.654	845.658	634.808	691.226	692.911	773.368	677.978	712.81	741.335	681.024	825.075	598.044	728.387	1010.34
At5g19840	Viridiplantae	0.0441325	24	RNA.regulation of transcription.chromatin remodeling factors	140.961	153.052	149.342	121.439	138.517	139.987	162.453	120.337	105.597	112.125	148.283	145.467	149.455	148.398	173.525	153.167	130.692	176.339
At5g19850	Prokaryotic	0.00411664	4	protein.degradation.ubiquitin.E3.RING	1079.92	1170.37	1149.98	913.946	886.132	929.987	379.64	413.571	453.692	588.878	534.619	530.652	452.41	535.251	508.282	804.969	892.837	702.108
At5g19750	Archeaplastidia I	2.13432e-05	16	protein.targeting.peroxisomes	877.916	1382.58	1116.49	1249.62	1453.72	1313.87	1608.22	1854.38	1675.75	2071.6	2279.01	2288.01	1639.44	1800.22	1374.85	905.967	1442.41	1177.42
At5g19680	Archeaplastidia I	NR	NR	protein.postranslational modification	739.918	736.433	603.517	730.083	743.894	641.335	608.59	784.363	591.595	646.677	734.554	501.497	678.594	755.465	714.609	673.045	639.915	677.444
At5g19760	Archeaplastidia I	0.00411664	2	transport.metabolite transporters at the mitochondrial membrane	9544.82	8893.24	10689.9	8743.02	8543.69	9915.34	7971.78	7250.07	7701.37	7739.2	7466.44	8339.73	8404.08	7614.03	10160	9131.83	9629.93	10473.1
At5g19630	Embryophyta	NR	NR	not assigned.unknown	664.66	560.536	580.827	515.237	481.99	532.191	520.29	362.817	401.339	610.084	412.441	522.118	667.251	440.757	551.981	662.888	498.244	477.811
At5g19820	Archeaplastidia I	NR	NR	protein.targeting.nucleus	1116.74	1359.04	862.035	858.537	1143.03	731.759	838.405	1081.77	830.725	758.647	1195.36	771.729	679.134	986.957	711.951	685.596	1097.57	678.478
At5g19500	Archeaplastidia I	0.000103647	2	transport.amino acids	609.711	664.017	697.707	481.133	590.346	548.424	437.845	420.226	495.204	491.459	370.044	487.59	611.39	624.598	548.1	756.408	653.754	628.913
At5g19530	Archeaplastidia II	0.0146668	6	polyamine metabolism.synthesis.spermine synthase	507.998	382.369	571.058	501.652	549.149	616.906	349.714	337.414	421.56	385.303	329.652	372.178	279.243	382.833	430.756	439.307	507.49	546.851
At5g19540	Archeaplastidia II	0.000942737	16	stress.abiotic	1423.52	1509.28	1233.43	2554.44	2388.76	2227.94	3445.15	3422.97	2724.42	3393.96	3446.92	2631.37	2679.61	2872.97	2182.57	2414.97	2846.68	1889.91
At5g19510	Archeaplastidia I	NR	NR	protein.synthesis.elongation	8854.26	8843.07	10816.5	8086.29	8207.21	8851.1	8859.38	8216.66	9006.84	9031.43	8417.87	11091.4	8453.37	7805.65	9163.37	7877.59	8770.41	9211.77
At5g19570	Archeaplastidia I	NR	NR	not assigned.unknown	402.599	340.912	319.65	351.013	303.617	250.146	367.429	368.653	229.962	346.42	417.328	192.783	382.745	343.239	329.65	371.763	389.504	336.579
At5g19550	Archeaplastidia I	NR	NR	transport.amino acids	1369.76	1396.89	1282.78	1443.38	1449.42	1931.74	1512.85	1432.22	1214.42	1463.9	1527.2	1334.34	1622.93	1462.78	1321.53	1433.69	1617.93	1420.2
At5g28500	Prokaryotic	NR	NR	cell.cycle.peptidylprolyl isomerase	3073.54	3091.01	1947.2	2596.64	2972.74	2161.27	2764.02	3385.42	3261.19	4307.3	4902.62	4034.25	2838.28	2945.84	1926.1	2294.74	4509.73	1770.77
At5g28530	Specific	NR	NR	signalling.light	138.803	143.806	174.918	175.337	189.306	239.8	192.058	166.644	164.749	129.458	154.286	204.371	153.427	189.189	199.708	143.863	157.442	199.23
At5g28540	Archeaplastidia I	0.000167488	16	transport.misc	2545.03	1853.68	1312.15	3820.42	3875.33	3235.36	4149.76	4666.47	4706.73	7180.2	9193.68	8160.65	2855.46	4971.29	2878.58	1995.59	4282.81	2298.82
At5g19590	Embryophyta	NR	NR	not assigned.unknown	1851.56	1583.74	1399.85	1821.84	1503.7	1369.3	1819.26	1505.32	1239.35	2066.46	1621.1	1599.75	2137.16	1875.65	1452.19	2172.96	1911.91	1568.35
At5g19660	Archeaplastidia I	NR	NR	development.storage proteins	269.814	320.96	481.282	392.319	489.809	465.772	439.276	345.203	407.561	285.952	256.201	421.137	313.896	457.376	408.7	466.772	263.704	470.476
At5g19730	Streptophyta	0.00575569	4	cell wall.pectinesterases.PME	431.843	476.798	279.089	331.233	376.515	335.375	93.8679	142.543	186.279	191.65	290.945	237.241	228.015	256.267	265.883	314.418	340.244	331.437
At5g20730	Archeaplastidia I	NR	NR	RNA.regulation of transcription.auxin response transcription factor family (ARF)	481.64	366.11	427.348	467.412	496.094	466.172	365.249	431.562	520.132	416.924	403.967	374.438	374.26	471.106	577.357	450.335	364.507	412.344
At5g20680	Streptophyta	NR	NR	development.unspecified	252.371	259.932	246.339	241.93	207.781	227.247	223.931	242.746	207.884	239.068	307.827	184.824	211.521	282.866	222.58	192.932	246.685	273.835
At5g13070	Archeaplastidia II	NR	NR	protein.degradation.ubiquitin	448.842	422.894	449.279	473.703	448.27	344.36	502.053	447.187	435.179	586.622	475.588	490.646	540.476	343.33	393.19	450.979	351.749	390.111
At5g13110	Prokaryotic	0.000628333	2	signalling.light	605.427	608.934	742.568	543.765	543.274	593.611	360.573	384.671	436.602	378.549	430.553	654.072	589.41	607.336	728.411	609.555	636.363	756.525
At5g13140	Angiospermae	0.00411664	2	not assigned.unknown	1297.12	1269.49	1838.57	915.243	868.137	1141.46	881.662	858.503	1200.07	1048.07	902.47	1082.77	1132.25	1142.35	1242.67	1445.99	1095.67	1435.17
At5g13100	Streptophyta	0.000628333	4	protein.targeting.secretory pathway.unspecified	2167.97	2519.8	2603.16	720.665	900.706	975.653	487.458	469.306	683.291	497.871	592.765	885.35	548.271	652.091	1079.94	1234.62	840.211	1398.41
At5g13050	Prokaryotic	0.00795104	18	C1-metabolism.5-formyltetrahydrofolate cyclo-ligase	324.449	325.374	324.923	324.117	271.172	459.442	461.331	333.398	346.079	502.176	440.446	402.552	383.293	377.58	421.564	336.95	372.454	364.808
At5g13090	Tracheophyta	3.70728e-05	4	amino acid metabolism.synthesis.aspartate family.methionine	996.021	979.53	1491.08	928.584	737.6	900.618	476.073	424.154	595.503	369.795	310.085	482.425	454.804	476.129	802.463	969.784	647.281	857.438
At5g13120	Prokaryotic	0.00411664	12	cell.cycle.peptidylprolyl isomerase	2862.88	3583.82	2550.9	3709.98	4576.27	4587.76	4047.27	4466.36	4180.65	3674.45	3713.49	3814.92	3494.47	3191.7	3260.09	3463.62	3199.1	3310.79
At5g13160	Streptophyta	0.000628333	4	protein.postranslational modification.kinase.receptor like cytoplasmatic kinase VII	359.496	377.512	367.775	335.252	314.355	374.936	214.986	213.942	313.915	209.054	253.012	279.396	250.633	318.961	352.302	375.697	322.695	406.922
At5g13180	Embryophyta	NR	NR	development.unspecified	1762.8	1479.95	1228.1	2027.41	1743.48	1228.56	1655.44	1483.72	798.544	1138.48	1008.28	665.513	1313.14	1167.8	778.714	1543.86	1247.87	772.495
At5g20610	Streptophyta	NR	NR	cell.organisation	362.239	365.239	331.798	346.526	351.856	320.863	275.871	359.066	258.008	266.656	269.348	326.61	318.744	437.051	386.584	343.762	335.544	291.02
At5g20620	Archeaplastidia I	0.00290735	18	protein.degradation.ubiquitin.ubiquitin	711.572	555.682	755.947	816.944	678.169	957.434	1047.07	989.661	887.271	1149.23	973.913	860.856	1040.86	1097.45	934.68	871.618	920.699	821.622
At5g20640	Archeaplastidia II	NR	NR	not assigned.unknown	73.3067	94.1499	117.677	103.767	92.1646	173.493	97.0006	100.308	156.707	49.0502	88.9366	100.136	134.059	44.0049	213.967	113.741	40.1571	76.6045
At5g20660	Streptophyta	0.00795104	16	protein.degradation	482.734	472.745	582.999	555.568	549.731	738.972	908.419	1029.55	1417.02	810.85	765.008	1105.17	639.116	557.387	893.685	614	579.112	776.905
At5g20700	Streptophyta	NR	NR	development.unspecified	1585.01	1647.25	1326.29	2192.84	1812.41	1439.61	1926.46	1814.12	1331.09	2625.72	2663.33	1995.71	1735.7	1972.8	1472.65	1602.98	1885.79	1350.81
At5g20830	Streptophyta	2.13432e-05	16	stress.abiotic.heat	835.085	752.073	714.992	1065.72	1066.13	1165.5	1581.88	1991.6	1595.48	2008.73	2170.12	1926.34	1230.08	1355.74	1071.7	1135.37	1262.35	1131.27
At5g20650	Archeaplastidia I	NR	NR	transport.metal	3154.57	2936.49	2197.2	3221.65	2943.51	2027.45	3746.68	3152.86	3005.76	3421.72	2961.01	2528.98	3634.05	2905.13	2622.04	3113.24	3004.46	2414.04
At5g20820	Tracheophyta	NR	NR	RNA.regulation of transcription.C2H2 zinc finger family	87.3269	133.648	64.7301	150.608	138.813	102.48	152.053	101.947	76.0888	134.512	79.6684	23.9271	156.133	79.2916	67.1566	161.44	65.5153	138.368
At5g20790	Angiospermae	0.0339928	2	not assigned.unknown	81.0306	137.059	91.8847	10.9033	45.58	60.5524	49.1595	22.3221	34.7812	38.8211	67.8466	22.7789	57.8919	91.955	80.9546	85.813	40.8984	81.2126
At5g20740	Gymnospermae	0.00411664	14	misc.invertase/pectin methylesterase inhibitor family protein	188.627	143.813	130.461	443.425	376.928	310.819	336.211	438.492	281.477	328.445	303.567	363.184	210.155	167.755	148.697	136.037	153.05	146.871
At5g20720	Archeaplastidia II	NR	NR	protein.folding	10117.5	12089.3	16799.1	10683.2	12628.6	14065.1	11768.1	12706.4	15660.7	13510.2	14072.9	18843.1	12720.1	14382.7	17746	12296	12532.3	15917.2
At5g20630	Prokaryotic	NR	NR	stress.abiotic.heat	10191	11380.7	17200.5	6767.53	7807.33	10826.5	16730.9	15611.3	28701	16442.9	17172.5	29828.2	13448.4	15546	30527.6	13338.8	15632	26454.6
At5g08415	Prokaryotic	0.0108583	14	protein.synthesis.ribosome biogenesis	413.428	480.344	400.243	589.684	641.683	537.733	611.505	729.633	689.217	549.015	683.81	452.657	450.975	566.078	433.009	461.19	542.961	434.353
At5g08290	Archeaplastidia II	NR	NR	transport.misc	4361.97	4102.47	5011.38	4089.93	4251.76	4691.19	4277.89	4090.82	4447.09	3986.16	3929.33	4834.27	4171.45	4157.47	4831.19	4170.99	4379.13	4194.23
At5g08410	Prokaryotic	0.000628333	16	redox.thioredoxin	2777.54	3111.37	2741.25	3136.05	2697.09	2894.92	5295.36	5186.75	5226.37	4745.32	4599.86	6599.58	4300.13	3798.77	3547.99	3548.14	3262.64	2952.43
At5g08320	Archeaplastidia I	0.0108583	10	not assigned.no ontology	406.982	405.632	374.195	482.928	461.581	428.445	539.099	430.269	408.229	414.604	314.77	305.36	341.357	276.059	349.183	506.581	307.207	350.964
At5g08335	Prokaryotic	NR	NR	protein.postranslational modification	191.406	177.788	206.687	168.608	139.372	229.385	178.561	130.936	200.994	158.239	136.172	207.064	172.688	128.495	226.443	194.002	146.944	227.838
At5g08440	Streptophyta	NR	NR	not assigned.unknown	197.923	234.439	307.332	207.8	246.031	360.387	239.161	135.304	247.306	149.661	183.942	266.848	157.99	240.194	291.236	228.987	209.43	331.755
At5g08330	Embryophyta	0.00202616	8	RNA.regulation of transcription.TCP transcription factor family	1334.76	1130.12	839.949	1279.55	1312.27	1052.78	1298.64	1365.55	1005.1	697.678	823.809	613.408	619.197	735.091	555.141	962.164	956.068	684.208
At5g10650	Streptophyta	NR	NR	protein.degradation.ubiquitin.E3.RING	100.698	91.9529	75.6095	158.079	96.5227	106.66	118.188	88.9151	98.2788	126.878	122.562	179.277	96.5611	106.261	169.425	128.225	82.7781	135.812
At5g10700	Archeaplastidia I	NR	NR	not assigned.unknown	426.494	534.095	371.452	343.786	442.82	305.032	467.022	458.261	455.288	478.412	462.975	447.659	534.137	429.521	512.595	491.691	461.076	407.661
At5g10730	Archeaplastidia II	NR	NR	not assigned.unknown	347.926	379.345	447.034	510.102	452.347	531.392	439.792	478.658	379.279	580.778	657.575	630.283	438.677	463.009	437.836	412.384	447.543	466.904
At5g10695	Gymnospermae	NR	NR	not assigned.unknown	170.289	122.727	182.746	168.156	106.537	170.027	285.925	214.163	286.514	213.22	135.912	246.114	277.653	218.204	328.731	234.947	136.18	191.562
At5g10690	Archeaplastidia II	0.0441325	14	protein.postranslational modification	688.419	902.103	935.244	936.451	1147.63	1070.45	1029.12	1086.57	1650.26	1113.85	1089.87	1181.75	759.142	873.877	901.778	730.075	1043.19	962.122
At5g10710	Embryophyta	NR	NR	not assigned.unknown	315.094	257.863	407.868	238.829	203.425	372.407	290.459	317.696	406.608	330.445	258.49	299.839	307.737	312.822	366.935	270.201	290.331	335.545
At5g21100	Viridiplantae	NR	NR	redox.ascorbate and glutathione.ascorbate	932.71	909.773	651.177	1199.02	1032.54	801.207	587.747	610.924	533.839	954.158	941.417	699.039	921.924	834.659	559.28	905.419	816.352	582.263
At5g21070	Archeaplastidia II	0.00411664	14	protein.degradation.ubiquitin.proteasom	593.536	539.599	546.624	699.9	574.406	623.374	760.959	652.338	706.619	703.996	628.634	561.912	600.651	660.034	404.235	526.921	598.799	373.844
At5g21060	Prokaryotic	NR	NR	amino acid metabolism.synthesis.aspartate family.misc.homoserine.homoserine dehydrogenase	301.358	287.448	284.759	245.955	292.933	384.396	182.36	362.501	304.633	268.79	355.752	419.397	312.472	454.838	365.121	246.65	455.313	493.041
At5g21170	Archeaplastidia I	6.27354e-05	4	protein.postranslational modification	1604.61	1488.92	2001.58	399.636	343.53	469.123	381.454	358.679	475.644	291.179	228.361	320.314	763.054	639.634	818.479	1282.15	771.9	941.918
At5g21090	Embryophyta	NR	NR	signalling.receptor kinases.leucine rich repeat XI	4845.29	4127.97	3655.14	4845.75	3926.63	3553.46	4817.56	3477.58	3066.23	4632.18	3765.85	3771	5984.59	4911.32	3665.39	5027.16	4298.47	3269.84
At5g21105	Viridiplantae	NR	NR	redox.ascorbate and glutathione.ascorbate	582.874	517.188	414.869	625.194	449.507	427.958	559.214	318.257	326.605	379.995	437.706	410.798	592.987	368.313	426.83	539.147	398.5	474.865
At5g21160	Streptophyta	0.0259398	8	not assigned.unknown	683.956	776.365	898.048	651.558	632.798	769.875	588.133	620.086	729.131	574.243	490.625	667.997	482.123	533.769	599.635	560.244	472.1	588.203
At5g08280	Prokaryotic	0.0339928	14	tetrapyrrole synthesis.porphobilinogen deaminase	5545.64	6885.24	7819.24	5957.42	7499.66	7136.3	7836.19	7846.76	8776.34	6241.85	7149.81	7723.96	5850.13	6391.56	6115.38	6214.82	5942.42	6486.57
At5g08350	Streptophyta	0.00290735	4	misc.UDP glucosyl and glucoronyl transferases	308.109	368.994	471.18	167.618	144.188	202.315	200.385	151.85	172.422	130.184	104.845	159.788	124.397	150.273	187.511	187.964	189.104	253.719
At5g08300	Prokaryotic	0.0441325	20	protein.targeting.nucleus	2162.52	2198.81	1407.84	1861.98	1923.63	1459.82	1900.98	2185.76	1469.44	2656.16	2860.42	2069.95	2768.72	2893.03	1981.29	1986.45	2447.52	1813.96
At5g08370	Archeaplastidia I	0.0441325	22	hormone metabolism.brassinosteroid.synthesis-degradation.BRs.DET2	666.675	526.171	560.053	631.324	670.553	825.843	650.152	726.147	845.224	754.571	795.985	844.768	760.285	855.61	1205.27	845.599	968.862	1079.96
At5g19420	Viridiplantae	NR	NR	transport.major intrinsic proteins.NIP	157.899	149.569	173.272	130.242	154.07	211.336	147.613	152.589	159.349	141.231	138.018	130.399	143.118	136.105	189.654	173.278	143.599	189.302
At5g19470	Archeaplastidia II	NR	NR	RNA.regulation of transcription.ABI3/VP1-related B3-domain-containing transcription factor family	341.488	496.904	368.438	535.717	458.798	237.867	536.574	457.035	211.75	374.098	445.503	275.621	516.628	619.242	264.216	492.758	391.214	329.023
At5g19480	Streptophyta	NR	NR	not assigned.unknown	350.454	274.357	204.589	313.64	284.056	260.497	221.301	246.42	264.764	282.651	344.63	241.111	244.655	333.276	268.701	262.319	268.141	288.164
At5g19370	Prokaryotic	NR	NR	misc.rhodanese	2356.54	2811	2314.86	2176.02	2506.65	1931.3	2057.57	2623.65	2182.71	2823.82	2877.89	2261.8	2914.79	2958.79	2315.29	2608.66	2759.83	2310.52
At5g19290	Archeaplastidia I	NR	NR	lipid metabolism.lipid degradation.lipases	1589.57	2057.51	1577.12	1656.41	1776.9	1385.27	1209.21	1396.31	1013.23	1480.51	1707.91	1427.32	1278.65	1533.22	1088.44	1521.66	2109.32	1346.73
At5g19440	Archeaplastidia I	0.00411664	14	misc.alcohol dehydrogenases.cinnamyl alcohol dehydrogenase	1232.78	988.96	942.51	1329.27	1160.53	1216.49	1837.41	1556.4	1566.16	1951.78	1779.71	1494.63	1327.09	883.321	1049.93	1100.55	1098.29	1100.96
At5g19380	Archeaplastidia I	0.0441325	18	protein.degradation.ubiquitin.E3.RING	191.895	238.621	172.306	214.009	206.854	204.685	298.528	240.463	251.244	244.937	253.103	267.224	273.957	241.6	224.409	270.417	220.101	285.372
At5g19450	Archeaplastidia I	0.00575569	2	signalling.calcium	503.39	569.509	463.183	471.638	395.105	383.24	464.327	356.281	349.829	372.031	420.541	399.698	438.625	614.378	485.886	480.68	565.731	502.77
At5g19430	Viridiplantae	3.38877e-06	4	protein.degradation.ubiquitin.E3.RING	380.251	286.79	319.855	276.789	267.159	282.865	235.035	222.859	249.973	204.931	241.977	192.581	281.689	269.678	252.295	334.599	300.3	344.008
At5g28900	Archeaplastidia II	0.0196038	4	signalling.calcium	1066.59	1147.87	1145.73	885.827	1010.92	1176.98	758.924	915.884	975.92	716.591	900.705	865.152	831.049	1154.77	927.749	960.887	1005.05	957.891
At5g28840	Archeaplastidia I	0.00139237	2	redox.ascorbate and glutathione.ascorbate.GME	5874.65	6639.19	6215.11	3066.95	2820.28	2473.45	2333.92	2164.4	2056.68	3115.72	3817.84	3493.32	3529.87	4297.73	3712.26	4245.33	5415.69	4296.09
At5g08340	Prokaryotic	0.0339928	4	protein.synthesis.ribosome biogenesis	300.514	307.707	264.378	204.175	246.805	259.721	254.935	267.216	203.694	207.789	222.214	220.425	237.1	203.725	227.044	310.137	239.959	266.75
At5g08380	Archeaplastidia I	0.000167488	18	minor CHO metabolism.galactose.alpha-galactosidases	686.462	670.822	641.594	546.14	462.647	516.576	1092.43	1179.73	1002.3	1683.26	1660.37	1491.31	1240.9	1288.35	923.038	966.335	1016.11	1050.63
At5g08390	Archeaplastidia I	NR	NR	development.unspecified	381.237	394.888	505.617	463.969	430.142	389.903	361.365	411.878	313.365	308.164	413.901	255.383	413.364	478.913	398.769	404.5	378.976	384.975
At5g08400	Prokaryotic	3.70728e-05	18	stress.abiotic.drought/salt	618.408	690.74	850.513	555.258	577.301	541.307	1008	920.259	1117.09	1499.72	1275.45	1619.42	1110.97	1051.61	1027.45	750.174	888.727	835.622
At5g08430	Streptophyta	0.00411664	4	RNA.regulation of transcription.putative transcription regulator	696.46	682.772	906.06	577.759	622.542	721.93	452.57	463.014	603.619	484.296	446.198	493.43	485.965	507.359	803.979	615.442	582.583	974.088
At5g08450	Archeaplastidia II	NR	NR	not assigned.unknown	692.375	650.807	769.327	798.656	753.166	805.838	684.885	695.584	715.073	737.675	687.934	760.877	726.587	772.985	725.072	706.114	577.734	866.882
At5g08420	Archeaplastidia I	NR	NR	protein.synthesis.ribosome biogenesis	891.497	786.949	742.899	1048.82	1064.85	1131.26	886.476	998.089	874.697	902.576	827.604	902.337	824.465	903.635	894.984	917.026	807.688	892.636
At5g19320	Archeaplastidia I	NR	NR	signalling.G-proteins	238.928	199.639	124.582	278.217	324.399	258.435	299.384	361.203	259.451	273.232	347.135	231.659	207.44	301.993	189.253	223.655	295.273	170.02
At5g19330	Viridiplantae	0.00290735	2	cell.vesicle transport	1478.46	1324.98	1175.77	682.236	806.939	658.744	591.081	848.66	690.31	865.232	816.181	610.846	1128.95	1300.46	987.146	1476.48	1139.93	1146.92
At5g19340	Specific	NR	NR	not assigned.unknown	144.863	90.4062	147.972	16.6151	72.2882	137.517	67.476	64.9346	156.327	50.3102	83.1562	102.886	76.1891	125.73	211.514	138.722	123.781	185.716
At5g19350	Archeaplastidia I	0.000942737	24	RNA.regulation of transcription.unclassified	903.995	944.643	871.868	757.513	815.776	756.049	686.814	756.472	746.393	781.694	907.188	736.513	933.667	1091.62	919.31	802.007	1200.5	938.436
At5g19400	Archeaplastidia I	NR	NR	not assigned.unknown	286.248	320.204	229.37	229.39	203.784	193.106	221.568	306.762	216.807	283.644	416.973	235.175	237.139	577.614	311.475	234.664	580.736	202.831
At5g20290	Archeaplastidia I	NR	NR	protein.synthesis.ribosome biogenesis	16133.5	15398.4	22700.5	15535.6	18275.3	23774.3	15962.3	17819	26639.6	17399.7	17973.1	33812.1	16233.5	16466.5	25951.5	16225.3	17465.2	24996.9
At5g20220	Embryophyta	0.0339928	8	RNA.regulation of transcription.C2H2 zinc finger family	467.789	571.589	592.337	609.141	599.422	658.835	267.75	302.214	322.462	355.158	416.416	445.559	315.047	301.089	417.97	425.392	460.579	639.215
At5g20160	Archeaplastidia I	0.00139237	14	protein.synthesis.ribosomal protein.eukaryotic.60S subunit.L7/L30/S12	2254.01	2652.36	1853.65	3546.48	3445.09	3265	3636.84	4143.73	2949.01	3476.41	3613.7	2963.55	3023.88	2551.09	1857.3	2221.48	2268.91	1909.16
At5g20150	Archeaplastidia I	0.000942737	16	protein.degradation.ubiquitin.E2	248.559	263.785	293.82	674.286	764.495	766.286	641.185	619.783	841.49	823.147	954.046	1053.05	432.23	372.412	439.338	398.372	229.821	396.048
At5g20180	Prokaryotic	2.13432e-05	10	protein.postranslational modification	1533.31	1549.77	2010.71	1970.36	2065.02	2565.72	1830.37	1836.72	1655.96	1605.62	1480.36	1716.11	871.392	653.155	769.294	866.994	845.79	757.182
At5g20130	Embryophyta	NR	NR	protein.synthesis.ribosome biogenesis	1222.51	1610.86	1969.7	1054	1034.04	874.008	1149.27	1169.68	1031.9	968.885	1116.08	1132.66	1244.9	1441.25	1412.2	1183.46	1525.39	1312.6
At5g20410	Archeaplastidia I	0.0108583	2	misc.UDP glucosyl and glucoronyl transferases	168.684	139.922	94.7298	96.7195	137.425	124.688	37.1282	82.1933	101.262	86.4278	68.4248	116.516	157.935	112.033	168.621	202.838	119.034	138.61
At5g20280	Prokaryotic	0.00411664	18	protein.degradation.ubiquitin.E3.RING	1462.85	1271.06	828.066	1080.08	1368.49	1278.2	1303.7	1889.35	1770.74	2145.31	2915.39	2314.05	1343.47	1629.14	1736.89	1492.15	2059.39	1678.85
At5g20450	Gymnospermae	NR	NR	cell.organisation	103.511	93.8629	112.319	198.422	238.037	208.137	169.208	197.357	204.831	165.85	121.838	238.817	129.096	157.167	201.736	164.422	132.358	212.747
At5g20470	Specific	NR	NR	cell.organisation	338.931	412.36	251.267	346.699	396.127	411.026	147.482	283.173	207.985	190.459	277.318	177.647	170.917	373.527	205.666	280.707	442.9	224.985
At5g20530	Specific	NR	NR	No Annotation	124.676	120.142	136.899	137.932	132.386	216.551	130.532	122.092	168.387	123.48	103.89	191.196	131.712	121.106	152.116	120.145	128.29	152.358
At5g20540	Embryophyta	NR	NR	transport.major intrinsic proteins.NIP	155.243	205.584	128.497	172.671	170.843	138.505	100.105	106.79	120.857	140.226	152.044	166.495	102.721	165.814	305.743	131.543	150.429	167.898
At5g20580	Streptophyta	NR	NR	RNA.regulation of transcription.putative transcription regulator	295.748	311.909	197.389	293.49	261.25	321.387	242.853	237.303	269.221	278.813	261.655	240.341	315.103	274.244	270.158	287.88	312.942	295.867
At5g20600	Archeaplastidia I	NR	NR	not assigned.unknown	452.969	384.955	456.975	337.481	359.408	455.021	412.548	434.563	298.214	342.767	398.722	197.875	330.649	376.957	392.405	340.569	339.235	282.237
At5g20570	Archeaplastidia I	NR	NR	protein.degradation.ubiquitin.E3.SCF.RBX	1533.85	1622.82	1283.71	1557.07	1567.65	1189.01	1904.87	1633.63	1645.35	1870.48	1261.89	1552.56	1983.31	1487.75	1391.26	1413.76	1627.36	1165
At5g20520	Archeaplastidia I	0.0108583	4	development.unspecified	1207.46	1076.16	1316.36	401.502	362.527	357.202	463.206	381.072	412.466	449.058	389.446	398.032	623.687	649.819	679.283	1003.48	783.851	836.039
At5g20590	Streptophyta	NR	NR	transport.peptides and oligopeptides	437.429	392.677	389.668	429.296	351.838	406.059	380.625	390.353	364.711	452.228	404.767	443.463	381.275	298.262	388.004	358.275	348.214	429.074
At5g20500	Prokaryotic	0.0146668	22	redox.glutaredoxins	4038.97	3648.64	4846.15	3480.51	3274.15	3784.64	4008.69	3511.92	4128.63	3870.33	3562.79	5450.29	4707.51	4186.82	5417.02	4430.79	4092.07	5051.36
At5g19300	Archeaplastidia II	0.00202616	12	not assigned.unknown	132.606	143.451	139.764	213.758	233.061	215.033	158.373	210.48	290.481	177.265	185.663	223.702	128.541	156.521	138.729	101.56	139.517	140.901
At5g19310	Prokaryotic	NR	NR	DNA.unspecified	104.492	112.007	128.615	131.388	264.304	217.399	90.2902	182.748	186.85	141.517	174.629	138.895	95.9406	160.116	178.559	101.794	154.615	184.968
At5g20270	Archeaplastidia I	0.0146668	4	transport.p- and v-ATPases	955.509	964.005	763.633	933.092	925.776	733.493	543.224	495.844	439.061	593.623	578.736	656.113	534.712	672.073	568.66	596.45	812.698	710.503
At5g20400	Angiospermae	NR	NR	protein.degradation.ubiquitin.proteasom	116.913	97.7948	151.902	101.352	71.847	108.069	155.755	101.7	162.242	130.632	106.167	151.459	131.014	84.0259	136.089	145.974	52.6137	147.883
At5g20230	Viridiplantae	NR	NR	misc.plastocyanin-like	339.609	139.886	309.91	387.46	199.495	315.814	587.365	167.528	286.558	278.157	195.071	124.609	645.96	411.346	344.917	324.493	197.874	171.958
At5g28640	Archeaplastidia I	NR	NR	protein.degradation	209.711	296.809	328.144	245.731	223.456	283.244	237.41	243.026	306.955	198.272	202.189	240.136	204.672	224.089	294.161	312.551	220.043	374.343
At5g20120	Archeaplastidia I	0.0146668	6	not assigned.unknown	346.497	300.562	437.932	362.132	286.093	360.007	286.243	256.883	315.091	296.537	183.168	254.302	325.203	216.237	273.338	330.395	258.546	323.18
At5g20140	Archeaplastidia I	NR	NR	redox.heme	800.153	797.797	648.395	737.405	857.136	559.087	849.452	987.1	619.239	851.749	780.424	638.062	898.928	886.359	483.702	818.659	769.895	613.898
At5g20170	Streptophyta	NR	NR	not assigned.unknown	268.101	288.071	237.058	358.052	344.89	360.503	303.405	260.607	292.568	272.551	219.752	271.084	214.568	304.738	296.181	266.921	199.349	229.963
At5g20200	Angiospermae	0.00575569	4	protein.targeting.nucleus	298.209	370.421	330.707	296.015	350.4	268.252	233.556	291.071	266.388	231.185	259.831	278.492	276.554	336.797	300.041	327.41	302.189	395.835
At5g20250	Archeaplastidia II	0.00139237	4	minor CHO metabolism.raffinose family.stachyose synthases	3228.42	3658.16	3868.82	404.369	359.24	44.244	958.717	863.263	973.97	363.812	288.23	232.792	1583.23	1322.95	1587.6	2736.72	2224.43	2578.56
At5g20300	Viridiplantae	NR	NR	protein.targeting.chloroplast	513.443	479.768	304.663	450.209	599.06	258.811	349.229	526.739	321.266	481.736	525.247	228.781	456.33	510.168	260.648	454.051	577.655	309.46
At5g20320	Archeaplastidia I	0.0108583	24	RNA.silencing.RISC formation.DRB	303.757	221.541	213.079	155.639	165.141	176.891	109.122	168.838	174.404	228.274	286.008	253.016	171.091	291.094	401.315	197.948	357.833	405.501
At5g20350	Archeaplastidia I	0.0441325	24	cell.organisation	1928.25	1810.8	1965.55	1155.91	1178.54	1280.91	1286.53	1281.02	1496.5	1688.86	1618.97	1391.65	1728.69	1880.24	1663.15	1585.39	1777.6	1905.04
At5g20360	Viridiplantae	NR	NR	RNA.processing	286.835	348.391	263.234	231.414	319.172	342.644	178.753	226.894	202.918	229.59	278.905	302.572	205.71	301.375	308.167	272.518	235.993	321.797
At5g20380	Prokaryotic	1.19411e-05	8	transport.phosphate	964.655	1043.25	1027.56	1220.61	1155.17	956.334	656.555	722.02	592.004	710.801	572.081	549.598	377.302	436.292	345.159	570.087	486.62	608.672
At5g20060	Archeaplastidia I	NR	NR	stress.biotic.misc	1948.99	2097.28	2033.58	1730.7	1961.84	1907.62	1850.79	2069.94	2125.87	1918.21	2083.1	2197.64	2054.5	1969.4	2501.58	1868.86	2484.3	2305.49
At5g19875	Gymnospermae	0.0441325	24	not assigned.unknown	382.147	419.699	211.627	258.516	195.243	161.921	122.624	86.9211	94.4038	304.167	267.342	275.501	313.853	226.763	211.895	362.412	267.252	229.37
At5g20070	Archeaplastidia II	NR	NR	transport.sugars	1144.81	1379.73	1285.78	1385.23	1418.58	941.528	970.47	808.008	851.81	1142.95	1014.68	1209.1	964.788	1023.31	962.794	1058.97	1556.77	958.223
At5g20990	Prokaryotic	NR	NR	Co-factor and vitamine metabolism.molybdenum cofactor.gephyrin	810.046	950.237	1243.59	726.42	784.868	857.103	1056.52	997.165	1055.04	983.633	1068.53	863.996	750.2	1029.6	1103	952.362	939.622	1327.75
At5g20960	Archeaplastidia I	NR	NR	misc.acid and other phosphatases	146.302	118.603	145.756	149.179	113.056	179.123	125.899	89.7873	122.933	94.763	87.4106	184.546	107.464	133.5	204.832	175.015	127.539	154.66
At5g20930	Archeaplastidia I	NR	NR	protein.postranslational modification	181.052	326.82	304.012	222.677	276.934	363.341	242.767	297.433	309.522	282.053	271.139	396.669	197.573	198.763	462.949	232.894	228.252	384.421
At5g20885	Archeaplastidia I	NR	NR	protein.degradation.ubiquitin.E3.RING	315.383	395.697	430.608	416.044	353.606	526.196	364.293	331.641	396.033	346.698	365.898	495.712	393.721	355.547	433.782	341.289	349.29	437.769
At5g19900	Streptophyta	NR	NR	not assigned.no ontology.glycine rich proteins	189.411	224.091	258.516	228.02	309.573	214.301	164.594	270.354	223.337	234.409	266.14	184.714	175.357	207.408	181.371	167.957	170.656	193.802
At5g19910	Archeaplastidia I	NR	NR	RNA.regulation of transcription.unclassified	307.501	278.757	259.523	346.638	330.74	269.348	308.115	294.448	261.96	318.439	251.801	300.195	354.141	226.923	234.882	261.067	266.947	248.906
At5g19970	Angiospermae	1.19411e-05	4	misc.glutathione S transferases	111.397	191.736	205.081	89.0965	71.4576	106.1	45.7529	21.0395	63.7852	37.1919	17.58	23.8834	47.2026	47.8992	52.391	77.3874	61.4171	123.076
At5g19980	Archeaplastidia II	NR	NR	protein.glycosylation	580.104	537.468	536.496	625.75	559.793	504.103	706.095	633.414	382.51	796.248	764.5	558.898	639.475	527.223	307.631	601.022	463.036	362.628
At5g20110	Tracheophyta	0.00290735	4	cell.organisation	246.283	143.837	233.021	164.801	123.956	182.038	117.366	124.738	106.537	93.0923	76.2164	116.16	147.23	191.337	216.766	262.996	201.271	139.529
At5g20050	Tracheophyta	NR	NR	signalling.receptor kinases.DUF 26	474.567	340.945	592.05	434.81	343.719	319.222	456.824	340.01	342.464	352.047	286.492	294.125	429.406	351.116	423.661	470.949	274.362	311.757
At5g20000	Archeaplastidia I	NR	NR	signalling.receptor kinases.Catharanthus roseus-like RLK1	1116.1	1155.87	1047.56	1347.08	1527.32	1163.53	1273.56	1282	1123.96	1275.92	1364.33	981.802	1376.05	1573.28	1035.81	1219.44	1117.49	993.088
At5g19960	Gymnospermae	0.00139237	2	RNA.RNA binding	268.229	309.913	200.844	150.903	164.01	183.601	145.036	158.383	109.539	106.82	131.198	163.394	221.678	259.391	131.358	273.472	283.896	196.695
At5g19890	Embryophyta	NR	NR	misc.peroxidases	39.8254	53.7693	98.5935	65.5672	36.1594	73.6517	76.4957	29.0671	89.4072	39.9003	46.3993	135.83	80.7735	65.1105	94.1728	87.5091	44.1755	100.356
At5g19930	Archeaplastidia I	NR	NR	not assigned.no ontology	322.014	345.122	258.369	390.788	396.119	394.765	495.655	435.941	410.106	520.228	389.191	288.652	615.622	397.79	277.222	431.714	342.44	284.892
At5g19950	Archeaplastidia I	0.00290735	24	not assigned.unknown	88.5695	104.216	94.0211	18.3951	2.60875	32.1091	17.2681	38.3054	4.2661	74.7468	52.5298	23.7851	99.4318	117.206	138.37	73.9537	81.2626	102.747
At5g20040	Prokaryotic	0.00795104	14	RNA.processing	451.589	410.724	335.604	499.477	513.668	547.528	646.946	738.173	559.085	651.793	707.001	555.64	461.629	428.697	427.123	397.448	594.615	548.4
At5g20010	Archeaplastidia I	NR	NR	signalling.G-proteins	4232.24	3979.79	2474.58	4718.1	5313.96	2674.05	4669.09	4611.78	2916.54	5434.85	4943.89	2718.23	6140.36	5057.04	3512.53	4381.72	3450.2	2880.2
At5g19940	Archeaplastidia I	0.000265156	8	cell.organisation	6523.3	6773.34	5705.47	6739.25	7021.23	5417.31	6689.75	6688.37	4424.63	4150.07	4429.17	2741.54	2860.34	3162.11	2013.91	5152.23	5078.2	2880.68
At5g20030	Gymnospermae	NR	NR	not assigned.no ontology.agenet domain-containing protein	88.3759	69.6559	75.5667	104.401	103.897	69.0456	68.0945	133.174	174.659	29.1686	101.207	119.791	119.246	118.534	180.395	200.833	118.385	128.827
At5g20090	Archeaplastidia I	NR	NR	not assigned.unknown	2940.67	3148.43	3117.47	2841.98	3018.78	2628.78	2926.79	2801.06	2629.13	2876.86	2648.21	3089.98	3389.1	2882.75	2977.74	3316.77	2724.47	3049.53
At5g20080	Streptophyta	NR	NR	redox.misc	1593.36	1624.3	1314.38	1559.67	1691.31	1579.98	1787.4	1873.47	1412.43	1893.37	2045.51	1538.7	2032.04	2561.61	1590.89	1751.61	2003.68	1436.76
At5g19855	Prokaryotic	NR	NR	not assigned.unknown	1506.53	1609.9	1429.04	1547.88	1419.1	1059.05	1163.54	907.414	766.688	1241.72	1067.64	1386.3	1466.63	1279.67	974.911	1607.87	1532.79	947.976
At5g20935	Prokaryotic	0.000628333	20	not assigned.unknown	679.119	477.368	654.163	622.897	649.936	545.557	713.55	759.491	563.548	1169.35	1184.91	1094.08	1148.51	1193.92	747.414	889.278	1182.58	702.958
At5g21040	Viridiplantae	NR	NR	protein.degradation.ubiquitin.E3.SCF.FBOX	779.106	671.836	460.292	653.977	725.175	616.895	750.892	673.515	573.553	645.89	682.431	454.084	641.105	752.559	648.615	766.469	706.121	543.906
At5g20900	Embryophyta	NR	NR	RNA.regulation of transcription.C2C2(Zn) Constans-like zinc finger family (CO-like)	2521.43	1529.61	2145.89	2603.01	1731.42	2153.29	3093.3	1801.26	2536.23	2735.02	2162.11	2768.17	2467.09	1561.17	2204.47	2205.1	2207.79	2311.54
At4g36400	Archeaplastidia I	NR	NR	transport.peptides and oligopeptides	179.125	218.302	246.003	294.522	246.592	273.552	211.109	299.93	295.237	261.863	241.516	222.416	270.603	281.14	288.089	232.331	229.593	258.745
At5g32470	Archeaplastidia I	NR	NR	nucleotide metabolism.phosphotransfer and pyrophosphatases.guanylate kinase	567.28	785.637	870.988	737.512	826.698	819.014	629.021	600.331	584.393	608.62	658.867	560.514	835.734	851.498	750.572	725.647	687.13	831.468
At5g32450	Archeaplastidia I	0.00139237	4	development.storage proteins	3794.83	3583.55	3486.21	3182.92	3404.95	2980.72	2968.57	3372.27	2389.11	2275.56	2415.29	2174.44	2740.6	3255.41	3223.36	3229.43	3274.41	2970.97
At5g32440	Viridiplantae	NR	NR	transport.peptides and oligopeptides	1549.2	967.374	1613.01	869.635	765.255	696.431	983.214	726.744	818.27	897.145	664.334	912.882	1203.52	1112.54	1077.01	1401.62	913.937	1017.3
At5g28370	Specific	6.47348e-06	16	transport.misc	306.683	407.642	238.883	501.539	529.714	432.475	637.704	806.065	639.001	739.07	793.261	555.931	611.277	598.954	435.218	404.826	408.204	393.297
At5g28430	Specific	0.0108583	2	not assigned.unknown	50.9211	50.8186	77.8396	3.00976	2.7867	3.88687	1.93151	3.21263	2.92067	2.84229	32.9846	6.73828	4.81897	26.4314	7.34102	52.9112	23.68	6.96322
At5g20840	Viridiplantae	NR	NR	signalling.phosphinositides	566.159	539.477	447.693	621.897	567.679	543.766	502.849	497.453	449.362	489.947	469.472	385.405	428.221	553.364	495.23	510.188	556.192	383.163
At5g20870	Streptophyta	NR	NR	misc.beta 1,3 glucan hydrolases.glucan endo-1,3-beta-glucosidase	86.5576	103.583	113.467	136.159	126.993	136.347	120.982	88.9243	100.423	89.6678	103.396	70.0456	100.929	90.0882	137.628	90.9538	81.7784	169.574
At5g20950	Streptophyta	NR	NR	misc.gluco-, galacto- and mannosidases	2611.47	2499.73	1855.78	1938.37	1843.38	1496.25	2386.95	2472.18	1800.23	2450.04	2868.92	2021.35	2666.04	3216.14	1874.6	2228.61	2818.02	1955.52
At5g20980	Archeaplastidia II	0.00575569	12	amino acid metabolism.synthesis.aspartate family.methionine.methionine synthase	346.098	373.574	311.779	632.375	525.369	688.148	545.457	537.702	537.452	472.518	501.052	426.847	349.915	489.827	310.452	349.368	376.453	417.73
At5g21050	Archeaplastidia I	NR	NR	not assigned.unknown	113.74	70.4849	74.8422	108.452	59.288	169.303	79.4347	61.7767	132.316	91.9886	34.5045	133.644	73.9828	87.7917	114.003	77.2439	60.4862	79.982
At5g20910	Archeaplastidia I	NR	NR	protein.degradation.ubiquitin.E3.RING	213.928	107.999	119.083	188.047	124.087	251.208	141.227	191.245	177.635	243.053	170.135	185.736	169.27	186.425	143.276	174.669	148.7	174.59
At5g21010	Archeaplastidia I	NR	NR	protein.degradation.ubiquitin.E3.BTB/POZ Cullin3.BTB/POZ	195.274	256.859	256.91	226.242	243.116	85.4787	260.926	258.313	175.772	229.096	261.085	152.122	224.249	197.428	216.57	212.258	243.166	189.823
At5g20890	Archeaplastidia I	0.00411664	14	protein.folding	2375.7	2582.86	2474.26	2834.56	3482.4	3050.7	3003.9	3771.08	3552.47	3037.45	3463	3056.97	2676.85	3128.41	2980.77	2469.74	2997.65	2621.55
At5g20920	Archeaplastidia I	3.70728e-05	10	protein.synthesis.initiation	2109.17	2314.53	2418.66	2767.23	2964.12	2786.75	2681.87	2680.35	2321.49	2265.48	2417.98	2300.91	2082.49	2077.18	1982.58	1777.44	2060.04	1804.98
At4g37000	Streptophyta	0.0108583	16	stress.abiotic.light	947.608	929.683	728.766	1787.32	1615.42	1416.81	1838.32	1566	1146	1690.12	1670.12	1595.21	1444.65	1155.75	1080.81	1291.87	1382.8	997.597
At4g36410	Archeaplastidia I	0.00202616	22	protein.degradation.ubiquitin.E2	330.253	315.701	331.615	188.336	253.76	226.246	234.746	335.289	329.676	220.545	263.941	292.09	689.685	544.416	777.845	474.643	402.118	378.158
At4g37090	Gymnospermae	0.00202616	16	protein.postranslational modification	183.838	162.943	207.425	279.876	237.272	263.452	296.717	250.087	400.175	320.638	264.802	329.434	257.126	183.44	253.319	205.706	205.617	208.913
At4g36810	Prokaryotic	NR	NR	protein.postranslational modification	1465.64	1532.68	869.792	1983.66	2156.17	1451.03	2061.96	2040.35	1331.85	2310.65	2082.11	1702.23	2112.7	1967.19	1126.87	1500.67	1755.15	920.488
At4g36530	Prokaryotic	NR	NR	protein.synthesis.ribosome biogenesis	1572.6	1872.33	1956.62	2498.61	2575.58	2685.87	2130.73	2472.85	2307.3	2217.6	2427.56	2588.78	1976.25	1860.3	2047.94	1820.79	2332.16	2110.64
At4g37240	Gymnospermae	NR	NR	stress.abiotic.unspecified	352.149	286.496	342.163	315.977	303.892	289.101	257.307	308.891	359.359	170.882	185.859	232.488	408.971	341.11	430.307	463.741	290.224	380.157
At4g36750	Archeaplastidia I	NR	NR	misc.nitrilases, nitrile lyases, berberine bridge enzymes, reticuline oxidases, troponine reductases	672.617	643.946	676.648	480.226	520.226	543.36	535.382	564.343	579.762	600.335	630.834	678.029	731.881	551.636	617.526	581.061	545.927	616.307
At4g37040	Prokaryotic	NR	NR	protein.degradation.metalloprotease	1371.55	1681.21	1780.51	1603.68	1887.31	1510.79	1787.15	1532.56	2064.06	1744.92	1742.72	2073.7	2003.46	1615.42	1976.34	1966.86	1785.37	1935.02
At4g37020	Viridiplantae	NR	NR	protein.synthesis.initiation	485.953	794.497	460.738	394.451	439.82	577.298	440.456	484.002	346.098	590.963	487.337	723.825	636.752	453.801	381.393	614.082	498.724	493.758
At4g36970	Gymnospermae	3.70728e-05	20	development.unspecified	803.036	651.9	788.922	513.82	404.256	618.583	685.318	735.01	654.148	796.942	920.1	819.299	984.032	920.422	922.942	797.758	786.906	716.92
At4g36960	Viridiplantae	NR	NR	RNA.RNA binding	453.998	455.345	368.709	437.948	560.851	431.472	315.138	449.418	442.894	399.72	387.235	446.133	400.788	492.884	458.898	361.389	426.23	457.621
At4g36870	Archeaplastidia I	NR	NR	RNA.regulation of transcription.homeobox transcription factor family (HB)	217.715	135.671	238.636	192.432	169.593	166.597	156.575	108.079	134.89	164.61	163.695	268.641	191.994	185.134	204.987	211.491	138.124	232.927
At4g36420	Prokaryotic	0.0339928	14	transport.metabolite transporters at the mitochondrial membrane	317.003	303.079	173.751	318.742	410.069	270.506	451.402	380.634	323.05	335.4	364.02	335.815	433.281	261.659	279.286	302.554	226.283	285.659
At4g36730	Specific	3.7585e-07	4	RNA.regulation of transcription.bZIP transcription factor family	1465.49	1388.68	1470.67	970.122	1148.92	1103.11	755.713	815.189	911.474	600.866	673.286	519.055	789.456	915.238	874.866	1058.86	1042.09	1168.35
At4g36930	Archeaplastidia I	NR	NR	RNA.regulation of transcription.basic helix-loop-helix family (bHLH)	71.695	67.0249	146.863	116.743	79.1905	134.23	155.42	104.158	145.192	88.6461	63.7866	120.24	106.383	84.7873	95.2525	85.5224	56.9318	69.3239
At4g36480	Archeaplastidia I	NR	NR	lipid metabolism.exotics (steroids, squalene etc).sphingolipids	270.505	350.216	341.889	417.908	290.056	402.713	322.411	285.321	354.816	314.425	295.479	376.099	333.25	400.838	369.822	366.501	335.965	355.326
At4g36990	Archeaplastidia I	NR	NR	RNA.regulation of transcription.heat-shock transcription factor family (HSF)	125.621	103.792	100.165	179.542	122.745	188.51	82.7877	76.3522	142.417	115.058	120.042	121.078	176.729	133.562	141.037	138.898	124.869	201.799
At4g37180	Streptophyta	0.0108583	10	RNA.regulation of transcription.G2-like transcription factor family (GARP)	98.8787	208.945	370.327	258.695	342.667	515.06	231.063	295.131	394.796	128.844	119.193	182.528	83.523	132.815	186.112	39.3365	162.018	147.279
At4g36920	Archeaplastidia I	0.0441325	20	development.unspecified	182.029	144.73	364.105	180.998	274.608	254.652	191.354	168.387	332.363	308.921	258.326	332.123	345.45	385.648	389.422	255.131	199.617	206.454
At4g36800	Archeaplastidia I	NR	NR	protein.degradation.ubiquitin.E2	1290.73	1339.11	612.026	1315.28	1311.5	561.818	1033.33	1046.65	518.993	959.821	883.174	373.606	1326.91	1190.61	325.86	1326.27	803.817	442.894
At4g36760	Archeaplastidia I	NR	NR	protein.degradation.metalloprotease	830.294	658.927	455.579	534.264	532.881	377.448	925.97	933.565	586.322	878.21	973.255	512.74	843.631	1060.59	627.38	788.301	823.66	562.54
At4g37210	Archeaplastidia I	NR	NR	not assigned.no ontology.pentatricopeptide (PPR) repeat-containing protein	610.55	653.533	638.159	531.965	623.759	817.813	394.949	646.958	779.155	417.55	674.429	642.533	498.308	698.652	739.625	490.124	527.05	627.636
At4g37120	Archeaplastidia I	NR	NR	RNA.processing.splicing	369.839	376.208	304.983	431.25	531.111	499.483	315.967	505.243	335.376	380.323	470.806	290.945	366.487	600.127	460.553	483.961	425.791	466.078
At4g36890	Streptophyta	NR	NR	misc.UDP glucosyl and glucoronyl transferases	370.669	403.417	345.478	396.858	362.126	385.829	346.729	340.215	303.108	302.948	411.103	416.386	396.884	327.853	371.94	347.958	339.352	315.193
At4g36910	Prokaryotic	0.000265156	24	hormone metabolism.jasmonate.synthesis-degradation	831.35	794	656.947	528.247	627.934	473.473	494.194	582.498	488.04	854.225	707.335	685.25	957.037	946.693	696.76	1006.35	1037.77	731.489
At4g37200	Prokaryotic	NR	NR	protein.assembly and cofactor ligation	2335.33	2112.75	1965.54	2357.59	2250.16	1900.78	1954.74	1864.1	1588.54	1898.33	1778.78	1617.76	2080.37	1869.7	1533.01	2366.18	2630.1	1663.18
At4g36710	Specific	NR	NR	development.unspecified	327.082	253.759	240.444	187.106	272.104	275.944	183.979	209.23	194.94	293.304	391.639	394.074	320.552	280.668	439.666	259.058	224.475	391.843
At4g37080	Tracheophyta	NR	NR	RNA.regulation of transcription.NAC domain transcription factor family	559.227	580.686	432.814	534.521	827.912	519.784	383.94	729.968	473.584	395.779	635.206	533.714	416.292	791.813	707.725	532.697	821.422	590.155
At4g36630	Archeaplastidia I	NR	NR	transport.amino acids	435.712	481.602	484.702	516.69	409.701	544.873	466.584	475.023	527.688	369.914	395.595	473.244	480.8	428.468	457.132	500.861	369.528	500.388
At4g36550	Angiospermae	NR	NR	protein.degradation.ubiquitin.E3.RING	201.037	193.321	318.474	255.682	234.216	460.368	238.421	324.223	458.383	244.085	236.994	314.486	310.445	258.229	585.046	239.475	198.878	405.933
At4g37280	Archeaplastidia I	0.000942737	2	RNA.regulation of transcription.histone acetyltransferases	927.965	691.757	707.105	579.354	595.36	464.879	542.706	584.979	587.54	539.976	486.07	639.899	650.396	741.763	657.339	763.623	759.896	838.271
At4g36390	Prokaryotic	NR	NR	RNA.regulation of transcription.ABI3/VP1-related B3-domain-containing transcription factor family	2057.02	2468.8	2540.25	2231.6	2584.41	2319.23	2378.03	2667.78	2848.54	2620.54	2612.37	2694.82	2228.55	2725.59	2313.85	2110.1	2470.57	2673.18
At4g36670	Prokaryotic	NR	NR	transport.sugars	220.016	154.535	121.899	332.139	206.625	189.023	570.622	389.522	337.833	179.175	153.058	88.2745	213.445	147.391	178.951	389.597	158.888	188.372
At4g36790	Viridiplantae	NR	NR	transport.misc	201.054	159.219	126.005	167.732	167.455	161.524	213.32	156.121	303.792	169.647	138.51	150.23	193.136	343.687	294.401	287.363	221.471	260.399
At4g37130	Archeaplastidia I	NR	NR	protein.targeting.nucleus	528.387	535.337	491.308	572.709	645.292	600.001	602.895	467.689	603.368	466.376	403.596	565.41	599.138	583.804	693.618	564.582	362.703	733.352
At4g36520	Archeaplastidia I	NR	NR	cell.vesicle transport	169.466	94.9641	182.863	121.88	139.581	209.765	108.928	114.169	174.366	147.401	172.714	161.194	128.202	266.185	285.744	161.33	175.684	237.148
At4g37250	Gymnospermae	NR	NR	signalling.receptor kinases.DUF 26	293.924	246.91	305.187	103.342	131.737	179.934	150.11	221.674	242.051	132.779	154.857	171.632	168.377	180.793	261.162	187.451	237.94	268.977
At4g36440	Embryophyta	0.0146668	24	cell.organisation	887.314	620.482	635.135	568.98	498.076	467.2	667.191	590.728	567.575	600.484	594.384	378.367	706.656	719.586	647.173	634.505	924.486	737.472
At4g36640	Archeaplastidia I	NR	NR	transport.misc	421.749	269.99	232.499	459.838	377.86	339.001	241.709	218.634	327.803	413.807	363.977	305.614	378.295	327.65	330.978	371.32	322.475	271.837
At4g36680	Angiospermae	0.000265156	14	development.unspecified	204.314	266.242	138.473	406.067	505.706	299.266	549.527	513.102	367.694	381.989	445.957	345.469	329.875	354.805	257.369	232.356	235.74	193.746
At4g37260	Archeaplastidia I	NR	NR	RNA.regulation of transcription.MYB domain transcription factor family	527.736	482.38	364.186	356.444	377.569	251.553	760.564	812.662	793.703	507.172	370.4	441.317	631.138	542.235	619.487	667.036	629.225	701.778
At4g36650	Archeaplastidia II	NR	NR	development.unspecified	129.124	145.212	229.008	167.046	108.619	184.698	103.02	157.996	185.621	158.72	132.039	151.392	143.985	164.869	250.711	132.247	151.261	181.565
At4g36690	Archeaplastidia I	NR	NR	RNA.processing.splicing	888.45	1037.7	955.715	1021.66	1219.94	1094.82	1059.46	1249.18	1072.02	1009.35	1148.16	838.57	870.998	1266.39	1228.27	870.82	1210.18	1064.49
At1g31840	Specific	NR	NR	not assigned.no ontology.pentatricopeptide (PPR) repeat-containing protein	62.663	69.7556	96.8727	74.9265	74.8476	114.742	96.0717	49.7221	130.526	64.3937	71.927	99.1928	61.4245	70.7735	89.5854	87.4878	59.5212	118.253
At1g31830	Viridiplantae	0.00139237	18	transport.amino acids	490.761	482.291	456.797	575.696	383.941	474.302	609.42	528.612	584.656	810.728	635.038	831.524	648.152	523.981	607.823	622.505	482.299	558.492
At1g31820	Viridiplantae	NR	NR	transport.amino acids	298.281	193.498	241.257	288.746	207.61	234.984	254.439	135.35	140.025	208.762	115.571	192.124	272.255	221.893	174.225	310.773	180.031	171.53
At1g31810	Archeaplastidia I	NR	NR	transport.amino acids	295.718	337.501	188.265	340.268	410.327	255.901	275.992	343.888	339.397	281.042	308.572	208.371	240.811	278.418	231.233	257.911	258.743	317.149
At1g31780	Archeaplastidia II	NR	NR	not assigned.no ontology	620.189	598.87	618.544	710.898	604.223	844.557	683.554	742.28	963.24	625.093	723.698	992.251	747.63	866.381	940.543	495.887	713.045	818.221
At1g31814	Specific	NR	NR	development.unspecified	121.546	106.752	80.1854	107.704	113.474	135.359	100.288	119.333	145.816	110.965	96.3675	101.517	133.993	120.304	123.458	154.848	91.2596	165.853
At1g31860	Prokaryotic	0.00795104	16	amino acid metabolism.synthesis.histidine.bifunctional phosphoribosyl-ATP pyrophosphatase / phosphoribosyl-AMP cyclohydrolase	809.95	865.085	918.594	1082.24	1163.68	1168.1	1060.5	1084.99	1301.61	1270.7	1110.8	1106.6	1111.3	930.252	1045.82	889.352	1025.22	1014.33
At1g31817	Angiospermae	0.00290735	16	protein.synthesis.ribosomal protein.prokaryotic.mitochondrion.30S subunit.S11	238.647	288.92	174.833	399.97	471.3	313.539	440.933	532.821	360.815	491.073	523.512	400.291	358.265	424.978	268.611	284.177	394.699	251.257
At1g31812	Archeaplastidia I	NR	NR	DNA.synthesis/chromatin structure.histone	12692.4	12045.2	14216.9	11136	11549.1	11275	11397.2	12246.9	11957.7	11241.8	11474.1	14067.7	10956.3	11263.2	13435.6	11518.1	12539.7	13231.1
At1g31800	Archeaplastidia II	0.00575569	20	misc.cytochrome P450	2310.14	2381.28	2512.1	2544.1	2549.57	2761.16	2142.76	2596.44	2869.3	2919.36	3126.29	3665.38	3029.25	3586.61	3891.3	3010.18	3225.18	3412.15
At4g37110	Archeaplastidia I	NR	NR	not assigned.unknown	165.352	188.934	286.8	173.594	178.799	299.488	176.13	196.428	242.992	166.928	206.603	379.446	149.034	168.655	278.125	199.756	233.202	328.258
At4g36500	Specific	NR	NR	protein.degradation.ubiquitin.ubiquitin	952.337	738.858	1064.06	785.665	651.939	1019.97	1428.77	1118.12	1364.27	1107.31	951.368	1126.1	1758.39	1080.45	1543.71	1351.97	935.667	1373.37
At4g36540	Archeaplastidia I	0.000942737	2	RNA.regulation of transcription.basic helix-loop-helix family (bHLH)	2211.92	1799.29	2227.59	1539.98	1583.54	1800.83	1147.52	1331.33	1628.74	1448.55	1139.66	1487.58	1859.05	2400.58	2169.81	2189.2	2112.77	2321.79
At4g37270	Archeaplastidia I	0.00202616	24	transport.metal	896.823	938.035	781.743	777.178	827.796	874.304	590.865	743.246	820.722	793.543	972.973	665.945	867.676	960.439	915.102	992.989	1001.53	1120.86
At4g37190	Archeaplastidia I	0.00290735	12	protein.degradation.ubiquitin.E3.RING	189.324	235.643	105.592	366.385	326.636	332.562	309.935	288.873	351.127	208.342	174.578	196.219	160.934	196.732	165.001	143.369	196.106	154.918
At4g36660	Gymnospermae	NR	NR	development.unspecified	797.025	609.172	689.662	854.378	763.343	760.214	843.037	762.232	591.58	894.548	818.944	905.197	832.222	760.837	676.752	720.624	883.877	664.586
At4g36940	Archeaplastidia I	NR	NR	nucleotide metabolism.salvage.phosphoribosyltransferases	330.137	502.29	328.051	450.321	636.459	546.529	712.256	1058	751.941	499.092	856.042	504.479	487.314	703.801	562.421	515.599	665.451	558.581
At4g36860	Archeaplastidia I	0.00290735	4	development.unspecified	790.672	796.984	767.122	506.999	517.755	446.489	448.155	515.728	493.965	425.738	453.272	375.794	613.962	796.16	756.947	579.935	787.793	796.564
At4g36780	Embryophyta	0.0196038	24	hormone metabolism.brassinosteroid.signal transduction.BZR	598.767	341.827	227.752	276.746	169.745	198.074	230.419	223.741	194.233	236.007	315.45	105.99	369.106	480.676	344.98	387.676	468.713	255.269
At4g36980	Archeaplastidia I	NR	NR	not assigned.unknown	221.657	206.347	377.691	206.465	239.912	325.59	156.744	182.572	493.966	135.885	160.895	319.029	222.363	286.963	452.404	236.449	233.909	435.311
At1g31910	Archeaplastidia I	0.00795104	16	transport.misc	2613.23	2727.8	1647.28	3107.48	3485.09	2554.87	2697.46	3161.26	3571.97	3557.08	4024.22	3515.11	3150.14	3375.39	3241.71	2616.65	3424.12	3088.53
At1g31870	Archeaplastidia I	NR	NR	not assigned.unknown	122.176	149.188	99.9851	144.844	204.413	170.049	106.785	263.957	86.6265	179.262	197.012	75.8874	153.26	216.643	136.634	141.645	176.515	119.696
At1g31850	Embryophyta	0.0146668	20	signalling.light	774.502	854.936	665.888	698.058	450.343	579.91	1092.82	1182.99	1224.32	1190.36	1345.56	1151.26	1017.08	1211.38	1016.23	949.708	1189.89	1183.85
At3g56880	Gymnospermae	0.00411664	14	signalling.calcium	816.003	677.979	703.74	649.265	695.77	783.593	1034.41	1054.52	931.866	904.356	843.748	859.988	797.489	713.382	719.966	694.595	739.994	664.502
At3g56800	Archeaplastidia I	NR	NR	signalling.calcium	2773.88	2553.1	2553.49	2825.26	2651.26	2550.28	2877.68	2618.19	1378.56	3303.92	2912.74	2764.77	3131.71	2823.19	2824.67	2843.27	2372.16	1801.69
At3g56820	Streptophyta	NR	NR	not assigned.unknown	205.78	276.198	359.67	235.141	191.756	288.242	244.376	190.934	331.137	208.069	166.372	226.146	225.093	256.863	306.399	305.763	246.755	260.272
At3g56860	Angiospermae	NR	NR	RNA.RNA binding	1065.46	1101.18	955.44	995.366	1059.68	1069.02	849.192	1253.83	1098.35	1043.86	1482.77	942.52	1072.06	1700.34	1321.41	1106.56	1627.84	1213.86
At3g56710	Gymnospermae	0.000628333	16	protein.targeting.chloroplast	85.5511	71.7519	161.649	249.177	169.716	611.019	669.452	659.065	1149.92	711.493	543.427	860.503	211.004	169.201	333.107	181.726	103.097	364.451
At3g56910	Specific	NR	NR	protein.synthesis.ribosomal protein.prokaryotic.chloroplast.50S subunit.PSRP5	8112.51	9977.17	12264.8	7927.67	8834.16	8983.54	7643.19	9081.72	9895.5	8281.08	9526.65	9640.48	8247.12	7720.25	9546.79	8784.34	9160.81	10497.6
At3g56690	Archeaplastidia I	NR	NR	signalling.calcium	65.116	56.8251	35.8739	68.2701	114.937	56.1307	68.9344	129.259	60.8621	85.8708	170.012	39.824	25.149	129.367	56.0597	69.5107	132.101	30.585
At3g56750	Streptophyta	0.0259398	24	not assigned.unknown	222.798	349.56	289.55	279.069	204.655	166.699	276.795	234.617	146.582	196.153	290.714	256.756	291.803	237.786	301.128	358.77	308.471	279.011
At3g51770	Streptophyta	NR	NR	not assigned.no ontology.pentatricopeptide (PPR) repeat-containing protein	216.601	255.804	226.005	168.085	187.745	288.048	123.538	178.281	207.266	146.686	207.711	177.853	127.079	258.267	296.505	193.142	251.795	279.59
At3g51830	Archeaplastidia I	NR	NR	signalling.phosphinositides	390.951	297.061	242.923	393.827	302.04	238.746	378.792	409.956	458.028	479.209	350.319	493.327	372.361	393.244	430.645	335.471	426.328	443.029
At3g51850	Archeaplastidia I	NR	NR	signalling.calcium	593.893	739.35	488.386	843.644	798.837	741.704	674.113	631.243	649.485	590.611	690.608	816.004	526.572	710.377	702.823	692.791	719.515	667.296
At3g51860	Prokaryotic	NR	NR	transport.calcium	526.498	318.532	372.349	529.372	257.847	484.514	330.722	154.664	255.976	283.496	136.752	345.248	499.667	514.745	388.407	466.342	230.921	315.591
At3g51870	Viridiplantae	0.000265156	12	transport.calcium	966.238	1124.85	1051.27	1812.68	1807.62	1861.34	2134.17	2449.89	2129.59	1418.77	1727.51	1291.51	1130.54	1269.61	905.828	1058.49	1305.59	1011
At3g51840	Viridiplantae	3.38877e-06	4	amino acid metabolism.degradation.branched chain group.leucine	2801.48	2810.17	3062.25	1977.57	2160.45	1897.08	1954.74	1979.57	1761.13	1437.02	1442.76	1360.55	1920.18	2049.59	2125.97	2402.03	2493.92	2220.6
At3g51890	Streptophyta	0.0108583	16	not assigned.unknown	129.108	54.9812	234.108	105.692	67.9881	238.519	155.704	190.246	384.613	287.316	269.299	240.357	172.262	147.866	252.108	105.568	97.2144	132.505
At3g51780	Viridiplantae	NR	NR	protein.degradation.ubiquitin.ubiquitin	701.653	648.212	372.505	662.688	732.029	751.388	760.88	708.727	330.845	830.647	803.103	701.928	856.733	761.678	361.7	616.546	824.155	458.486
At3g51800	Archeaplastidia I	0.00411664	14	protein.degradation.metalloprotease	2419.48	2805.39	2610.37	3842	4014.79	3888.94	3601.73	4089.57	3757.65	3695.24	4037.07	3508.91	2715.3	3172.37	2617.32	2310.01	2840.12	2682.12
At3g51820	Prokaryotic	NR	NR	protein.postranslational modification	5911.75	6717.65	5870.66	5312.33	5990.16	4385.21	5247.62	5562.27	4500.25	5527.6	5087.58	4963.64	5074.27	5388.9	3777.54	5112.25	6740.48	5049.99
At3g51790	Streptophyta	NR	NR	misc.short chain dehydrogenase/reductase (SDR)	205.392	182.94	241.294	180.024	126.243	167.16	192.612	171.391	214.791	226.452	234.246	192.745	233.659	150.542	227.91	156.23	151.396	156.55
At3g51895	Prokaryotic	0.000103647	4	transport.sulphate	1013.91	1082.7	803.853	1234.02	850	851.37	393.041	320.091	350.77	281.74	318.282	226.162	428.046	544.282	630.071	650.938	804.465	580.91
At3g51880	Archeaplastidia I	NR	NR	RNA.regulation of transcription.nucleosome/chromatin assembly factor group	882.604	683.52	815.277	800.758	822.424	782.41	703.048	753.327	586.356	708.24	733.328	497.845	618.655	779.783	678.923	706.439	696.367	848.711
At1g31930	Archeaplastidia I	NR	NR	transport.misc	320.956	389.97	312.366	446.443	513.137	565.844	372.349	484.419	414.575	275.483	330.654	286.63	294.468	386.415	524.339	293.05	419.31	469.127
At1g31920	Archeaplastidia I	0.00139237	6	transport.misc	629.482	656.097	599.65	714.443	643.449	610.234	377.191	406.842	575.525	355.029	350.877	410.811	359.275	511.41	572.47	555.261	620.835	689.683
At3g56850	Archeaplastidia I	NR	NR	RNA.regulation of transcription.bZIP transcription factor family	371.069	379.978	541.607	373.106	290.943	491.698	412.627	295.677	419.899	340.837	271.38	473.424	366.455	412.664	498.014	419.404	318.698	484.773
At3g56870	Gymnospermae	0.0146668	14	not assigned.unknown	51.8365	54.6784	76.9668	107.906	113.069	113.802	102.267	127.444	185.755	92.2732	117.239	115.094	55.4461	78.8876	132.907	76.5325	75.0164	92.7456
At3g56900	Archeaplastidia I	NR	NR	not assigned.no ontology	252.522	261.512	302.141	297.136	275.353	395.824	322.468	309.476	398.009	217.761	261.357	274.517	240.287	309.565	220.331	233.541	264.906	263.626
At3g56740	Archeaplastidia I	NR	NR	protein.degradation.ubiquitin	257.256	273.038	230.522	299.794	255.64	262.477	273.391	272.597	199.664	274.002	273.349	186.077	302.031	334.023	323.957	269.521	223.412	234.72
At3g56680	Viridiplantae	0.0441325	2	signalling.calcium	4326.36	4346.78	6512.39	2199.79	2013.01	2662	2742.96	2612.96	3523.69	2343.53	2314.67	2814.19	3490.5	3487.22	4625.6	4488.49	3837.92	5734.56
At1g16560	Archeaplastidia I	0.00411664	16	stress.abiotic	524.359	532.55	615.098	554.216	451.082	559.003	642.008	596.43	684.313	689.298	628.982	724.179	602.545	589.116	552.716	616.223	535.52	539.882
At1g16640	Angiospermae	NR	NR	protein.postranslational modification	49.6398	68.6555	77.8332	38.2218	26.8944	62.8202	56.4685	34.1022	63.5456	37.2776	27.077	49.3896	106.127	76.249	113.324	108.928	71.2136	56.6771
At1g16680	Streptophyta	NR	NR	stress.abiotic.heat	398.776	418.761	294.091	436.068	452.444	397.059	376.584	447.113	333.295	387.057	444.578	328.603	374.02	483.284	425.644	379.369	576.124	460.494
At1g16610	Archeaplastidia I	NR	NR	protein.aa activation	331.673	412.338	581.259	399.564	345.899	688.543	297.999	461.314	470.702	380.678	483.733	406.604	359.125	488.512	299.084	325.593	506.253	331.086
At1g16590	Archeaplastidia I	NR	NR	cell.division	149.248	134.884	160.911	91.4412	94.8014	59.6763	130.54	119.254	143.254	126.158	92.5817	127.353	124.377	135.917	114.733	137.816	134.349	132.647
At1g16670	Archeaplastidia I	0.00202616	16	signalling.receptor kinases.S-locus glycoprotein like	160.247	174.264	244.743	241.511	193.081	195.392	280.863	257.366	266.707	370.444	325.982	286.668	172.091	233.319	212.364	247.544	153.152	162.796
At3g43590	Archeaplastidia II	NR	NR	signalling.calcium	404.936	386.886	225.559	435.204	555.901	411.605	515.208	541.541	362.333	332.541	415.381	317.777	253.43	369.885	297.714	252.899	467.88	261.59
At3g43610	Archeaplastidia I	NR	NR	cell.organisation	399.803	457.832	418.425	336.625	387.85	493.734	378.595	440.683	537.829	344.669	403.839	417.387	377.648	530.176	583.761	387.89	533.335	612.065
At3g43600	Archeaplastidia I	NR	NR	misc.acid and other phosphatases	228.852	287.127	302.491	302.252	419.321	466.459	235.044	362.851	416.832	239.568	378.09	263.247	203.25	365.165	321.496	254.14	364.242	296.901
At3g44850	Archeaplastidia I	NR	NR	protein.postranslational modification	174.226	177.508	187.398	292.47	320.438	232.732	262.888	323.323	224.476	262.958	284.767	212.532	196.849	267.332	175.276	196.727	230.033	231.402
At3g44880	Prokaryotic	3.38877e-06	16	development.unspecified	1113	1017.39	1058.88	1405.08	1159.46	1312.43	1540.87	1477.21	1448.08	1598.07	1683.66	1612.65	1424.69	1501.56	1138.64	1111.33	1309.54	1032.31
At3g44890	Prokaryotic	NR	NR	protein.synthesis.ribosomal protein.prokaryotic.chloroplast.50S subunit.L9	6120.28	6764.01	6740.11	6229	7297.37	6362.76	6502.25	8151.28	6841.81	7581.45	7386.48	7867.26	6438.08	7044.49	7121.84	6346.84	7890.14	7069.29
At3g44860	Archeaplastidia I	0.00795104	14	protein.postranslational modification	79.658	35.8996	13.4748	1778.96	863.016	1171.4	2562.8	679.907	933.098	2246.29	1714.47	807.839	210.794	99.7387	59.5972	128.599	47.9974	185.285
At3g56720	Streptophyta	0.000103647	16	not assigned.unknown	134.804	172.228	165.03	279.221	335.93	347.645	697.064	828.402	783.101	438.918	464.498	399.79	350.194	295.003	310.386	208.682	237.918	318.442
At3g56760	Streptophyta	0.0259398	22	signalling.calcium	448.277	507.145	434.81	481.086	455.807	346.205	454.386	432.468	409.866	477.371	659.377	361.596	538.947	569.123	668.682	565.223	518.185	458.205
At3g56810	Specific	NR	NR	not assigned.unknown	215.056	218.418	253.775	212.405	229.032	271.987	177.934	229.938	277.968	245.988	317.541	348.199	186.303	224.991	416.462	227.977	252.076	263.758
At3g56830	Streptophyta	0.0259398	2	protein.degradation.ubiquitin.E3.SCF.cullin	352.85	362.195	377.551	276.198	261.111	339.944	279.463	260.485	379.111	268.596	288.754	259.694	326.571	412.89	455.094	370.815	401.625	543.289
At3g56840	Prokaryotic	NR	NR	protein.postranslational modification	737.214	773.579	898.306	767.347	672.72	703.09	697.557	658.68	748.473	837.562	739.572	925.426	813.828	680.838	740.375	814.756	736.198	824.53
At1g16570	Archeaplastidia I	NR	NR	not assigned.no ontology	447.338	456.739	423.898	464.427	400.433	535.752	449.343	476.657	556.16	561.531	443.24	541.679	440.102	515.453	549.409	486.904	474.268	619.24
At1g40150	Specific	NR	NR	DNA.synthesis/chromatin structure.retrotransposon/transposase.gypsy-like retrotransposon	20.2496	29.1754	46.7954	39.5852	19.1515	57.0747	27.1047	36.6855	43.977	30.6346	18.5777	48.9866	57.4074	42.2307	49.0491	54.6875	40.7513	65.2386
At1g40871	Specific	NR	NR	No Annotation	73.4405	84.8878	132.827	92.8857	88.0758	145.095	95.338	75.189	134.146	61.8933	48.6744	95.2578	81.5196	67.7545	108.084	88.3061	27.5836	70.5634
At1g40230	Specific	NR	NR	not assigned.unknown	50.6142	70.1063	49.9172	92.2927	54.3407	97.2932	63.4286	45.5932	55.4213	59.7037	33.841	85.702	65.9322	63.3822	58.9389	75.8173	55.7555	54.6755
At1g51910	Gymnospermae	NR	NR	signalling.light	74.8678	64.3342	92.2892	133.029	112.653	193.95	130.488	88.2049	89.0181	85.2403	54.8656	100.429	147.827	144.012	185.102	139.089	49.1437	147.72
At1g51940	Embryophyta	NR	NR	signalling.receptor kinases.lysine motif	586.925	446.928	302.065	652.284	752.226	825.731	1396.25	1647.03	1468.64	761.672	726.865	715.683	1354.57	1481.26	1561.31	1071.73	1430.39	1044.36
At1g51950	Embryophyta	0.000167488	2	RNA.regulation of transcription.AUX/IAA family	1708.5	1429.74	1694.85	945.49	885.489	802.471	743.697	787.317	871.734	891.726	920.507	1024.28	1287.65	1127.14	1048.53	1316.35	1297.36	1319.66
At1g57620	Archeaplastidia I	NR	NR	transport.misc	565.894	616.125	495.836	618.222	589.296	420.309	683.448	650.477	392.273	567.146	554.072	476.816	687.88	558.884	548.658	619.094	566.232	470.557
At1g57660	Archeaplastidia I	NR	NR	protein.synthesis.ribosome biogenesis	8049.77	8823.31	2239.59	7915.67	10583.3	2912.81	8384.29	9042.51	2969.01	6308.76	8274.52	3908.84	8519.94	6590.73	2112.84	8216.89	6059.61	5612.78
At1g77370	Prokaryotic	NR	NR	transport.unspecified cations	950.819	879.283	1025.91	1018.01	729.996	546.726	970.185	624.843	631.578	1062.86	611.462	563.838	1108.53	668.603	569.684	1089.36	638.764	904.984
At1g77410	Archeaplastidia I	NR	NR	RNA.regulation of transcription.AP2/EREBP, APETALA2/ethylene-responsive element binding protein family	109.208	114.159	174.675	144.482	128.408	209.2	134.396	90.9176	179.432	110.939	102.012	210.717	157.287	120.962	214.676	139.323	86.6502	176.714
At1g77350	Archeaplastidia I	NR	NR	not assigned.no ontology	1080.57	1066.63	947.258	1105.3	1027.52	776.622	1207.25	1212.07	1114.48	1172.51	1037.38	1011.85	1352.04	1006.55	1056.06	1090.94	1045.09	937.889
At1g58150	Specific	0.000103647	24	not assigned.unknown	243.055	247.982	151.213	97.8927	92.0383	113.975	110.138	108.408	85.5269	134.076	145.807	139.776	194.004	263.184	150.362	259.715	338.646	146.006
At1g58160	Specific	0.0441325	2	misc.myrosinases-lectin-jacalin	114.684	91.0112	83.5698	61.5014	44.8976	67.9175	65.2317	66.7287	55.2127	92.1048	63.9461	33.5845	101.822	92.3672	75.2923	118.656	75.5101	87.6716
At1g58170	Embryophyta	NR	NR	stress.biotic.receptors	132.251	120.608	54.0767	186.894	123.904	155.962	138.846	61.7843	70.1658	152.07	111.792	128.954	137.096	121.298	139.762	125.059	145.501	101.56
At1g58180	Prokaryotic	0.000265156	4	stress.abiotic.light	871.869	677.599	1039.16	433.249	429.064	483.449	459.009	355.975	443.6	283.967	271.897	294.805	573.634	595.534	707.926	739.849	593.739	722.483
At1g58100	Embryophyta	0.000628333	24	RNA.regulation of transcription.TCP transcription factor family	503.412	511.108	569.48	256.097	280.276	277.449	257.302	246.435	318.069	319.339	303.151	408.55	459.111	375.002	518.698	524.623	422.265	556.509
At1g58110	Tracheophyta	0.000942737	22	RNA.regulation of transcription.bZIP transcription factor family	390.184	349.688	620.149	301.893	273.811	356.454	314.379	283.311	464.618	479.775	438.614	622.279	512.552	490.389	779.635	565.401	485.527	726.068
At1g57540	Streptophyta	NR	NR	protein.synthesis.ribosome biogenesis	562.548	398.856	478.337	471.654	376.148	441.481	506.381	417.681	408.584	620.919	503.964	520.591	566.035	521.231	482.442	557.467	464.822	413.41
At1g57560	Archeaplastidia II	NR	NR	RNA.regulation of transcription.MYB domain transcription factor family	82.5454	52.183	17.728	114.983	63.1742	104.919	79.7796	42.5814	56.6014	48.6174	69.9993	113.088	117.901	62.3777	96.8182	92.5909	51.7427	71.4686
At1g57590	Streptophyta	0.00139237	14	cell wall.pectinesterases.acetyl esterase	33.1719	53.3274	125.72	459.973	315.397	502.398	355.745	284.858	564.627	446.379	390.105	262.192	133.089	134.942	135.76	96.9204	52.2942	130.669
At1g57600	Archeaplastidia I	0.0259398	12	mitochondrial electron transport / ATP synthesis.cytochrome c oxidase	356.475	318.075	418.699	521.394	525.347	579.417	552.769	438.207	485.99	466.019	434.166	456.942	422.344	384.261	376.187	458.873	350.681	422.236
At1g57680	Viridiplantae	0.000628333	4	not assigned.unknown	2789.16	2900.36	2682.85	1576.33	1646.56	1466.87	1792.74	1647.11	1549.91	1290.66	1284.97	1453.44	2208.31	2333.47	1932.21	2412.25	2384.89	1735.56
At1g57700	Archeaplastidia I	NR	NR	protein.postranslational modification.kinase	133.268	149.662	113.264	158.408	166.342	142.256	163.178	182.314	202.249	150.142	158.406	177.852	145.19	147.656	160.105	146.596	153.932	205.342
At1g57760	Specific	NR	NR	not assigned.no ontology	231.112	290.903	402.952	232.821	208.209	313.824	164.69	186.358	234.316	216.753	153.075	338.177	260.429	247.898	324.192	329.161	125.452	253.988
At1g57770	Archeaplastidia I	NR	NR	secondary metabolism.isoprenoids.carotenoids	490.891	684.811	559.222	764.415	1083	843.934	560.607	832.72	824.24	564.374	790.078	489.759	618.261	634.53	684.085	542.152	850.188	682.571
At5g17530	Prokaryotic	NR	NR	glycolysis.plastid branch.phosphoglucomutase (PGM)	579.886	623.406	418.422	632.663	696.036	467.538	596.052	661.345	385.988	708.646	757.055	560.661	623.498	740.973	661.933	716.9	793.045	573.983
At1g77310	Streptophyta	NR	NR	stress.abiotic.touch/wounding	35.9502	68.7043	84.9329	107.59	112.419	136.86	98.2708	85.8404	123.953	91.8759	76.3197	158.741	10.477	81.4687	129.227	56.6455	45.5355	57.1189
At5g17160	Embryophyta	0.0196038	14	not assigned.unknown	243.017	187.935	72.4607	306.388	390.954	391.653	363.213	496.583	360.777	353.878	328.531	389.838	224.07	387.471	354.576	230.646	195.114	277.281
At5g16990	Archeaplastidia I	NR	NR	transport.metabolite transporters at the envelope membrane	731.833	751.827	600.936	890.154	977.1	867.496	846.919	833.503	570.953	840.476	893.587	664.09	837.3	697.453	542.674	804.083	632.137	639.064
At5g16870	Archeaplastidia I	NR	NR	misc.glutathione S transferases	123.505	128.204	103.664	126.807	137.322	127.106	143.347	152.549	82.9851	120.471	141.186	123.918	128.613	278.926	111.349	126.835	189.959	90.4356
At5g16880	Archeaplastidia I	0.00139237	24	cell.vesicle transport	1372.89	1131.13	1351.39	941.633	878.926	860.262	896.27	941.816	886.691	988.715	944.282	963.077	1175.19	1353.47	1242.72	1309.82	1190.16	1290.36
At5g17060	Viridiplantae	NR	NR	protein.targeting.secretory pathway.unspecified	324.161	419.583	355.391	428.59	422.245	374.759	411.938	361.538	450.261	325.608	348.392	354.01	379.501	328.918	405.844	381.343	260.373	332.589
At5g16950	Streptophyta	0.00411664	16	misc.UDP glucosyl and glucoronyl transferases	73.5499	53.417	41.0376	74.7289	82.989	17.757	135.935	142.422	114.937	125.628	113.328	88.5957	109.832	86.667	80.6391	75.7683	110.482	49.3278
At5g17020	Archeaplastidia I	NR	NR	protein.targeting.nucleus	625.494	681.218	491.637	633.577	650.988	560.512	333.661	654.275	584.691	446.997	776.476	504.299	481.253	790.881	449.603	455.538	733.119	530.149
At5g17420	Streptophyta	NR	NR	signalling.receptor kinases.leucine rich repeat XI	129.181	220.579	169.12	155.044	212.219	237.043	131.239	189.168	277.932	138.973	137.57	213.25	165.845	160.004	252.29	161.975	204.237	298.889
At5g17400	Archeaplastidia I	0.000942737	2	transport.unspecified cations	648.382	591.054	682.017	356.366	404.474	327.507	348.474	285.965	306.524	331.655	362.169	384.314	482.549	535.242	627.639	585.949	595.217	481.13
At5g17410	Archeaplastidia I	NR	NR	cell.organisation	235.315	263.895	227.006	244.349	242.38	258.728	228.932	257.529	309.239	241.732	234.49	168.681	253.337	279.513	248.8	253.298	243.913	269.238
At5g17450	Viridiplantae	0.00202616	14	metal handling.binding, chelation and storage	110.301	111.296	167.777	287.567	283.619	171.944	316.884	286.851	227.73	242.399	204.019	192.34	123.805	201.851	164.1	147.623	136.55	138.634
At5g17510	Archeaplastidia II	NR	NR	not assigned.unknown	139.364	154.749	153.311	219.433	168.778	155.005	184.58	207.835	90.9481	162.55	194.911	144.27	166.795	188.883	182.095	151.042	190.767	174.742
At5g17520	Viridiplantae	NR	NR	transport.metabolite transporters at the envelope membrane	1350.03	1373.86	737.66	1290.96	1345.31	1034.53	2140.28	1726.27	1187.72	2599.41	2291.94	1436.44	1978.96	2009.4	1094.99	1416.86	2149.81	1026.79
At5g17440	Archeaplastidia I	NR	NR	development.unspecified	330.248	372.002	305.997	307.035	312.676	385.479	312.469	342.437	233.637	355.024	338.256	275.931	347.324	377.172	503.374	368.528	381.345	320.174
At5g17600	Archeaplastidia I	0.000167488	4	protein.degradation.ubiquitin.E3.RING	325.188	289.795	243.809	239.664	234.691	183.755	90.1142	117.289	164.052	140.337	130.719	164.202	145.273	219.358	218.88	315.889	230.99	222.784
At5g17650	Specific	NR	NR	not assigned.no ontology	557.843	597.339	778.976	528.913	725.567	682.615	563.101	593.883	713.367	466.513	500.671	510.778	613.391	585.1	676.928	610.213	500.313	686.78
At5g17560	Prokaryotic	NR	NR	protein.synthesis.ribosome biogenesis	2467.43	2438.47	2169.56	2607.79	2603.92	2312.95	2720.25	2478.24	2245.27	2651.21	2322.69	2625.53	2689.72	2239.73	2306.07	2355.78	2478.51	1959.89
At5g17610	Archeaplastidia I	NR	NR	not assigned.unknown	503.074	475.104	413.554	367.939	264.776	252.865	351.4	340.694	160.309	426.51	289.455	215.687	641.786	525.113	235.047	543.632	376.286	342.295
At5g17620	Streptophyta	NR	NR	protein.synthesis.ribosome biogenesis	315.309	357.648	401.652	364.206	343.684	453.243	394.077	354.522	528.406	371.026	356.573	544.774	457.53	381.277	503.746	390.812	397.946	424.065
At5g17570	Prokaryotic	NR	NR	signalling.G-proteins	185.015	255.626	235.625	263.863	191.902	172.476	222.646	175.65	215.939	192.061	163.408	203.154	225.547	182.188	213.575	210.07	155.992	251.759
At5g17630	Archeaplastidia II	0.0441325	18	transport.metabolite transporters at the envelope membrane	766.422	964.715	970.333	959.538	1169.83	1101.23	803.173	978.053	944.08	1459.65	1347.18	1218.31	1198.33	1283.4	1161.45	984.697	949.111	1046.51
At5g17640	Streptophyta	0.0259398	2	protein.synthesis.ribosome biogenesis	295.143	328.809	255.55	312.075	291.536	221.47	282.985	260.314	277.49	225.83	238.485	192.783	328.046	312.603	341.41	349.881	323.805	340.01
At5g16780	Archeaplastidia I	NR	NR	development.unspecified	274.945	226.565	223.883	342.944	305.257	309.654	250.878	320.845	291.419	244.601	304.9	269.832	226.612	343.148	315.157	294.061	280.183	306.568
At5g16800	Archeaplastidia I	0.0108583	4	signalling.MAP kinases	563.417	570.844	504.295	449.507	416.735	416.058	455.188	400.001	463.152	412.398	394.68	321.622	568.52	516.285	451.218	604.737	496.092	464.932
At5g16810	Archeaplastidia II	0.000411834	12	not assigned.unknown	595.087	560.077	645.239	778.114	826.397	830.05	996.773	738.473	609.88	638.568	420.593	603.979	445.232	491.289	360.938	431.841	313.234	434.777
At5g16760	Archeaplastidia I	NR	NR	signalling.phosphinositides.inositol-tetrakisphosphate 1-kinase	954.298	1003.65	1129.65	833.796	1079.53	852.228	859.949	983.644	860.525	677.31	915.838	970.954	994.938	971.367	1123.37	951.132	883.111	1125.83
At5g16840	Archeaplastidia I	NR	NR	protein.synthesis.ribosome biogenesis	1155.26	1006.49	1088.17	1288.48	1182.85	1120.74	1203.64	1167.6	1120.04	1373.83	1422.88	1480.91	1212.72	1255.85	999.47	1064.63	1317.38	1015.51
At5g16830	Archeaplastidia I	3.70728e-05	4	cell.vesicle transport	999.856	857.885	1145.5	746.388	693.027	718.712	496.013	573.346	488.418	445.045	511.475	633.594	598.279	668.655	807.508	883.015	744.679	1002.41
At5g16710	Archeaplastidia II	NR	NR	redox.ascorbate and glutathione.ascorbate	3808	4157.7	3019.52	4008.25	4547	2926.8	4206.09	4190.68	3129.96	4250.73	3982.4	3596.76	4332.61	4175.82	3322.89	4119.81	4561.35	3356.78
At5g16750	Archeaplastidia I	0.00575569	10	development.unspecified	184.273	232.338	224.978	342.524	386.673	504.904	239.01	364.827	395.221	214.533	298.188	174.648	163.15	284.171	175.949	117.761	208.733	230.955
At5g16910	Embryophyta	NR	NR	hormone metabolism.ethylene.signal transduction	385.821	424.878	260.298	329.492	390.701	385.348	378.999	426.911	399.772	392.672	394.683	324.898	467.984	374.201	315.848	404.566	366.496	335.769
At5g16930	Archeaplastidia II	0.00139237	16	protein.degradation.ubiquitin.proteasom	59.5244	41.656	83.7637	119.618	106.002	99.029	166.021	201.987	172.663	112.064	200.274	178.537	152.687	114.608	27.1225	84.1195	109.133	18.072
At5g16940	Streptophyta	0.0441325	4	protein.degradation.ubiquitin.E3.RING	312.837	337.335	336.932	368.805	371.718	299.734	260.145	306.059	271.272	243.104	232.003	319.148	289.751	318.295	264.891	344.91	355.23	319.866
At5g16970	Archeaplastidia I	0.000103647	16	transport.metabolite transporters at the envelope membrane	410.72	373.421	444.021	528.747	487.839	520.075	723.84	620.634	694.221	861.46	709.493	928.566	789.302	476.506	582.835	435.935	594.797	519.442
At5g16980	Archeaplastidia I	0.000628333	16	misc.oxidases - copper, flavone etc	38.0003	60.4851	35.9947	66.7206	64.2644	70.366	64.8014	95.7344	101.746	97.8212	84.5065	101.999	78.4663	59.0903	65.0661	39.1243	68.4467	50.1519
At5g17000	Archeaplastidia I	NR	NR	transport.metabolite transporters at the envelope membrane	103.466	88.99	147.074	95.2376	77.2077	127.012	105.943	57.6831	23.513	95.9917	55.8672	119.809	97.832	60.7885	108.382	110.927	38.5713	18.8078
At5g17010	Archeaplastidia II	0.0196038	22	transport.sugars	839.775	864.613	648.592	788.757	729.793	635.182	649.335	633.338	586.19	1017.79	1059.78	827.982	1078.51	1000.97	898.497	961.279	997.474	729.014
At5g17050	Tracheophyta	NR	NR	misc.UDP glucosyl and glucoronyl transferases	1382.01	1615.97	1093.18	1113.87	1020.56	790.802	599.104	440.713	439.007	1353.74	1296.3	838.495	1144.05	684.017	632.111	1259.91	1269.76	1016.52
At5g17070	Archeaplastidia I	NR	NR	transport.metabolite transporters at the envelope membrane	350.979	347.594	255.5	448.129	434.119	440.048	484.021	473.465	388.703	430.598	454.946	378.871	438.156	398.615	360.952	457.714	466.996	359.436
At5g17140	Viridiplantae	NR	NR	protein.degradation.cysteine protease	62.9142	63.1835	66.0458	36.6063	49.4034	124.117	60.593	45.0806	85.7933	58.4658	31.3161	77.7653	68.3358	39.0852	110.361	69.6594	64.3218	70.4028
At5g16720	Gymnospermae	NR	NR	secondary metabolism.phenylpropanoids.lignin biosynthesis.F5H	96.5891	86.1127	71.3398	96.3662	92.6531	148.854	70.1743	93.7791	123.059	76.2126	71.4302	112.021	110.353	110.879	213.521	114.926	71.9626	151.426
At5g16730	Angiospermae	NR	NR	cell.organisation	196.385	106.959	49.5763	254.635	219.358	163.726	162.14	254.559	112.901	178.144	206.202	50.2905	123.484	207.873	173.99	134.141	140.12	91.7697
At5g15980	Gymnospermae	0.00575569	14	not assigned.no ontology.pentatricopeptide (PPR) repeat-containing protein	140.335	263.106	238.16	269.524	430.493	518.499	276.071	359.896	447.435	270.9	328.627	318.753	244.342	230.123	338.575	160.622	190.41	240.502
At5g16060	Archeaplastidia I	NR	NR	cell.organisation	982.601	857.221	1024.71	982.751	754.749	768.897	833.897	803.18	992.14	973.806	799.087	718.396	1198.74	1039.41	1062.31	797.137	906.725	867.955
At5g16070	Archeaplastidia I	NR	NR	protein.folding	916.029	1106.9	1729.71	1017.24	1084.02	1263.09	983.263	961.084	1377.79	875.477	994.339	1018.23	948.308	745.004	1364.17	1086.09	739.731	1151.86
At5g15960	Specific	0.000628333	16	cell.organisation	5153.23	4712.9	5581.98	5586.27	4071.7	6141.95	22663.2	20470.5	35585.5	21171.5	18974.3	32017.3	10899.4	5785.53	8705.19	3788.79	3693.41	7345.78
At5g15930	Archeaplastidia I	NR	NR	signalling.G-proteins	794.796	843.196	777.838	714.783	568.386	605.167	865.299	762.306	813.979	738.576	694.28	678.032	658.317	672.954	641.431	670.734	541.38	719.08
At5g16000	Embryophyta	NR	NR	signalling.receptor kinases.proline extensin like	728.318	755.629	671.003	682.875	819.164	705.408	795.567	740.887	685.397	482.344	485.499	402.221	608.498	764.801	688.639	623.798	724.387	525.64
At5g16040	Archeaplastidia I	0.000167488	16	transport.misc	230.435	237.053	207.47	268.043	297.518	403.173	448.982	551.092	495.127	425.436	534.96	386.172	467.172	406.525	308.859	231.656	339.859	267.633
At5g15910	Archeaplastidia II	6.27354e-05	8	not assigned.no ontology	697.621	796.385	925.035	758.321	803.377	893.401	486.72	510.763	580.579	428.775	471.873	544.59	330.136	387.74	466.616	535.295	574.634	608.245
At5g16030	Specific	0.000167488	6	transport.metal	3011.95	2121.51	2745.55	3133.96	3707.81	3504.56	1764.8	2652.24	1924.96	719.778	971.67	786.581	1002.77	1817.59	1751.07	2146.62	2215.6	2230.4
At5g16010	Streptophyta	NR	NR	protein.degradation.cysteine protease	4677.96	3850.94	4571.3	4737.85	3986.26	4306.1	4957.45	4283.46	3914.91	4648.06	4317.49	4762.35	5200.37	3786.76	3718.73	4626.18	3945.41	3839.63
At5g16050	Archeaplastidia I	0.0108583	16	signalling.14-3-3 proteins	1909.4	1685.26	1664.24	2665.27	2298.54	2847.49	2398.99	2165.02	2596.93	2889.98	2117.83	2702.77	2005.46	1964.19	2102.16	2090.19	1968.99	2035.66
At5g15950	Archeaplastidia I	0.00139237	6	polyamine metabolism.synthesis.SAM decarboxylase	2361.65	2983.36	2944.97	2445.53	1927.83	2533.94	442.174	380.572	496.008	706.389	976.384	787.29	328.062	340.049	330.618	937.74	934.788	1123.78
At5g16100	Specific	NR	NR	stress.biotic	52.2409	42.9538	39.6599	44.5568	51.7667	150.662	78.4206	55.9658	62.5754	82.2988	36.674	111.89	39.509	69.1516	67.9539	51.5349	42.1389	91.3116
At5g16140	Prokaryotic	0.00795104	12	protein.synthesis.ribosome biogenesis	390.937	455.11	454.293	663.755	599.991	593.679	614.844	624.565	559.241	496.426	494.639	582.751	433.375	472.317	513.158	460.974	404.502	504.602
At5g16180	Viridiplantae	0.0146668	6	development.unspecified	317.013	304.206	239.812	292.084	361.133	322.6	302.796	311.177	268.685	135.939	150.022	125.384	182.596	259.876	251.753	262.824	323.417	331.789
At5g16190	Prokaryotic	NR	NR	cell wall.cellulose synthesis.cellulose synthase	81.0172	65.1751	84.4149	114.181	92.0858	74.1706	97.5809	62.1518	75.3148	115.096	110.303	168.073	113.097	100.129	120.269	48.9555	77.1519	106.253
At5g16200	Specific	0.0108583	2	protein.synthesis.ribosomal protein.prokaryotic.unknown organellar.50S subunit.unknown	296.471	245.491	304.06	146.553	150.424	98.3167	85.5944	64.6895	122.873	166.644	200.731	187.311	146.61	163.89	209.832	268.459	172.673	216.618
At5g16210	Viridiplantae	NR	NR	not assigned.unknown	215.956	156.801	182.987	272.032	273.453	229.657	256.318	288.92	184.976	235.855	287.099	197.372	228.396	338.091	247.389	244.656	289.327	306.989
At5g16220	Specific	NR	NR	not assigned.no ontology	665.807	569.927	561.287	519.589	442.785	394.512	515.895	506.832	489.666	448.98	454.166	409.989	558.152	693.301	613.309	611.884	616.234	535.809
At5g16260	Archeaplastidia I	0.0146668	6	RNA.RNA binding	399.439	434.437	496.341	399.291	444.488	487.14	362.481	331.037	392.795	311.11	315.356	399.966	311.008	318.557	497.565	399.061	397.478	391.589
At5g16270	Archeaplastidia I	0.0259398	10	DNA.synthesis/chromatin structure	383.834	544.791	323.104	588.42	710.035	600.375	383.958	584.988	449.147	333.136	490.378	277.994	360.401	486.645	239.901	414.893	502.332	274.649
At5g16280	Archeaplastidia I	NR	NR	not assigned.unknown	347.381	229.43	225.369	356.975	398.069	335.979	316.727	358.299	347.42	316.363	342.407	282.564	275.095	446.991	410.466	283.104	380.829	411.074
At5g16240	Viridiplantae	NR	NR	protein.synthesis.ribosome biogenesis	384.648	440.84	419.023	337.537	264.294	299.681	356.58	226.147	313.184	192.531	218.596	340.385	289.138	342.795	284.274	310.554	330.303	317.091
At5g16130	Archeaplastidia I	NR	NR	protein.synthesis.ribosome biogenesis	5986.47	8212.54	8319.88	7335.73	8403.06	8926.99	6635.08	8610.32	8620.35	6748.35	7719.4	7168.79	6571.28	7184.45	8021.67	6330.7	6948.58	7436.85
At5g16250	Gymnospermae	0.0339928	16	lipid metabolism.FA synthesis and FA elongation.ACP desaturase	677.625	846.383	806.097	642.194	698.464	811.574	864.163	898.598	1269.18	969.017	980.598	1770.08	765.753	800.877	996.171	792.487	643.502	790.91
At5g16110	Streptophyta	0.00139237	2	not assigned.unknown	3737.01	2849.52	2171.28	792.463	624.774	466.471	860.979	562.75	498.318	804.569	723.017	588.35	1464.39	1448.3	1331.7	2304.18	1873.05	1585.44
At5g16120	Archeaplastidia I	0.0108583	4	lipid metabolism.lipid degradation.lipases.acylglycerol lipase	961.395	994.707	1334.55	583.283	611.809	647.8	670.975	716.741	681.456	679.777	631.729	604.413	724.721	803.031	902.613	938.888	858.736	1080.1
At5g16150	Prokaryotic	NR	NR	transport.sugars	3486.93	3366.35	3715.12	3054.51	3481.04	3780.69	3434.93	3734.24	3546.41	2864.5	3253.01	2988.92	3099.56	3658.57	2832.34	3099.48	3396.89	3245.46
At5g16715	Prokaryotic	NR	NR	protein.aa activation.valine-tRNA ligase	1042.31	1264.16	1063.67	911.007	1198.58	908.022	864.779	1222.35	1241.42	1065.12	1291.32	1079.87	1028.33	1421.85	1372.31	1140.81	1677.25	1270.65
At5g15410	Archeaplastidia I	NR	NR	transport.cyclic nucleotide or calcium regulated channels	3286.96	2477.57	1526.9	1717	1734.16	1282.48	1694.64	1452.01	1278.17	1465.58	1649.7	1193.25	1953.14	1881.41	1391.48	1701.21	2224.58	1161.82
At5g15490	Prokaryotic	NR	NR	cell wall.precursor synthesis.UGD	673.06	768.418	543.986	1086.63	1188.91	953.376	947.329	971.369	788.367	964.378	1087.24	753.797	836.532	1003.54	559.261	773.734	941.851	774.537
At5g15630	Streptophyta	NR	NR	metal handling	143.882	111.489	128.453	122.444	162.554	180.698	121.579	102.587	137.16	83.1501	111.875	147.014	108.557	96.3669	71.4551	133.556	127.875	165.1
At5g15680	Archeaplastidia II	NR	NR	not assigned.unknown	457.445	455.684	337.488	215.782	335.021	420.374	323.905	363.565	276.867	302.327	413.602	357.793	293.312	559.759	328.174	271.766	457.537	390.224
At5g15710	Embryophyta	NR	NR	development.unspecified	239.644	297.727	286.742	272.232	289.467	373.392	206.621	293.344	313.549	279.724	301.195	259.18	292.164	241.861	278.705	282.601	209.177	273.373
At5g15740	Streptophyta	NR	NR	signalling.G-proteins	320.903	364.636	308.19	415.302	452.01	354.496	310.147	317.817	307.402	382.577	449.966	294.933	352.248	419.691	339.253	287.749	328.644	303.614
At5g15760	Prokaryotic	NR	NR	protein.synthesis.ribosomal protein.prokaryotic.unknown organellar	153.026	152.964	168.831	188.383	172.337	166.026	169.157	106.52	131.968	186.886	194.689	216.586	212.329	182.103	121.169	182.785	204.932	147.942
At5g15770	Archeaplastidia I	6.47348e-06	18	protein.degradation.ubiquitin.E3.SCF.FBOX	131.082	132.083	114.333	120.367	135.666	155.132	231.785	255.057	300.096	328.885	288.836	345.989	330.03	225.913	250.345	181.643	151.775	212.769
At5g15780	Tracheophyta	NR	NR	protein.degradation.ubiquitin.E3.RING	401.458	604.032	71.5691	489.497	692.444	227.1	280.207	452.917	145.747	144.088	345.5	10.257	103.093	392.011	166.261	161.433	480.584	166.196
At5g15790	Archeaplastidia II	0.0339928	24	protein.degradation.ubiquitin.E3.RING	220.233	236.567	155.796	151.742	186.833	165.301	151.317	151.597	174.196	150.214	197.123	177.956	170.499	290.274	230.287	216.365	228.083	208.223
At5g15810	Archeaplastidia I	NR	NR	RNA.regulation of transcription.unclassified	689.794	811.277	785.355	761.912	927.264	880.224	741.179	810.723	873.872	675.396	845.067	801.025	601.208	859.887	865.741	535.782	657.28	817.651
At5g15830	Streptophyta	6.47348e-06	4	RNA.regulation of transcription.bZIP transcription factor family	412.403	360.229	252.941	296.017	195.769	155.47	54.1934	34.8854	11.032	34.0286	9.68738	59.446	105.197	89.4554	87.5927	300.563	174.321	114.423
At5g15850	Archeaplastidia I	8.21308e-07	4	development.unspecified	4301.28	3466.08	3029.16	830.306	796.934	511.146	133.826	80.6486	156.538	191.78	143.509	173.63	263.327	326.748	317.694	2462.84	2119.89	1377.09
At5g15860	Archeaplastidia I	0.00575569	2	not assigned.no ontology	408.214	369.691	405.543	247.712	200.905	163.16	179.112	158.665	204.937	252.372	231.659	238.564	269.14	240.097	292.572	405.971	209.622	320.152
At5g15840	Archeaplastidia I	0.000411834	24	development.unspecified	101.363	17.3046	28.1016	6.04636	7.28371	11.0339	7.7953	6.46474	52.5973	90.9852	88.1781	109.575	91.8366	95.9278	164.647	199.969	229.688	263.801
At5g15750	Archeaplastidia I	0.00411664	14	protein.synthesis.ribosome biogenesis	624.765	873.909	647.961	933.11	1125.12	928.049	1018.53	1153.27	880.167	994.568	1071.89	710.368	821.251	814.945	631.235	621.413	768.868	634.341
At5g15640	Archeaplastidia I	0.00202616	20	transport.metabolite transporters at the mitochondrial membrane	441.922	602.274	438.093	398.904	494.79	419.066	654.424	679.367	564.494	667.148	714.761	650.115	748.348	844.384	649.439	650.089	749.595	521.875
At5g15730	Archeaplastidia I	NR	NR	signalling.receptor kinases.leucine rich repeat I	160.517	190.462	223.697	253.006	197.288	208.775	201.577	202.569	248.736	194.949	209.402	172.492	229.102	249.818	273.142	268.644	235.509	244.705
At5g15870	Viridiplantae	NR	NR	stress.biotic.PR-proteins.PR2 (endo-beta-1,3-glucanases)	306.265	342.319	268.443	197.588	199.877	212.479	155.564	178.143	172.402	216.504	342.338	141.799	209.868	245.432	198.131	249.248	283.517	106.394
At5g15880	Streptophyta	NR	NR	RNA.regulation of transcription.AtSR transcription factor family	452.254	351.109	411.845	409.079	380.903	387.325	363.247	433.429	466.142	359.468	390.391	317.956	439.027	416.513	343.52	428.12	381.08	386.122
At5g15920	Archeaplastidia I	NR	NR	cell.division	126.88	93.3293	137.696	143.512	185.245	254.931	127.719	166.103	127.883	125.483	115.802	128.339	124.928	191.662	151.328	126.477	139.72	169.603
At5g15520	Archeaplastidia I	NR	NR	protein.synthesis.ribosome biogenesis	795.89	916.609	841.878	854.785	899.116	648.955	945.034	825.788	767.092	961.921	817.671	937.695	892.984	708.296	814.888	717.223	734.857	691.562
At5g15460	Archeaplastidia I	NR	NR	protein.degradation.ubiquitin	572.432	618.464	829.04	595.467	666.051	673.05	483.842	609.708	529.452	491.696	592.049	604.615	585.691	562.228	624.348	573.42	499.809	679.195
At5g15600	Viridiplantae	0.000167488	4	development.unspecified	433.981	400.479	406.052	276.225	339.541	109.858	113.516	109.838	70.2474	109.728	85.4675	99.5474	95.8115	102.232	139.398	286.884	259.353	242.105
At5g15400	Archeaplastidia I	0.0146668	12	protein.degradation.ubiquitin	459.849	427.245	390.414	589.286	612.983	568.009	480.133	613.052	555.102	453.236	540.255	435.735	427.534	547.771	469.293	403.39	453.947	386.782
At5g15020	Archeaplastidia I	NR	NR	RNA.regulation of transcription.putative transcription regulator	128.34	139.809	150.011	137.059	96.9214	326.548	121.328	152.418	147.18	87.9294	101.663	29.1748	86.212	144.698	188.204	108.479	72.5593	207.237
At5g15090	Archeaplastidia I	0.000167488	12	transport.porins	1912.63	2115.99	2043.8	3150.23	3063.37	3365.12	2430.74	2276.47	2571.21	2273.01	2217.77	2437.49	1799.81	1861.28	1922.64	1812.17	2003.17	1794.94
At5g14970	Streptophyta	0.00575569	14	not assigned.unknown	2204.33	2106.38	2455.57	2894.77	2794.59	3404.21	2934.96	3103.7	3352.97	2820.71	2691.63	3383.4	3012.93	2504.52	2236.96	2676.6	1991.52	2358.74
At5g14910	Embryophyta	NR	NR	not assigned.no ontology	6163.26	6980.08	6794.05	5569.69	5941.76	5600.96	6291.72	7154.12	7571.38	7152.58	6777.18	7183.22	6438.04	6269.75	7132.08	6053.97	6905.96	6083.64
At5g15050	Archeaplastidia II	0.0339928	12	protein.degradation.aspartate protease	664.591	690.972	591.971	912.97	966.239	776.714	971.184	1146.45	930.148	521.355	710.714	649.889	645.782	522.921	666.932	653.79	652.661	725.88
At5g14920	Specific	NR	NR	hormone metabolism.gibberelin.induced-regulated-responsive-activated	2390.35	1505.93	936.073	1151.94	841.31	625.66	3807.5	3429	2350.45	3197.12	3055.11	1699.54	3489.38	3215.42	1651.23	2622.31	2211.64	1174.53
At5g15440	Embryophyta	NR	NR	not assigned.no ontology	448.54	405.156	268.657	392.027	547.407	320.62	285.252	264.755	295.262	250.697	246.937	368.745	261.275	272.917	292.602	281.739	261.819	421.673
At5g15450	Prokaryotic	0.0441325	8	protein.degradation.serine protease	1367.09	1582.93	1440.71	2730.07	3280.83	3340.79	1034.22	1609.23	1326.55	1142.12	1530.86	1209.95	948.965	1522.62	1242.58	1415.85	2178.94	1567.89
At5g15470	Streptophyta	NR	NR	misc.UDP glucosyl and glucoronyl transferases	206.511	236.449	193.907	289.14	257.91	253.816	198.357	256.87	214.172	206.414	270.014	202.595	210.52	233.453	205.742	254.074	251.909	184.023
At5g15510	Embryophyta	0.0259398	18	RNA.regulation of transcription.AtSR transcription factor family	41.1433	80.3948	36.3962	16.7911	47.8588	95.829	63.0726	120.218	145.008	112.826	155.56	150.798	54.2458	95.0327	161.809	65.1644	95.127	95.2212
At5g15550	Archeaplastidia I	0.00290735	14	protein.degradation	409.221	463.628	483.042	601.714	623.426	506.82	674.367	652.62	561.47	659.452	676.011	490.939	509.922	399.764	384.252	423.513	368.031	439.325
At5g15570	Archeaplastidia II	NR	NR	signalling.receptor kinases.wall associated kinase	179.731	143.989	268.225	178.722	182.633	203.864	182.32	192.725	314.724	237.38	197.137	303.448	159.955	179.124	246.792	160.807	146.737	241.645
At5g15580	Gymnospermae	NR	NR	not assigned.unknown	305.91	182.134	206.291	242.562	193.424	212.568	160.254	213.044	207.653	163.75	193.99	85.7292	261.648	364.851	290.65	261.081	290.693	242.174
At5g15610	Archeaplastidia I	NR	NR	signalling.light.COP9 signalosome	949.403	815.693	813.682	838.571	989.629	733.891	742.093	950.539	682.502	900.967	854.291	741.255	855.943	1179.47	756.72	748.204	1372.81	733.153
At5g15530	Prokaryotic	NR	NR	Co-factor and vitamine metabolism.biotin	280.622	336.203	261.751	247.191	352.624	283.024	294.033	389.577	372.413	297.3	326.213	298.399	246.923	325.953	318.158	286.815	334.149	235.57
At5g14940	Angiospermae	NR	NR	transport.peptides and oligopeptides	197.119	139.453	201.077	364.272	342.002	423.369	319.168	382.711	408.614	225.664	245.14	255.492	220.357	313.793	239.992	271.911	252.322	353.696
At5g14950	Streptophyta	NR	NR	protein.glycosylation.mannosyl-oligosaccharide 1,3-1,6-alpha-mannosidase (GMII)	374.927	334.53	364.786	381.778	321.087	400.721	442.7	321.855	420.121	379.244	391.587	454.99	410.582	411.87	317.074	467.775	365.836	382.975
At5g14960	Archeaplastidia I	0.00139237	14	RNA.regulation of transcription.E2F/DP transcription factor family	40.2522	58.5845	2.6113	106.761	110.587	157.475	218.426	161.405	195.097	114.685	105.554	86.6903	105.174	113.969	52.308	66.8186	36.9956	80.5671
At1g31680	Specific	6.27354e-05	16	No Annotation	86.6804	36.5717	19.8806	114.79	56.4787	102.408	365.964	497.967	273.584	563.714	1439.09	413.055	204.894	415.953	165.951	123.956	354.249	89.0306
At1g31660	Archeaplastidia I	3.70728e-05	12	not assigned.no ontology	473.811	585.05	676.357	857.109	878.388	708.163	927.343	962.958	806.624	741.919	860.892	711.607	474.401	509.972	459.475	386.616	523.985	460.307
At1g31650	Archeaplastidia II	NR	NR	signalling.G-proteins	453.352	491.657	435.152	437.815	492.365	499.221	422.13	433.382	463.149	448.073	482.28	544.445	411.491	534.309	578.754	519.884	488.055	466.992
At1g31770	Prokaryotic	0.0339928	4	transport.ABC transporters and multidrug resistance systems	305.746	405.861	341.738	320.193	336.924	353.572	307.982	308.057	245.562	218.065	275.438	227.029	369.787	370.712	300.157	479.043	299.986	388.807
At5g14720	Archeaplastidia II	0.0196038	2	transport.peptides and oligopeptides	587.614	501.866	450.912	363.027	427.962	400.598	278.292	368.714	484.715	246.629	432.226	332.049	326.831	557.06	560.734	482.515	633.071	621.618
At5g14880	Archeaplastidia I	0.0196038	4	transport.potassium	541.638	422.984	584.895	504.501	518.696	591.335	271.528	251.6	248.329	347.357	359.18	327.782	348.184	442.666	354.187	463.092	437.68	360.097
At5g14790	Archeaplastidia I	NR	NR	not assigned.unknown	272.399	277.687	164.445	399.832	264.072	292.372	332.788	372.728	317.392	370.942	299.707	250.465	349.014	315.441	325.723	312.029	243.528	285.806
At5g14800	Prokaryotic	0.00411664	24	transport.p- and v-ATPases	1621.46	1839.81	1627.9	1306.65	1450.06	1122.87	1381.36	1414.94	1162.69	1657.22	1588.67	1252.93	1689.21	1677.24	1622	1767.32	1699.1	1610.95
At5g14780	Archeaplastidia II	NR	NR	transport.amino acids	2700.42	1911.18	2843.92	1899.18	1352.93	2284.92	2401.97	2163.95	2255.73	2170.13	2226.61	2451.61	2336.34	2285.33	1931.58	2528.62	2416.17	1912.81
At5g14740	Prokaryotic	NR	NR	secondary metabolism.unspecified	15880.2	15842.8	32036.6	14298.8	14362.9	26391.2	13039.8	12978.9	16393.4	14681.6	15297.4	29441.1	14044.8	14908.3	30110.3	14784.4	18896.4	31200.9
At5g14760	Prokaryotic	1.19411e-05	4	stress.abiotic.heat	1182.72	1074.71	1068.21	302.491	198.706	295.901	18.5817	4.12715	22.7655	92.7629	83.3896	152.411	206.721	236.054	246.466	922.324	647.852	624.716
At5g14850	Archeaplastidia I	NR	NR	tetrapyrrole synthesis.GSA	210.96	211.445	140.048	209.435	235.98	159.187	207.776	265.319	205.726	212.967	183.96	202.527	221.679	244.406	290.138	208.501	173.21	245.962
At5g14930	Specific	NR	NR	development.unspecified	97.6428	81.7295	102.908	157.96	102.645	127.017	163.624	165.645	116.625	119.415	127.817	97.8097	128.955	121.128	232.131	136.768	112.385	125.127
At1g31710	Streptophyta	NR	NR	misc.oxidases - copper, flavone etc	867.063	709.896	674.206	1012.79	785.069	774.51	1237.96	811.818	826.232	975.734	698.052	596.395	799.898	610.774	477.359	821.18	699.724	736.29
At1g31700	Specific	NR	NR	No Annotation	219.695	236.104	143.241	247.006	137.592	169.521	202.364	235.824	178.877	122.533	210.684	126.298	121.986	138.599	172.401	179.497	187.633	156.742
At1g31690	Streptophyta	1.70575e-06	16	misc.oxidases - copper, flavone etc	335.766	283.824	263.409	485.157	444.312	544.424	2048.14	1631.91	1700.97	3467.6	3053.78	2769.63	1149.65	1077.95	1023.22	638.422	890.385	778.128
At5g35370	Gymnospermae	NR	NR	signalling.receptor kinases.S-locus glycoprotein like	76.3651	78.4055	118.614	94.8125	73.7235	134.497	109.76	49.9551	37.9865	70.1882	64.401	109.761	84.5434	56.3032	113.263	76.1789	66.3407	132.154
At5g35400	Archeaplastidia I	NR	NR	protein.aa activation.pseudouridylate synthase	95.3483	61.6045	153.54	153.307	132.706	212.488	138.383	146.283	240.081	129.5	101.941	229.696	104.058	187.249	219.712	74.0478	118.105	187.792
At5g35330	Streptophyta	0.00202616	2	RNA.regulation of transcription.methyl binding domain proteins	1552.99	1420.7	1197.08	935.892	928.935	677.423	976.273	918.027	683.073	970.308	889.126	731.252	1155.18	989.021	1030.58	1458.03	1189.77	1147.52
At5g35320	Angiospermae	NR	NR	protein.targeting.mitochondria	278.328	258.266	359.684	273.991	262.91	311.146	284.236	267.072	294.886	288.933	241.228	351.989	329.059	326.548	512.438	305.826	257.988	378.089
At5g35360	Prokaryotic	0.0196038	4	RNA.regulation of transcription.ABI3/VP1-related B3-domain-containing transcription factor family	4018.61	5053.79	5164.69	4190.17	4483.06	4526.74	3804.37	4358.58	4377.9	3916.49	4247.43	3897.87	4072.7	4559.84	4280	4403.79	4576.34	5001.13
At5g35410	Prokaryotic	NR	NR	protein.postranslational modification	91.1768	99.5302	56.9039	98.064	110.04	78.0717	70.4404	85.155	63.2014	67.4802	79.8182	25.8102	104.409	112.837	90.4573	104.449	70.2243	159.207
At5g36280	Specific	NR	NR	not assigned.unknown	31.4931	54.0015	58.736	63.8581	47.0074	47.3104	80.2628	47.4982	67.5208	47.9331	36.7638	113.262	23.8363	33.7718	72.418	64.1904	39.2395	94.1274
At5g36290	Prokaryotic	NR	NR	not assigned.unknown	1320.71	1258.77	1294.07	955.528	1047.45	1039.35	1038.45	1002.09	1016.23	1070.56	997.351	1224.82	1233.25	1258.42	1268.76	1203.91	1061.62	1120.05
At5g36220	Archeaplastidia I	NR	NR	misc.cytochrome P450	291.414	139.381	250.048	277.768	94.9874	191.46	321.803	118.535	85.7936	349.136	211.631	178.132	493.268	146.463	206.242	353.857	189.35	231.855
At5g36230	Archeaplastidia II	NR	NR	protein.synthesis.initiation	2802.52	3003.37	3242.48	2262.27	2331.38	2855.5	2791.69	2644.8	3544.8	2560.13	2557.66	3698.48	2222.92	3095.71	3141.66	2529.42	2910.41	3254.22
At5g36250	Archeaplastidia I	NR	NR	protein.postranslational modification	473.113	512.44	512.216	377.854	397.106	440.624	375.953	428.168	576.934	355.448	367.339	401.248	435.247	476.661	652.345	494.799	489.894	590.146
At1g48920	Viridiplantae	0.000628333	14	signalling.G-proteins	2286.53	3093.63	3666.32	6362.49	7109.58	10785.9	7644.68	8948.12	10492.9	5969.59	6161.98	7008.1	3903.64	3546.22	4260.33	2861.27	3010.21	4563.8
At1g48860	Prokaryotic	NR	NR	transport.phosphate	2362.58	2992.36	2271.59	2700.91	3257.31	2345.31	2644.46	2662.6	1929.31	2321.96	2304.1	1737.35	2695	2589.18	1759.44	2736.63	2361.36	1845.11
At1g48900	Archeaplastidia I	NR	NR	protein.targeting.secretory pathway.ER	838.732	863.729	776.192	1046.51	1416.01	1143.19	1077.46	1380.9	1115.7	1053.49	1316.2	919.109	919.445	1150.26	838.368	862.554	1273.19	925.263
At1g50730	Streptophyta	0.00795104	4	protein.targeting.secretory pathway.vacuole	1633.92	1775	1774.63	1725.46	1838.46	2373.97	961.856	1118.17	1608.11	871.093	1036.28	898.514	1639.69	1423.37	1665.57	2151.22	1060.73	2160.27
At1g50740	Archeaplastidia I	0.0259398	18	not assigned.unknown	747.068	669.196	673.025	590.619	544.111	537.463	850.117	718.022	820.104	1141.27	913.019	827.666	968.468	743.817	699.84	828.508	635.722	610.03
At1g29710	Specific	NR	NR	not assigned.no ontology.pentatricopeptide (PPR) repeat-containing protein	121.251	141.532	127.825	168.692	132.754	121.52	120.951	145.921	113.508	126.183	111.235	180.642	139.146	107.133	79.5762	147.805	125.895	128.787
At1g29720	Archeaplastidia I	0.000265156	4	signalling.receptor kinases.leucine rich repeat VIII.type 2	1052.01	1494.8	1190.55	624.353	847.246	789.356	307.947	524.774	399.157	504.142	570.902	542.774	713.364	733.945	788.24	825.933	1101.22	709.803
At1g31730	Viridiplantae	NR	NR	cell.vesicle transport	645.942	644.076	569.126	593.052	725.639	658.073	524.794	697.844	783.929	600.665	783.271	677.844	590.587	871.536	978.971	619.681	745.685	697.637
At5g34850	Prokaryotic	NR	NR	protein.synthesis.ribosomal protein.prokaryotic	3407.05	3520.62	2966.97	2792.18	2897.16	2081.72	2550.05	2468.04	2030.17	2645.52	2929.22	2149.62	2860.82	3055.29	2049.56	3066.53	3198.53	2435.83
At5g35100	Viridiplantae	NR	NR	cell.cycle.peptidylprolyl isomerase	1169.96	1420.27	1280.09	1396.95	1402.62	1421.33	1440.84	1361.07	1214.28	1234.34	1085.46	1302.52	1458.07	1221.78	1194.02	1537.89	1084.85	1164.76
At5g35080	Archeaplastidia I	NR	NR	hormone metabolism.brassinosteroid.synthesis-degradation.BRs.DET2	476.797	481.653	429.806	466.02	526.414	362.163	485.003	402.489	386.948	504.484	506.689	425.8	455.178	449.043	341.669	526.164	525.993	363.164
At5g35160	Archeaplastidia I	NR	NR	DNA.unspecified	1097.65	1183.51	902.341	1226.31	1284.61	1158.28	1375.4	1233.55	1087.28	1326.87	1341.59	1099.93	1306.26	1220.98	935.029	1123.09	988.689	1008.75
At5g35170	Archeaplastidia I	0.0108583	10	nucleotide metabolism.phosphotransfer and pyrophosphatases.adenylate kinase	2262.21	2450.95	2156.09	2359.17	2813.47	2408.75	2502.37	2658.16	2553.05	1975.9	1988.78	1575.47	1805.17	2060.5	2040.81	2103.03	2431.01	2138.85
At5g35200	Archeaplastidia I	NR	NR	protein.degradation.serine protease	571.919	432.184	540.935	497.12	376.071	489.551	442.898	436.639	433.056	491.829	419.571	569.891	477.03	456.933	495.994	444.513	409.845	519.218
At5g35210	Archeaplastidia I	NR	NR	protein.degradation	1155.86	1378.01	1247.86	1287.77	1471.71	1448.5	1228.16	1328.39	1610.12	1626.42	1838.45	1993.19	1310.45	1566.83	1843.47	1198.75	1887.74	1737.61
At5g35180	Viridiplantae	NR	NR	transport.amino acids	984.152	1147.02	950.076	1206.71	1409.56	1531.84	1067.07	1211.79	1349.46	1020.47	1258.36	1208.67	885.446	1155.07	1188.08	985.72	1274.58	1230.06
At5g29771	Specific	NR	NR	No Annotation	12027.6	13159.7	17819.1	11537.4	12640.6	17518.4	13116.9	13527	18711.8	14234.8	13267.9	20503.9	13173.3	13396.9	21227.2	12222.1	15546.6	19124.1
At5g30145	Specific	NR	NR	No Annotation	193.756	143.302	135.844	258.496	270.392	129.939	248.398	261.557	124.478	188.589	219.533	201.357	253.612	216.649	174.257	296.347	254.519	156.041
At5g33280	Prokaryotic	0.0441325	22	transport.unspecified anions	534.212	442.954	384.375	540.023	411.205	335.705	462.819	432.817	366.059	590.579	510.034	457.076	568.029	573.754	469.657	550.839	528.417	477.325
At5g33290	Viridiplantae	0.000942737	18	misc.UDP glucosyl and glucoronyl transferases	289.122	148.014	212.855	323.383	203.973	307.924	428.334	390.792	547.072	531.237	456.875	437.388	719.923	412.453	587.16	512.802	264.95	389.208
At5g33300	Specific	NR	NR	cell.organisation	81.4584	65.5446	62.0995	63.1212	72.9994	76.5085	106.932	124.219	108.609	65.8713	95.3046	151.375	30.9797	62.0367	199.117	84.2316	82.2641	159.395
At5g33370	Streptophyta	NR	NR	misc.GDSL-motif lipase	384.681	316.28	224.068	378.342	312.234	413.45	407.231	310.258	427.357	384.037	283.731	244.075	354.197	330.772	330.054	420.992	311.284	283.747
At5g27990	Archeaplastidia I	0.00139237	10	not assigned.unknown	825.534	862.766	791.098	1032.81	997.948	764.201	930.787	911.717	746.353	787.454	738.532	505.623	728.432	697.388	545.598	713.857	538.13	625.781
At5g28030	Prokaryotic	0.0441325	10	amino acid metabolism.synthesis.serine-glycine-cysteine group.cysteine.OASTL	82.1794	163.25	93.3255	350.014	380.431	317.689	144.33	191.441	120.743	118.065	123.042	103.547	100.057	120.208	106.79	98.2554	99.7293	118.534
At5g28020	Prokaryotic	2.13432e-05	6	amino acid metabolism.synthesis.serine-glycine-cysteine group.cysteine.OASTL	1416.77	1562.98	1115.13	1343.14	1384.4	1240.23	940.617	847.326	738.503	434.473	414.037	299.325	743.925	798.436	625.03	1139.59	801.282	727.665
At5g28050	Prokaryotic	0.00202616	2	nucleotide metabolism.deoxynucleotide metabolism.cytosine deaminase	2988.99	2805.49	2363.1	2144.35	2229.58	1387.05	1587.59	1894.35	1299.55	2324.83	2284.11	2118.08	2790.69	2619.74	2279.65	2805.76	2953.57	2240.78
At5g28150	Embryophyta	NR	NR	not assigned.unknown	720.545	783.37	714.809	692.092	735.951	691.157	700.495	723.781	821.236	757.723	768.442	868.556	773.74	653.602	538.38	713.646	586.176	850.845
At5g28910	Archeaplastidia I	0.000411834	12	misc.glutathione S transferases	47.5432	28.4058	4.12302	88.7688	32.2058	90.1768	64.1027	56.3804	59.9192	49.2005	30.9296	52.686	2.39501	12.7746	27.0648	18.8325	9.8535	10.2588
At5g29000	Archeaplastidia II	0.000411834	24	RNA.regulation of transcription.MYB domain transcription factor family	212.024	203.808	148.281	129.883	169.068	159.01	128.998	115.997	112.779	196.802	174.243	73.9667	191.241	228.067	180.766	197.819	278.058	234.707
At5g28040	Angiospermae	NR	NR	cell.organisation	321.913	366.852	381.105	421.218	394.716	335.598	409.664	276.355	354.005	413.454	260.027	430.039	415.941	363.247	439.566	460.976	234.969	421.346
At5g28060	Archeaplastidia I	NR	NR	protein.synthesis.ribosome biogenesis	5805.73	6630.04	3681.85	6782.58	6634.72	3061.23	5838.07	6482.36	3090.28	5608.33	5595.81	2962.66	5666.06	5175.94	3150.22	6225.81	5090.13	3306.95
At5g27630	Archeaplastidia I	NR	NR	protein.synthesis.ribosome biogenesis	86.2813	115.667	137.005	130.405	133.516	150.555	103.078	109.389	148.112	102.815	92.5475	158.613	129.858	114.282	163.653	112.068	102.232	181.576
At5g27650	Archeaplastidia I	NR	NR	RNA.regulation of transcription.PWWP domain protein	230.733	203.173	151.66	200.075	177.014	256.985	188.491	188.672	244.619	202.974	200.284	214.332	242.597	230.065	273.313	222.742	275.996	229.19
At5g27670	Archeaplastidia I	2.13432e-05	18	development.squamosa promoter binding like (SPL)	1395.4	1476.42	1487.29	1576.14	1709.72	1544.5	1864.15	1959.32	2071.08	2072.2	2039.24	2253.1	2186.13	1896.5	1931.25	1948.07	1645.6	1919.72
At5g27560	Prokaryotic	NR	NR	RNA.regulation of transcription.ABI3/VP1-related B3-domain-containing transcription factor family	2012.58	2190.04	2072.26	1777.88	2198.61	2140.29	1968.97	2469.78	2423.31	2095.42	2283.18	2373.82	2158.99	2430.75	2511.47	2187.82	2517.97	2206.42
At5g27710	Archeaplastidia I	0.0108583	24	cell wall.precursor synthesis.UXS	295.681	284.047	350.462	242.828	251.636	241.656	240.967	246.478	283.223	236.84	267.439	313.794	298.45	347.572	369.069	313.251	308.702	334.697
At5g27740	Archeaplastidia I	NR	NR	DNA.synthesis/chromatin structure	496.258	535.818	428.816	457.61	480.202	471.973	448.456	509.733	506.159	455.08	537.479	450.931	423.883	632.703	473.029	504.904	510.021	547.704
At5g27800	Specific	NR	NR	RNA.regulation of transcription.putative transcription regulator	52.2274	54.6006	109.477	45.0496	42.454	48.1429	69.1713	38.6424	78.9597	40.5647	35.2541	51.0934	51.2886	59.6273	108.39	60.6863	23.6366	32.552
At5g27720	Archeaplastidia I	0.00575569	18	RNA.processing.splicing	804.935	943.142	763.514	843.282	913.042	777.004	785.919	1111.44	935.706	981.264	1286.44	1174.59	979.329	973.566	897.361	933.44	875.711	823.396
At5g27840	Archeaplastidia I	NR	NR	protein.postranslational modification	595.659	758.957	649.93	511.656	620.147	626.296	600.085	539.256	561.172	562.854	581.417	618.971	523.879	490.535	558.59	544.395	573.723	628.015
At5g27750	Specific	NR	NR	protein.degradation.ubiquitin.E3.SCF.FBOX	83.806	169.824	187.613	116.72	78.6725	89.6558	91.0081	126.392	105.072	105.146	138.23	80.2862	129.86	133.729	69.1352	137.196	109.105	107.907
At5g27760	Streptophyta	0.00795104	22	not assigned.no ontology	1524.52	1249.04	1324.47	1208.63	1219.64	1422.05	1090.77	1217.28	1401.21	1394.76	1403.58	2324.73	1678.69	1452.28	2101.4	1464.54	1449	1692.27
At5g27770	Archeaplastidia I	NR	NR	protein.synthesis.ribosome biogenesis	5529.77	6468.51	6183.58	6133.23	6505.8	6138.98	6311.41	6653.63	5226.32	6085.55	5709.92	5068.2	6109.16	5675.72	5116.67	5553.91	4958.45	5493.55
At5g27820	Streptophyta	NR	NR	protein.synthesis.ribosome biogenesis	1067.37	1187.66	671.868	1200.26	1271.93	623.196	1568.17	1700.72	1119.15	1322.55	1228.87	1132.77	1045.82	963.495	957.822	1106.07	766.376	1084.78
At5g27700	Archeaplastidia I	NR	NR	protein.synthesis.ribosome biogenesis	6158.14	7146.82	7680.81	6215.53	7001.11	6419.05	7007.37	7177.38	6623.62	7046	6380.66	7311.86	6937.44	6115.09	6854.71	6762.38	6079.33	6138.52
At5g27730	Streptophyta	NR	NR	RNA.processing.splicing	540.736	628.933	619.288	517.489	427.365	582.132	575.478	481.819	829.632	475.712	482.643	507.293	514.556	641.731	729.531	605.461	647.252	695.279
At5g27830	Archeaplastidia I	0.0441325	18	not assigned.unknown	494.5	422.187	339.396	417.688	359.972	538.243	482.283	452.288	436.073	566.595	523.594	498.704	564.039	470.873	438.994	463.219	399.741	421.017
At5g27860	Archeaplastidia I	NR	NR	not assigned.unknown	108.409	99.7011	55.2733	112.002	155.162	233.242	159.688	130.642	124.905	125.9	105.608	157.182	89.1314	105.171	128.344	117.853	101.789	128.252
At5g27920	Streptophyta	NR	NR	protein.degradation.ubiquitin.E3.SCF.FBOX	202.361	222.079	323.07	131.208	154.562	205.262	187.322	191.408	256.29	142.654	152.13	250.605	167.129	150.032	249.181	172.729	176.137	170.876
At5g27930	Archeaplastidia I	0.000167488	14	protein.postranslational modification	265.009	118.758	112.074	454.675	405.234	333.923	966.541	1115.15	848.913	849.765	694.519	560.377	352.64	311.23	258.26	374.788	320.387	213.583
At5g27850	Archeaplastidia I	0.0259398	14	protein.synthesis.ribosome biogenesis	6759.77	8660.87	8985.17	8844.63	9362.3	9509.59	9442.21	10868.1	10924.3	9076.4	9166.74	9263.43	9892.45	8447.61	9843.72	7765.67	7730.99	9033.81
At5g27950	Archeaplastidia I	NR	NR	cell.organisation	333.758	345.054	301.437	375.553	380.951	422.961	326.219	411.327	455.618	256.863	289.463	438.588	230.256	335.663	457.272	353.677	368.437	495.525
At5g27970	Archeaplastidia II	NR	NR	signalling.G-proteins	383.834	460.569	372.102	471.556	510.381	548.388	455.333	494.664	549.978	347.877	551.777	498.132	376.481	440.345	418.707	425.57	459.267	474.755
At5g27620	Archeaplastidia I	0.00139237	12	cell.cycle	136.094	152.865	205.21	197.702	178.455	241.134	197.55	203.517	219.312	181.269	182.359	162.59	138.317	163.902	168.037	123.56	145.193	109.9
At5g27150	Archeaplastidia I	0.000942737	24	transport.unspecified cations	1769.13	1735.22	1773.14	1407.25	1237.44	1377.57	1251.51	985.386	1291.1	1529.63	1573.52	1872.18	1975.55	1651.46	1829.68	1838.76	1721.45	1816.09
At5g27330	Specific	NR	NR	not assigned.unknown	88.7441	108.297	135.266	133.297	226.1	256.313	110.715	282.576	210.589	146.163	171.149	125.318	113.673	85.6953	153.583	99.8375	83.5062	184.731
At5g27390	Viridiplantae	6.27354e-05	16	not assigned.unknown	196.167	248.471	215.089	383.667	476.739	398.138	401.223	554.657	447.622	510.855	540.724	481.531	307.657	380.575	342.245	217.175	282.156	280.335
At5g27400	Archeaplastidia I	0.00411664	4	not assigned.unknown	1185.21	947.677	1263.18	500.567	491.609	676.244	515.574	496.75	611.711	558.215	448.19	575.228	748.259	645.454	958.418	938.514	808.182	999.609
At5g27490	Archeaplastidia I	NR	NR	RNA.regulation of transcription.ABI3/VP1-related B3-domain-containing transcription factor family	316.054	305.445	362.47	410.529	379.331	378.331	349.916	322.395	367.127	409.7	354.883	517.477	342.401	265.365	416.912	313.486	363.978	381.523
At5g27540	Archeaplastidia I	NR	NR	signalling.G-proteins	478.798	565.524	540.416	583.707	755.321	970.41	661.565	797.142	800.394	643.006	820.327	758.212	625.719	790.557	810.385	652.931	754.126	837.948
At5g27550	Archeaplastidia I	NR	NR	cell.organisation	64.4157	103.388	79.614	95.4518	128.55	192.275	103.092	155.84	157.425	83.5262	120.733	252.489	96.7126	125.354	247.948	111.838	135.259	176.708
At5g27420	Archeaplastidia I	NR	NR	protein.degradation.ubiquitin.E3.RING	81.4852	47.6273	92.1195	56.2947	59.2201	59.0583	68.501	61.2962	140.103	97.7318	72.4937	110.324	91.5447	74.6057	148.034	73.2157	53.3077	51.7535
At5g27450	Streptophyta	NR	NR	secondary metabolism.isoprenoids.mevalonate pathway.mevalonate kinase	229.976	343.276	255.797	161.683	236.049	344.113	238.222	249.679	240.927	191.793	286.142	281.996	210.88	273.273	332.179	206.334	301.163	318.833
At5g27520	Streptophyta	NR	NR	transport.metabolite transporters at the mitochondrial membrane	232.113	139.25	65.8133	123.745	99.6669	29.3231	190.389	201.855	168.285	166.652	159.712	123.438	184.717	148.084	173.528	137.055	149.137	147.453
At5g27470	Prokaryotic	NR	NR	protein.aa activation.serine-tRNA ligase	2302.45	2486.46	2095.87	2739.39	3340.51	2960.97	2652.58	3128.18	3004.02	2548.68	3035.55	2591.12	2500.98	2878.94	2737.12	2258.63	3019.01	2309.37
At5g27350	Specific	0.0108583	4	transport.sugars	1565.64	1736.86	1504.42	1536.79	1157.75	967.195	1039.26	764.208	608.503	666.856	509.743	483.571	1567.15	1687.77	982.883	1600.85	1226.09	919.507
At5g27320	Prokaryotic	NR	NR	biodegradation of xenobiotics	90.4167	122.539	95.8396	119.248	151.244	61.0637	147.34	137.252	109.603	70.0124	80.3619	55.1401	136.372	71.9381	49.4722	129.273	75.3555	56.1277
At5g27360	Specific	3.70728e-05	6	transport.sugars	368.698	428.589	332.716	423.846	340.963	397.421	257.354	213.089	265.932	135.767	145.156	197.434	193.211	225.32	296.1	270.822	262.289	273.152
At5g27430	Archeaplastidia I	0.00139237	20	protein.targeting.secretory pathway.unspecified	711.519	704.783	585.477	727.785	581.836	559.896	659.348	620.982	602.095	768.414	732.89	829.131	903.514	792.921	835.229	799.871	694.971	673.094
At5g27380	Archeaplastidia I	0.0441325	20	RNA.regulation of transcription.chromatin remodeling factors	1462.54	1347.03	1006.76	1114.11	1033.63	990.45	1715.14	2086.72	1638.2	1469.28	1554.75	1483.19	1639.03	1663.3	1695.63	1632.57	1662.62	1428.39
At5g27410	Archeaplastidia I	NR	NR	misc.aminotransferases.aminotransferase class IV family protein	151.461	114.912	145.492	78.4917	129.029	163.778	74.3505	90.5698	126.228	71.3907	93.1952	12.3623	128.732	140.359	142.65	133.16	64.3426	99.0512
At5g27600	Archeaplastidia I	NR	NR	cell.division	168.221	129.494	233.433	193.204	124.383	299.148	184.422	150.533	242.667	166.999	108.713	283.664	202.529	151.645	380.554	171.446	136.225	335.178
At5g27280	Archeaplastidia I	0.000942737	16	RNA.regulation of transcription.unclassified	702.306	426.323	523.349	742.515	888.911	767.907	2333.26	2177.77	1886.66	1799.04	1899.75	1283.64	1756.86	1268.15	1165.66	1335.9	1005.66	1020.05
At5g27290	Viridiplantae	0.0196038	24	not assigned.unknown	1699.39	1703.33	1113.23	1147.29	1259.34	1000.9	1152.87	1170.89	954.044	1324.04	1382.05	1161	1834.79	1821.11	1053.89	2058.9	1816.34	1355.3
At5g27210	Streptophyta	NR	NR	signalling.G-proteins	236.706	258.626	205.809	255.292	237.004	307.208	273.434	235.231	267.779	211.269	189.011	256.742	205.19	202.851	257.443	231.658	206.418	236.661
At5g27010	Archeaplastidia I	NR	NR	not assigned.unknown	114.12	166.433	129.041	165.984	186.829	148.35	137.952	164.815	168.756	125.101	161.519	151.513	155.933	123.25	202.832	134.877	166.716	254.497
At5g26790	Angiospermae	NR	NR	not assigned.unknown	27.5207	47.1133	17.7989	32.3063	13.3076	51.283	76.2447	31.6305	51.8791	61.0454	49.3221	112.804	9.05606	69.6637	70.8367	37.1746	37.913	29.1852
At5g26940	Archeaplastidia I	NR	NR	DNA.unspecified	529.241	474.291	412.646	426.569	447.837	646.346	452.781	483.58	529.98	528.058	545.991	511.111	612.437	565.523	396.841	553.45	574.001	556.379
At5g26780	Prokaryotic	NR	NR	C1-metabolism.glycine hydroxymethyltransferase	901.66	937.551	705.576	1110.15	1190.99	1147.56	869.396	1150.65	787.613	942.477	1453.11	804.243	917.245	1377.45	988.86	912.21	1287.47	889.972
At5g26830	Prokaryotic	NR	NR	protein.aa activation.threonine-tRNA ligase	532.092	645.817	1406.68	739.959	870.479	2086.8	685.963	884.837	1760.71	642.781	778.206	1716.74	540.772	742.82	1534.06	590.66	696.25	1412.96
At5g26980	Archeaplastidia I	NR	NR	cell.vesicle transport	81.7553	97.9503	120.178	74.5076	99.4702	112.584	67.0708	105.24	129.824	92.8352	90.8464	137.624	115.16	105.777	175.664	144.588	80.6437	226.966
At5g27110	Archeaplastidia I	NR	NR	transport.misc	82.0006	96.161	133.014	98.9364	117.764	182.747	154.018	120.823	254.392	127.364	153.671	191.742	130.483	130.605	173.22	147.957	107.947	202.266
At5g27140	Specific	0.0196038	14	RNA.regulation of transcription.putative transcription regulator	379.567	338.057	311.147	688.271	588.326	620.931	661.054	613.592	532.947	563.911	615.088	285.248	361.162	450.248	444.325	310.344	393.838	224.712
At5g27270	Embryophyta	NR	NR	development.unspecified	295.65	302.702	311.151	343.192	386.299	283.65	263.838	435.052	410.78	325.451	370.479	411.452	281.86	438.405	405.638	329.502	463.607	423.902
At5g26910	Tracheophyta	NR	NR	misc.cytochrome P450	188.462	181.148	213.272	143.436	206.332	196.703	127.773	171.921	209.236	145.864	144.795	158.155	112.27	159.142	246.356	179.844	219.288	170.434
At5g26920	Streptophyta	NR	NR	signalling.calcium	137.325	67.2117	116.63	123.497	86.3415	191.529	103.249	102.624	126.563	85.4695	106.29	227.419	158.702	135.466	253.318	178.204	86.9417	155.338
At5g26960	Embryophyta	NR	NR	protein.degradation.ubiquitin.E3.SCF.FBOX	90.2485	76.0867	93.013	88.7402	88.091	137.373	175.596	131.703	142.602	121.979	211.554	82.8825	136.227	154.439	179.452	110.759	206.279	152.464
At5g26990	Streptophyta	NR	NR	signalling.receptor kinases.Catharanthus roseus-like RLK1	618.24	615.53	778.885	517.314	479.154	690.87	475.099	464.901	575.128	495.819	447.313	733.229	594.331	561.964	624.085	608.053	536.65	697.179
At5g26330	Viridiplantae	NR	NR	misc.plastocyanin-like	193.453	216.946	164.015	266.126	287.432	269.533	154.842	176.296	128.201	156.949	176.674	157.847	143.28	161.617	216.752	193.931	158.864	221.086
At5g26570	Archeaplastidia I	0.00202616	16	RNA.regulation of transcription.squamosa promoter binding protein family (SBP)	1121.68	1039.04	978.512	653.757	672.666	843.302	3096.09	3619.6	3726.54	3686.75	4184.41	3245.32	1903.07	2975.04	2333.78	1621.63	2573.67	1892.72
At5g26360	Archeaplastidia I	NR	NR	protein.folding	614.548	864.591	1012.17	744.546	1050.82	1146.84	645.171	979.09	1358.08	746.84	1020.15	1359.96	645.158	853.661	1551.5	691.447	828.315	1341.83
At5g26340	Prokaryotic	0.000411834	14	transport.sugars	83.1744	36.6404	47.2319	167.152	76.654	254.49	783.438	688.323	711.733	324.587	246.518	220.94	149.908	106.582	87.0854	125.815	43.6312	137.825
At5g26595	Specific	NR	NR	No Annotation	445.026	457.908	478.062	551.781	500.565	493.584	528.247	428.215	351.269	494.77	498.101	466.736	529.463	349.994	362.715	422.366	336.621	424.821
At5g26665	Specific	0.00411664	8	No Annotation	280.384	286.245	367.671	375.479	394.716	392.544	302.432	295.972	344.972	189.571	231.71	276.991	224.897	181.461	338.391	279.516	224.457	374.923
At5g26675	Specific	NR	NR	No Annotation	180.139	166.674	210.725	185.841	258.467	283.756	229.403	195.308	268.2	187.707	189.135	226.615	198.686	165.989	203.729	177.048	133.206	202.894
At5g26605	Specific	NR	NR	No Annotation	355.862	274.595	356.556	460.331	498.21	514.931	421.673	534.592	607.531	418.884	454.622	434.236	373.413	478.726	527.344	364.366	479.684	569.747
At5g26734	Specific	NR	NR	No Annotation	763.648	687.854	905.903	461.6	508.916	498.88	520.102	497.532	480.874	529.132	471.25	768.901	664.381	590.479	836.024	683.924	639.277	693.132
At5g26707	Specific	NR	NR	No Annotation	1572.6	1876.79	1541.04	1953.57	2311.72	1958.71	1703.46	2027.97	1763.37	1803.03	1961.84	1736.1	1616.41	1778.75	1718.75	1602.41	2001.48	1729.28
At5g26760	Viridiplantae	0.0108583	4	not assigned.unknown	711.825	722.047	880.213	642.414	612.634	634.334	537.288	617.603	620.011	516.02	592.671	494.938	511.586	801.867	747.747	769.881	776.226	727.134
At5g26820	Streptophyta	3.70728e-05	2	transport.metal	1615.87	1903.02	1634.77	1296.6	1448.79	1161.49	1211.35	1112.1	1103.2	1188.22	1202.21	1274.3	1392.83	1325.26	1745.43	1705.82	1834.83	1768.93
At5g26850	Archeaplastidia I	NR	NR	cell.cycle	655.369	785.556	680.844	633.371	753.827	658.34	605.91	814.46	612.653	601.355	816.278	625.058	631.849	977.665	620.978	679.501	915.272	715.497
At5g26860	Archeaplastidia II	0.0196038	14	protein.degradation.serine protease	130.484	73.5077	148.933	209.922	197.439	165.866	215.836	149.371	207.137	186.099	195.039	237.945	171.022	143.551	241.118	144.573	126.715	129.171
At5g26880	Prokaryotic	0.0339928	2	protein.postranslational modification.kinase.receptor like cytoplasmatic kinase V	2340.05	2247.15	2207.93	825.392	932.613	821.139	1750.75	1516.62	1488.69	1413.99	1730.62	1785.84	1903.26	2074.92	1739.59	2314.63	2209.7	1897.63
At5g26200	Archeaplastidia I	1.70575e-06	4	transport.metabolite transporters at the mitochondrial membrane	370.493	472.041	681.811	164.845	158.051	17.4172	14.4723	30.5869	26.0035	6.08902	7.4655	23.3251	25.5584	135.524	157.043	325.789	330.291	237.455
At5g26210	Archeaplastidia I	NR	NR	protein.synthesis.ribosome biogenesis	817.03	742.441	849.791	648.902	660.523	785.837	516.703	539.664	592.588	561.618	571.966	989.051	565.404	661.839	894.522	630.464	712.205	698.847
At5g25930	Archeaplastidia I	NR	NR	signalling.receptor kinases.leucine rich repeat XII	195.991	100.509	195.744	144.082	120.498	132.777	146.373	150.999	147.126	120.383	98.4953	181.91	156.785	173.356	260.555	200.93	144.892	175.466
At5g25840	Embryophyta	NR	NR	not assigned.unknown	504.665	501.413	603.584	488.14	423.961	491.965	415.062	460.922	518.916	597.277	441.043	448.048	533.864	421.207	421.093	494.231	402.206	503.148
At5g25890	Embryophyta	0.0339928	24	RNA.regulation of transcription.AUX/IAA family	315.559	226.403	354.573	164.526	125.605	245.227	169.519	164.192	232.24	266.839	216.7	399.825	304.513	268.634	314.182	329.362	269.01	315.334
At5g25760	Archeaplastidia I	NR	NR	protein.degradation.ubiquitin.E2	969.382	896.526	1194.08	704.62	761.551	843.81	950.534	946.611	1079.2	864.866	877.268	1198.06	978.78	899.049	1238.99	1120.7	809.254	1095.8
At5g25940	Streptophyta	0.00575569	22	development.unspecified	1113.08	911.357	915.853	950.517	893.297	672.487	913.662	840.812	1028.4	1229.6	1059.83	1056	1363.43	1222.47	1125.87	1261.1	1004.23	915.769
At5g25900	Embryophyta	NR	NR	misc.cytochrome P450	510.424	425.725	670.659	578.505	463.938	744.587	471.721	407.153	725.403	365.824	354.932	521.884	464.443	325.424	609.631	515.526	488.646	549.632
At5g25780	Archeaplastidia I	NR	NR	transport.peptides and oligopeptides	530.025	630.904	433.047	850.312	850.771	812.171	722.945	809.345	651.977	727.795	923.58	644.624	797.403	751.587	649.585	682.968	718.338	649.069
At5g26030	Prokaryotic	NR	NR	tetrapyrrole synthesis.ferrochelatase	372.55	553.379	472.033	369.6	439.681	528.968	339.787	547.875	610.731	423.242	780.321	628.353	465.746	682.952	731.181	297.623	641.287	584.421
At5g26130	Archeaplastidia I	NR	NR	stress.biotic.PR-proteins.PR1 (antifungal)	58.7497	47.8419	113.693	47.5695	50.4623	127.561	59.1769	29.8168	56.3156	51.7541	21.385	101.491	57.0943	49.8288	72.4439	73.8094	29.8593	113.762
At5g26110	Archeaplastidia I	NR	NR	protein.degradation	173.504	145.737	182.494	130.046	163.994	107.274	159.115	182.823	116.251	243.926	215.362	159.32	195.571	209.45	101.64	134.917	253.226	117.019
At5g25980	Specific	NR	NR	misc.myrosinases-lectin-jacalin	12520.4	13631.4	22191.1	14644	15353.4	23274.9	13144.5	13699	21343.6	11472.7	11621.3	16175.8	12535.2	11602.5	20395.9	14329	9542.76	23087.9
At5g26040	Archeaplastidia I	NR	NR	RNA.regulation of transcription.HDA	61.2422	58.5938	87.3082	135.386	125.983	166.149	242.96	155.823	207.099	120.276	112.297	172.648	144.14	96.5696	142.526	135.583	66.4078	155.194
At5g26180	Archeaplastidia I	NR	NR	DNA.synthesis/chromatin structure	237.149	260.419	303.335	235.255	189.611	267.85	240.243	266.114	270.548	250.078	290.789	166.101	231.331	212.617	348.022	163.983	211.353	275.605
At5g26220	Archeaplastidia I	NR	NR	transport.unspecified cations	118.983	143.868	115.476	358.753	304.185	428.534	536.948	327.413	248.951	206.546	246.128	284.334	699.603	716.92	440.339	162.113	198.776	245.639
At5g26230	Gymnospermae	0.000628333	14	not assigned.unknown	116.599	118.811	115.305	172.595	112.799	196.19	191.484	248.286	314.881	202.484	213.719	277.057	165.284	142.376	172.45	128.671	83.204	146.12
At5g26240	Prokaryotic	NR	NR	transport.unspecified anions	358.58	431.754	381.287	382.578	466.685	486.783	394.031	484.383	470.868	306.997	420.33	304.172	366.238	429.036	570.321	434.357	378.173	573.462
At5g26270	Specific	NR	NR	not assigned.no ontology	122.047	150.379	253.114	88.0603	141.711	294.331	138.837	109.452	205.209	135.934	53.0642	195.879	138.34	122.052	227.388	153.833	82.7579	270.102
At5g25490	Streptophyta	NR	NR	signalling.G-proteins	124.71	151.575	110.572	117.583	128.386	76.4481	115.906	154.001	119.358	137.695	133.377	157.313	149.286	121.636	182.049	151.478	129.082	169.974
At5g25500	Gymnospermae	NR	NR	not assigned.unknown	85.8303	79.2513	158.199	93.2602	56.49	133.358	112.488	90.1378	193.044	131.7	99.1094	233.754	93.8234	90.2725	144.187	62.1089	79.2165	126.93
At5g25520	Viridiplantae	NR	NR	RNA.regulation of transcription.putative transcription regulator	620.144	510.802	506.134	586.085	622.046	709	554.992	570.811	491.773	584.178	571.934	544.399	413.147	554.8	547.541	561.971	643.549	471.364
At5g25540	Specific	0.000103647	18	misc.UDP glucosyl and glucoronyl transferases	862.35	806.063	964.443	952.106	880.495	1157.65	1187.68	1115.2	1182.21	1340.32	1284.86	1512.2	1214.2	1153.31	1412.54	1035.05	913.745	1194.28
At5g25560	Archeaplastidia II	NR	NR	protein.degradation.ubiquitin.E3.RING	880.778	1011.5	1267.84	700.953	888.766	1080.16	815.259	1028.36	1194.48	646.451	1021.46	1134.58	750.79	1156.37	1455.92	1027.83	1228.44	1539.48
At5g25580	Archeaplastidia I	NR	NR	protein.aa activation	46.9383	64.3855	66.6167	98.9923	70.902	107.585	57.7867	97.4278	89.3732	75.9302	82.9828	102.583	38.8516	67.994	113.847	45.0009	68.2873	150.162
At5g25590	Gymnospermae	NR	NR	RNA.regulation of transcription.bZIP transcription factor family	238.973	216.564	304.416	239.962	279.399	196.828	178.604	197.439	234.777	216.636	228.406	269.498	154.721	237.287	228.456	180.998	218.982	253.735
At5g25630	Tracheophyta	0.0108583	24	development.unspecified	1292.71	1302.7	1508.36	968.988	1192.98	1261.91	794.762	1063.38	1327.42	1074.31	1232.88	1426.8	1119.97	1437.16	2097.97	1378.22	1647.12	1929.17
At5g25640	Archeaplastidia I	NR	NR	not assigned.unknown	27.2869	94.1558	106.319	60.5937	69.394	69.0051	75.8431	56.8152	120.406	42.8951	52.4233	67.9545	49.6906	48.657	110.142	91.7773	17.9003	70.6609
At5g25480	Viridiplantae	NR	NR	RNA.regulation of transcription.DNA methyltransferases	94.9921	150.175	137.81	110.693	157.244	131.622	154.677	160.442	161.696	112.675	177.808	123.87	144.76	154.963	267.809	117.546	130.745	168.577
At5g25570	Gymnospermae	0.000167488	22	not assigned.unknown	129.897	118.783	122.868	87.2141	101.268	101.792	110.64	115.143	110.122	132.254	124.653	129.73	134.367	178.642	148.185	110.148	134.941	117.013
At5g25475	Specific	NR	NR	not assigned.unknown	297.554	313.03	386.603	207.557	203.107	190.804	247.835	235.656	268.044	315.579	237.241	210.249	333.671	231.774	308.066	336.301	306.381	375.986
At5g25510	Archeaplastidia I	NR	NR	protein.postranslational modification	737.712	777.3	679.177	698.785	830.831	704.173	591.749	789.826	690.666	631.334	832.428	807.125	813.356	971.004	902.746	523.859	886.076	707.91
At5g25610	Embryophyta	0.000942737	10	stress.abiotic.drought/salt	4069.33	3827.29	3180.84	6529.28	6526.87	6420.96	6316.04	5978.82	5715.43	5640.32	5090.72	5070.5	3546.79	3827.39	3120.96	3497.37	4906.07	3517.3
At5g25770	Viridiplantae	NR	NR	stress.biotic.PR-proteins	169.067	156.063	328.83	138.041	115.09	288.243	152.682	148.33	284.838	175.357	141.75	191.542	205.149	253.103	424.386	206.584	172.889	338.277
At5g25800	Archeaplastidia I	NR	NR	RNA.processing.ribonucleases	149.701	214.056	194.482	230.039	169.087	186.548	178.987	184.324	184.371	129.559	161.704	101.929	192.735	187.71	231.094	162.381	161.113	165.368
At5g25810	Archeaplastidia I	NR	NR	RNA.regulation of transcription.AP2/EREBP, APETALA2/ethylene-responsive element binding protein family	107.619	137.56	127.639	105.875	110.322	160.154	116.537	79.1432	94.6149	74.7935	81.7006	114.022	149.15	131.898	134.956	139.314	101.487	86.9409
At5g25280	Embryophyta	0.00795104	24	signalling.calcium	4156.23	3039.54	3898.98	1103.43	741.959	1064.56	1250.11	1339.6	1326.2	1286.83	1425.22	1319.77	2776.11	2633.98	3345.52	3724.58	3531.07	3462.54
At5g25460	Streptophyta	0.00575569	4	not assigned.unknown	5633.13	5460.74	4655.2	3380.95	3033.73	2220.18	3293.61	3397.94	2378.54	2060.46	2629.42	1552.4	3238.73	4053.38	2587.91	3694.87	4282.19	2808.62
At5g25090	Viridiplantae	0.00139237	16	misc.plastocyanin-like	217.87	369.349	312.99	275.012	317.016	286.646	461.602	520.514	537.225	395.736	431.26	575.506	359.304	286.646	370.81	220.781	284.308	242.698
At5g25080	Archeaplastidia I	NR	NR	not assigned.unknown	399.479	397.581	388.946	482.216	472.177	304.915	473.578	443.593	369.086	469.469	422.54	427.964	358.341	401.542	277.688	364.826	418.293	306.822
At5g25100	Archeaplastidia I	NR	NR	DNA.unspecified	823.653	934.629	791.915	558.803	1019.07	1139.51	483.585	1015.88	1064.2	505.042	822.736	869.422	517.421	660.766	765.964	537.885	759.211	923.22
At5g25060	Archeaplastidia I	NR	NR	cell.vesicle transport	192.233	164.767	164.966	251.913	295.189	272.882	235.07	270.476	245.492	276.917	227.223	178.102	196.565	261.273	284.896	209.368	181.497	302.306
At5g25240	Specific	NR	NR	protein.degradation.aspartate protease	211.093	168.539	252.143	56.8332	111.705	158.433	47.0424	76.6223	180.093	89.9588	87.4578	175.13	197.824	141.687	370.011	120.789	158.142	298.499
At5g25270	Embryophyta	NR	NR	protein.degradation.ubiquitin.ubiquitin	223.528	197.692	219.751	159.661	164.88	266.658	178.227	183.862	338.833	148.922	160.21	335.44	196.261	272.263	407.806	265.089	196.988	338.242
At5g25210	Specific	NR	NR	not assigned.unknown	125.074	61.7408	122.335	70.285	63.0521	126.108	231.138	270.181	213.542	151.656	130.726	113.786	304.453	253.872	238.523	231.139	197.72	225.239
At5g25220	Archeaplastidia I	NR	NR	RNA.regulation of transcription.homeobox transcription factor family (HB)	583.721	530.928	360.991	514.978	485.045	437.119	454.742	250.759	305.406	376.614	520.196	381.354	527.233	524.374	411.132	460.084	496.666	405.745
At5g25170	Archeaplastidia I	NR	NR	not assigned.unknown	332.786	397.455	385.821	433.79	373.93	331.208	295.752	355.239	429.997	293.629	326.431	364.875	464.899	390.428	553.077	361.334	381.57	553.448
At5g25190	Archeaplastidia I	1.19411e-05	6	RNA.regulation of transcription.AP2/EREBP, APETALA2/ethylene-responsive element binding protein family	340.132	256.977	325.06	235.891	180.714	329.047	121.043	80.6015	184.619	58.1632	49.9233	94.5604	148.517	108.808	177.847	207.352	188.457	196.561
At5g25350	Streptophyta	0.00795104	4	protein.degradation.ubiquitin.E3.SCF.FBOX	485.386	399.374	946.383	257.644	213.201	349.124	119.474	386.054	216.309	68.9525	219.781	139.962	293.564	303.974	295.377	216.358	313.83	401.624
At5g25360	Archeaplastidia I	NR	NR	RNA.processing.RNA helicase	898.807	760.287	1127.44	765.767	877.541	959.265	875.358	1006.73	939.227	953.79	956.611	1196.08	926.095	935.328	1125.07	906.886	857.853	1124.66
At5g25440	Specific	0.0108583	20	protein.postranslational modification.kinase.receptor like cytoplasmatic kinase II	241.664	105.833	242.235	117.541	104.684	150.463	159.492	152.096	150.569	345.649	274.148	301.046	393.035	264.435	191.523	253.089	111.902	332.76
At5g25040	Streptophyta	0.00575569	20	transport.misc	389.264	377.207	418.191	333.267	370.905	351.93	489.557	543.623	512.885	664.83	706.101	420.074	498.854	673.689	405.049	509.698	654.016	551.735
At5g25070	Streptophyta	NR	NR	not assigned.no ontology	152.685	203.195	196.937	201.911	169.12	289.635	152.137	243.222	308.253	196.332	218.774	205.663	143.126	278.389	319.687	158.231	198.431	272.788
At5g25120	Angiospermae	NR	NR	misc.cytochrome P450	190.869	194.576	140.974	220.757	122.924	173.76	155.038	163.566	110.015	292.671	94.5586	144.386	234.905	168.505	56.3137	291.277	324.794	77.1175
At5g25130	Angiospermae	NR	NR	misc.cytochrome P450	72.4688	64.7179	3.10284	43.8279	20.0783	27.0768	37.1684	16.3746	21.3831	32.266	12.1197	2.05755	40.2739	39.5348	2.25762	58.5557	50.6906	19.3085
At5g25140	Angiospermae	0.000942737	4	misc.cytochrome P450	345.169	184.299	67.958	166.712	117.289	55.7006	2.55043	2.65754	1.82153	4.80024	2.64773	31.1199	53.7565	38.8507	7.79846	112.547	69.1441	43.2266
At5g25150	Archeaplastidia I	NR	NR	development.unspecified	219.662	223.439	210.738	222.955	207.648	256.291	193.673	189.981	187.85	197.655	259.489	225.582	229.08	281.446	173.534	193.432	230.683	241.782
At5g04880	Specific	0.00795104	2	not assigned.unknown	254.038	231.437	275.882	88.4868	106.868	88.9989	119.312	83.3581	111.618	105.238	112.135	140.083	136.372	160.063	149.982	222.628	180.529	211.091
At5g04820	Angiospermae	NR	NR	not assigned.no ontology	253.189	277.122	295.48	295.954	290.367	385.17	349.464	317.211	416.068	279.205	266.977	286.486	352.042	238.523	328.834	332.763	268.104	357.77
At5g04850	Archeaplastidia I	0.00795104	22	RNA.regulation of transcription.SNF7	391.62	306.198	283.076	340.107	310.462	248.409	372.631	277.693	247.269	358.29	364.4	420.508	397.52	431.757	401.801	377.74	425.325	339.572
At5g04830	Streptophyta	NR	NR	not assigned.unknown	1254.17	1211.09	1314.58	1349.05	1194.4	1204.07	1077.7	918.714	867.344	1376.47	1263.73	1278.61	1323.4	1050.11	1014.09	1386.9	1340.05	1061.68
At5g04870	Archeaplastidia I	NR	NR	signalling.calcium	282.382	287.843	222.874	240.62	281.56	250.009	212.982	286.349	222.032	268.153	294.131	146.124	313.669	416.769	297.126	288.017	258.823	267.919
At5g04890	Specific	NR	NR	stress.abiotic.heat	186.309	196.408	241.62	268.764	227.575	300.931	301.758	206.184	194.918	215.661	190.948	210.257	224.807	235.503	225.599	219.829	194.101	249.914
At5g24670	Archeaplastidia I	NR	NR	signalling.calcium	770.003	769.049	1092.21	742.93	742.022	1072.57	687.5	732.404	1106.98	696.681	792.741	773.87	778.45	930.651	1705.84	878.636	926.951	1727.26
At5g24690	Viridiplantae	1.19411e-05	24	development.unspecified	2286.69	2301.78	2773.85	1758.9	1859.96	1731.23	1600.42	1610.35	1752.08	2288.73	2020	2254.11	2093.32	2405.07	2447.93	2462.83	2538.25	2678.97
At5g24700	Specific	NR	NR	No Annotation	951.702	1131.59	714.59	507.495	587.357	619.995	320.969	568.05	563.255	305.031	864.86	615.227	451.47	947.878	564.456	599.027	967.585	810.832
At5g24710	Archeaplastidia I	NR	NR	not assigned.no ontology	583.184	595.144	491.993	526.952	565.059	572.183	497.962	547.219	576.216	566.309	496.439	504.812	395.013	508.069	650.674	475.436	612.064	567.046
At5g24800	Angiospermae	8.21308e-07	4	RNA.regulation of transcription.bZIP transcription factor family	1027.02	803.842	1167.48	638.384	581.758	703.412	422.907	390.009	465.235	379.485	343.306	356.9	425.478	440.538	624.975	842.691	622.852	838.207
At5g24830	Specific	NR	NR	protein.postranslational modification	174.504	252.206	189.82	224.829	220.73	247.138	199.612	202.17	185.897	234.366	186.841	207.081	216.175	191.364	134.686	239.655	220.72	217.796
At5g24840	Archeaplastidia I	0.00202616	12	not assigned.unknown	342.571	384.421	426.777	468.495	436.05	406.536	492.046	402.408	489.945	328.082	361.747	315.579	371.048	307.906	333.628	317.32	281.425	317.332
At5g24850	Prokaryotic	0.0108583	4	DNA.repair	339.681	511.567	280.483	265.222	343.139	198.708	119.488	129.199	114.095	166.127	138.596	182.975	165.491	185.572	107.825	286.657	308.947	182.345
At5g24870	Streptophyta	0.000411834	4	protein.degradation.ubiquitin.E3.RING	215.986	217.544	238.791	166.478	140.841	170.922	87.6604	60.9624	105.993	121.875	92.338	112.969	128.774	127.942	185.521	167.724	161.405	156.008
At5g24970	Prokaryotic	NR	NR	transport.ABC transporters and multidrug resistance systems	286.304	313.938	222.677	246.044	284.167	210.391	232.259	225.705	275.416	256.017	360.086	262.346	273.279	273.09	259.455	188.618	286.719	335.436
At5g24980	Embryophyta	0.0339928	20	secondary metabolism.isoprenoids.mevalonate pathway.phosphomevalonate kinase	183.806	227.884	117.579	211.896	153.943	175.092	220.591	182.729	230.405	218.728	222.739	264.888	277.96	198.481	334.389	215.894	187.698	212.09
At5g24890	Streptophyta	NR	NR	stress.abiotic	672.88	654.242	695.163	380.19	318.507	295.597	434.906	357.4	494.152	347.272	402.743	406.619	415.547	392.899	562.329	530.158	473.242	635.237
At5g24810	Archeaplastidia I	NR	NR	transport.ABC transporters and multidrug resistance systems	538.115	460.312	579.494	689.982	599.935	691.091	379.729	376.734	463.765	659.317	822.221	841.44	730.461	721.767	720.419	640.762	610.852	726.192
At5g24930	Archeaplastidia I	0.000167488	6	development.unspecified	6825.85	5875.11	7786.39	6456.47	6813.48	5454.43	4357.1	4302.02	4025.24	4234.89	4407.02	3281.19	3917.53	4475.57	3509.92	6081.79	6214.38	5245.24
At5g24910	Archeaplastidia I	NR	NR	misc.cytochrome P450	27.4907	31.452	50.8835	36.1748	38.1198	111.084	34.689	42.1109	98.7467	5.33903	24.4884	70.3758	71.2214	33.0236	66.9349	41.9044	33.1565	102.438
At5g67530	Archeaplastidia I	NR	NR	cell.cycle.peptidylprolyl isomerase	334.579	275.447	290.601	335.696	327.075	450.013	286.575	357.704	264.716	432.925	433.176	314.673	310.788	430.09	374.48	369.993	449.119	365.617
At5g04860	Streptophyta	0.00411664	4	not assigned.unknown	68.7413	70.9449	71.0481	53.7029	61.9843	66.4173	40.2174	62.0701	64.7385	37.2098	26.2519	35.0155	55.5255	44.3443	75.9203	68.0089	47.7308	70.0613
At5g67200	Angiospermae	NR	NR	signalling.receptor kinases.leucine rich repeat III	256.35	266.106	390.852	247.292	271.71	321.139	133.11	186.018	253.506	227.579	222.973	299.329	194.711	233.85	246.341	203.514	249.426	255.857
At5g67290	Archeaplastidia II	NR	NR	protein.degradation.cysteine protease	550.862	417.211	313.998	453.572	380.389	421.771	497.651	410.652	412.269	620.124	487.937	283.114	538.939	429.028	310.275	522.026	466.039	309.717
At5g67280	Gymnospermae	0.0339928	14	signalling.receptor kinases.DUF 26	399.257	440.158	380.016	989.364	1058.05	1118.98	875.975	917.54	875.055	926.905	881.172	865.531	538.511	623.121	509.296	399.375	536.508	493.071
At5g67300	Archeaplastidia I	NR	NR	RNA.regulation of transcription.MYB domain transcription factor family	1124.8	798.862	630.204	786.391	621.649	362.92	620.273	469.774	306.305	563.522	665.36	353.983	789.164	496.622	386.788	790.5	785.247	531.621
At5g67350	Specific	NR	NR	not assigned.unknown	272.778	240.39	267.709	273.126	210.757	237.309	157.031	141.046	191.356	189.887	168.944	283.555	194.436	155.198	225.227	216.865	127.618	223.616
At5g67360	Embryophyta	NR	NR	signalling.calcium	2048.32	2160.98	1440.24	1683.41	1933.21	1636.1	1093.79	1374.3	976.282	1259.54	1933.15	1305.43	1449.71	1875.14	994.247	1488.34	1775.28	1039.3
At5g67460	Specific	NR	NR	RNA.transcription	272.887	235.568	379.508	290.387	247.406	351.627	259.515	263.861	315.208	208.393	218.607	257.383	209.238	314.566	285.195	254.425	301.956	456.165
At5g67470	Archeaplastidia I	NR	NR	cell.organisation	348.011	360.921	283.732	339.155	371.854	397.568	308.211	376.751	423.896	364.783	433.567	402.214	370.608	440.775	485.653	375.721	370.226	387.401
At5g67420	Embryophyta	2.13432e-05	4	RNA.regulation of transcription.lateral organ boundaries gene family (AS2)	1363.13	1360.96	1340.52	1130.26	1072.92	711.037	759.671	701.214	398.348	554.438	531.426	325.293	915.863	1059.61	651.33	1293.76	1452.37	1040.41
At5g67390	Tracheophyta	1.70575e-06	10	not assigned.unknown	31.1202	52.4868	62.3986	336.876	319.403	374.714	140.602	135.249	238.852	47.2569	32.3419	86.9695	1.42402	8.1114	3.17025	25.0458	22.1937	52.5935
At5g67370	Prokaryotic	3.38877e-06	2	not assigned.unknown	3164.56	3429.72	3663.2	2456.18	2453.85	2107.4	1060.16	1108.83	1189.61	2027.55	2027.69	2074.77	2804.43	2534.54	3122.34	2919.82	3162.84	3132.17
At5g67440	Streptophyta	6.47348e-06	6	signalling.light	419.293	419.013	520.421	272.684	283.148	351.033	219.908	273.102	279.929	192.356	187.462	184.73	240.38	230.696	269.142	288.004	270.154	303.389
At5g67380	Archeaplastidia I	3.38877e-06	4	protein.postranslational modification	1181.19	1136.18	1360.89	671.44	674.767	569.694	569.74	536.065	544.312	517.306	525.862	493.955	733.558	737.026	743.386	928.805	822.779	868.847
At5g67330	Archeaplastidia I	NR	NR	transport.metal	1482.42	1524.35	1590.64	1937.36	1844.73	1780.36	1722.76	1325.4	1410.2	2156.34	1520.02	1410.52	2278.91	1624.2	1722.03	1988.37	1483.24	1816.21
At5g67320	Archeaplastidia I	NR	NR	development.unspecified	343.973	247.675	387.835	302.885	253.933	319.292	332.572	381.946	290.016	343.328	316.862	333.436	282.984	348.522	427.105	323.185	369.793	465.442
At5g67490	Archeaplastidia I	NR	NR	protein.glycosylation.beta-(1,2)-xylosyltransferase (XylT)	2057.86	1702.16	1495.56	1367.94	1129.48	927.689	1640.51	1098.37	1243.28	1849	1493.71	1591.62	2072.99	1574.91	1387.75	1909.28	1537.02	1406.59
At5g67500	Archeaplastidia I	NR	NR	transport.porins	912.645	866.701	1240.56	1120.23	1101.25	1398.6	1298.17	987.547	1443.98	1440.07	1314.67	1704.78	1114.84	1053.32	1437.25	1115.16	1103.82	1241.86
At5g67560	Archeaplastidia I	NR	NR	signalling.calcium	1952.44	1842.36	1000.35	1570.62	2128.67	1463.86	2493.56	1859.92	920.27	1370.69	1082	909.09	824.854	1786.29	590.175	1666.82	770.67	529.09
At5g67600	Tracheophyta	NR	NR	not assigned.unknown	3135.72	2993.04	4943.76	3142.34	2952.43	3108.97	2670.26	2145.83	2890.96	2848.27	2247.02	3547.48	3519.68	2629.43	4388.04	3304.69	2762.81	4431
At5g67510	Archeaplastidia I	NR	NR	protein.synthesis.ribosome biogenesis	2551.17	3292.53	3838.62	3462.48	3324.91	3815.83	3357.92	3763.36	3775.57	3564.21	3593.94	4622.17	3178.56	2877.14	4043.53	2433.99	2716.39	3564.44
At5g67590	Archeaplastidia I	NR	NR	mitochondrial electron transport / ATP synthesis.NADH-DH (type I).localisation not clear	3241.89	3368.95	2331.02	3033.3	3033.56	2450.42	3487.96	3517.41	2287.33	3358.94	2771.34	2793.22	3467.99	3066.38	2391.4	3467.24	3146.23	2373.77
At5g67580	Archeaplastidia I	NR	NR	RNA.regulation of transcription.MYB-related transcription factor family	318.913	327.261	301.64	356.88	402.406	241.589	353.572	395.479	257.267	335.48	345.508	234.482	317.672	361.689	215.445	362.731	353.549	253.825
At5g67480	Embryophyta	0.000103647	20	protein.degradation.ubiquitin.E3.BTB/POZ Cullin3.BTB/POZ	688.539	450.554	633.527	357.224	291.836	428.966	1221.89	1123.23	1317.97	1244.89	1091.01	1240.56	1417.1	1371.71	2047.38	1065.24	1065.01	1477.67
At5g67630	Archeaplastidia I	NR	NR	protein.postranslational modification	101.836	117.941	187.238	137.927	178.568	231.248	159.93	159.904	211.914	138.755	157.648	198.705	108.685	129.118	168.164	96.5042	97.9754	174.99
At5g66960	Gymnospermae	NR	NR	protein.degradation.serine protease	63.3837	43.0333	13.7348	70.8749	44.516	76.5442	59.4154	52.1572	91.4391	54.4893	38.5613	8.60311	43.8049	39.125	30.965	32.6398	25.0207	73.1958
At5g67050	Viridiplantae	0.0339928	2	signalling.light	88.2876	88.3227	68.4439	75.4459	81.2608	111.721	46.5621	74.326	45.0512	75.5043	68.1718	85.7797	57.3636	78.4715	74.9604	96.357	88.5919	94.2981
At5g67030	Archeaplastidia I	8.74476e-11	8	hormone metabolism.abscisic acid.synthesis-degradation.synthesis.zeaxanthin epoxidase	4831.66	5133.08	6090.93	6940.89	7433.33	7789.38	3109.57	3545.19	2714.12	1323.23	1286.67	1188.29	824.958	993.099	874.944	2528.69	2347.47	1841.76
At5g67100	Archeaplastidia I	NR	NR	DNA.synthesis/chromatin structure	94.2596	118.472	111.258	163.442	178.771	234.315	130.439	158.735	172.426	113.522	163.336	134.086	104.797	169.007	164.409	104.854	133.211	87.86
At5g67210	Gymnospermae	0.0146668	4	not assigned.unknown	167.393	142.995	185.232	197.143	139.293	136.704	152.671	105.945	138.432	108.659	120.832	123.021	142.053	114.743	120.065	153.785	147.96	183.647
At5g67230	Streptophyta	NR	NR	misc.UDP glucosyl and glucoronyl transferases	298.088	214.463	192.432	200.132	172.56	438.429	180.294	157.921	185.469	166.274	214.722	122.03	116.02	196.847	246.886	199.104	198.961	227.196
At5g67240	Viridiplantae	NR	NR	signalling.calcium	277.804	287.443	449.637	481.216	520.261	534.831	552.872	530.301	589.182	415.281	595.697	371.515	338.665	414.5	491.044	388.882	386.325	503.6
At5g67250	Archeaplastidia I	0.00290735	4	protein.degradation.ubiquitin.E3.SCF.FBOX	910.982	876.188	752.839	535.628	579.843	490.342	485.407	483.092	548.036	456.553	546.476	602.852	525.301	685.359	667.211	695.162	750.213	664.576
At5g67260	Archeaplastidia I	0.00411664	4	cell.cycle	1276.01	1690.06	1857.37	1468.13	1599.28	1488.42	939.199	1219.96	1435.22	914.182	1219.52	1259.47	1177.94	1223.71	1361.99	1253.55	1571.56	1737.13
At5g67130	Streptophyta	NR	NR	signalling.MAP kinases	1142.69	1164.35	662.68	870.276	910.896	684.403	1156.01	1052.52	843.544	1026.26	877.521	760.448	1334.18	1391.27	895.595	1260.89	1080.76	819.434
At5g67070	Embryophyta	0.000103647	16	signalling.misc	2900.2	2688.08	2634.62	3523.21	3389.71	3445.82	3723.68	3751.82	3687.01	4415.76	4465.49	4197.08	3341.2	3351.67	3711.38	2886.91	3658.9	3444.82
At5g67160	Specific	0.0196038	8	secondary metabolism.phenylpropanoids	246.388	264.057	257.513	269.608	283.824	276.834	208.974	191.817	201.813	207.574	166.209	182.588	234.446	175.478	247.713	242.781	161.653	244.389
At5g67270	Archeaplastidia I	NR	NR	cell.organisation	106.129	100.271	176.961	166.537	125.723	287.738	168.953	286.456	324.348	145.685	131.857	196.701	95.4211	96.6934	187.427	107.709	147.685	141.032
At5g67150	Specific	NR	NR	secondary metabolism.phenylpropanoids	408.789	415.15	446.538	662.636	596.559	407.98	871.833	469.455	522.671	930.863	860.183	747.154	525.455	349.04	392.183	374.661	441.063	510.576
At5g67180	Archeaplastidia I	0.000942737	12	RNA.regulation of transcription.AP2/EREBP, APETALA2/ethylene-responsive element binding protein family	87.8852	52.415	20.5455	145.361	147.054	130.637	149.051	138.633	80.2519	118.686	108.437	91.0582	87.6193	79.9383	76.8683	69.2028	51.6782	55.1777
At5g67220	Prokaryotic	0.00290735	2	cell.vesicle transport	2193.66	2071.61	2327.37	1310.71	1376.17	1406.09	1276.98	1303.95	1386.33	1302.03	1445.73	1529.23	1965.4	1779.15	2264.47	1828.1	1800.08	2246.37
At5g66880	Viridiplantae	0.000167488	16	protein.postranslational modification	196.14	132.519	273.436	467.431	403.634	679.178	1236.14	1152.03	1507.62	841.431	806.122	1068.32	660.574	542.917	847.2	349.029	431.175	594.712
At5g66850	Embryophyta	NR	NR	signalling.MAP kinases	108.593	148.928	42.5743	111.567	104.854	55.538	82.2108	109.144	108.84	91.1352	134.747	81.1226	76.5457	157.301	89.654	80.8024	138.675	93.7272
At5g66930	Viridiplantae	0.000411834	4	protein.synthesis.ribosome biogenesis	489.861	427.699	532.56	406.263	406.109	486.352	397.397	367.561	367.832	297.16	306.535	377.249	400.123	385.44	523.984	495.408	401.667	451.946
At5g66540	Archeaplastidia I	0.00411664	14	not assigned.unknown	166.097	131.803	172.621	356.499	255.481	366.866	277.595	300.962	339.958	259.647	271.563	266.424	201.351	275.24	270.947	145.304	152.221	220.102
At5g66560	Streptophyta	NR	NR	signalling.light	379.182	299.823	282.905	325.388	321.699	376.046	352.369	339.644	293.912	303.059	275.149	305.957	321.671	283.716	293.325	327.89	266.538	308.552
At5g66440	Gymnospermae	NR	NR	not assigned.unknown	423.376	378.43	279.195	317.373	302.326	360.055	322.328	297.801	334.44	385.184	362.779	412.167	367.145	456.512	264.775	389.682	428.79	389.499
At5g66700	Archeaplastidia I	NR	NR	RNA.regulation of transcription.homeobox transcription factor family (HB)	35.7185	39.7281	75.6606	66.372	36.744	136.882	77.8626	65.3878	108.514	42.0638	25.4627	63.3203	53.7786	58.7118	166.735	66.8635	37.0889	91.3558
At5g66730	Streptophyta	0.0196038	6	RNA.regulation of transcription.C2H2 zinc finger family	381.552	401.41	342.151	351.33	390.355	444.884	302.198	293.657	388.055	280.327	271.941	232.461	373.989	347.565	331.053	347.424	357.541	345.189
At5g66740	Angiospermae	3.70728e-05	6	signalling.calcium	75.6449	87.0939	50.9563	187.31	277.978	164.375	37.9917	18.5196	46.0785	2.05866	3.44572	3.34335	3.70817	3.85766	20.082	27.9351	45.5492	75.0521
At5g66750	Prokaryotic	NR	NR	signalling.receptor kinases.wheat LRK10 like	67.5727	70.8577	102.584	113.969	103.423	128.214	96.3849	89.8028	177.368	52.1546	88.6853	154.726	39.3565	72.8029	111.974	64.1845	85.5622	112.497
At5g66770	Embryophyta	0.0259398	4	development.unspecified	169.73	177.441	111.866	92.2306	86.1326	76.6464	67.3277	87.1712	86.0272	76.126	125.253	65.2182	92.7335	95.738	51.0683	135.786	135.48	89.3031
At5g66680	Archeaplastidia I	0.00290735	18	protein.glycosylation	2368.58	2681.09	2691.27	2442.89	2912.6	2588.63	2917.23	3122.31	2740.34	3314.95	3467.02	3021.64	3037.57	3318.77	3025.88	2505.65	3067.33	2590.99
At5g66690	Embryophyta	NR	NR	misc.UDP glucosyl and glucoronyl transferases	145.27	140.906	111.488	183.861	167.194	217.663	209.505	135.04	176.259	153.941	138.651	151.953	157.855	146.615	238.513	106.11	122.152	171.286
At5g66760	Prokaryotic	NR	NR	signalling.calcium	846.455	838.627	1080.15	1030.26	1115.52	1391.24	782.682	1024.05	1240.29	931.671	1096.53	1215.7	919.394	1010.04	1537.22	791.769	915.528	1224.61
At5g66810	Streptophyta	0.0259398	4	protein.synthesis.ribosomal protein.unknown	418.509	375.886	584.256	358.509	381.111	487.944	273.622	339.969	413.403	288.786	359.315	306.893	334.162	332.747	464.582	419.71	439.942	558.975
At5g66820	Archeaplastidia I	NR	NR	not assigned.unknown	236.072	166.63	333.903	280.939	282.173	204.47	166.834	314.909	258.604	260.358	281.119	228.753	195.827	232.904	225.474	180.693	258.715	224.695
At5g66900	Specific	NR	NR	stress.biotic.receptors.CC-NBS-LRR	522.638	697.376	647.983	506.485	514.68	562.087	610.096	614.726	668.281	613.414	576.788	491.692	667.923	703.177	667.956	698.889	491.126	799.017
At5g66940	Viridiplantae	NR	NR	RNA.regulation of transcription.C2C2(Zn) DOF zinc finger family	82.5895	107.944	134.913	125.636	116.054	204.389	137.063	141.114	126.288	80.8363	79.9487	144.348	109.78	123.797	164.268	148.243	103.087	170.696
At5g66950	Embryophyta	0.00795104	20	hormone metabolism.abscisic acid.synthesis-degradation	421.868	414.654	482.78	343.966	446.967	414.951	457.58	574.501	625.716	587.617	606.971	548.798	496.08	605.068	758.956	521.14	592.26	645.76
At5g66920	Embryophyta	0.000265156	2	RNA.regulation of transcription.C2H2 zinc finger family	828.635	781.854	574.44	445.195	484.013	426	282.877	325.033	221.574	371.793	409.239	280.237	694.765	851.237	738.092	716.468	801.084	676.295
At5g66490	Specific	NR	NR	protein.degradation.ubiquitin.ubiquitin	545.01	479.647	383.387	377.636	235.475	200.961	330.323	236.567	220.468	377.081	196.323	245.141	368.512	305.507	252.755	488.026	317.382	347.868
At5g66570	Prokaryotic	NR	NR	PS.lightreaction.photosystem II.PSII polypeptide subunits	18373.9	18991.2	28952.1	18391.7	19712.9	28510.3	18296.5	19832.7	25925.8	17400.9	19538.5	25008.6	13902.7	16375.6	20309.7	16198.4	19747.6	20324.7
At5g66590	Archeaplastidia I	0.000167488	6	stress.abiotic.unspecified	590.887	402.688	370.046	428.627	335.324	360.053	397.248	303.807	310.726	228.063	231.529	192.634	211.997	200.841	231.789	357.209	254.088	287.712
At5g66410	Archeaplastidia I	NR	NR	protein.aa activation	536.477	496.155	624.331	690.639	876.122	863.79	652.015	817.328	972.037	571.773	578.181	491.188	541.156	714.081	683.663	604.629	625.027	640.1
At5g66510	Prokaryotic	NR	NR	mitochondrial electron transport / ATP synthesis.NADH-DH (type I).complex I.carbonic anhydrase	1783.51	1827.35	1528.49	1671.8	1810	1597.13	1655.1	2018.34	1649.31	2147.44	2009.36	2035.37	2005.78	2304.96	1666.18	1748.5	2276.9	1582.74
At5g66420	Streptophyta	0.000167488	16	not assigned.unknown	450.87	370.963	398.3	742.476	690.41	888.108	827.57	772.374	1064.49	826.359	847.042	899.041	577.814	609.199	657.462	500.365	519.523	562.562
At5g66055	Streptophyta	NR	NR	cell.organisation	1043.67	916.889	804.879	671.4	838.098	549.74	1072.61	1122.62	665.438	1180.32	1105.54	859.203	955.969	1143.14	671.937	760.971	1171.25	521.242
At5g66140	Archeaplastidia I	NR	NR	protein.degradation.ubiquitin.proteasom	1098.49	1089.24	1068.65	990.786	872.864	881.414	1030.82	1328.45	840.32	954.756	1193	838.575	1164.63	1119.91	975.312	1069.41	1313.94	683.418
At5g66130	Archeaplastidia I	NR	NR	DNA.synthesis/chromatin structure	135.156	116.93	141.029	210.796	199.508	288.371	227.795	190.504	240.442	158.559	139.251	215.055	158.08	144.058	274.634	150.284	119.616	255.325
At5g66030	Archeaplastidia I	NR	NR	protein.targeting.secretory pathway.golgi	678.709	343.563	512.039	370.707	366.742	330.596	462.223	485.914	521.948	373.347	458.007	433.71	451.95	567.94	629.947	732.903	582.736	669.713
At5g66290	Streptophyta	0.0259398	4	development.late embryogenesis abundant	306.558	256.436	199.079	203.341	198.199	293.756	148.312	186.362	213.706	164.114	169.149	138.092	201.286	245.84	311.34	269.577	235.707	297.392
At5g66310	Viridiplantae	NR	NR	cell.organisation	88.9205	96.0353	121.425	151.928	141.311	185.016	92.8382	137.469	117.286	85.5049	131.689	91.3085	88.9642	186.813	185.086	122.363	130.916	108.767
At5g66320	Archeaplastidia I	NR	NR	protein.degradation.subtilases	216.248	299.384	271.579	236.262	231.457	281.159	258.555	289.968	365.766	290.553	353.45	458.846	280.211	301.421	274.099	228.816	315.483	332.691
At5g66330	Embryophyta	NR	NR	transport.ABC transporters and multidrug resistance systems	150.899	147.455	122.408	109.14	126.473	101.943	89.2962	153.723	148.743	111.643	120.52	123.882	127.639	154.656	128.648	40.003	185.526	93.7079
At5g66360	Prokaryotic	NR	NR	RNA.transcription	288.729	237.701	460.374	210.246	230.406	344.291	305.7	365.762	476.329	318.652	294.992	287.166	324.521	208.364	430.512	319.233	153.771	437.617
At5g66380	Archeaplastidia I	NR	NR	transport.metabolite transporters at the mitochondrial membrane	529.826	513.589	696.369	462.121	392.666	440.119	438.334	407.231	441.829	422.555	458.704	486.41	643.652	489.71	677.441	587.769	379.484	549.429
At5g66350	Embryophyta	NR	NR	development.unspecified	71.6576	84.4627	91.6275	108.589	85.4759	134.512	114.116	96.2309	106.397	90.5878	91.9894	61.3033	103.345	105.401	110.39	90.2938	69.6323	129.413
At5g66400	Specific	6.27354e-05	12	stress.abiotic.unspecified	116.849	161.132	64.022	450.935	447.008	400.974	446.262	473.034	499.051	383.547	371.381	341.736	38.9978	89.9979	30.6465	80.0027	151.192	96.916
At5g66460	Viridiplantae	NR	NR	cell wall.degradation.mannan-xylose-arabinose-fucose	260.751	191.804	293.514	241.335	221.672	321.8	253.565	184.088	248.539	200.193	197.47	197.418	230.802	244.93	287.51	285.065	251.905	292.637
At5g66470	Prokaryotic	0.00795104	18	signalling.G-proteins	827.192	958.436	799.532	807.441	1268.78	1273.93	1061.05	1370.7	1933.66	1580.93	1500.59	2107.5	986.809	1435.17	1916.7	1001.62	1443.09	1566.18
At5g66520	Archeaplastidia I	0.0259398	24	transport.misc	230.864	266.471	200.611	253.154	225.504	233.869	192.521	217.522	206.281	259.813	253.412	196.407	242.047	235.068	222.391	268.826	286.435	277.751
At5g66530	Viridiplantae	0.000942737	18	RNA.regulation of transcription.lateral organ boundaries gene family (AS2)	3085.47	3671.88	3920.83	2894.27	4018.61	3655.59	4542.61	5930.29	5093.26	4639.09	5192.9	6407.91	4556.41	4948.76	4926.98	3718.33	4831.53	4540.02
At5g66550	Archeaplastidia I	NR	NR	secondary metabolism.phenylpropanoids	370.521	601.959	266.909	420.292	341.709	222.257	408.174	350.824	244.226	406.621	380.427	218.145	379.314	431.091	351.811	422.971	380.411	260.076
At5g66240	Archeaplastidia I	0.00411664	2	development.unspecified	2276.3	2258.09	2328.09	1579.11	1464.86	1357.09	1508.33	1289.5	1684	1699.73	1313.26	1523.51	1988.54	1911.13	1866.76	2088.17	1951.13	1898.89
At5g66040	Prokaryotic	NR	NR	development.unspecified	5085.35	3961.4	4122.91	3834.48	3489.52	2715.17	4235.87	3300.89	3116.22	4678.35	4082.49	3690.04	4510.92	3751.63	3610.52	4904.62	4675.77	3517.57
At5g66160	Viridiplantae	NR	NR	protein.degradation	339.141	298.355	279.566	291.048	288.052	231.332	305.686	224.649	266.578	214.785	261.725	251.629	312.457	357.235	332.797	349.236	279.634	318.247
At5g65870	Gymnospermae	NR	NR	development.unspecified	241.464	162.602	202.585	367.952	219.853	247.8	325.431	163.008	186.089	556.825	354.207	365.104	619.698	249.341	437.452	339.854	189.328	269.792
At5g65830	Embryophyta	NR	NR	signalling.receptor kinases.leucine rich repeat X	92.9661	108.706	115.826	148.505	119.562	166.585	119.958	90.8966	113.755	87.1466	86.9848	146.531	135.859	90.1828	150.26	140.029	87.5144	115.705
At5g65880	Streptophyta	0.0146668	16	not assigned.unknown	507.098	577.264	459.534	821.701	925.658	650.086	738.415	806.827	623.33	987.489	807.714	723.079	954.783	646.284	592.617	516.647	501.811	562.47
At5g65950	Viridiplantae	NR	NR	not assigned.unknown	1818.66	1912.51	2694.35	1276.27	1248.33	1684.04	1283.83	1219.62	1791.08	1332.24	1275.35	1641.17	1483.02	1582.05	2427.2	1716.69	1427.35	2229.37
At5g65960	Archeaplastidia I	0.00411664	2	cell.division	841.527	809.471	1028.04	579.764	667.277	691.243	599.37	681.14	657.207	567.841	695.325	623.707	751.883	826.442	832.406	833.604	741.761	838.421
At5g65910	Streptophyta	NR	NR	RNA.regulation of transcription.polycomb group (PcG)	548.265	461.611	503.845	607.344	586.774	588.358	637.191	610.188	582.56	471.992	456.325	503.032	540.539	538.292	485.061	630.864	460.365	551.625
At5g65930	Archeaplastidia I	NR	NR	cell.organisation	296.085	326.556	458.438	381.853	416.03	439.66	304.344	402.035	488.15	273.389	315.829	366.345	316.455	387.321	549.388	338.265	348.049	448.624
At5g65970	Viridiplantae	0.00139237	2	transport.unspecified cations	104.11	132.324	180.185	50.6463	44.742	16.7171	24.7735	11.8615	10.2604	26.2807	48.6415	73.7579	58.2295	102.249	119.583	99.9336	78.7131	118.637
At5g65940	Archeaplastidia I	NR	NR	amino acid metabolism.degradation.aromatic aa.tryptophan	1375.64	1106.07	1000.03	775.95	831.129	753.501	958.813	843.646	656.619	827.482	927.466	852.12	838.446	1216.51	776.161	993.951	1093.47	911.08
At5g65890	Archeaplastidia I	6.27354e-05	12	amino acid metabolism.misc	182.49	165.311	139.984	367.232	406.579	333.254	210.399	211.234	236.643	258.01	195.053	231.602	122.93	136.625	151.378	101.956	109.242	83.3618
At5g65900	Archeaplastidia I	0.000942737	12	DNA.synthesis/chromatin structure	204.832	148.749	167.091	287.36	279.617	291.191	295.623	282.365	303.242	154.973	193.633	168.659	139.711	249.161	132.348	117.102	150.397	191.025
At5g65990	Archeaplastidia I	NR	NR	transport.amino acids	1112.33	1250.35	1107.23	916.295	919.483	828.99	894.896	852.868	822.304	1288.61	1258.76	1248.81	1059.21	1000.22	868.234	999.898	1175.45	1079.53
At5g66010	Archeaplastidia I	NR	NR	protein.synthesis.ribosome biogenesis	244.631	254.703	369.998	240.119	287.99	346.349	230.801	281.428	319.275	326.56	303.708	348.594	322.088	322.403	379.772	265.534	231.299	319.273
At5g66050	Prokaryotic	0.0108583	20	stress.abiotic.touch/wounding	226.013	244.695	232.676	207.815	232.41	280.414	245.665	255.228	243.274	272.295	249.51	317.473	291.51	321.027	287.042	264.822	308.227	204.957
At5g66060	Archeaplastidia I	NR	NR	misc.oxidases - copper, flavone etc	440.728	394.785	237.964	357.328	386.096	267.37	392.792	384.296	229.464	371.632	440.591	271.392	398.537	482.116	155.613	307.986	427.063	179.57
At5g66070	Archeaplastidia I	NR	NR	protein.degradation.ubiquitin.E3.RING	172.245	132.47	237.653	265.554	221.311	420.276	397.758	322.27	337.184	267.58	221.872	312.266	346.275	267.974	303.456	256.748	223.272	278.556
At5g66180	Archeaplastidia I	0.0196038	2	misc.oxidases - copper, flavone etc	449.106	309.27	407.398	242.149	192.154	151.396	244.91	148.6	261.712	257.711	226.689	127.395	360.818	346.246	444.307	419.023	377.769	352.008
At5g66190	Prokaryotic	NR	NR	protein.degradation.cysteine protease	10061.7	8859.03	11916.5	9425.35	9051.69	10564.6	10001.7	8512.52	9656.27	11311.6	9902.78	15230.3	10344.1	10006.7	14568.8	10455.5	11731.2	12575.2
At5g66200	Archeaplastidia I	0.0196038	4	major CHO metabolism.degradation.sucrose.invertases.neutral	759.865	802.485	566.733	497.41	556.873	522.79	401.011	512.628	482.034	431.72	619.441	465.303	531.816	654.562	457.711	519.999	659.168	572.346
At5g66170	Prokaryotic	NR	NR	transport.peptides and oligopeptides	116.229	159.724	90.1515	146.088	131.66	178.633	95.3202	152.507	141.909	102.412	104.841	111.913	135.835	100.319	149.54	113.355	142.104	121.729
At5g66210	Streptophyta	0.00202616	22	signalling.phosphinositides	291.453	188.952	125.534	102.826	113.031	172.577	149.549	145.205	153.524	220.648	212.716	263.463	274.026	305.593	243.073	265.82	315.336	185.85
At5g66120	Prokaryotic	NR	NR	misc.UDP glucosyl and glucoronyl transferases	1697.61	1737.43	1427.4	2044.83	2449.04	2288.75	2456.71	2087.19	1666.56	2462.2	2018.69	1844.51	2243.19	2015.2	1441.36	1739.52	2145.07	1501.28
At5g66090	Viridiplantae	NR	NR	transport.major intrinsic proteins.PIP	659.758	702.272	888.326	849.997	670.878	1051.01	856.981	685.766	1012.44	746.688	704.703	722.739	866.052	692.443	782.704	961.826	702.512	910.276
At5g66250	Tracheophyta	0.00411664	4	DNA.unspecified	410.405	322.931	395.94	240.879	263.676	381.087	261.793	240.321	238.763	267.233	235.275	289.336	302.186	370.542	270.372	386.856	315.58	306.513
At5g65560	Gymnospermae	NR	NR	transport.misc	68.0255	77.8555	173.317	98.8066	130.412	232.433	117.712	140.45	159.999	109.081	95.689	99.9012	83.9307	53.3458	117.133	105.088	71.7748	120.944
At5g65570	Archeaplastidia I	0.0441325	16	not assigned.no ontology.pentatricopeptide (PPR) repeat-containing protein	39.2569	34.6293	30.0092	56.6436	57.464	50.2027	47.9766	66.8982	99.15	57.9498	54.3798	82.2955	55.3773	53.5866	92.5448	48.3538	35.1991	68.5708
At5g65630	Archeaplastidia I	8.21308e-07	18	development.multitarget.target of rapamycin	458.555	444.687	399.019	516.117	514.169	452.091	811.364	810.245	899.048	1057.15	1125.77	1245.1	712.382	874.69	714.05	550.861	665.492	614.18
At5g65670	Embryophyta	1.19411e-05	18	RNA.regulation of transcription.AUX/IAA family	2082.19	1731.67	1857.03	1858.86	1669.63	2006.12	2349.36	2114.09	2441.37	2475.42	2740.41	3047.46	2467.56	2529.54	2685.93	2050.31	2367.75	2381.98
At5g65660	Embryophyta	0.000167488	4	transport.misc	2602.05	2468.65	1794.23	1638.73	1276.11	1010.39	1507.85	1175.49	1070.5	966.12	730.695	629.137	1308.89	1410.8	1091.88	2031.54	2474.14	1532.25
At5g65650	Gymnospermae	NR	NR	development.unspecified	533.667	437.824	412.755	537.361	515.854	471.859	754.877	458.348	414.569	566.425	472.173	435.522	491.603	429.695	379.096	510.639	379.233	438.532
At5g65640	Angiospermae	NR	NR	RNA.regulation of transcription.basic helix-loop-helix family (bHLH)	279.046	188.747	319.456	433.338	286.591	474.887	430.402	359.575	439.582	316.872	277.638	306.482	341.945	241.212	460.385	314.157	236.971	351.422
At5g65620	Prokaryotic	NR	NR	protein.degradation	1781.56	1741.25	1510.82	1680.07	2140.28	2001.17	2062.18	2372.51	1907.68	1960	2596.27	1886.25	2116.06	2517.92	2061.16	1752.68	2363.96	1887.77
At5g65700	Embryophyta	NR	NR	development.unspecified	801.746	958.714	1103.8	691.347	709.556	879.012	601.305	601.419	893.677	658.358	773.595	938.445	726.814	896.579	1025.98	781.152	775.511	936.527
At5g65710	Specific	NR	NR	signalling.receptor kinases.leucine rich repeat XI	256.494	395.849	383.462	315.902	314.618	440.562	294.579	303.694	443.391	280.94	246.07	562.738	364.089	345.904	419.26	345.15	252.14	507.643
At5g65750	Archeaplastidia I	0.000103647	24	lipid metabolism.FA synthesis and FA elongation.acetyl CoA transacylase	356.108	387.589	348.103	282.302	249.766	341.071	235.525	233.875	337.872	327.623	350.741	448.24	510.042	471.533	485.136	458.655	499.861	429.782
At5g65760	Viridiplantae	NR	NR	protein.degradation.serine protease	632.064	446.283	530.22	441.688	520.248	456.521	623.259	564.132	431.267	689.587	623.689	545.573	613.582	756.857	490.24	650.961	695.522	564.766
At5g65770	Streptophyta	NR	NR	protein.degradation.inhibitors	168.851	97.6564	96.4932	201.903	210.82	170.404	128.361	198.312	138.42	131.847	179.018	128.098	146.617	300.759	180.419	141.023	237.263	196.678
At5g65780	Prokaryotic	0.00290735	14	Co-factor and vitamine metabolism.pantothenate.branched-chain amino acid aminotransferase	853.65	854.908	991.413	1223	1206.69	1314.69	1345.51	1250.27	1207.21	1285.99	1174.71	1245.4	1181.39	1092.7	940.988	998.177	827.356	1191.96
At5g65810	Streptophyta	NR	NR	not assigned.unknown	1112.07	844.857	835.205	1047.96	984.794	947.416	854.878	983.612	826.602	938.127	1081.78	970.319	1203.93	1223.77	1213.69	995.26	1249.99	966.97
At5g65730	Embryophyta	2.13432e-05	4	cell wall.modification	6461.31	5660.96	4840.78	3187.68	3085.99	1523.45	1643.7	1256.74	857.095	1065	1108.67	837.332	3181.02	2580.72	2236.59	3887.33	3104.37	2323.74
At5g65685	Prokaryotic	NR	NR	major CHO metabolism.synthesis.starch.starch synthase	927.639	968.796	792.987	895.351	952.399	947.644	1001.39	975.605	970.669	890.837	991.458	908.712	766.23	1003.32	906.278	861.146	909.717	715.361
At5g65720	Prokaryotic	0.0146668	8	amino acid metabolism.synthesis.serine-glycine-cysteine group.cysteine	1307.37	1534.16	1287.56	1151.76	1354.72	1657.42	920.081	1016.9	1210.82	907.68	1195.69	864.136	857.257	1181.63	1029.31	904.584	1252.82	1065.8
At5g65840	Archeaplastidia I	0.00202616	10	protein.degradation	870.901	846.154	742.112	1466.77	1353.26	1015.39	1208.07	1068.8	825.571	866.862	945.517	839.605	794.922	624.202	445.086	868.934	776.548	585.207
At5g65850	Tracheophyta	NR	NR	protein.degradation.ubiquitin.E3.SCF.FBOX	27.3537	69.849	71.3597	76.8488	90.0099	39.45	75.5459	61.896	78.2766	62.9252	82.1673	47.5009	62.7514	90.1553	60.9603	82.2456	51.1932	53.1948
At5g65860	Archeaplastidia II	0.000628333	12	cell.organisation	349.658	522.139	489.01	841.338	753.382	674.061	621.601	788.94	522.17	586.5	619.866	457.307	383.756	426.091	400.833	281.669	380.257	466.877
At5g65520	Gymnospermae	0.0441325	2	not assigned.unknown	213.478	173.22	208.926	159.04	134.222	200.094	147.339	139.741	134.307	148.42	168.325	229.49	154.653	149.378	261.661	203.177	196.172	262.821
At5g65540	Archeaplastidia I	NR	NR	signalling.light	277.204	224.943	206.187	207.305	327.939	327.229	261.5	208.673	248.723	199.142	226.97	235.786	256.327	268.275	295.148	230.261	281.947	306.384
At5g65550	Tracheophyta	NR	NR	misc.UDP glucosyl and glucoronyl transferases	52.3715	52.1408	74.3823	97.8981	72.8422	98.5549	94.2701	46.6666	133.407	42.7668	40.3504	70.0346	88.9844	92.303	108.965	107.667	71.9852	128.798
At5g65260	Archeaplastidia I	NR	NR	RNA.processing	1174.18	1168.39	855.93	1048.84	1171.68	913.142	953.525	1100.95	830.203	984.202	1146.2	709.659	950.509	1298.16	1005.66	1021.49	1470.3	1039
At5g65250	Streptophyta	0.000628333	24	protein.postranslational modification.kinase.receptor like cytoplasmatic kinase V	739.693	862.937	967.865	671.396	737.367	823.772	717.169	673.745	842.577	835.474	869.679	793.459	1016.65	884.848	880.983	968.218	888.544	984.033
At5g65280	Archeaplastidia II	NR	NR	misc.short chain dehydrogenase/reductase (SDR)	220.604	204.831	215.809	355.463	241.436	385.878	297.233	237.376	294.163	178.143	214.542	291.511	255.609	173.43	283.593	248.366	147.04	277.733
At5g65110	Archeaplastidia I	0.00139237	2	lipid metabolism.lipid degradation.beta-oxidation.acyl CoA DH	1263.67	1313.88	1240.86	758.137	722.839	692.24	723.648	802.08	704.556	762.459	781.644	553.015	926.925	1035.24	1187.77	1381.52	1264.95	1166.16
At5g65300	Specific	NR	NR	not assigned.unknown	87.5746	76.3468	171.866	90.7526	41.4108	113.446	139.449	90.186	116.705	93.9327	92.5185	75.8199	188.657	72.1292	117.882	143.37	59.7815	142.539
At5g65205	Archeaplastidia I	0.0441325	18	misc.short chain dehydrogenase/reductase (SDR)	229.714	199.52	187.468	157.625	208.607	72.7087	248.249	175.087	271.565	280.251	269.838	303.03	246.36	205.526	235.615	266.068	227.145	143.083
At5g65320	Specific	NR	NR	RNA.regulation of transcription.basic helix-loop-helix family (bHLH)	89.8995	93.9173	69.1943	99.5622	47.2298	120.297	58.2795	60.6455	132.149	89.1732	58.8765	138.309	82.606	80.3099	140.242	84.025	29.8743	106.701
At5g65410	Streptophyta	NR	NR	RNA.regulation of transcription.zf-HD	601.713	698.684	415.748	401.254	547.35	533.03	322.834	423.807	484.195	373.932	631.216	640.549	418.042	617.685	625.038	425.288	631.059	600.546
At5g65440	Viridiplantae	NR	NR	development.unspecified	391.956	459.99	302.411	349.28	464.072	404.098	301.009	403.369	415.38	336.666	423.566	309.378	368.069	565.849	506.898	426.402	395.816	505.589
At5g65450	Archeaplastidia I	0.00290735	4	transport.cyclic nucleotide or calcium regulated channels	374.373	329.511	446.316	346.467	265.885	318.372	278.983	241.265	276.641	251.905	244.86	209.04	356.335	326.677	248.886	430.309	295.574	307.817
At5g65460	Streptophyta	NR	NR	cell.organisation	208.736	220.561	318.343	308.983	373.663	466.342	282.852	297.835	418.576	171.012	255.068	302.817	221.377	284.669	317.957	220.549	308.332	350.66
At5g65470	Streptophyta	NR	NR	hormone metabolism.auxin.induced-regulated-responsive-activated	1004.59	836.86	857.289	1271.76	1332.27	1413.53	810.306	967.413	838.456	646.558	880.932	1030.07	860.566	809.664	866.033	985.172	812.804	882.461
At5g65490	Archeaplastidia I	NR	NR	not assigned.no ontology	349.138	368.73	362.734	388.843	419.604	334.906	401.753	320.461	287.5	317.964	250.961	269.514	373.296	410.515	252.773	309.339	223.309	358.747
At5g65430	Archeaplastidia I	NR	NR	signalling.14-3-3 proteins	4524.22	4237.04	4328.8	2533.85	2699.32	2085.82	2619.2	2629.54	2353.45	2903.28	2744.41	3131.37	3978.27	4008.99	3525.16	3470.16	2993.49	2870.35
At5g65390	Specific	NR	NR	development.storage proteins	1213.81	881.138	459.366	714.832	605.558	257.937	706.522	698.506	455.124	306.978	379.68	178.944	1328.1	955.037	712.42	854.898	902.63	452.39
At5g65420	Archeaplastidia I	NR	NR	cell.cycle	84.3402	85.3133	167.33	108.096	100.024	136.174	118.945	142.043	144.403	133.818	127.635	196.969	125.642	95.4829	133.748	109.597	97.3719	147.027
At5g65310	Archeaplastidia I	0.000942737	18	RNA.regulation of transcription.homeobox transcription factor family (HB)	849.97	479.096	581.127	981.024	798.186	1069.25	1659.38	1513.12	1424.55	1373.74	1372.43	1464.87	1696.98	1240.15	1443.23	998.243	1090.14	1047.09
At5g65360	Archeaplastidia I	0.000103647	16	DNA.synthesis/chromatin structure.histone	2336.03	2811.33	2958.38	3919.85	4648.67	4886.68	4417.8	5228.05	5479.17	4699	4818.37	7561.14	4408.16	3414.28	4357.63	3064.07	3256.25	3667.54
At5g65380	Gymnospermae	0.000103647	4	transport.misc	1267.33	1440.13	1665.75	691.955	684.714	603.37	320.194	239.853	291.588	419.485	274.626	368.081	442.89	405.976	534.873	660.827	548.424	600.478
At5g65480	Embryophyta	0.00411664	10	not assigned.unknown	1982.99	1768.56	2000.32	2998.9	2869.17	3874.89	3155.71	2681.57	3174.06	1878.68	1617.48	2243.63	1721.94	1744.47	1777.68	1827.01	2040.69	2289.59
At5g65240	Gymnospermae	NR	NR	signalling.receptor kinases.S-locus glycoprotein like	116.137	76.0344	107.328	94.0711	88.3606	91.3591	77.5095	83.0788	73.5316	61.8017	78.6951	70.6631	95.3115	109.381	153.265	121.738	72.1249	111.414
At5g65290	Archeaplastidia I	NR	NR	transport.peptides and oligopeptides	156.583	160.565	240.346	124.827	140.795	181.115	171.841	128.707	203.503	132.756	160.816	207.531	154.76	161.47	181.08	143.21	152.486	167.574
At5g65210	Streptophyta	0.0146668	2	protein.degradation.ubiquitin	208.556	197.874	278.623	182.274	190.396	134.712	145.03	158.327	205.159	182.551	128.743	121.193	135.056	204.446	242.224	216.258	331.402	233.08
At5g65120	Angiospermae	0.00290735	10	not assigned.unknown	89.8931	124.727	110.131	204.188	175.058	220.627	174.487	173.137	128.441	102.844	93.6239	108.917	109.174	103.87	47.0242	127.477	80.5189	125.898
At5g65220	Prokaryotic	NR	NR	protein.synthesis.ribosomal protein.prokaryotic.chloroplast.50S subunit.L29	7803.48	9248.29	11474.7	7578.69	8821.79	9464.69	8240.4	8807.18	9738.41	7968.05	8707.08	9840.39	7935.07	7208.17	11734	8733.14	7938.17	11730.2
At5g65270	Archeaplastidia I	NR	NR	transport.phosphate	1124.93	1041.34	812.219	1255.06	1262.78	844.104	1294.7	1134.45	1049.9	1115.52	1267.22	877.786	1275.52	1178.79	909.18	1110.31	1093.23	913.973
At5g65180	Viridiplantae	NR	NR	RNA.processing	261.676	236.487	324.551	300.329	274.226	297.023	249.976	245.24	271.194	248.197	229.462	180.983	227.721	274.552	265.71	154.488	191.568	302.398
At5g64950	Archeaplastidia I	NR	NR	RNA.regulation of transcription.unclassified	158.253	154.613	324.646	208.509	221.665	263.35	196.117	233.817	260.596	180.074	185.297	232.062	289.418	212.778	327.338	293.905	164.32	266.075
At5g65000	Streptophyta	0.000265156	24	transport.sugars	1007.88	958.666	1368.78	581.72	564.944	667.399	747.506	505.049	770.05	800.412	737.968	907.134	1166.84	946.251	1155.94	1273.8	1091.7	1361.36
At5g64830	Archeaplastidia I	NR	NR	cell.cell death.plants	365.075	393.704	440.804	390.918	448.219	489.041	447.976	503.069	457.56	343.331	403.875	437.524	416.51	493.592	538.458	392.595	408.826	519.829
At5g65020	Streptophyta	0.00795104	16	transport.amino acids	753.143	650.391	777.842	1287.02	1026.04	1231.9	1433.01	1194.17	1373.88	1569.87	1392.85	1140.09	819.942	872.645	867.312	866.682	1022.75	1214.06
At5g64880	Specific	NR	NR	cell.organisation	602.227	394.46	435.331	225.283	204.336	217.647	467.93	305.636	224.479	455.999	292.004	256.494	589.91	359.18	275.938	641.348	416.436	441.333
At5g65040	Streptophyta	0.000628333	24	development.unspecified	429.205	293.316	403.239	68.482	49.4604	74.5983	54.0939	27.7075	86.8023	87.1195	71.288	122.529	387.291	246.554	427.287	547.164	240.539	418.552
At5g64900	Specific	NR	NR	stress.biotic.signalling	146.669	143.399	200.899	180.304	164.361	219.007	182.597	159.77	184.782	189.059	189.069	307.279	217.302	158.046	257.912	167.065	151.735	254.525
At5g64850	Angiospermae	6.47348e-06	4	signalling.in sugar and nutrient physiology	1267.36	1362.72	1734.27	968.513	690.909	760.378	363.584	328.166	310.25	225.621	230.94	520.275	563.63	423.605	571.791	775.425	496.333	976.918
At5g64860	Prokaryotic	0.000103647	16	misc.nitrilases, nitrile lyases, berberine bridge enzymes, reticuline oxidases, troponine reductases	423.608	472.663	533.976	557.598	666.481	691.644	2237.53	2213.36	2408.51	2292.04	2211.47	2098.2	1124.72	1449.38	1281.37	741.572	962.825	934.68
At5g65050	Archeaplastidia I	NR	NR	RNA.regulation of transcription.MADS box transcription factor family	275.749	132.853	285.873	123.58	118.08	161.184	181.355	221	69.148	215.2	194.332	162.39	245.306	248.753	195.34	224.276	278.492	143.624
At5g65010	Archeaplastidia I	0.000628333	2	protein.degradation.subtilases	5282.69	7157.57	5487.9	3460.09	3185.89	2290.61	1696.46	2005.54	1108.87	1963	2549.29	1678.17	4276.46	8481.02	6269.77	4922.12	8355.08	5230.88
At5g64920	Archeaplastidia I	0.000167488	2	cell.organisation	1564.83	1423.52	1448.75	607.154	587.981	454.872	559.946	372.05	441.117	468.398	492.234	445.547	1167.23	837.747	995.004	1311.17	965.696	1243.85
At5g64960	Archeaplastidia I	NR	NR	cell.cycle	602.025	542.38	476.166	747.762	649.198	635.337	660.303	681.08	743.46	649.329	710.597	534.885	626.118	704.238	621.298	621.877	682.154	474.948
At5g64813	Streptophyta	NR	NR	signalling.G-proteins	577.932	557.061	618.32	489.643	466.734	610.351	484.459	468.389	570.494	487.374	421.809	586.959	478.81	463.481	523.054	506.478	505.94	539.779
At5g64840	Prokaryotic	1.70575e-06	6	transport.ABC transporters and multidrug resistance systems	6675.29	6236.42	6080.91	5562.59	6395.64	4882.01	1950.75	2458.01	1340.68	1260.4	1252.35	825.851	1025.72	1235.03	916.518	4032.94	3491.75	2304.15
At5g65140	Archeaplastidia II	NR	NR	stress.biotic.PR-proteins	80.5561	71.3283	74.9456	181.247	123.02	171.552	125.984	101.328	146.917	127.485	111.535	82.1926	127.943	87.4105	141.539	96.5696	83.0866	89.8342
At5g64940	Prokaryotic	7.95773e-09	6	stress.abiotic	4837.22	5233.8	5980.44	5021.74	5482.95	4058.43	2340.04	2018.03	1681.87	1246.95	1258.26	1098.93	1345.8	1626.14	1583.52	3718.97	3848.3	3053.74
At5g64970	Viridiplantae	NR	NR	transport.metabolite transporters at the mitochondrial membrane	165.456	213.136	262.898	187.856	178.025	235.13	220.159	182.35	259.87	241.131	269.824	417.963	214.987	245.24	271.893	257.263	193.903	357.971
At5g64980	Streptophyta	0.0441325	12	protein.aa activation	71.2778	132.853	140.885	143.479	119.657	121.085	117.902	162.853	142.422	87.4056	135.809	159.961	92.2567	108.456	118.326	84.1941	85.4344	96.8441
At5g64580	Streptophyta	0.00575569	14	protein.degradation.AAA type	277.683	463.334	398.064	387.815	642.259	484.168	514.146	750.068	662.879	574.619	698.357	586.617	405.991	588.492	548.515	356.217	396.143	454.157
At5g64600	Streptophyta	NR	NR	hormone metabolism.auxin.induced-regulated-responsive-activated	184.592	186.623	180.42	189.871	176.456	221.046	172.208	176.613	159.411	151.388	157.502	175.506	185.016	217.397	248.061	192.24	173.943	218.07
At5g64610	Archeaplastidia I	0.0339928	2	RNA.regulation of transcription.histone acetyltransferases	570.71	672.583	569.187	590.733	622.869	527.686	527.251	564.596	495.98	483.197	540.073	591.095	551.976	568.187	625.934	600.209	578.682	642.241
At5g64640	Embryophyta	0.000265156	16	DNA.synthesis/chromatin structure	143.785	76.6344	86.7527	196.83	179.045	120.018	202.996	261.861	150.373	255.115	244.561	218.741	175.829	199.046	162.561	88.4886	160.563	131.127
At5g64660	Viridiplantae	NR	NR	protein.degradation.ubiquitin.E3.RING	224.832	122.847	90.5367	181.591	90.0257	117.554	198.197	121.786	65.3394	196.009	135.011	174.518	211.927	180.676	137.52	180.518	164.96	176.124
At5g64680	Embryophyta	0.0108583	16	not assigned.unknown	239.056	270.23	325.793	282.65	305.857	367.576	315.147	385.278	313.239	418.375	365.915	360.586	321.329	354.052	293.623	250.842	289.643	306.632
At5g64700	Angiospermae	NR	NR	development.unspecified	150.603	186.641	58.9956	34.4583	101.943	154.944	68.0107	83.8811	142.804	111.811	89.9896	151.339	106.866	97.4498	84.9158	134.875	143.561	169.377
At5g64620	Angiospermae	NR	NR	misc.invertase/pectin methylesterase inhibitor family protein	1731.11	1569.81	1172.41	1023.38	1139.66	604.865	1552.54	1945.85	1006.04	1369.07	1657.65	1133.77	1608.13	1629.66	1045.89	1842.93	2044.9	1231.38
At5g64650	Prokaryotic	0.0339928	16	protein.synthesis.ribosomal protein.prokaryotic.unknown organellar.50S subunit.L17	323.15	374.002	233.776	396.331	399.692	356.024	482.638	498.435	376.124	595.004	488.433	301.499	591.813	434.675	368.771	364.446	371.479	280.733
At5g64560	Archeaplastidia II	NR	NR	transport.unspecified cations	331.361	351.266	208.424	328.445	362.419	264.515	478.452	446.488	490.499	415.09	427.766	389.394	448.662	439.134	534.827	443.155	473.918	449.581
At5g64670	Archeaplastidia I	8.21308e-07	16	protein.synthesis.ribosome biogenesis	393.403	321.631	368.096	601.164	573.758	621.817	652.457	662.85	716.593	897.953	775.013	798.26	586.604	543.082	610.967	337.373	488.208	464.998
At5g64740	Streptophyta	NR	NR	signalling.receptor kinases.leucine rich repeat XI	3130.36	2649.97	2231.27	3276.97	3166.88	2893.39	2856.3	2915.62	2334.97	2734.44	2917.78	1924.54	3017.28	3001.88	2343.58	2890.72	2775.21	2255.22
At5g64770	Specific	0.00411664	14	not assigned.unknown	921.463	722.668	693.754	2271.18	1832.25	2113.5	2239.11	1873.87	1910.75	2306.63	1568.47	1374.53	1398.24	1247.02	917.758	1314.3	767.294	904.068
At5g64800	Specific	0.0146668	16	development.unspecified	29.3793	21.5404	9.00965	44.1249	38.753	43.5379	39.3974	54.3119	31.6194	77.0707	76.8467	109.057	51.663	35.8378	2.30274	71.3824	25.5651	30.1889
At5g64780	Archeaplastidia I	6.27354e-05	4	not assigned.unknown	294.716	198.777	297.66	215.497	170.995	264.248	118.233	58.4662	172.954	88.1926	127.576	110.529	167.178	146.836	187.897	243.219	283.971	218.068
At5g64730	Archeaplastidia I	NR	NR	signalling.G-proteins	323.9	344.605	317.546	275.322	332.703	252.005	347.072	292.56	280.798	260.539	301.969	271.114	318.092	286.365	253.185	278.787	318.74	260.211
At5g64760	Archeaplastidia I	NR	NR	signalling.light.COP9 signalosome	269.083	239.551	233.398	359.724	287.042	344.641	325.218	291.056	367.179	317.27	288.244	426.892	238.315	361.537	327.56	252.486	284.321	348.71
At5g64816	Viridiplantae	0.0108583	18	protein.degradation.ubiquitin.E3.SCF.FBOX	621.189	747.442	778.997	651.139	753.101	774.981	874.75	844.953	724.776	968.256	994.572	995.298	1070.8	765.834	923.354	729.471	665.991	717.666
At5g64930	Streptophyta	3.38877e-06	4	protein.synthesis.ribosome biogenesis	949.168	951.982	975.868	611.466	535.739	477.731	467.293	309.058	404.44	327.615	262.854	376.87	403.841	403.478	509.125	648.048	533.158	587.037
At5g64500	Archeaplastidia II	0.0259398	2	transport.sugars	1451.94	1450.25	1525.31	1081.59	989.398	1065.77	1164.36	1118.06	1199.25	1285.01	1089.14	1146.74	1403.36	1375.93	1375.94	1536.63	1283.66	1502.12
At5g64460	Archeaplastidia I	0.000411834	4	glycolysis.cytosolic branch.phosphoglycerate mutase	2452.54	2674.91	2210.18	2216.63	2583.95	1853.44	1612.49	1950.28	1264.74	1577.42	1662.99	1514.24	2047.85	1799.07	1932.96	2401.27	2294.05	1951.03
At5g64440	Archeaplastidia I	NR	NR	development.unspecified	586.885	655.778	656.196	744.572	629.433	641.71	571.7	636.83	673.755	575.533	594.375	543.302	696.876	729.496	663.725	724.501	597.67	646.885
At5g64470	Embryophyta	NR	NR	cell.organisation	240.103	238.846	171.579	245.122	209.032	203.035	226.087	210.366	156.04	262.151	209.919	142.969	277.815	177.196	207.53	218.117	225.492	183.825
At5g64550	Tracheophyta	0.00202616	18	stress.biotic	252.985	208.505	147.016	423.319	326.935	324.898	332.447	261.016	266.833	519.204	472.482	538.542	456.794	397.631	349.121	407.998	225.872	342.226
At5g64570	Viridiplantae	0.00411664	2	development.unspecified	2549.77	1856.61	1562.06	920.689	985.896	630.863	888.653	954.165	825.77	738.126	847.598	597.106	1799.75	1953.44	1620.96	2398.16	2199.37	1602.36
At5g64140	Archeaplastidia I	0.00795104	16	protein.synthesis.ribosome biogenesis	1762.89	2230.22	2995.54	2532.02	3391.77	3359.91	2704.35	3884.93	3168.96	3487.88	3345.28	4096.27	2854.41	2907.9	3430.63	2266.48	2695.84	2811.48
At5g64080	Embryophyta	0.000411834	12	transport.p- and v-ATPases	1254.38	1443.08	1018.89	1800.07	2028.3	1584.62	1850.35	1911.34	1888.32	1775.88	1631.61	1779.07	1330.86	1379.42	956.749	1191.89	1406.78	1154.71
At5g64220	Streptophyta	0.00575569	6	RNA.regulation of transcription.AtSR transcription factor family	390.693	401.641	489.227	411.406	350.361	365.464	335.696	287.036	470.391	254.909	324.455	292.682	335.987	367.124	341.523	367.642	348.3	335.924
At5g64270	Archeaplastidia I	NR	NR	RNA.processing.splicing	1312.19	1421.31	1364.08	1108.67	1356.05	1402.33	1137.45	1316.57	1346.32	1245.49	1368.76	1040.5	1051.6	1427.62	1157.45	1145.23	1353.99	1190.78
At5g64300	Prokaryotic	NR	NR	Co-factor and vitamine metabolism.riboflavin.GTP cyclohydrolase II	1455.96	1504.53	1116.92	809.281	929.605	536.802	750.344	1034.58	772.934	1154.26	1463.96	938.276	1232.55	1600.67	984.436	1155.67	1456.8	975.256
At5g64340	Angiospermae	0.0339928	24	RNA.regulation of transcription.basic helix-loop-helix family (bHLH)	415.277	410.543	413.196	340.931	300.214	312.691	267.082	362.416	420.632	258.091	381.539	339.865	373.233	657.468	506.933	406.985	572.821	540.849
At5g64360	Specific	NR	NR	protein.degradation.ubiquitin.E3.RING	225.393	244.479	164.642	203.127	177.785	54.5222	145.4	188.609	149.639	144.306	178.291	196.737	165.779	189.825	180.869	183.581	190.819	191.073
At5g64370	Archeaplastidia I	6.47348e-06	18	misc.nitrilases, nitrile lyases, berberine bridge enzymes, reticuline oxidases, troponine reductases	535.458	425.434	436.935	529.866	487.441	622.778	659.242	655.427	648.939	772.085	801.926	793.775	724.457	668.557	660.68	536.204	489.943	702.183
At5g64390	Gymnospermae	NR	NR	development.unspecified	175.204	211.037	178.56	143.282	148.045	238.455	150.106	171.697	165.424	133.184	209.859	189.302	145.726	216.573	189.482	189.778	219.656	281.3
At5g64420	Archeaplastidia I	NR	NR	DNA.repair	297.745	387.753	547.297	304.499	450.681	552.949	315.204	452.831	572.844	301.304	374.232	371.047	306.648	451.805	654.528	245.254	331.499	541.838
At5g64380	Archeaplastidia II	NR	NR	protein.degradation.ubiquitin.E3.RING	771.698	697.693	593.442	765.338	790.561	521.629	762.968	690.824	684.036	526.289	448.179	500.729	725.493	686.555	589.527	870.408	928.68	722.983
At5g64310	Specific	0.0108583	16	cell wall.cell wall proteins.AGPs	1403.24	1562.82	1302.17	1263.9	1451.78	948.398	1506.08	1528.22	1679.89	1633.81	1897.92	2100.83	1481.74	1576.39	1591.91	1264.7	1223.64	1384.68
At5g64260	Embryophyta	NR	NR	signalling.in sugar and nutrient physiology.misc	807.232	847.676	574.172	663.06	591.424	431.336	860.844	512.476	513.548	512.685	412.332	285.909	756.241	573.352	460.199	734.624	702.335	501.242
At5g64350	Archeaplastidia I	NR	NR	protein.folding	7522.96	7743.61	9514.15	7538.43	7078.49	9591.42	8695.08	8133.15	11551.5	8914.54	8175.13	12981.7	9407.62	7794.46	13476	8542.49	7975.31	10617.2
At5g64240	Archeaplastidia I	0.00139237	6	protein.degradation	849.487	976.688	1178.1	909.061	856.185	548.975	720.202	752.215	538.605	512.175	543.614	539.998	480.835	515.985	685.897	624.541	675.146	760.789
At5g64250	Prokaryotic	NR	NR	misc.misc2	562.254	597.646	714.805	684.084	483.381	680.239	555.198	485.364	702.965	582.822	563.949	893.432	640.609	572.206	811.13	623.013	621.014	861.627
At5g64410	Streptophyta	1.62128e-07	2	transport.peptides and oligopeptides	534.967	498.982	510.277	259.152	279.612	329.665	180.238	204.293	215.357	233.89	242.326	256.45	368.163	387.273	422.916	509.683	513.246	433.444
At5g64400	Viridiplantae	0.0259398	16	protein.degradation.ubiquitin	5515.49	6076.57	4504.51	6885.98	7045.47	5683.08	6685.89	7073.66	5196.81	8723.06	9030.55	8095.84	8129.54	7041.84	5446.95	6970.61	5632	4819.54
At5g64280	Viridiplantae	0.0196038	24	transport.metabolite transporters at the mitochondrial membrane	1791.54	1857.94	1239.76	688.972	620.2	468.423	758.491	724.006	652.393	1318.54	1203.3	677.776	1703.09	1823.61	1150.66	1665.95	2121.43	1222.22
At5g64330	Streptophyta	0.000167488	14	signalling.light	295.012	216.9	290.428	552.201	539.903	726.922	651.847	813.902	741.438	499.321	564.181	575.007	464.544	474.32	519.091	374.022	350.631	468.384
At5g64290	Viridiplantae	NR	NR	transport.metabolite transporters at the mitochondrial membrane	2876.71	4062.99	3371.32	2877.09	3156.73	2896.34	2793.49	3223.6	3015.06	3331.29	3737.71	3347.36	3758.84	3819.29	3048.24	3207.88	4289.4	3056.96
At5g64480	Specific	NR	NR	cell.organisation	252.996	296.439	145.913	385.272	430.193	325.461	400.271	455.257	290.797	352.326	333.902	282.218	439.702	403.807	203.351	307.053	212.927	221.791
At5g64510	Viridiplantae	0.00575569	14	gluconeogenesis / glyoxylate cycle.malate dehydrogenase	25.8092	10.3677	57.0557	117.597	71.0004	95.2727	71.7957	84.2295	91.791	196.743	142.649	133.266	27.8875	40.8255	8.08175	8.89744	15.7077	27.4458
At5g64180	Streptophyta	0.00575569	10	signalling.G-proteins	184.766	177.039	229.064	364.281	261.779	219.273	308.415	220.559	272.565	263.967	156.951	184.581	143.009	140.621	189.606	150.457	92.5141	206.807
At5g64160	Viridiplantae	NR	NR	not assigned.unknown	308.39	274.122	402.279	289.003	272.382	390.391	314.92	348.307	372.142	420.419	303.944	471.88	306.595	341.14	451.396	324.779	344.145	420.356
At5g63840	Archeaplastidia I	0.0339928	18	misc.gluco-, galacto- and mannosidases.alpha-galactosidase	1157.85	1184.53	1099.13	1228.45	1230.03	1081.05	1265.21	1299.17	1394.73	1338.12	1508.17	1121.18	1267.81	1574.65	1327.01	1184.59	1331.15	1131.87
At5g63910	Archeaplastidia I	NR	NR	not assigned.unknown	468.838	381.069	654.742	538.793	368.41	546.491	580.72	503.004	650.009	519.369	545.631	635.511	665.17	416.839	451.607	508.408	546.469	497.698
At5g63920	Archeaplastidia I	NR	NR	protein.postranslational modification	89.2929	101.878	134.312	125.493	146.316	190.422	155.207	128.825	192.237	129.051	111.611	198.83	119.07	109.813	180.56	108.117	120.726	185.033
At5g63880	Archeaplastidia I	0.000942737	16	cell.vesicle transport	213.803	170.912	155.112	213.019	204.221	275.43	518.884	526.507	515.378	348.654	365.411	349.174	340.242	453.353	326.05	321.88	245.551	265.5
At5g63890	Prokaryotic	NR	NR	amino acid metabolism.synthesis.histidine.histidinol dehydrogenase	1308.16	1459.21	1271.27	1506.88	1525.75	1271.78	1446.3	1590.42	1299.41	1864.39	1783.68	1151	1735.77	1648.22	1330.59	1546.56	1547.52	1142.17
At5g63850	Embryophyta	0.00411664	4	transport.amino acids	1203.76	901.09	830.279	1106.79	817.775	993.769	665.755	498.133	489.801	702.548	577.282	636.447	768.26	653.795	664.976	1074.34	726.438	855.73
At5g63905	Specific	NR	NR	not assigned.unknown	118.837	76.0971	76.239	82.7844	53.7044	51.4125	67.7176	55.3253	57.8685	54.7393	30.5716	48.0398	123.469	64.543	93.8454	93.2213	60.7391	101.588
At5g63870	Archeaplastidia I	NR	NR	protein.postranslational modification	532.254	466.38	342.466	539.218	505.327	387.472	553.791	448.94	314.633	518.784	501.491	363.519	511.756	502.801	462.345	535.67	445.419	245.367
At5g63860	Archeaplastidia I	0.000265156	16	cell.division	446.574	487.446	650.524	572.059	694.973	1030.41	1186.06	1051.5	1391.45	1085.71	992.179	1331.4	734.442	730.351	907.268	656.047	709.619	888.871
At5g63930	Embryophyta	NR	NR	signalling.receptor kinases.leucine rich repeat XI	116.165	127.21	151.803	128.597	98.8795	195.827	174.308	116.57	149.968	65.1492	76.2638	141.04	130.005	118.954	188.695	118.31	102.248	222.843
At5g63940	Embryophyta	NR	NR	protein.postranslational modification.kinase.receptor like cytoplasmatic kinase VII	500.29	463.882	322.301	353.622	361.068	335.455	272.477	326.891	249.098	508.992	522.854	421.158	449.855	637.995	382.214	353.428	573.247	312.481
At5g63960	Archeaplastidia I	NR	NR	DNA.synthesis/chromatin structure	153.075	187.371	201.231	232.077	234.814	276.018	167.824	233.01	277.645	188.074	237.285	208.818	155.02	176.196	234.195	182.727	195.419	188.458
At5g63980	Archeaplastidia I	0.000167488	16	nucleotide metabolism.degradation	1472.96	1535.71	1447.52	2915.57	2448.1	2687.08	2923.89	2573.31	2836.82	2878.77	3173.23	3249.24	2223.28	1864.28	2064.53	1589.34	1955.14	2096.89
At5g64000	Archeaplastidia I	NR	NR	nucleotide metabolism.degradation	71.7309	67.0678	75.5978	69.0123	41.2877	167.742	95.8666	7.34577	86.7262	71.2787	61.4601	106.46	107.905	121.314	164.477	131.352	53.4258	137.419
At5g64010	Streptophyta	NR	NR	not assigned.unknown	107.794	105.038	159.822	117.219	161.786	154.232	133.373	120.182	172.908	125.389	157.957	195.475	119.47	162.021	156.014	137.756	189.033	187.269
At5g64030	Embryophyta	0.0108583	12	stress.abiotic.drought/salt	812.775	775.896	699.672	1021.17	1100.51	1043.46	1029.86	1149.69	922.817	923.914	1013.71	840.621	680.383	994.078	590.964	852.808	907.757	743.279
At5g64050	Prokaryotic	NR	NR	protein.aa activation.glutamate-tRNA ligase	103.98	194.248	399.428	119.172	173.467	392.193	151.011	119.544	228.01	85.8893	195.069	247.523	121.372	150.076	258.48	119.512	117.327	306.137
At5g64040	Viridiplantae	0.00795104	10	PS.lightreaction.photosystem I.PSI polypeptide subunits	14495.5	14691.6	25422.8	14923.9	15914	27058.8	15113.5	15632	25865.5	13296.7	13542.4	20065.6	9551.53	9928.76	13606.9	13444.2	12546.1	16586.3
At5g64070	Archeaplastidia I	0.0339928	4	signalling.phosphinositides.phosphatidylinositol 4-kinase	1098.63	1205.27	934.216	759.491	1047.39	995.001	843.896	797.502	578.904	696.31	900.245	541.906	735.538	1120.36	727.077	1023.44	929.899	769.393
At5g64090	Archeaplastidia I	NR	NR	not assigned.unknown	407.74	470.7	243.444	308.608	353.138	324.887	336.822	333.807	356.938	297.671	357.32	293.87	320.639	378.184	187.49	323.749	414.687	174.925
At5g64170	Streptophyta	3.7585e-07	10	not assigned.no ontology	160.69	227.058	221.956	1602.44	1733.25	1523.12	648.963	613.677	808.328	262.927	208.646	167.967	12.0337	7.04423	11.0553	13.4143	7.67098	21.1352
At5g64200	Streptophyta	0.0196038	12	RNA.RNA binding	545.513	537.375	698.317	616.329	644.931	512.638	793.337	678.07	799.258	573.895	828.461	568.549	513.573	674.737	506.907	480.348	571.685	466.62
At5g64110	Embryophyta	NR	NR	misc.peroxidases	186.976	268.186	238.689	205.406	170.775	197.476	188.903	175.739	301.811	198.292	195.122	251.829	162.255	182.649	291.835	206.013	154.705	275.413
At5g64120	Embryophyta	NR	NR	misc.peroxidases	266.406	107.054	155.59	241.72	86.7753	161.899	190.757	80.7378	52.637	166.093	100.752	105.764	260.585	213.215	234.132	234.034	177.595	143.878
At5g64130	Viridiplantae	3.70728e-05	22	not assigned.unknown	3208.81	3085.39	2965.81	2068.76	2008.95	1802.92	2040.81	2297.49	2395.75	2365.63	2836.41	2898.76	3485.62	3286	3649.57	3229.13	3294.19	3506.44
At5g64150	Prokaryotic	0.00795104	16	not assigned.no ontology	65.8972	121.034	131.984	114.355	151.477	160.04	240.238	179.395	212.589	214.504	245.8	139.879	199.009	208.589	148.998	118.607	119.045	180.309
At5g63510	Archeaplastidia II	NR	NR	transport.NDP-sugars at the ER	2212.41	2106.53	1879.64	2018.39	1880.22	1706.37	2045.68	1962.6	1949.39	1979.07	2234.35	2200.45	2023.36	1904.95	2216.15	2096.14	2017.03	2012.43
At5g63530	Gymnospermae	NR	NR	metal handling.binding, chelation and storage	1369.18	872.654	1340.08	1806.93	1693.75	1395.95	1173.84	1367.11	1096.96	1940.49	1872.54	1602.46	1246.5	1711.49	1714.52	1459.03	1426.65	1477.98
At5g63440	Archeaplastidia I	0.0146668	8	protein.folding	367.595	307.961	357.577	363.708	405.157	319.733	309.779	358.496	333.605	279.714	321.915	324.878	275.68	305.638	306.369	279.727	339.573	287.883
At5g63610	Archeaplastidia I	NR	NR	protein.postranslational modification	393.197	322.039	404.596	431.893	399.169	369.784	366.997	324.871	355.249	325.328	337.909	247.204	386.628	393.486	327.335	426.507	410.618	380.554
At5g63630	Archeaplastidia I	NR	NR	RNA.processing.RNA helicase	124.171	113.341	141.625	202.634	165.93	236.091	192.667	209.719	262.505	201.575	195.16	249.054	207.98	243.204	286.695	157.608	196.218	227.808
At5g63640	Archeaplastidia I	NR	NR	cell.vesicle transport	304.022	298.13	349.788	331.906	303.335	336.038	302.243	288.13	200.407	282.769	269.001	319.115	281.41	334.167	241.268	274.387	299.72	226.99
At5g63680	Prokaryotic	NR	NR	lipid metabolism.FA synthesis and FA elongation.pyruvate kinase	361.838	313.565	272.55	491.881	412.881	576.71	440.733	466.803	477.938	540.373	580.961	427.993	460.46	568.916	440.826	410.662	459.347	450.888
At5g63700	Streptophyta	0.0146668	8	RNA.regulation of transcription.putative transcription regulator	143.921	180.197	148.916	218.787	268.254	294.663	150.345	172.072	147.855	105.428	100.012	148.216	72.816	108.283	164.288	125.661	159.852	187.622
At5g63760	Archeaplastidia I	NR	NR	protein.degradation.ubiquitin.E3.RING	101.625	128.421	121.394	159.177	139.837	193.453	150.193	117.323	119.384	83.0969	100.749	147.751	126.395	96.8101	115.057	141.023	84.6888	105.055
At5g63770	Archeaplastidia I	NR	NR	RNA.transcription	151.868	106.533	178.693	162.582	131.423	245.252	136.803	160.297	205.829	140.057	174.476	164.978	185.927	167.198	243.14	158.071	142.501	233.849
At5g63780	Streptophyta	1.62128e-07	16	protein.degradation.ubiquitin.E3.RING	1163.59	1236.99	1066.19	2237.76	2761.31	2420.4	4044.01	5124.97	4210.45	5316.66	5347.24	4270.81	2684.67	3023.8	2282.71	1547	2299.71	1444.14
At5g63810	Archeaplastidia I	0.00290735	16	development.late embryogenesis abundant	286.281	260.719	185.78	190.88	227.154	260.917	748.132	1062.86	886.507	586.839	750.994	535.799	442.738	547.027	424.429	402.718	438.186	355.908
At5g63830	Archeaplastidia I	NR	NR	RNA.regulation of transcription.unclassified	236.442	170.295	186.532	286.237	245.953	280.685	293.93	211.43	294.715	248.248	176.707	244.479	235.716	206.148	254.345	230.061	169.913	214.913
At5g63790	Embryophyta	NR	NR	development.unspecified	415.577	507.301	753.422	382.402	318.071	369.724	433.644	586.562	506.306	473.441	647.085	449.922	326.543	252.877	299.535	407.957	397.882	454.721
At5g63620	Streptophyta	NR	NR	misc.alcohol dehydrogenases.cinnamyl alcohol dehydrogenase	685.991	708.299	684.834	477.163	611.688	561.705	636.565	816.18	689.864	548.597	569.664	555.051	638.326	662.324	852.365	480.544	744.774	593.744
At5g63670	Archeaplastidia I	0.000411834	24	protein.synthesis.ribosome biogenesis	1818.35	1838.73	2220.51	1455.71	1756.15	1274.34	1484.18	1434.41	1367.41	1648.48	1509.4	1579.36	2052.34	1716.87	2030.3	2104.55	1824.53	2182.92
At5g63800	Archeaplastidia I	0.00290735	10	RNA.regulation of transcription.AP2/EREBP, APETALA2/ethylene-responsive element binding protein family	613.793	510.861	645.067	1553.91	1317.71	1152.88	1580.41	1385.36	1143.22	497.937	485.39	477.196	554.422	417.211	414.597	726.57	535.167	583.048
At5g63710	Gymnospermae	NR	NR	signalling.receptor kinases.S-locus glycoprotein like	480.782	440.023	407.832	391.874	426.882	591.46	353.614	444.747	499.4	445.215	479.772	436.832	446.397	564.419	741.035	492.782	563.564	486.558
At5g63580	Specific	NR	NR	secondary metabolism.flavonoids.flavonols	80.2728	45.8408	34.6602	108.944	35.9516	85.7556	41.0498	25.3206	79.0162	48.91	39.5245	57.6025	67.4216	52.2257	99.295	75.6369	50.4124	69.156
At5g63480	Embryophyta	0.0196038	4	not assigned.unknown	413.476	433.898	511.756	228.313	261.926	445.514	215.766	249.246	327.204	157.561	139.799	319.249	247.619	194.808	332.739	284.002	312.685	445.446
At5g63140	Archeaplastidia I	0.0441325	2	misc.acid and other phosphatases	303.73	385.759	321.204	267.668	307.79	243.032	248.652	346.569	211.819	225.253	317.799	280.934	374.377	306.358	282.442	362.036	365.113	339.951
At5g63200	Archeaplastidia I	NR	NR	transport.calcium	225.138	205.906	298.248	181.309	188.42	318.085	199.358	178.406	298.62	194.75	161.977	264.239	209.516	287.371	234.236	171.001	249.813	347.639
At5g63220	Archeaplastidia I	NR	NR	not assigned.no ontology	295.526	371	197.154	387.645	323.693	299.383	352.533	343.818	304.504	246.17	276.4	243.876	268.442	220.389	308.097	347.709	173.411	154.674
At5g63260	Archeaplastidia II	NR	NR	RNA.regulation of transcription.C2H2 zinc finger family	357.72	394.657	577.483	316.239	343.196	487.36	289.785	281.507	514.491	279.31	248.749	486.048	312.86	317.82	595.48	385.494	346.312	546.031
At5g63290	Prokaryotic	0.000411834	20	RNA.regulation of transcription.C2H2 zinc finger family	89.6173	94.9124	92.3071	104.419	88.1751	52.6464	113.989	168.684	126.796	304.386	151.998	156.926	202.218	251.231	120.201	147.235	187.922	116.98
At5g63330	Specific	NR	NR	No Annotation	153.59	171.487	162.374	322.896	316.914	330.816	233.478	244.235	200.809	217.684	205.749	209.683	186.241	208.304	184.735	162.887	165.047	218.639
At5g63320	Archeaplastidia I	NR	NR	RNA.regulation of transcription.global transcription factor group	92.1887	70.518	11.5647	146.538	252.712	191.453	92.2149	183.665	149.602	65.8179	108.788	57.7904	33.0515	126.632	90.5433	58.0977	89.2636	90.5496
At5g63110	Archeaplastidia I	NR	NR	protein.synthesis.ribosome biogenesis	384.277	378.66	424.982	500.04	556.462	535.672	403.07	474.709	412.158	402.326	410.787	455.219	442.871	424.482	425.8	398.531	374.147	418.703
At5g63280	Archeaplastidia I	NR	NR	RNA.regulation of transcription.C2H2 zinc finger family	251.034	289.667	346.5	267.666	236.533	324.528	231.981	243.485	349.576	257.028	238.037	288.699	396.569	272.971	385.979	338.687	227.867	367.15
At5g63150	Specific	NR	NR	not assigned.unknown	446.847	523.072	433.853	591.673	544.93	341.997	573.416	536.778	391.831	528.459	425.872	342.161	625.766	481.781	370.727	595.736	339.336	356.503
At5g63190	Archeaplastidia II	0.000265156	4	DNA.unspecified	2039.65	1648.07	2350.48	813.624	837.346	777.719	687.789	784.147	902.886	810.46	756.012	620.55	1125.27	1259.31	1181.27	1829.24	1325.22	1310.45
At5g63135	Streptophyta	NR	NR	not assigned.unknown	300.39	242.206	239.135	289.676	257.852	383.687	252.167	199.115	217.475	236.508	131.073	373.065	325.205	205.187	246.22	300.697	244.869	340.611
At5g63310	Prokaryotic	NR	NR	transport.peptides and oligopeptides	5497.16	6672.29	6821.42	6192.53	7243.53	6530.15	7370.56	7439.34	6365.82	6125.14	6340.5	6006.97	6403.4	6632.06	6777.38	6967.39	6017.57	7533.96
At5g63180	Streptophyta	0.00795104	18	cell wall.degradation.pectate lyases and polygalacturonases	1770.91	1411.91	1508.68	2023.82	1741.84	2217.03	1675.05	1878.05	2092.67	2565.76	2666.47	2512.94	2246.41	2251.49	2547.35	2238.85	2622.6	2555.45
At5g63120	Specific	0.0146668	12	protein.synthesis.ribosome biogenesis	235.438	278.112	196.881	379.641	451.891	377.499	436.157	400.602	352.584	295.875	295.589	284.676	237.47	345.305	288.595	251.085	302.066	199.516
At5g63380	Archeaplastidia I	0.00795104	8	secondary metabolism.phenylpropanoids.lignin biosynthesis.4CL	703.405	974.613	723.206	675.031	727.083	526.858	416.439	468.035	393.575	540.3	466.38	440.667	359.744	282.879	226.369	510.844	408.864	414.699
At5g63400	Prokaryotic	NR	NR	signalling.receptor kinases.legume-lectin	1700.95	1903.33	1538.24	1407.93	1605.53	1379.28	1547.47	1626.56	1350.81	1928.04	1890.54	1398.64	2079.78	1884.82	1471.67	1929.81	1939.58	1410.83
At5g63410	Gymnospermae	0.000628333	20	signalling.receptor kinases.leucine rich repeat VI	477.064	471.34	428.873	429.828	539.422	534.216	403.256	588.782	595.745	707.081	796.524	763.267	815.422	771.873	1111.07	593.686	651.637	832.601
At5g63370	Viridiplantae	NR	NR	protein.postranslational modification.kinase	631.398	601.42	737.223	496.469	513.955	701.525	567.12	591.487	808.468	548.488	653.856	627.111	498.792	705.613	800.105	539.489	646.851	828.368
At5g63420	Prokaryotic	0.0259398	20	development.unspecified	411.308	437.431	371.754	247.473	243.759	253.544	474.198	596.548	344.276	581.26	855.874	469.557	508.271	983.074	309.926	477.715	814.886	267.907
At5g63430	Specific	6.27354e-05	20	No Annotation	539.087	629.821	566.054	299.462	420.272	422.66	910.117	1182.9	1035.55	1372.67	1449.47	1052.11	1149.04	1580.58	1115	791.39	1195.36	945.031
At5g63460	Viridiplantae	0.000411834	22	protein.synthesis.ribosome biogenesis	190.948	130.308	161.744	140.652	124.45	114.627	131.556	127.839	161.59	155.153	151.305	158.413	183.983	241.221	207.379	185.497	175.656	200.364
At5g63470	Archeaplastidia I	NR	NR	protein.targeting.secretory pathway.unspecified	411.659	398.511	309.676	192.016	200.314	161.435	214.026	259.82	213.321	167.266	227.805	203.132	280.77	383.806	225.25	332.738	418.643	278.957
At5g63490	Archeaplastidia I	NR	NR	not assigned.no ontology	172.758	175.331	173.966	260.136	241.002	268.483	167.385	168.001	140.925	149.471	175.122	122.43	148.65	234.815	243.544	168.852	165.21	157.542
At5g63520	Gymnospermae	NR	NR	signalling.G-proteins	350.941	329.093	336.865	333.626	355.641	298.209	323.081	284.488	293.901	276.53	309.043	406.778	279.038	301.066	408.868	349.129	286.405	347.619
At5g63570	Prokaryotic	0.000942737	18	protein.degradation.ubiquitin.E3.RING	2485.9	2871.89	2577.94	2452.68	2935.18	2423.52	2959.7	3317.53	3092.03	3318.36	3302.01	3286.85	3076.73	3100.5	3278.01	2250.68	3044.05	2837.44
At5g62910	Viridiplantae	NR	NR	signalling.MAP kinases	270.842	262.075	282.558	192.552	275.267	242.095	344.083	365.934	365.721	238.206	298.324	269.546	264.975	222.85	166	309.061	345.407	243.21
At5g62930	Archeaplastidia II	NR	NR	misc.GDSL-motif lipase	516.069	354.189	286.828	298.549	271.899	220.405	412.25	320.789	266.382	387.577	287.415	365.708	440.827	259.07	403.797	452.388	324.024	413.53
At5g62940	Viridiplantae	NR	NR	RNA.regulation of transcription.C2C2(Zn) DOF zinc finger family	218.759	260.019	213.217	238.845	270.442	241.64	236.039	223.302	190.049	168.323	212.496	168.242	212.263	197.735	247.538	221.326	279.915	258.264
At5g62950	Archeaplastidia I	NR	NR	RNA.transcription	322.236	344.493	433.02	289.526	273.309	370.663	264.232	288.243	416.931	252.132	248.874	317.087	356.703	306.736	546.22	350.518	250.669	494.919
At5g62960	Viridiplantae	NR	NR	not assigned.unknown	421.721	448.901	526.347	561.887	529.68	549.719	390.688	431.739	464.478	397.739	303.425	344.293	405.624	332.178	456.48	458.146	266.369	605.002
At5g62840	Archeaplastidia II	0.00575569	16	not assigned.no ontology	846.179	800.624	968.46	1297.48	1142.26	1400.08	1250.64	1341.66	1128.79	1350.54	1095.39	1374.54	1201.79	1196.5	1155.01	1002.77	974.215	1056.31
At5g62790	Prokaryotic	NR	NR	protein.postranslational modification	2763.65	3230.22	3006.21	3183.53	3642.11	3944.72	3117.48	3609.95	4066.57	3064.4	3317.11	4245.31	2758.93	3244.76	3596.52	3006.85	3822.46	3478.47
At5g62740	Prokaryotic	NR	NR	transport.porins	712.67	944.234	1074.52	671.602	643.235	1114.66	1180.99	988.736	1218.32	1167.01	950.782	1364.75	994.647	973.198	1308.53	1068.98	924.32	1110.13
At5g62890	Viridiplantae	0.0259398	24	transport.misc	2443	2508.96	1877.23	1586.97	1780.99	1448.76	1727.21	1823.32	1313.27	1956.14	2394.45	1352.66	2474.36	2953.81	1813.14	2440.72	2478.02	1895.74
At5g62880	Archeaplastidia I	NR	NR	signalling.G-proteins	774.6	708.762	787.805	641.008	659.624	555.194	697.417	560.545	530.983	655.029	506.158	653.354	818.428	626.378	624.085	759.105	556.457	540.536
At5g62920	Prokaryotic	0.0339928	10	signalling.in sugar and nutrient physiology	546.486	642.815	509.168	435.62	505.458	283.442	653.44	575.781	372.287	414.778	313.938	213.624	223.434	161.07	192.162	371.911	365.161	217.169
At5g62900	Embryophyta	0.000942737	22	not assigned.unknown	404.256	319.264	432.4	136.747	146.663	157.702	316.158	349.215	422.686	343.309	306.928	436.749	547.794	506.71	710.947	655.588	397.072	663.903
At5g62980	Prokaryotic	NR	NR	RNA.regulation of transcription.chromatin remodeling factors	848.047	811.146	594.81	717.844	787.658	825.17	1043.54	1120.85	882.577	724.479	806.634	682.046	918.643	672.214	783.8	740.721	734.996	655.953
At5g63000	Streptophyta	NR	NR	protein.targeting.mitochondria	403.731	390.464	428.164	394.124	374.258	375.897	360.343	442.94	432.487	483.638	449.572	340.257	397.092	450.202	511.273	389.695	373.211	473.609
At5g63010	Archeaplastidia I	NR	NR	protein.degradation.ubiquitin.E3.SCF.FBOX	111.942	148.709	148.373	121.909	130.739	139.185	112.483	149.335	176.955	106.073	104.059	98.3273	114.619	112.018	190.112	156.483	118.944	164.94
At5g63050	Embryophyta	NR	NR	not assigned.unknown	646.268	763.314	903.1	676.059	1033.74	1319.7	792.719	990.964	1051.29	711.228	844.833	790.556	490.719	822.798	841.034	668.624	819.855	956.56
At5g63060	Archeaplastidia II	NR	NR	transport.misc	491.456	567.273	413.691	716.779	715.196	648.371	491.183	539.257	447.41	509.765	470.792	529.489	517.767	438.065	390.686	541.61	578.072	532.979
At5g63040	Embryophyta	0.00139237	16	misc.calcineurin-like phosphoesterase family protein	266.777	267.503	185.439	598.987	635.423	414.611	446.601	517.985	340.399	795.775	717.489	532.786	376.015	315.568	381.706	248.227	282.465	314.433
At5g63030	Prokaryotic	0.00575569	24	redox.glutaredoxins	1152.32	822.457	1226.24	718.145	602.656	720.272	642.827	591.559	694.351	848.838	646.098	979.103	1021.6	751.81	1359.58	1148.61	747.886	1285.45
At5g63080	Archeaplastidia II	NR	NR	RNA.regulation of transcription.JUMONJI family	205.45	197.905	253.466	140.514	168.173	352.462	194.121	180.862	293.846	191.837	207.596	238.799	226.127	221.205	246.399	225.22	160.564	250.608
At5g63100	Archeaplastidia I	0.0108583	12	not assigned.unknown	179.58	201.415	187.697	299	331.312	234.169	222.311	189.036	251.43	216.416	197.108	195.664	214.916	167.179	194.867	121.218	177.052	190.191
At5g62810	Archeaplastidia II	0.00290735	20	protein.targeting.peroxisomes	1290.66	921.143	943.469	1196.29	1148.51	1069.6	1140.27	1087.6	1183.94	1642.85	1556.02	1780.43	1666.55	1507.36	1666.14	1336.13	1762.47	1310.82
At5g62570	Streptophyta	0.000942737	4	signalling.calcium	350.117	340.332	354.451	344.58	396.723	368.878	199.116	221.465	143.251	209.558	201.243	136.511	239.992	283.845	274.908	314.938	281.056	293.687
At5g62580	Viridiplantae	NR	NR	not assigned.unknown	257.993	342.357	432.868	333.381	439.096	495.734	370.601	343.488	508.695	329.791	312.83	404.703	317.714	361.358	605.848	324.757	302.516	368.825
At5g62590	Specific	NR	NR	No Annotation	438.48	532.465	533.315	360.327	482.52	475.076	305.043	392.173	563.895	359.209	534.939	389.329	379.832	479.215	468.663	306.969	519.306	456.396
At5g62620	Archeaplastidia II	NR	NR	protein.glycosylation	208.442	225.283	282.93	164.041	122.882	254.434	200.419	168.002	298.709	240.083	221.683	311.013	215.706	231.626	438.96	284.15	240.818	395.793
At5g62610	Archeaplastidia I	NR	NR	transport.unspecified cations	856.37	798.232	913.537	655.549	602.705	650.668	620.891	622.596	619.152	1015.8	848.267	946.63	813.759	659.952	873.373	908.378	715.675	858.397
At5g62500	Archeaplastidia I	NR	NR	cell.organisation	177.322	144.03	192.747	227.709	192.729	216.912	205.453	180.877	226.135	183.366	180.464	268.001	188.307	185.628	232.455	200.839	162.11	203.159
At5g62540	Archeaplastidia I	0.0441325	16	protein.degradation.ubiquitin.E2	810.102	771.974	688.797	928.705	1071.89	840.096	1020.35	902.514	794.637	1059.18	983.167	1082.51	1002.18	838.608	708.4	853.064	757.622	636.594
At5g62575	Streptophyta	NR	NR	protein.synthesis.ribosome biogenesis	1054.02	1013.01	888.084	998.719	974.863	727.372	1187.82	953.255	885.793	1210.95	976.581	1003.54	1425.78	1092.34	998.338	1428.17	1009.99	1042.81
At5g62530	Viridiplantae	0.000103647	16	amino acid metabolism.degradation.glutamate family.arginine	641.37	660.285	363.174	688.619	920.572	772.162	1026.58	976.034	762.432	1264.16	1383.24	1051.95	866.358	990.449	789.55	694.883	940.53	750.249
At5g62460	Archeaplastidia I	0.00795104	8	protein.degradation.ubiquitin.E3.RING	475.781	514.405	388.457	639.407	583.176	446.537	534.773	415.037	419.257	356.501	338.461	415.813	408.759	394.633	335.68	464.216	461.244	370.958
At5g62670	Archeaplastidia I	0.00290735	24	transport.p- and v-ATPases.H+-exporting ATPase	2929.3	2208.24	2314.31	1652.42	1615.24	1841.51	1472.82	1337.89	1433.64	1985.01	2378.65	2055.04	2636.84	3088.98	2373.57	2314.84	2368.99	1951.69
At5g62680	Gymnospermae	0.000411834	22	transport.peptides and oligopeptides	1098.73	1078.26	977.554	1145.4	955.107	874.829	991.086	999.133	906.175	1263.05	1554.58	1259.04	1328.81	1474.33	1298.56	1109.47	1268.34	1259.63
At5g62710	Viridiplantae	0.0108583	12	signalling.receptor kinases.leucine rich repeat XIII	157.598	171.386	194.146	235.379	244.807	310.603	252.807	299.182	301.743	194.618	213.559	210.445	157.747	236.04	285.325	166.412	192.127	193.549
At5g62690	Archeaplastidia I	NR	NR	cell.organisation	4273.25	4620.16	3183.09	4459.39	4901.24	3568.27	4423.3	5013.8	4000.81	5066.21	5210.18	3596.85	4342.39	4669.47	3657.71	4319.68	4572.81	3776.48
At5g62720	Viridiplantae	0.0108583	18	not assigned.no ontology	1084.5	1025.55	722.562	1324.19	944.175	551.863	3273.88	3016.13	1750.92	3837.24	3727.84	1667.79	2234.84	2600.63	1215.26	2095.21	3134.16	1431.74
At5g62630	Prokaryotic	NR	NR	cell.organisation	320.752	408.99	327.284	278.741	425.419	481.695	461.359	874.114	637.241	422.181	479.892	363.405	251.767	491.053	387.492	355.334	510.55	493.04
At5g62640	Viridiplantae	0.0146668	16	RNA.regulation of transcription.AP2/EREBP, APETALA2/ethylene-responsive element binding protein family	485.401	469.381	522.676	495.009	604.367	810.165	733.291	725.832	875.914	660.54	639.266	910.981	559.166	536.316	753.003	554.014	509.503	659.758
At5g62650	Streptophyta	NR	NR	protein.targeting.chloroplast	553.002	574.442	493.339	700.239	554.115	773.566	664.925	712.001	575.308	558.792	526.157	627.772	653.574	537.827	578.366	573.259	685.586	474.162
At5g62730	Tracheophyta	NR	NR	transport.peptides and oligopeptides	94.5821	114.92	87.9552	104.551	92.7595	115.59	107.758	54.8986	158.789	89.4885	53.9595	109.276	104.667	94.7904	136.158	91.0523	75.1939	105.74
At5g62290	Archeaplastidia I	NR	NR	transport.unspecified anions	316.645	335.412	466.346	463.926	481.813	475.943	523.468	408.383	441.026	457.214	442.422	421.157	459.404	399.174	458.982	406.738	316.851	308.415
At5g62350	Gymnospermae	0.0108583	14	protein.degradation.inhibitors	2678.02	2002.22	3030.93	5193.23	4948.75	5525.19	9736.49	8878.88	9239.63	5266.69	4269.04	4005.62	4837.23	3606.55	4310.24	4673.84	4143.96	4206.95
At5g62430	Viridiplantae	6.27354e-05	6	protein.synthesis.ribosome biogenesis	1484.82	1090.92	1305.86	1195.82	1099.83	1006.6	418.308	264.19	355.801	281.776	269.251	376.335	160.19	121.77	208.429	752.662	439.428	492.4
At5g62440	Viridiplantae	0.000942737	12	RNA.regulation of transcription.NIN-like bZIP-related family	354.939	387.809	401.927	531.397	583.284	628.386	441.016	538.901	425.016	475.395	570.887	460.785	221.623	338.623	274.913	296.987	275.904	256.879
At5g62450	Specific	6.47348e-06	10	No Annotation	463.661	397.207	417.362	663.151	765.886	652.696	613.379	608.268	514.858	502.948	599.921	397.115	315.039	388.067	342.406	333.226	403.165	392.852
At5g62470	Archeaplastidia II	NR	NR	RNA.regulation of transcription.MYB domain transcription factor family	164.846	72.0725	118.201	143.179	166.191	216.68	143.318	101.643	95.3599	71.8652	93.3225	177.322	121.903	77.0655	113.456	157.95	145.026	79.5792
At5g62160	Archeaplastidia I	NR	NR	transport.metal	72.5992	143.14	115.233	61.2978	48.8955	148.273	22.2634	47.3547	103.032	64.5059	37.2395	132.031	62.0316	79.7354	84.023	78.8718	69.4178	182.058
At5g62200	Gymnospermae	0.00411664	20	development.unspecified	692.951	584.459	590.318	545.148	483.243	470.029	1023.3	798.895	728.7	1191.68	927.127	944.812	1090.46	889.791	735.689	967.404	949.037	762.499
At5g62050	Archeaplastidia I	6.27354e-05	18	transport.peptides and oligopeptides	538.195	547.568	475.236	579.676	576.308	601.222	685.014	646.022	635.282	742.561	709.317	650.151	697.513	730.436	678.465	526.369	594.27	549.217
At5g62100	Viridiplantae	NR	NR	cell	228.566	180.331	98.3677	150.307	159.208	140.223	97.8389	83.0652	123.872	136.809	86.6837	80.1338	136.544	122.433	125.235	117.127	120.667	82.9909
At5g62210	Specific	NR	NR	development.unspecified	173.3	305.104	14.5548	633.404	855.778	415.348	165.61	394.166	68.794	541.45	778.03	498.078	355.732	277.538	126.693	260.048	599.634	180.309
At5g62070	Specific	0.00139237	14	signalling.calcium	121.552	181.396	270.819	316.961	298.327	429.819	302.812	315.879	480.751	350.965	367.053	546.645	281.967	210.976	322.072	165.979	161.286	190.175
At5g62190	Archeaplastidia I	NR	NR	RNA.processing.RNA helicase	1431.46	1850.72	1815.83	1362.34	1374.34	1108.37	1200.1	1445.42	1512.92	1277.35	1196	976.863	1433.79	1370.52	1465.28	1776.59	1211.37	1841.75
At5g62090	Archeaplastidia II	NR	NR	DNA.synthesis/chromatin structure	256.455	240.655	357.222	307.519	335.496	380.66	264.379	195.095	355.85	305.02	235.315	301.592	254.792	339.66	358.618	319.092	268.628	400.547
At5g62130	Archeaplastidia I	0.00411664	4	stress.abiotic	770.987	924.639	463.662	361.094	440.981	385.62	220.623	151.817	237.198	286.904	193.971	339.153	203.984	226.177	187.67	477.601	495.29	328.393
At5g62010	Specific	NR	NR	No Annotation	1485.78	1502.63	1206.19	1622.22	1382.44	1369.66	1191.23	1291.98	1058.92	1081.17	1258.34	891.636	977.585	1535.4	1134.04	1183.74	1252.9	1159.57
At5g62220	Streptophyta	NR	NR	misc.UDP glucosyl and glucoronyl transferases	1034.61	1011.85	520.113	875.27	860.695	676.558	488.494	475.046	473.604	562.215	678.715	517.609	541.547	610.462	363.08	630.201	824.195	521.824
At5g62230	Embryophyta	NR	NR	signalling.receptor kinases.leucine rich repeat XIII	91.9904	185.636	217.641	208.547	131.155	229.382	228.357	126.559	239.662	161.549	85.7124	181.184	166.979	104.238	255.898	141.998	96.663	256.937
At5g62360	Gymnospermae	0.00795104	16	misc.invertase/pectin methylesterase inhibitor family protein	71.6793	21.9418	80.3624	100.79	163.24	104.418	2937.09	2694.3	2205.45	329.613	242.266	388.817	458.422	236.129	371.736	279.134	182.449	318.673
At5g62390	Gymnospermae	0.000942737	8	signalling.calcium	2048.33	2541.03	2385.85	2718.31	2668.61	2692.13	1999.96	2165.33	2227.99	1735.44	2063.55	2178.28	1356.69	2096.01	1771.02	1970.51	1873.18	2135.58
At5g62410	Archeaplastidia I	NR	NR	cell.division	81.202	94.3471	188.546	95.2607	154.885	238.438	138.052	177.314	255.825	105.029	195.839	169.821	98.2016	143.757	139.742	115.979	152.276	231.251
At5g62140	Archeaplastidia I	NR	NR	transport.ABC transporters and multidrug resistance systems	731.529	576.226	728.053	1035.85	957.818	933.149	571.391	572.067	698.492	1117.7	1100.12	1292.75	940.268	963.82	853.058	763.339	1018.74	786.348
At5g62150	Embryophyta	NR	NR	cell wall.degradation	93.0112	89.7125	116.836	99.6606	116.825	120.011	122.64	106.569	139.001	96.4295	99.4856	223.374	115.825	62.7594	117.393	125.597	68.2551	130.983
At5g61820	Embryophyta	NR	NR	RNA.regulation of transcription.AtSR transcription factor family	1025.48	1058.07	1164.66	1120.91	914.06	918.395	1087.33	894.424	742.097	1483.24	1276.23	1011.85	812.639	824.075	599.221	737.059	1006.6	1090.17
At5g61830	Archeaplastidia I	NR	NR	misc.short chain dehydrogenase/reductase (SDR)	238.478	247.891	285.542	240.784	301.101	380.448	271	249.533	274.238	263.491	291.613	391.251	254.322	302.481	333.492	272.145	320.458	351.367
At5g61880	Archeaplastidia I	NR	NR	transport.misc	93.7398	158.694	124.208	169.792	154.611	118.012	197.519	150.46	179.105	200.253	149.49	174.9	134.936	110.517	69.1865	126.438	124.54	132.064
At5g61900	Archeaplastidia I	1.70575e-06	22	development.unspecified	346.546	245.619	351.25	202.121	181.056	140.063	216.576	206.985	274.172	331.277	313.734	349.443	477.395	471.379	447.687	497.638	402.221	422.613
At5g61790	Archeaplastidia I	1.70575e-06	16	signalling.calcium	1445.22	1392.75	1124.39	2432.39	2572.67	2077.53	3036.56	2749.47	2273.76	5249.51	5174.93	4385.81	2670.84	2135.21	1764.31	1699.55	2059.81	1519.72
At5g61760	Archeaplastidia I	0.0196038	22	protein.degradation.inhibitors	319.707	336.478	307.479	312.328	307.797	304.148	310.413	322.451	188.392	291.604	238.899	343.467	388.233	380.831	398.034	320.045	346.416	325.822
At5g61840	Archeaplastidia I	0.0146668	20	misc.UDP glucosyl and glucoronyl transferases	453.791	444.885	413.208	477.897	457.066	333.195	487.823	445.721	484.513	591.83	478.297	467.024	610.349	561.531	490.571	543.304	524.928	439.353
At5g61770	Archeaplastidia I	0.0259398	10	protein.synthesis.ribosome biogenesis.BRIX	294.37	337.947	242.344	540.804	513.111	354.522	484.029	509.199	290.878	370.077	423.795	158.221	264.075	340.49	220.321	236.228	272.089	233.594
At5g61810	Archeaplastidia II	0.000103647	14	transport.calcium	163.779	191.976	191.409	348.426	493.976	601.542	598.838	777.952	789.139	436.714	581.606	579.486	343.586	305.412	387.459	297.327	286.629	334.297
At5g61910	Archeaplastidia I	NR	NR	development.unspecified	116.933	187.06	111.15	135.075	131.236	196.009	140.79	149.462	187.623	121.042	208.453	179.929	125.566	211.381	262.359	146.576	207.368	218.709
At5g61970	Archeaplastidia I	NR	NR	protein.targeting.secretory pathway.unspecified	869.629	842.073	995.546	1041.54	1023.19	1630.47	1018.43	1052.41	1381.3	920.054	1060.71	1133.62	836.816	926.145	1113.61	917.574	856.299	1167.5
At5g61960	Archeaplastidia I	0.0441325	10	cell.division	839.343	866.776	588.583	1009.93	1065.18	850.677	775.775	768.887	643.463	785.944	956.576	660.242	568.39	729.929	586.937	577.728	708.996	695.927
At5g61930	Streptophyta	0.0259398	14	transport.unspecified cations	169.684	165.922	225.787	232.037	231.266	269.097	252.74	272.508	261.169	201.143	179.69	266.76	201.256	199.983	241.796	199.477	155.232	217.956
At5g62000	Archeaplastidia I	NR	NR	RNA.regulation of transcription.auxin response transcription factor family (ARF)	801.003	1001.98	769.732	615.677	826.475	918.65	301.77	808.783	645.504	207.237	996.004	567.64	235.235	840.042	701.34	320.892	825.202	638.457
At5g62030	Archeaplastidia II	NR	NR	not assigned.no ontology	122.67	115.845	5.81574	127.505	167.448	149.866	153.034	109.303	137.114	148.512	159.814	130.91	102.907	135.489	183.11	104.465	84.231	106.239
At5g62040	Archeaplastidia I	NR	NR	development.unspecified	45.7545	43.7217	80.3171	75.6584	67.2727	122.899	106.188	114.336	111.137	112.536	76.24	235.582	83.3391	48.3369	160.471	58.7506	30.6162	110.63
At5g61510	Streptophyta	NR	NR	protein.aa activation	687.453	620.205	554.356	744.279	901.347	735.037	653.987	636.261	571.708	912.291	832.592	841.867	837.384	755.933	842.007	817.28	725.205	793.865
At5g61640	Prokaryotic	NR	NR	protein.postranslational modification	226.367	193.633	145.766	233.742	178.839	181.029	255.729	162.042	145.853	206.635	184.95	208.683	212.478	174.8	174.922	263.196	181.137	134.118
At5g61780	Archeaplastidia I	6.27354e-05	16	RNA.regulation of transcription.Zn-finger(CCHC)	763.785	638.394	708.743	909.799	955.002	1265.43	1010.56	968.107	1170.14	1056.01	1189.02	1302.78	880.091	928.256	930.861	659.147	772.032	781.63
At5g61310	Streptophyta	NR	NR	mitochondrial electron transport / ATP synthesis.cytochrome c oxidase	530.691	608.726	475.579	933.946	851.758	763.102	883.595	804.693	636.209	828.5	667.702	609.896	933.651	679.175	779.176	608.147	586.601	641.739
At5g61450	Archeaplastidia I	NR	NR	not assigned.unknown	178.425	177.636	253.163	225.321	199.419	184.478	251.936	211.237	254.106	187.882	225.142	217.678	144.55	271.324	121.076	199.196	198.898	188.279
At5g61340	Angiospermae	NR	NR	not assigned.unknown	280.811	233.518	213.758	485.974	390.183	254.621	347.098	349.105	263.362	302.562	408.999	333.793	266.111	378.956	275.72	289.844	362.31	206.994
At5g61410	Prokaryotic	NR	NR	PS.calvin cycle.RPE	11744	12107.2	15459.2	11034.7	11113.8	12799.7	10307.7	11136.8	12605.9	10895.3	11418.2	13506.6	11114.9	11725.1	14172.7	11472.6	14552.2	14839.3
At5g61440	Archeaplastidia II	0.00411664	24	redox.thioredoxin	490.066	422.781	461.248	143.992	82.5824	99.9264	230.96	327.162	275.482	203.405	117.177	180.78	353.517	497.314	410.474	568.692	610.673	715.397
At5g61380	Viridiplantae	0.00202616	16	signalling.receptor kinases.misc	211.718	193.309	195.331	177.442	192.626	256.135	1030.82	1307.89	1201.46	1389.59	1250.28	1257.37	631.549	518.728	567.901	609.17	607.879	618.366
At5g61480	Embryophyta	NR	NR	development.unspecified	212.933	207.957	221.056	248.193	273.505	325.918	177.023	173.816	259.583	203.986	204.866	424.031	243.004	236.526	382.824	210.729	245.818	256.439
At5g61520	Prokaryotic	3.38877e-06	20	transport.sugars	475.368	340.884	345.027	265.248	237.662	251.557	437.959	402.914	503.727	529.011	537.917	665.72	735.322	640.601	780.957	611.821	556.781	643.009
At5g61540	Archeaplastidia I	NR	NR	misc.UDP glucosyl and glucoronyl transferases	64.5651	68.3698	170.621	64.1721	27.1314	163.815	72.4696	84.8911	156.644	99.2388	51.8477	175.207	62.4855	77.5377	178.682	84.7535	50.7556	142.296
At5g61560	Archeaplastidia I	NR	NR	protein.postranslational modification.kinase.receptor like cytoplasmatic kinase IX	148.73	146.749	123.965	120.013	106.953	157.219	114.259	81.9611	110.279	86.8805	71.9209	106.501	118.486	146.61	148.66	180.298	81.7598	106.048
At5g61570	Embryophyta	NR	NR	signalling.receptor kinases.leucine rich repeat III	144.457	140.407	56.1132	167.244	161.452	174.289	148.736	185.679	127.469	128.158	200.924	196.812	185.374	142.251	158.233	134.569	124.148	156.93
At5g61580	Prokaryotic	NR	NR	glycolysis.plastid branch.phosphofructokinase (PFK)	442.673	426.955	474.144	507.785	541.012	626.251	459.788	588.487	645.53	539.475	544.413	523.819	486.403	520.267	611.026	547.633	531.247	589.724
At5g61590	Archeaplastidia I	0.000942737	2	RNA.regulation of transcription.AP2/EREBP, APETALA2/ethylene-responsive element binding protein family	2860.15	2188.53	2463.56	634.704	712.182	507.7	1459.29	1545.07	1130.81	310.128	235.263	305.711	2187.12	1799.61	2385.65	3330.16	2611.55	2522.16
At5g61660	Specific	0.0108583	20	not assigned.no ontology.glycine rich proteins	3005.62	3318.46	2351.69	2566.85	3169.59	2133.33	4184.42	4013.18	3427.09	3081.57	3364.17	3566.26	4089.41	4065.84	4550.21	4000.91	3542.52	4025.27
At5g61500	Archeaplastidia I	NR	NR	protein.degradation.autophagy	665.501	631.328	673.954	675.085	689.186	701.228	714.966	643.694	670.911	736.611	604.3	731.147	709.36	818.13	665.891	772.873	799.944	575.934
At5g61600	Archeaplastidia I	0.00575569	24	RNA.regulation of transcription.AP2/EREBP, APETALA2/ethylene-responsive element binding protein family	150.714	115.809	156.772	107.076	75.7207	110.29	139.5	77.9178	101.519	89.2741	86.6964	114.172	221.551	137.634	157.117	170.725	120.367	197.634
At5g61670	Archeaplastidia I	1.70575e-06	6	protein.folding	3294.69	3746.93	5361.07	3169.32	3323.3	3863.47	2014.92	1790.25	2041.1	1643.57	1356.69	1932.5	1432.46	1509.47	1705.15	2845.3	2573.38	2809.81
At5g61530	Archeaplastidia I	0.0259398	18	signalling.G-proteins	564.462	484.301	592.354	510.334	481.09	633.519	716.919	774.223	830.179	713.302	687.691	769.025	640.228	728.261	796.682	645.956	721.496	705.704
At5g61360	Specific	NR	NR	not assigned.unknown	103.673	97.466	184.355	132.475	108.512	164.496	220.919	130.971	264.561	137.325	131.944	236.947	156.043	143.286	200.036	142.343	118.377	266.151
At5g61420	Specific	NR	NR	signalling.receptor kinases.misc	1634.59	1377.36	1718.35	1875.36	2025.19	2321.86	1591.52	1763.24	2301.03	1878.48	2199.84	2341.32	2073.21	1796.14	2678.97	2202.94	1844.28	2844.92
At5g61370	Gymnospermae	0.0146668	18	not assigned.no ontology.pentatricopeptide (PPR) repeat-containing protein	21.3691	80.1122	84.0775	69.5492	69.532	56.8067	154.245	177.383	224.767	152.505	118.406	169.507	87.437	113.731	178.238	105.393	91.2993	119.226
At5g60980	Archeaplastidia I	NR	NR	protein.targeting.nucleus	318.944	338.626	480.016	263.816	243.882	242.918	260.03	260.798	408.306	281.547	244.127	322.232	233.786	272.019	264.774	366.558	181.235	312.998
At5g60920	Streptophyta	NR	NR	metal handling	3235.15	2683.41	1766.23	3452.71	3137.32	2380.68	3575	3160.67	2516.88	3008.01	2978.44	2237.87	3286.85	4062.93	2356.66	3106.94	3506.32	2294.45
At5g61010	Archeaplastidia I	NR	NR	cell.vesicle transport	301.476	237.415	307.837	358.065	342.528	520.728	248.484	287.9	496.687	287.84	348.587	408.767	254.735	195.2	338.112	241.565	172.256	317.776
At5g61020	Archeaplastidia I	NR	NR	signalling.calcium	366.098	311.687	964.996	481.886	582.697	1129.04	454.01	573.979	916.106	606.738	646.812	1230.51	339.032	576.387	595.917	385.874	581.945	858.425
At5g61060	Archeaplastidia I	0.0259398	2	DNA.synthesis/chromatin structure	534.422	612.493	494.717	337.213	381.486	269.586	312.258	283.309	325.948	403.294	423.637	218.164	454.787	515.154	339.246	523.245	435.156	356.816
At5g61090	Specific	NR	NR	protein.degradation.ubiquitin.E3.SCF.FBOX	68.0003	51.7302	81.6722	82.7434	73.0755	97.8227	88.3266	81.9045	130.898	46.3743	35.6102	106.969	89.5106	42.7551	96.4676	70.2609	37.7666	91.8721
At5g61130	Embryophyta	0.0339928	2	misc.beta 1,3 glucan hydrolases	1343.89	1446.19	830.307	1100.62	978.477	536.636	615.757	696.65	550.689	938.664	781.163	503.742	1146.53	902.203	645.634	1269.97	1277.23	867.347
At5g61140	Archeaplastidia I	NR	NR	DNA.synthesis/chromatin structure	377.641	401.541	551.937	339.787	361.155	455.951	354.628	346.199	505.108	322.365	369.8	382.418	332.59	410.073	493.634	386.528	378.994	517.369
At5g61150	Archeaplastidia I	NR	NR	RNA.regulation of transcription.putative transcription regulator	424.34	283.961	230.15	330.132	421.125	354.296	312.708	368.375	394.785	337.037	381.572	309.704	317.91	363.173	418.414	377.04	449.049	332.662
At5g61170	Archeaplastidia I	0.00411664	14	protein.synthesis.ribosome biogenesis	5751.67	6294.62	6814.79	6786.45	7630.99	6871.27	7440.66	7324.44	8021.69	7239.92	7714.2	8867.91	5909.73	6304.8	7077.46	5358.72	6996.44	6714.35
At5g61190	Archeaplastidia I	NR	NR	transport.metabolite transporters at the envelope membrane	91.9669	91.5446	47.9462	95.4799	123.567	109.97	57.6184	133.503	105.587	145.952	162.448	107.068	109.857	137.661	162.242	66.3371	119.284	152.111
At5g61240	Tracheophyta	NR	NR	stress.biotic.receptors	915.854	858.206	807.599	1376.82	1290.49	1289.52	1252.09	1135.98	1288.42	1224.52	1002.16	1069.08	1301.19	1006.29	964.076	1053.08	941.833	1047.31
At5g61250	Streptophyta	NR	NR	cell.division	118.74	108.08	165.32	172.241	121.025	200.719	87.9411	75.0454	88.4317	101.529	90.256	173.558	137.504	115.169	199.598	166.975	108.304	176.431
At5g61210	Archeaplastidia II	NR	NR	cell.vesicle transport	1309.98	1076.81	689.071	982.158	1148.54	814.435	895.692	1202.04	641.19	1383.23	1659.99	870.555	1311.34	1414.55	756.273	1282.97	1275.45	904.926
At5g61220	Viridiplantae	0.00290735	16	not assigned.no ontology	515.605	627.264	431.212	764.749	692.183	611.598	720.592	777.942	700.675	789.1	739.931	761.064	697.715	568.385	445.886	567.701	541.005	476.774
At5g61230	Archeaplastidia I	NR	NR	cell.organisation	506.607	575.536	792.786	666.23	715.488	731.555	659.234	769.065	823.058	541.335	508.468	664.691	492.743	580.391	603.165	604.527	683.499	709.204
At5g61030	Prokaryotic	0.00290735	14	RNA.RNA binding	226.437	359.174	179.69	534.21	576.448	420.948	783.303	769.622	536.475	658.178	513.554	510.202	524.156	514.431	223.125	266.4	418.113	321.309
At5g61290	Archeaplastidia I	0.000628333	14	misc.oxidases - copper, flavone etc	72.4135	40.072	68.4605	142.766	105.178	139.714	267.45	181.387	286.746	176.258	147.726	216.59	113.473	79.3073	174.981	61.9012	97.7727	164.612
At5g61330	Archeaplastidia I	0.00290735	12	not assigned.no ontology	323.718	216.894	312.301	431.782	403.917	555.854	373.073	412.368	614.515	288.099	298.111	410.119	224.614	299.754	302.259	234.054	269.096	271.205
At5g60750	Prokaryotic	0.0196038	22	protein.degradation	932.033	1175.53	1455.97	1007.63	977.663	914.456	939.089	1026.5	1024.02	1070.22	1054.64	1115.85	1327.77	1075.44	1260.03	1184.29	1015.84	1302.13
At5g60670	Archeaplastidia I	0.00139237	14	protein.synthesis.ribosome biogenesis	2869.71	3395.76	4120.48	3770.93	3886.57	7194.94	5281.65	5144.38	9587.59	4883.77	4274.18	4903.4	3582.95	3976.56	3982.34	2825.44	2946.31	4045.35
At5g60680	Streptophyta	0.00575569	6	not assigned.unknown	852.304	971.431	1239.55	896.347	616.442	977.883	899.857	870.243	1168.07	325.725	260.402	342.208	569.729	567.053	627.571	842.301	788.498	905.515
At5g60620	Archeaplastidia I	0.0146668	22	protein.synthesis.ribosome biogenesis	1091.93	1024.37	785.513	738.307	608.318	699.913	979.423	846.694	786.648	949.466	911.334	801.313	1109.05	1130.52	855.781	1027.4	1058.93	795.27
At5g60640	Archeaplastidia I	0.000942737	18	redox.thioredoxin	1666.08	1586.96	1517.51	1713.42	1656.81	1530.56	1997.52	2169.43	1952.78	2081.6	2219.39	2187.24	2156.44	2477.19	2091.82	1595.5	2216.83	1799.9
At5g60690	Streptophyta	0.00575569	24	development.unspecified	763.122	901.145	706.664	653.847	782.686	827.672	574.814	719.733	576.127	713.485	839.086	918.435	852.349	948.987	951.079	745.868	951.399	981.612
At5g60720	Angiospermae	NR	NR	RNA.regulation of transcription.NAC domain transcription factor family	88.6152	72.4501	190.922	106.928	88.4612	161.147	97.8115	92.8975	150.957	79.6989	91.3054	178.088	88.894	74.1439	119.033	130.07	91.5137	164.457
At5g60790	Archeaplastidia I	0.0196038	10	transport.ABC transporters and multidrug resistance systems	1343.5	1473.41	1353.61	1675.02	1856.88	1770.78	1435.24	1533.44	1610.53	1560.88	1937.92	1541.71	929.858	1486.52	1207.66	1102.19	1384.25	1294.06
At5g60800	Angiospermae	0.00411664	22	transport.metal	169.088	136.336	161.901	130.347	132.596	120.429	125.311	126.919	151.611	157.8	186.034	204.422	225.571	173.427	221.457	196.446	124.091	176.853
At5g60820	Archeaplastidia I	NR	NR	protein.degradation.ubiquitin.E3.RING	333.672	364.844	296.763	353.874	306.077	424.804	316.466	337.723	460.501	345.339	375.758	389.152	376.585	371.582	479.763	345.325	269.132	505.842
At5g60840	Angiospermae	0.0108583	10	RNA.regulation of transcription.chromatin remodeling factors	133.986	108.429	63.2019	335.427	323.793	589.45	203.993	205.523	380.253	171.918	175.328	320.738	134.381	17.3563	70.6072	94.6342	100.186	210.705
At5g60860	Archeaplastidia I	0.00202616	8	signalling.G-proteins	386.788	293.322	272.04	378.515	304.46	279.341	238.769	364.853	286.42	158.909	148.211	70.5643	232.034	234.715	171.729	220.389	238.406	192.63
At5g60890	Archeaplastidia II	NR	NR	signalling.receptor kinases.misc	321.407	319.065	350.615	681.56	740.678	698.327	563.495	456.857	442.653	570.029	657.537	483.496	462.291	403.321	345.643	348.406	397.259	426.478
At5g60850	Viridiplantae	0.000265156	6	protein.synthesis.ribosome biogenesis	1098.03	726.192	1570.3	555.213	595.881	846.444	326.548	441.374	667.269	270.292	267.318	474.312	287.357	343.085	518.587	370.182	533.063	647.842
At5g60900	Angiospermae	1.70575e-06	16	signalling.receptor kinases.S-locus glycoprotein like	74.687	84.56	184.407	201.782	162.57	326.494	391.08	470.868	555.148	895.009	674.416	704.395	291.366	217.554	334.52	161.177	131.348	322.319
At5g60930	Archeaplastidia I	0.00139237	12	cell.organisation	115.803	137.882	133.576	215.035	198.946	229.776	177.961	225.203	281.724	164.531	187.011	220.6	103.644	183.136	160.032	118.054	128.573	119.826
At5g60950	Streptophyta	6.27354e-05	20	metal handling	114.982	87.5852	59.2104	114.573	90.1756	31.6748	128.169	95.1534	110.985	283.597	297.873	130.367	439.136	286.425	241.444	260.34	191.799	212.259
At5g60970	Embryophyta	6.27354e-05	4	RNA.regulation of transcription.TCP transcription factor family	208.517	223.382	281.33	193.11	217.771	165.948	153.946	159.422	175.279	125.855	135.779	139.098	162.012	154.818	181.745	196.787	168.349	174.08
At5g61000	Archeaplastidia II	0.0196038	14	DNA.synthesis/chromatin structure	386.118	382.012	424.958	464.601	639.15	830.453	517.573	678.381	666.895	605.904	763.998	825.152	378.74	449.542	680.3	390.987	370.947	423.398
At5g60960	Angiospermae	0.00411664	14	RNA.regulation of transcription	414.498	620.758	672.677	769.641	945.61	683.187	768.969	923.482	829.308	785.819	786.497	687.531	594.001	561.644	626.595	456.192	436.973	712.122
At5g60990	Archeaplastidia I	NR	NR	DNA.synthesis/chromatin structure	508.078	601.874	466.997	737.971	990.683	645.279	720.386	991.813	607.817	620.596	814.484	535.682	480.927	695.357	364.482	658.192	601.305	505.641
At5g60940	Embryophyta	NR	NR	RNA.processing	281.706	356.95	183.676	365.437	296.773	350.364	333.989	397.87	402.647	258.39	377.167	378.577	283.592	405.99	277.074	338.602	464.84	263.24
At5g60710	Prokaryotic	0.000628333	24	protein.degradation.inhibitors	720.449	677.606	633.623	309.865	422.888	439.205	579.626	697.345	618.083	596.141	626.642	653.302	718.353	899.243	914.505	855.509	917.67	909.987
At5g60730	Prokaryotic	NR	NR	mitochondrial electron transport / ATP synthesis.F1-ATPase	80.2663	61.949	100.148	68.2278	94.5757	182.694	111.824	118.659	217.688	66.3865	79.3654	208.554	66.0438	76.4814	123.21	54.0839	48.5481	138.429
At5g60270	Prokaryotic	0.00139237	24	signalling.receptor kinases.misc	133.183	106.885	91.9052	85.2045	51.481	66.2031	89.6832	58.2455	86.9348	94.0724	83.6371	156.304	143.287	107.205	109.374	129.982	162.913	160.476
At5g60160	Archeaplastidia I	NR	NR	protein.degradation.aspartate protease	1012.75	932.565	1066.01	1255.04	1133.54	1271.2	1150.82	1071.18	1389.49	1294.3	1218.83	1300.94	1327.74	1313.28	1432.5	1204.2	1126.22	1419.9
At5g60200	Viridiplantae	NR	NR	protein.synthesis.ribosome biogenesis	132.239	179.115	188.306	222.616	142.03	155.708	171.416	167.794	211.378	122.259	159.57	139.59	125.175	167.681	159.4	142.705	170.809	148.428
At5g60300	Prokaryotic	NR	NR	signalling.receptor kinases.misc	157.519	237.12	117.746	384.251	285.178	284.071	344.555	194.987	136.37	276.889	180.68	180.933	196.153	245.315	180.617	204.033	205.902	215.042
At5g60360	Embryophyta	NR	NR	protein.degradation.cysteine protease	8409.56	6421.75	5582.31	7370.23	6205.96	5344.05	7769.4	7006.07	5205.33	9139.92	8316.66	6894.57	7576.69	8583.71	6103.13	8361.09	10308.6	6292.92
At5g60400	Specific	0.000942737	2	not assigned.unknown	205.337	178.405	134.154	135.15	157.576	156.931	116.24	125.491	126.473	165.987	110.283	109.725	185.63	184.244	198.89	229.045	203.392	202.569
At5g60420	Specific	NR	NR	No Annotation	722.978	800.011	611.449	740.285	817.471	738.597	552.926	664.876	612.574	545.172	678.431	554.864	604.11	689.762	674.927	667.892	760.068	641.242
At5g60460	Archeaplastidia I	NR	NR	protein.targeting.secretory pathway.unspecified	141.669	132.021	172.729	152.101	179.497	136.175	165.624	147.702	234.088	199.769	199.514	312.27	139.772	209.271	204.797	165.616	133.296	184.726
At5g60550	Archeaplastidia I	NR	NR	protein.postranslational modification	227.572	346.239	506.686	303.744	309.912	460.691	357.037	318.535	595.068	358.44	402.533	553.472	357.368	361.426	689.322	336.73	325.243	502.444
At5g60570	Embryophyta	NR	NR	protein.degradation.ubiquitin.E3.SCF.FBOX	563.486	586.363	496.445	507.468	537.055	471.964	520.092	544.501	453.525	546.49	489.926	488.259	550.19	520.498	548.005	564.502	577.312	526.534
At5g60600	Prokaryotic	NR	NR	signalling.G-proteins	5132.47	5689.7	5940.72	5297.19	6381.26	6171.7	5228.7	5871.84	6384.49	5438.42	5976.25	5199.74	5433.68	6404.51	5580.02	5355.85	6432.84	5418.87
At5g60490	Embryophyta	NR	NR	cell wall.cell wall proteins.AGPs	202.273	225.568	273.331	203.479	173.557	258.483	228.168	170.676	272.676	172.053	193.349	230.496	197.938	230.655	257.886	261.247	180.444	294.219
At5g60540	Archeaplastidia II	0.000265156	18	transport.amino acids	575.059	598.874	791.438	401.498	446.519	570.372	917.978	1151.42	1113.14	1259.97	1342.79	1130.39	1010.59	931.935	1031.88	867.312	957.063	869.156
At5g60590	Prokaryotic	NR	NR	transport.p- and v-ATPases	247.759	252.407	180.822	261.149	236.192	190.801	244.782	219.34	112.76	251.241	277.329	159.284	294.173	233	172.413	209.809	185.115	151.935
At5g60450	Archeaplastidia I	0.00575569	24	RNA.regulation of transcription.auxin response transcription factor family (ARF)	286.299	290.075	271.135	263.149	280.478	215.069	212.756	263.717	314.734	266.857	256.166	239.679	293.726	302.166	383.162	310.996	307.967	375.881
At5g60390	Archeaplastidia I	NR	NR	protein.synthesis.elongation	17259.9	19266.5	29505.4	18237.6	20601.1	36714.3	19813.6	21073.1	33501.2	20476.2	20397.7	34674.1	18143.6	19372.7	32160.8	17763.9	21042	30955.5
At5g60030	Specific	NR	NR	not assigned.unknown	99.9614	89.3932	81.5368	128.691	139.652	82.9237	91.0885	146.458	60.46	118.319	110.961	91.5411	81.7839	87.1271	90.0159	103.551	59.8829	77.4969
At5g59960	Archeaplastidia I	NR	NR	not assigned.unknown	821.017	988.499	1349.1	690.288	605.015	868.885	708.727	514.864	959.981	597.625	523.313	791.569	652.26	624.41	795.014	695.478	601.457	1331.14
At5g59870	Archeaplastidia I	0.000628333	16	development.squamosa promoter binding like (SPL)	2693.29	3159.32	3918.24	3726.19	5143.5	5431.95	4521.51	5888.9	6231.65	5415.16	5816.58	6227.79	4428.21	4570.17	4853.58	3599.3	4148.72	4179.6
At5g59910	Archeaplastidia I	0.00139237	14	signalling.receptor kinases.leucine rich repeat VI	2385.53	2215.85	1797.2	3086.01	3656.16	2514.55	3516.11	4114.05	2600.35	3399.85	3465.38	3106.68	2935.93	2992.42	2416.84	2345.81	2798.12	2123.44
At5g59950	Archeaplastidia I	NR	NR	protein.synthesis.ribosomal protein.unknown.large subunit.L23	905.994	769.586	446.305	1012.67	1039.15	661.998	1113.23	1175.91	675.589	967.398	1089.89	615.015	1122.02	932.062	579.194	956.18	839.686	517.006
At5g59850	Archeaplastidia I	6.27354e-05	12	protein.degradation	5162.74	6318.81	6273.45	7051.8	7739.99	8038.29	7279.13	7595.98	7721.65	7405.37	6866.24	7221.54	6254.37	5810.32	5813.64	4956.1	4997.59	6004.13
At5g59820	Streptophyta	NR	NR	RNA.regulation of transcription.C2H2 zinc finger family	77.6013	60.7109	145.556	16.2556	69.0952	130.768	105.07	33.278	84.5984	70.7918	61.1873	143.397	64.5976	39.0366	84.7778	66.4659	46.1457	105.378
At5g59890	Archeaplastidia I	NR	NR	cell.organisation	3821.67	3666.65	4056.41	3487.95	3295.35	3715.95	3778.89	3485.52	3618.27	3425.99	2904.22	3800.02	3864.42	3351.7	4353.03	3770.69	3291.89	4160.18
At5g59845	Tracheophyta	NR	NR	hormone metabolism.gibberelin.induced-regulated-responsive-activated	105.692	102.816	208.133	186.011	114.897	109.082	157.062	140.234	140.875	133.453	92.5012	135.545	108.902	49.2976	87.5927	142.42	83.2707	136.311
At5g59880	Archeaplastidia I	0.0146668	24	cell.organisation	5841.62	5453.23	5786.91	5150.63	5191.24	5559.49	4889.44	4764.08	5861.06	5209.59	5492.58	6980.16	5929.85	5826.37	6585.4	5826.23	6176.08	6641.26
At5g60040	Archeaplastidia I	0.000265156	14	RNA.transcription	61.6563	84.4507	84.7615	96.1743	121.264	135.58	136.554	124.542	206.668	105.567	118.932	158.468	77.7769	119.565	88.7253	92.1117	71.5819	39.2452
At5g60120	Archeaplastidia I	NR	NR	development.unspecified	179.522	167.212	235.753	254.662	202.815	348.748	247.148	183.882	333.997	208.447	197.858	165.034	203.724	183.661	192.055	200.154	146.202	191.4
At5g60150	Streptophyta	NR	NR	not assigned.unknown	40.5244	95.8232	77.0026	72.4586	112.335	135.796	74.7974	116.149	146.247	91.6291	89.8264	137.969	61.2723	89.0995	143.07	83.7528	61.1238	99.8339
At5g60100	Prokaryotic	0.00575569	16	RNA.regulation of transcription.pseudo ARR transcription factor family	51.2244	32.2918	94.8622	11.9167	7.50154	57.9634	441.136	466.234	578.282	494.928	394.575	660.036	140.536	142.401	85.3128	98.4829	61.076	170.355
At5g60170	Archeaplastidia I	NR	NR	protein.degradation.ubiquitin.E3.RING	534.375	597.418	417.348	532.541	685.235	425.604	386.999	427.16	343.499	410.297	615.396	373.169	421.413	657.834	383.149	457.882	565.114	376.756
At5g60210	Gymnospermae	NR	NR	transport.peptides and oligopeptides	187.189	176.224	295.063	289.339	250.397	415.259	265.659	332.352	342.779	255.95	306.424	311.18	251.681	365.869	389.049	267.83	315.437	402.736
At5g60230	Archeaplastidia I	0.0108583	4	development.unspecified	302.485	314.41	368.599	210.022	223.293	168.354	184.655	165.139	148.682	179.407	151.707	215.357	259.721	260.288	197.458	284.244	177.191	257.58
At5g59940	Specific	NR	NR	development.unspecified	153.352	152.754	162.709	157.864	166.655	260.23	147.674	134.675	197.753	122.836	90.2389	158.976	164.964	193.819	176.635	163.867	118.264	267.43
At5g59980	Archeaplastidia I	NR	NR	RNA.regulation of transcription.C2C2(Zn) Constans-like zinc finger family (CO-like)	71.1543	57.6984	128.691	67.715	85.3846	114.405	65.4819	109.801	99.3109	73.569	86.4096	85.313	59.8488	70.6064	78.652	61.5441	67.7582	92.9388
At5g59420	Archeaplastidia I	NR	NR	cell.vesicle transport	1032.14	888.591	1081.28	1096.75	1077.39	1379.11	1005.29	1125.26	1153.72	1010.86	1028.25	1135.25	1056.55	1114.46	1214.98	978.514	994.904	1111.03
At5g59520	Viridiplantae	NR	NR	transport.metal	38.2081	59.8578	124.176	60.9716	51.1085	178.196	76.5322	42.2493	173.284	37.7163	51.228	135.238	64.4352	44.9185	98.9748	101.354	11.7983	117.727
At5g59540	Tracheophyta	NR	NR	hormone metabolism.ethylene.synthesis-degradation	432.587	292.049	228.78	1611.44	1407.16	1306.24	1306.69	1567.92	867.781	1150.88	1204.84	764.539	1390.63	1168.51	674.37	1073.12	765.263	619.36
At5g59660	Specific	0.000628333	12	signalling.light	47.0268	47.6713	57.4394	108.207	80.4188	81.9442	110.171	82.6083	147.344	47.881	66.233	52.4369	50.4338	52.447	42.8336	57.7662	39.3883	47.6112
At5g59670	Gymnospermae	6.51484e-08	18	signalling.light	140.615	120.373	77.1003	143.897	164.64	226.58	251.925	501.326	698.994	1739.25	1886.82	1756.15	750.387	640.653	537.763	365.366	402.258	467.131
At5g59740	Archeaplastidia II	0.0108583	4	transport.NDP-sugars at the ER	178.089	270.239	266.717	192.013	230.628	189.688	142.826	164.156	176.828	171.842	144.717	165.713	183.303	188.782	224.553	227.605	150.411	219.186
At5g59770	Viridiplantae	0.000103647	4	signalling.G-proteins	1238.51	968.568	990.692	895.564	836.49	820.13	726.795	566.319	439.804	609.364	610.798	484.008	757.808	787.185	586.769	862.561	987.235	652.495
At5g59800	Streptophyta	0.000942737	24	RNA.regulation of transcription.methyl binding domain proteins	480.445	404.376	414.586	282.242	293.65	273.805	298.499	261.229	331.888	390.512	287.679	414.009	466.131	349.232	404.433	603.59	503.794	428.869
At5g59690	Archeaplastidia I	0.0146668	18	cell.organisation	4279.58	5052.76	6820.77	5279.71	6904.36	9186.84	6463.51	7151.35	10049.9	9127.46	8124.95	13790.5	7546.63	7185.97	9285.83	5578.08	6670.72	8529.57
At5g59730	Archeaplastidia I	8.21308e-07	4	cell.vesicle transport	639.947	613.065	611.867	489.875	463.39	498.593	306.356	224.542	315.91	256.171	276.897	254.056	353.9	406.357	436.869	550.163	392.378	505.897
At5g59750	Prokaryotic	1.19411e-05	4	protein.degradation.ubiquitin.E3.RING	2119.43	2490.43	2774.84	1048.01	1322.71	1320.38	624.89	788.477	926.449	638.167	785.227	843.867	1104	1392.32	1615.95	1760.96	1985.06	2447.84
At5g59710	Archeaplastidia I	NR	NR	RNA.regulation of transcription.unclassified	521.742	592.276	350.049	607.407	657.474	518.694	478.914	615.726	387.789	445.552	660.09	366.961	731.894	451.846	482.91	501.056	617.064	449.402
At5g59780	Specific	0.000942737	6	RNA.regulation of transcription.MYB domain transcription factor family	739.966	523.486	618.48	1129.11	808.738	867.313	388.784	309.704	409.16	191.944	182.575	257.067	415.27	231.79	485.006	665.726	434.54	705.202
At5g59830	Tracheophyta	0.00139237	2	protein.degradation.ubiquitin.E3.RING	541.117	533.44	598.04	340.224	219.427	265.261	331.122	255.091	305.961	340.333	301.785	307.321	383.551	417.109	454.634	539.382	540.071	513.44
At5g59840	Archeaplastidia I	NR	NR	signalling.G-proteins	196.5	232.584	176.049	253.848	201.798	213.486	198.99	220.754	179.208	190.573	160.014	234.826	241.571	206.992	192.044	221.946	212.453	219.06
At5g59500	Viridiplantae	NR	NR	RNA.regulation of transcription.AtSR transcription factor family	939.555	1191.14	1831.47	973.945	1137.63	1758.99	1325.15	1255.96	1828.08	1264.92	1304.97	1924.72	1076.8	1111.84	1366.12	963.021	1051.86	1258.89
At5g59560	Archeaplastidia I	0.0108583	2	signalling.light	461.141	435.788	441.28	377.47	285.79	339.941	371.887	242.365	305.81	290.397	343.212	274.727	370.093	373.247	406.974	403.004	332.744	476.952
At5g59460	Streptophyta	NR	NR	development.unspecified	262.845	274.729	299.901	325.02	305.184	368.557	283.18	357.267	287.768	329.489	287.224	305.245	261.239	300.821	287.542	295.186	302.986	316.474
At5g59480	Archeaplastidia I	NR	NR	stress.biotic.PR-proteins.PR2 (endo-beta-1,3-glucanases)	1256.99	1279.76	1068.04	990.235	1061.39	912.12	749.382	672.246	624.016	1144.92	1140.15	1107.65	746.598	867.422	630.751	1012.21	1124.1	1065.22
At5g59450	Embryophyta	NR	NR	development.unspecified	87.7654	88.6948	74.6242	139.629	169.797	174.324	109.035	127.228	102.686	74.1282	64.0122	82.9905	113.652	180.276	156.327	127.084	128.121	134.037
At5g59550	Archeaplastidia I	NR	NR	protein.degradation.ubiquitin.E3.RING	474.477	400.05	278.292	264.836	222.031	125.929	292.379	228.612	158.532	395.058	336.663	243.891	436.131	270.457	281.831	429.769	338.74	216.663
At5g59250	Archeaplastidia II	0.0259398	4	transport.sugars	2542.26	2538.48	2037.77	2087.33	2275.19	1491.42	1995.55	2039.83	1408.68	1890.62	1929.35	1450.68	2052.76	2147.92	1376.91	2507.28	2482.73	1623.92
At5g59300	Archeaplastidia I	NR	NR	protein.degradation.ubiquitin.E2	609.169	579.855	672.745	815.576	701.561	875.214	908.298	784.512	777.204	767.274	670.08	952.249	700.689	584.114	778.814	713.971	538.385	841.508
At5g59330	Specific	NR	NR	not assigned.unknown	81.6531	251.673	242.918	48.6429	125.391	43.8798	79.9491	99.0582	35.6675	40.4348	104.929	131.698	18.6674	135.551	21.9517	24.3945	162.702	170.394
At5g59340	Streptophyta	0.0441325	4	RNA.regulation of transcription.homeobox transcription factor family (HB)	116.452	157.123	243.841	106.262	95.0334	198.71	100.465	82.6916	109.918	50.247	34.1802	125.323	107.509	99.8641	123.331	120.848	117.697	210.853
At5g59350	Tracheophyta	0.00290735	16	protein.postranslational modification	429.71	466.134	338.28	875.476	777.277	656.878	893.716	760.139	654.452	751.579	725.507	799.522	689.766	672.018	634.167	554.151	612.537	560.229
At5g59320	Gymnospermae	0.000265156	14	protein.degradation.ubiquitin.E3.RING	63.7649	20.5096	28.7794	794.362	334.749	591.872	769.642	716.65	647.287	638.011	400.601	291.543	223.612	273.423	234.28	169.777	195.484	158.544
At5g59310	Gymnospermae	NR	NR	protein.degradation.ubiquitin.E3.RING	6.18409	5.19306	9.90769	133.174	37.9319	13.2869	267.357	65.7323	57.3593	155.669	110.929	4.00995	80.7177	53.8159	8.6301	110.468	55.2441	4.96069
At5g59290	Prokaryotic	NR	NR	cell wall.precursor synthesis.UXS	839.836	920.327	548.403	776.818	984.844	543.223	803.762	914.717	602.839	949.982	1036.68	517.21	758.56	919.716	450.308	879.669	880.122	559.599
At5g59140	Archeaplastidia I	NR	NR	protein.degradation.ubiquitin.E3.SCF.SKP	1205.19	977.864	1525.58	1134.32	974.034	1425.98	1187.81	1125.16	1504.25	1096.2	952.093	1101.58	1438.79	1075.46	1563.87	1292.83	1001.03	1598.65
At5g59150	Archeaplastidia I	0.00139237	4	signalling.G-proteins	839.866	776.262	629.548	711.365	609.832	682.274	616.562	609.397	597.414	608.374	611.676	491.257	625.279	678.135	699.73	629.474	626.663	750.17
At5g59220	Viridiplantae	NR	NR	protein.postranslational modification	113.922	162.964	173.503	155.153	166.743	292.544	177.858	102.521	343.585	142.536	158.27	298.162	141.605	110.579	106.466	120.277	94.1246	255.304
At5g59380	Streptophyta	0.000628333	2	protein.synthesis.initiation	519.655	476.106	489.008	265.379	240.807	252.512	190.079	205.107	190.278	255.252	249.111	272.452	307.603	320.802	242.678	428.755	359.608	356.852
At5g59410	Archeaplastidia I	NR	NR	signalling.G-proteins	367.178	391.185	647.529	372.892	385.353	418.016	518.439	362.269	396.437	450.051	314.434	413.525	452.742	423.634	377.058	402.519	373.643	517.501
At5g59430	Streptophyta	NR	NR	DNA.synthesis/chromatin structure	336.693	418.911	315.043	416.491	482.394	431.524	188.097	194.03	211.598	193.759	268.563	269.689	190.141	380.776	265.807	301.034	445.407	246.823
At5g59600	Archeaplastidia I	NR	NR	transport.misc	50.5333	34.6646	11.0006	39.047	85.8898	53.663	84.954	68.5927	49.9833	57.9508	61.9879	83.4901	39.0627	85.8004	69.541	60.0099	59.8022	71.0521
At5g59610	Archeaplastidia I	NR	NR	stress.abiotic.heat	432.171	400.83	394.805	397.554	413.352	433.894	386.559	360.262	507.414	415.309	441.44	439.151	452.112	396.255	511.914	402.303	477.025	389.188
At5g59400	Streptophyta	0.000103647	6	not assigned.unknown	429.224	466.945	361.045	403.101	423.87	497.913	351.895	403.902	325.814	211.484	231.239	196.756	203.894	242.234	254.822	404.824	352.24	246.284
At5g59440	Prokaryotic	0.0259398	22	nucleotide metabolism.phosphotransfer and pyrophosphatases.thymidylate kinase	604.296	512.943	477.03	460.627	407.524	268.584	460.548	424.627	354.477	613.492	476.487	323.152	641.11	567.471	496.33	652.359	474.8	490.474
At5g59210	Viridiplantae	NR	NR	cell.organisation	294.037	262.847	317.326	416.21	412.277	486.548	289.855	445.07	464.76	336.93	458.16	326.034	332.758	464.633	443.631	349.41	344.046	432.777
At5g59240	Archeaplastidia I	NR	NR	protein.synthesis.ribosome biogenesis	107.42	85.6636	171.102	130.756	138.62	241.076	243.949	184.442	253.921	145.59	135.744	135.78	114.302	142.046	150.04	93.0928	80.0562	205.797
At5g58960	Embryophyta	0.00411664	14	development.unspecified	386.335	480.54	499.644	539.758	760.598	844.781	696.531	741.501	786.934	617.812	794.841	751.927	512.436	644.015	711.226	357.633	578.719	382.262
At5g58980	Viridiplantae	NR	NR	protein.degradation.ubiquitin.E3.RING	154.546	255.095	262.542	214.036	290.98	288.447	207.526	265	275.813	178.737	194.934	224.428	229.611	261.653	331.997	258.852	282.014	266.112
At5g59010	Embryophyta	0.00575569	22	protein.degradation.metalloprotease	339.264	390.12	311.842	275.67	273.135	260.133	300.78	388.502	564.57	410.852	398.527	563.959	537.555	368.943	602.122	420.627	403.474	442.279
At5g59020	Angiospermae	NR	NR	tetrapyrrole synthesis.GSA	87.3404	87.5719	140.373	94.4034	104.987	163.91	126.695	126.747	207.645	144.772	147.605	219.018	125.663	164.796	241.905	120.304	121.14	255.681
At5g59030	Archeaplastidia I	1.19411e-05	2	transport.metal	3041.78	2058.74	2027.52	1096.85	839.88	903.193	838.866	587.054	656.974	889.114	659.531	519.025	1349.68	1307.39	1148.53	2251.86	1990.95	1448.67
At5g58970	Archeaplastidia I	0.000942737	20	mitochondrial electron transport / ATP synthesis.uncoupling protein	660.535	654.269	472.368	648.955	626.428	399.903	751.514	720.836	536.085	793.678	769.973	761.174	853.079	803.898	675.924	688.312	764.679	629.878
At5g59000	Archeaplastidia I	6.27354e-05	18	protein.degradation.ubiquitin.E3.RING	179.846	165.337	269.442	188.877	239.728	279.341	337.924	381.231	328.165	385.759	401.025	429.16	451.303	389.338	411.412	255.218	202.785	246.717
At5g58920	Streptophyta	NR	NR	not assigned.unknown	382.606	327.933	251.45	320.593	347.283	268.358	516.466	374.646	401.71	483.114	391.007	279.589	457.834	360.646	327.205	483.038	350.448	397.141
At5g58950	Archeaplastidia I	0.0146668	2	protein.postranslational modification	2306.17	2161.31	2918.42	1349.74	1545.45	1406.37	1221.34	1500.16	1669.34	1540.55	1709.7	1962.03	1637.85	1813.68	2247.73	1881.86	2055.93	2352.77
At5g59050	Tracheophyta	NR	NR	RNA.regulation of transcription.unclassified	137.31	115.906	68.0606	151.043	103.891	189.214	88.9216	91.5726	84.5204	107.109	112.949	65.4801	81.164	120.922	97.3144	120.365	108.295	54.6076
At5g59080	Gymnospermae	6.27354e-05	4	not assigned.unknown	982.555	897.734	885.358	1129.73	826.895	695.315	473.358	368.101	327.791	152.652	127.716	141.863	557.537	485.092	587.284	665.776	473.417	622.583
At5g59130	Embryophyta	0.000942737	14	protein.degradation.subtilases	94.5733	119.77	116.744	918.242	759.282	861.908	892.375	766.231	837.783	513.904	581.456	434.521	144.06	124.536	147.807	119.437	133.609	103.684
At5g59160	Archeaplastidia I	NR	NR	protein.postranslational modification	1692.49	1811.14	1700.78	1587.77	1705.94	1922.15	1649.44	1563.56	1473.44	1518.6	1668.68	1495.93	1882.57	1733.39	1712.87	1649.14	1710.89	1555.42
At5g59180	Archeaplastidia I	0.00411664	14	RNA.transcription	309.55	420.178	391.483	573.801	535.77	421.376	632.229	547.383	392.186	510.802	518.318	519.963	410.742	429.541	368.877	351.34	377.819	391.118
At5g58870	Viridiplantae	0.000167488	6	protein.degradation.metalloprotease	3697.28	4145.16	3301.87	3633.06	4285.04	3399.28	1738.39	1906.71	1495.9	1658.63	1529.63	1770.13	1565.9	2058.6	1872.11	2432.43	3129.56	2245.83
At5g58890	Specific	NR	NR	RNA.regulation of transcription.MADS box transcription factor family	46.6384	47.0694	59.8215	76.4953	27.5248	79.5924	43.269	50.2751	70.3694	26.0949	31.8822	123.562	67.5758	53.6184	89.4583	46.5785	27.6518	102.852
At5g58900	Archeaplastidia I	0.000942737	22	RNA.regulation of transcription.MYB-related transcription factor family	257.075	209.272	256.435	261.842	309.663	229.18	296.711	412.439	325.641	329.725	353.029	314.953	606.037	563.298	804.858	425.143	458.692	442.123
At5g58930	Specific	NR	NR	not assigned.unknown	737.786	858.057	1068.64	1018.01	928.591	1054.64	785.929	1071.07	1203.61	1007.01	840.992	1076.7	1064.77	945.727	1390.67	887.19	822.25	1285.11
At5g58590	Archeaplastidia I	NR	NR	signalling.G-proteins	473.158	441.109	730.151	830.455	883.549	884.482	707.666	631.696	767.19	873.075	662.989	937.414	664.019	547.954	651.398	543.222	454.037	751.896
At5g58690	Archeaplastidia I	NR	NR	signalling.phosphinositides.phosphoinositide phospholipase C	71.6375	68.9734	92.7651	116.742	103.916	127.794	82.0077	102.316	150.7	52.0071	92.6998	99.2954	78.5362	103.502	186.001	92.5068	62.3397	136.449
At5g58700	Archeaplastidia I	0.0108583	14	signalling.phosphinositides.phosphoinositide phospholipase C	108.028	78.009	129.043	181.695	212.198	295.869	298.15	396.842	455.77	245.943	291.2	291.539	117.605	209.514	308.346	147.352	199.926	237.93
At5g58740	Archeaplastidia I	NR	NR	cell.vesicle transport	1594.69	1414.19	1292.18	1587.14	1298.79	1103.94	1582.34	1484.77	1272.08	1553.53	1478.53	1213.64	1497.89	1501.18	1208.75	1630.71	1518.12	1335.82
At5g58760	Archeaplastidia I	NR	NR	RNA.regulation of transcription.unclassified	90.402	105.246	75.3923	113.084	82.4154	98.328	69.7629	68.0993	79.9277	80.4275	82.1953	122.977	56.8335	85.4295	77.75	92.4556	104.323	138.077
At5g58770	Prokaryotic	NR	NR	secondary metabolism.isoprenoids.terpenoids	771.141	724.946	981.127	924.954	889.127	777.901	159.009	71.7291	109.555	992.698	618.089	757.9	385.346	138.816	206.604	491.891	320.313	390.448
At5g58790	Specific	NR	NR	not assigned.unknown	31.6044	22.9764	44.9115	33.1854	48.849	3.57592	31.1703	51.2115	17.3203	7.8857	27.9666	3.07119	36.9324	57.6817	23.6131	38.5019	41.5694	19.6742
At5g58800	Archeaplastidia I	3.70728e-05	22	lipid metabolism.exotics (steroids, squalene etc)	953.903	821.424	1006.52	583.097	542.925	455.791	670.92	792.056	569.289	856.788	865.783	922.245	1106.29	1132.41	1079.75	1120.09	1556.53	925.82
At5g58600	Streptophyta	0.0259398	16	development.unspecified	198.992	166.982	165.905	179.567	199.867	279.94	512.234	609.137	500.08	330.408	420.036	345.877	465.317	407.229	467.589	370.804	368.713	320.013
At5g58640	Viridiplantae	NR	NR	metal handling	826.024	682.377	744.148	626.727	573.633	526.914	753.117	588.057	567.581	778.639	606.031	592.843	819.313	781.254	546.195	827.546	868.653	662.624
At5g58730	Embryophyta	NR	NR	redox.ascorbate and glutathione	269.315	410.499	624.774	247.597	284.772	404.398	229.606	195.598	324.543	148.995	238.878	205.505	229.451	238.121	648.888	277.071	228.44	432.868
At5g58720	Viridiplantae	0.000411834	4	DNA.synthesis/chromatin structure	532.979	593.491	550.125	416.668	478.291	458.562	395.825	456.231	311.681	365.249	354.379	305.592	439.823	441.246	443.402	563.335	456.48	432.17
At5g58710	Prokaryotic	NR	NR	cell.cycle.peptidylprolyl isomerase	2188.91	2032.29	1281.87	1818.94	1886.06	1098.39	2360.17	2118.47	1474.37	2911.73	2985.49	2093.27	2698.7	3323.16	1423.45	2196.23	2352.43	1421.92
At5g58787	Streptophyta	0.00139237	22	protein.degradation.ubiquitin.E3.RING	399.049	463.266	444.017	260.817	286.834	216.65	312.098	336.38	285.029	276.209	273.632	372.131	543.088	517.813	505.45	444.545	390.681	500.48
At5g58650	Specific	1.19411e-05	4	not assigned.unknown	866.796	912.739	398.984	302.448	254.739	232.995	191.001	163.656	212.105	147.169	126.856	145.292	418.504	233.908	283.354	543.826	280.565	306.107
At5g58670	Archeaplastidia I	NR	NR	signalling.phosphinositides.phosphoinositide phospholipase C	591.32	337.21	334.154	776.706	577.562	1023.86	1023.17	730.316	1126.77	605.82	561.32	580.877	666.849	525.882	604.187	645.003	425.514	623.402
At5g58570	Specific	0.00290735	24	not assigned.unknown	931.425	383.505	643.425	429.265	222.525	341.724	485.151	202.818	324.917	485.262	184.749	361.562	1023.51	663.501	894.58	1033.7	649.087	767.978
At5g58560	Prokaryotic	0.0146668	24	lipid metabolism.phospholipid synthesis.phosphatidate cytidylyltransferase	632.067	609.277	497.222	606.954	539.584	387.756	473.381	410.482	478.134	415.43	548.878	476.237	736.613	566.233	704.509	643.645	694.516	533.795
At5g58340	Archeaplastidia I	NR	NR	RNA.regulation of transcription.putative transcription regulator	120.354	151.763	80.4355	136.667	111.511	142.555	107.06	132.506	154.665	138.799	100.447	115.53	89.7929	123.911	172.278	114.846	112.743	110.683
At5g58270	Prokaryotic	0.000628333	24	transport.ABC transporters and multidrug resistance systems	1100.16	1083.6	1244.74	1052.94	1116.66	1017.7	901.307	939.606	989.26	1064.06	1020.68	1050.97	1225.35	1301.22	1230.44	1137.85	1407.87	1074.73
At5g58190	Archeaplastidia I	NR	NR	not assigned.unknown	167.634	180.897	77.5582	166.796	212.271	78.1623	168.881	184.388	153.708	190.324	191.782	165.239	178.205	208.72	88.407	170.416	230.199	168.424
At5g58290	Archeaplastidia I	0.00411664	18	protein.degradation.ubiquitin.proteasom	2521.37	2276.12	2670.33	2539.33	2296.92	2415	3086.08	2878.03	2907.97	3118.18	3288.21	2886.31	3092.52	3493.18	2593.82	2668.57	3132.27	2723.75
At5g58430	Archeaplastidia I	0.0196038	4	cell.vesicle transport	784.84	789.633	811.222	491.025	601.518	590.005	560.761	672.4	462.999	554.533	510.66	377.052	675.572	695.594	470.644	693.637	713.387	445.925
At5g58390	Embryophyta	NR	NR	misc.peroxidases	222.24	130.289	200.624	208.807	113.116	155.546	166.597	86.0535	151.972	122.042	77.075	165.749	141.191	130.504	156.526	111.619	103.448	137.985
At5g58330	Viridiplantae	NR	NR	RNA.regulation of transcription.NAC domain transcription factor family	5145.96	5621.39	6514.77	6015.49	6601.95	6073.46	5273.34	5453.07	4881.29	5962.62	5773.96	6385.21	5297.1	5960.83	6032.88	5506.52	6840.49	6194.23
At5g58310	Streptophyta	0.000942737	20	misc.nitrilases, nitrile lyases, berberine bridge enzymes, reticuline oxidases, troponine reductases	1214.54	850.973	597.899	656.353	702.182	446.286	743.053	836.733	678.615	2406.86	1851.17	2193.24	2494.04	1908.49	1379.88	1955.63	1992.3	1154.96
At5g58420	Archeaplastidia I	0.00290735	12	protein.synthesis.ribosome biogenesis	3913.92	4583.51	3945.86	5587.09	5917.97	4820.87	5037.33	5877	4608.82	4809.67	5185.54	3535.29	4307.46	4078.14	3551.86	3723.51	3905.85	3362.91
At5g58260	Prokaryotic	NR	NR	PS.lightreaction.cyclic electron flow-chlororespiration	2908.99	2738.66	2470.32	3469.48	3213.12	2668.66	2835.36	3019.77	2510.35	4445.12	4099.16	3315.87	4293.25	4224.85	3393.83	4180.21	4458.4	3033.35
At5g58375	Streptophyta	0.00411664	24	not assigned.unknown	1512.82	1263.47	1446.13	966.147	949.983	834.094	1187.62	937.84	977.362	1167.39	978.3	1221.57	1437.38	1212.66	1386.99	1564.87	1320.92	1300.8
At5g58370	Archeaplastidia I	NR	NR	development.unspecified	368.321	365.237	499.997	379.145	452.351	554.517	591.077	375.993	620.095	421.907	442.418	424.435	549.342	395.753	549.595	488.876	419.185	662.725
At5g58350	Archeaplastidia I	0.0146668	4	signalling.MAP kinases	357.622	371.191	416.633	337.238	205.466	390.379	197.928	131.816	306.825	184.117	170.046	250.823	271.509	181.495	243.023	272.095	201.805	402.606
At5g58380	Prokaryotic	0.0196038	2	protein.postranslational modification	531.242	515.095	486.556	425.782	478.671	354.673	388.817	302.45	260.088	412.892	481.999	331.632	351.32	430.033	501.831	458.405	391.478	582.614
At5g58230	Archeaplastidia I	NR	NR	development.unspecified	944.418	1067.15	929.711	1020.35	1213.25	1022.73	1071.77	1030.15	912.753	1208.55	1102.31	1134	1091.33	1028.77	857.695	1018.93	1046.34	824.302
At5g58440	Viridiplantae	NR	NR	cell.vesicle transport	507.086	521.001	573.213	500.126	583.421	468.762	447.865	539.983	511.147	504.325	484.656	444.812	441.378	561.998	608.036	460.476	512.909	475.331
At5g58450	Archeaplastidia I	NR	NR	not assigned.unknown	395.447	276.425	513.163	376.634	372.193	566.242	355.086	407.314	692.293	364.711	388.155	542.933	329.787	439.664	613.444	304.899	366.029	562.205
At5g58480	Angiospermae	0.000411834	4	misc.beta 1,3 glucan hydrolases.glucan endo-1,3-beta-glucosidase	598.907	636.29	678.263	483.923	501.863	575.122	470.751	410.083	532.655	372.903	375.184	415	525.888	458.777	576.794	639.221	511.34	667.213
At5g58510	Archeaplastidia I	NR	NR	protein.degradation.ubiquitin.E3.RING	84.0941	71.6026	207.891	88.8865	90.5975	250.504	123.689	102.069	311.293	119.764	106.616	173.556	132.869	131.966	279.852	99.0868	114.28	284.676
At5g58530	Archeaplastidia I	NR	NR	redox.glutaredoxins	126.752	101.028	162.984	103.568	124.07	135.162	119.749	101.919	183.455	74.3856	101.014	173.629	69.1091	91.4589	104.099	105.153	104.457	176.864
At5g58550	Streptophyta	NR	NR	not assigned.no ontology.pentatricopeptide (PPR) repeat-containing protein	61.4981	90.6798	40.2634	45.0845	73.5157	13.6343	13.759	35.4058	31.0542	15.5368	48.4229	11.4128	62.4178	66.5322	81.845	46.7321	40.5731	110.264
At5g58575	Archeaplastidia I	0.00290735	24	not assigned.unknown	251.317	180.685	207.285	120.982	100.794	133.073	141.555	106.079	121.875	115.557	135.534	132.484	242.542	218.366	172.052	255.029	228.561	199.897
At5g58490	Archeaplastidia I	0.000628333	20	misc.alcohol dehydrogenases.cinnamyl alcohol dehydrogenase	1391.99	1236.14	1547.86	1401.93	1203.04	1473.85	1638.07	1425.34	1534.82	1639.83	1569.8	1682.73	1776.67	1817.4	1558.6	1598.9	1521.07	1544.14
At5g57910	Gymnospermae	NR	NR	not assigned.no ontology	145.134	64.5592	117.473	104.194	35.4357	108.729	86.0014	67.4121	66.1355	95.157	65.2847	84.5071	133.027	82.9378	61.3166	103.527	119.65	93.8055
At5g57860	Archeaplastidia I	NR	NR	protein.degradation.ubiquitin.ubiquitin	481.315	543.236	406.866	594.297	497.569	360.774	556.597	487.891	280.502	494.641	432.17	348.765	817.697	476.481	428.815	614.107	369.806	347.508
At5g57990	Archeaplastidia I	NR	NR	protein.degradation.ubiquitin.ubiquitin protease	666.679	659.69	548.057	911.934	1017.96	802.018	609.877	914.79	577.114	873.211	1051.02	811.332	600.974	773.205	958.725	371.049	802.17	602.107
At5g57870	Archeaplastidia I	NR	NR	protein.synthesis.initiation	2158.83	2605.68	2935.32	2361.56	2598.87	2628.63	2168.45	2211.61	2520.75	2177.89	2552.53	2320.88	2114.58	2425.47	2336.14	2021.79	2557.79	2528
[truncated: 12,136 more rows]
