# Supplementary material for: Kingdom-wide comparison reveals the evolution of diurnal gene expression in Archaeplastida
Source: Nat Commun. 2019 Feb 13;10:737. doi: 10.1038/s41467-019-08703-2 (PMC6374488; doi:10.1038/s41467-019-08703-2)
Supplement: Supplementary file 15 — Supplementary Data 12 [file 41467_2019_8703_MOESM15_ESM.xlsx]

## Sheet: Sheet1
Supplementary Data 12. Age of gene families.
(Syn, Syn)	9	OG0008909	OG0011549	OG0011551	OG0012987	OG0010409	OG0012928	OG0011550	OG0012986	OG0008335
(Syn, C.pa)	30	OG0012197	OG0012178	OG0012107	OG0008729	OG0012168	OG0012267	OG0011032	OG0012249	OG0012130	OG0011083	OG0012185	OG0010105	OG0011024	OG0012203	OG0012083	OG0012184	OG0012090	OG0009365	OG0012192	OG0011046	OG0011089	OG0012126	OG0007199	OG0011074	OG0012280	OG0012143	OG0011099	OG0012243	OG0011110	OG0012242
(Syn, P.pu)	46	OG0010067	OG0011107	OG0011062	OG0009371	OG0012942	OG0010076	OG0011085	OG0012954	OG0011021	OG0012946	OG0012961	OG0010078	OG0003358	OG0012945	OG0012965	OG0012957	OG0011070	OG0011531	OG0011102	OG0012955	OG0007716	OG0012948	OG0008906	OG0012962	OG0011063	OG0011523	OG0008750	OG0011026	OG0012964	OG0011028	OG0012943	OG0012952	OG0012960	OG0011086	OG0011034	OG0009544	OG0011091	OG0011055	OG0011104	OG0012951	OG0011047	OG0012959	OG0012956	OG0011079	OG0012947	OG0012941
(Syn, C.re)	47	OG0010961	OG0010826	OG0006633	OG0005394	OG0002518	OG0008678	OG0011796	OG0010021	OG0010779	OG0011882	OG0010802	OG0011885	OG0010899	OG0008152	OG0005984	OG0010889	OG0010890	OG0008672	OG0012026	OG0011881	OG0009284	OG0010869	OG0010924	OG0008232	OG0009982	OG0010900	OG0011011	OG0010967	OG0009909	OG0011985	OG0010847	OG0006632	OG0010041	OG0011821	OG0012010	OG0009932	OG0011986	OG0012040	OG0011886	OG0008184	OG0012013	OG0009216	OG0009887	OG0009309	OG0010031	OG0009996	OG0011825
(Syn, K.ni)	64	OG0007719	OG0004782	OG0009219	OG0010109	OG0010023	OG0010912	OG0012407	OG0011190	OG0008718	OG0004769	OG0009241	OG0011144	OG0012387	OG0009222	OG0010770	OG0010921	OG0008204	OG0008752	OG0009951	OG0007169	OG0009424	OG0009958	OG0012289	OG0008243	OG0009383	OG0009905	OG0010154	OG0007743	OG0010838	OG0011095	OG0009343	OG0012386	OG0009300	OG0012317	OG0009247	OG0009894	OG0010056	OG0011116	OG0011031	OG0009900	OG0007726	OG0010066	OG0011033	OG0006014	OG0010822	OG0011166	OG0011187	OG0012303
(Syn, P.pa)	75	OG0010157	OG0008711	OG0009321	OG0007161	OG0008175	OG0001352	OG0010039	OG0006639	OG0009948	OG0012554	OG0012587	OG0012636	OG0007691	OG0008852	OG0010775	OG0011129	OG0008248	OG0003360	OG0009319	OG0010145	OG0006673	OG0012683	OG0010296	OG0012677	OG0012601	OG0005403	OG0009224	OG0010088	OG0011060	OG0011395	OG0008662	OG0010090	OG0010153	OG0012653	OG0012698	OG0011304	OG0012648	OG0012558	OG0012684	OG0010114	OG0008147	OG0008676	OG0009491	OG0010979	OG0009199	OG0011344	OG0012580	OG0009369
(Syn, S.mo)	26	OG0008148	OG0010108	OG0006636	OG0010177	OG0007706	OG0010194	OG0007692	OG0011377	OG0008226	OG0007190	OG0010329	OG0011541	OG0002539	OG0005986	OG0007163	OG0002099	OG0009422	OG0009330	OG0008772	OG0003773	OG0005423	OG0010195	OG0007689	OG0008720	OG0008225	OG0010149
(Syn, P.ab)	38	OG0007140	OG0008264	OG0002301	OG0008219	OG0007198	OG0009253	OG0008254	OG0009417	OG0008218	OG0007203	OG0008781	OG0001122	OG0004245	OG0007749	OG0004774	OG0008734	OG0006604	OG0007202	OG0003776	OG0009325	OG0004773	OG0008177	OG0008252	OG0007180	OG0009423	OG0007696	OG0004246	OG0006020	OG0005386	OG0007170	OG0008160	OG0006625	OG0000328	OG0005380	OG0008169	OG0004242	OG0008230	OG0010128
(Syn, O.sa)	13	OG0006649	OG0007734	OG0007679	OG0006003	OG0002522	OG0001449	OG0006670	OG0007741	OG0005405	OG0003035	OG0001545	OG0006608	OG0004247
(Syn, A.th)	953	OG0002626	OG0004540	OG0004667	OG0002869	OG0003602	OG0001334	OG0000958	OG0002367	OG0001117	OG0003721	OG0009876	OG0002958	OG0001535	OG0007656	OG0004910	OG0004701	OG0001945	OG0001529	OG0001381	OG0001611	OG0006214	OG0000036	OG0000051	OG0004504	OG0000055	OG0003022	OG0006145	OG0000260	OG0004974	OG0003156	OG0003111	OG0000973	OG0003556	OG0004183	OG0004579	OG0004627	OG0004913	OG0003004	OG0003937	OG0000097	OG0003699	OG0000474	OG0002339	OG0005062	OG0000881	OG0001249	OG0003030	OG0004861
(C.pa, C.pa)	85	OG0001121	OG0011094	OG0012169	OG0011108	OG0007196	OG0001000	OG0012139	OG0012250	OG0008233	OG0012116	OG0001546	OG0008733	OG0012110	OG0002303	OG0007194	OG0011050	OG0006648	OG0012208	OG0011045	OG0010072	OG0002525	OG0012190	OG0012224	OG0007192	OG0006017	OG0012232	OG0011084	OG0010116	OG0009366	OG0001187	OG0009349	OG0011039	OG0008239	OG0011040	OG0003039	OG0012114	OG0008730	OG0007193	OG0012218	OG0012254	OG0012201	OG0008757	OG0007195	OG0002772	OG0012264	OG0011092	OG0004249	OG0010068
(C.pa, P.pu)	114	OG0012157	OG0010065	OG0012186	OG0012164	OG0012141	OG0012150	OG0011111	OG0012097	OG0012256	OG0012234	OG0012257	OG0012211	OG0012273	OG0012188	OG0012089	OG0012092	OG0012194	OG0012229	OG0012123	OG0011115	OG0012166	OG0012220	OG0012163	OG0012165	OG0012167	OG0012173	OG0012206	OG0012277	OG0012213	OG0012207	OG0012222	OG0011041	OG0012132	OG0012145	OG0012279	OG0012161	OG0012248	OG0012151	OG0012146	OG0012082	OG0012140	OG0012177	OG0012175	OG0010107	OG0012174	OG0011082	OG0012098	OG0009351
(C.pa, C.re)	234	OG0012034	OG0010861	OG0004237	OG0011955	OG0011989	OG0012014	OG0011954	OG0011976	OG0010992	OG0011867	OG0008727	OG0010870	OG0009927	OG0010837	OG0010772	OG0009925	OG0011832	OG0010030	OG0010970	OG0009191	OG0006606	OG0010876	OG0002520	OG0010825	OG0008210	OG0012023	OG0007662	OG0007157	OG0011945	OG0011906	OG0009946	OG0011826	OG0010974	OG0012011	OG0008673	OG0009949	OG0007681	OG0009249	OG0012005	OG0008651	OG0012032	OG0011007	OG0011907	OG0012077	OG0010882	OG0011929	OG0012050	OG0012033
(C.pa, K.ni)	286	OG0010043	OG0010808	OG0012125	OG0009901	OG0000570	OG0012147	OG0007723	OG0009258	OG0010084	OG0011093	OG0009911	OG0010898	OG0010001	OG0011065	OG0010051	OG0012154	OG0012258	OG0007701	OG0012156	OG0010095	OG0009897	OG0007680	OG0010027	OG0001669	OG0010832	OG0010947	OG0012134	OG0010984	OG0009921	OG0008238	OG0012112	OG0007700	OG0009236	OG0009935	OG0010800	OG0000692	OG0010852	OG0009354	OG0010036	OG0007708	OG0010964	OG0009917	OG0011017	OG0009924	OG0010887	OG0012252	OG0012205	OG0010923
(C.pa, P.pa)	78	OG0009243	OG0010092	OG0010007	OG0009304	OG0010086	OG0007660	OG0011035	OG0009220	OG0011042	OG0008625	OG0011105	OG0009950	OG0010011	OG0009929	OG0004775	OG0010062	OG0010115	OG0009363	OG0007191	OG0012113	OG0009357	OG0012100	OG0008153	OG0008755	OG0012263	OG0011068	OG0009327	OG0010881	OG0009376	OG0008716	OG0006007	OG0011036	OG0009272	OG0003771	OG0009195	OG0006644	OG0011057	OG0011109	OG0006637	OG0010106	OG0008713	OG0012160	OG0007159	OG0011061	OG0008168	OG0012274	OG0008653	OG0009986
(C.pa, S.mo)	194	OG0009998	OG0009294	OG0005991	OG0008728	OG0009322	OG0008719	OG0010010	OG0009286	OG0009287	OG0010875	OG0007178	OG0009204	OG0009378	OG0008214	OG0009368	OG0009254	OG0009381	OG0007184	OG0003036	OG0010932	OG0007712	OG0009230	OG0009207	OG0007658	OG0008657	OG0010080	OG0007162	OG0006645	OG0000436	OG0009298	OG0009280	OG0009320	OG0009329	OG0007686	OG0008654	OG0010024	OG0009288	OG0007142	OG0010096	OG0008189	OG0008686	OG0005990	OG0012095	OG0007676	OG0007166	OG0008220	OG0008679	OG0009275
(C.pa, P.ab)	127	OG0007685	OG0003352	OG0009303	OG0012210	OG0008630	OG0006646	OG0010103	OG0001351	OG0006013	OG0011056	OG0009356	OG0011076	OG0003769	OG0009306	OG0009939	OG0010022	OG0012101	OG0008681	OG0009265	OG0004240	OG0000728	OG0008746	OG0001819	OG0008658	OG0012142	OG0005992	OG0002527	OG0006630	OG0007720	OG0004239	OG0008212	OG0005997	OG0008753	OG0008731	OG0008745	OG0008635	OG0007710	OG0012099	OG0009315	OG0010118	OG0007668	OG0001668	OG0001817	OG0010117	OG0008205	OG0005985	OG0010074	OG0008759
(C.pa, O.sa)	46	OG0002100	OG0008758	OG0006011	OG0003767	OG0004235	OG0006626	OG0007204	OG0000729	OG0007669	OG0005999	OG0000630	OG0004781	OG0006010	OG0007156	OG0009375	OG0006018	OG0005398	OG0007718	OG0000305	OG0011073	OG0005384	OG0010111	OG0007188	OG0005387	OG0001260	OG0000730	OG0003351	OG0005399	OG0008167	OG0008251	OG0001349	OG0005404	OG0012159	OG0008735	OG0005397	OG0008241	OG0001186	OG0007200	OG0001671	OG0003778	OG0006012	OG0008170	OG0003357	OG0009367	OG0009373	OG0006019
(C.pa, A.th)	3027	OG0005628	OG0005466	OG0003440	OG0004876	OG0005935	OG0002952	OG0003837	OG0004188	OG0008102	OG0000278	OG0005913	OG0000324	OG0000120	OG0004513	OG0001936	OG0003615	OG0003911	OG0001005	OG0000941	OG0001753	OG0001303	OG0000666	OG0005230	OG0001639	OG0002184	OG0002008	OG0006487	OG0000654	OG0007036	OG0007304	OG0004178	OG0004634	OG0005856	OG0005747	OG0005550	OG0004476	OG0002334	OG0001403	OG0003844	OG0005610	OG0002440	OG0003094	OG0005721	OG0004481	OG0002455	OG0006181	OG0007132	OG0006338
(P.pu, P.pu)	29	OG0011527	OG0011521	OG0010396	OG0001682	OG0011528	OG0012958	OG0008328	OG0006052	OG0003373	OG0011529	OG0009540	OG0011524	OG0011518	OG0011522	OG0012949	OG0009543	OG0011519	OG0009542	OG0006682	OG0012939	OG0011520	OG0012944	OG0000758	OG0011525	OG0009541	OG0012963	OG0011526	OG0012950	OG0004274
(P.pu, C.re)	60	OG0012046	OG0011993	OG0011975	OG0012060	OG0011913	OG0011845	OG0011872	OG0011850	OG0011984	OG0011977	OG0009903	OG0011811	OG0011852	OG0010798	OG0011910	OG0011834	OG0010828	OG0011785	OG0010841	OG0011853	OG0011908	OG0010820	OG0011799	OG0011854	OG0010842	OG0007683	OG0009920	OG0011818	OG0001816	OG0010004	OG0011833	OG0011911	OG0011938	OG0011946	OG0011880	OG0011948	OG0011991	OG0011866	OG0009235	OG0011788	OG0009896	OG0011841	OG0011939	OG0011836	OG0010801	OG0010959	OG0010057	OG0011912
(P.pu, K.ni)	62	OG0008151	OG0009390	OG0010144	OG0011151	OG0012293	OG0010138	OG0012314	OG0008648	OG0009922	OG0010915	OG0009337	OG0012369	OG0012401	OG0012402	OG0009919	OG0010943	OG0010047	OG0012336	OG0008765	OG0012319	OG0012350	OG0010827	OG0012334	OG0012385	OG0012379	OG0010147	OG0011154	OG0005410	OG0012382	OG0008693	OG0003781	OG0010872	OG0010008	OG0010919	OG0003353	OG0012299	OG0008666	OG0012328	OG0009966	OG0012351	OG0012353	OG0012362	OG0012352	OG0009400	OG0005406	OG0009985	OG0012329	OG0009314
(P.pu, P.pa)	21	OG0012634	OG0011133	OG0005393	OG0011188	OG0010015	OG0008640	OG0005427	OG0010140	OG0011194	OG0012675	OG0010328	OG0011185	OG0011323	OG0008717	OG0010940	OG0010134	OG0012627	OG0012662	OG0009967	OG0009915	OG0009981
(P.pu, S.mo)	20	OG0008327	OG0009205	OG0010129	OG0007185	OG0008638	OG0007709	OG0007176	OG0000956	OG0003037	OG0005429	OG0006631	OG0010186	OG0009263	OG0009413	OG0012953	OG0008271	OG0009296	OG0011383	OG0007736	OG0011530
(P.pu, P.ab)	29	OG0012790	OG0011471	OG0007793	OG0009428	OG0008689	OG0009331	OG0008769	OG0008871	OG0009227	OG0007206	OG0010188	OG0007678	OG0007182	OG0010164	OG0009334	OG0001453	OG0009405	OG0003032	OG0010331	OG0008631	OG0000674	OG0002309	OG0009194	OG0006048	OG0009250	OG0011371	OG0002300	OG0008695	OG0001189
(P.pu, O.sa)	8	OG0012511	OG0008280	OG0007187	OG0004771	OG0006001	OG0000865	OG0008797	OG0003780
(P.pu, A.th)	440	OG0001621	OG0002341	OG0003882	OG0005599	OG0005190	OG0005541	OG0002910	OG0000615	OG0001955	OG0006869	OG0003676	OG0005829	OG0000662	OG0005158	OG0003616	OG0004695	OG0006427	OG0002115	OG0001717	OG0006416	OG0004589	OG0000707	OG0003683	OG0006481	OG0004648	OG0002884	OG0002816	OG0007538	OG0001778	OG0006784	OG0007994	OG0006809	OG0007386	OG0006318	OG0005556	OG0007249	OG0001792	OG0003190	OG0005279	OG0005318	OG0003964	OG0003301	OG0008557	OG0002684	OG0000650	OG0000690	OG0003877	OG0003219
(C.re, C.re)	72	OG0010926	OG0009885	OG0010819	OG0011813	OG0011871	OG0008187	OG0008173	OG0008195	OG0011944	OG0006603	OG0011847	OG0001350	OG0008619	OG0009941	OG0009899	OG0012055	OG0012022	OG0006609	OG0010989	OG0009918	OG0007677	OG0008143	OG0010834	OG0011896	OG0009251	OG0010958	OG0003349	OG0007684	OG0010903	OG0011998	OG0011848	OG0008623	OG0003768	OG0011922	OG0011921	OG0002519	OG0012056	OG0011869	OG0010818	OG0010860	OG0006621	OG0009200	OG0005379	OG0012038	OG0011802	OG0011901	OG0003354	OG0010865
(C.re, K.ni)	164	OG0012052	OG0011966	OG0012020	OG0011019	OG0010907	OG0012028	OG0012071	OG0011824	OG0012072	OG0011870	OG0011856	OG0011822	OG0012062	OG0010935	OG0011956	OG0011884	OG0011979	OG0004238	OG0011951	OG0012043	OG0008229	OG0007158	OG0009931	OG0011973	OG0012051	OG0010905	OG0012063	OG0011823	OG0011861	OG0012059	OG0002770	OG0012049	OG0010950	OG0012016	OG0008677	OG0011798	OG0011930	OG0011875	OG0011815	OG0011914	OG0010017	OG0011893	OG0012039	OG0011943	OG0010813	OG0011812	OG0012061	OG0010766
(C.re, P.pa)	45	OG0010040	OG0010785	OG0010904	OG0011009	OG0010831	OG0010857	OG0008714	OG0009202	OG0008621	OG0010006	OG0010790	OG0011903	OG0009342	OG0010783	OG0010863	OG0010920	OG0008649	OG0011925	OG0010812	OG0011888	OG0009297	OG0010858	OG0009995	OG0008161	OG0011890	OG0011004	OG0011005	OG0010965	OG0010792	OG0010769	OG0010774	OG0009999	OG0009301	OG0009238	OG0008157	OG0009255	OG0010939	OG0008216	OG0009942	OG0010810	OG0008683	OG0012041	OG0011806	OG0010846	OG0011840
(C.re, S.mo)	54	OG0009953	OG0009292	OG0008726	OG0001815	OG0008209	OG0009228	OG0009933	OG0009988	OG0009305	OG0010901	OG0011015	OG0009290	OG0009339	OG0009910	OG0005995	OG0009344	OG0009916	OG0009944	OG0009912	OG0010928	OG0001666	OG0009934	OG0009947	OG0008196	OG0010012	OG0011003	OG0007664	OG0007698	OG0001544	OG0010892	OG0012019	OG0009898	OG0007186	OG0008645	OG0009968	OG0009997	OG0010983	OG0000350	OG0010799	OG0005391	OG0011934	OG0010052	OG0010990	OG0009994	OG0010821	OG0008193	OG0009940	OG0009980
(C.re, P.ab)	50	OG0002521	OG0010049	OG0005998	OG0002297	OG0008145	OG0010009	OG0008200	OG0008696	OG0005388	OG0006602	OG0009324	OG0010003	OG0009963	OG0008724	OG0009332	OG0009282	OG0008712	OG0009215	OG0008217	OG0007672	OG0007711	OG0008690	OG0006638	OG0009895	OG0009938	OG0009311	OG0010777	OG0009193	OG0006002	OG0006006	OG0007181	OG0008670	OG0009992	OG0008671	OG0009336	OG0009884	OG0008642	OG0005385	OG0010891	OG0010982	OG0010789	OG0008706	OG0007152	OG0009246	OG0008656	OG0009196	OG0008674	OG0007189
(C.re, O.sa)	32	OG0006642	OG0010910	OG0009234	OG0005378	OG0005381	OG0007172	OG0008144	OG0008708	OG0008163	OG0009989	OG0007148	OG0006622	OG0006009	OG0010804	OG0009891	OG0007160	OG0008149	OG0007670	OG0010035	OG0008171	OG0008172	OG0007173	OG0003356	OG0006635	OG0007146	OG0009211	OG0009261	OG0006008	OG0008704	OG0008687	OG0007674	OG0008206
(C.re, A.th)	808	OG0002443	OG0008037	OG0001125	OG0007369	OG0004863	OG0003824	OG0006799	OG0002725	OG0003604	OG0004885	OG0005862	OG0000131	OG0000476	OG0000893	OG0004497	OG0005879	OG0006790	OG0001128	OG0007307	OG0002408	OG0000972	OG0002589	OG0004954	OG0000342	OG0008114	OG0007099	OG0005604	OG0000353	OG0005053	OG0004621	OG0004187	OG0005089	OG0000466	OG0008115	OG0006574	OG0006829	OG0006989	OG0005132	OG0006430	OG0008039	OG0004852	OG0005891	OG0007377	OG0006508	OG0008356	OG0001301	OG0006222	OG0007376
(K.ni, K.ni)	75	OG0008794	OG0012342	OG0009394	OG0011135	OG0008256	OG0010168	OG0011142	OG0011199	OG0007737	OG0012393	OG0012411	OG0007738	OG0008763	OG0011193	OG0011139	OG0003782	OG0008798	OG0010132	OG0011125	OG0008783	OG0008767	OG0010187	OG0007728	OG0004253	OG0000795	OG0012354	OG0012359	OG0007730	OG0012398	OG0008257	OG0009399	OG0012309	OG0006652	OG0010127	OG0011152	OG0009426	OG0010191	OG0010131	OG0012330	OG0012344	OG0007725	OG0002101	OG0007209	OG0010163	OG0011164	OG0002304	OG0005409	OG0006024
(K.ni, P.pa)	84	OG0011155	OG0012326	OG0012380	OG0012340	OG0010166	OG0011124	OG0010175	OG0012321	OG0012405	OG0011158	OG0012378	OG0012361	OG0012304	OG0007748	OG0012339	OG0008255	OG0012311	OG0009385	OG0012306	OG0008266	OG0011126	OG0012322	OG0012367	OG0011159	OG0001673	OG0011172	OG0008786	OG0012323	OG0012284	OG0012288	OG0012371	OG0012365	OG0000673	OG0012287	OG0012295	OG0011176	OG0011177	OG0012357	OG0012308	OG0010189	OG0012373	OG0008791	OG0011178	OG0012332	OG0007747	OG0012383	OG0008761	OG0012302
(K.ni, S.mo)	79	OG0008760	OG0009406	OG0011157	OG0012325	OG0006025	OG0010193	OG0010124	OG0011168	OG0011175	OG0012331	OG0008258	OG0007729	OG0012356	OG0006023	OG0009409	OG0009403	OG0010171	OG0011130	OG0009401	OG0002102	OG0012372	OG0011146	OG0010148	OG0009429	OG0012300	OG0011160	OG0009419	OG0005411	OG0010151	OG0010150	OG0012389	OG0011198	OG0010146	OG0008778	OG0011119	OG0009404	OG0011182	OG0012345	OG0010123	OG0010126	OG0011179	OG0010141	OG0007214	OG0011167	OG0008793	OG0012333	OG0010159	OG0011140
(K.ni, P.ab)	109	OG0011122	OG0009420	OG0001188	OG0009402	OG0012376	OG0009391	OG0009411	OG0009386	OG0009408	OG0011189	OG0009425	OG0008780	OG0008782	OG0007752	OG0008774	OG0007207	OG0008777	OG0006657	OG0008787	OG0007753	OG0010174	OG0012355	OG0007746	OG0010125	OG0012388	OG0012348	OG0012408	OG0008796	OG0008800	OG0011132	OG0012291	OG0003041	OG0009389	OG0004254	OG0006027	OG0012363	OG0010136	OG0010182	OG0003783	OG0012394	OG0011147	OG0011161	OG0007210	OG0010176	OG0008762	OG0012298	OG0009410	OG0007744
(K.ni, O.sa)	46	OG0009398	OG0000385	OG0004784	OG0003042	OG0007742	OG0004255	OG0008803	OG0002103	OG0010181	OG0007211	OG0001959	OG0011134	OG0008788	OG0008779	OG0009388	OG0003040	OG0005412	OG0008795	OG0001672	OG0006022	OG0012412	OG0004785	OG0009414	OG0008775	OG0007216	OG0006651	OG0007745	OG0008268	OG0008768	OG0006656	OG0006650	OG0009384	OG0009387	OG0009392	OG0010122	OG0006021	OG0010133	OG0008263	OG0008260	OG0008261	OG0011128	OG0000551	OG0008262	OG0007733	OG0011192	OG0006654
(K.ni, A.th)	938	OG0001695	OG0002549	OG0009004	OG0000090	OG0007306	OG0008376	OG0008584	OG0001146	OG0004836	OG0003162	OG0003725	OG0004045	OG0006855	OG0004719	OG0006254	OG0007032	OG0001565	OG0005509	OG0007567	OG0004362	OG0005574	OG0006700	OG0006929	OG0008428	OG0005215	OG0000712	OG0003484	OG0006695	OG0007403	OG0002387	OG0000134	OG0008486	OG0008404	OG0000979	OG0006928	OG0003625	OG0007427	OG0006938	OG0000538	OG0005267	OG0007632	OG0002879	OG0007818	OG0008000	OG0009056	OG0005567	OG0001580	OG0008364
(P.pa, P.pa)	103	OG0008295	OG0010280	OG0011369	OG0009485	OG0010285	OG0012625	OG0012559	OG0012620	OG0010270	OG0012656	OG0011314	OG0002106	OG0010299	OG0010301	OG0012535	OG0012592	OG0012552	OG0012548	OG0011362	OG0011350	OG0010304	OG0011370	OG0012609	OG0010287	OG0008297	OG0012583	OG0009487	OG0012542	OG0010302	OG0011361	OG0011352	OG0012540	OG0012586	OG0012575	OG0011355	OG0012616	OG0012644	OG0011307	OG0012652	OG0012664	OG0012599	OG0012622	OG0010282	OG0010271	OG0012688	OG0010274	OG0011357	OG0007774
(P.pa, S.mo)	89	OG0012663	OG0010310	OG0011321	OG0011342	OG0010292	OG0011338	OG0008854	OG0009496	OG0011392	OG0010293	OG0012690	OG0012538	OG0012629	OG0012692	OG0011312	OG0011378	OG0008843	OG0012532	OG0012551	OG0008302	OG0008296	OG0009477	OG0012654	OG0012543	OG0007775	OG0006038	OG0012604	OG0008304	OG0012618	OG0011330	OG0011308	OG0008841	OG0006675	OG0011380	OG0001358	OG0012541	OG0011379	OG0012550	OG0009475	OG0008844	OG0011393	OG0012534	OG0010320	OG0011305	OG0001266	OG0012695	OG0011311	OG0011331
(P.pa, P.ab)	210	OG0012555	OG0009494	OG0003788	OG0009479	OG0010306	OG0010326	OG0011354	OG0011381	OG0012547	OG0012562	OG0011325	OG0008298	OG0010284	OG0012633	OG0008847	OG0010275	OG0011388	OG0009471	OG0011327	OG0006672	OG0010278	OG0011306	OG0008859	OG0012686	OG0011339	OG0010322	OG0010303	OG0008853	OG0012560	OG0012696	OG0012582	OG0011337	OG0012631	OG0012578	OG0007778	OG0008303	OG0012624	OG0012612	OG0010277	OG0012657	OG0008858	OG0003047	OG0010294	OG0011316	OG0011346	OG0012588	OG0011376	OG0012638
(P.pa, O.sa)	53	OG0010235	OG0010261	OG0003046	OG0007766	OG0010217	OG0011212	OG0004262	OG0010240	OG0001823	OG0003044	OG0009459	OG0008829	OG0007219	OG0010248	OG0008830	OG0008804	OG0012471	OG0003364	OG0004788	OG0010210	OG0004261	OG0001960	OG0010244	OG0008827	OG0003366	OG0010258	OG0011270	OG0011218	OG0009461	OG0003043	OG0004260	OG0010249	OG0008833	OG0006032	OG0007771	OG0006028	OG0010237	OG0000206	OG0010223	OG0008288	OG0010205	OG0008806	OG0012523	OG0005419	OG0000298	OG0012420	OG0012421	OG0001265
(P.pa, A.th)	700	OG0000087	OG0001282	OG0001311	OG0006248	OG0008516	OG0000115	OG0008939	OG0006983	OG0007516	OG0007934	OG0005438	OG0007948	OG0003417	OG0006450	OG0000043	OG0001602	OG0000624	OG0000293	OG0007256	OG0005640	OG0004649	OG0002041	OG0009075	OG0008412	OG0007966	OG0008427	OG0009077	OG0003984	OG0008450	OG0000125	OG0001367	OG0002202	OG0004341	OG0002118	OG0005008	OG0000057	OG0002111	OG0000723	OG0002708	OG0000384	OG0002694	OG0001375	OG0001026	OG0001980	OG0001784	OG0001756	OG0007862	OG0007478
(S.mo, S.mo)	85	OG0011535	OG0012980	OG0006681	OG0012978	OG0011540	OG0011539	OG0002538	OG0012982	OG0012971	OG0012969	OG0012981	OG0012967	OG0011542	OG0012975	OG0011538	OG0011532	OG0012972	OG0008329	OG0012936	OG0006053	OG0012979	OG0011533	OG0012983	OG0007247	OG0011548	OG0006683	OG0009547	OG0012968	OG0011537	OG0010407	OG0010399	OG0010398	OG0007804	OG0012966	OG0012935	OG0010401	OG0005435	OG0011536	OG0010408	OG0012930	OG0012976	OG0010404	OG0008334	OG0011534	OG0010397	OG0011547	OG0012922	OG0009548
(S.mo, P.ab)	175	OG0001551	OG0008325	OG0010384	OG0009507	OG0012845	OG0011412	OG0009510	OG0012822	OG0008895	OG0000830	OG0012888	OG0012876	OG0012786	OG0007789	OG0012827	OG0010360	OG0006043	OG0012745	OG0010379	OG0010337	OG0011480	OG0012858	OG0007790	OG0012704	OG0004270	OG0012895	OG0007792	OG0012849	OG0001193	OG0012781	OG0012798	OG0011504	OG0012719	OG0004801	OG0008889	OG0012791	OG0010370	OG0001555	OG0009513	OG0011500	OG0009530	OG0012903	OG0012818	OG0008873	OG0007787	OG0011418	OG0012780	OG0012854
(S.mo, O.sa)	47	OG0006662	OG0009435	OG0011241	OG0008837	OG0007757	OG0000386	OG0009465	OG0012432	OG0010228	OG0002533	OG0010222	OG0011286	OG0008811	OG0012487	OG0011224	OG0003045	OG0007770	OG0009448	OG0010257	OG0011277	OG0006665	OG0001962	OG0012488	OG0004263	OG0011215	OG0006666	OG0000920	OG0008289	OG0009434	OG0009460	OG0009463	OG0011296	OG0011278	OG0007231	OG0003784	OG0001679	OG0008832	OG0001963	OG0007755	OG0009437	OG0009451	OG0012416	OG0011228	OG0012442	OG0006667	OG0007228	OG0008813
(S.mo, A.th)	218	OG0008012	OG0005848	OG0009177	OG0006943	OG0002838	OG0006899	OG0006096	OG0003450	OG0006827	OG0000479	OG0010610	OG0005472	OG0008555	OG0008407	OG0001382	OG0009018	OG0001322	OG0007429	OG0004825	OG0007902	OG0009140	OG0003820	OG0007258	OG0007883	OG0003902	OG0002661	OG0009163	OG0007826	OG0007840	OG0000508	OG0004373	OG0006687	OG0008489	OG0002823	OG0007276	OG0000498	OG0001702	OG0009157	OG0006098	OG0004330	OG0004508	OG0000169	OG0000944	OG0005269	OG0006746	OG0000200	OG0002951	OG0005860
(P.ab, P.ab)	376	OG0007783	OG0001556	OG0011477	OG0009531	OG0011449	OG0011453	OG0012727	OG0012808	OG0012752	OG0007797	OG0011424	OG0007794	OG0011486	OG0011490	OG0009516	OG0012881	OG0009526	OG0012717	OG0012744	OG0012792	OG0012860	OG0012750	OG0008891	OG0010330	OG0011431	OG0011439	OG0012805	OG0011414	OG0011503	OG0002107	OG0012734	OG0003790	OG0012884	OG0010385	OG0012768	OG0012774	OG0012840	OG0011433	OG0008896	OG0012873	OG0012877	OG0009532	OG0010354	OG0012707	OG0012847	OG0008879	OG0011399	OG0008886
(P.ab, O.sa)	190	OG0011290	OG0012477	OG0007229	OG0008283	OG0012506	OG0009456	OG0008807	OG0009436	OG0011292	OG0004259	OG0010221	OG0010236	OG0003363	OG0009443	OG0011269	OG0012440	OG0012497	OG0004257	OG0012495	OG0008839	OG0011252	OG0008277	OG0011263	OG0012481	OG0010225	OG0011210	OG0008285	OG0010269	OG0012502	OG0012430	OG0010255	OG0008820	OG0007764	OG0011219	OG0011274	OG0012514	OG0009430	OG0012451	OG0010254	OG0011211	OG0009458	OG0012415	OG0005420	OG0004792	OG0009444	OG0012466	OG0008274	OG0010209
(P.ab, A.th)	622	OG0011614	OG0004598	OG0000736	OG0003459	OG0009067	OG0002592	OG0003884	OG0008371	OG0009175	OG0006287	OG0004907	OG0006405	OG0007952	OG0008539	OG0009141	OG0009081	OG0006895	OG0006436	OG0006720	OG0002036	OG0004949	OG0009695	OG0007346	OG0007553	OG0008480	OG0009683	OG0009030	OG0008064	OG0001279	OG0008349	OG0004610	OG0008049	OG0009734	OG0007347	OG0007483	OG0009582	OG0006109	OG0008498	OG0009169	OG0009172	OG0007990	OG0008056	OG0006362	OG0001080	OG0009664	OG0001472	OG0009159	OG0008548
(O.sa, O.sa)	231	OG0006664	OG0010251	OG0009467	OG0004790	OG0008810	OG0012413	OG0002531	OG0012464	OG0012510	OG0012501	OG0012443	OG0001354	OG0011229	OG0012493	OG0010265	OG0012484	OG0010213	OG0011249	OG0011291	OG0012431	OG0010196	OG0011282	OG0006668	OG0005416	OG0012483	OG0012505	OG0006659	OG0004786	OG0003787	OG0012428	OG0012475	OG0012437	OG0008835	OG0010239	OG0001676	OG0012486	OG0011247	OG0012509	OG0010215	OG0010231	OG0012503	OG0012485	OG0011221	OG0001263	OG0010241	OG0006029	OG0009440	OG0011295
(O.sa, A.th)	485	OG0008422	OG0009721	OG0008358	OG0010461	OG0001339	OG0010623	OG0007333	OG0007440	OG0010644	OG0008935	OG0008045	OG0008366	OG0010570	OG0010489	OG0008345	OG0009715	OG0007576	OG0011628	OG0009677	OG0000687	OG0008986	OG0009597	OG0002172	OG0001720	OG0010681	OG0006245	OG0006956	OG0009832	OG0009737	OG0009738	OG0009112	OG0010665	OG0009051	OG0010720	OG0010560	OG0006907	OG0010607	OG0006438	OG0009550	OG0010442	OG0011569	OG0003206	OG0010608	OG0011598	OG0010674	OG0010545	OG0008930	OG0010656
(A.th, A.th)	612	OG0009606	OG0010456	OG0010564	OG0011617	OG0009573	OG0011647	OG0010649	OG0011702	OG0011655	OG0011780	OG0010726	OG0009692	OG0011716	OG0010434	OG0010470	OG0011646	OG0011584	OG0009635	OG0008382	OG0010412	OG0010605	OG0010738	OG0001892	OG0009819	OG0011631	OG0010576	OG0009710	OG0009794	OG0011555	OG0011696	OG0010507	OG0010727	OG0011588	OG0011699	OG0010484	OG0008348	OG0010533	OG0010695	OG0011640	OG0009719	OG0010701	OG0011632	OG0011601	OG0011563	OG0010669	OG0010642	OG0011560	OG0006100
[truncated: 2,979 more columns]
