# Supplementary material for: Kingdom-wide comparison reveals the evolution of diurnal gene expression in Archaeplastida
Source: Nat Commun. 2019 Feb 13;10:737. doi: 10.1038/s41467-019-08703-2 (PMC6374488; doi:10.1038/s41467-019-08703-2)
Supplement: Supplementary file 16 — Supplementary Data 13 [file 41467_2019_8703_MOESM16_ESM.xlsx]

## Sheet: Sheet1
Supplementary Data 13. Conserved orthologs.
	%	% shift	p-val shift	mean Δ	mean Δ shift
C. pa-Syn	25.18	33.69	0.01	-1.34	-0.39
P. pu-Syn	19.39	35.71	0.06	-1.58	-0.29
P. pu-C. pa	24.71	30.71	0.02	-1.67	0.32
C. re-Syn	34.67	34.67	0.01	0.7	0.7
C. re-C. pa	37.17	44.01	0	1.27	-0.18
C. re-P. pu	27.56	27.39	0.03	1.47	0.74
K. ni-Syn	16.85	24.73	0.02	-1.57	-0.35
K. ni-C. pa	32.05	32.76	0.01	-0.64	0.36
K. ni-P. pu	30.8	32.34	0.01	1.4	-0.37
K. ni-C. re	26.94	26.79	0.05	-0.6	0.4
P. pa-Syn	29.03	38.06	0.01	-1.61	-1.17
P. pa-C. pa	39.41	39.57	0	0.46	-0.54
P. pa-P. pu	22.34	40.18	0.02	3.49	-1.3
P. pa-C. re	28.09	30.02	0.02	-1.2	0.22
P. pa-K. ni	33.54	38.15	0.01	2.15	-0.16
S. mo-Syn	21.97	25.25	0.04	-1.71	-0.3
S. mo-C. pa	33.62	33.31	0.01	-0.55	0.45
S. mo-P. pu	29.58	36.55	0.01	1.73	-0.61
S. mo-C. re	25.52	26.37	0.04	-0.89	-0.5
S. mo-K. ni	35.3	35.3	0.01	0.48	0.48
S. mo-P. pa	37.55	40.55	0	-1.43	-0.21
P. ab-Syn	40	20	0.12	-2.8	1.8
P. ab-C. pa	21.67	26.67	0.08	2.48	-0.92
P. ab-P. pu	4.26	36.17	0.01	2.94	0.57
P. ab-C. re	26.51	31.33	0.11	1.75	0.19
P. ab-K. ni	21.85	30.25	0.09	1.38	-0.16
P. ab-P. pa	17.24	50	0.01	3.64	-0.29
P. ab-S. mo	21.09	31.97	0.02	1.4	0.32
O. sa-Syn	28.8	29.6	0.08	-0.95	-0.3
O. sa-C. pa	36.17	36.17	0.01	0.52	0.52
O. sa-P. pu	21.1	32.34	0.01	2.25	-0.39
O. sa-C. re	28.16	30.38	0.02	-0.73	0.27
O. sa-K. ni	26.14	29.96	0.02	1.02	-0.38
O. sa-P. pa	34.8	35.64	0.01	0.38	0.72
O. sa-S. mo	30.9	33.17	0.01	0.98	-0.45
O. sa-P. ab	27.17	31.52	0.01	-1.11	0.33
A. th-Syn	19.48	29.87	0.05	-2.07	0.54
A. th-C. pa	23.94	27.16	0.03	-1.91	-0.41
A. th-P. pu	35.34	36.39	0.01	-0.73	-0.42
A. th-C. re	22.87	20.82	0.33	-0.87	-0.72
A. th-K. ni	28.66	31.13	0	-0.26	0.74
A. th-P. pa	23.44	32.37	0.01	-1.74	0.92
A. th-S. mo	29.37	29.37	0.01	-0.42	-0.42
A. th-P. ab	27.16	19.75	0.03	-2.25	0.49
A. th-O. sa	37.94	38.23	0.02	-1.97	-0.99
