# Supplementary material for: Kingdom-wide comparison reveals the evolution of diurnal gene expression in Archaeplastida
Source: Nat Commun. 2019 Feb 13;10:737. doi: 10.1038/s41467-019-08703-2 (PMC6374488; doi:10.1038/s41467-019-08703-2)
Supplement: Supplementary file 17 — Supplementary Data 14 [file 41467_2019_8703_MOESM17_ESM.xlsx]

## Sheet: Sheet1
Supplementary Data 14. OrthoFinder output containing the gene families.
OrthoGroup	Synechocystis sp. PCC 6803	Cyanophora paradoxa	Porphyridium purpureum	Chlamydomonas reinhardtii	Klebsormidium nitens	Physcomitrella patens	Selaginella moellendorffii	Picea abies	Oryza sativa	Arabidopsis thaliana
OG0000000		Cpa|evm.model.tig00000383.101, Cpa|evm.model.tig00000808.10, Cpa|evm.model.tig00001154.31, Cpa|evm.model.tig00001657.6	Popu|evm.model.contig_510.2		kfl00098_0220_v1.1	Pp1s103_35V6.1, Pp1s132_37V6.1, Pp1s13_264V6.1, Pp1s15_448V6.1, Pp1s162_103V6.1, Pp1s169_110V6.1, Pp1s178_15V6.1, Pp1s183_52V6.1, Pp1s186_64V6.1, Pp1s208_104V6.1, Pp1s26_175V6.1, Pp1s26_188V6.1, Pp1s276_42V6.1, Pp1s446_7V6.1, Pp1s48_253V6.1, Pp1s543_6V6.1, Pp1s68_207V6.1, Pp1s73_226V6.1	Smo10002|PACid_15418807, Smo100621|PACid_15401733, Smo101093|PACid_15422537, Smo101239|PACid_15401619, Smo101455|PACid_15403137, Smo101|PACid_15417675, Smo102435|PACid_15406055, Smo102603|PACid_15407444, Smo102968|PACid_15410030, Smo103099|PACid_15406061, Smo10449|PACid_15421862, Smo105197|PACid_15412746, Smo105356|PACid_15414251, Smo105729|PACid_15417162, Smo105776|PACid_15417271, Smo106096|PACi…	MA_100287g0010, MA_100519g0010, MA_10164206g0010, MA_10214098g0010, MA_10311934g0010, MA_103380g0010, MA_10426261g0020, MA_10426444g0010, MA_10427342g0010, MA_10429043g0020, MA_10429069g0010, MA_10429371g0010, MA_10429540g0010, MA_10429540g0020, MA_10429837g0010, MA_10430355g0010, MA_10431227g0020, MA_10431508g0010, MA_10432670g0020, MA_10432704g0020, MA_10433543g0010, MA_10436764g0010, MA_104937…	LOC_Os01g01115, LOC_Os01g08120, LOC_Os01g10090, LOC_Os01g10800, LOC_Os01g19380, LOC_Os01g25270, LOC_Os01g33070, LOC_Os01g36540, LOC_Os01g40720, LOC_Os01g41650, LOC_Os01g46230, LOC_Os01g51790, LOC_Os01g51810, LOC_Os01g53610, LOC_Os01g59890, LOC_Os01g60000, LOC_Os01g60250, LOC_Os01g60430, LOC_Os01g62910, LOC_Os01g65840, LOC_Os01g68490, LOC_Os01g72930, LOC_Os01g74600, LOC_Os02g18810, LOC_Os02g44480,…	At1g03510, At1g03540, At1g05750, At1g06140, At1g08070, At1g11290, At1g13410, At1g14470, At1g15510, At1g16480, At1g17630, At1g18485, At1g26900, At1g28690, At1g31920, At1g50270, At1g56570, At1g56690, At1g64310, At1g74600, At1g77170, At2g01510, At2g02980, At2g03380, At2g03880, At2g15690, At2g20540, At2g22410, At2g27610, At2g34400, At2g39620, At2g42920, At3g01580, At3g02010, At3g03580, At3g05240, At3…
OG0000001		Cpa|evm.model.tig00000076.143, Cpa|evm.model.tig00000093.104, Cpa|evm.model.tig00000158.69, Cpa|evm.model.tig00000204.87, Cpa|evm.model.tig00000367.17, Cpa|evm.model.tig00000821.27, Cpa|evm.model.tig00000903.17, Cpa|evm.model.tig00000911.5, Cpa|evm.model.tig00001094.33, Cpa|evm.model.tig00001128.32, Cpa|evm.model.tig00001155.20, Cpa|evm.model.tig00020563.21, Cpa|evm.model.tig00020629.137, Cpa|evm…	Popu|evm.model.contig_2017.1, Popu|evm.model.contig_2025.32, Popu|evm.model.contig_2070.1, Popu|evm.model.contig_2281.4, Popu|evm.model.contig_4405.7, Popu|evm.model.contig_4407.10, Popu|evm.model.contig_4437.12, Popu|evm.model.contig_4471.2, Popu|evm.model.contig_474.3, Popu|evm.model.contig_536.2, Popu|evm.model.contig_606.5	Cre01.g051700.t1.1, Cre01.g051700.t2.1, Cre06.g288450.t1.2, Cre07.g350867.t1.1, Cre07.g350867.t2.1, Cre10.g442450.t1.2, Cre11.g476250.t1.2	kfl00003_0180_v1.1, kfl00034_0310_v1.1, kfl00037_0250_v1.1, kfl00066_0030_v1.1, kfl00212_0070_v1.1	Pp1s100_96V6.1, Pp1s102_105V6.1, Pp1s133_51V6.1, Pp1s137_264V6.1, Pp1s14_164V6.1, Pp1s14_360V6.1, Pp1s166_91V6.1, Pp1s185_137V6.1, Pp1s185_139V6.1, Pp1s185_21V6.1, Pp1s20_276V6.1, Pp1s20_280V6.1, Pp1s213_71V6.1, Pp1s249_56V6.2, Pp1s281_120V6.1, Pp1s313_29V6.1, Pp1s34_383V6.1, Pp1s38_53V6.1, Pp1s41_270V6.1, Pp1s460_19V6.1, Pp1s6_257V6.1, Pp1s71_157V6.1, Pp1s71_162V6.1, Pp1s73_131V6.1, Pp1s85_173V6…	Smo101273|PACid_15401706, Smo109459|PACid_15404203, Smo121181|PACid_15415477, Smo137213|PACid_15418424, Smo172324|PACid_15411137, Smo19757|PACid_15405884, Smo28710|PACid_15410150, Smo29613|PACid_15412307, Smo37683|PACid_15413909, Smo37693|PACid_15413942, Smo38830|PACid_15418121, Smo39284|PACid_15416525, Smo39553|PACid_15418818, Smo39816|PACid_15420960, Smo39820|PACid_15420975, Smo39821|PACid_1542…	MA_10021g0010, MA_10072804g0010, MA_10106144g0010, MA_101154g0010, MA_10200587g0010, MA_10244600g0010, MA_10260361g0010, MA_10323287g0010, MA_10426163g0010, MA_10426834g0010, MA_10429091g0010, MA_10429624g0010, MA_10431161g0010, MA_10431388g0020, MA_10431746g0020, MA_10432668g0010, MA_10432957g0010, MA_10435495g0010, MA_10436028g0010, MA_10436028g0020, MA_10436104g0010, MA_10436208g0010, MA_10436…	LOC_Os01g11460, LOC_Os01g11480, LOC_Os01g11490, LOC_Os01g11500, LOC_Os01g11520, LOC_Os01g20910, LOC_Os01g20930, LOC_Os01g53500, LOC_Os01g55110, LOC_Os01g60730, LOC_Os01g61470, LOC_Os01g64620, LOC_Os02g08200, LOC_Os02g14990, LOC_Os02g15000, LOC_Os02g15010, LOC_Os02g15060, LOC_Os02g15080, LOC_Os02g15100, LOC_Os02g15110, LOC_Os02g15120, LOC_Os02g33720, LOC_Os02g35144, LOC_Os02g35329, LOC_Os02g35347,…	At1g04360, At1g04790, At1g20823, At1g22500, At1g23980, At1g28040, At1g33480, At1g35330, At1g49200, At1g49210, At1g49220, At1g49230, At1g51930, At1g53820, At1g57730, At1g70910, At1g72200, At1g72220, At1g72310, At1g74410, At1g76410, At2g17450, At2g17730, At2g18650, At2g18670, At2g20030, At2g25410, At2g27940, At2g28920, At2g34000, At2g34990, At2g35000, At2g35420, At2g35910, At2g37580, At2g42350, At2…
OG0000002		Cpa|evm.model.tig00000342.73, Cpa|evm.model.tig00000342.77		Cre06.g275500.t1.2, Cre07.g353500.t1.1, Cre08.g364400.t1.1, Cre14.g620500.t1.2, Cre16.g649433.t1.1, Cre16.g674890.t1.1, Cre16.g674890.t2.1	kfl00143_0060_v1.1, kfl00326_0080_v1.1, kfl00702_0050_v1.1	Pp1s105_212V6.1, Pp1s115_154V6.1, Pp1s117_32V6.1, Pp1s120_13V6.1, Pp1s121_50V6.1, Pp1s124_33V6.1, Pp1s126_30V6.1, Pp1s127_75V6.1, Pp1s130_106V6.1, Pp1s136_219V6.1, Pp1s138_190V6.1, Pp1s13_457V6.1, Pp1s140_167V6.1, Pp1s145_10V6.1, Pp1s149_253V6.1, Pp1s14_303V6.1, Pp1s15_480V6.1, Pp1s160_12V6.1, Pp1s162_92V6.1, Pp1s187_47V6.1, Pp1s19_272V6.1, Pp1s204_42V6.1, Pp1s20_184V6.1, Pp1s21_214V6.1, Pp1s21_2…	Smo104980|PACid_15415938, Smo131245|PACid_15423167, Smo17648|PACid_15421509, Smo17708|PACid_15422183, Smo19889|PACid_15406725, Smo19890|PACid_15406737, Smo27203|PACid_15403275, Smo38494|PACid_15415269, Smo38500|PACid_15415796, Smo38502|PACid_15415800, Smo402810|PACid_15407209, Smo403257|PACid_15405698, Smo409196|PACid_15422590, Smo412693|PACid_15413240, Smo415574|PACid_15421062, Smo428344|PACid_1…	MA_10031781g0010, MA_10153694g0010, MA_10196574g0010, MA_10266433g0010, MA_10274g0010, MA_103035g0010, MA_104230g0010, MA_10426586g0010, MA_10427743g0020, MA_10430231g0010, MA_10432800g0010, MA_10432800g0020, MA_104992g0010, MA_115348g0020, MA_120531g0010, MA_132427g0010, MA_135279g0010, MA_137148g0010, MA_138368g0010, MA_13936g0010, MA_14005g0010, MA_154590g0010, MA_166248g0010, MA_166248g0020, …	LOC_Os01g07120, LOC_Os01g12440, LOC_Os01g21120, LOC_Os01g46870, LOC_Os01g54890, LOC_Os01g58420, LOC_Os01g64790, LOC_Os02g09650, LOC_Os02g10760, LOC_Os02g32040, LOC_Os02g32140, LOC_Os02g34260, LOC_Os02g34270, LOC_Os02g38090, LOC_Os02g42585, LOC_Os02g43790, LOC_Os02g43820, LOC_Os02g51670, LOC_Os02g52670, LOC_Os02g54160, LOC_Os02g55380, LOC_Os03g05590, LOC_Os03g07830, LOC_Os03g08470, LOC_Os03g08490,…	At1g04370, At1g06160, At1g12890, At1g12980, At1g15360, At1g22190, At1g22985, At1g24590, At1g25470, At1g28160, At1g28360, At1g28370, At1g36060, At1g43160, At1g50640, At1g53170, At1g53910, At1g64380, At1g68550, At1g71130, At1g72360, At1g75490, At1g78080, At1g80580, At2g20880, At2g22200, At2g31230, At2g33710, At2g38340, At2g40220, At2g40340, At2g40350, At2g44840, At2g46310, At2g47520, At3g11020, At3…
OG0000003			Popu|evm.model.contig_444.1		kfl00097_0190_v1.1, kfl00279_0100_v1.1, kfl00493_0040_v1.1	Pp1s106_216V6.1, Pp1s106_224V6.1, Pp1s114_136V6.1, Pp1s133_87V6.1, Pp1s141_40V6.1, Pp1s149_164V6.1, Pp1s16_281V6.1, Pp1s189_29V6.1, Pp1s1_78V6.1, Pp1s204_13V6.1, Pp1s211_139V6.1, Pp1s238_70V6.1, Pp1s24_48V6.1, Pp1s257_83V6.1, Pp1s277_14V6.1, Pp1s284_57V6.1, Pp1s295_52V6.1, Pp1s2_55V6.1, Pp1s2_60V6.1, Pp1s317_55V6.1, Pp1s326_37V6.1, Pp1s36_198V6.1, Pp1s371_6V6.1, Pp1s389_40V6.1, Pp1s389_41V6.1, Pp…	Smo101484|PACid_15403219, Smo109587|PACid_15405053, Smo127390|PACid_15412188, Smo29437|PACid_15410847, Smo39139|PACid_15415740, Smo39481|PACid_15418103, Smo39499|PACid_15418127, Smo39509|PACid_15418709, Smo39516|PACid_15418734, Smo437219|PACid_15416612, Smo59725|PACid_15412364, Smo78303|PACid_15420680, Smo78848|PACid_15402279, Smo80215|PACid_15403689, Smo81112|PACid_15405862, Smo84195|PACid_15414…	MA_10157944g0010, MA_101790g0010, MA_10190951g0010, MA_10207129g0010, MA_10208000g0010, MA_10427849g0010, MA_10430220g0010, MA_10431212g0010, MA_10432903g0010, MA_10433651g0010, MA_10435380g0010, MA_10435612g0010, MA_10436747g0010, MA_10859g0010, MA_116862g0010, MA_118448g0010, MA_1201g0010, MA_121533g0010, MA_124887g0010, MA_128244g0010, MA_128871g0010, MA_129382g0010, MA_130648g0010, MA_130918g…	LOC_Os01g09590, LOC_Os01g18240, LOC_Os01g19970, LOC_Os01g36460, LOC_Os01g45090, LOC_Os01g49160, LOC_Os01g50110, LOC_Os01g50720, LOC_Os01g51260, LOC_Os01g59660, LOC_Os01g65370, LOC_Os02g02370, LOC_Os02g36890, LOC_Os02g40530, LOC_Os02g41510, LOC_Os02g42850, LOC_Os02g42870, LOC_Os02g46780, LOC_Os02g49986, LOC_Os02g51799, LOC_Os02g54520, LOC_Os03g04900, LOC_Os03g18480, LOC_Os03g20090, LOC_Os03g26130,…	At1g06180, At1g08810, At1g09540, At1g16490, At1g18570, At1g22640, At1g25340, At1g34670, At1g35515, At1g48000, At1g56160, At1g56650, At1g57560, At1g63910, At1g66230, At1g66370, At1g66380, At1g66390, At1g68320, At1g74080, At1g74430, At1g74650, At1g79180, At2g16720, At2g26960, At2g31180, At2g32460, At2g36890, At2g47460, At3g01140, At3g01530, At3g02940, At3g06490, At3g08500, At3g11440, At3g12720, At3…
OG0000004		Cpa|evm.model.tig00020961.127	Popu|evm.model.contig_2032.24, Popu|evm.model.contig_3385.7, Popu|evm.model.contig_458.12		kfl00035_0080_v1.1, kfl00038_0230_v1.1, kfl00043_0360_v1.1, kfl00588_0070_v1.1	Pp1s10_349V6.1, Pp1s10_359V6.1, Pp1s129_223V6.1, Pp1s135_44V6.1, Pp1s144_59V6.1, Pp1s14_162V6.1, Pp1s154_72V6.1, Pp1s163_33V6.1, Pp1s169_139V6.1, Pp1s1957_2V6.1, Pp1s198_7V6.1, Pp1s1_111V6.1, Pp1s1_513V6.1, Pp1s200_17V6.1, Pp1s22_30V6.1, Pp1s256_30V6.1, Pp1s262_17V6.1, Pp1s271_3V6.1, Pp1s276_52V6.1, Pp1s288_56V6.1, Pp1s2_147V6.1, Pp1s2_747V6.1, Pp1s342_22V6.1, Pp1s366_10V6.1, Pp1s367_39V6.1, Pp1s…	Smo102826|PACid_15409142, Smo111331|PACid_15409613, Smo111377|PACid_15409686, Smo11244|PACid_15423255, Smo113134|PACid_15414051, Smo113757|PACid_15418586, Smo115322|PACid_15421196, Smo115634|PACid_15423508, Smo116184|PACid_15422750, Smo116301|PACid_15401837, Smo116408|PACid_15402548, Smo116580|PACid_15403456, Smo117920|PACid_15409403, Smo118120|PACid_15406147, Smo124314|PACid_15403125, Smo124363|…	MA_10150476g0010, MA_10237023g0010, MA_10269244g0010, MA_103815g0010, MA_10399g0010, MA_10425888g0010, MA_10427075g0010, MA_10427193g0010, MA_10427515g0010, MA_10427673g0020, MA_10428374g0010, MA_10428374g0020, MA_10429973g0010, MA_10429973g0020, MA_10430254g0010, MA_10430254g0020, MA_10432180g0010, MA_10432446g0010, MA_10432446g0030, MA_10432610g0020, MA_10432870g0010, MA_10432980g0010, MA_10433…	LOC_Os01g12740, LOC_Os01g12750, LOC_Os01g12760, LOC_Os01g12770, LOC_Os01g36294, LOC_Os01g38110, LOC_Os01g50490, LOC_Os02g29720, LOC_Os02g29960, LOC_Os02g30080, LOC_Os02g30090, LOC_Os02g30100, LOC_Os02g30110, LOC_Os02g36030, LOC_Os02g36070, LOC_Os02g36110, LOC_Os02g36150, LOC_Os02g36190, LOC_Os02g36280, LOC_Os03g02180, LOC_Os03g14400, LOC_Os03g14420, LOC_Os03g14560, LOC_Os03g44740, LOC_Os03g55230,…	At1g01280, At1g11610, At1g33720, At1g33730, At1g66540, At1g74540, At1g74550, At2g23190, At2g23220, At2g30750, At2g30770, At2g40890, At2g45550, At2g45560, At2g45570, At2g45580, At3g28740, At3g48270, At3g48280, At3g48290, At3g48300, At3g48310, At3g48320, At3g61040, At4g12300, At4g12310, At4g12320, At4g12330, At4g13290, At4g13310, At4g22690, At4g22710, At4g36220, At4g37310, At4g37320, At4g37330, At4…
OG0000005						Pp1s112_240V6.1, Pp1s113_158V6.1, Pp1s118_121V6.1, Pp1s14_319V6.1, Pp1s156_69V6.1, Pp1s163_59V6.1, Pp1s170_22V6.1, Pp1s19_223V6.2, Pp1s218_115V6.1, Pp1s232_23V6.2, Pp1s28_90V6.1, Pp1s48_63V6.1, Pp1s65_308V6.1, Pp1s70_249V6.2, Pp1s78_186V6.1, Pp1s7_237V6.1, Pp1s7_309V6.1	Smo102404|PACid_15405986, Smo102824|PACid_15409140, Smo107351|PACid_15419995, Smo107394|PACid_15420107, Smo110049|PACid_15404306, Smo111799|PACid_15412832, Smo111859|PACid_15413548, Smo113931|PACid_15420053, Smo115574|PACid_15422827, Smo121107|PACid_15415276, Smo121213|PACid_15416059, Smo125066|PACid_15403834, Smo126065|PACid_15406816, Smo126179|PACid_15407556, Smo126868|PACid_15413064, Smo134229…	MA_100805g0010, MA_10301477g0010, MA_10426783g0010, MA_10427089g0020, MA_10427681g0010, MA_10429589g0010, MA_10430416g0010, MA_10433300g0010, MA_10433629g0010, MA_10435769g0010, MA_10436064g0010, MA_10436904g0010, MA_10436904g0020, MA_10437060g0010, MA_10437060g0020, MA_106581g0010, MA_123133g0010, MA_1350471g0010, MA_1517861g0010, MA_161971g0010, MA_179960g0010, MA_18240g0010, MA_18245g0010, MA_…	LOC_Os01g50680, LOC_Os01g52750, LOC_Os01g56320, LOC_Os01g58240, LOC_Os01g58270, LOC_Os01g58280, LOC_Os01g58290, LOC_Os01g64850, LOC_Os01g64860, LOC_Os02g10520, LOC_Os02g16940, LOC_Os02g17000, LOC_Os02g17060, LOC_Os02g17080, LOC_Os02g17090, LOC_Os02g17150, LOC_Os02g44590, LOC_Os02g53850, LOC_Os02g53860, LOC_Os02g53910, LOC_Os02g53970, LOC_Os03g02750, LOC_Os03g04950, LOC_Os03g06290, LOC_Os03g13930,…	At1g01900, At1g04110, At1g20150, At1g20160, At1g30600, At1g32940, At1g32950, At1g32960, At1g32970, At1g62340, At1g66210, At1g66220, At2g04160, At2g05920, At2g19170, At3g14067, At3g14240, At3g46840, At3g46850, At4g00230, At4g10510, At4g10520, At4g10530, At4g10540, At4g10550, At4g15040, At4g20430, At4g21323, At4g21326, At4g21630, At4g21640, At4g21650, At4g26330, At4g30020, At4g34980, At5g03620, At5…
OG0000006					kfl00170_0010_v1.1, kfl00295_0030_v1.1, kfl01111_0060_v1.1, kfl01446_0020_v1.1	Pp1s145_93V6.1, Pp1s162_170V6.1, Pp1s17_234V6.1, Pp1s226_63V6.1, Pp1s231_60V6.1, Pp1s2_245V6.1, Pp1s32_318V6.2	Smo131977|PACid_15406345	MA_10047900g0010, MA_10048172g0010, MA_10082246g0010, MA_10089894g0010, MA_100966g0020, MA_10137384g0010, MA_10141g0040, MA_10204399g0010, MA_10234708g0010, MA_10236907g0010, MA_10249251g0010, MA_10313519g0010, MA_10324896g0010, MA_103666g0020, MA_1041683g0010, MA_10425865g0020, MA_10426366g0010, MA_10426388g0010, MA_10427200g0010, MA_10427866g0010, MA_10427996g0010, MA_10428297g0010, MA_10428545…	LOC_Os11g34880, LOC_Os11g45790	At1g17600, At1g17615, At1g31540, At1g56510, At1g56520, At1g56540, At1g57630, At1g63730, At1g63740, At1g63860, At1g63870, At1g63880, At1g64070, At1g65850, At1g66090, At1g69550, At1g72840, At1g72850, At1g72860, At1g72870, At1g72890, At1g72900, At1g72910, At1g72920, At1g72930, At1g72940, At1g72950, At2g14080, At2g16870, At2g32140, At3g04210, At3g04220, At3g44670, At4g08450, At4g09430, At4g11170, At4…
OG0000007			Popu|evm.model.contig_2015.5, Popu|evm.model.contig_2122.3, Popu|evm.model.contig_3423.13, Popu|evm.model.contig_4585.1	Cre01.g026500.t1.1, Cre01.g051950.t1.2	kfl00009_0120_v1.1, kfl00042_0240_v1.1, kfl00054_0260_v1.1, kfl00155_0120_v1.1, kfl00270_0090_v1.1	Pp1s100_220V6.1, Pp1s121_83V6.1, Pp1s157_75V6.1, Pp1s165_128V6.1, Pp1s174_13V6.1, Pp1s17_140V6.1, Pp1s236_9V6.1, Pp1s24_95V6.1, Pp1s262_89V6.1, Pp1s26_54V6.2, Pp1s2_78V6.1, Pp1s315_1V6.1, Pp1s318_5V6.2, Pp1s369_24V6.3, Pp1s36_5V6.1, Pp1s387_51V6.1, Pp1s38_350V6.1, Pp1s38_390V6.1, Pp1s395_33V6.1, Pp1s425_21V6.1, Pp1s51_127V6.1, Pp1s62_113V6.1, Pp1s6_39V6.1, Pp1s83_133V6.1, Pp1s97_89V6.1	Smo105896|PACid_15418077, Smo118648|PACid_15410097, Smo121417|PACid_15417546, Smo27319|PACid_15404044, Smo403622|PACid_15408693, Smo406966|PACid_15419900, Smo413603|PACid_15415935, Smo413681|PACid_15416125, Smo418789|PACid_15409137, Smo426333|PACid_15407198, Smo441822|PACid_15410951, Smo53966|PACid_15418761, Smo54030|PACid_15414797, Smo64135|PACid_15422636, Smo64161|PACid_15422693, Smo64201|PACid…	MA_10049308g0010, MA_101405g0010, MA_10148174g0010, MA_10180837g0010, MA_10193516g0010, MA_10293g0010, MA_10343253g0010, MA_10345927g0010, MA_10426907g0010, MA_10427844g0010, MA_10427957g0010, MA_10430129g0020, MA_10430996g0010, MA_10431950g0020, MA_10432333g0040, MA_10433988g0010, MA_105240g0010, MA_11065g0010, MA_117712g0010, MA_120047g0010, MA_121183g0010, MA_122699g0020, MA_136601g0010, MA_15…	LOC_Os01g04710, LOC_Os01g08330, LOC_Os01g41550, LOC_Os01g42320, LOC_Os01g50170, LOC_Os01g52190, LOC_Os01g56930, LOC_Os01g62630, LOC_Os01g64830, LOC_Os01g64840, LOC_Os02g21040, LOC_Os02g27360, LOC_Os02g48860, LOC_Os02g48870, LOC_Os02g48900, LOC_Os02g49800, LOC_Os03g16500, LOC_Os03g20210, LOC_Os03g20230, LOC_Os03g20260, LOC_Os03g20290, LOC_Os04g26790, LOC_Os04g26834, LOC_Os04g37550, LOC_Os04g37570,…	At1g01300, At1g05840, At1g08210, At1g25510, At1g31450, At1g44130, At1g49050, At1g64830, At1g65240, At1g77480, At2g03200, At2g28010, At2g28030, At2g28040, At2g28220, At2g35615, At2g36670, At2g39710, At2g42980, At3g02740, At3g18490, At3g20015, At3g25700, At3g42550, At3g50050, At3g51330, At3g51350, At3g51360, At3g59080, At3g61820, At4g30030, At4g30040, At4g33490, At5g02190, At5g10760, At5g10770, At5…
OG0000008		Cpa|evm.model.tig00000944.9	Popu|evm.model.contig_2031.18, Popu|evm.model.contig_454.6	Cre06.g253250.t1.1, Cre11.g467577.t1.1	kfl00560_0030_v1.1	Pp1s118_161V6.1, Pp1s118_209V6.2, Pp1s163_70V6.1, Pp1s163_73V6.1, Pp1s171_71V6.1, Pp1s198_149V6.1, Pp1s198_151V6.1, Pp1s209_130V6.2, Pp1s267_56V6.1, Pp1s26_90V6.1, Pp1s273_51V6.1, Pp1s313_41V6.1, Pp1s34_373V6.1, Pp1s34_376V6.1, Pp1s37_353V6.1, Pp1s55_280V6.1, Pp1s55_284V6.1, Pp1s55_304V6.2, Pp1s68_293V6.1, Pp1s81_202V6.1, Pp1s88_174V6.1, Pp1s8_101V6.1, Pp1s8_95V6.1, Pp1s90_121V6.2	Smo101522|PACid_15403793, Smo113962|PACid_15420129, Smo121275|PACid_15416177, Smo235487|PACid_15406183, Smo437868|PACid_15421243, Smo4727|PACid_15418059, Smo5960|PACid_15422574, Smo5961|PACid_15422577, Smo69980|PACid_15421122, Smo79393|PACid_15401484, Smo85851|PACid_15422940, Smo91791|PACid_15417876, Smo93174|PACid_15419152, Smo9595|PACid_15408955, Smo9596|PACid_15408956, Smo9597|PACid_15408959	MA_101463g0010, MA_10256834g0010, MA_10289256g0010, MA_10332736g0010, MA_10432817g0010, MA_113509g0010, MA_12669g0010, MA_126898g0010, MA_130755g0010, MA_133455g0010, MA_138440g0010, MA_13933g0010, MA_141872g0010, MA_15122g0010, MA_16120g0010, MA_16629g0010, MA_175522g0010, MA_1767g0010, MA_17919g0010, MA_18048g0010, MA_18942g0010, MA_19007g0010, MA_19387g0010, MA_20180g0010, MA_20393g0010, MA_20…	LOC_Os01g10504, LOC_Os01g66290, LOC_Os01g69850, LOC_Os01g74440, LOC_Os02g01355, LOC_Os02g06860, LOC_Os02g07430, LOC_Os02g36924, LOC_Os02g45770, LOC_Os02g49840, LOC_Os02g52340, LOC_Os03g03100, LOC_Os03g08754, LOC_Os03g11614, LOC_Os03g54160, LOC_Os03g54170, LOC_Os04g23910, LOC_Os04g38770, LOC_Os04g49150, LOC_Os04g52410, LOC_Os05g11380, LOC_Os05g11414, LOC_Os05g34940, LOC_Os06g06750, LOC_Os06g11330,…	At1g17310, At1g22130, At1g24260, At1g26310, At1g69120, At1g72350, At1g77950, At1g77980, At2g03060, At2g03710, At2g14210, At2g22540, At2g22630, At2g26320, At2g42830, At2g45650, At2g45660, At3g02310, At3g04100, At3g30260, At3g57230, At3g57390, At3g58780, At3g61120, At4g09960, At4g11880, At4g22950, At4g24540, At4g37940, At5g10140, At5g13790, At5g15800, At5g51860, At5g51870, At5g60910, At5g62165, At5…
OG0000009		Cpa|evm.model.tig00000093.224				Pp1s112_23V6.1, Pp1s117_23V6.1, Pp1s132_34V6.1, Pp1s133_11V6.1, Pp1s14_196V6.1, Pp1s14_458V6.1, Pp1s155_21V6.1, Pp1s15_186V6.1, Pp1s15_189V6.1, Pp1s15_234V6.1, Pp1s181_69V6.1, Pp1s199_50V6.1, Pp1s1_34V6.1, Pp1s259_94V6.1, Pp1s259_96V6.1, Pp1s259_97V6.1, Pp1s26_306V6.1, Pp1s276_3V6.1, Pp1s276_50V6.1, Pp1s28_144V6.1, Pp1s296_32V6.1, Pp1s41_212V6.1, Pp1s45_159V6.1, Pp1s480_12V6.2, Pp1s480_16V6.1, Pp…	Smo104978|PACid_15415926, Smo26594|PACid_15402855, Smo69413|PACid_15417211, Smo71661|PACid_15402592, Smo73136|PACid_15404504, Smo73146|PACid_15404526, Smo73148|PACid_15404529, Smo73155|PACid_15404551, Smo73157|PACid_15404553	MA_10020434g0010, MA_100577g0010, MA_10062104g0010, MA_10082062g0010, MA_10119676g0010, MA_10209922g0010, MA_10242823g0010, MA_10343854g0010, MA_10370681g0010, MA_1037g0020, MA_10430769g0010, MA_10430850g0010, MA_10431882g0010, MA_10432141g0020, MA_10433094g0010, MA_10433310g0010, MA_10434101g0010, MA_10434101g0020, MA_10436654g0010, MA_108992g0010, MA_113446g0010, MA_115502g0010, MA_12171g0010, …	LOC_Os01g10370, LOC_Os01g66270, LOC_Os01g73770, LOC_Os02g13710, LOC_Os02g35240, LOC_Os02g43940, LOC_Os02g43970, LOC_Os02g45420, LOC_Os02g45450, LOC_Os02g54050, LOC_Os03g15660, LOC_Os04g46400, LOC_Os04g46410, LOC_Os04g46440, LOC_Os04g48350, LOC_Os04g55520, LOC_Os05g49700, LOC_Os06g07030, LOC_Os06g09717, LOC_Os06g09760, LOC_Os06g09790, LOC_Os06g09810, LOC_Os06g10780, LOC_Os06g11940, LOC_Os08g35240,…	At1g01250, At1g12610, At1g12630, At1g19210, At1g21910, At1g22810, At1g33760, At1g44830, At1g46768, At1g63030, At1g71450, At1g71520, At1g74930, At1g77200, At1g77640, At2g23340, At2g25820, At2g35700, At2g36450, At2g44940, At3g16280, At3g50260, At3g60490, At4g06746, At4g16750, At4g25470, At4g25480, At4g25490, At4g31060, At4g32800, At4g36900, At5g11590, At5g21960, At5g25810, At5g51990, At5g52020, At5…
OG0000010	slr0574	Cpa|evm.model.tig00020961.126	Popu|evm.model.contig_2058.6	Cre07.g325000.t1.1, Cre11.g467627.t1.1	kfl00039_0260_v1.1, kfl00785_0010_v1.1	Pp1s16_116V6.1, Pp1s178_104V6.1, Pp1s24_262V6.1, Pp1s281_82V6.3, Pp1s56_61V6.1, Pp1s83_58V6.1	Smo103517|PACid_15409727, Smo112151|PACid_15411136, Smo113458|PACid_15416294, Smo120985|PACid_15418615, Smo130337|PACid_15421023, Smo138879|PACid_15403669, Smo147479|PACid_15404862, Smo151754|PACid_15419194, Smo157387|PACid_15411470, Smo164454|PACid_15410595, Smo164926|PACid_15414376, Smo231370|PACid_15416106, Smo233379|PACid_15421817, Smo233532|PACid_15423265, Smo234244|PACid_15401639, Smo402287…	MA_10223g0010, MA_10246167g0010, MA_10331044g0010, MA_10426065g0010, MA_10427376g0010, MA_10431688g0010, MA_10432868g0020, MA_10435391g0010, MA_10435391g0020, MA_10436390g0010, MA_107159g0010, MA_110777g0010, MA_131178g0010, MA_131290g0010, MA_165926g0020, MA_17338g0010, MA_178572g0010, MA_202815g0010, MA_266173g0010, MA_295001g0010, MA_304740g0010, MA_31668g0010, MA_323670g0010, MA_325587g0010, …	LOC_Os01g10040, LOC_Os02g45280, LOC_Os02g47470, LOC_Os03g12660, LOC_Os03g40540, LOC_Os03g45619, LOC_Os04g39430, LOC_Os04g48170, LOC_Os04g48200, LOC_Os04g48210, LOC_Os05g11130, LOC_Os06g02019, LOC_Os07g29960, LOC_Os07g30950, LOC_Os07g33420, LOC_Os07g33440, LOC_Os07g33480, LOC_Os07g33540, LOC_Os07g33550, LOC_Os07g33560, LOC_Os07g33580, LOC_Os07g33610, LOC_Os07g33620, LOC_Os08g36860, LOC_Os09g21260,…	At1g05160, At1g12740, At1g55940, At1g65670, At1g73340, At1g78490, At2g29090, At2g32440, At2g42850, At3g13730, At3g19270, At3g30180, At3g30290, At3g44970, At3g50660, At4g15300, At4g15310, At4g15396, At4g19230, At4g36380, At5g05690, At5g14400, At5g36110, At5g36130, At5g36140, At5g38970, At5g45340, At5g48000
OG0000011		Cpa|evm.model.tig00020693.10, Cpa|evm.model.tig00021234.9	Popu|evm.model.contig_2173.6, Popu|evm.model.contig_4466.1	Cre11.g467690.t1.1	kfl00048_0430_v1.1, kfl00270_0040_v1.1, kfl00311_0080_v1.1		Smo111186|PACid_15408097, Smo111299|PACid_15408950, Smo111351|PACid_15409647, Smo111434|PACid_15410435, Smo111506|PACid_15411159, Smo111518|PACid_15411176, Smo111522|PACid_15411196, Smo113279|PACid_15414885, Smo115750|PACid_15402074, Smo122259|PACid_15419082, Smo125797|PACid_15409394, Smo141206|PACid_15407935, Smo153457|PACid_15422697, Smo16302|PACid_15416321, Smo165383|PACid_15412788, Smo168020|…	MA_10039253g0010, MA_10070914g0010, MA_10081221g0010, MA_10101302g0010, MA_10104334g0010, MA_10120109g0010, MA_10186551g0010, MA_10209727g0010, MA_10250723g0010, MA_1033844g0010, MA_1038873g0010, MA_10426104g0010, MA_10429525g0010, MA_1125923g0010, MA_113586g0010, MA_117567g0010, MA_127794g0010, MA_143065g0010, MA_144913g0010, MA_14940g0020, MA_17478g0010, MA_175001g0010, MA_175238g0010, MA_18597…	LOC_Os01g49710, LOC_Os01g49720, LOC_Os01g72120, LOC_Os01g72130, LOC_Os01g72140, LOC_Os01g72150, LOC_Os01g72160, LOC_Os01g72170, LOC_Os03g39850, LOC_Os03g44170, LOC_Os03g57200, LOC_Os05g34150, LOC_Os07g05800, LOC_Os07g07320, LOC_Os07g28480, LOC_Os09g20220, LOC_Os09g29200, LOC_Os10g22070, LOC_Os10g25590, LOC_Os10g34020, LOC_Os10g38140, LOC_Os10g38150, LOC_Os10g38160, LOC_Os10g38189, LOC_Os10g38340,…	At1g10360, At1g10370, At1g17170, At1g17180, At1g17190, At1g27130, At1g27140, At1g53680, At1g59670, At1g59700, At1g69920, At1g69930, At1g74590, At1g78320, At1g78340, At1g78360, At1g78370, At1g78380, At2g29420, At2g29440, At2g29450, At2g29460, At2g29470, At2g29480, At2g29490, At3g09270, At3g43800, At5g62480
OG0000012	slr0868					Pp1s116_173V6.1, Pp1s130_71V6.1, Pp1s13_43V6.2, Pp1s155_56V6.1, Pp1s2_640V6.1, Pp1s31_29V6.1, Pp1s56_57V6.1, Pp1s9_214V6.1	Smo109282|PACid_15402759, Smo135805|PACid_15417148, Smo30228|PACid_15412488, Smo31279|PACid_15415564, Smo41933|PACid_15405563, Smo438534|PACid_15421794, Smo61771|PACid_15418588	MA_10102211g0010, MA_10189928g0010, MA_10213388g0010, MA_10258723g0010, MA_10425876g0010, MA_10428294g0010, MA_10428635g0010, MA_10429243g0010, MA_10430408g0010, MA_10430511g0010, MA_10431930g0010, MA_10432253g0010, MA_10432748g0010, MA_10433716g0020, MA_10434498g0010, MA_10435895g0010, MA_10435895g0020, MA_10435895g0030, MA_10436198g0010, MA_1054190g0010, MA_107910g0010, MA_10908g0010, MA_114783…	LOC_Os01g57100, LOC_Os02g19530, LOC_Os02g19550, LOC_Os02g26160, LOC_Os02g42780, LOC_Os02g48200, LOC_Os02g48210, LOC_Os03g15250, LOC_Os03g56160, LOC_Os03g60810, LOC_Os04g22120, LOC_Os04g44900, LOC_Os04g44910, LOC_Os04g49460, LOC_Os04g49480, LOC_Os05g03450, LOC_Os06g10790, LOC_Os06g14260, LOC_Os06g17490, LOC_Os06g22290, LOC_Os07g03780, LOC_Os07g03790, LOC_Os07g03810, LOC_Os07g03820, LOC_Os07g03830,…	At1g07460, At1g15530, At1g70110, At1g70130, At2g37710, At2g43690, At2g43700, At3g08870, At3g45330, At3g45410, At3g45420, At3g45430, At3g45440, At3g53380, At3g53810, At3g55550, At3g59700, At3g59740, At3g59750, At4g02410, At4g02420, At4g04960, At4g28350, At4g29050, At5g01540, At5g01550, At5g01560, At5g03140, At5g06740, At5g10530, At5g42120, At5g55830, At5g59260, At5g59270, At5g60270, At5g60280, At5…
OG0000013	sll0771	Cpa|evm.model.tig00021612.18	Popu|evm.model.contig_2279.4	Cre03.g206800.t1.1	kfl00036_0160_v1.1, kfl00036_0180_v1.1, kfl00036_0190_v1.1, kfl00046_0020_v1.1, kfl00053_0460_v1.1, kfl00090_0290_v1.1, kfl00175_0180_v1.1, kfl00745_0020_v1.1, kfl00844_0010_v1.1	Pp1s101_17V6.1, Pp1s101_18V6.2, Pp1s129_118V6.1, Pp1s17_371V6.1, Pp1s199_7V6.1, Pp1s229_33V6.1, Pp1s334_41V6.1, Pp1s3_11V6.1, Pp1s438_14V6.1, Pp1s438_15V6.1, Pp1s44_130V6.1, Pp1s8_104V6.1, Pp1s8_107V6.1, Pp1s99_154V6.1	Smo100582|PACid_15423352, Smo107365|PACid_15420035, Smo109547|PACid_15404950, Smo110219|PACid_15405829, Smo119504|PACid_15412164, Smo120756|PACid_15417015, Smo170916|PACid_15409763, Smo187905|PACid_15415129, Smo229912|PACid_15414469, Smo231337|PACid_15416030, Smo267610|PACid_15412724, Smo270352|PACid_15419559, Smo428805|PACid_15416939, Smo437383|PACid_15417563, Smo437470|PACid_15418304, Smo437958…	MA_10125264g0010, MA_101891g0010, MA_10233389g0010, MA_10239544g0010, MA_10249117g0010, MA_10255133g0010, MA_10262568g0010, MA_10280796g0010, MA_10427602g0010, MA_10428182g0010, MA_10430268g0010, MA_10430584g0010, MA_10434103g0020, MA_10434756g0010, MA_10435264g0010, MA_10436098g0040, MA_10436162g0020, MA_107221g0010, MA_117298g0010, MA_130810g0010, MA_152136g0010, MA_159837g0010, MA_170670g0010,…	LOC_Os01g04190, LOC_Os01g38670, LOC_Os01g38680, LOC_Os01g73590, LOC_Os02g06540, LOC_Os02g17500, LOC_Os02g36414, LOC_Os02g36450, LOC_Os03g01170, LOC_Os03g10090, LOC_Os03g10100, LOC_Os03g11900, LOC_Os03g24860, LOC_Os03g24870, LOC_Os03g39710, LOC_Os04g37970, LOC_Os04g37980, LOC_Os04g37990, LOC_Os04g38010, LOC_Os04g38026, LOC_Os04g38220, LOC_Os04g44750, LOC_Os04g58220, LOC_Os04g58230, LOC_Os05g49260,…	At1g05030, At1g07340, At1g11260, At1g19450, At1g34580, At1g50310, At1g67300, At1g75220, At1g77210, At1g79820, At2g16120, At2g16130, At2g18480, At2g20780, At3g05150, At3g05960, At3g18830, At3g19930, At3g19940, At3g20460, At4g02050, At4g04750, At4g21480, At4g36670, At5g16150, At5g18840, At5g23270, At5g26250, At5g26340, At5g61520
OG0000014		Cpa|evm.model.tig00000042.123, Cpa|evm.model.tig00000042.124, Cpa|evm.model.tig00000042.79, Cpa|evm.model.tig00000097.3, Cpa|evm.model.tig00000101.18, Cpa|evm.model.tig00000114.14, Cpa|evm.model.tig00000142.32, Cpa|evm.model.tig00000147.8, Cpa|evm.model.tig00000158.97, Cpa|evm.model.tig00000180.11, Cpa|evm.model.tig00000180.4, Cpa|evm.model.tig00000202.3, Cpa|evm.model.tig00000215.68, Cpa|evm.mod…	Popu|evm.model.contig_2049.9, Popu|evm.model.contig_2162.4, Popu|evm.model.contig_2206.2, Popu|evm.model.contig_2215.2, Popu|evm.model.contig_2218.2, Popu|evm.model.contig_2498.1, Popu|evm.model.contig_3413.7, Popu|evm.model.contig_3474.1, Popu|evm.model.contig_3493.1, Popu|evm.model.contig_3493.3, Popu|evm.model.contig_3536.2, Popu|evm.model.contig_3536.3, Popu|evm.model.contig_3694.2, Popu|evm.…	Cre01.g006250.t1.2, Cre01.g006402.t1.1, Cre01.g006500.t1.1, Cre03.g208557.t1.1, Cre05.g235400.t1.2, Cre08.g358543.t1.1, Cre09.g392988.t1.1, Cre09.g398141.t1.1, Cre09.g404503.t1.1, Cre09.g404503.t2.1, Cre10.g423050.t1.2, Cre10.g446600.t1.2, Cre11.g467733.t1.1, Cre12.g545650.t1.2, Cre14.g617276.t1.1, Cre16.g660470.t1.1, Cre17.g733425.t1.1, Cre17.g733450.t1.2, Cre22.g754047.t1.1	kfl00004_0570_v1.1, kfl00015_0180_v1.1, kfl00018_0020_v1.1, kfl00018_0030_v1.1, kfl00021_0380_v1.1, kfl00054_0030_v1.1, kfl00064_0330_v1.1, kfl00064_0340_v1.1, kfl00067_0400_v1.1, kfl00111_0330_v1.1, kfl00142_0210_v1.1, kfl00142_0215_v1.1, kfl00147_0280_v1.1, kfl00169_0230_v1.1, kfl00193_0205_v1.1, kfl00335_g1_v1.1, kfl00336_0010_v1.1, kfl00391_0010_v1.1, kfl00391_0050_v1.1, kfl00391_0055_v1.1, k…	Pp1s12_46V6.1, Pp1s200_110V6.1, Pp1s226_71V6.1, Pp1s226_91V6.1, Pp1s53_91V6.1	Smo136708|PACid_15419309, Smo94416|PACid_15401867	MA_150762g0010, MA_16094g0020, MA_163839g0010, MA_164490g0020, MA_194844g0010, MA_262149g0010, MA_27581g0010, MA_98138g0010	LOC_Os08g19890	Atmg00860
OG0000015	sll0778	Cpa|evm.model.tig00000053.5, Cpa|evm.model.tig00000057.107, Cpa|evm.model.tig00000057.108, Cpa|evm.model.tig00000057.55, Cpa|evm.model.tig00000158.59, Cpa|evm.model.tig00000254.79, Cpa|evm.model.tig00000361.63, Cpa|evm.model.tig00000523.27, Cpa|evm.model.tig00000605.3, Cpa|evm.model.tig00000605.36, Cpa|evm.model.tig00000692.51, Cpa|evm.model.tig00001130.22, Cpa|evm.model.tig00020537.52, Cpa|evm.m…	Popu|evm.model.contig_2112.1, Popu|evm.model.contig_2112.2, Popu|evm.model.contig_2187.6, Popu|evm.model.contig_2196.1, Popu|evm.model.contig_2197.1, Popu|evm.model.contig_2405.1, Popu|evm.model.contig_3596.1, Popu|evm.model.contig_621.1	Cre01.g007000.t1.2, Cre02.g095151.t1.1, Cre02.g096000.t1.1, Cre02.g096000.t2.1, Cre02.g112550.t1.2, Cre03.g162333.t1.1, Cre03.g169300.t1.2, Cre03.g169300.t2.1, Cre04.g220850.t1.2, Cre05.g234400.t1.1, Cre05.g241350.t1.1, Cre07.g313250.t1.2, Cre07.g327800.t1.1, Cre12.g527100.t1.1, Cre12.g527100.t2.1, Cre12.g530900.t1.2, Cre16.g648700.t1.1, Cre16.g648700.t2.1, Cre16.g693203.t1.1, Cre17.g717050.t1.1,…	kfl00003_0100_v1.1, kfl00008_0560_v1.1, kfl00033_0400_v1.1, kfl00050_0290_v1.1, kfl00078_0370_v1.1, kfl00126_0120_v1.1, kfl00129_0270_v1.1, kfl00163_0100_v1.1, kfl00263_0070_v1.1, kfl00425_0010_v1.1, kfl00521_0030_v1.1, kfl00574_0100_v1.1, kfl00820_0010_v1.1	Pp1s112_116V6.1, Pp1s114_161V6.1, Pp1s116_14V6.1, Pp1s138_50V6.1, Pp1s169_25V6.1, Pp1s185_128V6.1, Pp1s185_130V6.1, Pp1s198_152V6.1, Pp1s248_86V6.1, Pp1s270_82V6.1, Pp1s306_80V6.1, Pp1s317_7V6.2, Pp1s32_264V6.1, Pp1s330_18V6.1, Pp1s337_17V6.1, Pp1s391_50V6.1, Pp1s63_27V6.1, Pp1s65_100V6.2, Pp1s66_62V6.1, Pp1s71_147V6.1, Pp1s71_149V6.1, Pp1s89_134V6.1, Pp1s89_89V6.1, Pp1s9_229V6.1	Smo111338|PACid_15409614, Smo111387|PACid_15409706, Smo111389|PACid_15409708, Smo111419|PACid_15410387, Smo127827|PACid_15415887, Smo127931|PACid_15416602, Smo134279|PACid_15409784, Smo159477|PACid_15418014, Smo167920|PACid_15422942, Smo169481|PACid_15402831, Smo171321|PACid_15408019, Smo171782|PACid_15411374, Smo230259|PACid_15412361, Smo231246|PACid_15415294, Smo234186|PACid_15423241, Smo419476…	MA_10101g0010, MA_103974g0010, MA_10426701g0030, MA_10428183g0020, MA_10432886g0010, MA_10435806g0020, MA_10436774g0010, MA_10436774g0020, MA_108416g0030, MA_114524g0010, MA_114981g0010, MA_120949g0010, MA_170430g0010, MA_170430g0020, MA_18507g0010, MA_215989g0010, MA_24781g0010, MA_4863g0010, MA_65845g0010, MA_69480g0010, MA_81274g0010, MA_81325g0010, MA_856g0010	LOC_Os01g42900, LOC_Os01g61940, LOC_Os03g06139, LOC_Os03g17350, LOC_Os03g17370, LOC_Os03g64200, LOC_Os04g44610, LOC_Os05g02870, LOC_Os05g02890, LOC_Os05g13520, LOC_Os05g31910, LOC_Os06g40550, LOC_Os07g18874, LOC_Os08g07010, LOC_Os09g03939, LOC_Os09g07670, LOC_Os09g29660, LOC_Os09g29670, LOC_Os10g08014, LOC_Os10g35180, LOC_Os11g07600, LOC_Os12g22110, LOC_Os12g22284	At1g17840, At1g31770, At1g51460, At1g51500, At1g53270, At1g71960, At2g28070, At2g37360, At2g39350, At3g13220, At3g21090, At3g25620, At3g52310, At3g53510, At3g55090, At3g55100, At3g55110, At3g55130, At4g27420, At5g06530, At5g13580, At5g19410
OG0000016				Cre02.g076987.t1.1, Cre03.g153850.t1.2, Cre03.g177800.t1.1, Cre04.g226750.t1.2, Cre08.g381550.t1.2, Cre08.g381600.t1.2, Cre14.g631950.t1.2, Cre16.g686700.t1.1, Cre17.g723100.t1.2	kfl00012_0440_v1.1, kfl00036_0270_v1.1, kfl00080_0150_v1.1, kfl00080_0260_v1.1, kfl00093_0150_v1.1, kfl00164_0230_v1.1, kfl00219_0300_v1.1, kfl00229_0040_v1.1, kfl00239_0180_v1.1, kfl00386_0010_v1.1, kfl00557_0080_v1.1, kfl00557_g9_v1.1, kfl00568_0060_v1.1, kfl00586_g9_v1.1, kfl00728_0080_v1.1, kfl00857_0040_v1.1, kfl00920_0050_v1.1, kfl01234_0010_v1.1	Pp1s11_29V6.1, Pp1s178_63V6.2, Pp1s191_27V6.1, Pp1s191_34V6.1, Pp1s191_40V6.1, Pp1s196_30V6.1, Pp1s196_32V6.1, Pp1s223_38V6.1, Pp1s246_53V6.1, Pp1s251_70V6.1, Pp1s25_294V6.1, Pp1s266_66V6.1, Pp1s26_195V6.1, Pp1s325_11V6.1, Pp1s33_251V6.1, Pp1s33_258V6.1, Pp1s33_259V6.1, Pp1s34_1V6.1, Pp1s34_7V6.1, Pp1s35_15V6.1, Pp1s363_2V6.1, Pp1s363_43V6.1, Pp1s466_13V6.1, Pp1s466_14V6.1, Pp1s48_30V6.1, Pp1s48_…	Smo102623|PACid_15407497, Smo143857|PACid_15418621, Smo174522|PACid_15418434, Smo179212|PACid_15408334, Smo230202|PACid_15412224, Smo231226|PACid_15415243, Smo236978|PACid_15412986, Smo36179|PACid_15406934, Smo409954|PACid_15406290, Smo410512|PACid_15406346, Smo419575|PACid_15410552, Smo75237|PACid_15411282, Smo78615|PACid_15422897, Smo90332|PACid_15411817, Smo90935|PACid_15416360, Smo91129|PACid…	MA_10020g0010, MA_100868g0010, MA_10232070g0010, MA_10299189g0010, MA_103404g0010, MA_10377235g0010, MA_104065g0020, MA_10425823g0010, MA_10429288g0010, MA_10429288g0020, MA_10433559g0020, MA_10434805g0030, MA_114349g0010, MA_130258g0010, MA_134413g0010, MA_134592g0010, MA_13745g0010, MA_14588g0010, MA_170523g0010, MA_172610g0010, MA_178775g0020, MA_18265g0010, MA_184474g0010, MA_229510g0010, MA_…	LOC_Os01g14650, LOC_Os01g14660, LOC_Os01g16770, LOC_Os01g60770, LOC_Os02g16730, LOC_Os02g16780, LOC_Os02g16800, LOC_Os02g16809, LOC_Os02g16839, LOC_Os02g16850, LOC_Os02g51040, LOC_Os03g06000, LOC_Os03g06010, LOC_Os03g06020, LOC_Os03g06040, LOC_Os03g06050, LOC_Os03g06060, LOC_Os03g21820, LOC_Os03g25990, LOC_Os03g31480, LOC_Os03g60720, LOC_Os04g15840, LOC_Os04g49410, LOC_Os05g19570, LOC_Os05g19600,…	At1g12560, At1g20190, At1g26770, At1g62980, At1g69530, At2g03090, At2g28950, At2g37640, At2g39700, At2g40610, At3g03220, At3g15370, At3g29030, At3g55500, At4g01630, At4g38210, At5g02260, At5g05290, At5g39260, At5g39270, At5g39280, At5g39290, At5g39300, At5g39310, At5g56320
OG0000017		Cpa|evm.model.tig00000053.14, Cpa|evm.model.tig00000057.72, Cpa|evm.model.tig00000383.102, Cpa|evm.model.tig00000655.53, Cpa|evm.model.tig00001030.11, Cpa|evm.model.tig00020563.7, Cpa|evm.model.tig00020610.70, Cpa|evm.model.tig00021589.18	Popu|evm.model.contig_2033.15, Popu|evm.model.contig_2040.7, Popu|evm.model.contig_2085.10, Popu|evm.model.contig_2102.9, Popu|evm.model.contig_2126.2, Popu|evm.model.contig_2132.3, Popu|evm.model.contig_2139.4, Popu|evm.model.contig_2200.1, Popu|evm.model.contig_2279.15, Popu|evm.model.contig_2296.12, Popu|evm.model.contig_2316.6, Popu|evm.model.contig_2320.1, Popu|evm.model.contig_2397.1, Popu|…	Cre01.g003524.t1.1, Cre01.g009500.t1.2, Cre01.g031300.t1.1, Cre01.g034900.t1.2, Cre01.g037100.t1.1, Cre01.g048650.t1.1, Cre02.g074370.t1.2, Cre02.g106650.t1.1, Cre02.g114750.t1.2, Cre03.g144484.t1.1, Cre03.g153150.t1.2, Cre06.g265550.t1.2, Cre06.g296200.t1.2, Cre07.g328900.t1.2, Cre07.g348450.t1.1, Cre08.g382800.t1.2, Cre10.g418900.t1.2, Cre10.g457700.t1.2, Cre12.g499500.t1.1, Cre12.g527000.t1.2,…	kfl00013_0520_v1.1, kfl00033_0150_v1.1, kfl00036_0390_v1.1, kfl00097_0270_v1.1, kfl00365_0070_v1.1, kfl00389_0060_v1.1, kfl00445_0090_v1.1, kfl00568_0080_v1.1, kfl00573_0060_v1.1, kfl00709_g8_v1.1, kfl00728_0060_v1.1, kfl00908_0090_v1.1	Pp1s108_25V6.1, Pp1s108_32V6.1, Pp1s138_79V6.1, Pp1s143_92V6.3, Pp1s166_57V6.1, Pp1s187_77V6.1, Pp1s187_88V6.2, Pp1s193_68V6.1, Pp1s205_14V6.2, Pp1s232_44V6.1, Pp1s2_156V6.1, Pp1s2_191V6.1, Pp1s309_91V6.1, Pp1s316_13V6.1, Pp1s325_31V6.1, Pp1s364_58V6.1, Pp1s364_61V6.1, Pp1s49_200V6.1, Pp1s49_208V6.1, Pp1s7_256V6.1, Pp1s96_216V6.3, Pp1s97_71V6.2	Smo105020|PACid_15411844, Smo105846|PACid_15417957, Smo118877|PACid_15411727, Smo122526|PACid_15421159, Smo152133|PACid_15417480, Smo165073|PACid_15410490, Smo231127|PACid_15414521, Smo96034|PACid_15404581, Smo99178|PACid_15414412, Smo99940|PACid_15420380	MA_10002157g0010, MA_10341791g0010, MA_10425928g0010, MA_10426778g0010, MA_10428197g0020, MA_10429609g0010, MA_10432895g0020, MA_10435930g0010, MA_10435930g0030, MA_10435930g0050, MA_10437101g0010, MA_110181g0010, MA_115550g0010, MA_13110g0010, MA_18543g0010, MA_20570g0010, MA_3553g0010, MA_57791g0010, MA_70277g0010, MA_85910g0010, MA_862585g0010, MA_8898899g0010, MA_9458g0010, MA_98632g0020, MA_…	LOC_Os01g43410, LOC_Os01g59360, LOC_Os01g61590, LOC_Os02g46090, LOC_Os02g58520, LOC_Os03g03660, LOC_Os03g48270, LOC_Os03g57450, LOC_Os03g57510, LOC_Os03g59390, LOC_Os04g47300, LOC_Os04g49510, LOC_Os05g39090, LOC_Os05g41270, LOC_Os05g50810, LOC_Os07g06740, LOC_Os07g33110, LOC_Os07g38120, LOC_Os08g42750, LOC_Os09g33910, LOC_Os10g39420, LOC_Os11g04170, LOC_Os11g07040, LOC_Os12g03970, LOC_Os12g07230,…	At1g18890, At1g35670, At1g50700, At1g61950, At1g74740, At2g17290, At2g31500, At2g35890, At2g38910, At2g41860, At3g10660, At3g20410, At3g51850, At3g57530, At4g04720, At4g04740, At4g09570, At4g21940, At4g23650, At4g35310, At4g38230, At5g04870, At5g12180, At5g12480, At5g19360, At5g19450, At5g23580
OG0000018	sll0644, slr8023	Cpa|evm.model.tig00000655.18, Cpa|evm.model.tig00000655.20, Cpa|evm.model.tig00000655.6, Cpa|evm.model.tig00001284.11, Cpa|evm.model.tig00001339.9, Cpa|evm.model.tig00020675.78, Cpa|evm.model.tig00021128.13	Popu|evm.model.contig_448.7	Cre02.g105900.t1.2	kfl00188_0040_v1.1	Pp1s25_331V6.1, Pp1s297_21V6.2, Pp1s297_27V6.1, Pp1s33_210V6.1, Pp1s37_32V6.4, Pp1s37_36V6.1, Pp1s38_234V6.1, Pp1s91_36V6.1	Smo101241|PACid_15401638, Smo103821|PACid_15412075, Smo126328|PACid_15409063, Smo138855|PACid_15403617, Smo14604|PACid_15412780, Smo14639|PACid_15412846, Smo14730|PACid_15413650, Smo166817|PACid_15419355, Smo169813|PACid_15405762, Smo169817|PACid_15405766, Smo24539|PACid_15419272, Smo25100|PACid_15419112, Smo271143|PACid_15420911, Smo34699|PACid_15404953, Smo35114|PACid_15403823, Smo419355|PACid_…	MA_101170g0020, MA_10207543g0010, MA_10296151g0010, MA_10374213g0010, MA_10382897g0010, MA_10425780g0010, MA_10426025g0010, MA_10428213g0010, MA_10429351g0010, MA_10429622g0010, MA_10430149g0020, MA_10432405g0010, MA_10435233g0020, MA_10435734g0010, MA_10437184g0010, MA_104449g0020, MA_129063g0010, MA_131537g0010, MA_16525g0010, MA_170302g0010, MA_17969g0010, MA_2054728g0010, MA_269822g0010, MA_2…	LOC_Os01g06060, LOC_Os01g06210, LOC_Os01g06220, LOC_Os02g35940, LOC_Os02g53960, LOC_Os03g14730, LOC_Os03g15270, LOC_Os03g57640, LOC_Os04g37680, LOC_Os05g33730, LOC_Os05g33940, LOC_Os06g11090, LOC_Os06g11130, LOC_Os06g11135, LOC_Os06g20200, LOC_Os07g06830, LOC_Os07g06840, LOC_Os07g06850, LOC_Os07g06860, LOC_Os07g06880, LOC_Os07g31790, LOC_Os07g34170, LOC_Os07g34240, LOC_Os07g34370, LOC_Os07g41590,…	At1g19190, At1g47480, At1g49640, At1g49650, At1g49660, At1g68620, At2g03550, At2g45600, At2g45610, At3g05120, At3g48690, At3g48700, At3g63010, At5g06570, At5g16080, At5g23530, At5g27320, At5g62180
OG0000019		Cpa|evm.model.tig00000076.50, Cpa|evm.model.tig00000204.110, Cpa|evm.model.tig00000571.7, Cpa|evm.model.tig00000792.59, Cpa|evm.model.tig00000880.42, Cpa|evm.model.tig00000950.13, Cpa|evm.model.tig00001286.17, Cpa|evm.model.tig00021098.9	Popu|evm.model.contig_2102.17, Popu|evm.model.contig_2210.2, Popu|evm.model.contig_2287.2, Popu|evm.model.contig_3384.9, Popu|evm.model.contig_3394.2, Popu|evm.model.contig_3435.1, Popu|evm.model.contig_4448.17, Popu|evm.model.contig_4465.8	Cre12.g501450.t1.2, Cre13.g580750.t1.1	kfl00113_0130_v1.1, kfl00154_0250_v1.1, kfl00453_g5_v1.1	Pp1s11_192V6.1, Pp1s130_204V6.1, Pp1s138_30V6.1, Pp1s161_109V6.1, Pp1s223_128V6.1, Pp1s295_6V6.1, Pp1s37_80V6.1, Pp1s7_381V6.1	Smo129201|PACid_15417070, Smo18753|PACid_15402947, Smo18755|PACid_15402948, Smo18758|PACid_15402950, Smo69832|PACid_15420324, Smo8109|PACid_15402722	MA_100960g0010, MA_10301312g0010, MA_10348401g0010, MA_10375541g0010, MA_10426524g0010, MA_10427259g0010, MA_10428335g0020, MA_10428893g0010, MA_110029g0010, MA_12500g0010, MA_126084g0010, MA_126211g0010, MA_13397g0020, MA_134562g0010, MA_164109g0010, MA_170709g0010, MA_19897g0010, MA_20903g0010, MA_219769g0010, MA_23258g0010, MA_234991g0020, MA_2384g0010, MA_289134g0010, MA_2978662g0010, MA_3413…	LOC_Os01g16950, LOC_Os01g58780, LOC_Os01g62640, LOC_Os01g74040, LOC_Os02g49550, LOC_Os02g52870, LOC_Os02g55480, LOC_Os03g10890, LOC_Os03g16480, LOC_Os03g20870, LOC_Os03g22830, LOC_Os03g59760, LOC_Os04g41070, LOC_Os05g01940, LOC_Os05g40980, LOC_Os05g41520, LOC_Os06g01200, LOC_Os06g08250, LOC_Os06g10800, LOC_Os06g34450, LOC_Os06g42700, LOC_Os07g43740, LOC_Os08g36170, LOC_Os08g38060, LOC_Os09g06740,…	At1g14200, At1g18760, At1g18770, At1g18780, At1g21960, At1g26800, At1g49850, At1g53010, At1g55530, At1g60360, At1g68180, At1g74620, At2g15580, At2g29840, At2g39720, At2g40830, At2g44330, At3g02340, At3g10815, At3g13228, At3g13430, At3g19950, At3g30460, At3g46620, At3g56580, At3g58720, At3g60080, At4g05350, At4g12140, At4g12150, At4g12190, At4g12210, At4g18110, At4g26400, At5g01980, At5g08139, At5…
OG0000020	sll1574	Cpa|evm.model.tig00001249.13, Cpa|evm.model.tig00001371.6, Cpa|evm.model.tig00020780.18, Cpa|evm.model.tig00020780.67, Cpa|evm.model.tig00020780.68, Cpa|evm.model.tig00020830.123, Cpa|evm.model.tig00021017.8, Cpa|evm.model.tig00022075.88	Popu|evm.model.contig_2035b.41, Popu|evm.model.contig_2051.31, Popu|evm.model.contig_2065.8, Popu|evm.model.contig_2098.3, Popu|evm.model.contig_2273.3, Popu|evm.model.contig_2286.12, Popu|evm.model.contig_2714.3, Popu|evm.model.contig_3806.1, Popu|evm.model.contig_4442.4, Popu|evm.model.contig_4476.17, Popu|evm.model.contig_4515.1, Popu|evm.model.contig_4540.1, Popu|evm.model.contig_494.1, Popu|…	Cre02.g075900.t1.1, Cre02.g076900.t1.1, Cre02.g112333.t1.1, Cre02.g113600.t1.2, Cre03.g209505.t1.1, Cre04.g220700.t1.2, Cre04.g228208.t1.2, Cre04.g228208.t2.1, Cre04.g228300.t1.1, Cre04.g228800.t1.1, Cre06.g251050.t1.1, Cre06.g278265.t1.1, Cre08.g359900.t1.1, Cre09.g400330.t1.1, Cre09.g400330.t2.1, Cre10.g463500.t1.1, Cre10.g463550.t1.1, Cre11.g467568.t1.1, Cre11.g481000.t1.2, Cre12.g529550.t1.2,…	kfl00040_0260_v1.1, kfl00060_0120_v1.1, kfl00094_0100_v1.1, kfl00125_0250_v1.1, kfl00128_0030_v1.1, kfl00187_0160_v1.1, kfl00266_0030_v1.1, kfl00348_0170_v1.1, kfl00515_0040_v1.1, kfl00562_0020_v1.1	Pp1s15_28V6.1, Pp1s163_27V6.1, Pp1s183_85V6.1, Pp1s186_77V6.1, Pp1s205_16V6.1, Pp1s211_132V6.1, Pp1s217_11V6.2, Pp1s30_102V6.1, Pp1s3_550V6.1, Pp1s54_230V6.1, Pp1s58_13V6.1, Pp1s79_209V6.1	Smo135824|PACid_15417184, Smo154240|PACid_15401760, Smo164063|PACid_15407392, Smo22400|PACid_15412613, Smo234951|PACid_15406962, Smo267186|PACid_15409010, Smo415764|PACid_15422606, Smo79434|PACid_15402123, Smo90416|PACid_15412548, Smo99929|PACid_15420339	MA_10092g0010, MA_10426167g0010, MA_10428067g0010, MA_10430528g0010, MA_10430548g0010, MA_10431492g0010, MA_10434336g0010, MA_10434474g0010, MA_10434779g0010, MA_115570g0010, MA_11732g0010, MA_119256g0010, MA_120984g0010, MA_132253g0010, MA_134411g0010, MA_139797g0010, MA_14540g0020, MA_15743g0010, MA_165491g0010, MA_166667g0010, MA_190798g0010, MA_269680g0010, MA_309699g0010, MA_31203g0010, MA_3…	LOC_Os01g09580, LOC_Os01g10870, LOC_Os01g10890, LOC_Os01g18800, LOC_Os01g35184, LOC_Os01g55440, LOC_Os01g55450, LOC_Os01g60910, LOC_Os01g65230, LOC_Os02g06570, LOC_Os02g08140, LOC_Os03g03510, LOC_Os03g20380, LOC_Os03g22050, LOC_Os03g43440, LOC_Os03g55620, LOC_Os05g04550, LOC_Os05g11790, LOC_Os05g26820, LOC_Os05g43840, LOC_Os06g40370, LOC_Os07g05620, LOC_Os07g44290, LOC_Os07g48090, LOC_Os07g48100,…	At1g01140, At1g29230, At1g30270, At1g48260, At2g25090, At2g25880, At2g26980, At2g34180, At2g38490, At2g45490, At3g10540, At3g17510, At3g23000, At4g14580, At4g18700, At4g24400, At4g30960, At4g32830, At5g01810, At5g04510, At5g07070, At5g10930, At5g21326, At5g25110, At5g35410, At5g45810, At5g45820, At5g57630, At5g58380
OG0000021	sll1163		Popu|evm.model.contig_527.29		kfl00003_0220_v1.1, kfl00003_0230_v1.1, kfl00003_0410_v1.1, kfl00138_0160_v1.1, kfl00398_0140_v1.1, kfl00516_0030_v1.1, kfl00516_0040_v1.1, kfl00516_0050_v1.1, kfl00516_0055_v1.1	Pp1s10_279V6.1, Pp1s156_53V6.1, Pp1s21_274V6.1, Pp1s21_279V6.1, Pp1s273_57V6.1, Pp1s27_53V6.1, Pp1s337_9V6.1, Pp1s338_52V6.1, Pp1s39_136V6.2, Pp1s68_12V6.1, Pp1s68_19V6.1, Pp1s68_22V6.1, Pp1s82_3V6.2, Pp1s82_6V6.1, Pp1s86_31V6.1, Pp1s97_53V6.1, Pp1s97_57V6.1, Pp1s9_457V6.1	Smo103051|PACid_15405958, Smo103237|PACid_15407394, Smo105500|PACid_15415629, Smo109767|PACid_15406562, Smo109813|PACid_15407146, Smo109968|PACid_15408032, Smo109970|PACid_15408050, Smo109995|PACid_15408121, Smo110641|PACid_15408977, Smo114245|PACid_15417674, Smo118954|PACid_15412440, Smo123769|PACid_15403383, Smo123774|PACid_15403395, Smo153258|PACid_15421136, Smo227249|PACid_15403163, Smo227294…	MA_10185829g0010, MA_10255546g0010, MA_10308226g0010, MA_10320441g0010, MA_10325916g0010, MA_10339776g0010, MA_10345692g0010, MA_10427432g0020, MA_10429090g0010, MA_10436609g0010, MA_125605g0010, MA_134891g0020, MA_270265g0010, MA_3366g0010, MA_42727g0010, MA_43266g0010, MA_469021g0010, MA_5449g0010, MA_579918g0010, MA_740063g0010, MA_7641850g0010, MA_78360g0010, MA_7898849g0010, MA_8404570g0010,…	LOC_Os01g14670, LOC_Os01g18170, LOC_Os01g50900, LOC_Os01g72300, LOC_Os02g29000, LOC_Os02g29020, LOC_Os02g32980, LOC_Os03g08150, LOC_Os03g44880, LOC_Os03g48750, LOC_Os03g48760, LOC_Os03g48770, LOC_Os03g48780, LOC_Os03g58980, LOC_Os03g59010, LOC_Os04g52720, LOC_Os05g19670, LOC_Os08g08920, LOC_Os08g08960, LOC_Os08g08970, LOC_Os08g08990, LOC_Os08g09000, LOC_Os08g09010, LOC_Os08g09020, LOC_Os08g09040,…	At1g02335, At1g09560, At1g10460, At1g18970, At1g18980, At1g72610, At1g74820, At3g04150, At3g04170, At3g04180, At3g04190, At3g04200, At3g05930, At3g05950, At3g10080, At3g62020, At4g14630, At5g20630, At5g26700, At5g38910, At5g38930, At5g38940, At5g38960, At5g39100, At5g39110, At5g39120, At5g39130, At5g39150, At5g39160, At5g39180, At5g39190
OG0000022		Cpa|evm.model.tig00000093.12, Cpa|evm.model.tig00000093.13, Cpa|evm.model.tig00000158.14, Cpa|evm.model.tig00000403.85, Cpa|evm.model.tig00000704.67, Cpa|evm.model.tig00000741.26, Cpa|evm.model.tig00000826.21, Cpa|evm.model.tig00000984.26, Cpa|evm.model.tig00020537.9, Cpa|evm.model.tig00020746.3, Cpa|evm.model.tig00021035.7, Cpa|evm.model.tig00021122.9, Cpa|evm.model.tig00021462.2	Popu|evm.model.contig_3441.20, Popu|evm.model.contig_3479.1, Popu|evm.model.contig_3620.3, Popu|evm.model.contig_3807.1, Popu|evm.model.contig_4456.15, Popu|evm.model.contig_510.16	Cre02.g084250.t1.2, Cre02.g084250.t2.1, Cre03.g201400.t1.2, Cre04.g212300.t1.1, Cre04.g229494.t1.1, Cre04.g232802.t1.1, Cre08.g358616.t1.1, Cre09.g390678.t1.2, Cre12.g529150.t1.2, Cre16.g647800.t1.1, Cre16.g680566.t1.1	kfl00126_0200_v1.1, kfl00170_0040_v1.1, kfl00274_0070_v1.1, kfl00343_0110_v1.1, kfl00395_0090_v1.1	Pp1s105_84V6.1, Pp1s109_175V6.1, Pp1s162_16V6.1, Pp1s174_123V6.2, Pp1s17_286V6.1, Pp1s225_37V6.2, Pp1s280_26V6.1, Pp1s311_21V6.2, Pp1s47_179V6.1, Pp1s57_139V6.1, Pp1s59_140V6.1, Pp1s77_280V6.1, Pp1s7_316V6.1, Pp1s84_221V6.1, Pp1s93_164V6.1	Smo102683|PACid_15407640, Smo13829|PACid_15411463, Smo14326|PACid_15410560, Smo146683|PACid_15403484, Smo15402|PACid_15414239, Smo178013|PACid_15403825, Smo227813|PACid_15407654, Smo230443|PACid_15413961, Smo25501|PACid_15421998, Smo270517|PACid_15420951, Smo36149|PACid_15406879, Smo36694|PACid_15410953, Smo404287|PACid_15408701, Smo405953|PACid_15416975, Smo409560|PACid_15403197, Smo4673|PACid_1…	MA_10211095g0010, MA_103285g0010, MA_10365511g0010, MA_10426103g0010, MA_10426114g0010, MA_10426284g0010, MA_10426697g0020, MA_10426899g0020, MA_10429333g0010, MA_10431780g0010, MA_10431799g0010, MA_10432464g0020, MA_10434726g0010, MA_10436619g0010, MA_105452g0010, MA_1114215g0010, MA_1136663g0010, MA_11564g0010, MA_118899g0010, MA_1274g0010, MA_12940g0010, MA_133154g0010, MA_134564g0010, MA_1357…	LOC_Os01g19130, LOC_Os01g43100, LOC_Os02g05630, LOC_Os02g15594, LOC_Os02g38494, LOC_Os02g38580, LOC_Os02g55560, LOC_Os03g18150, LOC_Os03g59530, LOC_Os04g37904, LOC_Os04g52000, LOC_Os04g56450, LOC_Os05g04360, LOC_Os05g50970, LOC_Os06g08140, LOC_Os06g33530, LOC_Os06g33549, LOC_Os06g39600, LOC_Os06g48300, LOC_Os07g11010, LOC_Os07g32380, LOC_Os07g33230, LOC_Os10g39540, LOC_Os11g13820, LOC_Os12g09640	At1g07160, At1g22280, At1g34750, At1g43900, At1g48040, At1g67820, At1g78200, At2g05050, At2g20630, At2g25620, At2g30020, At2g33700, At2g34740, At2g40180, At3g15260, At3g17250, At3g27140, At3g51470, At3g62260, At4g08260, At4g28400, At4g31750, At5g10740, At5g19280, At5g24940, At5g53140
OG0000023		Cpa|evm.model.tig00020510.134		Cre14.g620850.t1.2	kfl00012_0300_v1.1, kfl00012_0330_v1.1, kfl00012_0370_v1.1, kfl00086_0300_v1.1, kfl00355_0070_v1.1	Pp1s140_48V6.1, Pp1s145_69V6.1, Pp1s147_126V6.1, Pp1s155_82V6.1, Pp1s164_82V6.1, Pp1s173_83V6.1, Pp1s194_88V6.1, Pp1s209_22V6.2, Pp1s226_51V6.2, Pp1s270_17V6.1, Pp1s280_32V6.1, Pp1s28_419V6.1, Pp1s327_51V6.1, Pp1s334_14V6.1, Pp1s34_227V6.1, Pp1s377_42V6.1, Pp1s3_323V6.1, Pp1s4_99V6.1, Pp1s57_219V6.1, Pp1s60_187V6.1, Pp1s68_190V6.2, Pp1s68_85V6.2, Pp1s69_101V6.1, Pp1s69_37V6.1, Pp1s69_90V6.1, Pp1s…	Smo114141|PACid_15416909, Smo118904|PACid_15412311, Smo128445|PACid_15415780, Smo24892|PACid_15421579, Smo39143|PACid_15415765, Smo404767|PACid_15412572, Smo409967|PACid_15406316, Smo413232|PACid_15412914, Smo418491|PACid_15406797, Smo419388|PACid_15408972, Smo425336|PACid_15404273, Smo439190|PACid_15421793, Smo444782|PACid_15419094, Smo72702|PACid_15406161, Smo93546|PACid_15421991	MA_10287127g0010, MA_10432919g0010, MA_105921g0010, MA_120179g0010, MA_128707g0010, MA_13676g0010, MA_15478g0010, MA_158362g0010, MA_158850g0010, MA_167128g0010, MA_18042g0010, MA_182616g0010, MA_26114g0010, MA_28961g0020, MA_29186g0010, MA_3940g0010, MA_42080g0010, MA_465203g0020, MA_488290g0010, MA_50630g0010, MA_52085g0010, MA_78485g0010, MA_8183g0010, MA_90272g0010, MA_9115341g0010, MA_939320…	LOC_Os01g68700, LOC_Os02g35660, LOC_Os02g47660, LOC_Os02g55250, LOC_Os02g56140, LOC_Os03g10770, LOC_Os03g12940, LOC_Os03g42100, LOC_Os03g43810, LOC_Os03g51910, LOC_Os03g55550, LOC_Os03g56950, LOC_Os03g58330, LOC_Os03g58830, LOC_Os04g28280, LOC_Os04g52770, LOC_Os05g01256, LOC_Os05g04740, LOC_Os06g06900, LOC_Os06g08500, LOC_Os06g09370, LOC_Os06g16400, LOC_Os06g30090, LOC_Os06g41060, LOC_Os07g05010,…	At1g02340, At1g03040, At1g09530, At1g10120, At1g18400, At1g25330, At1g26260, At1g27740, At1g59640, At1g68920, At1g73830, At2g14760, At2g18300, At2g20180, At2g24260, At2g42300, At2g43010, At2g46970, At3g07340, At3g23690, At3g57800, At3g59060, At3g62090, At4g00050, At4g02590, At4g28790, At4g28800, At4g28811, At4g28815, At4g30980, At4g33880, At4g34530, At4g36540, At4g36930, At5g43175, At5g48560, At5…
OG0000024			Popu|evm.model.contig_2179.7			Pp1s4_21V6.1, Pp1s6_30V6.1, Pp1s77_100V6.1	Smo10077|PACid_15419008, Smo102508|PACid_15406750, Smo105043|PACid_15411881, Smo111636|PACid_15411939, Smo116931|PACid_15406453, Smo12643|PACid_15406917, Smo127526|PACid_15413591, Smo143651|PACid_15417091, Smo15423|PACid_15414275, Smo16568|PACid_15417986, Smo167957|PACid_15423024, Smo168007|PACid_15419117, Smo22778|PACid_15415090, Smo22903|PACid_15416384, Smo231443|PACid_15416760, Smo233672|PACid…	MA_10119253g0010, MA_10143270g0010, MA_101628g0010, MA_10165844g0010, MA_10172523g0010, MA_101997g0010, MA_10281032g0010, MA_10284226g0010, MA_10426668g0010, MA_10426668g0020, MA_10427096g0010, MA_10428519g0010, MA_10431252g0010, MA_10434089g0010, MA_10434089g0020, MA_10434721g0010, MA_10434721g0020, MA_10436196g0010, MA_10436276g0010, MA_10436276g0020, MA_10436413g0010, MA_119297g0010, MA_134288…	LOC_Os02g28900, LOC_Os02g36810, LOC_Os02g36830, LOC_Os02g36840, LOC_Os02g51900, LOC_Os02g51910, LOC_Os02g51930, LOC_Os03g55010, LOC_Os03g55020, LOC_Os03g55030, LOC_Os03g55040, LOC_Os03g55050, LOC_Os03g60960, LOC_Os04g24850, LOC_Os04g25370, LOC_Os04g25380, LOC_Os04g25440, LOC_Os04g25490, LOC_Os04g25800, LOC_Os04g25970, LOC_Os04g25980, LOC_Os04g37820, LOC_Os06g11720, LOC_Os07g13634, LOC_Os07g13660,…	At1g22340, At1g22360, At1g22370, At1g22380, At1g22400, At1g78270, At2g26480, At3g02100, At3g11340, At3g55700, At3g55710, At5g05860, At5g05870, At5g05880, At5g05890, At5g05900
OG0000025				Cre14.g629050.t1.2, Cre17.g724100.t1.1, Cre17.g724100.t2.1, Cre17.g724100.t3.1	kfl00008_0540_v1.1	Pp1s10_52V6.1, Pp1s13_48V6.2, Pp1s227_44V6.1, Pp1s23_198V6.1, Pp1s256_48V6.1, Pp1s274_57V6.1, Pp1s31_207V6.1, Pp1s333_41V6.1, Pp1s38_242V6.1, Pp1s41_159V6.1, Pp1s42_204V6.1, Pp1s44_258V6.1, Pp1s46_32V6.1, Pp1s4_171V6.2, Pp1s56_142V6.1, Pp1s57_155V6.2, Pp1s57_170V6.1, Pp1s77_277V6.1, Pp1s8_201V6.1	Smo19117|PACid_15423483, Smo19213|PACid_15402010, Smo19307|PACid_15402679, Smo24493|PACid_15418656, Smo27471|PACid_15404938, Smo27978|PACid_15408820, Smo29265|PACid_15409346, Smo37976|PACid_15416110, Smo39173|PACid_15415832, Smo405136|PACid_15410837, Smo422957|PACid_15422525, Smo69095|PACid_15414417, Smo69294|PACid_15415914, Smo72991|PACid_15407857, Smo76299|PACid_15414381	MA_10122826g0010, MA_101571g0010, MA_10258695g0010, MA_10370550g0010, MA_10426905g0010, MA_10434505g0010, MA_10436038g0010, MA_10436038g0020, MA_10436038g0030, MA_10436982g0010, MA_118630g0010, MA_130823g0010, MA_13552g0010, MA_16141g0020, MA_163393g0010, MA_17373g0010, MA_185096g0010, MA_18667g0010, MA_2828g0010, MA_30972g0020, MA_322635g0010, MA_3986896g0010, MA_413329g0010, MA_465093g0020, MA_…	LOC_Os01g16610, LOC_Os01g57690, LOC_Os01g57880, LOC_Os02g06690, LOC_Os02g15710, LOC_Os02g15730, LOC_Os02g43660, LOC_Os02g49850, LOC_Os02g52180, LOC_Os03g15340, LOC_Os03g50140, LOC_Os03g50160, LOC_Os03g57730, LOC_Os03g57740, LOC_Os03g59280, LOC_Os03g63390, LOC_Os04g34480, LOC_Os04g46120, LOC_Os04g46130, LOC_Os04g53710, LOC_Os05g49580, LOC_Os06g11490, LOC_Os06g15600, LOC_Os06g17730, LOC_Os06g50420,…	At1g17800, At1g22480, At1g72230, At2g02850, At2g23990, At2g25060, At2g26720, At2g31050, At2g32300, At2g44790, At3g17675, At3g20570, At3g27200, At3g53330, At3g60270, At3g60280, At4g01380, At4g27520, At4g30590, At4g31840, At5g07475, At5g20230, At5g25090, At5g26330, At5g53870, At5g57920
OG0000026		Cpa|evm.model.tig00000396.27, Cpa|evm.model.tig00001254.3, Cpa|evm.model.tig00020685.10, Cpa|evm.model.tig00020830.128, Cpa|evm.model.tig00020927.51	Popu|evm.model.contig_2051.20	Cre01.g003850.t1.1, Cre09.g399402.t1.1, Cre09.g399402.t2.1	kfl00120_0040_v1.1, kfl00139_0060_v1.1, kfl00171_0160_v1.1, kfl00667_0050_v1.1, kfl01524_0010_v1.1	Pp1s101_206V6.1, Pp1s307_4V6.1, Pp1s309_48V6.1, Pp1s332_42V6.2, Pp1s350_38V6.1, Pp1s37_346V6.1, Pp1s42_270V6.1, Pp1s59_224V6.1, Pp1s68_170V6.1, Pp1s69_66V6.1	Smo111270|PACid_15408895, Smo111511|PACid_15411171, Smo113735|PACid_15418524, Smo113847|PACid_15419320, Smo124000|PACid_15423121, Smo128350|PACid_15415051, Smo151517|PACid_15417586, Smo233293|PACid_15421113, Smo235399|PACid_15405426, Smo405166|PACid_15410915, Smo418431|PACid_15406684, Smo76541|PACid_15416444, Smo80659|PACid_15406853, Smo80855|PACid_15408375, Smo83080|PACid_15411227	MA_10174424g0010, MA_10178635g0020, MA_10208403g0010, MA_10250029g0020, MA_10426373g0010, MA_10427221g0010, MA_10427221g0020, MA_10427939g0010, MA_10428260g0010, MA_10429672g0010, MA_10429810g0020, MA_10429814g0020, MA_10430051g0010, MA_10432975g0010, MA_10434036g0010, MA_10435470g0020, MA_10435761g0010, MA_10435985g0010, MA_10436419g0010, MA_127832g0010, MA_136449g0010, MA_139513g0010, MA_1582g0…	LOC_Os01g08800, LOC_Os01g08810, LOC_Os01g58950, LOC_Os01g58960, LOC_Os01g58970, LOC_Os01g58990, LOC_Os01g59000, LOC_Os01g59020, LOC_Os01g59050, LOC_Os01g63540, LOC_Os01g63930, LOC_Os01g72260, LOC_Os01g72270, LOC_Os02g38290, LOC_Os02g44654, LOC_Os03g04530, LOC_Os03g04630, LOC_Os03g04640, LOC_Os03g04650, LOC_Os03g04660, LOC_Os03g04680, LOC_Os03g07250, LOC_Os03g12260, LOC_Os03g21400, LOC_Os04g03890,…	At1g01600, At1g13140, At1g13150, At1g24540, At1g34540, At1g47620, At1g57750, At1g63710, At1g65340, At1g69500, At2g21910, At2g23180, At2g27690, At2g44890, At2g45510, At2g45970, At3g01900, At3g26125, At3g48520, At3g56630, At4g00360, At4g32170, At4g39480, At4g39490, At4g39500, At4g39510, At5g02900, At5g08250, At5g23190, At5g52320, At5g58860, At5g63450
OG0000027	slr0896	Cpa|evm.model.tig00000076.15, Cpa|evm.model.tig00000076.7, Cpa|evm.model.tig00020537.49	Popu|evm.model.contig_481.15	Cre01.g007901.t1.1, Cre01.g007901.t3.1, Cre01.g014150.t1.2, Cre01.g027764.t1.2, Cre01.g051211.t1.1, Cre03.g205850.t1.2, Cre10.g444900.t1.1, Cre10.g445850.t1.1, Cre12.g499700.t1.1, Cre12.g523250.t1.1, Cre14.g610750.t1.1, Cre14.g625350.t1.1	kfl00011_0410_v1.1, kfl00018_0590_v1.1, kfl00021_0050_v1.1, kfl00030_0420_v1.1, kfl00044_0200_v1.1, kfl00047_0290_v1.1, kfl00084_0100_v1.1, kfl00097_0030_v1.1, kfl00174_0160_v1.1, kfl00174_0220_v1.1, kfl00225_0230_v1.1, kfl00232_0040_v1.1, kfl00258_0100_v1.1, kfl00346_0010_v1.1, kfl00471_0030_v1.1, kfl00481_0080_v1.1, kfl00481_0100_v1.1, kfl00545_0030_v1.1, kfl00615_0080_v1.1, kfl00684_0060_v1.1,…	Pp1s113_153V6.1, Pp1s120_133V6.1, Pp1s13_263V6.1, Pp1s145_130V6.1, Pp1s147_3V6.1, Pp1s181_24V6.1, Pp1s183_67V6.2, Pp1s218_111V6.1, Pp1s28_2V6.1, Pp1s34_451V6.1, Pp1s48_46V6.1, Pp1s68_104V6.1, Pp1s70_39V6.1	Smo109192|PACid_15402079, Smo111626|PACid_15411916, Smo115401|PACid_15421918, Smo118985|PACid_15412514, Smo121241|PACid_15416116, Smo122312|PACid_15419708, Smo140023|PACid_15403528, Smo148678|PACid_15409427, Smo233004|PACid_15419444, Smo234895|PACid_15406351, Smo268118|PACid_15411860, Smo270709|PACid_15422429, Smo402904|PACid_15407948, Smo407976|PACid_15422764, Smo409411|PACid_15402350, Smo63250|…	MA_10162615g0010, MA_102242g0010, MA_10425768g0020, MA_10426626g0010, MA_10428897g0020, MA_10429202g0010, MA_10434642g0010, MA_10434918g0010, MA_118262g0010, MA_14669g0010, MA_14711g0010, MA_170275g0010, MA_19028g0010, MA_19156g0010, MA_253593g0010, MA_2674g0010, MA_334549g0010, MA_376542g0010, MA_407755g0010, MA_40796g0010, MA_422549g0010, MA_4390g0010, MA_45377g0010, MA_5232511g0010, MA_58979g0…	LOC_Os01g31980, LOC_Os01g49120, LOC_Os01g56050, LOC_Os02g45380, LOC_Os03g12790, LOC_Os03g37411, LOC_Os03g37470, LOC_Os03g37490, LOC_Os03g37640, LOC_Os03g42830, LOC_Os03g62270, LOC_Os04g30490, LOC_Os04g48290, LOC_Os05g48040, LOC_Os06g29844, LOC_Os06g29950, LOC_Os06g29994, LOC_Os06g36330, LOC_Os06g49310, LOC_Os07g01750, LOC_Os07g31884, LOC_Os07g33310, LOC_Os08g43250, LOC_Os09g35600, LOC_Os10g11354,…	At1g11670, At1g15150, At1g15160, At1g15170, At1g15180, At1g58340, At1g61890, At1g64820, At1g66760, At1g66780, At1g71140, At1g71870, At1g73700, At2g04040, At2g04050, At2g04070, At2g04080, At2g04090, At2g04100, At2g34360, At2g38510, At3g21690, At3g23550, At3g23560, At4g21903, At4g21910, At4g23030, At4g29140, At5g19700, At5g49130, At5g52050, At5g52450
OG0000028		Cpa|evm.model.tig00000403.97				Pp1s283_4V6.1, Pp1s783_2V6.1, Pp1s95_7V6.1, Pp1s96_245V6.1		MA_10059887g0010, MA_10062820g0010, MA_10274199g0010, MA_10352957g0010, MA_10426075g0010, MA_10426603g0010, MA_10426937g0020, MA_10427559g0010, MA_10428204g0010, MA_10428221g0010, MA_104304g0010, MA_10431831g0020, MA_10432222g0010, MA_10432522g0010, MA_10432804g0010, MA_10435822g0010, MA_10436071g0010, MA_10436071g0020, MA_10436599g0010, MA_10436967g0010, MA_10437240g0010, MA_1062553g0020, MA_119…	LOC_Os01g57870, LOC_Os01g72680, LOC_Os03g10900, LOC_Os03g10910, LOC_Os03g14900, LOC_Os04g39460, LOC_Os04g43440, LOC_Os09g10054, LOC_Os09g14010, LOC_Os09g14060, LOC_Os09g14100, LOC_Os11g29090, LOC_Os11g36410, LOC_Os12g10410, LOC_Os12g30720, LOC_Os12g30760	At1g12210, At1g12220, At1g12280, At1g12290, At1g15890, At1g51480, At1g52660, At1g61180, At1g61190, At1g61300, At1g61310, At1g62630, At1g63350, At1g63360, At3g15700, At4g10780, At4g26090, At4g27190, At4g27220, At5g05400, At5g43730, At5g43740, At5g47250, At5g47260, At5g63020
OG0000029		Cpa|evm.model.tig00020537.37, Cpa|evm.model.tig00020830.85	Popu|evm.model.contig_2031.3, Popu|evm.model.contig_2031.4, Popu|evm.model.contig_2123.5, Popu|evm.model.contig_2279.17	Cre01.g023600.t1.2, Cre07.g324800.t1.2, Cre12.g497500.t1.2, Cre12.g497652.t1.1, Cre12.g497653.t1.1, Cre12.g497700.t1.2, Cre12.g547800.t1.1, Cre13.g569350.t1.2	kfl00062_0190_v1.1	Pp1s114_126V6.1, Pp1s144_153V6.1, Pp1s200_22V6.1, Pp1s2_737V6.1, Pp1s39_342V6.1, Pp1s75_227V6.1, Pp1s76_39V6.1	Smo134883|PACid_15414495, Smo135301|PACid_15413377, Smo172432|PACid_15411880, Smo175949|PACid_15402139, Smo227659|PACid_15406304, Smo227661|PACid_15406323, Smo234633|PACid_15404604, Smo271114|PACid_15420855, Smo36792|PACid_15411703, Smo39033|PACid_15414990, Smo402428|PACid_15404190, Smo412487|PACid_15411666, Smo413044|PACid_15411442, Smo421752|PACid_15418113, Smo432354|PACid_15402783, Smo74610|PA…	MA_10052810g0010, MA_10195650g0010, MA_10426542g0010, MA_10426788g0020, MA_10426788g0030, MA_10430209g0020, MA_10432136g0010, MA_10432784g0010, MA_10432784g0020, MA_10432862g0010, MA_10433355g0010, MA_10434874g0010, MA_10435631g0010, MA_10435810g0010, MA_10436663g0010, MA_110462g0010, MA_119424g0010, MA_137109g0010, MA_1472g0010, MA_15557g0010, MA_156021g0010, MA_156298g0010, MA_170460g0010, MA_1…	LOC_Os01g03670, LOC_Os01g18110, LOC_Os01g18120, LOC_Os01g34480, LOC_Os01g44260, LOC_Os01g61230, LOC_Os01g74660, LOC_Os02g08420, LOC_Os02g56460, LOC_Os02g56680, LOC_Os02g56690, LOC_Os02g56700, LOC_Os02g56720, LOC_Os03g60380, LOC_Os04g53780, LOC_Os04g53800, LOC_Os04g53810, LOC_Os04g53830, LOC_Os04g53850, LOC_Os04g53860, LOC_Os04g53920, LOC_Os06g41810, LOC_Os06g41840, LOC_Os06g46920, LOC_Os08g08500,…	At1g09480, At1g09490, At1g09500, At1g09510, At1g15950, At1g25460, At1g51410, At1g61720, At1g66800, At1g68540, At1g76470, At1g80820, At2g02400, At2g33590, At2g33600, At4g27250, At4g35420, At5g19440, At5g42800, At5g58490
OG0000030				Cre04.g224700.t1.2	kfl00057_0100_v1.1	Pp1s113_26V6.1, Pp1s114_7V6.1, Pp1s116_20V6.1, Pp1s133_58V6.1, Pp1s143_133V6.3, Pp1s14_129V6.1, Pp1s171_7V6.1, Pp1s173_71V6.1, Pp1s246_106V6.1, Pp1s298_30V6.1, Pp1s298_45V6.1, Pp1s302_14V6.1, Pp1s389_6V6.1, Pp1s400_5V6.1, Pp1s434_30V6.1, Pp1s4_9V6.1, Pp1s71_306V6.1, Pp1s72_96V6.1, Pp1s75_22V6.1	Smo103849|PACid_15412135, Smo109515|PACid_15404866, Smo126973|PACid_15413913, Smo135528|PACid_15414962, Smo135536|PACid_15414977, Smo165561|PACid_15414321, Smo21315|PACid_15408876, Smo21531|PACid_15410525, Smo231062|PACid_15413837, Smo232069|PACid_15416661, Smo234606|PACid_15404532, Smo415640|PACid_15421730, Smo438080|PACid_15418178, Smo439656|PACid_15403222, Smo441824|PACid_15410954, Smo444106|P…	MA_10099341g0010, MA_10263488g0010, MA_10427079g0030, MA_10428144g0010, MA_10431577g0010, MA_10435693g0020, MA_10437108g0010, MA_10437108g0020, MA_10437216g0010, MA_114170g0010, MA_119405g0010, MA_135648g0010, MA_14333g0020, MA_167141g0010, MA_22044g0010, MA_24116g0010, MA_411730g0010, MA_467252g0010, MA_5112g0010, MA_59489g0010, MA_656580g0010, MA_72811g0010, MA_7498g0010, MA_81633g0010, MA_8298…	LOC_Os01g01360, LOC_Os01g04950, LOC_Os01g37590, LOC_Os01g65100, LOC_Os01g65110, LOC_Os01g65190, LOC_Os01g65200, LOC_Os01g65210, LOC_Os01g67630, LOC_Os01g67640, LOC_Os02g46460, LOC_Os02g47090, LOC_Os02g48570, LOC_Os03g01290, LOC_Os03g04570, LOC_Os03g13240, LOC_Os03g13250, LOC_Os03g13274, LOC_Os03g51050, LOC_Os03g60850, LOC_Os04g50940, LOC_Os04g50950, LOC_Os04g59480, LOC_Os05g27010, LOC_Os05g33960,…	At1g12110, At1g22540, At1g22550, At1g22570, At1g32450, At1g62200, At1g68570, At1g72120, At1g72125, At1g72130, At1g72140, At2g02020, At2g02040, At2g26690, At2g37900, At2g40460, At3g53960, At3g54140, At3g54450, At4g21680, At5g01180, At5g13400, At5g19640, At5g46040, At5g46050
OG0000031			Popu|evm.model.contig_4486.1	Cre12.g495100.t1.2	kfl00030_0250_v1.1, kfl00262_0120_v1.1	Pp1s109_107V6.1, Pp1s111_87V6.1, Pp1s112_141V6.1, Pp1s114_151V6.1, Pp1s12_156V6.1, Pp1s12_158V6.1, Pp1s137_199V6.1, Pp1s137_203V6.1, Pp1s13_270V6.1, Pp1s141_97V6.1, Pp1s166_69V6.1, Pp1s201_75V6.1, Pp1s226_110V6.1, Pp1s226_24V6.1, Pp1s25_131V6.1, Pp1s269_36V6.1, Pp1s27_9V6.1, Pp1s2_312V6.1, Pp1s306_52V6.1, Pp1s32_66V6.1, Pp1s331_44V6.1, Pp1s33_139V6.1, Pp1s37_226V6.1, Pp1s47_90V6.1, Pp1s47_95V6.1,…	Smo149357|PACid_15410026, Smo270428|PACid_15420260, Smo35907|PACid_15410081, Smo405399|PACid_15412505, Smo405704|PACid_15415391, Smo414222|PACid_15415840, Smo417629|PACid_15405256, Smo423505|PACid_15422212, Smo423935|PACid_15403043, Smo438636|PACid_15422618, Smo438638|PACid_15422621, Smo441930|PACid_15411722, Smo442062|PACid_15407675, Smo47303|PACid_15418505, Smo57477|PACid_15404206	MA_10251997g0010, MA_10266929g0010, MA_10288263g0010, MA_10432937g0010, MA_10433112g0010, MA_118174g0010, MA_120020g0010, MA_138039g0010, MA_15920g0010, MA_170252g0010, MA_181986g0010, MA_201937g0010, MA_201937g0020, MA_21538g0020, MA_259372g0010, MA_28188g0010, MA_293791g0010, MA_335624g0020, MA_357932g0010, MA_52379g0010, MA_636769g0010, MA_6619111g0010, MA_8183372g0010, MA_84935g0010, MA_8865g…	LOC_Os02g04640, LOC_Os02g07170, LOC_Os02g07770, LOC_Os02g14490, LOC_Os02g45080, LOC_Os02g46940, LOC_Os02g47190, LOC_Os03g03760, LOC_Os03g20900, LOC_Os03g21240, LOC_Os03g55760, LOC_Os04g47890, LOC_Os04g51130, LOC_Os04g56990, LOC_Os05g40960, LOC_Os05g41240, LOC_Os06g35140, LOC_Os06g40710, LOC_Os06g45410, LOC_Os06g45890, LOC_Os06g49040, LOC_Os07g25710, LOC_Os07g48596, LOC_Os08g06370, LOC_Os08g25799,…	At1g14600, At1g32240, At1g69580, At1g79430, At2g01060, At2g02060, At2g06020, At2g20400, At2g38300, At2g40260, At2g42660, At3g04030, At3g04450, At3g12730, At3g13040, At3g24120, At4g04580, At4g13640, At4g17695, At4g28610, At5g06800, At5g16560, At5g18240, At5g29000, At5g42630, At5g45580
OG0000032						Pp1s120_123V6.2, Pp1s15_417V6.2, Pp1s209_111V6.1, Pp1s214_5V6.1, Pp1s232_57V6.1, Pp1s243_16V6.3, Pp1s317_44V6.1, Pp1s339_8V6.1, Pp1s44_128V6.1, Pp1s45_276V6.1, Pp1s73_170V6.1, Pp1s93_74V6.1	Smo115208|PACid_15420508, Smo12427|PACid_15405342, Smo12509|PACid_15406105, Smo126247|PACid_15408295, Smo12822|PACid_15408421, Smo134299|PACid_15409844, Smo144881|PACid_15421465, Smo144884|PACid_15421466, Smo152941|PACid_15423519, Smo15491|PACid_15414438, Smo157053|PACid_15409023, Smo439509|PACid_15402368, Smo445660|PACid_15421072, Smo45851|PACid_15416560, Smo47756|PACid_15421572, Smo54652|PACid_…	MA_100190g0010, MA_10182116g0010, MA_10212602g0010, MA_10427806g0010, MA_10427806g0020, MA_10430887g0020, MA_10431618g0010, MA_10433602g0010, MA_108680g0010, MA_124563g0010, MA_133989g0010, MA_150838g0010, MA_2005g0010, MA_202558g0010, MA_202558g0020, MA_26811g0010, MA_312221g0020, MA_314208g0010, MA_327084g0010, MA_33066g0010, MA_334361g0010, MA_35841g0010, MA_3902565g0010, MA_39071g0010, MA_407…	LOC_Os01g43270, LOC_Os01g43280, LOC_Os01g50200, LOC_Os01g53330, LOC_Os01g53350, LOC_Os01g53370, LOC_Os01g53390, LOC_Os01g53420, LOC_Os01g53430, LOC_Os01g53460, LOC_Os01g64910, LOC_Os02g11110, LOC_Os02g11130, LOC_Os02g14540, LOC_Os02g14570, LOC_Os02g14590, LOC_Os02g14630, LOC_Os02g14680, LOC_Os03g62480, LOC_Os05g08480, LOC_Os05g12450, LOC_Os05g45080, LOC_Os05g45090, LOC_Os05g45100, LOC_Os05g45110,…	At1g01390, At1g01420, At1g07240, At1g07250, At1g07260, At2g18560, At2g18570, At2g29710, At2g29730, At2g29740, At2g29750, At3g16520, At3g21750, At3g21760, At3g21780, At3g21790, At3g21800, At3g50740, At4g01070, At4g15260, At4g15270, At4g15280, At4g36770, At5g26310, At5g66690
OG0000033	slr0510, slr0593, slr1575	Cpa|evm.model.tig00000037.32, Cpa|evm.model.tig00000093.82, Cpa|evm.model.tig00000241.128, Cpa|evm.model.tig00000622.16, Cpa|evm.model.tig00000691.8, Cpa|evm.model.tig00001042.26, Cpa|evm.model.tig00001094.23, Cpa|evm.model.tig00001154.41, Cpa|evm.model.tig00020563.156, Cpa|evm.model.tig00020614.29, Cpa|evm.model.tig00020801.87, Cpa|evm.model.tig00021035.28, Cpa|evm.model.tig00021603.2	Popu|evm.model.contig_2016.8, Popu|evm.model.contig_2035b.27, Popu|evm.model.contig_2044.4, Popu|evm.model.contig_2073.13, Popu|evm.model.contig_2139.1, Popu|evm.model.contig_2272.2, Popu|evm.model.contig_2288.3, Popu|evm.model.contig_2313.4, Popu|evm.model.contig_2504.8, Popu|evm.model.contig_3404.15, Popu|evm.model.contig_3427.2, Popu|evm.model.contig_3503.2, Popu|evm.model.contig_4422.2, Popu|…	Cre01.g002550.t1.1, Cre03.g199000.t1.2, Cre03.g199050.t1.2, Cre09.g387208.t1.1, Cre12.g493250.t1.2, Cre13.g568550.t1.1, Cre13.g592000.t1.2, Cre13.g606600.t1.1, Cre16.g663200.t1.1, Cre16.g669800.t1.2, Cre16.g674550.t1.1	kfl00007_0140_v1.1, kfl00013_0120_v1.1, kfl00013_0320_v1.1, kfl00048_0260_v1.1, kfl00048_0340_v1.1, kfl00071_0120_v1.1, kfl00076_0050_v1.1, kfl00176_0100_v1.1, kfl00481_0030_v1.1, kfl00606_0040_v1.1, kfl00618_0070_v1.1	Pp1s12_264V6.1, Pp1s131_94V6.1, Pp1s174_62V6.1, Pp1s179_27V6.2, Pp1s17_314V6.1, Pp1s199_143V6.1, Pp1s224_73V6.1, Pp1s27_192V6.1, Pp1s316_69V6.1, Pp1s318_13V6.2, Pp1s509_6V6.1, Pp1s59_175V6.1, Pp1s66_253V6.1, Pp1s75_230V6.1, Pp1s84_194V6.1	Smo102667|PACid_15407595, Smo105805|PACid_15417860, Smo11420|PACid_15402447, Smo172224|PACid_15410332, Smo22946|PACid_15416465, Smo230655|PACid_15415465, Smo234346|PACid_15402388, Smo443359|PACid_15413036, Smo62746|PACid_15421325, Smo83225|PACid_15412597, Smo89681|PACid_15411041, Smo98922|PACid_15417410	MA_103584g0010, MA_10426923g0010, MA_10427649g0010, MA_10428152g0010, MA_10429494g0010, MA_10430800g0010, MA_10435416g0010, MA_10436591g0010, MA_107505g0010, MA_108401g0020, MA_137887g0010, MA_178953g0010, MA_17994g0010, MA_25801g0010, MA_309294g0010, MA_40639g0010, MA_432105g0010, MA_4817656g0010, MA_55799g0010, MA_5664g0010, MA_89422g0010, MA_921709g0010, MA_935763g0010, MA_98146g0010	LOC_Os01g07940, LOC_Os01g09120, LOC_Os01g13270, LOC_Os02g18430, LOC_Os02g39090, LOC_Os02g43740, LOC_Os02g49310, LOC_Os03g14840, LOC_Os03g44020, LOC_Os04g23890, LOC_Os04g41160, LOC_Os04g46180, LOC_Os05g14750, LOC_Os06g18830, LOC_Os08g38320, LOC_Os08g39460, LOC_Os09g08420, LOC_Os09g30150, LOC_Os09g31210, LOC_Os10g41290, LOC_Os11g01140, LOC_Os11g05320, LOC_Os12g01140, LOC_Os12g05394, LOC_Os12g29580,…	At1g16440, At1g51170, At1g53700, At1g79250, At2g02710, At2g26700, At2g34650, At2g36350, At2g44830, At3g12690, At3g14370, At3g20830, At3g25250, At3g27580, At3g44610, At3g45780, At3g52890, At4g13000, At4g26610, At5g03640, At5g40030, At5g47750, At5g55910, At5g58140
OG0000034		Cpa|evm.model.tig00000270.11, Cpa|evm.model.tig00000411.51, Cpa|evm.model.tig00000459.90, Cpa|evm.model.tig00000900.8, Cpa|evm.model.tig00000963.5, Cpa|evm.model.tig00020892.22	Popu|evm.model.contig_2361.1, Popu|evm.model.contig_440.1	Cre04.g224400.t1.1, Cre04.g224500.t1.1, Cre09.g395750.t1.1, Cre11.g467597.t1.1, Cre12.g540650.t1.2, Cre16.g655450.t1.1, Cre16.g655450.t2.1, Cre17.g723500.t1.1, Cre17.g728400.t1.1, Cre17.g728400.t2.1	kfl00010_0550_v1.1, kfl00018_0500_v1.1, kfl00034_0085_v1.1, kfl00056_0220_v1.1, kfl00149_0085_v1.1, kfl00175_0190_v1.1, kfl00361_0030_v1.1, kfl00616_0050_v1.1, kfl00855_0010_v1.1	Pp1s12_29V6.1, Pp1s15_135V6.1, Pp1s15_137V6.1, Pp1s160_34V6.1, Pp1s170_10V6.1, Pp1s172_11V6.1, Pp1s180_26V6.1, Pp1s23_135V6.1, Pp1s33_79V6.1, Pp1s358_28V6.1, Pp1s36_257V6.1, Pp1s375_55V6.1, Pp1s3_586V6.1, Pp1s46_257V6.1, Pp1s536_7V6.1, Pp1s59_42V6.1, Pp1s72_290V6.1, Pp1s72_306V6.1	Smo101338|PACid_15402365, Smo115821|PACid_15402703, Smo118688|PACid_15410228, Smo122902|PACid_15401943, Smo133564|PACid_15409124, Smo172580|PACid_15412742, Smo173584|PACid_15415705, Smo181756|PACid_15418460, Smo230050|PACid_15410844, Smo235359|PACid_15405313, Smo267739|PACid_15413570, Smo412699|PACid_15413246, Smo412710|PACid_15413851, Smo417263|PACid_15402303, Smo417266|PACid_15402308, Smo417272…	MA_10425791g0020, MA_10426781g0010, MA_10426978g0010, MA_10427561g0010, MA_10427561g0020, MA_10427683g0010, MA_10429038g0010, MA_10429185g0020, MA_10430834g0010, MA_10430834g0020, MA_10432311g0010, MA_10433422g0010, MA_10436632g0010, MA_10437002g0020, MA_10437173g0010, MA_10437173g0020, MA_10437197g0020, MA_105476g0010, MA_108793g0010, MA_116181g0010, MA_117094g0010, MA_124091g0010, MA_124298g001…	LOC_Os01g08260, LOC_Os01g24010, LOC_Os01g42350, LOC_Os01g42370, LOC_Os01g42380, LOC_Os01g42410, LOC_Os01g52560, LOC_Os02g11760, LOC_Os02g21340, LOC_Os02g32690, LOC_Os06g36090, LOC_Os07g33780, LOC_Os08g29570, LOC_Os08g43120, LOC_Os09g16290, LOC_Os09g16330, LOC_Os09g16380, LOC_Os09g16449, LOC_Os10g13830, LOC_Os11g37700, LOC_Os12g13720, LOC_Os12g32814, LOC_Os12g32820	At1g15210, At1g15520, At1g59870, At1g66950, At2g26910, At2g29940, At2g36380, At2g37280, At3g16340, At3g30842, At3g53480, At4g15215, At4g15230, At4g15233, At4g15236
OG0000035					kfl00008_0050_v1.1, kfl00008_0060_v1.1, kfl00011_0050_v1.1, kfl00020_0350_v1.1, kfl00116_0180_v1.1, kfl00190_0200_v1.1, kfl00190_0210_v1.1, kfl00218_0170_v1.1, kfl00266_0170_v1.1, kfl00266_0175_v1.1, kfl00834_0050_v1.1	Pp1s155_50V6.2, Pp1s169_71V6.1, Pp1s215_17V6.1, Pp1s237_83V6.1, Pp1s28_368V6.1, Pp1s28_369V6.1, Pp1s313_99V6.1, Pp1s341_90V6.1, Pp1s34_98V6.1, Pp1s36_314V6.1, Pp1s36_315V6.1, Pp1s51_28V6.1, Pp1s65_165V6.1, Pp1s67_57V6.1, Pp1s68_64V6.1, Pp1s69_249V6.3, Pp1s75_158V6.1, Pp1s7_65V6.1	Smo100257|PACid_15421035, Smo115388|PACid_15421324, Smo118198|PACid_15406343, Smo128933|PACid_15419541, Smo129215|PACid_15417090, Smo174517|PACid_15418417, Smo232013|PACid_15416503, Smo232422|PACid_15419648, Smo34524|PACid_15404006, Smo402598|PACid_15405142, Smo403122|PACid_15404816, Smo403921|PACid_15411122, Smo413745|PACid_15416753, Smo419060|PACid_15406603, Smo45338|PACid_15412748, Smo46218|PA…	MA_10223491g0010, MA_10282830g0010, MA_10426867g0010, MA_10428876g0010, MA_10429829g0010, MA_10432722g0010, MA_10433283g0020, MA_10434622g0020, MA_117003g0010, MA_119222g0010, MA_1194g0010, MA_127753g0010, MA_14207g0010, MA_15196g0010, MA_166543g0010, MA_17539g0020, MA_255079g0010, MA_65830g0010, MA_8133894g0010, MA_8300751g0010, MA_86938g0010, MA_922767g0010	LOC_Os01g12320, LOC_Os01g52770, LOC_Os01g54470, LOC_Os02g15230, LOC_Os02g18870, LOC_Os02g18954, LOC_Os02g19040, LOC_Os02g40440, LOC_Os02g44850, LOC_Os02g44860, LOC_Os02g50000, LOC_Os02g50690, LOC_Os02g57110, LOC_Os03g19670, LOC_Os03g38390, LOC_Os03g38470, LOC_Os03g64170, LOC_Os04g42860, LOC_Os04g47390, LOC_Os04g48800, LOC_Os05g34700, LOC_Os05g39220, LOC_Os05g44200, LOC_Os06g14630, LOC_Os06g50940,…	At1g06990, At1g20120, At1g20132, At1g20135, At1g23500, At1g29660, At1g29670, At1g33811, At1g54030, At1g71250, At1g71691, At1g73610, At1g75910, At1g75920, At1g75930, At2g19010, At2g19050, At2g19060, At2g23540, At3g04290, At3g50400, At4g10950, At4g16230, At4g18970, At4g28780, At4g30140, At5g08460, At5g15720, At5g18430, At5g33370, At5g37690, At5g41890, At5g45670, At5g55050, At5g63170
OG0000036	sll1514	Cpa|evm.model.tig00000821.6, Cpa|evm.model.tig00020604.13, Cpa|evm.model.tig00020604.19, Cpa|evm.model.tig00020964.14, Cpa|evm.model.tig00021127.45	Popu|evm.model.contig_2444.7, Popu|evm.model.contig_3421.5, Popu|evm.model.contig_3487.1, Popu|evm.model.contig_3487.2, Popu|evm.model.contig_678.5	Cre07.g318600.t1.2, Cre07.g318800.t1.2, Cre07.g318850.t1.2, Cre07.g318850.t2.1	kfl00016_0390_v1.1, kfl00017_0360_v1.1, kfl00032_0300_v1.1, kfl00094_0260_v1.1, kfl00173_0020_v1.1, kfl00189_0050_v1.1, kfl00303_0110_v1.1, kfl00303_0120_v1.1, kfl00404_0080_v1.1, kfl00619_0030_v1.1	Pp1s105_133V6.1, Pp1s119_31V6.1, Pp1s11_289V6.1, Pp1s129_85V6.1, Pp1s144_148V6.1, Pp1s148_10V6.1, Pp1s156_1V6.1, Pp1s182_60V6.1, Pp1s18_56V6.1, Pp1s194_15V6.1, Pp1s20_253V6.1, Pp1s27_331V6.1, Pp1s27_332V6.1, Pp1s350_28V6.1, Pp1s372_62V6.1, Pp1s380_17V6.1, Pp1s38_338V6.1, Pp1s3_114V6.1, Pp1s50_96V6.1, Pp1s77_290V6.1, Pp1s85_11V6.1, Pp1s8_209V6.1, Pp1s8_244V6.1, Pp1s8_249V6.1, Pp1s8_86V6.1, Pp1s97_…	Smo106224|PACid_15416274, Smo27623|PACid_15406413, Smo38266|PACid_15413674, Smo38270|PACid_15413700, Smo405022|PACid_15410013, Smo406773|PACid_15418403, Smo73459|PACid_15406886, Smo74961|PACid_15413811, Smo76462|PACid_15415784, Smo79678|PACid_15403675, Smo80181|PACid_15403079, Smo81204|PACid_15406616, Smo92031|PACid_15415410	MA_1009270g0010, MA_10243352g0010, MA_10291578g0010, MA_103104g0010, MA_10313989g0010, MA_10425897g0010, MA_10426556g0010, MA_10426614g0010, MA_10426614g0020, MA_10426928g0010, MA_10427910g0010, MA_10429185g0010, MA_10432788g0010, MA_10433227g0010, MA_10434235g0020, MA_10435473g0040, MA_10436211g0010, MA_10436974g0010, MA_10436974g0020, MA_104614g0010, MA_104806g0010, MA_105932g0010, MA_106449g00…	LOC_Os01g04340, LOC_Os01g04350, LOC_Os01g04360, LOC_Os01g04370, LOC_Os01g04380, LOC_Os01g08860, LOC_Os02g03570, LOC_Os02g10710, LOC_Os02g12610, LOC_Os02g48140, LOC_Os02g54140, LOC_Os03g14180, LOC_Os03g15960, LOC_Os03g16020, LOC_Os03g16030, LOC_Os03g16040, LOC_Os04g36750, LOC_Os06g14240, LOC_Os11g13980	At1g07400, At1g52560, At1g53540, At1g54050, At1g59860, At2g19310, At2g29500, At3g46230, At4g10250, At4g27670, At5g12020, At5g12030, At5g37670, At5g59720
OG0000037		Cpa|evm.model.tig00001086.25, Cpa|evm.model.tig00020830.54		Cre03.g148800.t1.1, Cre05.g240400.t1.2, Cre08.g365800.t1.1	kfl00126_0160_v1.1, kfl00158_0100_v1.1, kfl00158_0110_v1.1, kfl00158_0170_v1.1, kfl00179_0170_v1.1, kfl00216_0100_v1.1, kfl00676_0010_v1.1	Pp1s116_1V6.1, Pp1s11_47V6.1, Pp1s191_123V6.1, Pp1s56_71V6.2	Smo124205|PACid_15402369, Smo124442|PACid_15403918, Smo133702|PACid_15410570, Smo134942|PACid_15415114, Smo227279|PACid_15403249, Smo271396|PACid_15422522, Smo28422|PACid_15407746, Smo3192|PACid_15410768, Smo410601|PACid_15407009, Smo412283|PACid_15410115, Smo430483|PACid_15420171, Smo438615|PACid_15422566, Smo76630|PACid_15417210, Smo78541|PACid_15422208, Smo83100|PACid_15411792, Smo85724|PACid_…	MA_10172789g0010, MA_10270590g0010, MA_10375504g0010, MA_10426580g0010, MA_10426788g0010, MA_10427825g0010, MA_10428257g0010, MA_10430227g0010, MA_10430251g0010, MA_10432020g0020, MA_10432099g0010, MA_10432299g0010, MA_10432987g0020, MA_10436313g0010, MA_119334g0010, MA_15892g0010, MA_15892g0020, MA_165197g0010, MA_166139g0010, MA_170509g0010, MA_259238g0010, MA_363801g0010, MA_392462g0010, MA_42…	LOC_Os01g54969, LOC_Os02g57760, LOC_Os04g01470, LOC_Os04g09604, LOC_Os04g09654, LOC_Os04g09680, LOC_Os04g11970, LOC_Os05g43930, LOC_Os05g43940, LOC_Os06g13280, LOC_Os06g16960, LOC_Os07g27880, LOC_Os07g27970, LOC_Os07g28040, LOC_Os08g06100, LOC_Os08g07260, LOC_Os08g19420, LOC_Os08g35310, LOC_Os09g17560, LOC_Os10g02840, LOC_Os10g02880, LOC_Os11g12760, LOC_Os11g19840, LOC_Os11g19880, LOC_Os11g20040,…	At1g21100, At1g21110, At1g21120, At1g21130, At1g33030, At1g51990, At1g62900, At1g63140, At1g76790, At1g77520, At1g77530, At3g53140, At4g35150, At4g35160, At5g37170, At5g53810, At5g54160
OG0000038		Cpa|evm.model.tig00000157.77, Cpa|evm.model.tig00000540.20, Cpa|evm.model.tig00020553.251, Cpa|evm.model.tig00020603.89	Popu|evm.model.contig_611.10	Cre07.g356250.t1.1	kfl00010_0080_v1.1, kfl00161_0090_v1.1, kfl00191_0130_v1.1, kfl00468_0120_v1.1, kfl00471_0090_v1.1	Pp1s136_35V6.1, Pp1s155_12V6.1, Pp1s186_41V6.1, Pp1s22_14V6.1, Pp1s235_95V6.1, Pp1s28_409V6.1	Smo104195|PACid_15409801, Smo119072|PACid_15408417, Smo141802|PACid_15412657, Smo145354|PACid_15420620, Smo147392|PACid_15404134, Smo170843|PACid_15409050, Smo170849|PACid_15409057, Smo171715|PACid_15411229, Smo172829|PACid_15414952, Smo183651|PACid_15423439, Smo231182|PACid_15414675, Smo236984|PACid_15413020, Smo266618|PACid_15409772, Smo267282|PACid_15409806, Smo271071|PACid_15420224, Smo405350…	MA_101048g0010, MA_102685g0020, MA_10337928g0010, MA_10435471g0010, MA_10435471g0020, MA_110889g0010, MA_141669g0010, MA_15954g0010, MA_171397g0010, MA_198g0010, MA_222847g0010, MA_26179g0010, MA_320571g0010, MA_338690g0010, MA_33943g0010, MA_341922g0010, MA_35890g0010, MA_3670g0010, MA_36763g0010, MA_407719g0010, MA_454299g0010, MA_5526g0010, MA_5526g0020, MA_5754g0010, MA_64875g0010, MA_65486g0…	LOC_Os01g24780, LOC_Os01g29150, LOC_Os01g41800, LOC_Os01g41810, LOC_Os01g41820, LOC_Os01g43700, LOC_Os01g43710, LOC_Os01g43720, LOC_Os01g43740, LOC_Os01g43750, LOC_Os01g43760, LOC_Os01g43774, LOC_Os01g43844, LOC_Os01g43851, LOC_Os01g52790, LOC_Os02g11020, LOC_Os03g25480, LOC_Os03g25490, LOC_Os05g30890, LOC_Os05g33590, LOC_Os05g33600, LOC_Os05g40384, LOC_Os06g09210, LOC_Os06g09220, LOC_Os06g39880,…	At1g17060, At1g67110, At1g75130, At2g26710, At2g46950, At2g46960, At3g14610, At3g14620, At3g14630, At3g14640, At3g14650, At3g14660, At3g14680, At3g14690, At4g27710, At5g24900, At5g24910, At5g38450
OG0000039		Cpa|evm.model.tig00022075.83		Cre03.g171050.t1.1, Cre07.g320850.t1.2	kfl00140_0080_v1.1	Pp1s110_112V6.1, Pp1s114_133V6.3, Pp1s137_79V6.1, Pp1s138_14V6.1, Pp1s170_62V6.1, Pp1s1_726V6.1, Pp1s22_312V6.2, Pp1s39_162V6.1, Pp1s76_8V6.2, Pp1s9_78V6.1	Smo110274|PACid_15405961, Smo127964|PACid_15416683, Smo144295|PACid_15417051, Smo149851|PACid_15413949, Smo151109|PACid_15414603, Smo153534|PACid_15423351, Smo163822|PACid_15410656, Smo163827|PACid_15410661, Smo228612|PACid_15409166, Smo268319|PACid_15413419, Smo268527|PACid_15414963, Smo408050|PACid_15418859, Smo73365|PACid_15406170, Smo75234|PACid_15411280, Smo76384|PACid_15415084, Smo76748|PAC…	MA_101776g0010, MA_10344118g0010, MA_10394370g0010, MA_10425819g0010, MA_10426205g0010, MA_10426536g0010, MA_10429137g0030, MA_10431319g0010, MA_10431526g0010, MA_10434198g0010, MA_10436515g0030, MA_119005g0010, MA_12813g0010, MA_139193g0010, MA_356467g0010, MA_4535g0010, MA_483593g0010, MA_484764g0010, MA_48585g0010, MA_488148g0010, MA_70066g0010, MA_71765g0010, MA_8033g0010, MA_82706g0010, MA_8…	LOC_Os01g32364, LOC_Os01g59819, LOC_Os01g59840, LOC_Os01g67220, LOC_Os01g70520, LOC_Os03g11420, LOC_Os03g49600, LOC_Os03g49610, LOC_Os04g39840, LOC_Os04g39864, LOC_Os04g39880, LOC_Os04g39900, LOC_Os04g43360, LOC_Os04g43390, LOC_Os04g43410, LOC_Os05g30250, LOC_Os05g30280, LOC_Os05g30350, LOC_Os05g30390, LOC_Os06g21570, LOC_Os06g46940, LOC_Os07g46280, LOC_Os08g39860, LOC_Os08g39870, LOC_Os09g31410,…	At1g02850, At1g26560, At1g45191, At1g47600, At1g51470, At1g52400, At1g60090, At1g60260, At1g61810, At1g61820, At1g66270, At1g66280, At1g75940, At2g25630, At2g32860, At2g44450, At2g44460, At2g44470, At2g44480, At2g44490, At3g03640, At3g09260, At3g18070, At3g18080, At3g21370, At3g60120, At3g60130, At3g60140, At3g62740, At3g62750, At4g21760, At4g22100, At4g27820, At4g27830, At5g24540, At5g24550, At5…
OG0000040		Cpa|evm.model.tig00000663.2, Cpa|evm.model.tig00020780.48, Cpa|evm.model.tig00021038.78, Cpa|evm.model.tig00021108.38, Cpa|evm.model.tig00021179.79	Popu|evm.model.contig_2090.6, Popu|evm.model.contig_2268.3, Popu|evm.model.contig_3397.12, Popu|evm.model.contig_3402.10, Popu|evm.model.contig_3578.1, Popu|evm.model.contig_3821.1, Popu|evm.model.contig_4410.19, Popu|evm.model.contig_4428.5, Popu|evm.model.contig_518.6, Popu|evm.model.contig_540.1, Popu|evm.model.contig_585.4	Cre01.g034350.t1.1, Cre02.g103450.t1.1, Cre03.g197100.t1.2, Cre09.g399067.t1.1, Cre09.g399067.t2.1, Cre16.g677382.t1.1, Cre16.g677382.t2.1	kfl00040_0130_v1.1, kfl00048_0440_v1.1, kfl00052_0040_v1.1, kfl00085_0320_v1.1, kfl00455_0010_v1.1, kfl00455_0030_v1.1, kfl00565_0070_v1.1, kfl00698_0010_v1.1, kfl00793_0050_v1.1	Pp1s10_267V6.1, Pp1s120_159V6.1, Pp1s151_41V6.1, Pp1s200_41V6.1, Pp1s206_27V6.1, Pp1s219_84V6.1, Pp1s2_283V6.1, Pp1s313_81V6.1, Pp1s36_43V6.1, Pp1s39_301V6.1, Pp1s53_216V6.1, Pp1s65_233V6.1, Pp1s72_143V6.1, Pp1s74_264V6.1, Pp1s76_66V6.1, Pp1s91_13V6.1	Smo100734|PACid_15402505, Smo29850|PACid_15414015, Smo38644|PACid_15416597, Smo39810|PACid_15420957, Smo39814|PACid_15420959, Smo6091|PACid_15418738, Smo6282|PACid_15420220, Smo72632|PACid_15405460, Smo75978|PACid_15416667, Smo77255|PACid_15417130, Smo80553|PACid_15406103, Smo99462|PACid_15416561	MA_10048467g0010, MA_10225049g0010, MA_10320g0010, MA_10425867g0020, MA_10426233g0010, MA_10433518g0010, MA_10434028g0010, MA_117992g0010, MA_120049g0010, MA_30848g0010, MA_363933g0010, MA_4704g0010, MA_605711g0010, MA_75839g0010, MA_89624g0010, MA_89683g0010, MA_948059g0010, MA_95339g0010, MA_9684426g0010	LOC_Os01g12860, LOC_Os01g16810, LOC_Os01g62410, LOC_Os01g63160, LOC_Os01g63680, LOC_Os01g74590, LOC_Os02g09480, LOC_Os03g13310, LOC_Os03g51110, LOC_Os05g28320, LOC_Os05g38460, LOC_Os06g06740, LOC_Os06g43090, LOC_Os07g12130, LOC_Os07g14110, LOC_Os07g43420, LOC_Os08g33800, LOC_Os08g34960, LOC_Os09g01960, LOC_Os11g10130, LOC_Os12g07610, LOC_Os12g13570	At1g14350, At1g17950, At1g26780, At1g69560, At1g73410, At2g02820, At2g13960, At2g23290, At2g25230, At2g39880, At3g09230, At3g09370, At3g27785, At3g29020, At3g50060, At3g55730, At4g00540, At4g18770, At4g32730, At4g33450, At4g37260, At5g02320, At5g11050, At5g11510, At5g17800, At5g39700, At5g40360, At5g40430, At5g58850, At5g67300
OG0000041					kfl00062_0070_v1.1, kfl00076_0160_v1.1, kfl00662_0020_v1.1	Pp1s11_120V6.1, Pp1s14_187V6.1, Pp1s186_7V6.1, Pp1s192_8V6.1, Pp1s1_723V6.1, Pp1s210_60V6.1, Pp1s210_65V6.1, Pp1s210_74V6.1, Pp1s2_490V6.1, Pp1s304_51V6.1, Pp1s38_206V6.1, Pp1s47_285V6.1, Pp1s51_250V6.1, Pp1s6_381V6.1, Pp1s82_59V6.1, Pp1s98_27V6.1	Smo110103|PACid_15405005, Smo405785|PACid_15415568, Smo424602|PACid_15403587, Smo430201|PACid_15418448, Smo76899|PACid_15418935, Smo99518|PACid_15417254	MA_10430024g0010, MA_107283g0010, MA_109421g0010, MA_110160g0010, MA_113057g0020, MA_114098g0010, MA_121523g0010, MA_123573g0010, MA_126188g0010, MA_184303g0010, MA_185964g0010, MA_248361g0010, MA_2800g0010, MA_30401g0010, MA_357706g0010, MA_363107g0010, MA_424g0010, MA_48488g0010, MA_5509g0010, MA_57501g0010, MA_57615g0010, MA_5999529g0010, MA_6908672g0010, MA_77993g0010, MA_93258g0010	LOC_Os01g03840, LOC_Os01g04120, LOC_Os01g32920, LOC_Os02g01090, LOC_Os02g08510, LOC_Os02g35460, LOC_Os02g53530, LOC_Os02g57550, LOC_Os03g05490, LOC_Os03g11680, LOC_Os03g13600, LOC_Os03g41110, LOC_Os03g57240, LOC_Os04g08600, LOC_Os04g36650, LOC_Os04g50070, LOC_Os05g05970, LOC_Os05g14130, LOC_Os05g20930, LOC_Os06g10470, LOC_Os07g01180, LOC_Os07g05900, LOC_Os07g23450, LOC_Os07g40300, LOC_Os08g17640,…	At1g10480, At1g13400, At1g24625, At1g66140, At1g67030, At1g68360, At1g68480, At1g80730, At2g37740, At2g41940, At2g42410, At3g09290, At3g23130, At3g23140, At3g53820, At3g58070, At4g17810, At5g01860, At5g05120, At5g06070, At5g06650, At5g10970, At5g14010, At5g25160, At5g27880, At5g43540, At5g48890, At5g54360, At5g57520
OG0000042	sll0094, sll0474, sll0698, sll0790, sll0798, sll1003, sll1228, sll1353, sll1475, sll1590, sll1672, sll1871, sll1888, sll1905, sll5060, slr0210, slr0222, slr1324, slr1393, slr1414, slr1759, slr2098, slr2104, slr6001, slr6041	Cpa|evm.model.tig00000042.236, Cpa|evm.model.tig00000042.28, Cpa|evm.model.tig00000042.43, Cpa|evm.model.tig00000042.59, Cpa|evm.model.tig00000057.100, Cpa|evm.model.tig00000093.116, Cpa|evm.model.tig00000093.26, Cpa|evm.model.tig00000093.27, Cpa|evm.model.tig00000139.17, Cpa|evm.model.tig00000140.12, Cpa|evm.model.tig00000140.15, Cpa|evm.model.tig00000157.108, Cpa|evm.model.tig00000158.13, Cpa|e…		Cre02.g074150.t2.1, Cre02.g079750.t1.1, Cre07.g329900.t1.1, Cre07.g330000.t1.1, Cre13.g571200.t1.1	kfl00003_0010_v1.1, kfl00011_0090_v1.1, kfl00041_0230_v1.1, kfl00081_0030_v1.1, kfl00088_0140_v1.1, kfl00165_0130_v1.1, kfl00196_0020_v1.1, kfl00203_0210_v1.1, kfl00205_0150_v1.1, kfl00234_0100_v1.1, kfl00271_0210_v1.1, kfl00278_0080_v1.1, kfl00349_0070_v1.1, kfl00385_0110_v1.1, kfl00427_0060_v1.1, kfl00524_0070_v1.1, kfl00552_0060_v1.1, kfl00585_0020_v1.1, kfl00620_0030_v1.1, kfl00624_0010_v1.1,…	Pp1s10155_1V6.1, Pp1s115_106V6.1, Pp1s115_107V6.1, Pp1s15_150V6.1, Pp1s16_175V6.1, Pp1s176_126V6.1, Pp1s1_338V6.3, Pp1s21_410V6.1, Pp1s271_21V6.1, Pp1s44_240V6.1, Pp1s54_307V6.1, Pp1s89_125V6.1	Smo101176|PACid_15423208, Smo109384|PACid_15403497, Smo110685|PACid_15409088, Smo112002|PACid_15410225, Smo14315|PACid_15410527, Smo163842|PACid_15410696, Smo230881|PACid_15417001, Smo267662|PACid_15412834, Smo3025|PACid_15409785, Smo84824|PACid_15420072	MA_10048g0010, MA_10428397g0010, MA_10435551g0010, MA_139536g0010, MA_40935g0030, MA_67531g0010, MA_83844g0010	LOC_Os02g57530, LOC_Os03g49500, LOC_Os04g08740, LOC_Os05g06320, LOC_Os07g15540	At1g04310, At1g66340, At2g40940, At3g04580, At3g23150
OG0000043						Pp1s159_57V6.1, Pp1s161_73V6.1, Pp1s182_37V6.1, Pp1s1_447V6.1, Pp1s201_58V6.1, Pp1s223_12V6.1, Pp1s227_100V6.1, Pp1s288_4V6.1, Pp1s304_12V6.1, Pp1s42_248V6.1, Pp1s46_208V6.1, Pp1s6_458V6.1, Pp1s70_104V6.1	Smo104940|PACid_15415839, Smo36139|PACid_15406866, Smo67677|PACid_15413098, Smo68150|PACid_15412090, Smo71303|PACid_15422487, Smo71404|PACid_15423223, Smo74001|PACid_15406659, Smo74950|PACid_15413797, Smo77371|PACid_15417917, Smo89986|PACid_15413338	MA_10430397g0010, MA_10434668g0010, MA_109677g0010, MA_121534g0010, MA_122815g0010, MA_138461g0010, MA_15044g0020, MA_15204g0010, MA_16595g0010, MA_183543g0010, MA_18939g0010, MA_18975g0010, MA_27968g0010, MA_381604g0010, MA_6777g0010, MA_80232g0010, MA_8465g0010	LOC_Os01g01470, LOC_Os01g29840, LOC_Os02g15340, LOC_Os02g36880, LOC_Os02g42970, LOC_Os02g56600, LOC_Os03g02800, LOC_Os03g03540, LOC_Os03g21030, LOC_Os03g42630, LOC_Os04g38720, LOC_Os04g43560, LOC_Os06g01480, LOC_Os06g04090, LOC_Os06g23650, LOC_Os06g33940, LOC_Os06g46270, LOC_Os07g48550, LOC_Os08g01330, LOC_Os08g02300, LOC_Os08g10080, LOC_Os08g40030, LOC_Os09g32260, LOC_Os09g38010, LOC_Os10g33760,…	At1g12260, At1g32770, At1g33060, At1g33280, At1g54330, At1g56010, At1g62700, At1g65910, At1g71930, At1g76420, At1g79580, At2g18060, At2g24430, At2g27300, At2g43000, At2g46770, At3g04060, At3g10480, At3g10490, At3g12977, At3g15170, At3g17730, At3g18400, At3g29035, At3g44290, At3g49530, At3g61910, At4g10350, At4g17980, At4g28530, At4g35580, At4g36160, At5g07680, At5g09330, At5g18270, At5g22290, At5…
OG0000044						Pp1s107_89V6.1, Pp1s107_93V6.1, Pp1s23_265V6.1, Pp1s23_266V6.1, Pp1s25_316V6.1, Pp1s305_19V6.1, Pp1s305_25V6.1, Pp1s310_61V6.1, Pp1s310_62V6.1, Pp1s339_28V6.1, Pp1s339_29V6.1, Pp1s4_222V6.1, Pp1s4_223V6.1, Pp1s56_150V6.1, Pp1s57_85V6.1, Pp1s57_86V6.1	Smo18098|PACid_15420086, Smo19457|PACid_15403535, Smo19463|PACid_15403559, Smo19563|PACid_15404314, Smo29299|PACid_15409411, Smo38512|PACid_15415828, Smo38714|PACid_15417314, Smo440501|PACid_15405564, Smo69255|PACid_15415806, Smo69737|PACid_15419558, Smo69843|PACid_15420343, Smo75546|PACid_15413602, Smo90204|PACid_15411004, Smo90384|PACid_15411914	MA_10205229g0010, MA_10428249g0010, MA_10431311g0010, MA_10431311g0020, MA_10431652g0010, MA_10433051g0010, MA_10434931g0010, MA_105570g0010, MA_10901g0010, MA_117133g0010, MA_117258g0010, MA_11735g0010, MA_132100g0010, MA_16043g0010, MA_170671g0030, MA_176455g0020, MA_185823g0010, MA_192161g0010, MA_195617g0010, MA_202640g0010, MA_26797g0010, MA_305171g0010, MA_341923g0010, MA_51912g0030, MA_609…	LOC_Os02g05050, LOC_Os02g05060, LOC_Os02g24700, LOC_Os02g24740, LOC_Os04g51890, LOC_Os06g04590, LOC_Os06g48850, LOC_Os06g48860, LOC_Os08g02520, LOC_Os08g02530, LOC_Os09g26610	At1g19830, At1g20470, At1g75580, At1g76190, At2g16580, At2g18010, At2g21200, At2g21210, At2g21220, At2g24400, At3g03820, At3g03830, At3g03840, At3g03850, At3g20220, At3g43120, At3g51200, At4g09530, At4g13790, At4g31320, At4g34760, At4g34770, At4g34780, At4g34790, At4g34800, At4g34810, At4g36110, At4g38825, At4g38840, At4g38850, At4g38860, At5g18010, At5g18020, At5g18030, At5g18050, At5g18060, At5…
OG0000045		Cpa|evm.model.tig00000203.28, Cpa|evm.model.tig00000789.4			kfl00081_0170_v1.1, kfl00088_0250_v1.1, kfl00130_0250_v1.1, kfl00202_0020_v1.1, kfl00223_0090_v1.1, kfl00862_0040_v1.1, kfl00914_0030_v1.1, kfl00914_0040_v1.1	Pp1s108_47V6.2, Pp1s143_73V6.1, Pp1s154_145V6.2, Pp1s203_33V6.1, Pp1s28_46V6.1, Pp1s28_54V6.1, Pp1s31_269V6.1, Pp1s31_272V6.1, Pp1s31_96V6.1, Pp1s325_51V6.1, Pp1s34_317V6.1, Pp1s34_327V6.1, Pp1s41_32V6.2, Pp1s42_217V6.1, Pp1s42_219V6.1, Pp1s431_27V6.1, Pp1s454_12V6.1, Pp1s4_70V6.1, Pp1s53_4V6.1, Pp1s57_194V6.1, Pp1s65_42V6.1, Pp1s65_52V6.1, Pp1s77_184V6.1, Pp1s7_280V6.4, Pp1s96_191V6.1	Smo139631|PACid_15404959, Smo18196|PACid_15420843, Smo18217|PACid_15421310, Smo19476|PACid_15403593, Smo6792|PACid_15401717, Smo81609|PACid_15409700	MA_10428916g0010, MA_10434389g0010, MA_12053g0010, MA_12174g0010, MA_126021g0010, MA_12866g0010, MA_128g0010, MA_130615g0020, MA_132936g0010, MA_13587g0010, MA_158431g0010, MA_161432g0010, MA_169305g0010, MA_194299g0010, MA_19453g0040, MA_19453g0050, MA_21460g0010, MA_238039g0010, MA_3688g0010, MA_3727547g0010, MA_3951g0010, MA_3981761g0010, MA_441783g0010, MA_57689g0010, MA_60457g0010, MA_60543g…	LOC_Os01g45570, LOC_Os02g05640, LOC_Os02g35770, LOC_Os02g43330, LOC_Os02g49700, LOC_Os03g07450, LOC_Os03g08960, LOC_Os03g10210, LOC_Os03g12860, LOC_Os04g45810, LOC_Os04g46350, LOC_Os06g04850, LOC_Os06g04870, LOC_Os06g48290, LOC_Os07g24350, LOC_Os07g39320, LOC_Os08g32080, LOC_Os08g32085, LOC_Os08g36220, LOC_Os08g37580, LOC_Os09g21180, LOC_Os09g27450, LOC_Os09g29460, LOC_Os09g35910, LOC_Os10g01470,…	At1g26960, At1g27045, At1g69780, At1g70920, At2g01430, At2g18550, At2g22430, At2g22800, At2g36610, At2g44910, At2g46680, At3g01220, At3g01470, At3g60390, At3g61890, At4g16780, At4g17460, At4g36740, At4g37790, At4g40060, At5g03790, At5g06710, At5g15150, At5g47370, At5g53980, At5g65310, At5g66700
OG0000046		Cpa|evm.model.tig00000459.55	Popu|evm.model.contig_2025.33	Cre02.g106450.t1.1, Cre02.g106450.t2.1, Cre05.g234661.t1.1	kfl00241_0050_v1.1	Pp1s108_16V6.1, Pp1s150_90V6.1, Pp1s286_51V6.1, Pp1s28_198V6.1, Pp1s28_203V6.1, Pp1s300_28V6.1, Pp1s325_27V6.1, Pp1s59_355V6.2	Smo407065|PACid_15415995, Smo413575|PACid_15415369, Smo413582|PACid_15415397, Smo413949|PACid_15418301, Smo419965|PACid_15413598, Smo422466|PACid_15418795, Smo59883|PACid_15413302, Smo75451|PACid_15412817, Smo77521|PACid_15419345	MA_10067279g0010, MA_10092307g0010, MA_10111030g0010, MA_10150402g0010, MA_10285593g0010, MA_10426157g0010, MA_10430798g0010, MA_10430798g0020, MA_10435321g0020, MA_10435321g0030, MA_10435468g0010, MA_10435468g0020, MA_10436428g0010, MA_10436428g0020, MA_157759g0010, MA_161279g0010, MA_161279g0020, MA_16312g0010, MA_165229g0020, MA_170671g0020, MA_178867g0010, MA_1798304g0010, MA_216982g0010, MA_…	LOC_Os01g19260, LOC_Os01g42030, LOC_Os01g45450, LOC_Os03g02330, LOC_Os03g38800, LOC_Os03g58790, LOC_Os03g58800, LOC_Os05g51130, LOC_Os06g48240, LOC_Os06g48250, LOC_Os07g09420, LOC_Os07g09470, LOC_Os07g09480, LOC_Os07g09490, LOC_Os07g33380, LOC_Os07g33390, LOC_Os07g33410, LOC_Os09g26260, LOC_Os09g27340, LOC_Os10g22700, LOC_Os10g37500, LOC_Os12g24320, LOC_Os12g28137, LOC_Os12g28177, LOC_Os12g28460,…	At1g43910, At2g18190, At2g18193, At2g46620, At3g28510, At3g28520, At3g28540, At3g28570, At3g28580, At3g28600, At3g28610, At3g29800, At3g50930, At3g50940, At4g05340, At4g05380, At4g25835, At4g30250, At5g17730, At5g17740, At5g17750, At5g17760, At5g40000, At5g40010, At5g57480
OG0000047					kfl00219_g18_v1.1, kfl00935_0080_v1.1, kfl01385_0010_v1.1	Pp1s145_119V6.1, Pp1s150_19V6.1, Pp1s190_47V6.1, Pp1s197_147V6.1, Pp1s218_3V6.1, Pp1s268_55V6.2, Pp1s26_166V6.1, Pp1s26_167V6.1, Pp1s270_88V6.3, Pp1s280_49V6.1, Pp1s284_2V6.1, Pp1s312_32V6.1, Pp1s334_43V6.1, Pp1s334_77V6.1, Pp1s40_200V6.1, Pp1s447_13V6.1, Pp1s51_57V6.2, Pp1s53_51V6.2, Pp1s6_62V6.1, Pp1s70_290V6.1, Pp1s7_53V6.2	Smo102512|PACid_15406761, Smo105037|PACid_15411874, Smo121433|PACid_15417598, Smo156981|PACid_15413152, Smo230318|PACid_15413058, Smo233178|PACid_15420389, Smo34417|PACid_15403253, Smo34456|PACid_15403340, Smo403265|PACid_15405722, Smo413735|PACid_15416722, Smo437767|PACid_15420571, Smo437861|PACid_15421237, Smo438073|PACid_15418154, Smo66564|PACid_15409333, Smo73476|PACid_15406922, Smo76182|PACi…	MA_100289g0010, MA_1006327g0010, MA_10266495g0010, MA_10309446g0010, MA_10337257g0010, MA_10428771g0010, MA_10431609g0010, MA_10432716g0010, MA_10432716g0030, MA_107917g0010, MA_11716g0010, MA_118893g0010, MA_17470g0010, MA_202096g0010, MA_21822g0010, MA_219456g0010, MA_28098g0010, MA_475809g0010, MA_5603g0010, MA_67006g0010, MA_7353g0010, MA_795943g0010, MA_8038g0010, MA_82642g0010, MA_83329g001…	LOC_Os01g51570, LOC_Os01g58730, LOC_Os01g64170, LOC_Os01g71340, LOC_Os01g71350, LOC_Os01g71380, LOC_Os01g71400, LOC_Os01g71410, LOC_Os01g71474, LOC_Os01g71650, LOC_Os01g71670, LOC_Os01g71680, LOC_Os01g71810, LOC_Os01g71820, LOC_Os01g71830, LOC_Os01g71860, LOC_Os01g71930, LOC_Os02g10660, LOC_Os02g33000, LOC_Os03g14210, LOC_Os03g46660, LOC_Os03g62860, LOC_Os04g33640, LOC_Os05g31140, LOC_Os05g37130,…	At1g30080, At1g32860, At2g16230, At2g26600, At2g27500, At2g39640, At3g07320, At3g15800, At3g23770, At3g46570, At3g57240, At3g57260, At3g57270, At4g14080, At4g16260, At4g18340, At4g34480, At5g20330, At5g20390, At5g24318, At5g42100
OG0000048		Cpa|evm.model.tig00000404.28, Cpa|evm.model.tig00021582.22			kfl00004_0060_v1.1, kfl00028_0080_v1.1, kfl00053_0340_v1.1, kfl00054_0130_v1.1, kfl00063_0270_v1.1, kfl00086_0290_v1.1, kfl00150_0200_v1.1, kfl00216_0120_v1.1, kfl00724_0030_v1.1, kfl00797_0025_v1.1, kfl01052_0020_v1.1, kfl01250_0010_v1.1	Pp1s115_69V6.1, Pp1s118_23V6.1, Pp1s124_7V6.1, Pp1s13_59V6.1, Pp1s13_72V6.1, Pp1s13_83V6.1, Pp1s145_144V6.1, Pp1s160_128V6.1, Pp1s160_39V6.1, Pp1s175_131V6.1, Pp1s18_53V6.1, Pp1s18_54V6.1, Pp1s255_47V6.1, Pp1s343_14V6.1, Pp1s359_36V6.1, Pp1s43_35V6.1, Pp1s43_36V6.1, Pp1s44_178V6.1, Pp1s55_6V6.1, Pp1s59_282V6.1, Pp1s79_45V6.1, Pp1s8_39V6.1, Pp1s95_115V6.1, Pp1s97_129V6.1	Smo101011|PACid_15422305, Smo112967|PACid_15417205, Smo131152|PACid_15422452, Smo142337|PACid_15411861, Smo148915|PACid_15411616, Smo180420|PACid_15413234, Smo27461|PACid_15404919, Smo31809|PACid_15419914, Smo33809|PACid_15403364, Smo40963|PACid_15402681, Smo90370|PACid_15411892	MA_10078675g0010, MA_101110g0010, MA_10135105g0020, MA_10244377g0010, MA_10388485g0020, MA_10426052g0010, MA_10426178g0010, MA_10426356g0010, MA_10428085g0010, MA_10429514g0010, MA_10429727g0020, MA_10430417g0010, MA_10430556g0020, MA_10430894g0010, MA_10434738g0010, MA_10434857g0010, MA_10436349g0010, MA_10436685g0020, MA_111022g0010, MA_126178g0010, MA_12782g0020, MA_129542g0010, MA_130201g0010…	LOC_Os01g51290, LOC_Os01g53920, LOC_Os01g68870, LOC_Os02g12910, LOC_Os02g13430, LOC_Os02g13510, LOC_Os02g57080, LOC_Os04g43020, LOC_Os05g44770, LOC_Os06g17285, LOC_Os06g36270, LOC_Os06g38990, LOC_Os07g31500, LOC_Os07g38070, LOC_Os08g04420, LOC_Os08g34640, LOC_Os08g34650, LOC_Os10g06740, LOC_Os10g06760	At1g17750, At1g34110, At1g73080, At2g20300, At2g39360, At3g26940, At4g20140, At5g15730, At5g25930, At5g44700, At5g54590, At5g56890
OG0000049				Cre12.g521150.t1.2	kfl00762_0030_v1.1	Pp1s118_226V6.1, Pp1s124_139V6.1, Pp1s12_364V6.3, Pp1s149_180V6.1, Pp1s169_171V6.1, Pp1s170_42V6.1, Pp1s177_76V6.1, Pp1s18_64V6.1, Pp1s199_87V6.1, Pp1s1_286V6.1, Pp1s267_24V6.2, Pp1s26_282V6.1, Pp1s341_43V6.1, Pp1s37_7V6.1, Pp1s385_53V6.1, Pp1s392_2V6.2, Pp1s68_214V6.1, Pp1s69_113V6.1	Smo131666|PACid_15403924, Smo19630|PACid_15405033, Smo19631|PACid_15405034, Smo19633|PACid_15405037, Smo19636|PACid_15405039, Smo19637|PACid_15405041, Smo19643|PACid_15405068, Smo28959|PACid_15411795, Smo29096|PACid_15407769, Smo29097|PACid_15407770, Smo29563|PACid_15411668, Smo29567|PACid_15411672, Smo29617|PACid_15412310, Smo89924|PACid_15413201, Smo9042|PACid_15404964	MA_10435735g0010, MA_10436933g0020, MA_10436933g0030, MA_123810g0010, MA_130243g0010, MA_133293g0010, MA_16692g0010, MA_172793g0010, MA_175298g0010, MA_17614g0010, MA_18267g0010, MA_2474564g0010, MA_248613g0010, MA_459791g0010, MA_46520g0010, MA_52474g0010, MA_5642475g0010, MA_56828g0010, MA_74014g0010, MA_7537g0010, MA_83624g0010, MA_939289g0010, MA_944867g0010, MA_97259g0020	LOC_Os01g09720, LOC_Os01g15900, LOC_Os01g17000, LOC_Os01g48290, LOC_Os01g55340, LOC_Os01g64590, LOC_Os02g45200, LOC_Os02g47810, LOC_Os02g49440, LOC_Os03g07360, LOC_Os03g16850, LOC_Os03g38870, LOC_Os03g42200, LOC_Os03g55610, LOC_Os03g60630, LOC_Os04g47990, LOC_Os04g58190, LOC_Os05g02150, LOC_Os05g36900, LOC_Os06g17410, LOC_Os07g13260, LOC_Os07g32510, LOC_Os07g48570, LOC_Os08g38220, LOC_Os09g29960,…	At1g07640, At1g21340, At1g26790, At1g28310, At1g29160, At1g47655, At1g51700, At1g64620, At1g69570, At2g28810, At2g34140, At2g46590, At3g21270, At3g45610, At3g47500, At3g50410, At3g52440, At3g55370, At3g61850, At4g00940, At4g21050, At4g24060, At4g38000, At5g39660, At5g60200, At5g60850, At5g62430, At5g62940, At5g65590, At5g66940
OG0000050				Cre02.g102300.t1.2, Cre02.g102300.t2.1	kfl00084_0170_v1.1, kfl00204_0150_v1.1, kfl00376_0050_v1.1, kfl00935_0100_v1.1, kfl01115_0040_v1.1, kfl01642_0030_v1.1	Pp1s113_128V6.1, Pp1s26_164V6.1, Pp1s302_38V6.1, Pp1s412_14V6.1, Pp1s81_16V6.1	Smo105934|PACid_15418726, Smo118249|PACid_15406935, Smo118611|PACid_15410034, Smo123421|PACid_15423299, Smo230073|PACid_15410894, Smo236128|PACid_15406676, Smo26188|PACid_15422039, Smo271835|PACid_15403813, Smo35487|PACid_15406376, Smo402999|PACid_15408193, Smo404034|PACid_15406997, Smo404385|PACid_15409518, Smo410984|PACid_15409601, Smo419455|PACid_15409681, Smo422821|PACid_15421619, Smo422825|P…	MA_10097924g0010, MA_10211971g0010, MA_10216549g0010, MA_10292331g0010, MA_10327089g0010, MA_10429511g0010, MA_10432641g0010, MA_10432704g0010, MA_10433421g0010, MA_10433458g0020, MA_10434201g0010, MA_10435621g0020, MA_10484g0010, MA_132199g0010, MA_133779g0010, MA_133864g0010, MA_152803g0010, MA_18060g0010, MA_189802g0010, MA_19953g0020, MA_3099234g0010, MA_35206g0010, MA_35351g0010, MA_3737553g…	LOC_Os01g12150, LOC_Os01g62260, LOC_Os03g13070, LOC_Os03g14030, LOC_Os03g14050, LOC_Os03g45960, LOC_Os03g46060, LOC_Os03g46070, LOC_Os04g59370, LOC_Os06g47600, LOC_Os06g50240, LOC_Os07g23470, LOC_Os07g23730, LOC_Os08g29320, LOC_Os08g40600, LOC_Os08g43510, LOC_Os09g32280, LOC_Os09g36560, LOC_Os09g36580, LOC_Os10g05600, LOC_Os10g05660, LOC_Os10g27280, LOC_Os11g47944, LOC_Os12g43380, LOC_Os12g43390,…	At1g18250, At1g19320, At1g20030, At1g73620, At1g75030, At1g75040, At1g75050, At1g75800, At1g77700, At2g17860, At2g24810, At2g28790, At4g11650, At4g24180, At4g36000, At4g36010, At4g38660, At4g38670, At5g02140, At5g24620, At5g40020
OG0000051	slr0559		Popu|evm.model.contig_3514.1, Popu|evm.model.contig_448.19, Popu|evm.model.contig_4572.1			Pp1s253_26V6.1, Pp1s56_31V6.1	Smo166047|PACid_15413371, Smo92810|PACid_15421288	MA_10128576g0010, MA_101552g0010, MA_10355055g0010, MA_10361362g0010, MA_10426337g0010, MA_10426811g0010, MA_10427025g0010, MA_10428186g0010, MA_10428186g0020, MA_10428521g0010, MA_10429132g0010, MA_10429302g0010, MA_10430853g0010, MA_10432703g0010, MA_10432703g0020, MA_10434458g0010, MA_10434521g0010, MA_10434982g0020, MA_110963g0010, MA_128033g0010, MA_141267g0010, MA_160730g0010, MA_16378g0010…	LOC_Os02g02540, LOC_Os02g54640, LOC_Os04g49570, LOC_Os06g06130, LOC_Os06g08880, LOC_Os06g08890, LOC_Os06g08900, LOC_Os06g08910, LOC_Os06g08930, LOC_Os06g09050, LOC_Os06g09090, LOC_Os06g09120, LOC_Os06g09130, LOC_Os06g13730, LOC_Os06g46670, LOC_Os07g01310, LOC_Os07g33790, LOC_Os09g25960, LOC_Os09g25980, LOC_Os09g25990, LOC_Os09g26000, LOC_Os09g26144, LOC_Os09g26160	At1g05200, At1g42540, At2g17260, At2g24710, At2g24720, At2g29100, At2g29110, At2g29120, At2g32390, At2g32400, At3g04110, At3g07520, At3g51480, At4g31710, At4g35290, At5g11180, At5g11210, At5g27100, At5g48400, At5g48410
OG0000052			Popu|evm.model.contig_2142.1, Popu|evm.model.contig_2493.3, Popu|evm.model.contig_3421.1, Popu|evm.model.contig_435.19, Popu|evm.model.contig_4406.7, Popu|evm.model.contig_491.7, Popu|evm.model.contig_776.1	Cre01.g066917.t1.1, Cre02.g110750.t1.2, Cre03.g156900.t1.2, Cre04.g232104.t1.1, Cre06.g272650.t1.2, Cre06.g278213.t1.1, Cre06.g283050.t1.2, Cre06.g283950.t1.2, Cre06.g284200.t1.2, Cre06.g284250.t1.2, Cre06.g285250.t1.2, Cre07.g344950.t1.2, Cre10.g425900.t1.2, Cre10.g452050.t1.2, Cre10.g454734.t2.1, Cre11.g467573.t1.1, Cre12.g508750.t1.2, Cre12.g548400.t1.2, Cre12.g548950.t1.2, Cre16.g673650.t1.1,…	kfl00009_0500_v1.1, kfl00009_0510_v1.1, kfl00023_0070_v1.1, kfl00098_0080_v1.1, kfl00098_0090_v1.1, kfl00100_0170_v1.1, kfl00104_0350_v1.1, kfl00104_0370_v1.1, kfl00120_0160_v1.1, kfl00214_0160_v1.1, kfl00422_0020_v1.1, kfl00517_0030_v1.1, kfl00517_0040_v1.1, kfl00560_0090_v1.1, kfl00564_0030_v1.1, kfl00809_0010_v1.1, kfl01434_0010_v1.1	Pp1s12_390V6.1, Pp1s13_200V6.1, Pp1s158_109V6.1, Pp1s161_32V6.1, Pp1s177_13V6.1, Pp1s182_81V6.1, Pp1s186_25V6.2, Pp1s186_26V6.2, Pp1s197_123V6.1, Pp1s19_13V6.1, Pp1s1_21V6.1, Pp1s1_625V6.1, Pp1s1_629V6.1, Pp1s214_86V6.1, Pp1s214_87V6.1, Pp1s215_109V6.3, Pp1s23_96V6.1, Pp1s241_66V6.1, Pp1s247_7V6.1, Pp1s252_28V6.1, Pp1s254_3V6.1, Pp1s256_10V6.1, Pp1s27_97V6.1, Pp1s284_6V6.1, Pp1s32_1V6.1, Pp1s330_…	Smo104804|PACid_15415004, Smo160411|PACid_15421008, Smo228506|PACid_15408309, Smo270427|PACid_15420258, Smo403333|PACid_15406423, Smo407444|PACid_15418998, Smo423144|PACid_15419354, Smo444370|PACid_15416011, Smo446130|PACid_15420173, Smo75552|PACid_15413623	MA_10431300g0010, MA_10431300g0020, MA_10431493g0010, MA_131587g0010, MA_176279g0010, MA_18273g0010, MA_267089g0010, MA_65346g0010, MA_815900g0010, MA_97315g0010	LOC_Os01g41710, LOC_Os01g52240, LOC_Os02g10390, LOC_Os02g52650, LOC_Os03g39610, LOC_Os06g21590, LOC_Os07g37550, LOC_Os07g38960, LOC_Os08g33820, LOC_Os09g12540, LOC_Os09g17740, LOC_Os09g26810, LOC_Os11g13890	At1g19150, At1g29910, At1g29920, At1g29930, At1g45474, At1g61520, At1g76570, At2g05070, At2g05100, At2g34420, At2g34430, At3g27690, At3g47470, At3g54890, At3g61470, At4g10340, At5g28450, At5g54270
OG0000053						Pp1s112_185V6.1, Pp1s160_110V6.1, Pp1s180_50V6.1, Pp1s194_112V6.1, Pp1s315_62V6.1, Pp1s88_8V6.1	Smo101095|PACid_15422538, Smo104776|PACid_15414428, Smo109677|PACid_15405823, Smo126695|PACid_15411591, Smo134757|PACid_15413620, Smo138704|PACid_15402745, Smo14347|PACid_15410618, Smo17109|PACid_15417726, Smo17154|PACid_15417806, Smo17623|PACid_15421442, Smo24639|PACid_15420031, Smo25489|PACid_15421415, Smo25647|PACid_15422865, Smo27438|PACid_15404847, Smo27555|PACid_15405704, Smo27643|PACid_154…	MA_10235107g0010, MA_10348777g0010, MA_10348777g0020, MA_103711g0020, MA_10426231g0030, MA_10426231g0040, MA_10426598g0010, MA_10426598g0020, MA_10427360g0030, MA_10429842g0010, MA_10430946g0010, MA_10433174g0010, MA_10433215g0010, MA_10433215g0020, MA_10434385g0010, MA_10435726g0010, MA_10435726g0020, MA_10435726g0030, MA_10436602g0020, MA_10436840g0020, MA_11330g0010, MA_120873g0010, MA_139996g…	LOC_Os01g02310, LOC_Os01g06240, LOC_Os01g12290, LOC_Os01g12400, LOC_Os01g12410, LOC_Os01g12420, LOC_Os01g12430, LOC_Os01g40499, LOC_Os01g45520, LOC_Os01g65010, LOC_Os01g65030, LOC_Os01g65060, LOC_Os01g66610, LOC_Os01g66640, LOC_Os01g66680, LOC_Os03g12150, LOC_Os04g01310, LOC_Os04g01320, LOC_Os04g28780, LOC_Os04g34250, LOC_Os04g34270, LOC_Os04g34290, LOC_Os04g34320, LOC_Os04g34330, LOC_Os04g34360,…	At2g19130, At4g00340, At5g24080
OG0000054		Cpa|evm.model.tig00000123.11, Cpa|evm.model.tig00000203.27, Cpa|evm.model.tig00000241.39, Cpa|evm.model.tig00000262.5, Cpa|evm.model.tig00000269.11, Cpa|evm.model.tig00000381.11, Cpa|evm.model.tig00000381.14, Cpa|evm.model.tig00000396.46, Cpa|evm.model.tig00000523.33, Cpa|evm.model.tig00000526.1, Cpa|evm.model.tig00000743.9, Cpa|evm.model.tig00000836.6, Cpa|evm.model.tig00000849.44, Cpa|evm.model…	Popu|evm.model.contig_2059.6, Popu|evm.model.contig_2255.2, Popu|evm.model.contig_3435.2	Cre02.g104800.t1.1, Cre03.g197050.t1.2, Cre06.g265000.t1.2, Cre16.g661450.t1.2	kfl00026_0440_v1.1, kfl00053_0050_v1.1, kfl00240_g18_v1.1, kfl00417_0090_v1.1, kfl00509_0020_v1.1, kfl00833_0020_v1.1, kfl00940_0030_v1.1, kfl01002_0020_v1.1, kfl01513_0010_v1.1, kfl01513_g2_v1.1	Pp1s12_93V6.1, Pp1s156_75V6.1, Pp1s164_20V6.1, Pp1s16_208V6.1, Pp1s1963_1V6.1, Pp1s26_96V6.2, Pp1s275_13V6.1, Pp1s35_164V6.1, Pp1s3_367V6.2, Pp1s3_368V6.1, Pp1s3_594V6.1, Pp1s410_38V6.1, Pp1s540_5V6.1, Pp1s568_8V6.1, Pp1s96_114V6.1, Pp1s9_383V6.1	Smo103546|PACid_15409822, Smo171192|PACid_15406716, Smo176603|PACid_15402605, Smo269004|PACid_15414065, Smo438193|PACid_15419016, Smo78992|PACid_15403087	MA_10294952g0020, MA_10304327g0010, MA_10432805g0020, MA_113838g0010, MA_125055g0020, MA_131523g0020, MA_136049g0010, MA_1527811g0010, MA_153387g0010, MA_159785g0010, MA_172878g0010, MA_17527g0010, MA_197719g0010, MA_210354g0010, MA_222556g0010, MA_24261g0010, MA_259842g0010, MA_350032g0010, MA_356208g0010, MA_3961874g0010, MA_40444g0010, MA_475294g0010, MA_53448g0010, MA_5572391g0010, MA_561217g…	LOC_Os01g64640, LOC_Os02g25910, LOC_Os02g25940, LOC_Os03g27310, LOC_Os04g34240, LOC_Os05g36280, LOC_Os05g41080, LOC_Os06g04030, LOC_Os06g06460, LOC_Os06g06480, LOC_Os06g06510, LOC_Os11g05730, LOC_Os12g22650, LOC_Os12g22680	At1g01370, At1g09200, At1g13370, At1g19890, At1g75600, At3g27360, At4g40030, At4g40040, At5g10390, At5g10400, At5g10980, At5g12910, At5g65350, At5g65360
OG0000055	sll1388, sll1654, slr0244, slr1101	Cpa|evm.model.tig00000411.25, Cpa|evm.model.tig00000692.35, Cpa|evm.model.tig00000836.17, Cpa|evm.model.tig00000842.5, Cpa|evm.model.tig00020675.15, Cpa|evm.model.tig00020685.52	Popu|evm.model.contig_2037.2, Popu|evm.model.contig_699.1	Cre07.g356850.t1.1	kfl00016_0140_v1.1, kfl00027_0220_v1.1, kfl00027_0230_v1.1, kfl00045_0370_v1.1, kfl00096_0270_v1.1, kfl00098_0280_v1.1, kfl00134_0100_v1.1, kfl00161_0200_v1.1, kfl00170_0170_v1.1, kfl00170_0190_v1.1, kfl00170_0200_v1.1, kfl00170_0210_v1.1, kfl00170_0220_v1.1, kfl00170_0230_v1.1, kfl00170_0240_v1.1, kfl00170_0250_v1.1, kfl00275_0010_v1.1, kfl00349_0040_v1.1, kfl00454_0110_v1.1, kfl00534_0090_v1.1,…	Pp1s176_135V6.1, Pp1s176_137V6.1, Pp1s1_365V6.1, Pp1s336_51V6.2, Pp1s400_12V6.3, Pp1s62_204V6.1, Pp1s82_99V6.1	Smo123808|PACid_15403984, Smo17754|PACid_15422319, Smo19804|PACid_15406529, Smo267677|PACid_15412861, Smo271357|PACid_15422403, Smo412437|PACid_15411558, Smo425344|PACid_15404292, Smo425355|PACid_15404324, Smo69126|PACid_15414996, Smo74840|PACid_15412945, Smo79236|PACid_15422820	MA_100052g0010, MA_10250029g0010, MA_10303844g0010, MA_10394417g0010, MA_10426703g0010, MA_10426703g0020, MA_10427390g0020, MA_10430510g0020, MA_10431018g0010, MA_10434855g0010, MA_10435390g0010, MA_10436989g0010, MA_10437265g0010, MA_10437265g0020, MA_10838g0010, MA_108930g0010, MA_111185g0010, MA_114091g0010, MA_12540g0010, MA_134948g0010, MA_139433g0010, MA_14234g0010, MA_14296g0010, MA_179316…	LOC_Os01g07590, LOC_Os01g19820, LOC_Os01g32780, LOC_Os01g63010, LOC_Os02g52314, LOC_Os02g53320, LOC_Os03g19270, LOC_Os03g22390, LOC_Os03g53900, LOC_Os05g06500, LOC_Os05g07810, LOC_Os05g12710, LOC_Os05g28740, LOC_Os05g37970, LOC_Os07g47620, LOC_Os10g29900, LOC_Os10g30150, LOC_Os12g36630, LOC_Os12g36640	At1g09740, At1g68300, At2g47710, At3g03270, At3g11930, At3g17020, At3g25930, At3g53990, At3g58450, At3g62550, At5g49050
OG0000056		Cpa|evm.model.tig00000093.6, Cpa|evm.model.tig00001234.10, Cpa|evm.model.tig00001234.11, Cpa|evm.model.tig00001339.19, Cpa|evm.model.tig00001600.13, Cpa|evm.model.tig00020554.45, Cpa|evm.model.tig00020812.7, Cpa|evm.model.tig00020848.17	Popu|evm.model.contig_2059.9, Popu|evm.model.contig_2085.19, Popu|evm.model.contig_2100.2, Popu|evm.model.contig_2113.5, Popu|evm.model.contig_2255.4, Popu|evm.model.contig_3384.10, Popu|evm.model.contig_3390.3, Popu|evm.model.contig_4543.1, Popu|evm.model.contig_468.2, Popu|evm.model.contig_504.12	Cre01.g010000.t1.2, Cre01.g052800.t1.1, Cre02.g107000.t1.1, Cre02.g111500.t1.1, Cre02.g111500.t2.1, Cre03.g169500.t1.2, Cre03.g200200.t1.1, Cre06.g271100.t1.1, Cre08.g385050.t1.1, Cre09.g395695.t1.1, Cre09.g414650.t1.1, Cre12.g494500.t1.2, Cre12.g508900.t1.2, Cre12.g509000.t1.1, Cre12.g551250.t1.2, Cre13.g607300.t1.2, Cre16.g661100.t1.2, Cre17.g745447.t1.1	kfl00099_0050_v1.1, kfl00159_0010_v1.1, kfl00292_0030_v1.1, kfl00446_0080_v1.1, kfl00616_0040_v1.1, kfl00702_0125_v1.1, kfl00753_0010_v1.1, kfl00948_0020_v1.1	Pp1s119_66V6.1, Pp1s121_167V6.1, Pp1s138_117V6.1, Pp1s149_39V6.3, Pp1s173_136V6.1, Pp1s207_63V6.1, Pp1s28_184V6.2, Pp1s45_169V6.1, Pp1s479_13V6.2, Pp1s59_325V6.1, Pp1s80_71V6.2, Pp1s87_157V6.1	Smo104835|PACid_15415067, Smo105143|PACid_15412635, Smo13179|PACid_15406126, Smo233240|PACid_15421009, Smo443152|PACid_15411497, Smo443358|PACid_15413035, Smo74687|PACid_15411530, Smo75282|PACid_15411391, Smo82767|PACid_15413609, Smo97841|PACid_15413872, Smo99910|PACid_15420313	MA_10427605g0010, MA_10428223g0010, MA_10429927g0010, MA_10432224g0010, MA_10432928g0010, MA_10436593g0010, MA_10437018g0010, MA_10437020g0010, MA_117156g0010, MA_2308g0010, MA_3653g0010, MA_42176g0010, MA_63342g0010, MA_7745471g0010, MA_91728g0010, MA_91773g0010, MA_96527g0010	LOC_Os01g43910, LOC_Os01g45620, LOC_Os01g47530, LOC_Os02g04230, LOC_Os02g05480, LOC_Os02g47220, LOC_Os03g17700, LOC_Os03g63020, LOC_Os05g05160, LOC_Os05g49140, LOC_Os05g50120, LOC_Os06g02550, LOC_Os06g02555, LOC_Os06g06090, LOC_Os06g22820, LOC_Os06g26340, LOC_Os06g48590, LOC_Os06g49430, LOC_Os08g06060, LOC_Os10g38950, LOC_Os11g17080	At1g01560, At1g07880, At1g10210, At1g18150, At1g53510, At1g59580, At1g73670, At2g01450, At2g18170, At2g42880, At2g43790, At2g46070, At3g14720, At3g18040, At3g45640, At3g59790, At4g01370, At4g11330, At4g13020, At4g19110, At4g28980, At4g36450, At5g19010, At5g45430
OG0000057						Pp1s141_131V6.1, Pp1s168_29V6.1, Pp1s168_54V6.1, Pp1s26_126V6.1, Pp1s309_38V6.2, Pp1s309_41V6.1, Pp1s4_32V6.1, Pp1s4_43V6.1, Pp1s5_240V6.1, Pp1s74_19V6.1	Smo110418|PACid_15407296, Smo115266|PACid_15420615, Smo118035|PACid_15405399, Smo119243|PACid_15409951, Smo140273|PACid_15405225, Smo232041|PACid_15416598, Smo233454|PACid_15422594, Smo267868|PACid_15414436, Smo413363|PACid_15413825, Smo422922|PACid_15422425, Smo56616|PACid_15402688, Smo97913|PACid_15414569, Smo98543|PACid_15414486, Smo98674|PACid_15415288	MA_10083496g0010, MA_10168001g0010, MA_10181547g0010, MA_10251013g0010, MA_10271867g0010, MA_103594g0010, MA_10428415g0010, MA_10429607g0010, MA_10429607g0020, MA_10429722g0010, MA_10430695g0010, MA_10430703g0010, MA_10432086g0010, MA_10432086g0020, MA_10433908g0010, MA_10434153g0020, MA_11177g0010, MA_11511g0010, MA_120431g0010, MA_12969g0010, MA_142687g0010, MA_144503g0010, MA_146337g0020, MA_1…	LOC_Os02g03550, LOC_Os02g46910, LOC_Os02g57770, LOC_Os03g01800, LOC_Os03g13570, LOC_Os03g63760, LOC_Os04g51460, LOC_Os04g51520, LOC_Os06g48160, LOC_Os06g48180, LOC_Os06g48200, LOC_Os07g29750, LOC_Os09g23220, LOC_Os10g02770, LOC_Os10g39840, LOC_Os10g42670, LOC_Os11g33270	At1g10550, At1g14720, At1g32170, At1g65310, At2g01850, At2g06850, At2g18800, At2g36870, At3g23730, At3g44990, At4g03210, At4g14130, At4g18990, At4g25810, At4g25820, At4g28850, At4g30270, At4g30280, At4g30290, At4g37800, At5g13870, At5g48070, At5g57530, At5g57540, At5g57550, At5g57560, At5g65730
OG0000058		Cpa|evm.model.tig00000204.104			kfl00005_0130_v1.1, kfl00005_0200_v1.1, kfl00005_0240_v1.1, kfl00043_0050_v1.1, kfl00076_0260_v1.1, kfl00207_0010_v1.1, kfl00276_0180_v1.1, kfl00281_0090_v1.1, kfl00311_0040_v1.1, kfl00311_0050_v1.1, kfl00311_0060_v1.1, kfl00485_0050_v1.1, kfl00514_0040_v1.1, kfl00520_0010_v1.1, kfl00539_0030_v1.1, kfl00733_0040_v1.1, kfl00817_0030_v1.1	Pp1s139_90V6.1, Pp1s13_309V6.1, Pp1s149_106V6.1, Pp1s175_105V6.1, Pp1s18_345V6.1, Pp1s21_157V6.1, Pp1s235_114V6.1, Pp1s244_27V6.2, Pp1s264_13V6.1, Pp1s267_90V6.1, Pp1s32_319V6.1, Pp1s49_14V6.1, Pp1s54_23V6.1, Pp1s69_6V6.1, Pp1s76_92V6.1, Pp1s81_41V6.1, Pp1s9_64V6.1	Smo13924|PACid_15412195, Smo145918|PACid_15402719, Smo153168|PACid_15420503, Smo176397|PACid_15422813, Smo429568|PACid_15417711, Smo438852|PACid_15401913, Smo444390|PACid_15416056, Smo68628|PACid_15415894, Smo90825|PACid_15415634	MA_10279188g0010, MA_10426030g0030, MA_10427125g0010, MA_10427125g0020, MA_10432080g0010, MA_10432733g0020, MA_10434478g0010, MA_10434687g0010, MA_10435854g0010, MA_10436782g0010, MA_105321g0010, MA_15696g0010, MA_162469g0010, MA_17053g0010, MA_170647g0010, MA_172878g0020, MA_178678g0020, MA_18275g0010, MA_390290g0010, MA_461914g0010, MA_48745g0010, MA_54077g0010, MA_601781g0010, MA_73800g0010, M…	LOC_Os02g06930, LOC_Os02g13850, LOC_Os02g42620, LOC_Os02g48080, LOC_Os03g15770, LOC_Os04g22470, LOC_Os04g52590, LOC_Os04g52600, LOC_Os04g52606, LOC_Os04g52614, LOC_Os04g52630, LOC_Os04g52640, LOC_Os04g52840, LOC_Os04g58250, LOC_Os05g16430, LOC_Os05g16740, LOC_Os05g16824, LOC_Os05g16930, LOC_Os05g17604, LOC_Os05g17810, LOC_Os06g07130, LOC_Os06g30130, LOC_Os06g46330, LOC_Os08g10070, LOC_Os08g10150,…	At1g07650, At1g16670, At1g29720, At1g29750, At1g53420, At1g53430, At1g53440, At1g56120, At1g56130, At1g56140, At1g56145, At3g09010
OG0000059		Cpa|evm.model.tig00000654.8, Cpa|evm.model.tig00000796.12, Cpa|evm.model.tig00020510.19, Cpa|evm.model.tig00021293.34	Popu|evm.model.contig_4575.1		kfl00022_0480_v1.1, kfl00022_0490_v1.1, kfl00630_0020_v1.1	Pp1s204_27V6.1, Pp1s327_35V6.1, Pp1s47_20V6.1, Pp1s72_289V6.1	Smo109905|PACid_15407906, Smo24064|PACid_15415576, Smo24414|PACid_15418443, Smo403920|PACid_15411120, Smo406384|PACid_15415444, Smo439767|PACid_15403975, Smo65922|PACid_15409377, Smo67910|PACid_15415248, Smo75845|PACid_15415892	MA_10002583g0010, MA_10259819g0010, MA_10295875g0010, MA_10425814g0010, MA_10428846g0020, MA_10432754g0020, MA_10432902g0010, MA_10433097g0010, MA_10434358g0010, MA_10435381g0020, MA_10436356g0010, MA_109375g0010, MA_113024g0010, MA_122091g0010, MA_125125g0010, MA_128083g0020, MA_13253g0010, MA_134669g0010, MA_170055g0010, MA_182944g0010, MA_18599g0030, MA_25646g0010, MA_303352g0010, MA_309951g00…	LOC_Os01g50480, LOC_Os01g50610, LOC_Os02g48770, LOC_Os04g56950, LOC_Os04g57050, LOC_Os04g57070, LOC_Os04g57080, LOC_Os04g57090, LOC_Os05g01140, LOC_Os06g13310, LOC_Os06g13350, LOC_Os06g13390, LOC_Os06g13460, LOC_Os06g13470, LOC_Os06g13490, LOC_Os06g13520, LOC_Os06g13530, LOC_Os06g13550, LOC_Os06g13560, LOC_Os06g20630, LOC_Os06g20770, LOC_Os06g20790, LOC_Os06g20920, LOC_Os06g20960, LOC_Os06g21020,…	At1g15125, At1g19640, At1g66690, At1g66700, At1g66720, At1g68040, At2g14060, At3g11480, At3g21950, At3g44840, At3g44860, At3g44870, At4g26420, At4g26460, At4g36470, At5g04370, At5g04380, At5g37970, At5g37990, At5g38020, At5g38100, At5g38780, At5g55250, At5g56300, At5g66430
OG0000060		Cpa|evm.model.tig00000025.10, Cpa|evm.model.tig00000025.9, Cpa|evm.model.tig00020629.142		Cre06.g271800.t1.2, Cre06.g271800.t2.1, Cre06.g275000.t1.1, Cre07.g340700.t1.1, Cre07.g340700.t2.1, Cre10.g421650.t1.2	kfl00068_0150_v1.1, kfl00134_0230_v1.1, kfl00368_0150_v1.1	Pp1s127_127V6.1, Pp1s240_24V6.1, Pp1s245_35V6.1, Pp1s307_21V6.1, Pp1s39_291V6.1, Pp1s54_64V6.1	Smo100947|PACid_15404004, Smo112647|PACid_15414939, Smo146597|PACid_15402778, Smo15635|PACid_15415786, Smo25849|PACid_15402186, Smo36361|PACid_15408455, Smo36370|PACid_15408481, Smo412592|PACid_15412453, Smo412901|PACid_15415331, Smo423460|PACid_15421582, Smo437420|PACid_15418173, Smo48541|PACid_15422932, Smo67873|PACid_15414684, Smo68079|PACid_15411422, Smo78482|PACid_15421533, Smo8828|PACid_154…	MA_10064529g0010, MA_101378g0010, MA_10429987g0020, MA_10431590g0010, MA_10657g0010, MA_107522g0010, MA_1083g0010, MA_111938g0010, MA_118539g0010, MA_165733g0010, MA_17102g0010, MA_17777g0010, MA_178397g0010, MA_180040g0010, MA_18013g0010, MA_180850g0010, MA_181386g0010, MA_185837g0010, MA_188016g0010, MA_194437g0010, MA_195847g0010, MA_199290g0010, MA_203675g0010, MA_2249g0010, MA_275250g0010, M…	LOC_Os01g12130, LOC_Os01g36070, LOC_Os01g40960, LOC_Os01g42090, LOC_Os01g42110, LOC_Os01g50460, LOC_Os01g65880, LOC_Os02g19820, LOC_Os02g30910, LOC_Os03g22200, LOC_Os03g22590, LOC_Os05g12320, LOC_Os05g35140, LOC_Os05g51090, LOC_Os08g42350, LOC_Os09g08030, LOC_Os09g08270, LOC_Os09g08440, LOC_Os11g31190, LOC_Os12g07860, LOC_Os12g29220	At1g21460, At1g66770, At2g39060, At3g14770, At3g16690, At3g28007, At3g48740, At4g10850, At4g15920, At4g25010, At5g13170, At5g23660, At5g40260, At5g50790, At5g50800, At5g53190, At5g62850
OG0000061			Popu|evm.model.contig_3423.9	Cre09.g397253.t1.1, Cre11.g476600.t1.2	kfl00004_0500_v1.1, kfl00307_0010_v1.1, kfl00983_0010_v1.1, kfl01034_0020_v1.1	Pp1s128_133V6.1		MA_10144220g0010, MA_10427412g0010, MA_10428737g0010, MA_10428737g0020, MA_10430302g0010, MA_10430302g0020, MA_132990g0010, MA_156823g0010, MA_162773g0010, MA_176425g0010, MA_186285g0010, MA_197101g0010, MA_2136209g0010, MA_228933g0010, MA_260168g0010, MA_26891g0010, MA_4996228g0010, MA_5215129g0010, MA_53622g0010, MA_5468901g0010, MA_613919g0010, MA_8334627g0010, MA_8516716g0010, MA_8724228g0010…	LOC_Os01g31280, LOC_Os01g42990, LOC_Os02g14090, LOC_Os02g23960, LOC_Os04g28450, LOC_Os05g28490, LOC_Os05g48440, LOC_Os05g48480, LOC_Os06g33790, LOC_Os06g35560, LOC_Os06g35590, LOC_Os06g35630, LOC_Os06g35650, LOC_Os06g35660, LOC_Os06g35700, LOC_Os07g46740, LOC_Os08g06170, LOC_Os08g06180, LOC_Os08g06190, LOC_Os08g25490, LOC_Os08g41350, LOC_Os10g21690, LOC_Os11g30310	At1g01980, At1g11770, At1g26380, At1g26390, At1g26400, At1g26410, At1g26420, At1g30700, At1g30710, At1g30720, At1g30730, At1g30740, At1g30760, At1g34575, At2g34790, At2g34810, At4g20800, At4g20820, At4g20830, At4g20840, At4g20860, At5g44360, At5g44380, At5g44390, At5g44400, At5g44410, At5g44440
OG0000062				Cre08.g360550.t1.1	kfl00002_0590_v1.1, kfl00131_0085_v1.1	Pp1s206_49V6.1, Pp1s77_246V6.1, Pp1s9258_1V6.1	Smo105894|PACid_15418074, Smo165365|PACid_15412743, Smo230356|PACid_15413166, Smo231207|PACid_15415185, Smo404075|PACid_15407082, Smo404333|PACid_15409398, Smo438115|PACid_15418798, Smo78002|PACid_15418410, Smo78404|PACid_15421352, Smo80214|PACid_15403685, Smo95740|PACid_15407038	MA_10191230g0010, MA_10427033g0010, MA_10428927g0010, MA_10428927g0020, MA_10430789g0010, MA_10432715g0010, MA_10432961g0010, MA_10433807g0010, MA_10434084g0010, MA_10434090g0010, MA_10434864g0010, MA_10435226g0010, MA_11289g0010, MA_115430g0010, MA_118833g0010, MA_122769g0010, MA_132857g0010, MA_136989g0010, MA_14240g0010, MA_14717g0010, MA_170004g0010, MA_185257g0010, MA_192464g0010, MA_192698g…	LOC_Os01g27700, LOC_Os01g44330, LOC_Os01g61160, LOC_Os01g62480, LOC_Os01g62490, LOC_Os01g62600, LOC_Os01g63190, LOC_Os01g63200, LOC_Os02g51440, LOC_Os03g16610, LOC_Os03g18640, LOC_Os05g38390, LOC_Os05g38410, LOC_Os05g38420, LOC_Os07g01110, LOC_Os10g20610, LOC_Os10g30140, LOC_Os11g01730, LOC_Os11g16260, LOC_Os11g42200, LOC_Os11g42220, LOC_Os11g47390, LOC_Os11g48060, LOC_Os12g01730, LOC_Os12g15680,…	At1g18140, At2g29130, At2g30210, At2g38080, At2g40370, At2g46570, At3g09220, At5g01040, At5g01050, At5g01190, At5g03260, At5g05390, At5g07130, At5g09360, At5g48100, At5g58910, At5g60020
OG0000063	slr0897			Cre06.g270500.t1.1, Cre17.g730550.t1.2, Cre17.g730600.t1.1	kfl00013_0350_v1.1, kfl00013_0360_v1.1, kfl00019_0490_v1.1, kfl00658_0030_v1.1, kfl00789_0070_v1.1, kfl00836_0110_v1.1, kfl01543_0010_v1.1	Pp1s100_137V6.1, Pp1s100_139V6.1, Pp1s100_161V6.1, Pp1s149_10V6.1, Pp1s157_35V6.1, Pp1s15_429V6.1, Pp1s170_4V6.1, Pp1s176_127V6.1, Pp1s190_6V6.1, Pp1s19_105V6.1, Pp1s20_387V6.1, Pp1s308_21V6.1, Pp1s35_333V6.1, Pp1s376_19V6.1, Pp1s37_355V6.1, Pp1s53_97V6.1, Pp1s60_116V6.1, Pp1s64_152V6.1, Pp1s80_46V6.1, Pp1s87_194V6.1	Smo109529|PACid_15404892, Smo117027|PACid_15402465, Smo144066|PACid_15415509, Smo234337|PACid_15402364, Smo234652|PACid_15404650, Smo266522|PACid_15409004, Smo266914|PACid_15412088, Smo415162|PACid_15418045, Smo75214|PACid_15411249, Smo77612|PACid_15420098, Smo85183|PACid_15417783, Smo99802|PACid_15419508	MA_102312g0010, MA_10241783g0010, MA_10349916g0010, MA_10430095g0010, MA_10430521g0010, MA_10431918g0010, MA_10437098g0010, MA_107238g0010, MA_127108g0010, MA_128094g0010, MA_132273g0020, MA_13829g0010, MA_140507g0010, MA_14604g0010, MA_16152g0010, MA_182379g0010, MA_19509g0020, MA_20530g0010, MA_216572g0010, MA_350239g0010, MA_42717g0010, MA_480961g0010, MA_5355g0010, MA_54112g0010, MA_62382g001…	LOC_Os01g12030, LOC_Os01g12070, LOC_Os01g21070, LOC_Os02g03120, LOC_Os02g05744, LOC_Os02g50040, LOC_Os02g50490, LOC_Os02g53820, LOC_Os03g21210, LOC_Os03g52630, LOC_Os04g36610, LOC_Os04g41970, LOC_Os04g57860, LOC_Os05g03840, LOC_Os05g12150, LOC_Os06g13830, LOC_Os06g14540, LOC_Os06g50140, LOC_Os08g02220, LOC_Os08g29770, LOC_Os08g32940, LOC_Os09g23084, LOC_Os09g36060, LOC_Os09g36350	At1g02800, At1g19940, At1g22880, At1g23210, At1g48930, At1g64390, At1g65610, At1g70710, At1g71380, At1g75680, At2g32990, At2g44540, At2g44550, At2g44560, At2g44570, At3g43860, At4g02290, At4g09740, At4g11050, At4g23560, At4g24260, At4g38990, At4g39000, At4g39010, At5g49720
OG0000064		Cpa|evm.model.tig00000194.23, Cpa|evm.model.tig00020710.12		Cre01.g009575.t1.1, Cre01.g009650.t1.2, Cre01.g023100.t1.1, Cre02.g100100.t1.1, Cre03.g144424.t1.1, Cre03.g209953.t1.1, Cre03.g209953.t2.1, Cre08.g383000.t1.1, Cre08.g383000.t2.1, Cre08.g385350.t1.1, Cre10.g441300.t1.1, Cre13.g602750.t1.2, Cre16.g667900.t1.1, Cre17.g729600.t1.1, Cre19.g750947.t1.1	kfl00124_0020_v1.1, kfl00124_0025_v1.1, kfl00280_0010_v1.1, kfl00326_g9_v1.1, kfl00657_0020_v1.1	Pp1s100_113V6.1, Pp1s131_131V6.1, Pp1s131_139V6.1, Pp1s14_439V6.1, Pp1s17_137V6.1, Pp1s261_59V6.1, Pp1s294_22V6.1, Pp1s32_65V6.1, Pp1s66_255V6.1, Pp1s66_282V6.1, Pp1s70_17V6.1, Pp1s72_220V6.1, Pp1s83_93V6.1	Smo129793|PACid_15421014, Smo17086|PACid_15417136, Smo17087|PACid_15417138, Smo404737|PACid_15412500, Smo410039|PACid_15402541, Smo411646|PACid_15410181, Smo419668|PACid_15411293, Smo48904|PACid_15403615, Smo78076|PACid_15418570, Smo85823|PACid_15422886, Smo96572|PACid_15408555, Smo98831|PACid_15416647	MA_100701g0010, MA_101798g0010, MA_10434312g0010, MA_10435370g0010, MA_121578g0010, MA_130948g0020, MA_133324g0010, MA_17127g0010, MA_196219g0010, MA_20162g0010, MA_2193g0020, MA_30905g0010, MA_31722g0010, MA_32193g0010, MA_639835g0010, MA_67041g0010, MA_735489g0010, MA_75070g0010, MA_753483g0010, MA_8090186g0010, MA_86195g0010, MA_8916786g0010, MA_95471g0010, MA_98095g0010	LOC_Os01g59780, LOC_Os01g67410, LOC_Os02g40070, LOC_Os02g51300, LOC_Os03g07940, LOC_Os03g12950, LOC_Os03g19900, LOC_Os03g37710, LOC_Os03g56050, LOC_Os03g60430, LOC_Os04g42570, LOC_Os04g55560, LOC_Os04g55970, LOC_Os05g03040, LOC_Os05g28800, LOC_Os05g32270, LOC_Os05g45954, LOC_Os06g05340, LOC_Os06g43220, LOC_Os06g44750, LOC_Os07g03250, LOC_Os07g13170, LOC_Os08g34360, LOC_Os11g03540, LOC_Os11g19060,…	At1g16060, At1g51190, At1g72570, At1g79700, At2g28550, At2g39250, At2g41710, At3g20840, At3g54320, At3g54990, At4g36920, At4g37750, At5g10510, At5g17430, At5g57390, At5g60120, At5g65510, At5g67180
OG0000065		Cpa|evm.model.tig00000385.21, Cpa|evm.model.tig00000403.45, Cpa|evm.model.tig00000792.65, Cpa|evm.model.tig00020848.85	Popu|evm.model.contig_2078.1, Popu|evm.model.contig_2091.1, Popu|evm.model.contig_2182.1, Popu|evm.model.contig_2212.2, Popu|evm.model.contig_2214.1, Popu|evm.model.contig_2237.1, Popu|evm.model.contig_2311.1, Popu|evm.model.contig_2449.3, Popu|evm.model.contig_2497.2, Popu|evm.model.contig_2530.1, Popu|evm.model.contig_3460.4, Popu|evm.model.contig_3584.1, Popu|evm.model.contig_3644.1, Popu|evm.…	Cre01.g045850.t1.1, Cre03.g183950.t1.2, Cre03.g186800.t1.2, Cre03.g186800.t2.1, Cre16.g673450.t1.1	kfl00006_0950_v1.1, kfl00042_0010_v1.1, kfl00048_0020_v1.1, kfl00157_0010_v1.1, kfl00187_0020_v1.1, kfl00198_0010_v1.1, kfl00198_0030_v1.1, kfl00205_0210_v1.1, kfl00239_0190_v1.1, kfl00382_0010_v1.1, kfl00392_0010_v1.1, kfl00434_0110_v1.1, kfl00434_0120_v1.1, kfl00445_0130_v1.1, kfl00535_0110_v1.1, kfl00570_0080_v1.1, kfl00763_0020_v1.1, kfl00763_0030_v1.1, kfl00915_0010_v1.1, kfl00915_0020_v1.1,…	Pp1s102_171V6.1, Pp1s118_50V6.1, Pp1s124_95V6.1, Pp1s135_87V6.1, Pp1s147_104V6.1, Pp1s176_57V6.1, Pp1s185_78V6.1, Pp1s188_124V6.1, Pp1s240_40V6.1, Pp1s319_32V6.1, Pp1s319_33V6.1, Pp1s38_396V6.1, Pp1s43_86V6.1, Pp1s440_7V6.1, Pp1s54_283V6.1, Pp1s67_262V6.1		MA_10426347g0020, MA_141511g0010, MA_144373g0010, MA_145446g0020, MA_145496g0010, MA_91742g0010, MA_9525g0010, MA_9758978g0010, MA_9817875g0010	LOC_Os04g02960, LOC_Os04g15760, LOC_Os09g03800	Atmg00240, Atmg00710, Atmg00810, Atmg00820
OG0000066		Cpa|evm.model.tig00000157.125, Cpa|evm.model.tig00000248.63, Cpa|evm.model.tig00000912.37, Cpa|evm.model.tig00001304.7, Cpa|evm.model.tig00020965.50, Cpa|evm.model.tig00021440.7			kfl00001_0360_v1.1, kfl00025_0300_v1.1, kfl00079_0040_v1.1, kfl00087_0120_v1.1, kfl00744_0030_v1.1	Pp1s219_66V6.1	Smo408106|PACid_15419479, Smo419725|PACid_15411948, Smo431071|PACid_15420003, Smo444400|PACid_15416502, Smo77318|PACid_15417797	MA_10041174g0010, MA_10083329g0010, MA_10209606g0010, MA_10227187g0010, MA_10426325g0010, MA_10427666g0020, MA_10429074g0010, MA_10430160g0010, MA_10430524g0010, MA_10433924g0010, MA_10435408g0010, MA_105619g0010, MA_113465g0010, MA_122549g0010, MA_126865g0020, MA_14049g0010, MA_140519g0010, MA_161434g0010, MA_178046g0010, MA_17909g0010, MA_187605g0020, MA_192398g0010, MA_205355g0010, MA_240965g0…	LOC_Os01g27690, LOC_Os02g51450, LOC_Os02g51460, LOC_Os04g54510, LOC_Os05g33440, LOC_Os05g33460, LOC_Os05g34160, LOC_Os06g12040, LOC_Os06g12050, LOC_Os06g12060, LOC_Os06g12070, LOC_Os06g12080, LOC_Os06g12100, LOC_Os06g12110, LOC_Os07g24090, LOC_Os08g41690, LOC_Os11g09990, LOC_Os11g10000, LOC_Os11g10040, LOC_Os11g14130, LOC_Os12g30610	At1g21150, At1g56380, At1g61960, At1g61970, At1g61980, At1g61990, At1g62010, At1g62085, At1g62110, At1g62120, At1g62150, At1g62490, At1g74120, At1g79220, At3g46950, At5g07900, At5g23930, At5g54180, At5g64950
OG0000067						Pp1s104_69V6.2, Pp1s114_204V6.1, Pp1s23_51V6.1, Pp1s252_11V6.1, Pp1s252_2V6.1, Pp1s252_5V6.1, Pp1s279_53V6.1, Pp1s360_13V6.3, Pp1s5_200V6.1, Pp1s69_107V6.1	Smo115256|PACid_15420596, Smo124022|PACid_15423164, Smo139600|PACid_15404875, Smo19502|PACid_15404192, Smo27549|PACid_15405679, Smo37613|PACid_15413698, Smo37658|PACid_15413806, Smo37680|PACid_15413906, Smo402446|PACid_15404229, Smo419561|PACid_15410520, Smo437893|PACid_15421291, Smo59042|PACid_15406936, Smo59090|PACid_15407021, Smo6013|PACid_15418533, Smo6118|PACid_15419310, Smo6122|PACid_154193…	MA_10068363g0010, MA_10068901g0010, MA_102072g0010, MA_10236378g0010, MA_10426063g0010, MA_10426515g0010, MA_10426515g0020, MA_10427702g0010, MA_10428143g0010, MA_10428143g0020, MA_10429703g0020, MA_10429923g0010, MA_10429923g0030, MA_10430216g0010, MA_10433639g0010, MA_10434995g0010, MA_10436019g0020, MA_110317g0010, MA_120399g0010, MA_122225g0010, MA_13026g0010, MA_138591g0010, MA_139540g0010, …	LOC_Os01g06250, LOC_Os03g28180, LOC_Os03g28190, LOC_Os03g59440, LOC_Os04g57130, LOC_Os07g01600, LOC_Os07g01620, LOC_Os07g01660, LOC_Os07g01680, LOC_Os07g42520, LOC_Os07g42570, LOC_Os08g28790, LOC_Os10g25870, LOC_Os10g25900, LOC_Os11g07670, LOC_Os11g07680, LOC_Os11g07690, LOC_Os11g07710, LOC_Os11g07740, LOC_Os11g07770, LOC_Os11g07830, LOC_Os11g10800, LOC_Os11g10840, LOC_Os11g10850, LOC_Os11g10870,…	At1g22900, At1g55210, At1g58170, At1g65870, At2g21100, At2g21110, At2g28670, At3g13650, At3g13660, At3g13662, At3g58090, At4g38700, At5g42500, At5g42510, At5g49040
OG0000068						Pp1s120_85V6.1, Pp1s13_299V6.1, Pp1s225_79V6.1, Pp1s225_84V6.1, Pp1s26_290V6.1, Pp1s30_305V6.1, Pp1s445_2V6.1, Pp1s518_11V6.1, Pp1s570_2V6.1, Pp1s646_1V6.1, Pp1s7_63V6.1, Pp1s85_33V6.1	Smo107439|PACid_15420715, Smo107777|PACid_15422992, Smo110185|PACid_15405216, Smo110510|PACid_15408057, Smo115333|PACid_15421218, Smo123499|PACid_15423471, Smo15238|PACid_15412716, Smo15240|PACid_15412730, Smo15242|PACid_15412734, Smo15249|PACid_15412740, Smo34430|PACid_15403303, Smo411531|PACid_15409360, Smo411673|PACid_15410256, Smo427540|PACid_15411835, Smo441488|PACid_15407871, Smo65258|PACid…	MA_10061167g0010, MA_10331604g0010, MA_10335666g0010, MA_10376648g0010, MA_10426064g0010, MA_10426084g0030, MA_10426829g0010, MA_108996g0010, MA_114950g0010, MA_13521g0010, MA_155037g0010, MA_185729g0010, MA_42044g0010, MA_437675g0010, MA_460287g0020, MA_5042g0010, MA_60155g0010, MA_75971g0010, MA_76943g0010, MA_7763761g0010, MA_884968g0010, MA_927394g0010, MA_9381437g0010, MA_9754208g0010, MA_99…	LOC_Os01g11620, LOC_Os01g11650, LOC_Os01g11660, LOC_Os01g11700, LOC_Os01g11710, LOC_Os01g11730, LOC_Os01g11740, LOC_Os01g11750, LOC_Os01g11790, LOC_Os01g22640, LOC_Os01g22660, LOC_Os01g22780, LOC_Os01g42730, LOC_Os01g46080, LOC_Os01g46090, LOC_Os01g46120, LOC_Os01g46169, LOC_Os01g46210, LOC_Os01g46220, LOC_Os03g25000, LOC_Os03g25030, LOC_Os03g25040, LOC_Os03g62740, LOC_Os05g04240, LOC_Os05g06710,…	At1g09390, At1g28570, At1g28580, At1g28590, At1g28600, At1g28610, At1g28640, At1g28650, At1g28660, At1g28670, At1g31550, At1g56670, At1g67830, At2g27360, At3g05180, At3g26430, At3g27950, At3g48460, At3g62280, At4g01130, At5g14450, At5g45910
OG0000069					kfl00012_0350_v1.1, kfl00012_0355_v1.1	Pp1s112_172V6.1, Pp1s139_18V6.1, Pp1s139_26V6.1, Pp1s139_45V6.1, Pp1s173_162V6.1, Pp1s1_550V6.1, Pp1s204_112V6.1, Pp1s206_50V6.1, Pp1s243_93V6.1, Pp1s28_242V6.1, Pp1s2_790V6.1, Pp1s355_16V6.1, Pp1s35_79V6.1, Pp1s385_14V6.1, Pp1s409_2V6.1, Pp1s45_65V6.1, Pp1s46_178V6.1, Pp1s563_1V6.2, Pp1s61_217V6.1, Pp1s67_160V6.1, Pp1s74_166V6.1, Pp1s84_82V6.1, Pp1s92_82V6.1, Pp1s92_84V6.1, Pp1s9_110V6.1	Smo115361|PACid_15421280, Smo13606|PACid_15409846, Smo13694|PACid_15410071, Smo407495|PACid_15419124, Smo412910|PACid_15415359, Smo419697|PACid_15411364, Smo421677|PACid_15417409, Smo439243|PACid_15422468, Smo81909|PACid_15412032, Smo88799|PACid_15408795, Smo92002|PACid_15415321	MA_101171g0010, MA_10205415g0010, MA_10320110g0010, MA_10332686g0010, MA_10353668g0010, MA_103716g0010, MA_10394547g0010, MA_10426822g0020, MA_10428603g0020, MA_10430145g0020, MA_10430145g0030, MA_10433252g0010, MA_10433252g0020, MA_10433764g0010, MA_10437227g0010, MA_10437227g0020, MA_10437227g0030, MA_107676g0010, MA_1164682g0010, MA_134286g0010, MA_137974g0010, MA_170547g0010, MA_185203g0010, …	LOC_Os02g12300, LOC_Os04g05050, LOC_Os05g22800, LOC_Os06g05209, LOC_Os06g05260, LOC_Os06g05272, LOC_Os06g38510, LOC_Os08g18970, LOC_Os10g31910	At1g04680, At1g11920, At1g14420, At1g30350, At1g67750, At2g02720, At3g01270, At3g07010, At3g09540, At3g24230, At3g24670, At3g27400, At3g53190, At3g54920, At4g13210, At4g13710, At4g22080, At4g22090, At4g24780, At5g04310, At5g09280, At5g15110, At5g48900, At5g55720, At5g63180
OG0000070					kfl00003_0020_v1.1, kfl00053_0080_v1.1	Pp1s108_69V6.1, Pp1s108_73V6.1, Pp1s112_43V6.1, Pp1s113_212V6.1, Pp1s114_169V6.1, Pp1s125_97V6.1, Pp1s178_117V6.1, Pp1s190_58V6.1, Pp1s197_173V6.1, Pp1s203_13V6.1, Pp1s214_65V6.1, Pp1s27_76V6.1, Pp1s30_127V6.1, Pp1s31_105V6.1, Pp1s31_204V6.1, Pp1s340_40V6.1, Pp1s431_31V6.1, Pp1s454_11V6.1, Pp1s53_256V6.2, Pp1s59_329V6.1, Pp1s5_81V6.1, Pp1s63_15V6.1, Pp1s67_83V6.1, Pp1s81_29V6.1, Pp1s93_32V6.1, Pp…	Smo11632|PACid_15403930, Smo141980|PACid_15413645, Smo156140|PACid_15406800, Smo231529|PACid_15417490, Smo424061|PACid_15421427, Smo61564|PACid_15417044, Smo74587|PACid_15410778, Smo74933|PACid_15413741, Smo81263|PACid_15406747, Smo93693|PACid_15422866	MA_10074020g0010, MA_10428359g0010, MA_10429476g0010, MA_10430653g0010, MA_10431089g0010, MA_10592g0010, MA_10592g0020, MA_107543g0010, MA_135496g0010, MA_14938g0020, MA_15614g0010, MA_16441g0010, MA_198578g0010, MA_26192g0010, MA_38486g0010, MA_42230g0010, MA_45208g0010, MA_479907g0010, MA_52004g0010, MA_5662489g0010, MA_7675g0010, MA_83456g0010, MA_842546g0010, MA_89781g0010	LOC_Os01g57230, LOC_Os02g35970, LOC_Os02g38120, LOC_Os03g10800, LOC_Os03g10880, LOC_Os03g22600, LOC_Os03g41350, LOC_Os03g43990, LOC_Os03g52880, LOC_Os03g55830, LOC_Os04g40100, LOC_Os04g54400, LOC_Os06g08550, LOC_Os07g39530, LOC_Os08g03650, LOC_Os09g25330, LOC_Os11g02610, LOC_Os11g02620, LOC_Os12g02530, LOC_Os12g02540, LOC_Os12g39380, LOC_Os12g41910	At1g03010, At1g30440, At1g67900, At2g14820, At2g23050, At2g30520, At2g47860, At3g08570, At3g08660, At3g26490, At3g44820, At3g49970, At3g50840, At4g31820, At4g37590, At5g03250, At5g10250, At5g13600, At5g48130, At5g48800, At5g64330, At5g66560, At5g67385, At5g67440
OG0000071	sll1366	Cpa|evm.model.tig00000128.11, Cpa|evm.model.tig00000144.188, Cpa|evm.model.tig00000217.25, Cpa|evm.model.tig00000350.9, Cpa|evm.model.tig00000545.10, Cpa|evm.model.tig00000691.35, Cpa|evm.model.tig00000802.67, Cpa|evm.model.tig00000863.2, Cpa|evm.model.tig00000983.26, Cpa|evm.model.tig00000989.25, Cpa|evm.model.tig00020825.19, Cpa|evm.model.tig00020848.66, Cpa|evm.model.tig00020960.24, Cpa|evm.mo…	Popu|evm.model.contig_2035b.13, Popu|evm.model.contig_2077.13, Popu|evm.model.contig_2132.9, Popu|evm.model.contig_2672.1, Popu|evm.model.contig_4438.19, Popu|evm.model.contig_4527.1, Popu|evm.model.contig_483.3	Cre03.g158550.t1.2, Cre03.g162701.t1.1, Cre03.g179300.t1.1, Cre03.g179300.t2.1, Cre08.g377200.t1.1, Cre09.g390000.t1.2, Cre12.g508150.t1.2, Cre12.g537671.t1.1, Cre16.g647602.t1.1	kfl00004_0580_v1.1, kfl00010_0280_v1.1, kfl00030_0270_v1.1, kfl00045_0020_v1.1, kfl00055_0090_v1.1, kfl00125_0020_v1.1, kfl00142_0080_v1.1, kfl00148_0270_v1.1, kfl00223_0110_v1.1, kfl00590_0040_v1.1	Pp1s123_125V6.1, Pp1s136_72V6.1, Pp1s158_37V6.1, Pp1s166_101V6.1, Pp1s223_99V6.1, Pp1s235_76V6.1, Pp1s245_50V6.1, Pp1s25_252V6.1, Pp1s291_20V6.1, Pp1s293_34V6.1, Pp1s317_10V6.1, Pp1s338_32V6.1, Pp1s33_329V6.1, Pp1s360_39V6.1, Pp1s47_44V6.1, Pp1s54_314V6.1, Pp1s65_183V6.1, Pp1s93_123V6.1	Smo102612|PACid_15407465, Smo102849|PACid_15409196, Smo110395|PACid_15406772, Smo130534|PACid_15422579, Smo155996|PACid_15410236, Smo164481|PACid_15410659, Smo177985|PACid_15407971, Smo440203|PACid_15403255, Smo440815|PACid_15407851, Smo60241|PACid_15411805, Smo84809|PACid_15420025	MA_102992g0010, MA_102992g0020, MA_104034g0010, MA_10427682g0010, MA_10429361g0010, MA_10436824g0010, MA_10437250g0010, MA_1147799g0010, MA_131092g0010, MA_137856g0010, MA_141135g0010, MA_14240g0020, MA_162474g0010, MA_23378g0020, MA_42406g0010, MA_8926002g0010	LOC_Os01g27040, LOC_Os01g65850, LOC_Os02g02050, LOC_Os02g02290, LOC_Os03g01200, LOC_Os03g51230, LOC_Os05g05230, LOC_Os05g05780, LOC_Os06g01320, LOC_Os06g08480, LOC_Os07g31450, LOC_Os07g46590, LOC_Os09g27060	At1g08060, At2g13370, At2g25170, At2g28290, At2g44980, At2g46020, At3g06010, At3g06400, At4g31900, At5g18620, At5g19310, At5g44800, At5g66750
OG0000072								MA_9113893g0010	LOC_Os01g16370, LOC_Os01g16400, LOC_Os01g70080, LOC_Os02g09790, LOC_Os02g18510, LOC_Os02g19890, LOC_Os02g27500, LOC_Os02g27540, LOC_Os02g27690, LOC_Os02g27710, LOC_Os02g57305, LOC_Os03g30910, LOC_Os03g50150, LOC_Os04g02860, LOC_Os04g21890, LOC_Os04g46300, LOC_Os05g15040, LOC_Os06g03500, LOC_Os06g05359, LOC_Os06g06380, LOC_Os06g06390, LOC_Os06g06400, LOC_Os06g17880, LOC_Os06g17900, LOC_Os06g17970,…	At1g10920, At1g50180, At1g53350, At1g58390, At1g58400, At1g58410, At1g58602, At1g58807, At1g58848, At1g59124, At1g59218, At1g59620, At1g59780, At3g07040, At3g46530, At3g46710, At3g46730, At5g35450, At5g43470, At5g48620
OG0000073					kfl00010_0070_v1.1, kfl00047_0300_v1.1, kfl00070_0280_v1.1, kfl00302_0150_v1.1, kfl00513_0110_v1.1	Pp1s150_128V6.1, Pp1s15_356V6.1, Pp1s16_277V6.1, Pp1s22_138V6.1, Pp1s266_39V6.1, Pp1s275_68V6.1, Pp1s465_28V6.1, Pp1s4_242V6.1, Pp1s64_37V6.1, Pp1s97_287V6.1	Smo104600|PACid_15413471, Smo115893|PACid_15402886, Smo123974|PACid_15404926, Smo126820|PACid_15412933, Smo126849|PACid_15412998, Smo13111|PACid_15405977, Smo133028|PACid_15405151, Smo135911|PACid_15417911, Smo136870|PACid_15420217, Smo152997|PACid_15401371, Smo165600|PACid_15414943, Smo232141|PACid_15417394, Smo23262|PACid_15414206, Smo25045|PACid_15418396, Smo33400|PACid_15422656, Smo33608|PACi…	MA_10425790g0010, MA_10427950g0010, MA_10430217g0010, MA_10430217g0020, MA_10431404g0010, MA_10433324g0010, MA_10437195g0010, MA_106573g0010, MA_119787g0010, MA_126789g0010, MA_171361g0010, MA_1734g0010, MA_185826g0020, MA_194242g0010, MA_1990g0010, MA_201543g0010, MA_301741g0010, MA_39636g0010, MA_51326g0010, MA_56269g0010, MA_62946g0010, MA_7090479g0010, MA_7233g0020, MA_7668671g0010, MA_930724…	LOC_Os01g24790, LOC_Os02g39850, LOC_Os03g08720, LOC_Os03g47860, LOC_Os04g42250, LOC_Os04g42830, LOC_Os04g56900, LOC_Os04g56910, LOC_Os05g02590, LOC_Os05g04930, LOC_Os05g22300, LOC_Os05g25150, LOC_Os06g08580, LOC_Os06g08610, LOC_Os06g08640, LOC_Os07g14080, LOC_Os07g23960, LOC_Os07g36560, LOC_Os08g10420, LOC_Os08g43040, LOC_Os09g25460, LOC_Os09g37180, LOC_Os09g37200, LOC_Os10g01660, LOC_Os10g01690,…	At1g65450, At2g19070, At3g47170, At3g48720, At5g07080, At5g41040, At5g48930, At5g57840, At5g63560
OG0000074		Cpa|evm.model.tig00000057.50		Cre01.g045000.t1.2, Cre02.g083100.t1.2, Cre06.g278158.t1.1, Cre06.g278160.t1.1, Cre06.g278166.t1.1, Cre11.g467672.t1.1, Cre12.g559750.t1.2	kfl00504_0030_v1.1, kfl00738_0020_v1.1	Pp1s173_37V6.1, Pp1s215_2V6.1, Pp1s241_56V6.1, Pp1s297_72V6.1, Pp1s33_117V6.1, Pp1s33_124V6.1, Pp1s395_46V6.1, Pp1s39_142V6.1, Pp1s72_307V6.1	Smo100429|PACid_15422497, Smo101024|PACid_15422339, Smo101100|PACid_15423023, Smo101466|PACid_15403161, Smo112379|PACid_15412656, Smo230161|PACid_15411627, Smo233855|PACid_15403301, Smo234874|PACid_15406300, Smo28035|PACid_15404696, Smo424756|PACid_15404459, Smo76987|PACid_15419637, Smo90647|PACid_15414194	MA_10270775g0010, MA_102795g0010, MA_10356677g0010, MA_10392069g0010, MA_10428480g0010, MA_134809g0010, MA_136173g0010, MA_150049g0010, MA_163361g0010, MA_171461g0010, MA_178424g0010, MA_2097164g0010, MA_245441g0010, MA_300767g0010, MA_30959g0010, MA_317009g0010, MA_501572g0010, MA_53673g0010, MA_598524g0010, MA_66540g0010, MA_77819g0010, MA_79998g0010, MA_804456g0010, MA_8082682g0010, MA_85698g0…	LOC_Os01g28450, LOC_Os01g28500, LOC_Os02g27300, LOC_Os02g54530, LOC_Os02g54540, LOC_Os02g54560, LOC_Os02g54570, LOC_Os04g22210, LOC_Os04g22220, LOC_Os04g22230, LOC_Os05g51680, LOC_Os06g24290, LOC_Os07g03279, LOC_Os07g03288, LOC_Os07g03319, LOC_Os07g03368, LOC_Os07g03377, LOC_Os07g03409, LOC_Os07g03458, LOC_Os07g03467, LOC_Os07g03499, LOC_Os07g03580, LOC_Os07g03590, LOC_Os07g03600, LOC_Os07g03610,…	At1g01310, At1g50050, At1g50060, At2g14580, At2g14610, At2g19970, At2g19980, At2g19990, At3g09590, At3g19690, At4g07820, At4g25780, At4g25790, At4g30320, At4g31470, At4g33710, At4g33720, At4g33730, At5g02730, At5g26130, At5g57625, At5g66590
OG0000075				Cre01.g016800.t1.1, Cre10.g443950.t1.1, Cre10.g444100.t1.1, Cre12.g549250.t1.1, Cre13.g576550.t1.2, Cre13.g576550.t2.1	kfl00003_0330_v1.1, kfl00073_0300_v1.1, kfl00108_0050_v1.1, kfl00372_0100_v1.1, kfl00376_0010_v1.1, kfl00423_0030_v1.1, kfl00423_0040_v1.1, kfl00719_0040_v1.1	Pp1s109_251V6.1, Pp1s12_210V6.1, Pp1s12_211V6.1, Pp1s198_49V6.1, Pp1s1_703V6.1, Pp1s201_29V6.1, Pp1s247_34V6.1, Pp1s337_3V6.1, Pp1s356_21V6.1, Pp1s35_193V6.1, Pp1s52_192V6.1, Pp1s67_203V6.1, Pp1s6_348V6.1	Smo104879|PACid_15415148, Smo105050|PACid_15411893, Smo172230|PACid_15410363, Smo231257|PACid_15415325, Smo403954|PACid_15411178, Smo414754|PACid_15419715, Smo416243|PACid_15421583, Smo416356|PACid_15422407, Smo426053|PACid_15404973, Smo44944|PACid_15414519	MA_10425865g0010, MA_10428272g0010, MA_10430196g0010, MA_10432179g0010, MA_10432813g0010, MA_10432981g0010, MA_10433846g0010, MA_126399g0010, MA_1663g0020, MA_17014g0010, MA_17715g0010, MA_200041g0010, MA_209202g0010, MA_212555g0010, MA_311559g0010, MA_33190g0010, MA_410546g0010, MA_415344g0010, MA_415393g0010, MA_48004g0010, MA_481299g0010, MA_52661g0010, MA_58844g0020, MA_61761g0010, MA_6335g00…	LOC_Os01g64570, LOC_Os02g12410, LOC_Os02g33590, LOC_Os02g33680, LOC_Os02g34410, LOC_Os02g46500, LOC_Os02g50460, LOC_Os03g13740, LOC_Os04g34030, LOC_Os04g34140, LOC_Os04g35680, LOC_Os04g49970, LOC_Os04g58920, LOC_Os05g36360, LOC_Os05g48580, LOC_Os06g01600, LOC_Os06g13870, LOC_Os06g30330, LOC_Os10g03440, LOC_Os10g40120, LOC_Os10g40490, LOC_Os11g19370, LOC_Os12g06410	At1g01670, At1g01680, At1g49780, At1g66160, At2g35930, At2g45920, At3g02840, At3g11840, At3g18710, At3g19380, At3g52450, At3g61390, At3g61410, At5g09800, At5g11550, At5g37490, At5g64660
OG0000076					kfl00053_0200_v1.1, kfl00106_0040_v1.1, kfl00112_0050_v1.1, kfl00150_0120_v1.1, kfl00308_0120_v1.1	Pp1s207_2V6.1, Pp1s209_106V6.1, Pp1s26_76V6.1, Pp1s31_254V6.1, Pp1s69_169V6.1, Pp1s98_102V6.1	Smo151233|PACid_15415404, Smo170305|PACid_15405092, Smo79963|PACid_15405969, Smo80744|PACid_15407540	MA_10140790g0010, MA_10427071g0010, MA_10433087g0010, MA_126148g0010, MA_133096g0010, MA_390273g0010, MA_6406g0010, MA_724g0010, MA_72615g0010, MA_75912g0010, MA_92610g0010	LOC_Os01g40590, LOC_Os01g74200, LOC_Os02g02600, LOC_Os02g43430, LOC_Os02g44920, LOC_Os02g53750, LOC_Os02g57420, LOC_Os03g03890, LOC_Os03g06330, LOC_Os03g07430, LOC_Os03g08170, LOC_Os03g16740, LOC_Os03g24930, LOC_Os03g29410, LOC_Os03g60710, LOC_Os04g45920, LOC_Os04g47620, LOC_Os05g02020, LOC_Os06g07230, LOC_Os06g10160, LOC_Os06g45280, LOC_Os06g51170, LOC_Os07g42200, LOC_Os07g48730, LOC_Os08g35600,…	At1g07570, At1g14370, At1g26970, At1g61590, At1g69790, At1g72540, At1g74490, At1g76360, At2g02800, At2g05940, At2g07180, At2g17220, At2g26290, At2g28930, At2g28940, At2g39110, At2g39660, At3g01300, At3g09830, At3g28690, At3g55450, At4g35600, At5g01020, At5g02290, At5g03320, At5g15080, At5g35580, At5g56460
OG0000077				Cre04.g228400.t1.1, Cre04.g228400.t2.1	kfl00096_0150_v1.1, kfl00189_0180_v1.1	Pp1s11_241V6.1, Pp1s135_80V6.1, Pp1s13_381V6.1, Pp1s157_29V6.1, Pp1s158_166V6.1, Pp1s246_89V6.1, Pp1s2_539V6.1, Pp1s35_336V6.1, Pp1s47_251V6.1	Smo108669|PACid_15402866, Smo125080|PACid_15403883, Smo24407|PACid_15418433, Smo29146|PACid_15408458, Smo56793|PACid_15403639, Smo66769|PACid_15410913, Smo81371|PACid_15407463, Smo92733|PACid_15420668	MA_103616g0010, MA_10426648g0010, MA_10426942g0010, MA_10428091g0010, MA_10434450g0010, MA_10434651g0010, MA_10434976g0010, MA_10436051g0010, MA_120697g0010, MA_120969g0010, MA_126273g0010, MA_136063g0010, MA_14480g0020, MA_16118g0010, MA_161426g0010, MA_164675g0010, MA_175750g0010, MA_2121641g0010, MA_212937g0010, MA_381058g0010, MA_46529g0010, MA_47052g0010, MA_47307g0010, MA_52928g0010, MA_533…	LOC_Os01g09080, LOC_Os01g09100, LOC_Os01g14440, LOC_Os01g18584, LOC_Os01g40260, LOC_Os01g40430, LOC_Os01g61080, LOC_Os02g08440, LOC_Os02g53100, LOC_Os03g33012, LOC_Os04g39570, LOC_Os05g04640, LOC_Os05g27730, LOC_Os05g39720, LOC_Os05g49210, LOC_Os06g05380, LOC_Os06g44010, LOC_Os07g39480, LOC_Os07g40570, LOC_Os08g17400, LOC_Os08g38990, LOC_Os09g25060, LOC_Os09g25070, LOC_Os09g30400, LOC_Os12g32250	At1g13960, At1g18860, At1g62300, At1g68150, At1g69810, At1g80840, At2g03340, At2g04880, At2g25000, At2g30250, At2g37260, At2g38470, At3g01080, At4g01720, At4g04450, At4g22070, At4g26440, At4g26640, At4g31800, At5g07100, At5g15130, At5g56270
OG0000078					kfl00053_0010_v1.1	Pp1s112_158V6.1, Pp1s112_175V6.1, Pp1s112_177V6.1, Pp1s118_31V6.1, Pp1s118_55V6.1, Pp1s129_155V6.1, Pp1s14_353V6.1, Pp1s175_19V6.1, Pp1s198_26V6.1, Pp1s215_36V6.1, Pp1s227_9V6.1, Pp1s236_72V6.1, Pp1s236_80V6.1, Pp1s236_87V6.1, Pp1s23_141V6.1, Pp1s325_49V6.1, Pp1s341_66V6.1, Pp1s35_24V6.1, Pp1s35_88V6.1, Pp1s3_508V6.1, Pp1s446_3V6.1, Pp1s45_249V6.1, Pp1s461_15V6.1, Pp1s55_167V6.1, Pp1s59_288V6.1, …	Smo101090|PACid_15422530, Smo103305|PACid_15408092, Smo104861|PACid_15415118, Smo164202|PACid_15408850, Smo165098|PACid_15410544, Smo34942|PACid_15407111, Smo402675|PACid_15405872, Smo431592|PACid_15401533, Smo65663|PACid_15407050, Smo73566|PACid_15407632, Smo76693|PACid_15417359, Smo76951|PACid_15419555, Smo77752|PACid_15420922, Smo81583|PACid_15409139	MA_101720g0010, MA_10267810g0010, MA_10426622g0010, MA_10428610g0010, MA_10428610g0020, MA_10428625g0010, MA_10434773g0030, MA_112715g0010, MA_14449g0010, MA_181657g0020, MA_18312g0010, MA_19196g0010, MA_20853g0010, MA_272638g0010, MA_274107g0010, MA_28575g0010, MA_304854g0010, MA_33008g0010, MA_40503g0010, MA_5097g0010, MA_6149868g0010, MA_62865g0010, MA_66089g0010, MA_87592g0010, MA_98283g0010,…	LOC_Os01g15039, LOC_Os01g19440, LOC_Os01g44340, LOC_Os01g53990, LOC_Os03g19610, LOC_Os04g46740, LOC_Os04g54850, LOC_Os05g44600, LOC_Os07g41650, LOC_Os07g46190, LOC_Os08g10604, LOC_Os08g12410, LOC_Os09g39760, LOC_Os10g26680, LOC_Os11g08750, LOC_Os11g45720, LOC_Os11g45730, LOC_Os12g37660	At1g05310, At1g11370, At1g11590, At1g69940, At2g19150, At2g21610, At2g36700, At2g36710, At2g47280, At3g17060, At3g24130, At3g27980, At3g29090, At4g03930, At5g07410, At5g07420, At5g07430, At5g18990, At5g19730, At5g47500, At5g55590, At5g61680
OG0000079		Cpa|evm.model.tig00020904.93				Pp1s119_32V6.2, Pp1s133_56V6.1, Pp1s14_392V6.1, Pp1s163_119V6.1, Pp1s279_9V6.1, Pp1s280_7V6.1, Pp1s339_42V6.1, Pp1s339_47V6.1, Pp1s341_4V6.1, Pp1s48_147V6.1, Pp1s64_138V6.1, Pp1s65_227V6.1, Pp1s6_240V6.1, Pp1s86_1V6.1, Pp1s86_4V6.1	Smo117217|PACid_15403898, Smo181406|PACid_15416095, Smo424113|PACid_15422080, Smo424114|PACid_15422082, Smo425183|PACid_15402913, Smo437944|PACid_15421958, Smo51695|PACid_15410707, Smo61688|PACid_15417824, Smo81992|PACid_15412241	MA_10022392g0010, MA_10121946g0020, MA_10199543g0020, MA_10431460g0020, MA_10431695g0010, MA_10432349g0010, MA_10432528g0010, MA_10432580g0010, MA_122218g0010, MA_127981g0010, MA_137387g0010, MA_164845g0010, MA_167372g0010, MA_169311g0010, MA_2237g0020, MA_2421g0010, MA_40335g0010, MA_566086g0010, MA_67394g0010, MA_69854g0010, MA_85955g0020, MA_92651g0010, MA_98506g0010	LOC_Os01g13520, LOC_Os01g48060, LOC_Os01g54990, LOC_Os01g70270, LOC_Os02g04810, LOC_Os02g06910, LOC_Os02g35140, LOC_Os02g41800, LOC_Os04g36054, LOC_Os04g43910, LOC_Os04g56850, LOC_Os04g57610, LOC_Os04g59430, LOC_Os05g43920, LOC_Os05g48870, LOC_Os06g09660, LOC_Os06g46410, LOC_Os06g47150, LOC_Os06g48950, LOC_Os07g08600, LOC_Os08g40900, LOC_Os10g33940, LOC_Os11g32110, LOC_Os12g29520, LOC_Os12g41950	At1g19220, At1g19850, At1g30330, At1g34170, At1g34310, At1g34390, At1g34410, At1g35240, At1g35520, At1g35540, At1g43950, At1g59750, At1g77850, At2g28350, At2g33860, At2g46530, At3g61830, At4g23980, At4g30080, At5g20730, At5g37020, At5g60450, At5g62000, Atmg00940
OG0000080				Cre05.g247851.t1.1, Cre09.g407700.t1.2	kfl00134_0060_v1.1	Pp1s19_362V6.2, Pp1s285_10V6.1, Pp1s292_39V6.1, Pp1s369_30V6.2, Pp1s49_32V6.1	Smo104486|PACid_15412083, Smo139792|PACid_15405898, Smo143126|PACid_15413248, Smo14321|PACid_15410550, Smo184826|PACid_15405548, Smo230602|PACid_15415348, Smo230713|PACid_15416105, Smo26799|PACid_15404358, Smo268054|PACid_15411206, Smo270344|PACid_15419526, Smo406652|PACid_15417601, Smo417054|PACid_15422984, Smo71198|PACid_15421151, Smo71220|PACid_15421735, Smo71627|PACid_15402518, Smo75571|PACid…	MA_103463g0010, MA_10425982g0010, MA_10429635g0010, MA_10433090g0010, MA_10433142g0010, MA_10435015g0010, MA_126501g0010, MA_22695g0010, MA_247624g0010, MA_280780g0010, MA_34759g0010, MA_36514g0010, MA_807821g0010, MA_9057282g0010, MA_9371025g0010, MA_953519g0010, MA_96038g0020	LOC_Os01g42780, LOC_Os01g67980, LOC_Os01g73980, LOC_Os02g48450, LOC_Os03g54130, LOC_Os04g12660, LOC_Os04g13090, LOC_Os04g13140, LOC_Os04g55650, LOC_Os04g57440, LOC_Os04g57490, LOC_Os05g01810, LOC_Os05g43230, LOC_Os06g04310, LOC_Os06g38450, LOC_Os07g01800, LOC_Os08g38650, LOC_Os08g44270, LOC_Os09g21370, LOC_Os09g32230, LOC_Os09g38920, LOC_Os09g39070, LOC_Os09g39090, LOC_Os09g39120, LOC_Os09g39160,…	At1g03720, At1g06260, At1g09850, At1g20850, At1g29080, At1g29090, At1g47128, At2g27420, At2g34080, At3g19390, At3g19400, At3g43960, At3g48340, At3g48350, At3g49340, At4g11310, At4g11320, At4g23520, At4g35350, At4g36880, At5g17080, At5g17140, At5g43060, At5g45890, At5g50260
OG0000081		Cpa|evm.model.tig00000455.43		Cre04.g214657.t1.1, Cre04.g217350.t1.2, Cre17.g714150.t1.1, Cre17.g714200.t1.1, Cre17.g714450.t1.2	kfl00150_0260_v1.1, kfl00236_0145_v1.1, kfl00335_0050_v1.1, kfl00663_0030_v1.1, kfl00971_0030_v1.1, kfl01279_0010_v1.1	Pp1s118_70V6.1, Pp1s134_179V6.1, Pp1s143_101V6.1, Pp1s165_138V6.1, Pp1s166_51V6.1, Pp1s16_292V6.1, Pp1s19_61V6.1, Pp1s201_129V6.1, Pp1s244_62V6.1, Pp1s251_25V6.1, Pp1s25_346V6.1, Pp1s29_214V6.1, Pp1s33_316V6.1, Pp1s488_12V6.1, Pp1s6_102V6.2, Pp1s74_90V6.1, Pp1s91_133V6.1, Pp1s96_141V6.1	Smo140615|PACid_15408107, Smo149244|PACid_15409215, Smo164567|PACid_15411376, Smo164569|PACid_15411378, Smo20891|PACid_15410020, Smo229863|PACid_15413823, Smo230349|PACid_15413143, Smo233460|PACid_15422615, Smo409522|PACid_15403105, Smo441084|PACid_15404811, Smo79928|PACid_15405883	MA_100446g0010, MA_103581g0010, MA_10429662g0010, MA_10431946g0030, MA_10432282g0020, MA_10432989g0030, MA_10433583g0010, MA_10436401g0020, MA_10436525g0020, MA_16407g0010, MA_218975g0010, MA_282162g0010, MA_2876g0020, MA_41019g0010, MA_52268g0010, MA_569209g0010, MA_585628g0010, MA_606492g0010, MA_6064g0010, MA_65323g0010, MA_7211241g0010, MA_7539284g0010, MA_81159g0010, MA_90245g0010, MA_91272g…	LOC_Os01g27170, LOC_Os01g70490, LOC_Os01g70660, LOC_Os01g70940, LOC_Os02g31910, LOC_Os02g31940, LOC_Os02g49760, LOC_Os03g21890, LOC_Os03g37830, LOC_Os03g37840, LOC_Os03g37930, LOC_Os04g32920, LOC_Os04g52120, LOC_Os04g52390, LOC_Os06g15910, LOC_Os06g42030, LOC_Os06g45940, LOC_Os07g32530, LOC_Os07g47350, LOC_Os07g48130, LOC_Os08g10550, LOC_Os08g36340, LOC_Os08g39950, LOC_Os09g21000, LOC_Os09g27580,…	At1g31120, At1g60160, At1g70300, At2g30070, At2g35060, At2g40540, At3g02050, At4g13420, At4g19960, At4g23640, At4g33530, At5g09400, At5g14880
OG0000082					kfl00313_0060_v1.1, kfl00368_0180_v1.1	Pp1s162_50V6.1, Pp1s254_44V6.1, Pp1s286_28V6.1, Pp1s33_30V6.1	Smo28310|PACid_15406966, Smo410896|PACid_15408808, Smo424361|PACid_15401505	MA_101494g0010, MA_10361509g0020, MA_10426405g0010, MA_10426425g0010, MA_10429902g0010, MA_119483g0010, MA_160930g0020, MA_167434g0010, MA_178315g0010, MA_19127g0010, MA_23050g0010, MA_26306g0010, MA_2695744g0010, MA_28245g0010, MA_316065g0010, MA_40018g0010, MA_5277601g0010, MA_584554g0010, MA_602g0010, MA_6321456g0010, MA_6815796g0010, MA_68331g0010, MA_70076g0010, MA_71278g0020, MA_837209g0010…	LOC_Os01g62130, LOC_Os01g62190, LOC_Os01g66570, LOC_Os02g19180, LOC_Os02g44120, LOC_Os02g44130, LOC_Os02g57790, LOC_Os03g17150, LOC_Os03g31240, LOC_Os03g32220, LOC_Os03g32230, LOC_Os03g41390, LOC_Os03g55540, LOC_Os03g60540, LOC_Os03g60560, LOC_Os03g60570, LOC_Os04g08060, LOC_Os04g46670, LOC_Os04g46680, LOC_Os05g02390, LOC_Os05g38600, LOC_Os05g38620, LOC_Os06g51140, LOC_Os07g39960, LOC_Os07g40080,…	At1g02030, At1g02040, At1g27730, At2g17180, At2g26940, At2g28200, At2g28710, At2g37430, At2g45120, At3g10470, At3g19580, At3g46070, At3g46080, At3g46090, At3g49930, At3g53600, At3g60580, At4g04404, At4g16610, At4g35280, At5g03510, At5g04340, At5g04390, At5g15480, At5g43170, At5g56200, At5g59820, At5g61470, At5g67450
OG0000083	sll0482			Cre09.g391986.t1.1	kfl00017_0090_v1.1, kfl00069_0360_v1.1, kfl01293_0020_v1.1	Pp1s13_266V6.1, Pp1s201_85V6.1, Pp1s251_27V6.1, Pp1s251_31V6.1, Pp1s28_217V6.1, Pp1s294_49V6.1, Pp1s56_261V6.1	Smo113737|PACid_15418529, Smo409084|PACid_15421738, Smo414653|PACid_15418974, Smo424749|PACid_15404441, Smo64764|PACid_15404903, Smo84841|PACid_15420119, Smo89846|PACid_15412458, Smo97883|PACid_15413980	MA_10171766g0010, MA_102476g0010, MA_10255314g0010, MA_10398182g0010, MA_10426446g0010, MA_10429813g0010, MA_10430133g0010, MA_10430133g0020, MA_10431345g0010, MA_10432434g0010, MA_10433704g0010, MA_10434747g0010, MA_10435374g0010, MA_10435579g0020, MA_10435754g0010, MA_10436267g0010, MA_10436329g0010, MA_114414g0010, MA_118663g0010, MA_119115g0010, MA_122075g0010, MA_136227g0010, MA_14783g0010, …	LOC_Os01g46240, LOC_Os01g46250, LOC_Os01g46290, LOC_Os01g51360, LOC_Os01g67430, LOC_Os01g67450, LOC_Os01g73740, LOC_Os02g42170, LOC_Os02g43700, LOC_Os05g28150, LOC_Os05g32380, LOC_Os05g49830, LOC_Os05g49840, LOC_Os08g04800, LOC_Os10g41270, LOC_Os11g04940, LOC_Os11g19290, LOC_Os11g19340, LOC_Os12g41970, LOC_Os12g41980, LOC_Os12g42010	At1g05800, At1g06250, At1g06800, At1g30370, At1g51440, At2g30550, At2g31100, At2g31690, At2g42690, At2g44810, At4g16820, At4g18550
OG0000084		Cpa|evm.model.tig00000145.16, Cpa|evm.model.tig00000145.20, Cpa|evm.model.tig00000145.21		Cre10.g421250.t1.2	kfl00089_0020_v1.1, kfl00089_0030_v1.1	Pp1s142_86V6.1, Pp1s169_51V6.1, Pp1s177_127V6.1, Pp1s227_61V6.1, Pp1s364_34V6.1, Pp1s36_119V6.1, Pp1s376_59V6.1, Pp1s38_352V6.1, Pp1s39_74V6.1, Pp1s59_232V6.1, Pp1s6_436V6.1, Pp1s70_34V6.1, Pp1s80_89V6.1, Pp1s97_91V6.1	Smo154195|PACid_15423356, Smo171149|PACid_15406594, Smo74444|PACid_15409868, Smo98911|PACid_15417389	MA_10428691g0010, MA_10430208g0010, MA_10431232g0010, MA_10431828g0010, MA_10433785g0010, MA_10436463g0010, MA_106977g0010, MA_121699g0010, MA_12231g0010, MA_12790g0040, MA_130238g0010, MA_133549g0010, MA_138348g0010, MA_22002g0010, MA_25591g0010, MA_281161g0010, MA_29736g0010, MA_33877g0010, MA_3737793g0010, MA_418978g0010, MA_482507g0010, MA_494970g0010, MA_5009135g0010, MA_5446630g0010, MA_560…	LOC_Os01g55799, LOC_Os01g61180, LOC_Os01g61190, LOC_Os01g67820, LOC_Os01g69230, LOC_Os02g05620, LOC_Os02g30230, LOC_Os03g33520, LOC_Os04g31330, LOC_Os04g58870, LOC_Os04g58880, LOC_Os05g39610, LOC_Os06g14450, LOC_Os06g48330, LOC_Os07g10910, LOC_Os08g35470, LOC_Os08g41820, LOC_Os09g26820, LOC_Os10g33850, LOC_Os11g01050, LOC_Os11g05880, LOC_Os11g06700, LOC_Os11g42989, LOC_Os11g43049, LOC_Os12g01040,…	At1g07000, At1g07725, At1g51640, At1g54090, At1g72470, At2g28640, At2g28650, At2g39380, At3g09520, At3g09530, At3g14090, At3g29400, At3g55150, At4g31540, At5g03540, At5g13150, At5g13990, At5g50380, At5g52340, At5g52350, At5g58430, At5g59730, At5g61010
OG0000085					kfl00382_0060_v1.1	Pp1s112_254V6.1, Pp1s156_33V6.1, Pp1s16_283V6.1, Pp1s178_57V6.1, Pp1s267_33V6.1, Pp1s295_33V6.1, Pp1s35_208V6.1, Pp1s400_24V6.1, Pp1s55_312V6.1, Pp1s65_16V6.2, Pp1s69_241V6.3, Pp1s9_128V6.1	Smo100200|PACid_15420940, Smo107740|PACid_15422918, Smo110407|PACid_15407273, Smo110618|PACid_15408898, Smo412336|PACid_15410804, Smo414480|PACid_15417471, Smo414672|PACid_15419027, Smo414679|PACid_15419032, Smo441581|PACid_15408685, Smo57720|PACid_15406436, Smo88885|PACid_15409586	MA_100852g0010, MA_10093638g0010, MA_101711g0010, MA_10188244g0010, MA_103494g0010, MA_10429115g0010, MA_10429301g0010, MA_10434509g0010, MA_10435394g0020, MA_10436978g0010, MA_10772g0010, MA_113786g0010, MA_113786g0020, MA_114187g0010, MA_124101g0020, MA_137654g0010, MA_140467g0010, MA_178990g0010, MA_18367g0010, MA_201730g0010, MA_26076g0010, MA_30565g0010, MA_3484g0010, MA_35357g0010, MA_3648g…	LOC_Os01g25360, LOC_Os01g37630, LOC_Os01g37650, LOC_Os01g57770, LOC_Os01g70830, LOC_Os01g70840, LOC_Os01g70850, LOC_Os01g70860, LOC_Os05g30760, LOC_Os05g30770, LOC_Os05g30780, LOC_Os07g41230, LOC_Os08g01850, LOC_Os11g02570, LOC_Os11g02580, LOC_Os11g30030, LOC_Os11g30040, LOC_Os12g02500, LOC_Os12g02510	At1g26360, At1g33990, At1g69240, At2g23550, At2g23560, At2g23570, At2g23580, At2g23590, At2g23600, At2g23610, At2g23620, At3g10870, At3g29770, At3g50440, At4g09900, At4g16690, At4g37140, At4g37150, At5g10300, At5g58310
OG0000086			Popu|evm.model.contig_2038.4	Cre03.g205400.t1.1	kfl00006_0850_v1.1, kfl00026_0560_v1.1, kfl00043_0080_v1.1, kfl00153_0220_v1.1, kfl00222_0050_v1.1, kfl00327_0020_v1.1, kfl00687_0090_v1.1	Pp1s17_115V6.1, Pp1s217_66V6.1, Pp1s225_10V6.1, Pp1s24_275V6.1, Pp1s257_16V6.1, Pp1s25_215V6.1, Pp1s396_2V6.1, Pp1s5_151V6.1, Pp1s95_130V6.1	Smo33540|PACid_15423457, Smo33948|PACid_15404200, Smo403983|PACid_15411235, Smo410670|PACid_15407158, Smo412321|PACid_15410773, Smo420459|PACid_15412930, Smo426714|PACid_15410375, Smo429669|PACid_15418449, Smo429850|PACid_15419945, Smo431561|PACid_15401461, Smo441635|PACid_15409390, Smo4998|PACid_15419772, Smo65366|PACid_15404768, Smo83069|PACid_15411199	MA_10040248g0010, MA_10051g0010, MA_102618g0010, MA_10279796g0010, MA_1028066g0010, MA_10296946g0010, MA_10302644g0010, MA_10305005g0020, MA_10314385g0010, MA_10329796g0010, MA_10340733g0010, MA_10346499g0010, MA_10346791g0010, MA_10356671g0010, MA_10372957g0010, MA_1039614g0010, MA_10407g0010, MA_10433132g0010, MA_10433132g0020, MA_10434290g0020, MA_10507g0010, MA_108164g0010, MA_124259g0010, MA…	LOC_Os02g10850, LOC_Os02g11790, LOC_Os02g30210, LOC_Os02g35530, LOC_Os04g31120, LOC_Os06g39370, LOC_Os11g14140	At1g15670, At1g16250, At1g19460, At1g19470, At1g27420, At1g67480, At1g80440, At2g29600, At2g29820, At2g29830, At2g29860, At2g44130, At3g10510, At3g27910, At3g59940, At4g19250, At4g38940
OG0000087						Pp1s149_288V6.1, Pp1s258_34V6.1, Pp1s32_31V6.1, Pp1s378_15V6.1, Pp1s76_125V6.1, Pp1s95_94V6.1, Pp1s96_59V6.1	Smo101118|PACid_15423060, Smo114014|PACid_15416093, Smo154356|PACid_15402523, Smo232546|PACid_15420473, Smo266995|PACid_15412289, Smo89509|PACid_15410060	MA_101025g0010, MA_10332149g0010, MA_10343755g0010, MA_10372207g0010, MA_10433178g0010, MA_10434002g0010, MA_10434031g0010, MA_10434624g0020, MA_10435891g0010, MA_130858g0010, MA_133919g0010, MA_150928g0020, MA_158002g0020, MA_177306g0010, MA_177599g0010, MA_2017g0010, MA_2253g0010, MA_26888g0010, MA_354248g0010, MA_436039g0010, MA_51464g0010, MA_74624g0010, MA_84680g0010, MA_86577g0010, MA_93125…	LOC_Os01g13320, LOC_Os01g20980, LOC_Os01g21034, LOC_Os01g57854, LOC_Os02g18650, LOC_Os02g54190, LOC_Os04g38560, LOC_Os05g29790, LOC_Os06g09340, LOC_Os07g47830, LOC_Os08g34900, LOC_Os08g34910, LOC_Os09g26360	At1g02810, At1g11580, At1g23200, At1g53830, At2g26440, At2g26450, At2g43050, At2g45220, At2g47550, At3g05620, At3g10720, At3g14310, At3g43270, At3g47400, At3g49220, At3g59010, At3g60730, At4g00190, At4g02300, At4g02320, At4g02330, At4g33220, At4g33230, At5g04970, At5g20860, At5g51490, At5g51500, At5g53370
OG0000088				Cre09.g392467.t1.1	kfl00280_0040_v1.1	Pp1s106_39V6.1, Pp1s107_83V6.1, Pp1s239_9V6.1, Pp1s23_323V6.1, Pp1s315_43V6.1, Pp1s486_3V6.1, Pp1s57_27V6.2, Pp1s67_56V6.1, Pp1s77_315V6.1, Pp1s89_84V6.1	Smo109953|PACid_15408007, Smo169899|PACid_15405944, Smo174037|PACid_15414733, Smo29653|PACid_15412400, Smo39115|PACid_15415707, Smo72758|PACid_15406297, Smo9116|PACid_15405700, Smo9124|PACid_15405727	MA_101835g0010, MA_10428986g0010, MA_10430115g0010, MA_10431832g0020, MA_111506g0010, MA_115579g0010, MA_11775g0010, MA_11834g0010, MA_131067g0010, MA_13573g0010, MA_138132g0020, MA_150983g0010, MA_15838g0010, MA_165810g0010, MA_175196g0010, MA_177721g0010, MA_185735g0010, MA_20279g0010, MA_203977g0010, MA_213333g0010, MA_214267g0010, MA_2930g0010, MA_30758g0010, MA_38922g0010, MA_45640g0010, MA_…	LOC_Os01g03490, LOC_Os01g32330, LOC_Os01g55320, LOC_Os01g61070, LOC_Os01g74490, LOC_Os02g32814, LOC_Os03g06080, LOC_Os03g26650, LOC_Os03g60480, LOC_Os04g17100, LOC_Os08g10480, LOC_Os08g31140, LOC_Os09g20000	At1g06330, At1g22990, At1g23000, At1g66240, At1g71050, At2g28660, At2g37390, At3g04900, At3g06130, At3g53530, At3g56240, At3g56891, At4g08570, At4g35060, At4g38580, At4g39700, At5g05365, At5g17450, At5g19090, At5g66110
OG0000089		Cpa|evm.model.tig00000405.50, Cpa|evm.model.tig00000525.12, Cpa|evm.model.tig00001384.5, Cpa|evm.model.tig00020510.7, Cpa|evm.model.tig00020563.177, Cpa|evm.model.tig00020563.179, Cpa|evm.model.tig00020684.31, Cpa|evm.model.tig00020685.37	Popu|evm.model.contig_2132.1, Popu|evm.model.contig_2271.7, Popu|evm.model.contig_3138.1, Popu|evm.model.contig_3800.4, Popu|evm.model.contig_3849.1, Popu|evm.model.contig_515.4, Popu|evm.model.contig_531.8, Popu|evm.model.contig_538.3, Popu|evm.model.contig_717.1	Cre03.g199983.t1.1, Cre06.g292550.t1.2, Cre06.g308350.t1.2, Cre09.g391023.t1.1, Cre12.g494900.t1.2, Cre13.g575200.t1.1	kfl00286_0150_v1.1, kfl00415_0070_v1.1, kfl00606_0100_v1.1, kfl00947_0010_v1.1	Pp1s102_196V6.1, Pp1s116_170V6.1, Pp1s207_36V6.1, Pp1s212_18V6.1, Pp1s22_185V6.1, Pp1s283_48V6.2, Pp1s31_220V6.1, Pp1s357_57V6.1, Pp1s387_53V6.1, Pp1s39_109V6.1, Pp1s81_198V6.3, Pp1s88_179V6.1, Pp1s88_180V6.1, Pp1s97_286V6.1	Smo100159|PACid_15420342, Smo144185|PACid_15416265, Smo175936|PACid_15402111, Smo184770|PACid_15404849, Smo230666|PACid_15415495, Smo232099|PACid_15416742, Smo235294|PACid_15404608, Smo270568|PACid_15421048	MA_10427909g0010, MA_10428512g0010, MA_10430429g0010, MA_10430886g0020, MA_10433445g0020, MA_10434292g0010, MA_10434685g0010, MA_16047g0010, MA_1654g0020, MA_40614g0010, MA_469776g0010, MA_51435g0010, MA_5279951g0010, MA_65409g0010, MA_727454g0010, MA_7682164g0010, MA_855309g0010, MA_8594172g0010, MA_8738781g0010, MA_8758266g0010	LOC_Os01g24750, LOC_Os01g49690, LOC_Os02g12580, LOC_Os02g57450, LOC_Os03g07150, LOC_Os03g16110, LOC_Os03g59060, LOC_Os06g06880, LOC_Os06g37660, LOC_Os08g35440, LOC_Os09g11230, LOC_Os10g27050	At1g10430, At1g50370, At1g59830, At1g64040, At1g69960, At2g29400, At2g39840, At2g42500, At3g05580, At3g19980, At3g46820, At3g58500, At4g11240, At4g26720, At5g27840, At5g43380, At5g55260, At5g59160
OG0000090					kfl00010_0380_v1.1, kfl00060_0330_v1.1	Pp1s101_203V6.1, Pp1s309_78V6.1, Pp1s372_54V6.1, Pp1s390_21V6.1, Pp1s431_8V6.1, Pp1s4_66V6.2, Pp1s57_228V6.1, Pp1s9_28V6.1	Smo113525|PACid_15416994, Smo23173|PACid_15413441, Smo53072|PACid_15411899, Smo54250|PACid_15416296, Smo64159|PACid_15422680, Smo99678|PACid_15418156	MA_10143614g0010, MA_102045g0010, MA_10429040g0010, MA_10429040g0020, MA_10436441g0010, MA_10436441g0020, MA_10436708g0010, MA_119111g0010, MA_123444g0010, MA_128999g0010, MA_140331g0010, MA_189329g0010, MA_19918g0010, MA_215122g0010, MA_2603g0010, MA_2962g0010, MA_31151g0010, MA_366027g0010, MA_430863g0010, MA_441100g0010, MA_459495g0010, MA_467548g0010, MA_53397g0010, MA_5701g0010, MA_69588g001…	LOC_Os01g11810, LOC_Os01g30970, LOC_Os01g61460, LOC_Os01g65800, LOC_Os02g53380, LOC_Os03g18110, LOC_Os03g19470, LOC_Os03g60340, LOC_Os04g42900, LOC_Os05g28830, LOC_Os05g35190, LOC_Os06g10560, LOC_Os06g34060, LOC_Os06g44900, LOC_Os07g46230, LOC_Os07g49280, LOC_Os09g23360, LOC_Os11g01370, LOC_Os11g01570, LOC_Os11g05080, LOC_Os11g13800, LOC_Os12g01380, LOC_Os12g01560, LOC_Os12g05080, LOC_Os12g33194,…	At1g29050, At1g48880, At1g60790, At1g78710, At2g30010, At2g30900, At2g34070, At2g37720, At3g06080, At3g11030, At3g11570, At3g12060, At3g54260, At3g62390, At5g06230, At5g06700, At5g19160, At5g20590, At5g20680, At5g49340, At5g58600, At5g64020
OG0000091		Cpa|evm.model.tig00000025.1, Cpa|evm.model.tig00000293.10, Cpa|evm.model.tig00000572.5, Cpa|evm.model.tig00000741.4, Cpa|evm.model.tig00020952.7	Popu|evm.model.contig_4436.1, Popu|evm.model.contig_618.5	Cre17.g725150.t1.2, Cre17.g725200.t1.2	kfl00008_0360_v1.1, kfl00023_0200_v1.1, kfl00047_0060_v1.1, kfl00461_0020_v1.1	Pp1s188_78V6.1, Pp1s252_67V6.2, Pp1s28_282V6.1, Pp1s29_108V6.1, Pp1s30_122V6.1, Pp1s338_12V6.1, Pp1s38_321V6.1, Pp1s391_45V6.1, Pp1s397_2V6.1	Smo123915|PACid_15404784, Smo123936|PACid_15404827, Smo139408|PACid_15403374, Smo148837|PACid_15410912, Smo169182|PACid_15422824, Smo176522|PACid_15401958, Smo229984|PACid_15414667, Smo230688|PACid_15415534, Smo233433|PACid_15422531, Smo419448|PACid_15409663, Smo74892|PACid_15413094, Smo92485|PACid_15418498, Smo99885|PACid_15419725	MA_10431815g0020, MA_10432169g0010, MA_10432922g0010, MA_107576g0010, MA_111099g0010, MA_114017g0010, MA_126766g0010, MA_138894g0010, MA_14136g0010, MA_180044g0010, MA_1824g0020, MA_293226g0010, MA_3437g0010, MA_560534g0010, MA_635039g0010, MA_636449g0010, MA_6870g0010, MA_83806g0010, MA_9253g0010, MA_929827g0010, MA_934204g0010, MA_9415070g0020	LOC_Os01g18670, LOC_Os01g34970, LOC_Os01g35030, LOC_Os01g50080, LOC_Os01g50100, LOC_Os01g50160, LOC_Os01g52550, LOC_Os01g74470, LOC_Os02g09720, LOC_Os02g21750, LOC_Os02g46680, LOC_Os03g08380, LOC_Os03g17180, LOC_Os04g38570, LOC_Os04g54930, LOC_Os05g04610, LOC_Os05g47490, LOC_Os05g47500, LOC_Os08g05690, LOC_Os08g05710, LOC_Os08g45030	At1g02520, At1g02530, At1g10680, At1g27940, At1g28010, At2g36910, At2g39480, At2g47000, At3g28345, At3g28360, At3g28380, At3g28390, At3g28415, At3g28860, At3g55320, At3g62150, At4g01820, At4g01830, At4g18050, At4g25960, At5g46540
OG0000092		Cpa|evm.model.tig00000133.22, Cpa|evm.model.tig00000158.83, Cpa|evm.model.tig00000158.84, Cpa|evm.model.tig00000681.7, Cpa|evm.model.tig00000718.1, Cpa|evm.model.tig00000718.3, Cpa|evm.model.tig00001729.6, Cpa|evm.model.tig00020553.190, Cpa|evm.model.tig00020554.164, Cpa|evm.model.tig00020592.4, Cpa|evm.model.tig00020684.9, Cpa|evm.model.tig00020723.5, Cpa|evm.model.tig00020941.28, Cpa|evm.model.…	Popu|evm.model.contig_3396.7, Popu|evm.model.contig_435.7, Popu|evm.model.contig_4450.11	Cre02.g097800.t1.1, Cre02.g103250.t1.1, Cre03.g174050.t1.2, Cre04.g228650.t1.2, Cre08.g369850.t1.1, Cre13.g564900.t1.2, Cre17.g734612.t1.1	kfl00001_0300_v1.1, kfl00085_0340_v1.1, kfl00087_0010_v1.1, kfl00307_0100_v1.1, kfl00337_0010_v1.1, kfl00342_0130_v1.1	Pp1s105_137V6.1, Pp1s121_149V6.1, Pp1s122_170V6.1, Pp1s142_27V6.1, Pp1s223_76V6.1, Pp1s224_120V6.1, Pp1s227_1V6.1, Pp1s293_70V6.1, Pp1s352_50V6.1, Pp1s402_25V6.1, Pp1s518_10V6.1, Pp1s540_4V6.1	Smo144775|PACid_15420805, Smo145432|PACid_15421251, Smo147933|PACid_15408634, Smo163772|PACid_15409972, Smo163776|PACid_15409977, Smo165716|PACid_15415724, Smo230611|PACid_15415378, Smo267218|PACid_15409641, Smo267271|PACid_15409769, Smo402326|PACid_15403430, Smo402330|PACid_15403446, Smo402337|PACid_15403452, Smo81581|PACid_15409136, Smo90238|PACid_15411091, Smo94|PACid_15402625, Smo99030|PACid_…	MA_101915g0010, MA_10429932g0010, MA_10431617g0010, MA_10434414g0010, MA_10434717g0010, MA_11781g0010, MA_128615g0010, MA_138036g0010, MA_42556g0010, MA_602830g0010, MA_629244g0010, MA_7750031g0010, MA_8849g0010	LOC_Os01g07870, LOC_Os01g25386, LOC_Os02g18670, LOC_Os03g04920, LOC_Os04g13210, LOC_Os04g13220, LOC_Os04g49890, LOC_Os04g49900, LOC_Os04g52900, LOC_Os05g10730, LOC_Os06g06440, LOC_Os06g08560, LOC_Os06g36650, LOC_Os11g05700, LOC_Os12g37580	At1g04120, At1g30400, At1g30410, At1g30420, At2g07680, At2g34660, At2g47800, At3g13080, At3g13090, At3g13100, At3g21250, At3g59140, At3g60160, At3g60970, At3g62700
OG0000093		Cpa|evm.model.tig00000912.34, Cpa|evm.model.tig00021435.46	Popu|evm.model.contig_571.1	Cre03.g210177.t1.1, Cre10.g466650.t1.2	kfl00432_0030_v1.1	Pp1s103_21V6.1, Pp1s103_24V6.1, Pp1s107_171V6.1, Pp1s107_173V6.1, Pp1s131_105V6.1, Pp1s168_83V6.1, Pp1s1_798V6.1, Pp1s263_45V6.1, Pp1s263_50V6.1, Pp1s442_5V6.1, Pp1s442_7V6.2, Pp1s4_293V6.1, Pp1s56_122V6.1, Pp1s77_88V6.1, Pp1s88_108V6.1	Smo16319|PACid_15416338, Smo16324|PACid_15416355, Smo17991|PACid_15401666, Smo18113|PACid_15420637, Smo233632|PACid_15401765, Smo69135|PACid_15415017, Smo91501|PACid_15416185, Smo96597|PACid_15408604	MA_10046222g0010, MA_10289213g0010, MA_103558g0010, MA_10431273g0010, MA_10432950g0010, MA_105065g0010, MA_13199g0010, MA_1784178g0010, MA_18054g0010, MA_18054g0030, MA_194997g0010, MA_254754g0010, MA_269415g0010, MA_27386g0010, MA_323464g0010, MA_393053g0010, MA_41536g0010, MA_440031g0010, MA_456498g0010, MA_472945g0010, MA_51891g0010, MA_52212g0010, MA_616616g0010, MA_641437g0010, MA_66990g0010…	LOC_Os01g04330, LOC_Os01g72080, LOC_Os01g72530, LOC_Os01g72540, LOC_Os01g72550, LOC_Os02g39380, LOC_Os03g21380, LOC_Os03g55960, LOC_Os03g59770, LOC_Os03g59870, LOC_Os05g13580, LOC_Os05g24780, LOC_Os05g31620, LOC_Os06g07560, LOC_Os07g12240, LOC_Os07g48340, LOC_Os08g04890, LOC_Os09g24580, LOC_Os11g01390, LOC_Os12g01400, LOC_Os12g12730	At1g18210, At1g24620, At1g66400, At1g73630, At1g76640, At1g76650, At2g36180, At2g41100, At2g43290, At3g01830, At3g03400, At3g07490, At4g03290, At4g12860, At4g20780, At5g17470, At5g37770, At5g42380, At5g44460
OG0000094	slr1562, ssr2061	Cpa|evm.model.tig00000042.76, Cpa|evm.model.tig00000042.77, Cpa|evm.model.tig00020537.10, Cpa|evm.model.tig00020685.28	Popu|evm.model.contig_2281.9, Popu|evm.model.contig_2566.3, Popu|evm.model.contig_3396.12	Cre12.g513750.t1.1, Cre12.g550400.t1.2	kfl00027_0190_v1.1, kfl00094_0060_v1.1, kfl00235_0020_v1.1, kfl00330_0040_v1.1, kfl00686_0010_v1.1	Pp1s125_114V6.1, Pp1s131_17V6.1, Pp1s135_116V6.1, Pp1s185_2V6.1, Pp1s321_10V6.1, Pp1s42_41V6.1, Pp1s63_8V6.1	Smo127444|PACid_15412833, Smo174566|PACid_15418531, Smo19369|PACid_15402832, Smo229902|PACid_15414439, Smo445456|PACid_15419601, Smo80143|PACid_15402987, Smo89111|PACid_15406906	MA_12077g0010, MA_131085g0010, MA_475954g0010, MA_52821g0010, MA_5926959g0010, MA_607323g0010, MA_77433g0010, MA_854222g0010, MA_9405945g0010, MA_9805g0010	LOC_Os01g09830, LOC_Os01g13950, LOC_Os01g27140, LOC_Os01g47760, LOC_Os01g70990, LOC_Os02g30850, LOC_Os02g40500, LOC_Os02g43180, LOC_Os04g32300, LOC_Os04g42930, LOC_Os05g05730, LOC_Os05g10930, LOC_Os05g48930, LOC_Os06g44910, LOC_Os07g05630, LOC_Os08g45140, LOC_Os11g43520, LOC_Os11g43530, LOC_Os11g43550, LOC_Os11g43580, LOC_Os12g35330, LOC_Os12g35340	At1g03020, At1g03850, At1g06830, At1g28480, At1g77370, At2g20270, At2g30540, At2g47870, At2g47880, At3g02000, At3g21460, At3g62930, At3g62950, At3g62960, At4g15660, At4g15670, At4g15680, At4g15690, At4g15700, At4g28730, At4g33040, At5g11930, At5g14070, At5g18600, At5g20500, At5g40370, At5g63030
OG0000095		Cpa|evm.model.tig00000113.14, Cpa|evm.model.tig00000241.51, Cpa|evm.model.tig00000241.56, Cpa|evm.model.tig00000269.106, Cpa|evm.model.tig00000342.47, Cpa|evm.model.tig00001085.1, Cpa|evm.model.tig00021374.41	Popu|evm.model.contig_2100.14, Popu|evm.model.contig_3395.13	Cre03.g145107.t1.1, Cre03.g200600.t1.1, Cre03.g200600.t2.1, Cre05.g233100.t1.2, Cre05.g233100.t2.1, Cre16.g656700.t1.2	kfl00018_0290_v1.1, kfl00089_0140_v1.1, kfl00199_0060_v1.1, kfl00274_0150_v1.1, kfl00447_0060_v1.1	Pp1s167_79V6.1, Pp1s17_78V6.1, Pp1s34_101V6.1, Pp1s403_54V6.1, Pp1s508_12V6.1, Pp1s58_144V6.1, Pp1s65_122V6.1, Pp1s68_75V6.1, Pp1s80_62V6.1, Pp1s84_53V6.1, Pp1s87_179V6.1, Pp1s9_137V6.1	Smo109778|PACid_15406589, Smo124154|PACid_15401744, Smo126285|PACid_15408393, Smo139009|PACid_15422678, Smo169724|PACid_15404970, Smo3347|PACid_15412148, Smo438201|PACid_15419509, Smo78149|PACid_15419268, Smo81821|PACid_15411333, Smo84710|PACid_15419283, Smo98850|PACid_15416703	MA_10426313g0010, MA_10426343g0020, MA_10431897g0040, MA_10436275g0010, MA_105116g0010, MA_12484g0010, MA_125631g0010, MA_150387g0010, MA_159248g0020, MA_161721g0010, MA_180169g0010, MA_182741g0010, MA_203507g0010, MA_208203g0010, MA_476377g0010, MA_4980g0010, MA_52055g0010, MA_6687889g0010, MA_773327g0010, MA_9252442g0010, MA_93408g0010	LOC_Os01g14090, LOC_Os01g15540, LOC_Os01g54080, LOC_Os02g13570, LOC_Os03g02290, LOC_Os03g18980, LOC_Os03g64415, LOC_Os04g53760, LOC_Os05g33030, LOC_Os05g44560, LOC_Os07g01490, LOC_Os11g44880, LOC_Os12g36100, LOC_Os12g42160	At1g09170, At1g18410, At1g55550, At1g63640, At1g72250, At1g73860, At2g22610, At2g47500, At3g10310, At3g44730, At4g05190, At4g21270, At4g27180, At5g27000, At5g27550, At5g27950, At5g41310, At5g54670
OG0000096	slr0315	Cpa|evm.model.tig00000219.68, Cpa|evm.model.tig00000403.69			kfl00027_0490_v1.1, kfl00027_0500_v1.1	Pp1s55_197V6.1, Pp1s8_240V6.1	Smo139060|PACid_15422765, Smo229892|PACid_15413932, Smo415138|PACid_15417990, Smo79955|PACid_15405953, Smo88869|PACid_15409540, Smo93705|PACid_15423436	MA_10050914g0010, MA_10120560g0010, MA_10430955g0010, MA_10433452g0010, MA_10435071g0010, MA_10436701g0010, MA_10436701g0020, MA_107740g0010, MA_109050g0010, MA_112182g0010, MA_115790g0020, MA_14140g0010, MA_1443065g0010, MA_154743g0010, MA_164148g0010, MA_181810g0010, MA_18498g0010, MA_1999007g0010, MA_2492g0010, MA_289156g0010, MA_30312g0010, MA_308546g0010, MA_311931g0010, MA_3489843g0010, MA_…	LOC_Os03g18740, LOC_Os03g59610, LOC_Os03g61740, LOC_Os04g10000, LOC_Os04g10010, LOC_Os04g33240, LOC_Os07g40250, LOC_Os07g46830, LOC_Os07g46840, LOC_Os07g46846, LOC_Os07g46852, LOC_Os07g46860, LOC_Os07g46870, LOC_Os07g46910, LOC_Os07g46920, LOC_Os07g46930, LOC_Os07g46940, LOC_Os07g46950, LOC_Os07g46970, LOC_Os07g46980, LOC_Os07g49120, LOC_Os11g32030, LOC_Os12g16010	At1g52340, At2g47120, At2g47130, At2g47140, At2g47150, At3g26760, At3g26770, At3g29250, At3g29260, At3g42960, At3g51680, At4g03140
OG0000097	sll0517, slr0193, ssr1480	Cpa|evm.model.tig00000826.12, Cpa|evm.model.tig00020904.44	Popu|evm.model.contig_2015.16	Cre02.g079400.t1.2, Cre09.g392350.t1.2, Cre09.g392350.t2.1, Cre17.g729150.t1.2	kfl00090_0320_v1.1, kfl00105_0050_v1.1, kfl00609_0010_v1.1, kfl00822_0010_v1.1	Pp1s118_100V6.1, Pp1s118_101V6.1, Pp1s123_58V6.1, Pp1s128_53V6.1, Pp1s136_70V6.1, Pp1s143_11V6.1, Pp1s260_6V6.1, Pp1s26_263V6.1, Pp1s42_251V6.2, Pp1s45_280V6.1	Smo140819|PACid_15409716, Smo172546|PACid_15412654, Smo37571|PACid_15413053, Smo406315|PACid_15415256, Smo439636|PACid_15403162, Smo49298|PACid_15401447, Smo78193|PACid_15419363, Smo81392|PACid_15407519, Smo9008|PACid_15404861, Smo9015|PACid_15404885	MA_10427172g0010, MA_10428777g0010, MA_10430060g0020, MA_10435321g0010, MA_10435787g0010, MA_10436424g0010, MA_10436734g0010, MA_118621g0010, MA_12936g0020, MA_133527g0010, MA_1460g0010, MA_147273g0010, MA_14910g0010, MA_162527g0010, MA_168323g0010, MA_215281g0010, MA_2656490g0010, MA_27149g0010, MA_28218g0010, MA_36092g0010, MA_36839g0020, MA_393523g0010, MA_481822g0010, MA_516147g0010, MA_55711…	LOC_Os01g31810, LOC_Os01g68790, LOC_Os01g74340, LOC_Os03g17060, LOC_Os03g46770, LOC_Os03g47800, LOC_Os03g61990, LOC_Os04g33810, LOC_Os04g49440, LOC_Os05g13620, LOC_Os05g13630, LOC_Os05g13650, LOC_Os07g08960, LOC_Os07g41120, LOC_Os10g17454, LOC_Os12g31800, LOC_Os12g43600	At1g18630, At1g60650, At1g73530, At1g74230, At2g21660, At2g21690, At2g37510, At3g08000, At3g23830, At3g26420, At3g46020, At4g13850, At4g13860, At4g39260, At5g04280, At5g06210, At5g47320, At5g59860, At5g61030
OG0000098						Pp1s26_77V6.1, Pp1s60_86V6.1	Smo101253|PACid_15401662, Smo101258|PACid_15401663, Smo106421|PACid_15417780, Smo114366|PACid_15418458, Smo126833|PACid_15412964, Smo182303|PACid_15418218, Smo228326|PACid_15406830, Smo229828|PACid_15413727, Smo230146|PACid_15411587, Smo232269|PACid_15418216, Smo232270|PACid_15418239, Smo235371|PACid_15405348, Smo235372|PACid_15405350, Smo236822|PACid_15412077, Smo271350|PACid_15422395, Smo414521…	MA_10070756g0010, MA_10227622g0010, MA_10425995g0010, MA_10427367g0010, MA_10428648g0010, MA_10430929g0010, MA_10431332g0010, MA_10432379g0020, MA_10434028g0020, MA_10435976g0010, MA_10436483g0010, MA_108425g0010, MA_109058g0010, MA_111431g0010, MA_120762g0010, MA_124869g0010, MA_125040g0020, MA_140596g0010, MA_147662g0020, MA_166754g0010, MA_170257g0010, MA_179122g0010, MA_185360g0010, MA_186345…	LOC_Os01g10850, LOC_Os01g15810, LOC_Os01g15830, LOC_Os01g36240, LOC_Os02g14160, LOC_Os03g13200, LOC_Os03g13210, LOC_Os03g32050, LOC_Os04g34630, LOC_Os04g55740, LOC_Os06g35480, LOC_Os06g35520, LOC_Os07g47990, LOC_Os07g48010, LOC_Os07g48020, LOC_Os07g48030, LOC_Os07g48040, LOC_Os07g48050, LOC_Os08g20730, LOC_Os10g02070, LOC_Os11g02100, LOC_Os11g02130, LOC_Os12g02060, LOC_Os12g02080	At1g44970, At2g18140, At2g18150, At3g50990, At4g16270, At4g36430, At5g05340, At5g06720, At5g06730, At5g19890, At5g58390, At5g58400, At5g66390
OG0000099						Pp1s1060_1V6.1, Pp1s1_302V6.1, Pp1s201_38V6.1, Pp1s20_77V6.1, Pp1s356_14V6.1, Pp1s385_42V6.1, Pp1s43_154V6.1, Pp1s55_121V6.1, Pp1s67_214V6.2	Smo104946|PACid_15415851, Smo115533|PACid_15422759, Smo123452|PACid_15423367, Smo126670|PACid_15411539, Smo126863|PACid_15413059, Smo132865|PACid_15408438, Smo132915|PACid_15409156, Smo134234|PACid_15409672, Smo177154|PACid_15401895, Smo229953|PACid_15414584, Smo232359|PACid_15418990, Smo232728|PACid_15421834, Smo233332|PACid_15421716, Smo266691|PACid_15409987, Smo269862|PACid_15420197, Smo407109…	MA_10259419g0010, MA_10428759g0010, MA_10433564g0020, MA_10435488g0010, MA_10435488g0020, MA_114903g0010, MA_115059g0010, MA_12626g0010, MA_163g0010, MA_180698g0010, MA_182004g0010, MA_183305g0010, MA_18523g0010, MA_188077g0010, MA_389258g0010, MA_412995g0010, MA_41416g0010, MA_444g0010, MA_458736g0010, MA_46801g0010, MA_5316g0010, MA_63572g0010, MA_651584g0010, MA_774247g0010, MA_77500g0020, MA_…	LOC_Os01g22249, LOC_Os01g22336, LOC_Os01g22370, LOC_Os01g28030, LOC_Os02g06630, LOC_Os03g02920, LOC_Os03g02939, LOC_Os03g25280, LOC_Os03g25300, LOC_Os03g25320, LOC_Os03g25330, LOC_Os03g25340, LOC_Os03g25360, LOC_Os03g25370, LOC_Os03g36560, LOC_Os04g53640, LOC_Os05g04470, LOC_Os05g04490, LOC_Os05g04500, LOC_Os05g06970, LOC_Os05g41990, LOC_Os06g20150, LOC_Os06g29470, LOC_Os06g46799, LOC_Os07g01370,…	At1g05240, At1g05250, At1g05260, At2g39040, At3g01190, At3g21770, At4g11290, At5g15180
OG0000100		Cpa|evm.model.tig00000219.19, Cpa|evm.model.tig00001094.21, Cpa|evm.model.tig00020610.74	Popu|evm.model.contig_2051.34, Popu|evm.model.contig_3420.8	Cre01.g025050.t1.2, Cre05.g242600.t1.2, Cre06.g266950.t1.1, Cre07.g319701.t1.2, Cre08.g358532.t1.1, Cre08.g358534.t1.1, Cre10.g435450.t1.2, Cre11.g467581.t1.1, Cre11.g467581.t2.1	kfl00028_0250_v1.1, kfl00243_0100_v1.1	Pp1s121_33V6.1, Pp1s121_36V6.1, Pp1s167_128V6.1, Pp1s241_14V6.1, Pp1s241_7V6.1, Pp1s32_226V6.1, Pp1s32_243V6.1, Pp1s3_329V6.1	Smo29495|PACid_15410999, Smo29498|PACid_15411001, Smo405209|PACid_15411529, Smo440037|PACid_15401873, Smo69510|PACid_15417968, Smo69566|PACid_15418093	MA_10211121g0010, MA_10261788g0010, MA_103421g0030, MA_10434815g0010, MA_10436047g0010, MA_110551g0010, MA_120821g0010, MA_161258g0010, MA_18616g0010, MA_429746g0010, MA_44185g0010, MA_70991g0010, MA_82238g0020, MA_92522g0010	LOC_Os01g24070, LOC_Os01g47360, LOC_Os01g54210, LOC_Os01g74540, LOC_Os02g12790, LOC_Os02g43150, LOC_Os02g56250, LOC_Os03g03850, LOC_Os03g05160, LOC_Os04g45650, LOC_Os05g06340, LOC_Os05g44400, LOC_Os05g49280, LOC_Os05g50270, LOC_Os06g37450, LOC_Os10g32070, LOC_Os10g40810, LOC_Os11g08410, LOC_Os12g07120, LOC_Os12g42970	At1g08000, At1g08010, At2g18380, At2g28340, At2g45050, At3g06740, At3g16870, At3g20750, At3g24050, At3g45170, At3g50870, At3g51080, At3g54810, At3g60530, At4g16141, At4g26150, At4g32890, At4g34680, At4g36240, At4g36620, At5g25830, At5g26930, At5g49300, At5g56860, At5g66320
OG0000101		Cpa|evm.model.tig00000851.7, Cpa|evm.model.tig00000851.9, Cpa|evm.model.tig00021244.33, Cpa|evm.model.tig00021348.58		Cre01.g053700.t1.1	kfl00007_0150_v1.1, kfl00007_0170_v1.1, kfl00007_0180_v1.1, kfl00018_0440_v1.1, kfl00044_0210_v1.1, kfl00050_0210_v1.1, kfl00280_0030_v1.1	Pp1s149_65V6.1, Pp1s183_83V6.1, Pp1s189_85V6.1, Pp1s204_120V6.1, Pp1s211_70V6.1, Pp1s37_149V6.1, Pp1s68_102V6.1, Pp1s90_245V6.1, Pp1s90_247V6.1, Pp1s99_40V6.1	Smo113786|PACid_15418666, Smo266514|PACid_15408982, Smo266723|PACid_15410630, Smo416791|PACid_15403235, Smo84488|PACid_15417160, Smo89324|PACid_15408478	MA_10001478g0010, MA_10425832g0010, MA_10425858g0010, MA_10427986g0010, MA_10428782g0010, MA_10431327g0010, MA_10431327g0020, MA_10434365g0010, MA_10435474g0010, MA_10436286g0010, MA_10436806g0010, MA_10437079g0010, MA_10437081g0010, MA_10437228g0010, MA_11172g0010, MA_167620g0010, MA_175873g0010, MA_212367g0010, MA_25248g0010, MA_419212g0010, MA_446575g0010, MA_577986g0010, MA_602116g0010, MA_98…	LOC_Os01g57370, LOC_Os02g15580, LOC_Os02g41710, LOC_Os02g53340, LOC_Os02g54760, LOC_Os03g44440, LOC_Os03g55100, LOC_Os04g55080, LOC_Os05g42250, LOC_Os06g08850, LOC_Os06g10580, LOC_Os06g33570, LOC_Os06g33600, LOC_Os06g33610, LOC_Os09g38580, LOC_Os12g06570, LOC_Os12g28260	At1g01340, At1g15990, At1g19780, At2g23980, At2g24610, At2g28260, At2g46430, At2g46440, At2g46450, At3g17690, At3g17700, At3g48010, At4g01010, At4g30360, At4g30560, At5g14870, At5g15410, At5g53130, At5g54250, At5g57940
OG0000102	slr1125					Pp1s108_108V6.2	Smo110114|PACid_15405027, Smo154272|PACid_15401855, Smo173967|PACid_15418687, Smo440629|PACid_15406406, Smo95464|PACid_15404799	MA_10155901g0010, MA_10223011g0010, MA_10268298g0010, MA_10426678g0010, MA_10428368g0010, MA_10428368g0020, MA_10428919g0010, MA_10433477g0020, MA_10436215g0010, MA_10436215g0020, MA_128829g0010, MA_12952g0010, MA_143140g0010, MA_150335g0010, MA_152818g0010, MA_162448g0010, MA_195838g0010, MA_207511g0010, MA_239168g0010, MA_239168g0020, MA_305654g0010, MA_310012g0010, MA_476822g0010, MA_49332g001…	LOC_Os01g08440, LOC_Os01g49230, LOC_Os01g49240, LOC_Os02g09510, LOC_Os02g10880, LOC_Os03g48740, LOC_Os04g12690, LOC_Os04g12710, LOC_Os04g12720, LOC_Os04g12900, LOC_Os04g12950, LOC_Os04g12960, LOC_Os04g12970, LOC_Os04g12980, LOC_Os05g08750, LOC_Os05g47950, LOC_Os06g39270, LOC_Os06g39330, LOC_Os09g34214, LOC_Os09g34230, LOC_Os09g34250, LOC_Os09g34270, LOC_Os11g04860, LOC_Os11g25990	At1g05530, At1g05560, At1g05675, At1g05680, At1g24100, At2g23210, At2g23250, At2g23260, At2g31750, At2g31790, At2g43820, At2g43840, At3g21560, At4g14090, At4g15480, At4g15490, At4g15500, At4g15550
OG0000103		Cpa|evm.model.tig00000093.97, Cpa|evm.model.tig00000391.17, Cpa|evm.model.tig00021589.10, Cpa|evm.model.tig00021589.11	Popu|evm.model.contig_2031.2, Popu|evm.model.contig_3579.7, Popu|evm.model.contig_3702.2, Popu|evm.model.contig_4438.5	Cre01.g028250.t1.2, Cre01.g038900.t1.1, Cre09.g390541.t1.1, Cre12.g504350.t1.2	kfl00011_0290_v1.1, kfl00042_0080_v1.1, kfl00339_0040_v1.1, kfl00339_0050_v1.1, kfl00462_0030_v1.1	Pp1s100_9V6.1, Pp1s113_200V6.1, Pp1s147_41V6.1, Pp1s20_239V6.1, Pp1s21_140V6.1, Pp1s336_21V6.1, Pp1s389_22V6.1, Pp1s40_42V6.1, Pp1s42_257V6.1, Pp1s7_225V6.1, Pp1s80_52V6.2, Pp1s88_221V6.2, Pp1s89_261V6.1	Smo113971|PACid_15420149, Smo130247|PACid_15420351, Smo416768|PACid_15403152, Smo447944|PACid_15406858, Smo49993|PACid_15406769, Smo85161|PACid_15417739, Smo92683|PACid_15420028, Smo97826|PACid_15413804	MA_10126084g0010, MA_10177659g0010, MA_10427573g0010, MA_10430616g0010, MA_10432738g0010, MA_10436694g0020, MA_109150g0010, MA_18826g0010, MA_254258g0010, MA_314698g0010, MA_380297g0010, MA_38618g0020, MA_47348g0010, MA_58789g0010, MA_62368g0010, MA_6398g0010, MA_70085g0010, MA_72769g0010, MA_7277233g0010, MA_78068g0010, MA_835203g0010, MA_87599g0010, MA_884760g0010, MA_93032g0010, MA_9470692g0010	LOC_Os01g10250, LOC_Os01g21300, LOC_Os01g21310, LOC_Os01g21520, LOC_Os01g21560, LOC_Os01g21580, LOC_Os01g49380, LOC_Os01g62010, LOC_Os02g11720, LOC_Os03g51010, LOC_Os05g29974, LOC_Os07g37840, LOC_Os09g23150, LOC_Os10g04620, LOC_Os11g01040, LOC_Os12g01030, LOC_Os12g16180	At1g11090, At1g18360, At1g52760, At1g73480, At1g77420, At2g39400, At2g39410, At2g39420, At2g47630, At3g55180, At3g55190, At3g62860, At5g11650, At5g14980, At5g16120, At5g19290
OG0000104				Cre01.g039950.t1.2	kfl00098_0310_v1.1, kfl00126_0060_v1.1, kfl00358_0140_v1.1, kfl00450_0080_v1.1, kfl00500_0020_v1.1, kfl00580_0070_v1.1, kfl00680_0080_v1.1	Pp1s107_170V6.1, Pp1s124_65V6.1, Pp1s152_106V6.1, Pp1s213_31V6.1, Pp1s222_45V6.1, Pp1s234_30V6.2, Pp1s25_374V6.1, Pp1s275_75V6.1, Pp1s32_322V6.1, Pp1s33_4V6.2, Pp1s406_11V6.1, Pp1s56_260V6.1	Smo111826|PACid_15413479, Smo138881|PACid_15403699, Smo166510|PACid_15417083, Smo166743|PACid_15418677, Smo178001|PACid_15403801, Smo266544|PACid_15409062, Smo271410|PACid_15423031, Smo414802|PACid_15420346, Smo62386|PACid_15418464, Smo79408|PACid_15402048, Smo89169|PACid_15407006, Smo89688|PACid_15411053, Smo93948|PACid_15402762	MA_10099391g0010, MA_10106333g0010, MA_10426338g0020, MA_10428179g0010, MA_10432157g0010, MA_10432198g0010, MA_10436015g0010, MA_10816g0010, MA_116104g0010, MA_120504g0010, MA_18517g0010, MA_207936g0010, MA_212431g0010, MA_264506g0010, MA_323184g0010, MA_387320g0010, MA_40195g0010, MA_41286g0020, MA_42379g0010, MA_432673g0010, MA_473068g0010, MA_481350g0010, MA_49528g0010, MA_545504g0010, MA_5455…	LOC_Os03g47810, LOC_Os03g58580, LOC_Os04g31924, LOC_Os04g42420, LOC_Os06g08110, LOC_Os07g09010, LOC_Os08g15450, LOC_Os08g42010, LOC_Os09g36600, LOC_Os10g08850, LOC_Os12g29950, LOC_Os12g44060, LOC_Os12g44070, LOC_Os12g44180	At1g18940, At1g74780, At1g80530, At2g16660, At2g28120, At2g34350, At2g34355, At2g39210, At3g01930, At4g34950, At5g14120, At5g50520, At5g50630
OG0000105				Cre12.g554051.t1.1				MA_10296064g0010, MA_10426985g0010, MA_10427140g0010, MA_10427279g0010, MA_10427613g0010, MA_10428783g0010, MA_10428783g0020, MA_10428783g0030, MA_10429736g0010, MA_10434673g0010, MA_10434962g0020, MA_10435592g0010, MA_10437273g0010, MA_1052608g0010, MA_111441g0010, MA_115015g0010, MA_143582g0010, MA_149595g0010, MA_149801g0010, MA_163708g0010, MA_168680g0010, MA_1766g0010, MA_180210g0010, MA_184…	LOC_Os01g04460, LOC_Os01g04480, LOC_Os01g04490, LOC_Os01g04520, LOC_Os01g04550, LOC_Os01g04570, LOC_Os01g04580, LOC_Os01g49580, LOC_Os01g49614, LOC_Os04g09770, LOC_Os04g56110, LOC_Os04g56120, LOC_Os04g56130, LOC_Os05g47750, LOC_Os06g13320, LOC_Os07g04820, LOC_Os08g24630, LOC_Os08g24770, LOC_Os11g25510	At1g66910, At1g66920, At1g66930, At1g67000, At1g70250, At4g18250, At5g38240, At5g38250, At5g38260, At5g38280, At5g39020, At5g39030
OG0000106		Cpa|evm.model.tig00000113.65, Cpa|evm.model.tig00000402.18, Cpa|evm.model.tig00020912.70	Popu|evm.model.contig_2175.4	Cre01.g009200.t1.2, Cre02.g110150.t1.2, Cre03.g144284.t1.1	kfl00020_0300_v1.1, kfl00678_0020_v1.1	Pp1s148_71V6.1, Pp1s205_22V6.1, Pp1s349_1V6.1	Smo267336|PACid_15410499, Smo270271|PACid_15418865, Smo443336|PACid_15412969	MA_103758g0010, MA_10428663g0010, MA_17704g0010, MA_536g0010, MA_918722g0010	LOC_Os02g20590, LOC_Os02g20620, LOC_Os02g20690, LOC_Os02g20720, LOC_Os03g57854, LOC_Os04g35370, LOC_Os04g53400, LOC_Os04g53410, LOC_Os04g53430, LOC_Os06g14060, LOC_Os06g45730, LOC_Os07g01140, LOC_Os07g07270, LOC_Os07g20130, LOC_Os07g46160, LOC_Os08g03470, LOC_Os08g03490, LOC_Os08g03500, LOC_Os08g03510, LOC_Os08g03530, LOC_Os08g09830, LOC_Os08g12960, LOC_Os08g13000, LOC_Os08g13030, LOC_Os08g13070,…	At2g39760, At3g03740, At3g06190, At3g43700, At5g19000, At5g21010
OG0000107				Cre06.g278171.t1.1, Cre07.g348350.t1.2, Cre10.g433500.t1.1, Cre14.g609500.t1.1, Cre15.g634750.t1.1, Cre16.g655000.t1.1, Cre16.g693819.t1.2, Cre16.g694203.t1.1	kfl00278_0110_v1.1	Pp1s100_239V6.1, Pp1s101_172V6.1, Pp1s101_192V6.1, Pp1s11_14V6.1, Pp1s139_65V6.1, Pp1s152_75V6.1, Pp1s1630_1V6.1, Pp1s175_78V6.1, Pp1s17_260V6.1, Pp1s1858_1V6.1, Pp1s192_53V6.2, Pp1s1_91V6.1, Pp1s206_108V6.1, Pp1s220_112V6.1, Pp1s222_136V6.1, Pp1s228_70V6.1, Pp1s285_2V6.1, Pp1s293_101V6.1, Pp1s30_141V6.1, Pp1s39_369V6.2, Pp1s49_82V6.1, Pp1s59_101V6.1	Smo129774|PACid_15420980, Smo36374|PACid_15408485, Smo36433|PACid_15409225, Smo71285|PACid_15421890, Smo9258|PACid_15406551, Smo9264|PACid_15406572	MA_10117499g0010, MA_10428193g0010, MA_10428855g0010, MA_10430663g0010, MA_10431122g0020, MA_10431841g0010, MA_115261g0010, MA_120284g0010, MA_120433g0010, MA_132127g0010, MA_13827g0010, MA_1476055g0010, MA_15472g0010, MA_16068g0010, MA_18474g0010, MA_218734g0010, MA_32290g0010, MA_407685g0010, MA_41471g0010, MA_567674g0010, MA_6561322g0010, MA_659011g0010, MA_7278026g0010, MA_82338g0010, MA_8652…	LOC_Os01g54340, LOC_Os01g65740, LOC_Os01g68650, LOC_Os01g74250, LOC_Os02g48850, LOC_Os03g06680, LOC_Os03g58230, LOC_Os05g44300, LOC_Os07g08390, LOC_Os10g28210, LOC_Os11g25020, LOC_Os11g25040	At1g12030, At1g62420, At1g77145, At1g77160, At2g20670, At2g38820, At2g39650, At3g07350, At3g22970, At3g25240, At3g54550, At4g14620, At4g32480
OG0000108		Cpa|evm.model.tig00000269.60, Cpa|evm.model.tig00000431.18, Cpa|evm.model.tig00001041.30, Cpa|evm.model.tig00001041.32, Cpa|evm.model.tig00001041.34, Cpa|evm.model.tig00020944.35		Cre03.g183700.t1.1, Cre03.g185000.t1.1, Cre03.g185350.t1.1, Cre03.g198200.t1.1, Cre04.g214650.t1.1, Cre06.g302050.t1.2, Cre13.g574900.t1.2	kfl00500_0040_v1.1, kfl00532_0020_v1.1	Pp1s13_132V6.1, Pp1s13_432V6.1, Pp1s145_49V6.1, Pp1s160_88V6.1, Pp1s18_300V6.2, Pp1s199_13V6.1, Pp1s379_24V6.1, Pp1s379_25V6.1, Pp1s40_186V6.2, Pp1s66_72V6.1, Pp1s67_234V6.1, Pp1s67_70V6.1, Pp1s88_136V6.1	Smo133452|PACid_15408266, Smo163802|PACid_15410614, Smo177798|PACid_15406522, Smo267830|PACid_15414363, Smo427055|PACid_15407890, Smo429757|PACid_15419199, Smo431892|PACid_15403745, Smo439692|PACid_15403316, Smo449402|PACid_15408796	MA_101796g0010, MA_10214757g0010, MA_10426192g0010, MA_10426974g0020, MA_10426974g0030, MA_10428413g0020, MA_10428413g0040, MA_10430560g0010, MA_10430560g0020, MA_10431062g0010, MA_10431631g0010, MA_10432652g0010, MA_10433251g0010, MA_10433929g0010, MA_10434444g0010, MA_10437131g0040, MA_111976g0010, MA_1154133g0010, MA_12849g0010, MA_17733g0010, MA_211228g0010, MA_229544g0010, MA_246547g0010, MA…	LOC_Os01g34880, LOC_Os01g34890, LOC_Os01g34930, LOC_Os01g48200, LOC_Os01g55040, LOC_Os02g14900, LOC_Os02g58560, LOC_Os03g03610, LOC_Os06g02260, LOC_Os06g08380, LOC_Os06g51270	At1g05570, At1g06490, At2g13680, At2g31960, At2g36850, At3g07160, At3g14570, At3g59100, At4g03550, At4g04970, At5g13000, At5g36870
OG0000109				Cre03.g146767.t1.1, Cre03.g152050.t1.2, Cre05.g243450.t1.1, Cre05.g243450.t2.1, Cre06.g278252.t1.1, Cre06.g306000.t1.1, Cre11.g467538.t1.1, Cre11.g467539.t1.1, Cre11.g467540.t1.1, Cre11.g467540.t2.1, Cre13.g577300.t1.2, Cre16.g657200.t1.1, Cre16.g657250.t1.2, Cre17.g732350.t1.1, Cre17.g732350.t2.1, Cre17.g732600.t1.2	kfl00003_0400_v1.1, kfl00003_0420_v1.1, kfl00021_0310_v1.1, kfl00023_0155_v1.1, kfl00301_0090_v1.1	Pp1s119_38V6.1, Pp1s12_143V6.1, Pp1s143_112V6.1, Pp1s144_105V6.1, Pp1s149_297V6.1, Pp1s172_1V6.1, Pp1s173_129V6.1, Pp1s183_100V6.1, Pp1s1_232V6.1, Pp1s1_343V6.2, Pp1s201_96V6.1, Pp1s217_43V6.1, Pp1s21_324V6.1, Pp1s227_29V6.1, Pp1s27_70V6.1, Pp1s30_238V6.1, Pp1s333_30V6.1, Pp1s36_144V6.1, Pp1s36_150V6.1, Pp1s376_5V6.1, Pp1s408_24V6.1, Pp1s43_101V6.1, Pp1s466_4V6.1, Pp1s52_249V6.1, Pp1s53_16V6.1, P…	Smo231119|PACid_15414492, Smo413959|PACid_15418337, Smo432583|PACid_15404355, Smo441651|PACid_15409431, Smo77682|PACid_15420248, Smo89852|PACid_15412479	MA_10429121g0010, MA_10429121g0020, MA_10429735g0010, MA_10429735g0020, MA_10433917g0010, MA_10436303g0010, MA_10436342g0010, MA_10437233g0010, MA_10437233g0020, MA_10437233g0030, MA_10437233g0040, MA_10437233g0050, MA_126260g0010, MA_138024g0010, MA_162584g0010, MA_187092g0010, MA_190917g0010, MA_22751g0010, MA_2971g0010, MA_412851g0010, MA_437873g0010, MA_460865g0010, MA_56166g0010, MA_62771g00…	LOC_Os01g48540, LOC_Os03g15320, LOC_Os05g48520, LOC_Os11g06870	At1g14430, At1g19900, At1g67290, At1g75620, At3g53950, At3g57620, At5g19580
OG0000110		Cpa|evm.model.tig00000455.6, Cpa|evm.model.tig00021123.16	Popu|evm.model.contig_611.15	Cre03.g198800.t1.2, Cre10.g430750.t1.1	kfl00137_0050_v1.1, kfl00238_0070_v1.1	Pp1s13_201V6.2, Pp1s188_107V6.1, Pp1s256_11V6.2, Pp1s66_87V6.1, Pp1s66_90V6.1, Pp1s70_203V6.1, Pp1s89_104V6.1, Pp1s89_108V6.1	Smo130556|PACid_15422629, Smo133546|PACid_15409066, Smo439294|PACid_15422620, Smo47768|PACid_15421592, Smo84280|PACid_15415668	MA_10432875g0010, MA_10435988g0010, MA_11322g0010, MA_17466g0010, MA_267974g0010, MA_40234g0010, MA_41803g0010, MA_6326342g0010, MA_6532729g0010, MA_7049680g0010, MA_79012g0010, MA_8633450g0010, MA_867875g0010, MA_908g0010, MA_925123g0010, MA_957399g0010	LOC_Os01g04930, LOC_Os01g09280, LOC_Os01g09640, LOC_Os01g34060, LOC_Os01g41900, LOC_Os01g63460, LOC_Os01g64360, LOC_Os02g30700, LOC_Os03g62100, LOC_Os04g27410, LOC_Os04g58020, LOC_Os05g10690, LOC_Os05g37040, LOC_Os05g37050, LOC_Os05g37060, LOC_Os05g37730, LOC_Os05g49240, LOC_Os05g51160, LOC_Os06g07640, LOC_Os06g07650, LOC_Os06g07700, LOC_Os07g26150, LOC_Os08g04840, LOC_Os08g05510, LOC_Os10g41200,…	At1g19000, At1g49010, At1g70000, At1g74840, At1g75250, At2g38090, At3g10580, At3g10585, At3g10590, At3g10595, At3g11280, At3g16350, At4g09450, At5g01200, At5g04760, At5g05790, At5g08520, At5g23650, At5g47390, At5g56840, At5g58900, At5g61620
OG0000111		Cpa|evm.model.tig00000042.70	Popu|evm.model.contig_2122.5, Popu|evm.model.contig_4443.24		kfl00016_0470_v1.1, kfl00698_0040_v1.1	Pp1s12_59V6.1, Pp1s167_96V6.1, Pp1s185_66V6.1, Pp1s20_346V6.1, Pp1s325_20V6.1, Pp1s356_35V6.1, Pp1s38_46V6.1, Pp1s52_101V6.1, Pp1s6_265V6.1, Pp1s71_170V6.1, Pp1s96_224V6.1	Smo110329|PACid_15406618, Smo115483|PACid_15422065, Smo123905|PACid_15404751, Smo143817|PACid_15418506, Smo171251|PACid_15407310, Smo173133|PACid_15412515, Smo177393|PACid_15403419, Smo177466|PACid_15404106, Smo181279|PACid_15414778, Smo231716|PACid_15419036, Smo232017|PACid_15416506, Smo268211|PACid_15412609, Smo429785|PACid_15419256, Smo85691|PACid_15421504	MA_10348055g0010, MA_103893g0010, MA_10426159g0010, MA_10426784g0020, MA_10429459g0020, MA_10430515g0010, MA_10432069g0020, MA_10432138g0010, MA_10435795g0010, MA_109119g0010, MA_10922g0010, MA_135674g0010, MA_14460g0010, MA_161102g0010, MA_161102g0020, MA_168581g0010, MA_199593g0010, MA_20580g0050, MA_4881g0010, MA_56692g0010, MA_5g0010, MA_5g0040, MA_608525g0010, MA_633407g0010, MA_70509g0010, …	LOC_Os01g67530, LOC_Os01g67540, LOC_Os02g08100, LOC_Os02g46970, LOC_Os03g04000, LOC_Os03g05780, LOC_Os04g24530, LOC_Os06g44620, LOC_Os07g17970, LOC_Os07g44560, LOC_Os08g04770, LOC_Os08g14760, LOC_Os08g34790, LOC_Os10g42800	At1g20480, At1g20490, At1g20500, At1g20510, At1g51680, At1g62940, At1g65060, At3g21230, At3g21240, At4g05160, At4g19010, At5g38120, At5g63380
OG0000112				Cre01.g016200.t1.1, Cre01.g016250.t1.1	kfl00140_0050_v1.1	Pp1s122_140V6.1, Pp1s12_71V6.1, Pp1s210_82V6.1, Pp1s24_24V6.1, Pp1s296_56V6.1, Pp1s403_40V6.1, Pp1s60_203V6.1, Pp1s60_212V6.1, Pp1s60_220V6.1, Pp1s6_154V6.1, Pp1s99_220V6.1	Smo127490|PACid_15412966, Smo154277|PACid_15401858, Smo25310|PACid_15420603, Smo31594|PACid_15417811, Smo35896|PACid_15409501, Smo406192|PACid_15413970, Smo49897|PACid_15406014, Smo77198|PACid_15416429, Smo77273|PACid_15417172, Smo80049|PACid_15402286, Smo81494|PACid_15408331, Smo85054|PACid_15416968, Smo97970|PACid_15414711	MA_10147097g0010, MA_10161075g0010, MA_10305178g0010, MA_10310758g0010, MA_10427972g0010, MA_10427972g0020, MA_10434702g0010, MA_10435934g0010, MA_10436914g0010, MA_106384g0010, MA_112515g0010, MA_167343g0010, MA_178029g0010, MA_19817g0010, MA_200582g0010, MA_20495g0010, MA_211101g0010, MA_24035g0010, MA_2704g0020, MA_280331g0010, MA_321559g0010, MA_32823g0010, MA_40975g0010, MA_41933g0020, MA_70…	LOC_Os01g24760, LOC_Os01g66510, LOC_Os02g10350, LOC_Os02g35490, LOC_Os03g03700, LOC_Os04g36680, LOC_Os04g58420, LOC_Os05g09050, LOC_Os05g34550, LOC_Os06g29110, LOC_Os06g40790, LOC_Os10g39520, LOC_Os11g07912	At1g11000, At1g11310, At1g26700, At1g42560, At1g61560, At2g17430, At2g17480, At2g33670, At2g39200, At2g44110, At3g45290, At4g02600, At4g24250, At5g53760, At5g65970
OG0000113		Cpa|evm.model.tig00000042.222, Cpa|evm.model.tig00001000.22, Cpa|evm.model.tig00020629.45, Cpa|evm.model.tig00020629.46, Cpa|evm.model.tig00021127.87, Cpa|evm.model.tig00021537.43		Cre03.g144344.t1.1, Cre03.g144344.t2.1, Cre06.g277300.t1.1, Cre09.g389450.t1.2, Cre10.g454300.t1.1, Cre12.g507200.t1.1, Cre12.g517600.t1.2, Cre12.g532050.t1.2, Cre17.g743847.t1.1	kfl00015_0490_v1.1, kfl00055_0120_v1.1, kfl00067_0320_v1.1, kfl00200_0100_v1.1, kfl00204_0070_v1.1, kfl00204_0090_v1.1, kfl00221_0080_v1.1, kfl00411_0010_v1.1, kfl00418_0010_v1.1, kfl00472_0010_v1.1, kfl00472_0020_v1.1, kfl00547_0050_v1.1, kfl00894_0020_v1.1		Smo127507|PACid_15413549, Smo13423|PACid_15408272, Smo138945|PACid_15404332, Smo33560|PACid_15423501	MA_10435689g0010, MA_120730g0010, MA_151238g0010, MA_15203g0010, MA_16444g0010, MA_177789g0020, MA_22360g0010, MA_243667g0010, MA_24703g0010, MA_24916g0010, MA_27938g0010, MA_30394g0010, MA_43509g0010, MA_44044g0010, MA_75217g0010, MA_8235186g0010, MA_8829511g0010, MA_936355g0010	LOC_Os01g39970, LOC_Os02g05820, LOC_Os02g12660, LOC_Os02g12670, LOC_Os02g54590, LOC_Os03g01160, LOC_Os03g31000, LOC_Os03g31070, LOC_Os06g04880, LOC_Os06g06450, LOC_Os06g06470, LOC_Os06g06490, LOC_Os06g06760, LOC_Os06g09230, LOC_Os06g37620, LOC_Os09g39620, LOC_Os09g39640, LOC_Os09g39650, LOC_Os10g40060, LOC_Os10g40100, LOC_Os10g41220	At1g01660, At1g16760, At1g17540, At1g56040, At1g72760, At1g78940, At2g07020, At2g19410, At2g24370, At2g45910, At3g20200, At4g25160, At4g31230, At5g12000, At5g26150, At5g35380, At5g51270, At5g57035, At5g61550, At5g61560
OG0000114		Cpa|evm.model.tig00000411.38		Cre06.g263650.t1.1, Cre16.g689950.t1.2	kfl00125_0050_v1.1	Pp1s120_96V6.1, Pp1s280_45V6.1, Pp1s280_48V6.1, Pp1s2_510V6.1, Pp1s375_14V6.2, Pp1s375_16V6.1, Pp1s69_195V6.1	Smo108987|PACid_15405212, Smo123924|PACid_15404805, Smo171388|PACid_15408186, Smo403140|PACid_15404855, Smo411129|PACid_15406231, Smo93870|PACid_15402124	MA_10012769g0010, MA_10332278g0020, MA_10427533g0010, MA_10430263g0010, MA_10430441g0010, MA_10431772g0010, MA_10435265g0010, MA_10435265g0020, MA_10436836g0010, MA_10436986g0010, MA_10437213g0020, MA_105093g0010, MA_121607g0010, MA_124630g0010, MA_13436g0010, MA_155288g0010, MA_162073g0010, MA_1692g0010, MA_369957g0010, MA_5279581g0010, MA_5534226g0010, MA_6647342g0010, MA_7640327g0010, MA_77538…	LOC_Os01g40480, LOC_Os02g44490, LOC_Os02g57090, LOC_Os03g44890, LOC_Os04g39680, LOC_Os04g58720, LOC_Os04g59520, LOC_Os05g30750, LOC_Os05g35480, LOC_Os06g41090, LOC_Os07g07070, LOC_Os07g30020, LOC_Os07g31940, LOC_Os09g27540, LOC_Os12g08670	At1g04150, At1g22610, At1g51570, At1g74720, At3g03680, At3g57880, At3g61300, At3g61720, At4g00700, At4g11610, At4g20080, At5g03435, At5g06850, At5g12970, At5g17980, At5g44760, At5g48060
OG0000115						Pp1s183_79V6.1, Pp1s283_12V6.1, Pp1s340_36V6.1, Pp1s40_196V6.1, Pp1s93_45V6.1	Smo104958|PACid_15415878, Smo123884|PACid_15404183, Smo124565|PACid_15404758, Smo128595|PACid_15416613, Smo128621|PACid_15417231, Smo128654|PACid_15417295, Smo18672|PACid_15402273, Smo235002|PACid_15402921, Smo235216|PACid_15404421, Smo30885|PACid_15417179, Smo413431|PACid_15414531, Smo414238|PACid_15415876, Smo418999|PACid_15410743, Smo423588|PACid_15422440, Smo42448|PACid_15404639, Smo425288|PA…	MA_1001810g0010, MA_10047384g0010, MA_10109146g0010, MA_10154287g0010, MA_10164819g0010, MA_1019946g0010, MA_10254677g0010, MA_10304588g0010, MA_10426772g0010, MA_10427094g0010, MA_10427820g0010, MA_10429114g0020, MA_10429740g0010, MA_10429806g0010, MA_10430058g0010, MA_10432197g0020, MA_10432409g0010, MA_10433181g0010, MA_10434784g0020, MA_10435743g0010, MA_10436682g0010, MA_1045562g0010, MA_104…	LOC_Os02g39100, LOC_Os02g39660	At1g34290, At1g65380
OG0000116	sll0222			Cre11.g476700.t1.2, Cre12.g500200.t1.1, Cre13.g578350.t1.2, Cre16.g672250.t1.1	kfl00036_0100_v1.1, kfl00070_0010_v1.1, kfl00177_0020_v1.1, kfl00197_0110_v1.1, kfl00478_0010_v1.1	Pp1s101_103V6.1, Pp1s10_401V6.1, Pp1s134_152V6.2, Pp1s137_216V6.1, Pp1s152_144V6.1, Pp1s166_60V6.1, Pp1s235_62V6.1, Pp1s33_340V6.1, Pp1s405_21V6.1, Pp1s49_289V6.2	Smo115480|PACid_15422061, Smo115805|PACid_15402667, Smo177278|PACid_15402637, Smo187173|PACid_15409121, Smo421561|PACid_15416584, Smo421568|PACid_15416592, Smo425237|PACid_15403516, Smo430414|PACid_15420002, Smo430421|PACid_15420022, Smo72909|PACid_15407631, Smo90888|PACid_15415763, Smo93295|PACid_15419918, Smo95188|PACid_15402588, Smo96415|PACid_15407597, Smo96478|PACid_15407754, Smo97551|PACid_…	MA_101065g0010, MA_10280323g0010, MA_10427235g0010, MA_10429369g0010, MA_10429691g0010, MA_10434125g0010, MA_10434301g0010, MA_10436206g0020, MA_10436580g0010, MA_10436580g0020, MA_148757g0010, MA_161578g0010, MA_205207g0010, MA_3509g0010, MA_376215g0010, MA_4586106g0010, MA_491198g0010, MA_618219g0010, MA_67774g0010, MA_70733g0010, MA_751160g0010, MA_8606g0010, MA_9044452g0010, MA_92964g0010, MA…	LOC_Os01g56880, LOC_Os03g37130, LOC_Os03g63074, LOC_Os04g33530, LOC_Os06g43640, LOC_Os08g17784, LOC_Os11g05400, LOC_Os11g05410, LOC_Os12g05510, LOC_Os12g05540, LOC_Os12g44010, LOC_Os12g44020, LOC_Os12g44030	At1g52940, At1g56360, At2g16430, At2g18130, At2g27190, At2g32770, At3g07130, At3g20500, At3g46120, At3g52780, At3g52810, At3g52820, At4g13700, At4g36350, At5g34850
OG0000117						Pp1s184_21V6.1, Pp1s73_11V6.1	Smo116126|PACid_15422644, Smo26861|PACid_15405070, Smo36236|PACid_15407572, Smo85035|PACid_15416929	MA_103160g0010, MA_10429925g0010, MA_10430843g0010, MA_10430843g0020, MA_10431093g0030, MA_10431605g0010, MA_10432229g0010, MA_123046g0010, MA_12760g0020, MA_14280g0010, MA_18664g0010, MA_18755g0010, MA_20293g0010, MA_203952g0010, MA_38g0010, MA_478811g0010, MA_53529g0010, MA_608803g0010, MA_62134g0010, MA_84793g0010, MA_8842034g0010, MA_94744g0010	LOC_Os01g08320, LOC_Os01g09450, LOC_Os01g13030, LOC_Os01g48444, LOC_Os01g53880, LOC_Os02g13520, LOC_Os02g49160, LOC_Os02g56120, LOC_Os02g57250, LOC_Os03g43400, LOC_Os03g43410, LOC_Os03g53150, LOC_Os03g58350, LOC_Os05g08570, LOC_Os05g09480, LOC_Os05g14180, LOC_Os05g44810, LOC_Os05g48590, LOC_Os06g07040, LOC_Os06g22870, LOC_Os06g24850, LOC_Os06g39590, LOC_Os07g08460, LOC_Os08g01780, LOC_Os09g35870,…	At1g04100, At1g04240, At1g04250, At1g04550, At1g15580, At1g51950, At1g52830, At1g80390, At2g22670, At2g33310, At3g04730, At3g15540, At3g16500, At3g23030, At3g23050, At4g14550, At4g14560, At4g28640, At4g29080, At5g25890, At5g43700, At5g65670
OG0000118	sll1582	Cpa|evm.model.tig00000248.21, Cpa|evm.model.tig00000852.40, Cpa|evm.model.tig00000852.41, Cpa|evm.model.tig00000852.42, Cpa|evm.model.tig00000852.43, Cpa|evm.model.tig00020601.12	Popu|evm.model.contig_2044.12, Popu|evm.model.contig_2126.15, Popu|evm.model.contig_2273.14, Popu|evm.model.contig_3581.2, Popu|evm.model.contig_4399.1, Popu|evm.model.contig_4432.7, Popu|evm.model.contig_707.2	Cre01.g040379.t1.2, Cre02.g092500.t1.1, Cre03.g150350.t1.1, Cre07.g342450.t1.1, Cre09.g396139.t1.1, Cre10.g442650.t1.2, Cre12.g528200.t1.1	kfl00044_0020_v1.1, kfl00057_0520_v1.1, kfl00152_0040_v1.1, kfl00250_0040_v1.1, kfl00323_0120_v1.1, kfl00400_0090_v1.1, kfl00649_0050_v1.1	Pp1s10_103V6.1, Pp1s162_102V6.1, Pp1s229_36V6.1, Pp1s282_8V6.1, Pp1s326_17V6.1, Pp1s44_135V6.1, Pp1s72_196V6.1	Smo179218|PACid_15408341, Smo27603|PACid_15406367, Smo426553|PACid_15408845, Smo90782|PACid_15415006	MA_10002030g0010, MA_10326503g0010, MA_10426702g0010, MA_10426702g0020, MA_10427755g0010, MA_10430153g0010, MA_10434987g0010, MA_10435183g0010, MA_10435405g0010, MA_10435849g0010, MA_10435849g0020, MA_10435849g0030, MA_10436671g0010, MA_11116g0010, MA_245976g0010, MA_35265g0010, MA_355288g0010, MA_369530g0010, MA_702551g0010, MA_8080239g0010, MA_8286g0020, MA_8662729g0010, MA_8773149g0010, MA_953…	LOC_Os01g34830, LOC_Os02g45900, LOC_Os02g47560, LOC_Os03g38990, LOC_Os04g49270, LOC_Os04g49310, LOC_Os04g49320, LOC_Os04g49340, LOC_Os04g49860, LOC_Os07g31340, LOC_Os09g04440, LOC_Os10g39230, LOC_Os11g42860, LOC_Os11g42900	At1g08840, At1g65780, At1g65810, At2g03270, At4g05540, At5g35970, At5g37030, At5g37140, At5g37150, At5g37160, At5g47010, At5g52090
OG0000119					kfl00839_0040_v1.1	Pp1s194_166V6.1, Pp1s395_10V6.1	Smo429299|PACid_15415539, Smo448491|PACid_15406084	MA_101286g0010, MA_103900g0010, MA_10431633g0010, MA_10432609g0010, MA_116409g0010, MA_124336g0010, MA_14341g0010, MA_17351g0010, MA_18295g0020, MA_2360g0010, MA_237265g0010, MA_255510g0010, MA_25609g0010, MA_3394g0020, MA_40616g0010, MA_452452g0010, MA_47692g0010, MA_481693g0010, MA_57g0010, MA_6300g0010, MA_66837g0010, MA_7041008g0010, MA_75487g0010, MA_844505g0010, MA_88917g0010, MA_90279g0010…	LOC_Os01g08520, LOC_Os01g41010, LOC_Os01g52100, LOC_Os02g07820, LOC_Os02g37970, LOC_Os02g46180, LOC_Os02g46190, LOC_Os02g46210, LOC_Os02g51550, LOC_Os03g08520, LOC_Os03g46260, LOC_Os04g49620, LOC_Os04g49650, LOC_Os04g49660, LOC_Os04g49670, LOC_Os04g49680, LOC_Os05g08800, LOC_Os06g03520, LOC_Os06g11980, LOC_Os06g14070, LOC_Os06g50080, LOC_Os08g31510, LOC_Os08g34984, LOC_Os09g20240, LOC_Os09g26370,…	At1g19200, At1g22160, At1g53885, At1g53903, At1g74940, At1g78020, At2g25690, At2g44670, At3g22550, At3g63210, At3g63230, At4g17670, At4g39795, At5g11460, At5g20700, At5g47060, At5g49120, At5g65040
OG0000120		Cpa|evm.model.tig00000042.141, Cpa|evm.model.tig00000073.20, Cpa|evm.model.tig00000073.51, Cpa|evm.model.tig00000076.5, Cpa|evm.model.tig00000249.1, Cpa|evm.model.tig00000711.58, Cpa|evm.model.tig00000851.5, Cpa|evm.model.tig00000870.6, Cpa|evm.model.tig00001056.1, Cpa|evm.model.tig00001127.26, Cpa|evm.model.tig00001264.2, Cpa|evm.model.tig00020564.26, Cpa|evm.model.tig00020960.51, Cpa|evm.model.…	Popu|evm.model.contig_2101.2, Popu|evm.model.contig_2101.3, Popu|evm.model.contig_4491.8, Popu|evm.model.contig_4561.1, Popu|evm.model.contig_479.11	Cre01.g003751.t1.1, Cre01.g012650.t1.1, Cre01.g012700.t1.2, Cre01.g012750.t1.1, Cre01.g012850.t1.2, Cre02.g098750.t1.1, Cre02.g144950.t1.1, Cre03.g157400.t1.2, Cre05.g243454.t1.1, Cre06.g278111.t1.1, Cre07.g329882.t1.1, Cre10.g450100.t1.1, Cre12.g531950.t1.1, Cre12.g531950.t2.1, Cre12.g553450.t1.1, Cre12.g553900.t1.1, Cre16.g670754.t1.1, Cre17.g706900.t1.2	kfl00021_0370_v1.1, kfl00021_0430_v1.1, kfl00035_0100_v1.1, kfl00043_0330_v1.1, kfl00108_0180_v1.1, kfl00108_0190_v1.1, kfl00119_0090_v1.1, kfl00175_0250_v1.1, kfl00373_0010_v1.1, kfl00406_0060_v1.1, kfl00437_0030_v1.1, kfl00600_0080_v1.1, kfl00678_0080_v1.1	Pp1s22_165V6.1, Pp1s283_74V6.1, Pp1s2_170V6.1, Pp1s3_156V6.1		MA_10427488g0010, MA_10430021g0010, MA_10432065g0010, MA_10436994g0030, MA_10436994g0040, MA_120002g0010, MA_122812g0010, MA_129521g0010, MA_232307g0010, MA_23735g0010, MA_43756g0010, MA_4531g0010, MA_556296g0010, MA_7331g0010, MA_77075g0010, MA_82222g0010, MA_896264g0010	LOC_Os01g11250, LOC_Os01g45990, LOC_Os01g52070, LOC_Os01g55200, LOC_Os02g14840, LOC_Os03g28120, LOC_Os04g02720, LOC_Os04g36740, LOC_Os05g35410, LOC_Os06g14030, LOC_Os06g14310, LOC_Os07g07910	At2g25600, At2g26650, At3g02850, At4g18290, At4g22200, At4g32500, At4g32650, At5g37500, At5g46240
OG0000121		Cpa|evm.model.tig00020961.97	Popu|evm.model.contig_435.23	Cre03.g189250.t1.2	kfl00160_0170_v1.1	Pp1s10_243V6.1, Pp1s157_13V6.1, Pp1s157_53V6.1, Pp1s196_73V6.1, Pp1s209_94V6.1, Pp1s21_298V6.1, Pp1s26_33V6.1, Pp1s274_4V6.1, Pp1s348_29V6.1, Pp1s44_59V6.1, Pp1s84_180V6.1, Pp1s8_6V6.1	Smo145965|PACid_15402847, Smo146310|PACid_15423345, Smo148444|PACid_15407713, Smo158820|PACid_15418025, Smo230012|PACid_15410756, Smo232291|PACid_15418279, Smo442026|PACid_15407577	MA_10428137g0010, MA_10430522g0010, MA_10434967g0010, MA_109703g0010, MA_113056g0010, MA_129080g0010, MA_13536g0010, MA_15386g0010, MA_18685g0010, MA_59492g0010, MA_63181g0010, MA_923157g0010	LOC_Os01g54590, LOC_Os01g62950, LOC_Os03g60870, LOC_Os03g62600, LOC_Os05g01480, LOC_Os05g20050, LOC_Os05g44070, LOC_Os05g48980, LOC_Os06g35814, LOC_Os06g50060, LOC_Os07g44040, LOC_Os08g41340, LOC_Os09g10940, LOC_Os09g15790, LOC_Os09g35860, LOC_Os10g23100	At1g01200, At1g05810, At1g06400, At1g07410, At1g09630, At1g16920, At1g18200, At1g28550, At1g73640, At2g31680, At2g33870, At2g43130, At3g07410, At3g12160, At3g15060, At3g46830, At4g18430, At4g18800, At4g39990, At5g45750, At5g47520, At5g47960, At5g59150, At5g60860, At5g65270
OG0000122					kfl00001_0190_v1.1, kfl00985_0010_v1.1	Pp1s106_35V6.1, Pp1s149_185V6.1, Pp1s380_18V6.1, Pp1s403_1V6.1	Smo116437|PACid_15402608, Smo271662|PACid_15402419, Smo35818|PACid_15409321	MA_10013274g0010, MA_10426431g0010, MA_10428882g0010, MA_10429303g0010, MA_10429303g0020, MA_10430103g0010, MA_10434357g0020, MA_10435077g0010, MA_10435077g0020, MA_10435450g0010, MA_10435450g0020, MA_10437012g0010, MA_120221g0010, MA_134768g0010, MA_179528g0010, MA_203210g0010, MA_2122728g0010, MA_22084g0010, MA_227118g0010, MA_245048g0010, MA_40971g0010, MA_413510g0010, MA_46325g0010, MA_4735g0…	LOC_Os02g13160, LOC_Os02g45320, LOC_Os02g56750, LOC_Os02g56760, LOC_Os02g56770, LOC_Os02g56800, LOC_Os02g56810, LOC_Os02g56820, LOC_Os02g56840, LOC_Os03g02550, LOC_Os04g21130, LOC_Os04g48270, LOC_Os08g05480, LOC_Os09g01890, LOC_Os09g35680, LOC_Os10g37830, LOC_Os12g03594, LOC_Os12g03740, LOC_Os12g30180	At1g09155, At1g12710, At1g56240, At1g56250, At1g63090, At1g80110, At2g02230, At2g02240, At2g02250, At2g02280, At2g02300, At2g02310, At2g02320, At2g02340, At2g02350, At2g02360, At3g53000, At3g61060, At5g24560, At5g45090, At5g52120
OG0000123		Cpa|evm.model.tig00000025.6				Pp1s107_121V6.1, Pp1s107_130V6.1, Pp1s107_159V6.1, Pp1s112_274V6.1, Pp1s131_85V6.1, Pp1s132_203V6.1, Pp1s158_132V6.1, Pp1s158_140V6.1, Pp1s17_81V6.1, Pp1s180_101V6.1, Pp1s180_59V6.1, Pp1s180_84V6.1, Pp1s18_7V6.1, Pp1s202_97V6.1, Pp1s214_70V6.1, Pp1s223_83V6.1, Pp1s223_84V6.1, Pp1s22_88V6.1, Pp1s241_36V6.1, Pp1s246_134V6.1, Pp1s248_64V6.1, Pp1s255_67V6.1, Pp1s27_311V6.1, Pp1s27_312V6.1, Pp1s282_60…	Smo37511|PACid_15412873, Smo429055|PACid_15413962, Smo78499|PACid_15421565, Smo90705|PACid_15414849	MA_10028058g0010, MA_1012394g0010, MA_103789g0010, MA_10426250g0010, MA_10427411g0010, MA_10427441g0010, MA_10428201g0010, MA_10430261g0010, MA_10430786g0010, MA_10432475g0010, MA_10432618g0010, MA_10433915g0010, MA_10435505g0010, MA_10435800g0020, MA_10436141g0010, MA_10436147g0010, MA_10436182g0020, MA_10437035g0040, MA_119453g0010, MA_131467g0010, MA_190508g0010, MA_191084g0010, MA_248665g0010…
OG0000124					kfl00009_0670_v1.1	Pp1s19_69V6.1, Pp1s382_20V6.1	Smo402234|PACid_15402691, Smo406783|PACid_15418421, Smo412643|PACid_15413131, Smo413483|PACid_15414665, Smo416459|PACid_15423156, Smo420695|PACid_15414647, Smo420699|PACid_15414652, Smo420704|PACid_15415117, Smo421992|PACid_15419755, Smo444770|PACid_15419067, Smo53460|PACid_15414974, Smo55637|PACid_15422102, Smo97233|PACid_15409148	MA_100637g0010, MA_10135358g0010, MA_10342185g0010, MA_10431295g0010, MA_10431989g0010, MA_10435629g0010, MA_110348g0010, MA_128872g0020, MA_154197g0010, MA_154599g0010, MA_167903g0010, MA_170161g0010, MA_174925g0010, MA_29755g0010, MA_29806g0010, MA_481206g0010, MA_492314g0010, MA_58210g0010, MA_6757g0010, MA_7360930g0010, MA_7558g0010, MA_771358g0010, MA_77400g0010, MA_777619g0010, MA_85257g001…	LOC_Os01g17320, LOC_Os01g19490, LOC_Os01g19529, LOC_Os01g19548, LOC_Os01g58230, LOC_Os02g55310, LOC_Os04g37720, LOC_Os04g46010, LOC_Os07g12140, LOC_Os07g40750, LOC_Os08g06500, LOC_Os09g32120, LOC_Os10g35730, LOC_Os10g35750, LOC_Os10g35760, LOC_Os12g07260, LOC_Os12g34340	At1g02150, At1g02370, At1g07590, At1g15480, At1g28000, At1g28020, At1g43010, At1g80270, At2g20710, At3g11350, At3g11380, At3g15590, At4g01990, At4g02820, At4g21705, At5g09450, At5g27460
OG0000125						Pp1s130_236V6.1, Pp1s13_239V6.1, Pp1s159_160V6.1	Smo421625|PACid_15417283, Smo421629|PACid_15417289, Smo441324|PACid_15406974, Smo55113|PACid_15418372, Smo55277|PACid_15419255, Smo58104|PACid_15404663	MA_10433947g0010, MA_10433947g0020, MA_10436490g0010, MA_107g0010, MA_1205244g0010, MA_137299g0010, MA_16264g0020, MA_177793g0010, MA_178651g0010, MA_4138042g0010, MA_4482888g0010, MA_5116514g0010, MA_5195g0010, MA_55418g0010, MA_59950g0010, MA_7057334g0010	LOC_Os01g06580, LOC_Os01g47780, LOC_Os01g62380, LOC_Os02g20540, LOC_Os02g20560, LOC_Os02g26290, LOC_Os02g26320, LOC_Os02g28130, LOC_Os02g49420, LOC_Os03g03600, LOC_Os04g21570, LOC_Os04g39590, LOC_Os04g39600, LOC_Os04g48490, LOC_Os05g07060, LOC_Os05g38500, LOC_Os05g48890, LOC_Os05g48900, LOC_Os06g44660, LOC_Os08g23180, LOC_Os08g38270, LOC_Os08g39270, LOC_Os09g07350, LOC_Os09g30010, LOC_Os09g30486	At1g03870, At2g04780, At2g20520, At2g24450, At2g45470, At3g12660, At3g46550, At3g60900, At4g12730, At4g31370, At5g03170, At5g44130, At5g55730, At5g60490
OG0000126		Cpa|evm.model.tig00000093.251, Cpa|evm.model.tig00000147.23, Cpa|evm.model.tig00000310.58, Cpa|evm.model.tig00020614.49, Cpa|evm.model.tig00020614.50, Cpa|evm.model.tig00020614.55, Cpa|evm.model.tig00021623.19		Cre02.g075000.t1.1, Cre02.g075000.t2.1, Cre02.g075000.t3.1, Cre02.g075000.t4.1, Cre02.g075000.t5.1, Cre02.g097150.t1.2, Cre02.g098500.t1.2, Cre02.g145900.t1.2, Cre03.g155527.t1.2, Cre09.g408800.t1.2, Cre13.g583450.t1.2, Cre17.g738000.t1.1, Cre17.g738000.t2.1, Cre17.g738000.t3.1, Cre17.g738000.t4.1, Cre17.g738050.t1.2	kfl00005_0400_v1.1, kfl00046_0300_v1.1, kfl00046_0310_v1.1, kfl00092_0270_v1.1, kfl00196_0060_v1.1, kfl00208_0240_v1.1, kfl00242_0170_v1.1, kfl00395_0120_v1.1, kfl00664_0040_v1.1	Pp1s188_69V6.1, Pp1s1_243V6.1, Pp1s24_101V6.1, Pp1s28_13V6.1, Pp1s322_40V6.1, Pp1s35_289V6.1, Pp1s372_61V6.1, Pp1s533_2V6.1, Pp1s68_109V6.1	Smo122730|PACid_15422736, Smo28363|PACid_15407067, Smo38123|PACid_15412770, Smo439474|PACid_15401811, Smo68870|PACid_15417494, Smo69283|PACid_15415890, Smo69284|PACid_15415893, Smo87327|PACid_15402629	MA_10153966g0010, MA_102043g0010, MA_10430386g0010, MA_10436060g0020, MA_23074g0010, MA_40999g0010, MA_452689g0010, MA_483455g0010, MA_7245g0010, MA_7460023g0010, MA_778240g0010, MA_79837g0010, MA_8647295g0010, MA_88132g0010, MA_94925g0010, MA_9985208g0010	LOC_Os01g16210, LOC_Os02g18540, LOC_Os02g36940, LOC_Os02g36950, LOC_Os02g52550, LOC_Os03g61440, LOC_Os03g61470, LOC_Os03g61480, LOC_Os03g61500, LOC_Os06g15590, LOC_Os06g32910, LOC_Os10g02300	At1g14870, At1g14880, At1g49030, At1g52200, At1g58320, At1g68610, At1g68630, At2g40935, At3g18450, At3g18460, At3g18470, At5g35525
OG0000127		Cpa|evm.model.tig00000057.90, Cpa|evm.model.tig00000158.87, Cpa|evm.model.tig00000189.3, Cpa|evm.model.tig00000206.3, Cpa|evm.model.tig00000963.2, Cpa|evm.model.tig00020675.111, Cpa|evm.model.tig00021489.2, Cpa|evm.model.tig00021617.3			kfl00097_0070_v1.1, kfl00176_0050_v1.1, kfl00393_0060_v1.1, kfl00521_0040_v1.1	Pp1s134_27V6.1, Pp1s141_142V6.1, Pp1s160_82V6.1, Pp1s198_1V6.1, Pp1s1_128V6.1, Pp1s2_761V6.1, Pp1s61_33V6.1	Smo108728|PACid_15403498, Smo231548|PACid_15417545, Smo438927|PACid_15402543, Smo75296|PACid_15411421, Smo81931|PACid_15412095	MA_10041588g0010, MA_10365984g0010, MA_10430702g0010, MA_10433781g0010, MA_10435584g0010, MA_10436005g0010, MA_10436005g0020, MA_10437194g0010, MA_10437194g0020, MA_10437194g0030, MA_1154559g0010, MA_119781g0010, MA_125844g0010, MA_129875g0010, MA_131224g0010, MA_1896487g0010, MA_257043g0010, MA_270895g0010, MA_291496g0010, MA_468579g0010, MA_47191g0010, MA_8049g0010, MA_84393g0010, MA_8874761g00…	LOC_Os01g67310, LOC_Os03g27610, LOC_Os08g28880, LOC_Os08g37180, LOC_Os08g37210, LOC_Os08g37250, LOC_Os09g28770, LOC_Os11g39990, LOC_Os11g40009, LOC_Os12g36530, LOC_Os12g36610	At2g26560, At4g37050, At4g37060, At4g37070, At5g43590
OG0000128				Cre01.g012200.t1.1, Cre01.g012200.t2.1, Cre02.g104700.t1.2, Cre06.g300600.t1.1, Cre07.g345050.t1.2, Cre09.g390023.t1.1, Cre16.g692500.t1.1, Cre17.g698233.t1.1	kfl00979_0030_v1.1	Pp1s118_9V6.1, Pp1s194_53V6.1, Pp1s194_57V6.1, Pp1s194_61V6.1, Pp1s23_77V6.1, Pp1s252_40V6.1, Pp1s337_52V6.1, Pp1s337_53V6.1, Pp1s50_125V6.1, Pp1s50_127V6.1, Pp1s55_237V6.1, Pp1s55_240V6.1	Smo17777|PACid_15422377, Smo28598|PACid_15408730, Smo28626|PACid_15409384, Smo28629|PACid_15409386, Smo28630|PACid_15409401, Smo28635|PACid_15409402, Smo49859|PACid_15405931, Smo59543|PACid_15410901, Smo59991|PACid_15414131, Smo79699|PACid_15403720	MA_10049111g0010, MA_10427464g0010, MA_10427464g0020, MA_10427464g0040, MA_10428252g0010, MA_10429891g0010, MA_10429891g0020, MA_10432997g0010, MA_10435426g0010, MA_10437153g0010, MA_15381g0010, MA_20537g0010, MA_22749g0010, MA_3179g0020, MA_383231g0010, MA_47367g0010, MA_7789506g0010, MA_92489g0010, MA_9431610g0010	LOC_Os01g69830, LOC_Os02g04680, LOC_Os02g07780, LOC_Os02g08070, LOC_Os04g46580, LOC_Os04g56170, LOC_Os05g33810, LOC_Os06g44860, LOC_Os06g45310, LOC_Os06g49010, LOC_Os07g32170, LOC_Os08g39890, LOC_Os08g41940, LOC_Os09g31438, LOC_Os09g32944, LOC_Os11g30370	At1g02065, At1g27360, At1g27370, At1g53160, At1g69170, At2g33810, At2g42200, At3g15270, At3g57920, At5g18830, At5g43270, At5g50570, At5g50670
OG0000129		Cpa|evm.model.tig00000057.99	Popu|evm.model.contig_435.5	Cre09.g387150.t1.2	kfl00260_0030_v1.1, kfl00311_0120_v1.1	Pp1s12_41V6.1, Pp1s19_153V6.1, Pp1s207_20V6.1, Pp1s249_84V6.1, Pp1s31_388V6.1, Pp1s42_157V6.1, Pp1s84_95V6.1, Pp1s85_27V6.1	Smo107503|PACid_15421312, Smo25564|PACid_15422136, Smo37324|PACid_15411401, Smo39375|PACid_15417317, Smo39384|PACid_15417350, Smo92634|PACid_15419911, Smo93081|PACid_15418385	MA_10100585g0010, MA_10293408g0010, MA_10428298g0010, MA_10432269g0010, MA_10434393g0010, MA_110587g0010, MA_113508g0010, MA_11527g0010, MA_12808g0010, MA_13910g0010, MA_29913g0010, MA_41252g0020, MA_5374g0010, MA_8812600g0010, MA_8845456g0010, MA_8992661g0010, MA_91466g0010, MA_94285g0010, MA_9434330g0010	LOC_Os01g53220, LOC_Os01g54550, LOC_Os02g13800, LOC_Os02g32590, LOC_Os03g06630, LOC_Os03g25120, LOC_Os03g53340, LOC_Os03g58160, LOC_Os03g63750, LOC_Os04g48030, LOC_Os05g45410, LOC_Os06g35960, LOC_Os07g08140, LOC_Os07g44690, LOC_Os08g36700, LOC_Os09g28200, LOC_Os09g28354, LOC_Os09g35790, LOC_Os10g28340	At1g32330, At1g46264, At2g26150, At2g41690, At3g02990, At3g22830, At3g24520, At3g51910, At3g63350, At4g11660, At4g17750, At4g18880, At4g36990, At5g03720, At5g16820, At5g43840, At5g45710, At5g62020
OG0000130		Cpa|evm.model.tig00000227.25, Cpa|evm.model.tig00000498.27	Popu|evm.model.contig_2494.26, Popu|evm.model.contig_4432.3, Popu|evm.model.contig_544.9	Cre08.g360400.t1.1, Cre08.g360500.t1.1, Cre08.g360564.t1.2, Cre08.g360600.t1.1, Cre09.g399912.t1.1, Cre13.g574850.t1.1, Cre13.g574850.t2.1	kfl00029_0020_v1.1, kfl00071_0140_v1.1, kfl00319_0100_v1.1, kfl00396_0050_v1.1, kfl00551_0030_v1.1, kfl00551_0040_v1.1, kfl00720_0050_v1.1	Pp1s106_36V6.1, Pp1s11_376V6.1, Pp1s127_22V6.1, Pp1s127_53V6.1, Pp1s13_374V6.1, Pp1s213_49V6.1, Pp1s28_405V6.1, Pp1s322_34V6.1, Pp1s35_272V6.1, Pp1s46_172V6.1, Pp1s53_138V6.1, Pp1s68_134V6.1, Pp1s78_98V6.1, Pp1s86_71V6.1, Pp1s87_23V6.1, Pp1s96_240V6.1	Smo139283|PACid_15402089, Smo41460|PACid_15401865, Smo442177|PACid_15408523, Smo91711|PACid_15417725	MA_10053703g0010, MA_10186845g0010, MA_10428484g0010, MA_10430247g0010, MA_10431646g0010, MA_10431698g0010, MA_10435227g0010, MA_10551g0010, MA_125601g0010, MA_15650g0010, MA_158173g0010, MA_16451g0010, MA_18050g0010, MA_317011g0010, MA_339268g0010, MA_5743237g0010, MA_67632g0020, MA_78696g0010, MA_8671289g0010, MA_9725634g0010, MA_99251g0010	LOC_Os01g35050, LOC_Os01g72210, LOC_Os03g47070, LOC_Os03g51620, LOC_Os05g32720, LOC_Os05g51630, LOC_Os07g05570, LOC_Os10g42820, LOC_Os12g39320, LOC_Os12g43720	At1g10090, At1g11960, At1g30360, At1g32090, At1g58520, At1g62320, At1g69450, At3g01100, At3g21620, At3g54510, At4g02900, At4g04340, At4g15430, At4g22120
OG0000131				Cre12.g512300.t1.2	kfl00028_0030_v1.1, kfl00081_0200_v1.1	Pp1s171_146V6.1, Pp1s190_81V6.1, Pp1s21_407V6.1, Pp1s232_87V6.1, Pp1s312_48V6.1, Pp1s36_361V6.1, Pp1s419_10V6.1, Pp1s419_6V6.1, Pp1s419_7V6.1, Pp1s419_8V6.1, Pp1s434_27V6.2, Pp1s505_23V6.1, Pp1s70_182V6.1, Pp1s97_253V6.1	Smo109226|PACid_15402633, Smo112468|PACid_15413453, Smo112556|PACid_15414215, Smo140773|PACid_15409100, Smo168576|PACid_15422929, Smo170977|PACid_15409915, Smo178158|PACid_15404704, Smo268169|PACid_15411952, Smo402721|PACid_15406524, Smo402722|PACid_15406525, Smo429044|PACid_15413944, Smo437605|PACid_15419677, Smo439120|PACid_15421611, Smo439121|PACid_15421612, Smo441081|PACid_15404808, Smo446635…	MA_103479g0010, MA_10427506g0010, MA_10427506g0020, MA_10429541g0010, MA_10430462g0010, MA_10431334g0010, MA_10433257g0010, MA_10435922g0010, MA_10436100g0010, MA_10436100g0020, MA_11043g0030, MA_123947g0010, MA_153g0020, MA_15951g0010, MA_161903g0010, MA_184054g0010, MA_3501g0020, MA_47100g0010, MA_5781354g0010, MA_7310254g0010, MA_777702g0010, MA_8597057g0010, MA_89511g0010, MA_8997906g0010, MA…	LOC_Os02g10120, LOC_Os03g08220, LOC_Os03g49260, LOC_Os03g49350, LOC_Os03g49380, LOC_Os03g52860, LOC_Os04g37430, LOC_Os05g23880, LOC_Os08g39840, LOC_Os08g39850, LOC_Os11g36719, LOC_Os12g37260, LOC_Os12g37350	At1g17420, At1g55020, At1g67560, At1g72520, At3g22400, At3g45140
OG0000132						Pp1s105_193V6.1, Pp1s124_1V6.1, Pp1s13_94V6.1, Pp1s150_120V6.1, Pp1s175_68V6.4, Pp1s183_30V6.1, Pp1s226_22V6.1, Pp1s244_45V6.1, Pp1s35_235V6.1, Pp1s464_17V6.1, Pp1s464_3V6.1, Pp1s56_89V6.1, Pp1s58_168V6.2, Pp1s5_126V6.1, Pp1s90_202V6.1, Pp1s96_20V6.1	Smo126979|PACid_15413916, Smo172464|PACid_15411938, Smo229886|PACid_15413904, Smo229905|PACid_15414444, Smo230641|PACid_15415447, Smo402451|PACid_15404244, Smo75490|PACid_15412910	MA_10017564g0010, MA_1001811g0010, MA_10425915g0010, MA_10430681g0030, MA_10430681g0040, MA_10432600g0010, MA_10435565g0010, MA_10435565g0020, MA_10436594g0010, MA_10883g0010, MA_110954g0010, MA_1128488g0010, MA_120806g0010, MA_136684g0010, MA_182649g0010, MA_197097g0010, MA_39683g0010, MA_4303154g0010, MA_460287g0010, MA_4668468g0010, MA_478095g0010, MA_53365g0010, MA_5403533g0010, MA_585983g001…	LOC_Os02g51970, LOC_Os02g52000, LOC_Os02g52010, LOC_Os02g52040, LOC_Os06g04250, LOC_Os06g11650, LOC_Os06g11660, LOC_Os06g11680, LOC_Os06g11700, LOC_Os07g31430, LOC_Os08g37840, LOC_Os10g22990	At1g35140, At2g17230, At2g35150, At3g02970, At4g08950, At5g09440, At5g51550, At5g64260
OG0000133					kfl00782_0040_v1.1	Pp1s147_75V6.1, Pp1s182_50V6.1, Pp1s19_75V6.1, Pp1s1_440V6.1, Pp1s202_41V6.1, Pp1s234_69V6.1, Pp1s244_15V6.1, Pp1s272_37V6.1, Pp1s287_37V6.1, Pp1s306_23V6.1, Pp1s34_415V6.1, Pp1s372_8V6.1, Pp1s382_30V6.1, Pp1s421_26V6.1, Pp1s60_111V6.2, Pp1s6_468V6.1, Pp1s70_114V6.1, Pp1s7_145V6.1	Smo410247|PACid_15404064, Smo418826|PACid_15409744, Smo423607|PACid_15422967, Smo438938|PACid_15402560, Smo441008|PACid_15404621, Smo447811|PACid_15406032, Smo67789|PACid_15413954, Smo68032|PACid_15411305	MA_10118g0010, MA_10430422g0010, MA_10430537g0010, MA_10430537g0020, MA_10430537g0040, MA_10430537g0050, MA_10432474g0020, MA_19597g0010, MA_40034g0010, MA_4376736g0010, MA_6756408g0010, MA_76857g0010, MA_79409g0010, MA_8080485g0010, MA_81306g0020, MA_83892g0010, MA_91691g0010, MA_9851g0010	LOC_Os01g09790, LOC_Os01g51230, LOC_Os01g61720, LOC_Os01g67090, LOC_Os03g43580, LOC_Os03g44610, LOC_Os03g57330, LOC_Os05g03190, LOC_Os05g38790, LOC_Os05g46350, LOC_Os06g06160, LOC_Os06g23380, LOC_Os08g02250, LOC_Os12g42430	At1g01110, At1g17480, At1g72670, At2g26180, At2g26410, At2g33990, At2g43680, At3g09710, At3g15050, At3g22190, At3g49260, At3g49380, At3g52290, At4g00820, At4g10640, At5g03040
OG0000134					kfl00144_0110_v1.1, kfl00144_0160_v1.1, kfl01106_0010_v1.1	Pp1s12_3V6.1, Pp1s153_189V6.1, Pp1s165_109V6.1, Pp1s230_85V6.1, Pp1s235_100V6.1, Pp1s3_539V6.1, Pp1s491_6V6.1	Smo111756|PACid_15412745, Smo17503|PACid_15420747, Smo38995|PACid_15419090, Smo38997|PACid_15419093, Smo59934|PACid_15414007, Smo59936|PACid_15414009, Smo68508|PACid_15415081, Smo85536|PACid_15420710	MA_101972g0010, MA_10427932g0010, MA_10433477g0010, MA_12314g0010, MA_12356g0020, MA_144114g0010, MA_147745g0020, MA_148593g0010, MA_171206g0010, MA_173815g0010, MA_19630g0020, MA_19630g0030, MA_2285g0010, MA_32594g0010, MA_339377g0010, MA_36755g0010, MA_38970g0010, MA_453742g0010, MA_461761g0010, MA_470326g0010, MA_4941179g0010, MA_57426g0010, MA_5767g0010, MA_69304g0010, MA_7431231g0010, MA_745…	LOC_Os02g47770, LOC_Os03g50920, LOC_Os04g35500, LOC_Os05g50310, LOC_Os08g34010, LOC_Os08g37400, LOC_Os09g24810, LOC_Os09g24820, LOC_Os09g29130, LOC_Os11g03420, LOC_Os11g13930, LOC_Os12g03110, LOC_Os12g10630	At1g14440, At1g14687, At1g18835, At1g69600, At1g74660, At1g75240, At2g02540, At2g18350, At3g28917, At3g28920, At3g50890, At4g24660, At5g15210, At5g39760, At5g42780, At5g60480, At5g65410
OG0000135	sll1541, slr1648	Cpa|evm.model.tig00001128.6, Cpa|evm.model.tig00001208.11, Cpa|evm.model.tig00020904.172, Cpa|evm.model.tig00021035.29	Popu|evm.model.contig_3463.3	Cre03.g149650.t1.1, Cre08.g365825.t1.1, Cre08.g365825.t2.1	kfl00082_0180_v1.1, kfl00092_0380_v1.1, kfl00119_0030_v1.1, kfl00119_0040_v1.1, kfl00138_0020_v1.1, kfl00196_0140_v1.1	Pp1s118_231V6.1, Pp1s12_317V6.1, Pp1s132_26V6.1, Pp1s328_46V6.1, Pp1s412_7V6.1, Pp1s81_8V6.1	Smo11287|PACid_15423331, Smo11289|PACid_15423332, Smo11292|PACid_15423347, Smo11304|PACid_15401657, Smo132803|PACid_15408291, Smo165469|PACid_15413546, Smo16613|PACid_15418644, Smo233638|PACid_15401776, Smo272067|PACid_15423021, Smo410484|PACid_15405728, Smo75383|PACid_15412122, Smo79628|PACid_15403533, Smo80651|PACid_15406846, Smo91815|PACid_15418475, Smo94523|PACid_15402584, Smo94524|PACid_1540…	MA_10174788g0010, MA_10425950g0010, MA_10425950g0020, MA_10428396g0010, MA_10428505g0010, MA_10428505g0020, MA_10434448g0010, MA_10435932g0010, MA_198304g0010, MA_210464g0010, MA_41906g0010, MA_7480666g0010, MA_90573g0010, MA_906445g0010, MA_9810350g0010	LOC_Os02g47510, LOC_Os03g44380, LOC_Os07g05940, LOC_Os08g28240, LOC_Os08g28410, LOC_Os09g15240, LOC_Os10g08980, LOC_Os12g24800, LOC_Os12g42280, LOC_Os12g44310	At1g30100, At1g78390, At3g14440, At3g24220, At3g63520, At4g18350, At4g19170
OG0000136				Cre09.g397956.t1.1, Cre12.g502450.t1.1, Cre12.g502500.t1.2	kfl00454_0010_v1.1, kfl00547_0020_v1.1	Pp1s112_202V6.1, Pp1s171_117V6.1, Pp1s171_119V6.3, Pp1s306_31V6.1, Pp1s308_9V6.1, Pp1s309_76V6.1, Pp1s354_12V6.1, Pp1s53_231V6.1, Pp1s7_425V6.1, Pp1s92_112V6.1, Pp1s92_122V6.1	Smo105852|PACid_15417983, Smo106537|PACid_15418577, Smo136816|PACid_15420097, Smo172637|PACid_15413452, Smo229884|PACid_15413901, Smo230410|PACid_15413873, Smo445668|PACid_15421076, Smo92752|PACid_15420708	MA_101422g0010, MA_10429289g0010, MA_10429289g0020, MA_10432435g0010, MA_10437120g0010, MA_1130857g0010, MA_1166335g0010, MA_125709g0010, MA_127364g0010, MA_136494g0010, MA_150461g0010, MA_163950g0010, MA_20132g0010, MA_211090g0010, MA_217947g0010, MA_61030g0010, MA_61030g0020, MA_61350g0010, MA_93211g0010, MA_932134g0010, MA_9984677g0010	LOC_Os01g01780, LOC_Os01g45350, LOC_Os02g09430, LOC_Os02g39960, LOC_Os04g01930, LOC_Os06g07887, LOC_Os06g43160, LOC_Os06g46690, LOC_Os07g09050, LOC_Os12g16230	At3g07620, At3g42180, At4g16745, At4g32790, At4g38040, At5g03795, At5g11130, At5g11610, At5g19670, At5g20260, At5g25310, At5g25820, At5g33290, At5g37000
OG0000137		Cpa|evm.model.tig00000042.244, Cpa|evm.model.tig00000113.93, Cpa|evm.model.tig00000178.73, Cpa|evm.model.tig00000254.73, Cpa|evm.model.tig00000344.12, Cpa|evm.model.tig00000388.18, Cpa|evm.model.tig00000405.20, Cpa|evm.model.tig00000441.19, Cpa|evm.model.tig00000444.14, Cpa|evm.model.tig00000449.15, Cpa|evm.model.tig00000526.18, Cpa|evm.model.tig00000718.23, Cpa|evm.model.tig00000754.25, Cpa|evm.…	Popu|evm.model.contig_2175.1, Popu|evm.model.contig_2244.6, Popu|evm.model.contig_2303.3, Popu|evm.model.contig_2349.2	Cre01.g004600.t1.1, Cre03.g153050.t1.1, Cre03.g184600.t1.1, Cre04.g218050.t1.1, Cre04.g218050.t2.1, Cre06.g275550.t1.1, Cre06.g291500.t1.2, Cre06.g297150.t1.1	kfl00045_0120_v1.1, kfl00063_0010_v1.1, kfl00064_0120_v1.1, kfl00064_0320_v1.1, kfl00344_0140_v1.1, kfl00791_0010_v1.1, kfl01151_0010_v1.1	Pp1s250_38V6.1, Pp1s387_8V6.1, Pp1s49_186V6.1, Pp1s823_1V6.1, Pp1s98_29V6.2, Pp1s9_112V6.2	Smo118783|PACid_15411003, Smo408627|PACid_15423280, Smo73105|PACid_15404439, Smo73108|PACid_15404442, Smo73110|PACid_15404453, Smo73111|PACid_15404455, Smo73112|PACid_15404456, Smo73113|PACid_15404458, Smo73116|PACid_15404464, Smo73117|PACid_15404467, Smo73118|PACid_15404470, Smo99671|PACid_15418149	MA_10430030g0010, MA_10430030g0020, MA_175782g0020, MA_63065g0010, MA_9879614g0010	LOC_Os01g14420, LOC_Os01g37100, LOC_Os02g51090, LOC_Os04g26080, LOC_Os04g47640, LOC_Os06g12360, LOC_Os12g12970	At1g06500, At1g18790, At1g74480, At4g35590, At5g53040, At5g66990
OG0000138	sll0039, sll1229, sll1291, sll1292, sll1673, slr0474, slr1042, slr1400, slr2024, slr2099, slr2100			Cre02.g094150.t1.2, Cre11.g469400.t1.2	kfl00066_0050_v1.1, kfl00165_0030_v1.1	Pp1s10_348V6.1, Pp1s10_378V6.1, Pp1s12_62V6.1, Pp1s172_31V6.1, Pp1s294_66V6.1, Pp1s400_38V6.1, Pp1s412_23V6.1, Pp1s412_35V6.1, Pp1s62_37V6.1, Pp1s81_131V6.2, Pp1s81_144V6.2, Pp1s94_88V6.1	Smo16699|PACid_15418839, Smo17396|PACid_15419438, Smo36704|PACid_15411490, Smo38684|PACid_15416709	MA_10431144g0010, MA_111961g0010, MA_124244g0020, MA_132682g0010, MA_16937g0010, MA_184239g0010, MA_23430g0010, MA_39133g0010, MA_470416g0010, MA_61229g0010, MA_7289g0010, MA_73095g0010, MA_740247g0010, MA_8059983g0010, MA_89669g0010, MA_93318g0010, MA_96246g0010	LOC_Os01g72330, LOC_Os02g35180, LOC_Os02g42060, LOC_Os02g58350, LOC_Os03g17570, LOC_Os04g36070, LOC_Os04g44280, LOC_Os04g57720, LOC_Os07g26720, LOC_Os07g49460, LOC_Os08g26990, LOC_Os08g28900, LOC_Os08g28950, LOC_Os09g36220, LOC_Os11g04720, LOC_Os11g05930, LOC_Os12g04500	At1g10470, At1g19050, At1g59940, At1g74890, At2g07440, At2g40670, At2g41310, At2g46790, At3g48100, At3g56380, At3g57040, At5g02810, At5g24470, At5g60100, At5g62920
OG0000139		Cpa|evm.model.tig00001467.27	Popu|evm.model.contig_2149.15	Cre01.g014650.t1.2, Cre02.g081600.t1.1, Cre02.g084400.t1.2, Cre02.g084450.t1.2, Cre02.g100050.t1.2, Cre03.g160200.t1.2, Cre03.g160200.t2.1, Cre03.g179500.t1.2, Cre04.g217931.t1.1, Cre05.g244700.t1.1, Cre06.g282450.t1.2, Cre08.g369300.t1.2, Cre08.g379950.t1.1, Cre10.g424900.t1.2, Cre10.g428500.t1.1, Cre10.g443050.t1.2, Cre10.g459900.t1.1, Cre10.g459900.t2.1, Cre11.g481200.t1.2, Cre14.g626200.t1.1	kfl00074_0090_v1.1, kfl00099_0230_v1.1, kfl00180_0120_v1.1, kfl00192_0190_v1.1, kfl00281_0100_v1.1, kfl00455_0100_v1.1, kfl00686_0020_v1.1, kfl00771_0010_v1.1	Pp1s12_247V6.1, Pp1s172_91V6.1, Pp1s192_51V6.3, Pp1s19_322V6.1, Pp1s328_29V6.1, Pp1s8_114V6.2	Smo174666|PACid_15419306, Smo411114|PACid_15406204, Smo67344|PACid_15410715, Smo82355|PACid_15410510, Smo84512|PACid_15417756, Smo86017|PACid_15419781	MA_10113119g0010, MA_10142854g0010, MA_10431358g0010, MA_10434079g0010, MA_10436911g0010, MA_127632g0010, MA_138679g0010, MA_1877g0010, MA_215314g0010, MA_4082125g0010, MA_4187559g0010, MA_605414g0010, MA_610735g0010, MA_71057g0010, MA_89633g0010, MA_9744111g0010	LOC_Os01g07920, LOC_Os02g58070, LOC_Os03g06990, LOC_Os03g07000, LOC_Os03g55380, LOC_Os03g58880, LOC_Os03g58890, LOC_Os04g27850, LOC_Os05g41010, LOC_Os07g09630, LOC_Os10g27340, LOC_Os10g35470	At1g20270, At2g17720, At2g23096, At2g43080, At3g06300, At3g28480, At3g28490, At4g25600, At4g33910, At4g35810, At4g35820, At5g18900, At5g66060
OG0000140	sll1987	Cpa|evm.model.tig00020685.14, Cpa|evm.model.tig00020934.47	Popu|evm.model.contig_2083.12, Popu|evm.model.contig_3491.11, Popu|evm.model.contig_653.6	Cre01.g045700.t1.1, Cre02.g087700.t1.2, Cre06.g285150.t1.2, Cre09.g401886.t1.1, Cre16.g673001.t2.1	kfl00004_0130_v1.1, kfl00017_0370_v1.1, kfl00039_0080_v1.1, kfl00048_0040_v1.1, kfl00137_0160_v1.1, kfl00150_0080_v1.1, kfl00460_0010_v1.1	Pp1s112_96V6.1, Pp1s152_82V6.1, Pp1s152_86V6.1, Pp1s178_39V6.1, Pp1s184_82V6.1, Pp1s201_73V6.1, Pp1s21_105V6.7, Pp1s256_49V6.1, Pp1s277_34V6.1, Pp1s306_39V6.1, Pp1s424_33V6.1, Pp1s56_140V6.1, Pp1s56_54V6.1	Smo119039|PACid_15408318, Smo139337|PACid_15402677, Smo145932|PACid_15402771, Smo156990|PACid_15413168, Smo169019|PACid_15421924, Smo270176|PACid_15418073, Smo403410|PACid_15407077, Smo74674|PACid_15411504, Smo85469|PACid_15420036	MA_103975g0010, MA_110270g0010, MA_119996g0010, MA_177059g0010, MA_1920881g0010, MA_20242g0010, MA_22175g0010, MA_23907g0010, MA_445446g0010, MA_466251g0010, MA_79741g0010, MA_918140g0010, MA_930662g0010	LOC_Os02g34810, LOC_Os03g17690, LOC_Os04g14680, LOC_Os04g35520, LOC_Os04g59190, LOC_Os04g59200, LOC_Os04g59210, LOC_Os04g59260, LOC_Os06g32960, LOC_Os06g32980, LOC_Os06g32990, LOC_Os06g33080, LOC_Os06g33090, LOC_Os06g33100, LOC_Os06g35490, LOC_Os06g48000, LOC_Os06g48010, LOC_Os07g49400, LOC_Os08g41090, LOC_Os08g43560, LOC_Os09g36750, LOC_Os12g07820, LOC_Os12g07830	At1g07890, At1g77490, At3g09640, At4g08390, At4g32320, At4g35000, At4g35970
OG0000141					kfl00147_0060_v1.1, kfl00209_0160_v1.1	Pp1s12_355V6.1, Pp1s156_26V6.1, Pp1s170_78V6.1, Pp1s170_93V6.1, Pp1s192_67V6.1, Pp1s238_53V6.1, Pp1s66_56V6.1, Pp1s71_7V6.1, Pp1s9_186V6.1	Smo111283|PACid_15408918, Smo111494|PACid_15410569, Smo37169|PACid_15409922, Smo49084|PACid_15422123, Smo58936|PACid_15411025, Smo59179|PACid_15407760, Smo68988|PACid_15418294, Smo69267|PACid_15415841	MA_10056514g0010, MA_10429262g0010, MA_10432553g0010, MA_10434193g0010, MA_10434782g0020, MA_11285g0020, MA_113501g0010, MA_127139g0010, MA_136689g0010, MA_161608g0010, MA_16891g0010, MA_16891g0020, MA_170369g0010, MA_170661g0010, MA_185511g0010, MA_19975g0010, MA_234967g0010, MA_290245g0010, MA_361391g0010, MA_445236g0010, MA_5258645g0010, MA_55357g0010, MA_61242g0010, MA_66501g0010, MA_77200g00…	LOC_Os01g07480, LOC_Os01g60960, LOC_Os01g66590, LOC_Os03g17810, LOC_Os03g57670, LOC_Os05g07270, LOC_Os05g27980, LOC_Os05g34450	At1g07900, At1g31320, At1g36000, At1g65620, At2g19510, At2g19820, At2g28500, At2g30130, At2g30340, At2g40470, At3g11090, At3g26620, At3g26660, At3g27650, At5g63090
OG0000142				Cre11.g477200.t1.2, Cre11.g477200.t2.1	kfl00017_0600_v1.1, kfl00017_0610_v1.1, kfl00034_0150_v1.1, kfl00402_0160_v1.1		Smo230858|PACid_15416947, Smo269122|PACid_15414839, Smo414671|PACid_15419025, Smo414678|PACid_15419031, Smo438560|PACid_15421863, Smo74219|PACid_15408176, Smo74385|PACid_15409189, Smo74402|PACid_15409748, Smo97487|PACid_15410850	MA_10001337g0010, MA_10144850g0010, MA_10181288g0010, MA_1021120g0010, MA_10293443g0010, MA_10424g0010, MA_10427035g0010, MA_10427517g0010, MA_10429037g0020, MA_10429175g0020, MA_10430372g0010, MA_10430372g0020, MA_10431923g0010, MA_10432018g0020, MA_10432947g0010, MA_10436472g0010, MA_10436472g0020, MA_118097g0010, MA_124056g0010, MA_149859g0010, MA_152637g0010, MA_15516g0010, MA_16892g0010, MA_…	LOC_Os01g01650, LOC_Os01g01660, LOC_Os01g13590, LOC_Os01g13600, LOC_Os01g13610, LOC_Os02g47610, LOC_Os03g15360, LOC_Os06g27770, LOC_Os06g28550, LOC_Os12g16220, LOC_Os12g16240, LOC_Os12g16410	At1g19540, At1g32100, At1g75280, At1g75290, At1g75300, At4g13660, At4g34540, At4g39230
OG0000143			Popu|evm.model.contig_4491.2			Pp1s127_40V6.1, Pp1s147_26V6.1, Pp1s155_76V6.1, Pp1s155_77V6.1, Pp1s52_78V6.1, Pp1s91_144V6.1	Smo410474|PACid_15405697, Smo412101|PACid_15409132, Smo415309|PACid_15419440	MA_101298g0010, MA_10296869g0010, MA_10426211g0010, MA_10426211g0020, MA_10428043g0010, MA_10431743g0010, MA_1060909g0010, MA_108143g0010, MA_111351g0010, MA_126735g0010, MA_15971g0010, MA_177088g0010, MA_18959g0010, MA_193719g0010, MA_193719g0020, MA_205724g0010, MA_212283g0010, MA_21906g0010, MA_24574g0010, MA_338119g0010, MA_40288g0010, MA_44963g0010, MA_4774837g0010, MA_48617g0010, MA_5416327…	LOC_Os01g56450, LOC_Os01g60170, LOC_Os03g08200, LOC_Os03g60210, LOC_Os03g60220, LOC_Os04g36830, LOC_Os05g24650, LOC_Os05g27340, LOC_Os05g40630, LOC_Os05g43460, LOC_Os07g12730, LOC_Os11g02750, LOC_Os12g02720	At1g33840, At1g80120, At2g05910, At2g14560, At2g30270, At2g38640, At3g10986, At3g11740, At3g15810, At3g16900, At3g56180, At5g01750, At5g20640, At5g41590
OG0000144				Cre03.g178550.t1.1, Cre03.g185750.t1.1	kfl00038_0360_v1.1	Pp1s10_161V6.1, Pp1s148_106V6.1, Pp1s156_145V6.1, Pp1s18_14V6.1, Pp1s374_18V6.1, Pp1s44_153V6.1, Pp1s51_155V6.1, Pp1s78_65V6.1, Pp1s9_333V6.1	Smo113592|PACid_15417143, Smo181353|PACid_15415478, Smo231208|PACid_15415188, Smo415326|PACid_15419485, Smo61948|PACid_15420046, Smo75609|PACid_15414300, Smo84320|PACid_15416267, Smo92304|PACid_15417565, Smo99101|PACid_15414252	MA_103976g0010, MA_10426688g0010, MA_10431467g0020, MA_10431607g0020, MA_10433440g0020, MA_10433471g0010, MA_104819g0010, MA_106718g0010, MA_129765g0010, MA_161374g0010, MA_1773g0020, MA_186051g0010, MA_200064g0010, MA_27512g0010, MA_29517g0010, MA_3998208g0010, MA_468267g0010, MA_69133g0010, MA_80678g0020, MA_84321g0010, MA_85119g0010, MA_8993116g0010, MA_9478009g0010, MA_96812g0010, MA_9917294g…	LOC_Os01g60860, LOC_Os02g13960, LOC_Os02g28720, LOC_Os02g49950, LOC_Os03g16824, LOC_Os03g29280, LOC_Os04g28100, LOC_Os05g39930, LOC_Os06g01304, LOC_Os06g51130, LOC_Os08g32060, LOC_Os08g37570, LOC_Os09g21120, LOC_Os12g38210	At1g10560, At1g23030, At1g29340, At1g60190, At1g71020, At3g07360, At3g46510, At3g54850, At5g01830, At5g18320, At5g18330, At5g18340, At5g42340
OG0000145	sll0225				kfl00006_0200_v1.1, kfl00236_0060_v1.1, kfl00236_0065_v1.1, kfl00471_0050_v1.1	Pp1s323_82V6.3, Pp1s67_243V6.1	Smo110439|PACid_15407343, Smo115497|PACid_15422097, Smo119116|PACid_15409093, Smo124989|PACid_15407872, Smo125145|PACid_15404561, Smo125443|PACid_15406894, Smo125904|PACid_15410760, Smo163668|PACid_15409174, Smo234778|PACid_15405517, Smo235392|PACid_15405422, Smo28822|PACid_15410969, Smo31681|PACid_15418567, Smo416246|PACid_15421587, Smo425963|PACid_15409011, Smo427552|PACid_15411862, Smo432454|P…	MA_100975g0010, MA_10178158g0010, MA_10330250g0010, MA_10429520g0010, MA_10432413g0010, MA_10432413g0020, MA_10434772g0010, MA_16777g0010, MA_212507g0010, MA_376158g0010, MA_393345g0010, MA_580596g0010, MA_5888478g0010, MA_6467862g0010, MA_66253g0010, MA_9724618g0010	LOC_Os01g12160, LOC_Os01g55940, LOC_Os01g57610, LOC_Os05g05180, LOC_Os05g42150, LOC_Os05g50890, LOC_Os06g30440, LOC_Os07g38860, LOC_Os07g38890, LOC_Os07g40290, LOC_Os07g47490, LOC_Os11g08340, LOC_Os11g32510, LOC_Os11g32520	At1g23160, At1g28130, At1g48660, At1g48670, At1g48690, At1g59500, At2g14960, At2g23170, At2g46370, At2g47750, At4g03400, At4g27260, At4g37390, At5g13320, At5g13350, At5g13360, At5g13370, At5g13380, At5g51470, At5g54510
OG0000146		Cpa|evm.model.tig00020961.9	Popu|evm.model.contig_2082.8, Popu|evm.model.contig_3453.6, Popu|evm.model.contig_4532.2	Cre02.g141050.t1.1, Cre04.g214250.t1.1, Cre04.g214250.t2.1, Cre16.g689647.t1.1	kfl00001_0480_v1.1, kfl00064_0170_v1.1, kfl00085_0250_v1.1, kfl00272_0160_v1.1, kfl00452_0030_v1.1, kfl00480_0020_v1.1	Pp1s110_124V6.1, Pp1s148_148V6.1, Pp1s173_134V6.1, Pp1s19_179V6.1, Pp1s208_96V6.1, Pp1s28_182V6.1, Pp1s433_28V6.1, Pp1s7_194V6.1, Pp1s89_259V6.1	Smo109987|PACid_15408087, Smo110151|PACid_15405134, Smo232189|PACid_15417493, Smo446086|PACid_15419520, Smo60551|PACid_15414178, Smo98227|PACid_15412065, Smo99227|PACid_15415029	MA_10122566g0010, MA_10305920g0020, MA_10427005g0010, MA_10427420g0010, MA_10428886g0010, MA_10429131g0010, MA_118377g0010, MA_123150g0010, MA_125259g0010, MA_12746g0010, MA_134260g0010, MA_14457g0010, MA_158278g0010, MA_159389g0010, MA_18547g0010, MA_243101g0010, MA_31624g0010, MA_594g0010, MA_71066g0010, MA_803663g0010, MA_85246g0010, MA_8670742g0010, MA_9991250g0010	LOC_Os01g16870, LOC_Os02g07310, LOC_Os02g40280, LOC_Os02g40320, LOC_Os02g45070, LOC_Os02g58490, LOC_Os03g47820, LOC_Os03g47830, LOC_Os03g57560, LOC_Os03g58600, LOC_Os04g06770, LOC_Os04g47870, LOC_Os04g52550, LOC_Os06g39640, LOC_Os06g51310, LOC_Os07g09020, LOC_Os07g16224	At1g31280, At1g31290, At1g48410, At2g27040, At2g27880, At2g32940, At5g21030, At5g21150, At5g43810
OG0000147					kfl00026_0330_v1.1, kfl00046_0180_v1.1, kfl00096_0020_v1.1, kfl00096_0030_v1.1, kfl00158_0210_v1.1, kfl00517_0080_v1.1	Pp1s1264_4V6.1, Pp1s158_189V6.1, Pp1s195_93V6.1, Pp1s195_95V6.1, Pp1s195_96V6.1, Pp1s1_374V6.1, Pp1s1_428V6.1, Pp1s20_115V6.1, Pp1s21_30V6.1, Pp1s236_30V6.1, Pp1s26_8V6.1, Pp1s36_237V6.1, Pp1s3_407V6.1, Pp1s44_330V6.1, Pp1s47_268V6.1, Pp1s512_4V6.1, Pp1s530_2V6.1, Pp1s530_5V6.1, Pp1s5_370V6.1, Pp1s5_379V6.1, Pp1s60_282V6.1, Pp1s81_221V6.1, Pp1s88_148V6.1	Smo101237|PACid_15401617, Smo118133|PACid_15406186, Smo12319|PACid_15404528, Smo126225|PACid_15408233, Smo126799|PACid_15412338, Smo126870|PACid_15413089, Smo63817|PACid_15402655, Smo64314|PACid_15401827, Smo79836|PACid_15405121, Smo85769|PACid_15422215	MA_100374g0010, MA_10428118g0010, MA_10434404g0030, MA_10435411g0010, MA_13968g0020, MA_161726g0010, MA_28102g0010, MA_2898973g0010, MA_290104g0010, MA_371148g0010, MA_372623g0010, MA_5948g0010, MA_6286334g0010, MA_73539g0010, MA_7543346g0010, MA_76602g0010, MA_96103g0010, MA_9990400g0010	LOC_Os03g05060, LOC_Os03g05070, LOC_Os03g05110, LOC_Os03g08420, LOC_Os04g48480, LOC_Os06g23420, LOC_Os10g32080, LOC_Os10g32110, LOC_Os10g32160, LOC_Os10g32170, LOC_Os10g40559, LOC_Os12g12290, LOC_Os12g38450	At1g63450, At1g68470, At2g20370, At2g29040, At2g31990, At2g32740, At2g32750, At4g13990, At4g22580, At5g41250, At5g62220
OG0000148						Pp1s126_84V6.2, Pp1s139_88V6.1, Pp1s171_30V6.2, Pp1s172_37V6.1, Pp1s309_9V6.1, Pp1s369_12V6.1, Pp1s51_140V6.2, Pp1s61_309V6.1, Pp1s7_407V6.1	Smo27899|PACid_15408030, Smo37562|PACid_15413024, Smo38281|PACid_15413733, Smo39026|PACid_15414975, Smo403297|PACid_15405796, Smo403556|PACid_15407930, Smo411802|PACid_15411615, Smo443870|PACid_15416872, Smo49752|PACid_15405132, Smo69618|PACid_15418764	MA_10069449g0010, MA_10432091g0010, MA_10434155g0010, MA_115537g0010, MA_115844g0010, MA_124502g0010, MA_133359g0030, MA_138772g0010, MA_139470g0010, MA_169045g0010, MA_173847g0010, MA_1925g0010, MA_19325g0010, MA_20282g0010, MA_2859168g0010, MA_383975g0010, MA_494876g0010, MA_50191g0010, MA_5071611g0010, MA_5581g0010, MA_64802g0020, MA_663956g0010, MA_6873245g0010, MA_697637g0010, MA_71069g0010,…	LOC_Os03g07100, LOC_Os03g09230, LOC_Os03g57970, LOC_Os03g57990, LOC_Os03g58940, LOC_Os04g38840, LOC_Os05g41030, LOC_Os07g07790, LOC_Os07g07860, LOC_Os07g07870, LOC_Os07g07930, LOC_Os07g09970, LOC_Os11g37280	At1g03103, At1g55260, At2g13820, At2g27130, At2g44290, At2g44300, At2g48130, At3g22580, At3g22600, At3g58550, At4g08670, At4g14815, At5g09370, At5g64080
OG0000149					kfl00014_0130_v1.1, kfl00059_0160_v1.1, kfl00083_0090_v1.1, kfl00095_0020_v1.1	Pp1s10_95V6.1, Pp1s128_25V6.1, Pp1s16_361V6.1, Pp1s18_97V6.1, Pp1s21_294V6.1, Pp1s251_8V6.1, Pp1s507_8V6.2, Pp1s53_223V6.1, Pp1s72_167V6.1, Pp1s80_106V6.1	Smo141437|PACid_15409642, Smo146475|PACid_15402026, Smo230273|PACid_15412404, Smo268781|PACid_15416509, Smo440751|PACid_15407152	MA_10399g0020, MA_10427511g0010, MA_10429440g0010, MA_10430872g0010, MA_10431360g0010, MA_10508g0010, MA_110784g0010, MA_11145g0010, MA_118216g0010, MA_118674g0010, MA_12186g0010, MA_130739g0010, MA_131632g0010, MA_131713g0010, MA_142130g0010, MA_14268g0010, MA_149376g0010, MA_47403g0010, MA_7999321g0010, MA_938560g0010	LOC_Os01g52710, LOC_Os02g51130, LOC_Os03g11330, LOC_Os03g21250, LOC_Os03g30000, LOC_Os04g54360, LOC_Os05g40720, LOC_Os06g12280, LOC_Os06g49810, LOC_Os06g51160, LOC_Os07g48370, LOC_Os08g23780, LOC_Os08g38740, LOC_Os09g30280, LOC_Os09g36180, LOC_Os09g36190, LOC_Os10g21890, LOC_Os11g03160, LOC_Os11g37980, LOC_Os12g02910, LOC_Os12g38930	At1g06780, At1g18580, At2g20810, At2g30575, At2g38650, At2g46480, At3g01040, At3g58790, At3g61130, At4g38270, At5g15470, At5g47780, At5g54690
OG0000150		Cpa|evm.model.tig00000113.63, Cpa|evm.model.tig00020734.19	Popu|evm.model.contig_2025.4, Popu|evm.model.contig_2063.4	Cre12.g514200.t1.2	kfl00011_0020_v1.1, kfl00220_0210_v1.1, kfl00297_0010_v1.1, kfl00297_0030_v1.1, kfl00395_0030_v1.1	Pp1s3_628V6.1, Pp1s472_10V6.1, Pp1s78_68V6.1, Pp1s78_69V6.1, Pp1s85_157V6.1	Smo108291|PACid_15422144, Smo112603|PACid_15414850, Smo132959|PACid_15409258, Smo153538|PACid_15423354, Smo232555|PACid_15420501, Smo235799|PACid_15408484, Smo402042|PACid_15423496, Smo404769|PACid_15412574, Smo405960|PACid_15416997, Smo407473|PACid_15419083, Smo407760|PACid_15421202, Smo410832|PACid_15408666, Smo410833|PACid_15408668, Smo413925|PACid_15418252, Smo422534|PACid_15419458, Smo427468…	MA_10027776g0010, MA_10041123g0010, MA_101600g0010, MA_101730g0010, MA_10307468g0010, MA_10432967g0010, MA_10433135g0010, MA_10433135g0020, MA_10434331g0010, MA_10434427g0010, MA_10434495g0020, MA_10436473g0020, MA_111884g0010, MA_115358g0010, MA_11792g0020, MA_137064g0010, MA_15634g0010, MA_15930g0010, MA_19258g0020, MA_210150g0010, MA_23092g0010, MA_3247g0010, MA_3249g0010, MA_41268g0010, MA_42…	LOC_Os02g45530, LOC_Os03g02700, LOC_Os04g48400, LOC_Os06g44540, LOC_Os08g31030, LOC_Os09g19930, LOC_Os10g38050	At1g12570, At1g14185, At1g14190, At1g72970, At1g73050, At3g56060, At5g51930, At5g51950
OG0000151		Cpa|evm.model.tig00001371.11, Cpa|evm.model.tig00020510.44, Cpa|evm.model.tig00021244.28	Popu|evm.model.contig_2034.10, Popu|evm.model.contig_2282.11		kfl00377_0060_v1.1	Pp1s10_144V6.1, Pp1s189_65V6.1, Pp1s189_70V6.1, Pp1s189_71V6.1, Pp1s24_113V6.1	Smo269483|PACid_15417191, Smo404798|PACid_15412629, Smo413650|PACid_15416065	MA_10071760g0010, MA_10427427g0010, MA_10428400g0010, MA_10429233g0010, MA_10429613g0010, MA_10430283g0010, MA_10430979g0010, MA_10435640g0010, MA_10436863g0010, MA_10437013g0010, MA_11388g0010, MA_14774g0010, MA_168609g0010, MA_19375g0010, MA_207283g0010, MA_207340g0010, MA_217488g0010, MA_329922g0010, MA_5496494g0020, MA_55965g0010, MA_65469g0020, MA_665188g0010, MA_72251g0010, MA_87238g0010, M…	LOC_Os01g34920, LOC_Os01g39830, LOC_Os01g65460, LOC_Os02g12730, LOC_Os03g06940, LOC_Os03g15020, LOC_Os05g35360, LOC_Os05g35370, LOC_Os06g37560, LOC_Os06g42310, LOC_Os08g43570, LOC_Os09g36810, LOC_Os10g18400, LOC_Os10g19960, LOC_Os12g24170	At1g31740, At1g45130, At1g77410, At2g04060, At2g16730, At2g28470, At2g32810, At3g13750, At3g52840, At4g26140, At4g35010, At4g36360, At4g38590, At5g20710, At5g56870, At5g63800, At5g63810
OG0000152		Cpa|evm.model.tig00020723.90	Popu|evm.model.contig_481.10			Pp1s19_140V6.1, Pp1s200_12V6.1	Smo17953|PACid_15401584, Smo414098|PACid_15414548	MA_1015570g0010, MA_10432048g0020, MA_208627g0010, MA_237334g0010, MA_286894g0010, MA_396269g0010, MA_42495g0010, MA_43124g0010, MA_473550g0010, MA_501247g0010, MA_5515917g0010, MA_602118g0010, MA_6521560g0010, MA_75685g0010, MA_769268g0010, MA_9464278g0010, MA_949310g0010	LOC_Os01g24710, LOC_Os01g25160, LOC_Os01g25280, LOC_Os01g51050, LOC_Os03g28160, LOC_Os04g03320, LOC_Os04g03360, LOC_Os04g22900, LOC_Os04g26320, LOC_Os04g30040, LOC_Os05g05170, LOC_Os05g43240, LOC_Os06g07250, LOC_Os06g07300, LOC_Os06g12180, LOC_Os10g04270, LOC_Os11g32210, LOC_Os11g39480, LOC_Os11g39490, LOC_Os11g39530, LOC_Os12g05020, LOC_Os12g09700, LOC_Os12g09720, LOC_Os12g12600, LOC_Os12g12720,…	At1g19715, At1g33790, At1g52030, At1g52040, At1g52050, At1g52060, At1g52070, At1g52100, At1g52110, At1g52120, At1g57570, At1g60095, At1g60110, At1g60130, At1g61230, At1g73040, At2g25980, At2g39310, At2g39330, At3g16420, At3g16430, At3g16440, At3g16450, At3g16460, At3g16470, At3g21380, At5g28520, At5g35940, At5g35950, At5g38540, At5g38550, At5g49850, At5g49860, At5g49870
OG0000153		Cpa|evm.model.tig00000057.62, Cpa|evm.model.tig00021073.53	Popu|evm.model.contig_528.5	Cre02.g075050.t1.2, Cre16.g686750.t1.2, Cre16.g686800.t1.2, Cre16.g686850.t1.2	kfl00016_0160_v1.1, kfl00084_0060_v1.1, kfl00096_0230_v1.1, kfl00888_0040_v1.1	Pp1s197_130V6.1, Pp1s302_62V6.1, Pp1s32_79V6.1, Pp1s32_85V6.2, Pp1s426_5V6.1, Pp1s53_36V6.1, Pp1s76_116V6.1	Smo126850|PACid_15413027, Smo165572|PACid_15414353, Smo438081|PACid_15418179, Smo78488|PACid_15421540, Smo78514|PACid_15422130, Smo83417|PACid_15414167, Smo90341|PACid_15411843	MA_10009970g0010, MA_10434434g0010, MA_10434434g0020, MA_10434456g0010, MA_136929g0010, MA_15374g0010, MA_171733g0010, MA_171733g0020, MA_171849g0010, MA_171849g0020, MA_198752g0010, MA_217899g0010, MA_228607g0010, MA_2515401g0010, MA_288608g0010, MA_366260g0010, MA_3730215g0010, MA_501667g0010, MA_5135748g0010, MA_5198914g0010, MA_5231122g0010, MA_5756758g0010, MA_604159g0010, MA_6222402g0010, M…	LOC_Os01g46860, LOC_Os03g04360, LOC_Os03g05610, LOC_Os03g05620, LOC_Os03g05640, LOC_Os04g10690, LOC_Os04g10750, LOC_Os04g10800, LOC_Os06g21950, LOC_Os08g45000, LOC_Os10g30770, LOC_Os10g30790	At1g20860, At1g76430, At2g32830, At2g38940, At3g54700, At4g08878, At4g08895, At5g43340, At5g43350, At5g43360, At5g43370
OG0000154		Cpa|evm.model.tig00000741.29, Cpa|evm.model.tig00000741.30, Cpa|evm.model.tig00000741.31, Cpa|evm.model.tig00021135.41	Popu|evm.model.contig_3414.2	Cre02.g141000.t1.1, Cre05.g241635.t1.1, Cre07.g313000.t1.1, Cre07.g313206.t1.1, Cre07.g313206.t2.1, Cre07.g345900.t1.1, Cre08.g368300.t1.1, Cre16.g684715.t1.1	kfl00014_0040_v1.1, kfl00265_0060_v1.1, kfl00384_0060_v1.1, kfl00384_0065_v1.1	Pp1s149_36V6.1, Pp1s149_37V6.1, Pp1s196_67V6.1, Pp1s30_297V6.1, Pp1s59_55V6.1, Pp1s82_159V6.1, Pp1s82_160V6.1	Smo407400|PACid_15418892, Smo429802|PACid_15419840, Smo432592|PACid_15404384, Smo444049|PACid_15413649, Smo448444|PACid_15405962, Smo74321|PACid_15409014, Smo84784|PACid_15419434, Smo86110|PACid_15420555	MA_10429678g0010, MA_10429839g0010, MA_10431876g0010, MA_10432726g0010, MA_10434306g0010, MA_10434435g0010, MA_10436554g0010, MA_10436812g0010, MA_10436812g0020, MA_10437243g0010, MA_10437243g0020, MA_108060g0010, MA_118446g0010, MA_178824g0010, MA_3182872g0010, MA_368009g0010, MA_455893g0010, MA_478114g0010, MA_509383g0010, MA_523069g0010, MA_525318g0010, MA_5774027g0010, MA_58645g0010, MA_59391…	LOC_Os01g37050, LOC_Os01g68120, LOC_Os03g02970, LOC_Os03g38740, LOC_Os04g43050, LOC_Os05g18850, LOC_Os06g25250, LOC_Os08g05320, LOC_Os09g14610, LOC_Os10g34430	At1g01040, At3g03300, At3g20420, At3g43920, At4g15417, At5g20320, At5g45150
OG0000155		Cpa|evm.model.tig00000056.26, Cpa|evm.model.tig00000113.17, Cpa|evm.model.tig00000189.32, Cpa|evm.model.tig00000241.22, Cpa|evm.model.tig00000367.45, Cpa|evm.model.tig00001249.16, Cpa|evm.model.tig00020553.108, Cpa|evm.model.tig00020614.58, Cpa|evm.model.tig00020614.59, Cpa|evm.model.tig00020816.32, Cpa|evm.model.tig00020951.43, Cpa|evm.model.tig00021108.13, Cpa|evm.model.tig00021108.19, Cpa|evm.…	Popu|evm.model.contig_2025.43	Cre09.g416250.t1.1, Cre13.g563800.t1.1, Cre16.g658650.t1.1	kfl00001_0710_v1.1	Pp1s104_215V6.1, Pp1s131_123V6.1, Pp1s131_128V6.1, Pp1s174_120V6.1, Pp1s17_368V6.1, Pp1s199_21V6.1, Pp1s228_18V6.1, Pp1s59_257V6.1, Pp1s66_218V6.1	Smo103418|PACid_15408946, Smo174533|PACid_15418455, Smo230820|PACid_15416869, Smo98074|PACid_15410683	MA_10433033g0020, MA_10434653g0010, MA_10435018g0010, MA_16896g0010, MA_172801g0010, MA_185797g0010, MA_20378g0010, MA_46777g0010, MA_502345g0010, MA_564543g0010, MA_713000g0010	LOC_Os01g51632, LOC_Os01g51634, LOC_Os02g57190, LOC_Os03g48140, LOC_Os03g53660, LOC_Os03g64290, LOC_Os05g46030, LOC_Os06g29350, LOC_Os07g37560, LOC_Os10g19860, LOC_Os10g25565, LOC_Os10g34710	At1g04160, At1g04600, At1g08730, At1g17580, At1g42680, At1g50360, At1g54560, At2g20290, At2g31900, At2g33240, At3g19960, At3g58160, At4g27370, At4g28710, At4g33200, At5g20490, At5g43900, At5g54280
OG0000156		Cpa|evm.model.tig00000769.38	Popu|evm.model.contig_554.3	Cre03.g207900.t1.1	kfl00112_0070_v1.1, kfl00560_0010_v1.1	Pp1s147_123V6.1, Pp1s147_164V6.1, Pp1s147_169V6.1, Pp1s163_7V6.1, Pp1s237_91V6.1, Pp1s271_10V6.1, Pp1s642_3V6.1, Pp1s68_164V6.1, Pp1s69_51V6.1, Pp1s84_1V6.1, Pp1s84_31V6.1, Pp1s89_130V6.1	Smo230742|PACid_15416162, Smo442428|PACid_15410814, Smo97411|PACid_15410679, Smo97773|PACid_15413138	MA_103138g0010, MA_10314137g0010, MA_10428837g0020, MA_10428837g0030, MA_10431608g0020, MA_10433093g0010, MA_10433093g0020, MA_10436637g0040, MA_1066536g0010, MA_117574g0020, MA_127335g0010, MA_157316g0010, MA_19215g0010, MA_28323g0010, MA_311439g0010, MA_6477255g0010, MA_6619g0010, MA_6632530g0010, MA_738195g0010, MA_855375g0010, MA_88982g0010	LOC_Os01g13260, LOC_Os01g59120, LOC_Os03g41100, LOC_Os04g47580, LOC_Os05g14730, LOC_Os05g41390, LOC_Os06g51110, LOC_Os12g20324, LOC_Os12g31810, LOC_Os12g39210	At1g15570, At1g20590, At1g20610, At1g34460, At1g44110, At1g47220, At1g47230, At1g76310, At1g77390, At1g80370, At2g17620, At2g26760, At3g11520, At4g35620, At4g37490, At5g06150, At5g11300, At5g25380, At5g43080
OG0000157						Pp1s12_287V6.1, Pp1s132_136V6.1, Pp1s301_24V6.1	Smo115863|PACid_15402809, Smo19025|PACid_15422757, Smo28916|PACid_15411700, Smo29014|PACid_15407569, Smo38965|PACid_15419010, Smo38968|PACid_15419014, Smo38969|PACid_15419015, Smo49660|PACid_15404362, Smo59691|PACid_15411777, Smo59752|PACid_15412445, Smo69045|PACid_15414297, Smo69709|PACid_15419476	MA_10427115g0010, MA_158566g0010, MA_210389g0010, MA_279076g0010, MA_3450116g0010, MA_5039622g0010, MA_8718849g0010, MA_90526g0020, MA_939354g0010, MA_9501830g0010, MA_962758g0010, MA_9796357g0010	LOC_Os01g14140, LOC_Os01g44090, LOC_Os02g29980, LOC_Os03g54910, LOC_Os05g50490, LOC_Os06g34660, LOC_Os07g40940, LOC_Os08g04140	At1g66852, At1g66855, At1g66870, At1g78520, At2g04910, At2g30933, At2g43660, At2g43670, At3g28250, At3g58100, At4g05430, At4g09090, At4g09462, At4g09464, At4g09465, At4g09466, At4g09467, At4g13600, At4g16165, At5g08000, At5g35740, At5g53600, At5g53610, At5g61130, At5g63225, At5g63230, At5g63240, At5g63250
OG0000158		Cpa|evm.model.tig00000405.24, Cpa|evm.model.tig00000498.75, Cpa|evm.model.tig00020563.140, Cpa|evm.model.tig00021312.30	Popu|evm.model.contig_2020.20, Popu|evm.model.contig_3442.7, Popu|evm.model.contig_3534.4, Popu|evm.model.contig_448.5	Cre07.g352400.t1.2, Cre11.g467546.t1.1, Cre13.g563550.t1.1	kfl00071_0060_v1.1, kfl00194_0210_v1.1	Pp1s12_101V6.1, Pp1s17_372V6.1, Pp1s228_26V6.1, Pp1s254_26V6.1, Pp1s27_356V6.1, Pp1s355_37V6.1, Pp1s3_527V6.1, Pp1s54_274V6.3	Smo111750|PACid_15412738, Smo120939|PACid_15418485, Smo172264|PACid_15410437, Smo408645|PACid_15423301, Smo53402|PACid_15414854, Smo63700|PACid_15401947, Smo91806|PACid_15418450	MA_10084754g0010, MA_10435801g0010, MA_109256g0010, MA_116552g0010, MA_13598g0010, MA_15408g0010, MA_29682g0010, MA_464059g0010, MA_6227003g0010, MA_6463458g0010, MA_758638g0010	LOC_Os01g08780, LOC_Os01g51890, LOC_Os01g59880, LOC_Os02g51600, LOC_Os03g06460, LOC_Os03g13520, LOC_Os03g42810, LOC_Os03g46090, LOC_Os03g57950, LOC_Os05g02350, LOC_Os05g41000, LOC_Os05g45900, LOC_Os06g11920, LOC_Os07g07950, LOC_Os08g32960, LOC_Os09g23140, LOC_Os10g28660	At1g05470, At1g34120, At1g47510, At1g71710, At2g01900, At2g32010, At2g37440, At3g63240, At4g18010, At5g04980, At5g65090
OG0000159						Pp1s128_100V6.1, Pp1s134_135V6.2, Pp1s152_135V6.2, Pp1s378_32V6.1, Pp1s37_184V6.1, Pp1s72_118V6.1	Smo16870|PACid_15420299	MA_100525g0010, MA_10151719g0010, MA_10155182g0010, MA_10429254g0010, MA_10429254g0020, MA_10432342g0010, MA_10432342g0020, MA_10432496g0010, MA_10436644g0010, MA_112233g0010, MA_182952g0010, MA_192947g0010, MA_22346g0010, MA_2545755g0010, MA_27406g0010, MA_3589796g0010, MA_372310g0010, MA_47856g0010, MA_5471g0010, MA_564044g0010, MA_5699182g0010, MA_606673g0010, MA_696598g0010, MA_71979g0010, MA…	LOC_Os01g12500, LOC_Os01g64450, LOC_Os01g64470, LOC_Os01g64480, LOC_Os02g01060, LOC_Os02g33550, LOC_Os02g44670, LOC_Os03g62010, LOC_Os03g62020, LOC_Os04g33990, LOC_Os04g58850, LOC_Os04g58860, LOC_Os05g30490, LOC_Os07g14700, LOC_Os08g01210, LOC_Os08g01220, LOC_Os09g36210, LOC_Os10g39970, LOC_Os11g05860, LOC_Os12g06210, LOC_Os12g06220, LOC_Os12g06260	At1g08160, At2g35460, At2g35960, At2g35970, At2g35980, At3g11650, At3g11660, At3g44220, At3g52470, At4g01410, At4g09590, At5g05657, At5g06320, At5g06330, At5g22200, At5g22870, At5g53730
OG0000160		Cpa|evm.model.tig00001085.4, Cpa|evm.model.tig00001525.8	Popu|evm.model.contig_498.5, Popu|evm.model.contig_533.4	Cre05.g241634.t1.1, Cre06.g278088.t1.1	kfl00099_g21_v1.1, kfl00106_0030_v1.1, kfl00125_0190_v1.1	Pp1s117_154V6.1, Pp1s145_46V6.1, Pp1s188_35V6.1, Pp1s452_4V6.1, Pp1s47_180V6.1, Pp1s47_181V6.1, Pp1s55_112V6.1, Pp1s72_85V6.1, Pp1s72_86V6.1	Smo166626|PACid_15417838, Smo170948|PACid_15409856, Smo38507|PACid_15415802, Smo73637|PACid_15408374, Smo76653|PACid_15417261	MA_100910g0010, MA_10425800g0010, MA_10426943g0010, MA_10431879g0010, MA_10434390g0010, MA_10434390g0020, MA_108077g0010, MA_1089051g0010, MA_11514g0010, MA_169054g0020, MA_178757g0010, MA_191819g0010, MA_213048g0010, MA_22203g0020, MA_305441g0010, MA_3510221g0010, MA_3822944g0010, MA_427046g0010, MA_48815g0010, MA_601125g0010, MA_66932g0010, MA_7320190g0010, MA_74667g0010, MA_7696112g0010, MA_86…	LOC_Os01g31800, LOC_Os03g17100, LOC_Os03g51200, LOC_Os04g13530, LOC_Os05g02300, LOC_Os05g38640, LOC_Os07g36130, LOC_Os07g36140, LOC_Os08g19240, LOC_Os08g33100, LOC_Os12g25120, LOC_Os12g34510	At1g08880, At1g51060, At1g54690, At3g20670, At4g13570, At4g27230, At5g02560, At5g27670, At5g54640, At5g59870
OG0000161			Popu|evm.model.contig_2073.9	Cre16.g650400.t1.1	kfl00005_0330_v1.1, kfl00096_0190_v1.1, kfl00217_0100_v1.1, kfl00633_0080_v1.1	Pp1s102_87V6.3, Pp1s133_60V6.1, Pp1s141_56V6.1, Pp1s1_529V6.1, Pp1s284_37V6.1, Pp1s35_284V6.1, Pp1s3_596V6.1, Pp1s3_605V6.1, Pp1s441_8V6.1, Pp1s560_1V6.1, Pp1s66_99V6.1, Pp1s6_229V6.1, Pp1s89_94V6.1	Smo102589|PACid_15406911, Smo131111|PACid_15422343, Smo26454|PACid_15402049, Smo26582|PACid_15402827, Smo36842|PACid_15412327, Smo39612|PACid_15419467, Smo410393|PACid_15404936, Smo412053|PACid_15408424, Smo425306|PACid_15404214, Smo4832|PACid_15418890, Smo69065|PACid_15414345	MA_10310g0010, MA_10429334g0010, MA_107063g0010, MA_11224g0010, MA_12209g0020, MA_14309g0010, MA_14971g0010, MA_18612g0010, MA_4953568g0010, MA_49677g0010, MA_8256450g0010, MA_8773709g0010, MA_9760264g0010	LOC_Os01g33350, LOC_Os01g33370, LOC_Os02g07650, LOC_Os02g09070, LOC_Os02g10000, LOC_Os02g44260, LOC_Os02g46610, LOC_Os04g50120, LOC_Os06g41930, LOC_Os06g45540, LOC_Os08g44620, LOC_Os10g42410, LOC_Os11g24130	At1g21000, At1g31040, At1g32700, At1g43000, At1g76590, At2g01818, At2g12646, At2g27930, At3g60670, At4g17900, At5g46710
OG0000162		Cpa|evm.model.tig00001067.14, Cpa|evm.model.tig00001067.6	Popu|evm.model.contig_2073.5	Cre12.g542250.t1.1, Cre12.g549550.t1.2	kfl00215_0170_v1.1, kfl00215_0220_v1.1	Pp1s218_7V6.1, Pp1s22_396V6.1, Pp1s252_101V6.1, Pp1s252_90V6.1, Pp1s35_125V6.1, Pp1s85_170V6.1, Pp1s85_186V6.1, Pp1s89_209V6.1, Pp1s93_136V6.1, Pp1s93_158V6.1	Smo114265|PACid_15417720, Smo119313|PACid_15410682, Smo13237|PACid_15406784, Smo13250|PACid_15406819, Smo134276|PACid_15409777, Smo135947|PACid_15418000, Smo136259|PACid_15415648, Smo164404|PACid_15410474, Smo170592|PACid_15406835, Smo183654|PACid_15423443, Smo186992|PACid_15412413, Smo230116|PACid_15411516, Smo231661|PACid_15418358, Smo233699|PACid_15401942, Smo23403|PACid_15415572, Smo23429|PAC…	MA_10431251g0010, MA_230579g0020, MA_251404g0010, MA_55439g0010, MA_65436g0010, MA_72744g0010, MA_79708g0010, MA_87491g0010, MA_9451675g0010, MA_9578301g0010	LOC_Os01g18050, LOC_Os01g59150, LOC_Os02g07060, LOC_Os03g01530, LOC_Os03g45920, LOC_Os03g56810, LOC_Os05g34170, LOC_Os06g46000	At1g20010, At1g75780, At2g29550, At4g20890, At5g12250, At5g23860, At5g44340, At5g62690, At5g62700
OG0000163		Cpa|evm.model.tig00000042.134, Cpa|evm.model.tig00000158.62, Cpa|evm.model.tig00000663.64, Cpa|evm.model.tig00000808.17, Cpa|evm.model.tig00020556.52, Cpa|evm.model.tig00020961.39, Cpa|evm.model.tig00021616.14	Popu|evm.model.contig_444.13, Popu|evm.model.contig_4505.2	Cre12.g534650.t1.1, Cre16.g659400.t1.1, Cre16.g659400.t2.1	kfl00002_0140_v1.1, kfl00011_0065_v1.1, kfl00284_0070_v1.1, kfl00837_0020_v1.1	Pp1s118_90V6.1, Pp1s120_103V6.1, Pp1s126_60V6.1, Pp1s130_99V6.2, Pp1s172_82V6.1, Pp1s17_22V6.1, Pp1s19_317V6.1, Pp1s244_9V6.1, Pp1s257_31V6.1, Pp1s31_3V6.1, Pp1s35_214V6.1, Pp1s43_196V6.1, Pp1s46_110V6.1, Pp1s69_199V6.3, Pp1s85_87V6.1, Pp1s96_95V6.1	Smo146775|PACid_15404230, Smo146897|PACid_15405067, Smo20996|PACid_15410820, Smo444789|PACid_15419099, Smo63609|PACid_15423400	MA_10434790g0010, MA_10436690g0010, MA_484317g0010, MA_6893809g0010, MA_7935862g0010, MA_93682g0010, MA_9798g0010	LOC_Os01g01740, LOC_Os01g10450, LOC_Os02g02780, LOC_Os02g07790, LOC_Os03g39150, LOC_Os04g51950, LOC_Os04g59000, LOC_Os06g43030, LOC_Os06g45300, LOC_Os06g50920, LOC_Os07g29330, LOC_Os08g01270, LOC_Os08g12750, LOC_Os09g37230, LOC_Os12g06670	At1g62400, At2g17700, At2g24360, At3g46930, At4g31170, At4g35780, At4g38470, At5g58950
OG0000164		Cpa|evm.model.tig00000459.62, Cpa|evm.model.tig00000681.13		Cre04.g217967.t1.1				MA_10123766g0010, MA_10128497g0010, MA_10150g0010, MA_10194063g0010, MA_10297105g0010, MA_10329387g0020, MA_10430377g0010, MA_10432284g0010, MA_10432458g0020, MA_10433013g0020, MA_10436998g0030, MA_1104379g0010, MA_113516g0010, MA_113685g0020, MA_1168583g0010, MA_123254g0010, MA_143187g0010, MA_144120g0010, MA_153645g0010, MA_155380g0010, MA_160903g0010, MA_165935g0010, MA_166860g0010, MA_16986g0…	LOC_Os01g12280, LOC_Os01g52430, LOC_Os03g38130, LOC_Os04g47610, LOC_Os06g49050, LOC_Os07g22590, LOC_Os10g03230, LOC_Os12g40220	At3g13030, At3g22220, At4g15020, At5g33406
OG0000165								MA_6582719g0010	LOC_Os01g03370, LOC_Os01g59550, LOC_Os01g59570, LOC_Os02g05730, LOC_Os05g44930, LOC_Os05g44940, LOC_Os05g44950, LOC_Os05g44960, LOC_Os05g44970, LOC_Os05g44990, LOC_Os05g45000, LOC_Os09g09220, LOC_Os09g17910, LOC_Os09g17970, LOC_Os09g18010, LOC_Os09g18020, LOC_Os09g18159, LOC_Os09g18230, LOC_Os09g18260, LOC_Os09g18360, LOC_Os09g18530, LOC_Os09g18594, LOC_Os09g19140, LOC_Os09g19160, LOC_Os09g19229,…	At1g05700, At1g07560, At1g49100, At1g51790, At1g51800, At1g51805, At1g51810, At1g51820, At1g51830, At1g51840, At1g51850, At1g51860, At1g51870, At1g51880, At1g51890, At1g51910, At2g04300, At2g14440, At2g14510, At2g19190, At2g19210, At2g19230, At2g28960, At2g28970, At2g28990, At2g29000, At3g21340, At3g46330, At3g46340, At3g46350, At3g46400, At3g46420, At4g20450, At4g29180, At4g29450, At4g29990, At5…
OG0000166					kfl00248_0020_v1.1	Pp1s117_158V6.1, Pp1s124_9V6.1, Pp1s293_13V6.1, Pp1s402_18V6.1, Pp1s59_183V6.1	Smo103145|PACid_15406715, Smo103932|PACid_15412867, Smo121309|PACid_15416747, Smo121574|PACid_15418436, Smo414674|PACid_15419029, Smo415608|PACid_15421629, Smo424156|PACid_15422193, Smo424159|PACid_15422198, Smo424167|PACid_15422223, Smo425223|PACid_15403491, Smo425227|PACid_15403496, Smo438522|PACid_15421772, Smo45242|PACid_15411998, Smo80985|PACid_15409290, Smo86022|PACid_15419800, Smo90379|PAC…	MA_10359231g0010, MA_109497g0010, MA_1134g0010, MA_168064g0010, MA_7933g0010, MA_8848584g0010	LOC_Os01g07570, LOC_Os01g36660, LOC_Os01g37000, LOC_Os01g37020, LOC_Os01g74160, LOC_Os02g54960, LOC_Os02g55210, LOC_Os03g59240, LOC_Os04g12639, LOC_Os05g07764, LOC_Os05g27500, LOC_Os06g16640, LOC_Os06g28000, LOC_Os07g10530, LOC_Os07g38590, LOC_Os08g45170, LOC_Os11g03810, LOC_Os11g10920, LOC_Os11g18140	At1g10750, At1g23340, At1g55360, At1g70550, At2g17750, At2g19360, At2g20170, At2g35250, At2g38255, At2g44210, At2g44220, At2g44240, At2g44250, At3g13510, At3g48230, At4g23350, At4g23380, At4g23390, At5g18460, At5g19170, At5g25950, At5g25960, At5g50150, At5g56530
OG0000167		Cpa|evm.model.tig00000037.38, Cpa|evm.model.tig00000113.129, Cpa|evm.model.tig00000851.10, Cpa|evm.model.tig00000851.6, Cpa|evm.model.tig00000851.8, Cpa|evm.model.tig00001042.10, Cpa|evm.model.tig00001095.3, Cpa|evm.model.tig00020780.26, Cpa|evm.model.tig00020830.2, Cpa|evm.model.tig00021105.58, Cpa|evm.model.tig00021582.8	Popu|evm.model.contig_4423.5, Popu|evm.model.contig_4451.3, Popu|evm.model.contig_479.16, Popu|evm.model.contig_594.6	Cre12.g536000.t1.2, Cre12.g536050.t1.2, Cre16.g656500.t1.1, Cre16.g656500.t2.1	kfl00010_0100_v1.1, kfl00022_0140_v1.1, kfl00150_0140_v1.1, kfl00613_0020_v1.1, kfl00625_0030_v1.1, kfl00925_0050_v1.1	Pp1s136_149V6.1, Pp1s175_49V6.1, Pp1s177_30V6.1, Pp1s210_54V6.1, Pp1s31_60V6.1, Pp1s38_368V6.1, Pp1s39_64V6.1, Pp1s62_171V6.1, Pp1s87_152V6.1	Smo113662|PACid_15417813, Smo116231|PACid_15423363, Smo150274|PACid_15412537, Smo164122|PACid_15408058, Smo410847|PACid_15408698, Smo75462|PACid_15412841, Smo76454|PACid_15415769, Smo95836|PACid_15407794	MA_10436961g0010, MA_10437138g0030, MA_10437188g0010, MA_106860g0010, MA_4460g0020, MA_66524g0010	LOC_Os01g17010, LOC_Os03g20949, LOC_Os03g21680, LOC_Os04g28460, LOC_Os05g01030, LOC_Os06g29380, LOC_Os06g36990, LOC_Os08g29150, LOC_Os10g27220, LOC_Os11g25980	At1g13210, At1g17500, At1g26130, At1g54280, At1g59820, At1g68710, At1g72700, At3g13900, At3g25610, At3g27870, At5g04930, At5g44240
OG0000168		Cpa|evm.model.tig00000459.16, Cpa|evm.model.tig00000523.22, Cpa|evm.model.tig00001336.13, Cpa|evm.model.tig00001336.9, Cpa|evm.model.tig00020904.43, Cpa|evm.model.tig00021348.17, Cpa|evm.model.tig00021348.48, Cpa|evm.model.tig00021517.5, Cpa|evm.model.tig00021517.6, Cpa|evm.model.tig00021537.65	Popu|evm.model.contig_2066.3, Popu|evm.model.contig_2300.3, Popu|evm.model.contig_3447.2, Popu|evm.model.contig_3485.1, Popu|evm.model.contig_3524.10	Cre01.g043850.t1.1, Cre02.g090700.t1.1, Cre03.g166750.t1.2, Cre03.g168150.t1.2, Cre07.g319850.t1.2, Cre08.g373300.t1.1, Cre09.g405900.t1.1, Cre12.g507750.t1.1, Cre12.g507750.t2.1, Cre12.g507750.t3.1, Cre16.g654850.t1.1, Cre16.g654900.t1.1, Cre16.g679893.t1.1, Cre17.g696900.t1.1, Cre17.g696950.t1.1	kfl00065_0090_v1.1, kfl00072_0220_v1.1, kfl00084_0110_v1.1, kfl00089_0170_v1.1, kfl00164_0070_v1.1, kfl00187_0080_v1.1, kfl00293_0090_v1.1, kfl00456_0030_v1.1, kfl00566_0020_v1.1, kfl01060_0040_v1.1	Pp1s136_112V6.1, Pp1s179_14V6.1, Pp1s180_6V6.1, Pp1s28_206V6.1, Pp1s2_235V6.1, Pp1s31_260V6.1, Pp1s375_32V6.1, Pp1s392_39V6.1, Pp1s402_19V6.1, Pp1s74_259V6.1, Pp1s75_225V6.2, Pp1s93_69V6.1	Smo105905|PACid_15418654, Smo115356|PACid_15421266, Smo130298|PACid_15420489	MA_10432036g0010, MA_253547g0010, MA_327821g0010, MA_4426703g0010, MA_5302421g0010, MA_79495g0010, MA_842040g0010, MA_867577g0010	LOC_Os01g54350, LOC_Os01g54480, LOC_Os01g66860, LOC_Os02g39560, LOC_Os05g44290, LOC_Os07g43900	At1g14000, At2g31800, At2g43850, At3g50720, At3g58760, At3g59830, At4g18950, At5g66710
OG0000169							Smo403950|PACid_15411177, Smo410801|PACid_15408577	MA_10428105g0010, MA_10428105g0020, MA_10430232g0010, MA_10432733g0030, MA_10436801g0010, MA_113542g0010, MA_113766g0010, MA_114182g0010, MA_125752g0010, MA_128577g0010, MA_172149g0010, MA_18855g0020, MA_195678g0010, MA_216574g0010, MA_5003050g0010, MA_616596g0010, MA_704440g0010, MA_778884g0010, MA_8022896g0010, MA_8240997g0010, MA_8402375g0010, MA_8858291g0010, MA_936780g0010, MA_9603551g0010, …	LOC_Os01g38850, LOC_Os03g16950, LOC_Os03g16960, LOC_Os03g19840, LOC_Os03g36650, LOC_Os04g12220, LOC_Os05g02200, LOC_Os08g04210, LOC_Os08g04230, LOC_Os08g04240, LOC_Os08g04250	At1g20400, At2g31620, At3g21940, At3g21945, At3g21960, At3g21990, At3g22060, At3g58310, At4g20520, At4g20530, At4g20540, At4g20550, At4g20560, At4g20570, At4g20580, At4g20590, At4g20600, At4g20610, At4g20620, At4g20630, At4g20640, At4g20650, At4g20670, At4g20700, At5g48540
OG0000170		Cpa|evm.model.tig00000658.34, Cpa|evm.model.tig00001239.15, Cpa|evm.model.tig00020563.126, Cpa|evm.model.tig00020563.129, Cpa|evm.model.tig00020563.131, Cpa|evm.model.tig00020563.132, Cpa|evm.model.tig00021348.96		Cre07.g318200.t1.1, Cre07.g318209.t1.2, Cre07.g318250.t1.1, Cre07.g318250.t2.1, Cre07.g334250.t1.1, Cre08.g385300.t1.2, Cre12.g510550.t1.2, Cre13.g580550.t1.2, Cre16.g664000.t1.2	kfl00110_0240_v1.1	Pp1s123_137V6.1, Pp1s197_17V6.1, Pp1s237_54V6.1, Pp1s926_1V6.1, Pp1s96_140V6.1, Pp1s98_145V6.1	Smo403168|PACid_15404915, Smo404768|PACid_15412573, Smo412433|PACid_15411553, Smo417136|PACid_15401489, Smo419030|PACid_15406530, Smo419510|PACid_15410416, Smo420448|PACid_15412896, Smo422918|PACid_15422408, Smo429203|PACid_15415314, Smo448578|PACid_15406795	MA_10003984g0010, MA_10058784g0010, MA_102702g0010, MA_10430450g0010, MA_10431101g0010, MA_10434254g0010, MA_10434254g0020, MA_110067g0010, MA_125820g0010, MA_135344g0010, MA_14236g0010, MA_146337g0010, MA_171220g0010, MA_22304g0010, MA_22501g0010, MA_22501g0020, MA_2977314g0010, MA_3406g0020, MA_37342g0010, MA_3864109g0010, MA_435048g0010, MA_4512479g0010, MA_477534g0010, MA_522635g0010, MA_5496…	LOC_Os03g07260, LOC_Os09g25010	At1g26760
OG0000171		Cpa|evm.model.tig00001041.23, Cpa|evm.model.tig00001041.24, Cpa|evm.model.tig00001249.9, Cpa|evm.model.tig00020539.37, Cpa|evm.model.tig00020801.99, Cpa|evm.model.tig00020944.12, Cpa|evm.model.tig00021428.2, Cpa|evm.model.tig00021721.17	Popu|evm.model.contig_4408.17, Popu|evm.model.contig_4415.7, Popu|evm.model.contig_4415.8	Cre01.g027450.t1.2, Cre05.g248500.t1.2, Cre09.g391900.t1.1, Cre12.g496700.t1.2, Cre12.g554850.t1.2	kfl00003_0040_v1.1, kfl00192_0150_v1.1, kfl00573_0030_v1.1, kfl00839_0050_v1.1	Pp1s12_54V6.1, Pp1s136_125V6.1, Pp1s21_318V6.1, Pp1s24_125V6.2, Pp1s98_9V6.3	Smo110563|PACid_15408208, Smo166463|PACid_15416392, Smo438048|PACid_15418087, Smo444114|PACid_15414364, Smo77169|PACid_15416377, Smo77812|PACid_15421497, Smo7911|PACid_15405965, Smo84729|PACid_15419313	MA_102049g0010, MA_10389645g0010, MA_10427474g0010, MA_10434223g0010, MA_10434223g0020, MA_139848g0010, MA_164160g0010, MA_165793g0010, MA_167813g0010, MA_462511g0010, MA_498763g0010, MA_6511g0020, MA_7727794g0010, MA_836269g0010, MA_879707g0010, MA_8861171g0010, MA_916238g0010, MA_94546g0010, MA_9543055g0010, MA_98211g0010	LOC_Os01g07376, LOC_Os03g58630, LOC_Os04g47260, LOC_Os04g53740, LOC_Os05g07690, LOC_Os05g40190, LOC_Os07g08840, LOC_Os07g09310	At1g11530, At1g19730, At1g45145, At1g59730, At1g69880, At2g40790, At3g08710, At3g51030, At3g53220, At3g56420, At5g39950, At5g42980
OG0000172	slr2057	Cpa|evm.model.tig00000829.32			kfl00044_0280_v1.1, kfl00056_0210_v1.1, kfl00259_0180_v1.1, kfl00620_0140_v1.1, kfl01013_0040_v1.1, kfl01323_0030_v1.1	Pp1s102_107V6.1, Pp1s118_199V6.1, Pp1s118_207V6.1, Pp1s17_281V6.1, Pp1s1_535V6.2, Pp1s267_61V6.1, Pp1s305_12V6.1, Pp1s55_301V6.2, Pp1s8_151V6.1	Smo270916|PACid_15401696, Smo271415|PACid_15423035, Smo98603|PACid_15415108	MA_10177437g0010, MA_10426681g0010, MA_10426909g0010, MA_10426909g0020, MA_10434016g0010, MA_11327g0010, MA_123344g0010, MA_17793g0010, MA_191627g0010, MA_207341g0010, MA_3650g0010, MA_382226g0010, MA_41167g0020, MA_4143437g0010, MA_5484215g0010, MA_629271g0010, MA_671655g0010, MA_68132g0010, MA_72253g0010, MA_72395g0010, MA_93945g0010, MA_9821440g0010	LOC_Os02g41860, LOC_Os02g44630, LOC_Os02g57720, LOC_Os03g64330, LOC_Os04g16450, LOC_Os04g44060, LOC_Os04g47220, LOC_Os07g26630, LOC_Os07g26640, LOC_Os07g26660, LOC_Os07g26690, LOC_Os09g36930, LOC_Os10g34000	At1g01620, At2g16850, At2g37170, At2g37180, At2g39010, At2g45960, At3g53420, At3g54820, At3g61430, At4g00430, At4g23400, At4g35100, At5g60660
OG0000173					kfl00232_0130_v1.1	Pp1s113_55V6.1, Pp1s125_69V6.1, Pp1s165_3V6.1, Pp1s218_34V6.1, Pp1s43_228V6.1, Pp1s63_51V6.1	Smo117908|PACid_15409370, Smo9104|PACid_15405667, Smo9108|PACid_15405673, Smo9109|PACid_15405675, Smo93509|PACid_15421921	MA_10222387g0010, MA_10426334g0010, MA_10430013g0020, MA_10430137g0020, MA_10431498g0010, MA_10436688g0010, MA_12028g0010, MA_26324g0010, MA_392035g0020, MA_92989g0010	LOC_Os01g09850, LOC_Os01g14010, LOC_Os01g39110, LOC_Os01g63980, LOC_Os01g70870, LOC_Os02g31890, LOC_Os02g45054, LOC_Os03g10140, LOC_Os03g13400, LOC_Os04g47860, LOC_Os05g37190, LOC_Os07g39310, LOC_Os08g36390, LOC_Os08g44050, LOC_Os09g13680, LOC_Os09g27650, LOC_Os09g38340, LOC_Os10g28330	At1g03840, At1g14580, At1g25250, At1g55110, At1g68130, At2g01940, At2g02070, At2g02080, At3g13810, At3g45260, At3g50700, At4g02670, At5g03150, At5g44160, At5g60470, At5g66730
OG0000174			Popu|evm.model.contig_2200.2, Popu|evm.model.contig_943.1	Cre04.g223050.t1.2, Cre04.g223100.t1.2, Cre09.g415700.t1.2	kfl00030_0090_v1.1, kfl00135_0080_v1.1, kfl00158_0230_v1.1, kfl00210_0020_v1.1, kfl00242_0130_v1.1	Pp1s1722_1V6.1, Pp1s185_116V6.1, Pp1s185_117V6.1, Pp1s256_5V6.1, Pp1s288_3V6.1, Pp1s410_36V6.1, Pp1s44_235V6.1, Pp1s4821_1V6.1, Pp1s719_1V6.1, Pp1s884_2V6.1	Smo105754|PACid_15417221, Smo105891|PACid_15418072, Smo106066|PACid_15414908, Smo108874|PACid_15404383, Smo113076|PACid_15413331, Smo132930|PACid_15409202, Smo133488|PACid_15408345, Smo133933|PACid_15412140, Smo159358|PACid_15417203, Smo36096|PACid_15406264, Smo411805|PACid_15411618, Smo416362|PACid_15422427, Smo420338|PACid_15412105, Smo420339|PACid_15412106, Smo420354|PACid_15412154, Smo429368|…	MA_100242g0010, MA_10165689g0010, MA_10344908g0010, MA_10432594g0010, MA_10432594g0020, MA_104671g0010, MA_112685g0010, MA_1303g0010, MA_1945864g0010, MA_261019g0010, MA_426197g0010, MA_6611553g0010, MA_74545g0010, MA_78957g0010, MA_92682g0010	LOC_Os02g33030, LOC_Os04g33660, LOC_Os06g40770, LOC_Os08g32750, LOC_Os08g32780, LOC_Os08g32840, LOC_Os08g36630, LOC_Os08g36680, LOC_Os09g28130, LOC_Os09g28150, LOC_Os11g05510, LOC_Os11g05520, LOC_Os12g05730	At1g08065, At1g08080, At2g28210, At3g52720, At4g20990, At4g21000, At5g04180, At5g56330
OG0000175	slr1192	Cpa|evm.model.tig00000073.19, Cpa|evm.model.tig00000293.20, Cpa|evm.model.tig00020723.27, Cpa|evm.model.tig00020912.74	Popu|evm.model.contig_2349.4, Popu|evm.model.contig_2400.3, Popu|evm.model.contig_4600.1	Cre03.g207550.t1.2, Cre03.g207800.t1.2, Cre09.g392134.t1.1, Cre14.g623650.t1.2	kfl00130_0060_v1.1, kfl00130_0070_v1.1, kfl00162_0110_v1.1	Pp1s126_185V6.1, Pp1s163_63V6.1, Pp1s84_209V6.1	Smo149351|PACid_15410014, Smo230239|PACid_15412317, Smo231648|PACid_15418308, Smo235915|PACid_15409889, Smo267688|PACid_15412886, Smo268735|PACid_15416417, Smo444096|PACid_15413795, Smo90436|PACid_15412581, Smo90947|PACid_15416378	MA_10253390g0010, MA_10427985g0010, MA_10427985g0020, MA_10432110g0010, MA_10436231g0010, MA_10436231g0020, MA_104401g0010, MA_135446g0010, MA_135525g0010, MA_160585g0010, MA_18380g0010, MA_27541g0010, MA_3162g0010, MA_41825g0010, MA_423264g0010, MA_52972g0010, MA_9417966g0010	LOC_Os02g09490, LOC_Os03g12270, LOC_Os04g15920, LOC_Os04g52280, LOC_Os08g16910, LOC_Os09g23530, LOC_Os09g23540, LOC_Os09g23550, LOC_Os09g23560, LOC_Os10g11810, LOC_Os10g29470, LOC_Os11g40690	At1g72680, At2g21730, At2g21890, At3g19450, At4g34230, At4g37970, At4g37980, At4g37990, At4g39330
OG0000176	sll0396, sll0797, sll5059, slr0115, slr1037, slr1041, slr1584, slr1760, slr1783, slr1837, slr1982	Cpa|evm.model.tig00000076.10, Cpa|evm.model.tig00000076.75, Cpa|evm.model.tig00000093.166, Cpa|evm.model.tig00000093.235, Cpa|evm.model.tig00000147.72, Cpa|evm.model.tig00000227.31, Cpa|evm.model.tig00000325.15, Cpa|evm.model.tig00000361.30, Cpa|evm.model.tig00000405.70, Cpa|evm.model.tig00000615.4, Cpa|evm.model.tig00001128.36, Cpa|evm.model.tig00001208.24, Cpa|evm.model.tig00020499.1, Cpa|evm.m…		Cre06.g251250.t1.1, Cre16.g678900.t1.2	kfl00042_0170_v1.1, kfl00421_0010_v1.1, kfl00524_0010_v1.1	Pp1s21_199V6.1, Pp1s355_53V6.1, Pp1s355_66V6.1, Pp1s6804_2V6.1, Pp1s7_326V6.1, Pp1s89_126V6.1	Smo100467|PACid_15422619, Smo107861|PACid_15401504, Smo115529|PACid_15422753, Smo120989|PACid_15418617, Smo162543|PACid_15405347, Smo415605|PACid_15421622, Smo418583|PACid_15407487, Smo7704|PACid_15404366, Smo7960|PACid_15406094, Smo97396|PACid_15410084	MA_10436535g0020, MA_110910g0010, MA_117831g0010, MA_263703g0010, MA_37439g0010, MA_9510481g0010, MA_98818g0010, MA_9968645g0010	LOC_Os03g53100, LOC_Os04g13480	At3g04280, At5g26594
OG0000177		Cpa|evm.model.tig00020562.3, Cpa|evm.model.tig00020562.5			kfl00009_0330_v1.1, kfl00014_0540_v1.1, kfl00030_0390_v1.1, kfl00036_0110_v1.1, kfl00096_0180_v1.1, kfl00139_0230_v1.1, kfl00234_0020_v1.1, kfl00757_0030_v1.1	Pp1s115_99V6.1, Pp1s149_250V6.1, Pp1s14_121V6.1, Pp1s153_112V6.1, Pp1s161_117V6.1, Pp1s1_317V6.1, Pp1s90_194V6.1, Pp1s94_48V6.2	Smo146394|PACid_15423545, Smo151769|PACid_15419216, Smo22075|PACid_15409666, Smo430371|PACid_15419369, Smo53177|PACid_15412661, Smo53316|PACid_15414135, Smo63103|PACid_15419694, Smo76443|PACid_15415745, Smo83081|PACid_15411228	MA_10431764g0010, MA_1154988g0020, MA_12294g0010, MA_2035422g0010, MA_2039838g0010, MA_25601g0010, MA_42190g0010, MA_5950g0010, MA_66888g0010, MA_7477879g0010, MA_7613789g0010, MA_8800338g0010, MA_89971g0010, MA_93259g0010, MA_953992g0010	LOC_Os02g31210, LOC_Os02g45700, LOC_Os03g03270, LOC_Os03g16334, LOC_Os04g48950, LOC_Os06g19820, LOC_Os08g04300, LOC_Os10g37260, LOC_Os10g39020, LOC_Os11g02650	At1g01570, At1g05280, At1g07850, At1g33250, At2g37730, At3g11420, At4g00300, At4g11350, At4g15240, At4g23490, At5g12460, At5g41460
OG0000178	sll0067	Cpa|evm.model.tig00000881.33, Cpa|evm.model.tig00020934.29, Cpa|evm.model.tig00021319.64	Popu|evm.model.contig_637.6	Cre13.g584850.t1.1, Cre15.g636750.t1.2, Cre15.g636800.t1.1	kfl00043_0220_v1.1, kfl00151_0140_v1.1, kfl00151_0280_v1.1	Pp1s26_102V6.1, Pp1s26_72V6.2, Pp1s26_74V6.1, Pp1s372_31V6.1, Pp1s46_325V6.1, Pp1s49_64V6.1, Pp1s55_264V6.1, Pp1s66_172V6.1, Pp1s75_104V6.1, Pp1s75_107V6.2, Pp1s83_192V6.2	Smo142654|PACid_15414237	MA_10142767g0010, MA_10216030g0010, MA_10333127g0010, MA_10426249g0010, MA_137828g0010, MA_148235g0010, MA_14925g0010, MA_156900g0010, MA_181500g0010, MA_206779g0010, MA_280754g0010, MA_336892g0010, MA_5480022g0010, MA_5559366g0010, MA_741090g0010, MA_98176g0010	LOC_Os01g25100, LOC_Os01g27210, LOC_Os01g27260, LOC_Os01g27300, LOC_Os01g27340, LOC_Os01g27360, LOC_Os01g27380, LOC_Os01g27390, LOC_Os01g27480, LOC_Os01g27630, LOC_Os01g55830, LOC_Os01g70770, LOC_Os03g04220, LOC_Os03g04240, LOC_Os03g04250, LOC_Os03g04260, LOC_Os05g05620, LOC_Os08g43680, LOC_Os10g39740	At1g02920, At1g02930, At1g02940, At1g02950, At1g49860, At2g02930, At2g30860, At2g30870, At2g47730, At3g03190, At3g62760, At4g02520, At5g17220
OG0000179					kfl00136_0140_v1.1, kfl00235_0170_v1.1, kfl00310_0150_v1.1, kfl00499_0040_v1.1, kfl00719_0050_v1.1	Pp1s116_107V6.1, Pp1s116_115V6.1, Pp1s307_15V6.1, Pp1s478_1V6.1	Smo111388|PACid_15409707, Smo126642|PACid_15411474, Smo13751|PACid_15410769, Smo97344|PACid_15409950, Smo99936|PACid_15420361	MA_10053550g0010, MA_103126g0010, MA_10427206g0010, MA_10430833g0010, MA_10432047g0010, MA_10433192g0010, MA_106032g0010, MA_13167g0010, MA_6701g0010, MA_713386g0010	LOC_Os01g15470, LOC_Os01g57940, LOC_Os01g71000, LOC_Os02g30900, LOC_Os02g58610, LOC_Os03g03880, LOC_Os03g17550, LOC_Os04g32310, LOC_Os05g03460, LOC_Os05g11750, LOC_Os05g30870, LOC_Os05g33080, LOC_Os05g38770, LOC_Os05g41950, LOC_Os07g47270, LOC_Os07g49470, LOC_Os09g39930	At1g07870, At1g20650, At1g54820, At1g61860, At1g76370, At2g28590, At3g02810, At3g07070, At3g20530, At3g24790, At3g58690, At4g13190, At5g02800, At5g13160, At5g16500, At5g18610
OG0000180		Cpa|evm.model.tig00020610.12		Cre02.g111150.t1.1, Cre02.g116600.t1.2, Cre02.g116600.t2.1, Cre02.g144050.t1.2, Cre02.g144050.t2.1, Cre02.g144100.t1.2, Cre03.g157000.t1.1, Cre03.g202550.t1.1, Cre03.g204050.t1.1, Cre03.g204100.t1.1, Cre03.g205250.t1.1, Cre04.g211900.t1.1, Cre04.g211950.t1.1, Cre05.g233450.t1.2, Cre06.g270400.t1.2, Cre06.g278093.t1.1, Cre06.g278094.t1.1, Cre06.g278220.t1.1, Cre06.g311950.t1.1, Cre07.g325050.t1.1,…	kfl00113_0290_v1.1, kfl00123_0130_v1.1, kfl00144_0240_v1.1, kfl00254_0250_v1.1, kfl00369_0050_v1.1, kfl00398_0130_v1.1, kfl00503_0040_v1.1, kfl01003_0010_v1.1	Pp1s110_97V6.1, Pp1s13_216V6.1, Pp1s217_58V6.2, Pp1s315_20V6.1, Pp1s340_33V6.1, Pp1s7_455V6.1	Smo431709|PACid_15402814, Smo442111|PACid_15408360, Smo442723|PACid_15413115, Smo5415|PACid_15418690	MA_10429529g0010, MA_10436102g0010, MA_18829g0010, MA_9118656g0010, MA_9696000g0010	LOC_Os01g70180, LOC_Os01g70190, LOC_Os01g70200, LOC_Os02g32110, LOC_Os03g01760, LOC_Os03g07820, LOC_Os04g32670, LOC_Os10g10080	At1g27440, At2g28110, At3g57630, At5g22940, At5g61840
OG0000181			Popu|evm.model.contig_2110.7		kfl00073_0230_v1.1, kfl00225_0190_v1.1	Pp1s53_127V6.1, Pp1s53_136V6.1, Pp1s5_206V6.1, Pp1s68_108V6.1, Pp1s72_276V6.1, Pp1s87_103V6.1	Smo126297|PACid_15408420, Smo56569|PACid_15402118	MA_10203413g0010, MA_10301966g0020, MA_10358635g0010, MA_10361569g0020, MA_10433472g0010, MA_10433472g0020, MA_10433472g0030, MA_10434798g0010, MA_11604g0010, MA_121816g0010, MA_122710g0010, MA_167740g0010, MA_167740g0020, MA_312637g0010, MA_332197g0010, MA_348997g0010, MA_386600g0010, MA_468260g0010, MA_53909g0010, MA_54611g0010, MA_69807g0010, MA_79254g0010, MA_813314g0010, MA_85341g0010, MA_90…	LOC_Os01g12210, LOC_Os01g53570, LOC_Os02g45160, LOC_Os02g49790, LOC_Os04g34010, LOC_Os04g47930, LOC_Os06g15779, LOC_Os06g22600, LOC_Os10g42180	At1g08430, At1g08440, At1g18420, At1g25480, At1g68600, At2g17470, At2g27240, At3g11680, At3g18440, At4g00910, At4g17585, At4g17970, At5g46600, At5g46610
OG0000182			Popu|evm.model.contig_4491.16	Cre09.g401960.t1.1				MA_127744g0010, MA_82122g0010, MA_8529655g0010, MA_93151g0010	LOC_Os01g20950, LOC_Os02g45890, LOC_Os04g29000, LOC_Os04g44460, LOC_Os06g14220, LOC_Os06g42120, LOC_Os07g05460, LOC_Os07g41460, LOC_Os08g14180, LOC_Os08g14190, LOC_Os08g17520, LOC_Os08g20130, LOC_Os08g40330, LOC_Os08g40380, LOC_Os08g40390, LOC_Os09g08190, LOC_Os09g38239, LOC_Os10g11270, LOC_Os11g04530, LOC_Os11g04540, LOC_Os11g04550, LOC_Os11g26390, LOC_Os11g30810, LOC_Os11g30830, LOC_Os11g30910,…	At1g13420, At1g13430, At1g18590, At1g28170, At1g74090, At1g74100, At2g03750, At2g03760, At2g03770, At2g14920, At2g27570, At3g45070, At3g45080, At3g51210, At4g26280, At5g07000, At5g07010, At5g43690
OG0000183	sll1377			Cre06.g268550.t1.1, Cre06.g268550.t2.1	kfl00025_0050_v1.1, kfl00126_0150_v1.1, kfl00271_0180_v1.1, kfl00603_0080_v1.1	Pp1s15_115V6.1, Pp1s162_130V6.1, Pp1s164_5V6.1, Pp1s168_21V6.1, Pp1s19_258V6.1, Pp1s224_44V6.1, Pp1s36_214V6.1, Pp1s36_62V6.1, Pp1s373_28V6.1, Pp1s435_10V6.1, Pp1s65_194V6.1, Pp1s89_286V6.1	Smo140200|PACid_15405032, Smo230176|PACid_15411642, Smo442658|PACid_15412386	MA_10132g0010, MA_10426467g0010, MA_10426467g0020, MA_10429365g0010, MA_10431741g0020, MA_10432355g0010, MA_160423g0010, MA_160423g0020, MA_3694095g0010, MA_712121g0010, MA_7668424g0010, MA_7990944g0010, MA_9381137g0010, MA_96942g0010	LOC_Os01g56130, LOC_Os02g09930, LOC_Os02g51060, LOC_Os03g07350, LOC_Os03g26044, LOC_Os03g56060, LOC_Os05g43530, LOC_Os06g12460, LOC_Os06g42020, LOC_Os07g03260, LOC_Os07g43710, LOC_Os08g15420, LOC_Os08g33740, LOC_Os09g25900, LOC_Os09g26770, LOC_Os10g25740, LOC_Os10g26630, LOC_Os11g13650	At1g23480, At1g24070, At2g24630, At2g35650, At3g07330, At3g28180, At3g56000, At4g07960, At4g13410, At4g16590, At4g31590, At5g03760, At5g16190, At5g22740
OG0000184		Cpa|evm.model.tig00000796.23, Cpa|evm.model.tig00000842.2, Cpa|evm.model.tig00000984.27, Cpa|evm.model.tig00020531.53, Cpa|evm.model.tig00021589.28, Cpa|evm.model.tig00021589.29, Cpa|evm.model.tig00022075.25	Popu|evm.model.contig_2036.4, Popu|evm.model.contig_2494.11, Popu|evm.model.contig_3392.5, Popu|evm.model.contig_524.2, Popu|evm.model.contig_594.3, Popu|evm.model.contig_618.2	Cre03.g182950.t1.2, Cre07.g329150.t1.2, Cre07.g329150.t2.1, Cre07.g349100.t1.1, Cre08.g358563.t1.1, Cre11.g467654.t1.1, Cre11.g467654.t2.1, Cre11.g467654.t3.1, Cre12.g520150.t1.1, Cre24.g755347.t1.1	kfl00020_0480_v1.1, kfl00077_0280_v1.1, kfl00085_0100_v1.1, kfl00133_0140_v1.1, kfl00316_0150_v1.1, kfl00502_0080_v1.1, kfl00513_0100_v1.1	Pp1s124_4V6.1, Pp1s18_265V6.1, Pp1s18_273V6.1, Pp1s22_343V6.1, Pp1s268_11V6.1, Pp1s331_36V6.1, Pp1s38_83V6.1, Pp1s427_10V6.1, Pp1s43_55V6.2, Pp1s89_224V6.1	Smo233605|PACid_15401686, Smo410444|PACid_15405629, Smo414740|PACid_15419690, Smo429199|PACid_15414793, Smo76120|PACid_15413436, Smo82212|PACid_15409607	MA_10429675g0010, MA_10434449g0010, MA_10435486g0010, MA_10435486g0020, MA_277016g0010, MA_34468g0010, MA_5383g0010, MA_8723931g0010	LOC_Os01g11370, LOC_Os02g19860, LOC_Os03g19960, LOC_Os06g09280, LOC_Os06g23530, LOC_Os07g32430, LOC_Os08g24760, LOC_Os11g20554	At1g26370, At1g27900, At1g32490, At2g35340, At2g47250, At3g26560, At3g62310, At4g18465, At5g13010
OG0000185		Cpa|evm.model.tig00020938.12	Popu|evm.model.contig_2164.1, Popu|evm.model.contig_4459.4		kfl00011_0330_v1.1, kfl00442_0040_v1.1	Pp1s10_149V6.1, Pp1s165_123V6.1, Pp1s19_310V6.1, Pp1s2_353V6.1, Pp1s324_22V6.1, Pp1s36_339V6.1, Pp1s58_143V6.1, Pp1s8_170V6.1, Pp1s94_26V6.1, Pp1s94_36V6.1	Smo153581|PACid_15423478, Smo165923|PACid_15417215, Smo441825|PACid_15410958, Smo82084|PACid_15408149, Smo89049|PACid_15406261	MA_10149765g0010, MA_10426016g0010, MA_10427851g0010, MA_10428266g0010, MA_10431913g0010, MA_10432578g0010, MA_10433374g0010, MA_10433757g0010, MA_10434730g0010, MA_10435441g0010, MA_10436582g0010, MA_10437049g0010, MA_161943g0010, MA_2783762g0010, MA_3015678g0010, MA_5285928g0010, MA_62128g0010, MA_6712g0010, MA_6974075g0010, MA_707595g0010, MA_74991g0010, MA_814663g0010, MA_814663g0020, MA_9479…	LOC_Os01g07760, LOC_Os03g02740, LOC_Os03g27370, LOC_Os03g62410, LOC_Os05g07880, LOC_Os06g40170, LOC_Os06g40180, LOC_Os06g40190, LOC_Os07g15680, LOC_Os08g31060, LOC_Os09g25390, LOC_Os09g37100, LOC_Os10g38060	At1g52570, At1g55180, At2g42010, At3g15730, At4g00240, At4g11830, At4g11840, At4g11850, At4g35790, At5g25370
OG0000186		Cpa|evm.model.tig00000692.39, Cpa|evm.model.tig00021318.36		Cre01.g009450.t1.1, Cre04.g213985.t1.1, Cre07.g316050.t1.2, Cre17.g713051.t1.1	kfl00018_0370_v1.1, kfl00175_0160_v1.1	Pp1s137_288V6.1, Pp1s145_153V6.1, Pp1s160_132V6.1, Pp1s204_80V6.1, Pp1s82_38V6.1, Pp1s91_206V6.1	Smo100874|PACid_15403334, Smo441708|PACid_15410096, Smo8657|PACid_15406711, Smo8874|PACid_15408234, Smo9299|PACid_15406658	MA_10085613g0010, MA_10427494g0010, MA_10427774g0010, MA_10427774g0020, MA_10428997g0010, MA_113071g0010, MA_116117g0010, MA_125039g0010, MA_137364g0010, MA_14181g0010, MA_15657g0010, MA_175561g0010, MA_19658g0010, MA_241669g0010, MA_276247g0010, MA_281725g0010, MA_31111g0010, MA_356104g0010, MA_39729g0010, MA_41080g0010, MA_458190g0010, MA_467267g0010, MA_482255g0010, MA_4924300g0010, MA_56308g0…	LOC_Os01g01160, LOC_Os03g20730, LOC_Os03g59860, LOC_Os03g60790, LOC_Os08g43490, LOC_Os09g20320	At2g17880, At3g13310, At4g13830, At4g36040, At5g59610
OG0000187		Cpa|evm.model.tig00000123.19, Cpa|evm.model.tig00001128.17, Cpa|evm.model.tig00020960.42, Cpa|evm.model.tig00021035.20, Cpa|evm.model.tig00021350.12		Cre01.g060712.t1.1, Cre03.g150850.t1.2, Cre05.g238374.t1.1, Cre05.g240533.t1.2	kfl00462_0120_v1.1, kfl00608_0060_v1.1	Pp1s15_162V6.1, Pp1s161_126V6.1, Pp1s18_270V6.1, Pp1s62_86V6.1, Pp1s64_60V6.1	Smo415256|PACid_15418811, Smo48392|PACid_15421526, Smo58478|PACid_15407119, Smo58479|PACid_15407120, Smo78511|PACid_15422127	MA_10123705g0010, MA_10429144g0010, MA_10431956g0010, MA_10432733g0010, MA_10433407g0010, MA_132042g0010, MA_179230g0010, MA_19008g0020, MA_3162g0020, MA_44078g0010, MA_56550g0010, MA_64485g0010, MA_6751482g0010, MA_8833599g0010	LOC_Os08g35060, LOC_Os08g35070, LOC_Os09g11170, LOC_Os09g25190, LOC_Os09g25200, LOC_Os09g25220, LOC_Os09g25260, LOC_Os09g26460, LOC_Os11g01240, LOC_Os11g19500, LOC_Os12g01230, LOC_Os12g43560	At2g19610, At2g21420, At2g25360, At2g25370, At2g26130, At2g26135, At3g14250, At3g43750, At3g45460, At3g45470, At3g45480, At3g45510, At3g45540, At3g45555, At3g45570, At3g45580, At3g53690, At4g19670, At5g07640, At5g37560, At5g60250
OG0000188	sll1305, sll5080, slr0314	Cpa|evm.model.tig00001052.3		Cre01.g010550.t1.1, Cre01.g010550.t2.1, Cre12.g540550.t1.1	kfl00144_0020_v1.1, kfl00185_0240_v1.1, kfl00542_0020_v1.1, kfl00594_0010_v1.1	Pp1s10_4V6.1, Pp1s164_51V6.2, Pp1s57_165V6.1, Pp1s73_191V6.1, Pp1s91_97V6.1	Smo100032|PACid_15419510, Smo100775|PACid_15402576, Smo100780|PACid_15402596, Smo111571|PACid_15411283, Smo266570|PACid_15409155, Smo98381|PACid_15412989	MA_101288g0010, MA_10430770g0010, MA_10433361g0010, MA_10435512g0010, MA_10436149g0010, MA_10437119g0010, MA_107294g0010, MA_120753g0010, MA_1209g0010, MA_263876g0010, MA_441585g0010, MA_476640g0010, MA_4774071g0010, MA_4964237g0010, MA_51445g0010, MA_539081g0010, MA_57441g0010, MA_9971017g0010	LOC_Os01g15120, LOC_Os01g15130, LOC_Os03g61340, LOC_Os03g61360, LOC_Os05g19150, LOC_Os10g35490, LOC_Os10g35500, LOC_Os10g35520, LOC_Os10g35530, LOC_Os10g35540, LOC_Os12g43970	At2g26740, At2g26750, At3g05600, At3g51000, At4g02340, At4g15955, At4g15960
OG0000189		Cpa|evm.model.tig00000241.189, Cpa|evm.model.tig00000241.190, Cpa|evm.model.tig00000430.16, Cpa|evm.model.tig00000430.19, Cpa|evm.model.tig00020554.8, Cpa|evm.model.tig00020614.122, Cpa|evm.model.tig00020614.123	Popu|evm.model.contig_2223.3, Popu|evm.model.contig_3563.2	Cre03.g168550.t1.1, Cre06.g298750.t1.2	kfl00031_0450_v1.1, kfl00122_0010_v1.1, kfl00123_0110_v1.1, kfl00593_0040_v1.1	Pp1s293_8V6.1, Pp1s314_15V6.1, Pp1s32_181V6.1, Pp1s333_39V6.1, Pp1s47_136V6.1	Smo112419|PACid_15413330, Smo126836|PACid_15412968, Smo152799|PACid_15422075, Smo33314|PACid_15421874, Smo404759|PACid_15412556, Smo404762|PACid_15412571, Smo405495|PACid_15413286, Smo42776|PACid_15407007, Smo438611|PACid_15422561, Smo47622|PACid_15420850, Smo78117|PACid_15419201, Smo80911|PACid_15409103	MA_10426730g0010, MA_10430942g0010, MA_10430942g0020, MA_10430942g0030, MA_131191g0010, MA_17204g0010, MA_17204g0020, MA_33207g0010, MA_60453g0010, MA_62438g0010, MA_9551351g0010, MA_9857328g0010	LOC_Os01g40360, LOC_Os01g40380, LOC_Os01g40410, LOC_Os01g41400, LOC_Os01g41420, LOC_Os02g01100, LOC_Os02g54730, LOC_Os04g12499, LOC_Os04g38660, LOC_Os04g38670, LOC_Os04g38680, LOC_Os05g30150, LOC_Os06g12320, LOC_Os11g19240, LOC_Os12g38570	At2g39130, At2g41190, At3g09330, At3g09340, At3g28960, At3g54830, At5g02170, At5g02180, At5g15240, At5g16740
OG0000190								MA_10038830g0010, MA_101557g0030, MA_103305g0010, MA_10346664g0020, MA_110350g0010, MA_130894g0010, MA_138711g0010, MA_140786g0010, MA_141083g0010, MA_15382g0010, MA_160048g0010, MA_16633g0010, MA_178929g0010, MA_182410g0010, MA_4648538g0010, MA_4649g0010, MA_50054g0010, MA_51225g0010, MA_58988g0010, MA_657411g0020, MA_8411538g0010, MA_9639040g0010, MA_9686g0010, MA_9726161g0010, MA_9808820g0010,…	LOC_Os04g36020	At1g05080, At1g26890, At1g32375, At1g55030, At1g55660, At2g04230, At2g26860, At3g26922, At3g26930, At3g49020, At3g49030, At3g49040, At3g50710, At3g51530, At3g52670, At3g52680, At3g54910, At4g00160, At4g00315, At4g09920, At4g10400, At4g10410, At4g10420, At4g13965, At4g15060, At4g26340, At4g26350, At5g38565, At5g38570, At5g38590, At5g50270, At5g56370, At5g56380, At5g56390, At5g56400, At5g56410, At5…
OG0000191				Cre04.g221050.t1.2, Cre17.g745697.t1.1, Cre17.g745747.t1.1, Cre17.g745747.t2.1	kfl00021_0510_v1.1, kfl00043_0290_v1.1, kfl00084_0230_v1.1, kfl00151_0130_v1.1, kfl00299_0010_v1.1, kfl00299_0020_v1.1, kfl00346_0080_v1.1, kfl00687_0070_v1.1	Pp1s100_116V6.1, Pp1s108_117V6.1, Pp1s141_3V6.1, Pp1s146_119V6.1, Pp1s18_280V6.1, Pp1s253_34V6.2, Pp1s279_16V6.1, Pp1s343_11V6.1, Pp1s376_46V6.1, Pp1s40_37V6.1, Pp1s416_13V6.1, Pp1s425_13V6.1, Pp1s67_241V6.1, Pp1s85_74V6.1, Pp1s91_96V6.1, Pp1s95_104V6.1	Smo107710|PACid_15422859, Smo404285|PACid_15408696, Smo415477|PACid_15420379, Smo57295|PACid_15402748, Smo67228|PACid_15409869, Smo74418|PACid_15409792, Smo74959|PACid_15413801, Smo78784|PACid_15401586	MA_10427234g0010, MA_10429228g0010, MA_10435848g0010, MA_167905g0010, MA_1782923g0010, MA_182017g0010, MA_19668g0010, MA_2853381g0010, MA_60879g0010, MA_64677g0010, MA_689126g0010, MA_7156731g0010, MA_792135g0010, MA_8628321g0010, MA_881929g0010, MA_9582908g0010, MA_97654g0010	LOC_Os02g01270, LOC_Os06g02590, LOC_Os06g48320, LOC_Os08g05640, LOC_Os08g34060, LOC_Os10g31770, LOC_Os10g33930	At1g06050, At2g28320, At3g54800, At4g19040, At5g10750, At5g24990, At5g25010, At5g25020, At5g35180, At5g45560
OG0000192		Cpa|evm.model.tig00000093.85, Cpa|evm.model.tig00000093.90, Cpa|evm.model.tig00000944.18	Popu|evm.model.contig_498.4, Popu|evm.model.contig_533.3	Cre01.g062172.t1.1	kfl00099_g20_v1.1, kfl00106_0020_v1.1, kfl00173_0210_v1.1, kfl01110_0020_v1.1	Pp1s117_2V6.1, Pp1s201_81V6.1, Pp1s256_64V6.1, Pp1s34_255V6.1, Pp1s37_236V6.1, Pp1s56_226V6.1, Pp1s98_232V6.1, Pp1s98_235V6.1, Pp1s98_237V6.1	Smo182308|PACid_15418220, Smo18569|PACid_15401490, Smo7113|PACid_15422104, Smo73644|PACid_15408400, Smo76616|PACid_15417171, Smo7860|PACid_15405297	MA_1011737g0010, MA_10151143g0010, MA_10238123g0010, MA_10428006g0010, MA_10428006g0030, MA_10434433g0010, MA_10435143g0010, MA_10435143g0020, MA_10436516g0010, MA_10436516g0020, MA_111473g0010, MA_13454g0010, MA_138049g0010, MA_138612g0010, MA_17795g0010, MA_3781881g0010, MA_38565g0010, MA_454575g0010, MA_6078786g0010, MA_77198g0010, MA_8065g0010, MA_9022834g0010, MA_9293473g0010, MA_9756g0010, …	LOC_Os01g05610, LOC_Os01g05630, LOC_Os01g05900, LOC_Os01g05970, LOC_Os01g06010, LOC_Os01g62230, LOC_Os05g38560, LOC_Os05g49860, LOC_Os08g38300	At1g07790, At2g28720, At2g37470, At3g09480, At3g45980, At3g46030, At3g53650, At5g02570, At5g22880, At5g59910
OG0000193		Cpa|evm.model.tig00000057.87, Cpa|evm.model.tig00000826.4	Popu|evm.model.contig_2134.3, Popu|evm.model.contig_2146.22, Popu|evm.model.contig_2149.17, Popu|evm.model.contig_3670.1	Cre03.g188300.t1.1, Cre03.g188400.t1.1	kfl00042_0020_v1.1, kfl00091_0200_v1.1, kfl00159_0040_v1.1, kfl00246_0100_v1.1, kfl00482_0010_v1.1, kfl00600_0020_v1.1	Pp1s10_26V6.1, Pp1s170_19V6.1, Pp1s18_194V6.1, Pp1s241_44V6.1, Pp1s32_49V6.1	Smo101139|PACid_15423120, Smo104878|PACid_15415146, Smo106894|PACid_15420956, Smo110111|PACid_15405026, Smo183259|PACid_15420515, Smo235874|PACid_15409275, Smo266977|PACid_15412235, Smo27090|PACid_15402013, Smo39103|PACid_15415683, Smo403353|PACid_15406459, Smo412004|PACid_15408306, Smo74260|PACid_15408299, Smo81185|PACid_15406035, Smo92554|PACid_15419204, Smo97417|PACid_15410681	MA_10426202g0010, MA_10427209g0010, MA_10427209g0020, MA_10429545g0010, MA_10429792g0010, MA_10429792g0020, MA_10433429g0020, MA_10435926g0010, MA_10436738g0020, MA_107643g0010, MA_12253g0010, MA_18674g0010, MA_7186866g0010, MA_7341633g0010, MA_8156399g0010, MA_84376g0010	LOC_Os01g25820, LOC_Os01g53294, LOC_Os01g61880, LOC_Os05g38980, LOC_Os05g45210, LOC_Os08g35210, LOC_Os09g26660, LOC_Os11g33120, LOC_Os12g35610	At1g09090, At1g19230, At1g64060, At3g45810, At4g11230, At4g25090, At5g07390, At5g47910, At5g51060, At5g60010
OG0000194						Pp1s85_2V6.1		MA_10033993g0010, MA_10427543g0010, MA_10429732g0010, MA_10434325g0010, MA_10727g0010, MA_110603g0010, MA_149151g0010, MA_149220g0010, MA_184157g0010, MA_186385g0010, MA_19613g0010, MA_21266g0020, MA_333348g0010, MA_375685g0010, MA_423498g0010, MA_423498g0020, MA_50390g0010, MA_617783g0010, MA_654296g0020, MA_8610131g0010, MA_8938931g0010, MA_93965g0010, MA_95858g0010, MA_96665g0010	LOC_Os01g41750, LOC_Os01g41770, LOC_Os01g41780, LOC_Os01g41910, LOC_Os01g41930, LOC_Os02g17400, LOC_Os06g04810, LOC_Os06g04830, LOC_Os06g04840, LOC_Os07g02450, LOC_Os07g28300, LOC_Os07g28570, LOC_Os08g42840, LOC_Os10g03100, LOC_Os10g22920, LOC_Os10g22930, LOC_Os11g10720, LOC_Os11g35410, LOC_Os11g35450, LOC_Os11g35490, LOC_Os11g35550, LOC_Os11g35660, LOC_Os11g35790, LOC_Os11g35810, LOC_Os11g35840,…	At1g47885, At2g34930
OG0000195		Cpa|evm.model.tig00000037.28, Cpa|evm.model.tig00000241.62, Cpa|evm.model.tig00000319.21, Cpa|evm.model.tig00000361.77, Cpa|evm.model.tig00000367.13, Cpa|evm.model.tig00000402.13, Cpa|evm.model.tig00000402.71, Cpa|evm.model.tig00000451.14, Cpa|evm.model.tig00000451.15, Cpa|evm.model.tig00000692.13, Cpa|evm.model.tig00000842.57, Cpa|evm.model.tig00000955.22, Cpa|evm.model.tig00001030.1, Cpa|evm.mo…	Popu|evm.model.contig_2065.3	Cre03.g164050.t1.1, Cre03.g164050.t2.1, Cre09.g415450.t1.2, Cre12.g522550.t1.2, Cre13.g568450.t1.1, Cre13.g586500.t1.2, Cre13.g588600.t1.1, Cre17.g730950.t1.2, Cre17.g735200.t1.2	kfl00017_0280_v1.1, kfl00041_0070_v1.1, kfl00272_0100_v1.1, kfl00313_0020_v1.1, kfl00364_0070_v1.1, kfl00364_0100_v1.1, kfl00545_0010_v1.1, kfl00785_0060_v1.1	Pp1s105_205V6.1, Pp1s13_115V6.1, Pp1s148_74V6.1, Pp1s15_488V6.2, Pp1s209_68V6.1, Pp1s225_109V6.1, Pp1s239_37V6.1, Pp1s262_54V6.1, Pp1s276_79V6.1, Pp1s72_20V6.1	Smo111677|PACid_15412014, Smo113452|PACid_15416291, Smo116032|PACid_15421841, Smo125786|PACid_15409375, Smo432536|PACid_15404239, Smo767|PACid_15422278, Smo77321|PACid_15417804, Smo77487|PACid_15418754, Smo88228|PACid_15404746, Smo91328|PACid_15414774, Smo92509|PACid_15419137	MA_10430509g0010, MA_36627g0010, MA_48578g0010, MA_8650710g0010, MA_92001g0010, MA_920626g0010	LOC_Os03g53920, LOC_Os08g02380, LOC_Os11g35090, LOC_Os12g39980	At1g59540, At3g10180, At3g19050, At3g44050, At3g63480
OG0000196									LOC_Os05g30440, LOC_Os05g35310, LOC_Os06g13120, LOC_Os07g29860, LOC_Os07g29940, LOC_Os07g31070, LOC_Os07g34390, LOC_Os07g34760, LOC_Os07g34780, LOC_Os07g34820, LOC_Os07g34830, LOC_Os08g31000, LOC_Os09g11120, LOC_Os09g12350, LOC_Os09g12480, LOC_Os09g15200, LOC_Os09g15370, LOC_Os09g15950, LOC_Os09g16050, LOC_Os09g16060, LOC_Os09g16160, LOC_Os09g16200, LOC_Os09g16240, LOC_Os09g16550, LOC_Os09g16760,…	At1g03660, At1g03670, At4g03440, At4g03450, At4g03460, At4g03470, At4g03480, At4g03490, At4g03500, At4g03505, At4g05040, At4g14390, At4g14400
OG0000197				Cre12.g501600.t1.2, Cre17.g746547.t1.1	kfl00003_0140_v1.1, kfl00215_0090_v1.1	Pp1s16_138V6.1, Pp1s20_116V6.1, Pp1s20_118V6.1, Pp1s20_119V6.1, Pp1s22_364V6.3, Pp1s282_2V6.1, Pp1s2_72V6.1, Pp1s38_310V6.1, Pp1s3_401V6.1, Pp1s512_3V6.1, Pp1s62_67V6.1, Pp1s71_364V6.1, Pp1s93_157V6.1	Smo19933|PACid_15407301, Smo34663|PACid_15404865, Smo402651|PACid_15405830, Smo77868|PACid_15421625, Smo92966|PACid_15422168	MA_10435692g0010, MA_10435692g0020, MA_107919g0020, MA_161658g0010, MA_162339g0010, MA_170065g0010, MA_19536g0010, MA_19757g0010, MA_23986g0010, MA_4209653g0010, MA_6407g0010	LOC_Os01g11350, LOC_Os01g55150, LOC_Os02g14910, LOC_Os03g03550, LOC_Os03g21800, LOC_Os04g10260, LOC_Os04g41820, LOC_Os07g48180, LOC_Os08g43090, LOC_Os09g34060, LOC_Os09g34880, LOC_Os10g38820, LOC_Os11g06170, LOC_Os12g06520	At1g06070, At1g06850, At1g43700, At2g12900, At2g12940, At2g13150, At2g21230, At2g21235, At2g31370, At2g40620, At2g42380, At3g58120, At4g38900, At5g07160
OG0000198		Cpa|evm.model.tig00000198.2, Cpa|evm.model.tig00000319.20, Cpa|evm.model.tig00000430.42, Cpa|evm.model.tig00000981.24, Cpa|evm.model.tig00001628.1, Cpa|evm.model.tig00020556.86, Cpa|evm.model.tig00020704.33, Cpa|evm.model.tig00020848.27, Cpa|evm.model.tig00020938.16, Cpa|evm.model.tig00020938.19, Cpa|evm.model.tig00021319.69	Popu|evm.model.contig_2033.10, Popu|evm.model.contig_2086.5, Popu|evm.model.contig_2114.19, Popu|evm.model.contig_2181.3	Cre03.g194100.t1.2, Cre08.g384900.t1.2	kfl00013_0260_v1.1, kfl00622_0040_v1.1	Pp1s462_10V6.1	Smo10499|PACid_15421970, Smo131553|PACid_15403171, Smo24258|PACid_15417035, Smo40493|PACid_15421245, Smo56634|PACid_15402743, Smo96997|PACid_15411769, Smo97070|PACid_15407596	MA_10057836g0010, MA_10305730g0020, MA_10431625g0010, MA_10434399g0010, MA_10435030g0010, MA_10435636g0010, MA_1112817g0010, MA_125717g0010, MA_158046g0010, MA_35694g0010, MA_473202g0010, MA_7128934g0010, MA_7219172g0010, MA_882281g0010	LOC_Os02g12810, LOC_Os02g32610, LOC_Os02g50970, LOC_Os03g06410, LOC_Os04g52140, LOC_Os06g12590, LOC_Os09g39320, LOC_Os12g37570	At1g08720, At1g18160, At1g67890, At1g73660, At3g06620, At3g06630, At3g06640, At4g23050, At4g24480, At5g03730, At5g11850, At5g49470
OG0000199						Pp1s15_221V6.1, Pp1s173_15V6.2, Pp1s209_44V6.1, Pp1s72_106V6.1	Smo112714|PACid_15415612, Smo139490|PACid_15403553, Smo23147|PACid_15413367, Smo25022|PACid_15418363, Smo25174|PACid_15419222, Smo25384|PACid_15420760, Smo78793|PACid_15401601, Smo89809|PACid_15412349	MA_10087424g0010, MA_10145939g0010, MA_10206478g0010, MA_10237773g0010, MA_102682g0010, MA_10427145g0010, MA_10427762g0010, MA_10433747g0010, MA_10433747g0020, MA_10435889g0020, MA_10436030g0010, MA_10436030g0020, MA_115354g0020, MA_118669g0010, MA_129938g0010, MA_165259g0010, MA_169512g0010, MA_1737g0020, MA_184938g0010, MA_187512g0010, MA_20592g0010, MA_214776g0020, MA_289947g0010, MA_423794g00…	LOC_Os01g04409, LOC_Os01g04450, LOC_Os01g49529, LOC_Os03g12470, LOC_Os03g58750, LOC_Os05g47770	At1g18390, At1g25390, At1g66880, At1g69910, At2g23450, At5g38210, At5g66790
OG0000200							Smo415228|PACid_15418757			At1g19160, At1g26510, At1g26515, At1g30790, At1g30920, At1g30930, At1g31000, At1g31090, At1g32420, At1g33020, At1g46840, At1g46912, At1g46984, At1g47300, At1g47340, At1g47730, At1g47765, At1g47790, At1g47800, At1g47810, At1g48060, At1g50870, At1g53360, At1g53550, At1g53790, At1g55070, At1g60370, At1g67130, At1g70380, At1g70390, At1g70960, At1g70970, At1g71290, At1g76830, At2g02660, At2g02890, At2…
OG0000201						Pp1s1826_1V6.1, Pp1s200_99V6.1, Pp1s96_200V6.1	Smo100820|PACid_15403207, Smo115895|PACid_15402891, Smo115915|PACid_15403437, Smo115966|PACid_15403545, Smo115992|PACid_15403634, Smo123507|PACid_15401785, Smo130502|PACid_15422474, Smo181802|PACid_15419151, Smo403566|PACid_15407954, Smo403567|PACid_15407955, Smo411795|PACid_15411109, Smo411796|PACid_15411111, Smo430460|PACid_15420125, Smo76913|PACid_15419451, Smo77373|PACid_15417919, Smo91192|PA…	MA_101107g0010, MA_10427285g0010, MA_10427676g0020, MA_10430295g0020, MA_10433484g0010, MA_10434662g0010, MA_10435145g0010, MA_10435381g0010, MA_10530g0010, MA_114815g0010, MA_123068g0010, MA_1356g0010, MA_163876g0010, MA_17513g0010, MA_17513g0020, MA_196216g0010, MA_199856g0010, MA_275703g0010, MA_31936g0010, MA_39485g0010, MA_400582g0010, MA_424219g0010, MA_425144g0010, MA_457447g0010, MA_47198…	LOC_Os01g49360, LOC_Os02g03200, LOC_Os02g03210, LOC_Os03g36530, LOC_Os04g29090, LOC_Os04g29210, LOC_Os08g02230, LOC_Os08g40720	At1g32300, At2g46740, At2g46750, At2g46760, At5g11540, At5g56470, At5g56490
OG0000202		Cpa|evm.model.tig00020562.32	Popu|evm.model.contig_2272.4, Popu|evm.model.contig_2280.2, Popu|evm.model.contig_3416.16	Cre01.g019450.t1.1, Cre01.g019450.t2.1, Cre03.g167000.t1.2, Cre06.g292800.t1.1, Cre13.g570300.t1.2, Cre16.g693700.t1.2	kfl00188_0110_v1.1, kfl00630_0080_v1.1	Pp1s210_48V6.1, Pp1s268_17V6.2, Pp1s319_37V6.1, Pp1s34_302V6.1, Pp1s533_11V6.1, Pp1s65_161V6.1, Pp1s69_142V6.1, Pp1s69_31V6.1	Smo180035|PACid_15410173, Smo228916|PACid_15411507, Smo231563|PACid_15417589, Smo233935|PACid_15403970, Smo270384|PACid_15419638, Smo445637|PACid_15421016, Smo6339|PACid_15420878	MA_10426672g0010, MA_10433663g0010, MA_10433698g0010, MA_10437205g0010, MA_108626g0020, MA_121597g0010, MA_13020g0010, MA_161292g0010, MA_194g0030, MA_23348g0010, MA_505498g0010, MA_74986g0030, MA_78861g0010, MA_91794g0010	LOC_Os01g42040, LOC_Os01g46926, LOC_Os01g60360, LOC_Os01g60410, LOC_Os02g02830, LOC_Os02g16040, LOC_Os04g57220, LOC_Os06g30970, LOC_Os07g38940, LOC_Os09g12230	At1g36340, At1g64230, At2g16740, At3g08690, At3g08700, At3g13550, At3g24515, At4g27960, At5g41700, At5g53300, At5g56150
OG0000203		Cpa|evm.model.tig00000806.45			kfl00092_0360_v1.1	Pp1s128_23V6.1, Pp1s193_65V6.1, Pp1s1_728V6.1, Pp1s52_202V6.1, Pp1s58_266V6.1	Smo107796|PACid_15423052, Smo122991|PACid_15402134, Smo417753|PACid_15406098, Smo72972|PACid_15407805	MA_101187g0010, MA_10429770g0010, MA_10429770g0020, MA_10434613g0010, MA_10434613g0020, MA_137848g0010, MA_2221g0010, MA_33550g0010, MA_38815g0010, MA_48392g0010, MA_53533g0010, MA_6194g0020, MA_96489g0010	LOC_Os01g69930, LOC_Os01g70250, LOC_Os02g30620, LOC_Os03g28310, LOC_Os03g36160, LOC_Os03g62130, LOC_Os03g62150, LOC_Os04g31940, LOC_Os06g02170, LOC_Os08g37270, LOC_Os10g03610, LOC_Os11g36530, LOC_Os11g36560, LOC_Os11g37000	At2g01710, At2g05230, At2g05250, At2g25560, At2g35540, At3g04960, At3g04980, At3g05110, At4g19570, At4g19580, At4g19590, At4g27980, At5g18710, At5g18730, At5g18740, At5g27240, At5g35753, At5g37380, At5g37440, At5g37750, At5g37760, At5g50115, At5g50510, At5g50620, At5g53150, At5g62780
OG0000204			Popu|evm.model.contig_2064.2, Popu|evm.model.contig_472.13		kfl00059_0270_v1.1, kfl00091_0340_v1.1, kfl00109_0060_v1.1, kfl00109_0170_v1.1, kfl00115_0110_v1.1, kfl00285_0130_v1.1, kfl00285_0140_v1.1, kfl00299_0130_v1.1, kfl00326_0140_v1.1, kfl00532_0040_v1.1, kfl00535_0090_v1.1, kfl00686_0040_v1.1, kfl00774_0010_v1.1, kfl00835_0030_v1.1, kfl00852_0050_v1.1	Pp1s330_20V6.1, Pp1s41_129V6.1	Smo11902|PACid_15406249, Smo426574|PACid_15408890, Smo85736|PACid_15422135, Smo86384|PACid_15422116	MA_10427112g0010, MA_10434370g0010, MA_10434370g0030, MA_10434370g0040, MA_10434370g0050, MA_119799g0010, MA_174482g0010, MA_3303602g0010, MA_461489g0010, MA_741838g0010, MA_7729634g0010, MA_7817816g0010	LOC_Os01g02900, LOC_Os01g02910, LOC_Os01g02920, LOC_Os01g02930, LOC_Os01g02940, LOC_Os01g31370, LOC_Os01g72610, LOC_Os01g72620, LOC_Os02g04250, LOC_Os02g22190, LOC_Os02g22380, LOC_Os02g22480, LOC_Os02g22650, LOC_Os03g37010, LOC_Os04g12010, LOC_Os05g32544, LOC_Os06g13710, LOC_Os06g20570, LOC_Os06g27560, LOC_Os06g28124, LOC_Os06g49300, LOC_Os06g49320, LOC_Os07g46380, LOC_Os08g34680, LOC_Os10g35020,…	At2g03360, At2g03370, At2g41640, At3g10320, At3g18170, At3g18180, At3g57380
OG0000205				Cre03.g149050.t1.1, Cre16.g672850.t1.1	kfl00162_0050_v1.1, kfl00298_0090_v1.1, kfl00486_0010_v1.1	Pp1s112_142V6.1, Pp1s143_38V6.1, Pp1s191_128V6.1, Pp1s288_14V6.1, Pp1s306_78V6.1, Pp1s310_2V6.1, Pp1s381_1V6.1, Pp1s421_5V6.1, Pp1s57_136V6.1	Smo101207|PACid_15401552, Smo412554|PACid_15412340, Smo44932|PACid_15414484, Smo65529|PACid_15406271, Smo65707|PACid_15407679, Smo73358|PACid_15406141	MA_10431938g0010, MA_127069g0010, MA_14786g0010, MA_17349g0010, MA_18943g0020, MA_19696g0010, MA_316656g0010, MA_589691g0010, MA_62189g0010	LOC_Os01g48850, LOC_Os01g66900, LOC_Os01g67010, LOC_Os01g67030, LOC_Os03g09850, LOC_Os03g09880, LOC_Os03g09900, LOC_Os04g41810, LOC_Os05g48270, LOC_Os08g24790, LOC_Os08g41280, LOC_Os08g41290, LOC_Os09g32470	At2g04850, At3g07390, At3g07570, At3g25290, At3g59070, At3g61750, At4g12980, At4g17280, At5g35735, At5g47530, At5g48750
OG0000206						Pp1s101_244V6.1, Pp1s106_127V6.1, Pp1s111_44V6.1, Pp1s126_8V6.1, Pp1s149_74V6.1, Pp1s153_61V6.1, Pp1s154_63V6.1, Pp1s157_6V6.1, Pp1s159_75V6.1, Pp1s17_9V6.1, Pp1s18_260V6.1, Pp1s20_398V6.1, Pp1s301_11V6.1, Pp1s306_67V6.1, Pp1s314_19V6.1, Pp1s316_60V6.1, Pp1s350_45V6.1, Pp1s359_14V6.1, Pp1s38_172V6.1, Pp1s61_207V6.1, Pp1s71_115V6.1, Pp1s79_109V6.1	Smo406709|PACid_15418253, Smo410865|PACid_15408744, Smo412518|PACid_15412244	MA_103224g0010, MA_10350481g0010, MA_1035808g0010, MA_10368928g0010, MA_10371740g0010, MA_10381889g0010, MA_10432527g0010, MA_10436145g0010, MA_10436191g0010, MA_104394g0010, MA_105745g0010, MA_106112g0010, MA_106974g0010, MA_108915g0010, MA_109248g0010, MA_112435g0010, MA_128346g0010, MA_150g0010, MA_151032g0010, MA_151967g0010, MA_162615g0010, MA_163289g0010, MA_163916g0010, MA_16434g0010, MA_1…	LOC_Os10g41829
OG0000207		Cpa|evm.model.tig00000821.12		Cre16.g686500.t1.1	kfl00348_0010_v1.1	Pp1s106_86V6.1, Pp1s115_153V6.1, Pp1s144_140V6.1, Pp1s350_27V6.2, Pp1s357_10V6.3	Smo111877|PACid_15413585, Smo116492|PACid_15402737, Smo26177|PACid_15422019, Smo405140|PACid_15410856, Smo419924|PACid_15413509, Smo74120|PACid_15407407, Smo76368|PACid_15415041, Smo80522|PACid_15406028	MA_10272409g0010, MA_10429092g0010, MA_10430401g0010, MA_10430401g0020, MA_10435570g0010, MA_105801g0010, MA_124436g0010, MA_131674g0010, MA_174927g0010, MA_177384g0010, MA_184168g0020, MA_184168g0030, MA_18594g0010, MA_187459g0010, MA_205961g0010, MA_229017g0010, MA_365403g0010, MA_522355g0010, MA_55138g0010, MA_5566200g0010, MA_6900320g0010, MA_72862g0010, MA_7571760g0010, MA_8039717g0010, MA_8…	LOC_Os01g09540, LOC_Os03g21480, LOC_Os05g09660, LOC_Os05g09680, LOC_Os05g09704, LOC_Os05g09724, LOC_Os05g09732, LOC_Os05g09740, LOC_Os05g10210, LOC_Os05g10310, LOC_Os05g10330, LOC_Os05g10370, LOC_Os06g04790, LOC_Os06g36400, LOC_Os07g27580, LOC_Os07g48320	At1g04040, At2g38600, At2g39920, At4g25150, At4g29260, At4g29270, At5g24770, At5g24780, At5g44020, At5g51260
OG0000208					kfl00396_0130_v1.1	Pp1s173_90V6.1, Pp1s209_10V6.1, Pp1s59_146V6.1, Pp1s84_236V6.1	Smo403927|PACid_15411127	MA_10318273g0010, MA_10374232g0010, MA_103885g0010, MA_10426189g0030, MA_10430548g0020, MA_10433688g0010, MA_1086446g0010, MA_1086446g0020, MA_110607g0010, MA_122121g0010, MA_16767g0010, MA_17048g0010, MA_19830g0010, MA_201415g0010, MA_305431g0010, MA_37974g0010, MA_38472g0010, MA_483958g0010, MA_602026g0010, MA_602026g0020, MA_761114g0010, MA_8859629g0010, MA_93471g0010, MA_9455995g0010	LOC_Os01g55549, LOC_Os01g57890, LOC_Os02g45250, LOC_Os04g48070, LOC_Os04g53540, LOC_Os06g10600, LOC_Os07g47130, LOC_Os08g04190, LOC_Os08g08820, LOC_Os08g19590, LOC_Os09g35760, LOC_Os10g42490	At1g05230, At1g17920, At1g34650, At1g73360, At1g79840, At2g32370, At3g03260, At3g61150, At4g00730, At4g04890, At4g17710, At4g21750, At4g25530, At5g07260, At5g17320, At5g46880, At5g52170
OG0000209		Cpa|evm.model.tig00000381.3, Cpa|evm.model.tig00000381.4	Popu|evm.model.contig_3409.10, Popu|evm.model.contig_4410.18	Cre03.g164600.t1.2, Cre03.g165050.t1.2, Cre10.g459200.t1.2	kfl00023_0090_v1.1, kfl00107_0030_v1.1, kfl00443_0040_v1.1	Pp1s133_22V6.1, Pp1s136_168V6.1, Pp1s137_291V6.1, Pp1s302_18V6.1, Pp1s321_30V6.1, Pp1s321_33V6.1, Pp1s404_34V6.1, Pp1s6_11V6.1	Smo419690|PACid_15411356, Smo76771|PACid_15418060	MA_101812g0010, MA_10363858g0010, MA_10367294g0010, MA_10394945g0010, MA_10426910g0010, MA_10431633g0020, MA_10432244g0010, MA_10435875g0010, MA_10435875g0020, MA_10435875g0030, MA_107182g0010, MA_1147337g0010, MA_115190g0010, MA_168938g0010, MA_19370g0010, MA_262387g0010, MA_493163g0010, MA_753429g0010, MA_79917g0010, MA_79917g0020, MA_81080g0010	LOC_Os02g55400, LOC_Os03g01120, LOC_Os03g08560, LOC_Os03g48310, LOC_Os04g56160, LOC_Os05g25550, LOC_Os06g08310, LOC_Os07g09340, LOC_Os12g44150	At1g17260, At1g80660, At2g07560, At2g18960, At2g24520, At3g42640, At3g47950, At3g60330, At4g11730, At4g30190, At5g57350, At5g62670
OG0000210	slr0152	Cpa|evm.model.tig00000396.8, Cpa|evm.model.tig00000480.36, Cpa|evm.model.tig00020614.7, Cpa|evm.model.tig00020830.66, Cpa|evm.model.tig00021135.32	Popu|evm.model.contig_2035b.22, Popu|evm.model.contig_3394.8, Popu|evm.model.contig_3419.10, Popu|evm.model.contig_3598.5, Popu|evm.model.contig_4481.3, Popu|evm.model.contig_4536.3	Cre06.g249150.t1.1, Cre13.g563733.t1.1, Cre13.g563733.t2.1, Cre17.g735550.t1.1, Cre17.g747397.t1.1	kfl00032_0160_v1.1, kfl00191_0100_v1.1	Pp1s106_83V6.1, Pp1s114_89V6.1, Pp1s151_2V6.1, Pp1s16_334V6.1, Pp1s32_219V6.1, Pp1s50_83V6.1, Pp1s92_27V6.1	Smo183794|PACid_15402059, Smo24657|PACid_15420081, Smo74697|PACid_15411557, Smo90224|PACid_15411058	MA_10192951g0010, MA_10192951g0020, MA_10194g0020, MA_10372232g0010, MA_177636g0010, MA_206154g0010, MA_2185811g0010, MA_41206g0010, MA_5650850g0010, MA_566943g0010, MA_57391g0010, MA_63255g0010, MA_7260666g0010, MA_7529317g0010, MA_9454801g0010	LOC_Os01g32660, LOC_Os01g42400, LOC_Os02g46760, LOC_Os02g54600, LOC_Os03g12390, LOC_Os03g50550, LOC_Os06g05520, LOC_Os06g09180, LOC_Os06g09190, LOC_Os06g27890	At1g18350, At1g32320, At1g51660, At1g73500, At3g06230, At3g21220, At4g26070, At4g29810, At5g40440, At5g56580
OG0000211	slr0492			Cre03.g211745.t1.1	kfl00061_0140_v1.1	Pp1s220_60V6.1, Pp1s7_313V6.1	Smo236556|PACid_15409855, Smo26441|PACid_15402028, Smo27355|PACid_15404118, Smo409095|PACid_15421763, Smo410298|PACid_15404173, Smo421195|PACid_15413696, Smo421830|PACid_15418863, Smo425113|PACid_15402727, Smo440236|PACid_15403325, Smo7560|PACid_15402993, Smo81559|PACid_15409054, Smo94079|PACid_15421179	MA_10209746g0010, MA_10430720g0010, MA_10430720g0020, MA_10433319g0010, MA_10434335g0020, MA_10436072g0030, MA_10436294g0010, MA_112757g0010, MA_123970g0010, MA_247180g0010, MA_315425g0010, MA_3754g0010, MA_6591632g0010, MA_9118467g0010, MA_9579g0010	LOC_Os01g24030, LOC_Os02g02700, LOC_Os03g03790, LOC_Os03g04120, LOC_Os03g04130, LOC_Os03g19240, LOC_Os03g19250, LOC_Os04g57850, LOC_Os09g38350	At1g20560, At1g21530, At1g21540, At1g65880, At1g65890, At1g66120, At1g68270, At1g75960, At1g76290, At1g77240, At2g17650, At3g16910, At5g16340, At5g16370
OG0000212						Pp1s22_384V6.1, Pp1s237_21V6.1, Pp1s282_42V6.1, Pp1s313_9V6.1, Pp1s36_170V6.1, Pp1s38_187V6.1, Pp1s397_32V6.1, Pp1s410_49V6.1, Pp1s93_140V6.1	Smo405418|PACid_15413101, Smo426957|PACid_15411976, Smo446491|PACid_15422571	MA_10215954g0010, MA_10283g0010, MA_103063g0010, MA_10426162g0020, MA_10432433g0020, MA_107952g0020, MA_11260g0020, MA_119180g0010, MA_122058g0010, MA_126512g0010, MA_127638g0010, MA_1454349g0010, MA_158372g0010, MA_172637g0010, MA_17523g0010, MA_17523g0020, MA_18091g0010, MA_229862g0010, MA_256405g0010, MA_2612283g0010, MA_26260g0010, MA_4854023g0010, MA_519042g0010, MA_5364765g0010, MA_5883g001…	LOC_Os02g09090, LOC_Os02g55600, LOC_Os02g55610, LOC_Os03g20600, LOC_Os03g28100, LOC_Os04g42530	At1g24577, At1g67910, At3g13227, At3g56500, At5g11090, At5g20370, At5g25280, At5g55980
OG0000213		Cpa|evm.model.tig00000704.69	Popu|evm.model.contig_2198.1	Cre06.g308950.t1.2, Cre16.g689087.t1.1	kfl00130_0180_v1.1	Pp1s13_291V6.1, Pp1s246_60V6.1, Pp1s351_44V6.1, Pp1s351_49V6.1, Pp1s37_13V6.3, Pp1s421_1V6.2	Smo113819|PACid_15419249, Smo167511|PACid_15419968, Smo86151|PACid_15420623, Smo96839|PACid_15410868	MA_10432084g0010, MA_10432752g0010, MA_10434136g0010, MA_10436218g0010, MA_133421g0010, MA_232678g0010, MA_306948g0010, MA_318393g0010, MA_444244g0010, MA_58851g0010, MA_654072g0010, MA_8439835g0010, MA_91080g0010	LOC_Os01g04640, LOC_Os01g12650, LOC_Os01g49660, LOC_Os01g53520, LOC_Os01g63240, LOC_Os02g16620, LOC_Os03g21840, LOC_Os03g56900, LOC_Os04g29920, LOC_Os04g57420, LOC_Os05g24770, LOC_Os05g45050, LOC_Os05g47690, LOC_Os06g30750, LOC_Os07g04910	At1g64090, At1g68230, At2g01240, At2g15280, At2g23640, At2g46170, At3g10260, At3g10915, At3g18260, At3g19460, At3g54120, At3g61560, At4g01230, At4g11220, At4g23630, At5g41600
OG0000214		Cpa|evm.model.tig00000204.28, Cpa|evm.model.tig00020927.33, Cpa|evm.model.tig00021428.11	Popu|evm.model.contig_2090.25	Cre09.g398252.t1.1, Cre12.g556750.t1.1, Cre12.g556802.t1.1	kfl00021_0170_v1.1, kfl00066_0310_v1.1, kfl00118_0310_v1.1, kfl00592_0030_v1.1, kfl00664_0060_v1.1	Pp1s162_74V6.2, Pp1s198_42V6.1, Pp1s337_5V6.1, Pp1s392_35V6.1, Pp1s3_218V6.1, Pp1s475_14V6.1, Pp1s50_45V6.1, Pp1s89_52V6.1	Smo119910|PACid_15415285, Smo136252|PACid_15415643, Smo167388|PACid_15418638, Smo228800|PACid_15410713, Smo230658|PACid_15415470, Smo234651|PACid_15404649, Smo420551|PACid_15413748, Smo420931|PACid_15416664, Smo421434|PACid_15415815, Smo439201|PACid_15422361, Smo445059|PACid_15416486, Smo85319|PACid_15419169, Smo85541|PACid_15420720, Smo96850|PACid_15410919	MA_10428788g0010, MA_10430510g0010, MA_10432182g0010, MA_125991g0010, MA_137121g0010, MA_24622g0010, MA_265629g0010, MA_42233g0010, MA_487821g0010, MA_61875g0010, MA_78644g0010, MA_84984g0010	LOC_Os01g05840, LOC_Os03g02460, LOC_Os04g22380, LOC_Os04g22390, LOC_Os06g03830, LOC_Os09g39670, LOC_Os10g40000, LOC_Os10g40020, LOC_Os10g40030, LOC_Os11g07922, LOC_Os11g07930	At1g64590, At2g37540, At4g11410, At4g23420, At4g23430, At4g24050, At5g02540, At5g50130
OG0000215		Cpa|evm.model.tig00021312.11	Popu|evm.model.contig_2077.9, Popu|evm.model.contig_2121.3	Cre06.g284350.t1.1, Cre06.g289750.t1.1, Cre09.g414416.t1.1, Cre10.g466200.t1.1, Cre11.g467772.t1.1	kfl00038_0280_v1.1, kfl00080_0200_v1.1	Pp1s24_216V6.1, Pp1s359_22V6.2	Smo15078|PACid_15411299, Smo16449|PACid_15417175, Smo412774|PACid_15414013	MA_103834g0010, MA_10429174g0030, MA_10436212g0010, MA_114375g0010, MA_162212g0010, MA_172842g0010, MA_173888g0010, MA_17738g0010, MA_182921g0010, MA_559426g0020, MA_69479g0020, MA_812g0010, MA_93221g0010, MA_94639g0010, MA_96242g0010	LOC_Os03g10650, LOC_Os03g42070, LOC_Os06g11410, LOC_Os06g12980, LOC_Os07g37010, LOC_Os07g42860, LOC_Os08g32540, LOC_Os08g37390, LOC_Os09g02360, LOC_Os09g21450, LOC_Os09g29100, LOC_Os11g47950, LOC_Os12g39830	At1g70210, At2g22490, At3g50070, At4g03270, At4g34160, At4g37630, At5g02110, At5g10440, At5g65420, At5g67260
OG0000216						Pp1s164_33V6.1, Pp1s259_67V6.1	Smo105213|PACid_15413363, Smo147012|PACid_15401730, Smo25673|PACid_15422921, Smo47266|PACid_15417866, Smo69131|PACid_15415014, Smo71307|PACid_15422491, Smo71417|PACid_15423261, Smo71469|PACid_15423353	MA_103386g0010, MA_10436448g0010, MA_123846g0010, MA_137415g0010, MA_139896g0010, MA_18153g0010, MA_18958g0010, MA_264971g0010, MA_32763g0010, MA_5017g0010, MA_5115g0010, MA_5495024g0010, MA_64687g0010, MA_73369g0010, MA_75192g0010, MA_86256g0010, MA_8980g0010, MA_98483g0010	LOC_Os01g60020, LOC_Os01g66120, LOC_Os03g21060, LOC_Os03g56580, LOC_Os03g60080, LOC_Os05g34830, LOC_Os07g04560, LOC_Os07g12340, LOC_Os07g48450, LOC_Os08g33910, LOC_Os11g08210	At1g01720, At1g52880, At1g52890, At1g61110, At1g69490, At1g77450, At2g33480, At3g04070, At3g12910, At3g15500, At3g15510, At5g08790, At5g13180, At5g39820, At5g63790
OG0000217						Pp1s146_37V6.1, Pp1s198_70V6.1, Pp1s211_108V6.1, Pp1s211_112V6.1, Pp1s211_113V6.1, Pp1s235_33V6.1, Pp1s235_78V6.1, Pp1s24_267V6.1, Pp1s266_56V6.1, Pp1s318_70V6.1, Pp1s336_70V6.1, Pp1s33_351V6.1, Pp1s33_361V6.1, Pp1s369_19V6.2, Pp1s36_227V6.1, Pp1s39_193V6.1, Pp1s46_323V6.1, Pp1s75_103V6.1	Smo406042|PACid_15413004, Smo407234|PACid_15417403, Smo408999|PACid_15403402, Smo440190|PACid_15402685, Smo441151|PACid_15405547, Smo443351|PACid_15413028, Smo444587|PACid_15417521	MA_10076142g0010, MA_10098066g0010, MA_10297309g0010, MA_10427865g0010, MA_10427865g0020, MA_10431105g0010, MA_114314g0010, MA_180629g0020, MA_18179g0010, MA_26253g0010, MA_288694g0010, MA_315139g0010, MA_471686g0010, MA_5321101g0010, MA_6405951g0010, MA_75157g0010, MA_7817322g0020, MA_85240g0010, MA_8529g0010, MA_93411g0010, MA_9719655g0010, MA_9858090g0010	LOC_Os01g27190, LOC_Os01g47040, LOC_Os01g70790, LOC_Os02g57000, LOC_Os05g05650, LOC_Os05g30740, LOC_Os07g47390, LOC_Os07g47400	At1g04540, At1g09070, At2g13350, At2g33320, At3g04360, At3g05440, At3g16510, At3g62780, At4g01200, At4g15740, At4g15755
OG0000218						Pp1s28_44V6.1, Pp1s34_338V6.1, Pp1s369_16V6.1, Pp1s3_254V6.1, Pp1s65_33V6.1, Pp1s7_273V6.1	Smo117843|PACid_15408620, Smo407613|PACid_15420428, Smo417707|PACid_15405976, Smo69626|PACid_15418786, Smo69627|PACid_15418788	MA_10434319g0010, MA_134006g0010, MA_23257g0010, MA_31710g0010, MA_61037g0010, MA_798051g0010, MA_8266620g0010, MA_9794366g0010	LOC_Os01g12690, LOC_Os01g43610, LOC_Os01g54570, LOC_Os01g60810, LOC_Os01g64430, LOC_Os02g45620, LOC_Os03g03480, LOC_Os03g06350, LOC_Os03g10150, LOC_Os03g21870, LOC_Os04g37510, LOC_Os04g48830, LOC_Os05g12808, LOC_Os05g25910, LOC_Os05g36970, LOC_Os05g39950, LOC_Os05g44090, LOC_Os07g48150, LOC_Os10g29610, LOC_Os10g38880, LOC_Os11g05780, LOC_Os12g06160	At1g05420, At1g06920, At2g18500, At2g30400, At2g36026, At3g52525, At4g14860, At4g18830, At5g01840, At5g19650, At5g22240, At5g58360
OG0000219		Cpa|evm.model.tig00000144.87, Cpa|evm.model.tig00000144.90, Cpa|evm.model.tig00000144.92, Cpa|evm.model.tig00001415.9, Cpa|evm.model.tig00021314.10	Popu|evm.model.contig_2492.3	Cre01.g044600.t1.2, Cre01.g044650.t1.2, Cre12.g559450.t1.1	kfl00025_0430_v1.1, kfl00028_0530_v1.1, kfl00066_0100_v1.1, kfl00130_0160_v1.1, kfl00321_0140_v1.1, kfl00448_0040_v1.1, kfl00664_0030_v1.1	Pp1s156_68V6.1, Pp1s16_198V6.1, Pp1s16_213V6.1, Pp1s214_61V6.2, Pp1s284_23V6.1, Pp1s284_24V6.1, Pp1s35_107V6.1, Pp1s44_81V6.1, Pp1s62_94V6.3, Pp1s9_391V6.1	Smo101052|PACid_15422411, Smo140025|PACid_15403530, Smo32229|PACid_15418313, Smo402909|PACid_15407952, Smo403728|PACid_15409517, Smo77428|PACid_15418603, Smo81096|PACid_15405273, Smo83478|PACid_15414287	MA_10162068g0010, MA_10280179g0010, MA_10426986g0010, MA_10431049g0010, MA_10431308g0010, MA_10433740g0010, MA_10435546g0010, MA_170093g0010, MA_334787g0010, MA_41664g0010, MA_651509g0010, MA_684706g0010	LOC_Os01g60340, LOC_Os01g60350, LOC_Os02g25060, LOC_Os03g14700, LOC_Os04g55220, LOC_Os06g47130, LOC_Os07g22640, LOC_Os08g20544, LOC_Os09g36770	At1g05500, At1g20080, At2g20990, At2g21010, At2g21040, At3g60950, At3g61030, At3g61050, At5g04220, At5g11100
OG0000220		Cpa|evm.model.tig00000053.13, Cpa|evm.model.tig00000939.12, Cpa|evm.model.tig00020801.90	Popu|evm.model.contig_4527.2	Cre04.g212401.t1.2, Cre08.g383702.t1.1, Cre12.g510300.t1.1	kfl00021_0330_v1.1, kfl00126_0140_v1.1, kfl00129_0130_v1.1, kfl00209_0040_v1.1	Pp1s126_37V6.1, Pp1s460_7V6.1, Pp1s83_136V6.1	Smo105943|PACid_15418751, Smo30432|PACid_15414108	MA_10239595g0010, MA_10300896g0010, MA_10301952g0010, MA_10309176g0010, MA_10336774g0010, MA_10338313g0020, MA_10339961g0010, MA_10348168g0010, MA_10356832g0010, MA_10359958g0010, MA_10360143g0010, MA_10368897g0020, MA_10378951g0010, MA_10428475g0010, MA_10434826g0020, MA_10435484g0020, MA_10435569g0010, MA_10435838g0010, MA_10436056g0010, MA_10436396g0010, MA_11973g0010, MA_143114g0010, MA_14527…	LOC_Os01g03520, LOC_Os01g12950, LOC_Os01g13170, LOC_Os01g13280, LOC_Os01g48580, LOC_Os03g47580, LOC_Os05g06120, LOC_Os05g14300, LOC_Os05g48380, LOC_Os05g48390, LOC_Os09g12310	At1g53023, At1g53025, At2g16920, At2g33770, At3g15355
OG0000221		Cpa|evm.model.tig00000203.25, Cpa|evm.model.tig00000241.15, Cpa|evm.model.tig00022075.5, Cpa|evm.model.tig00022075.6	Popu|evm.model.contig_2022.2, Popu|evm.model.contig_4406.10, Popu|evm.model.contig_4462.5	Cre03.g165750.t1.1, Cre12.g529600.t1.2, Cre16.g680900.t1.2	kfl00056_0010_v1.1, kfl00093_0040_v1.1, kfl00243_0080_v1.1, kfl00550_0020_v1.1	Pp1s120_51V6.1, Pp1s129_174V6.1, Pp1s139_54V6.1, Pp1s15_366V6.1, Pp1s193_6V6.1, Pp1s206_9V6.1, Pp1s249_64V6.1, Pp1s26_192V6.1, Pp1s283_34V6.1, Pp1s29_168V6.1, Pp1s29_171V6.1, Pp1s307_36V6.1, Pp1s338_40V6.1, Pp1s460_26V6.1, Pp1s541_4V6.1, Pp1s55_83V6.1, Pp1s72_31V6.1, Pp1s80_138V6.1, Pp1s83_186V6.1, Pp1s83_67V6.1, Pp1s89_294V6.1, Pp1s96_1V6.1	Smo110201|PACid_15405805, Smo438401|PACid_15420992, Smo441655|PACid_15409435, Smo442419|PACid_15410797, Smo90820|PACid_15415625	MA_10426122g0010, MA_10429268g0010, MA_10436091g0010, MA_149996g0010, MA_153826g0010, MA_172936g0010, MA_300g0010, MA_336522g0010, MA_533482g0010, MA_5690g0010, MA_7362861g0010, MA_8544g0010, MA_8720349g0010, MA_8889365g0010, MA_9539211g0010, MA_962071g0010, MA_9663g0010, MA_9663g0020	LOC_Os01g73430, LOC_Os02g05880, LOC_Os04g41490, LOC_Os04g48370, LOC_Os09g38268	At1g63020, At2g40030, At3g57660, At4g35800, At5g60040
OG0000222	sll0745, sll1196	Cpa|evm.model.tig00000123.10, Cpa|evm.model.tig00000123.9, Cpa|evm.model.tig00000448.23, Cpa|evm.model.tig00000448.86, Cpa|evm.model.tig00000498.67, Cpa|evm.model.tig00000626.6, Cpa|evm.model.tig00001331.11, Cpa|evm.model.tig00001623.7, Cpa|evm.model.tig00020660.22, Cpa|evm.model.tig00020746.12, Cpa|evm.model.tig00020746.13, Cpa|evm.model.tig00020965.26	Popu|evm.model.contig_2010.1, Popu|evm.model.contig_479.13	Cre06.g262900.t1.2, Cre11.g467552.t1.1, Cre12.g553250.t1.2	kfl00064_0280_v1.1, kfl00651_0020_v1.1	Pp1s114_31V6.1, Pp1s131_40V6.1, Pp1s199_61V6.1, Pp1s232_60V6.1, Pp1s282_45V6.1, Pp1s327_30V6.2, Pp1s69_13V6.1, Pp1s81_165V6.2, Pp1s94_106V6.1	Smo146031|PACid_15421131, Smo150344|PACid_15413250, Smo187341|PACid_15410645, Smo438337|PACid_15420368	MA_101793g0010, MA_102329g0010, MA_10289859g0010, MA_10426748g0010, MA_10432308g0010, MA_127355g0010, MA_12984g0010, MA_14404g0010, MA_281439g0010, MA_300616g0010, MA_301837g0010, MA_4532650g0010, MA_491657g0010, MA_6073234g0010, MA_66347g0010, MA_681675g0010, MA_7830322g0010	LOC_Os01g09570, LOC_Os01g53680, LOC_Os04g39420, LOC_Os05g10650, LOC_Os05g44922, LOC_Os06g05860, LOC_Os06g11080, LOC_Os08g34050, LOC_Os09g24910, LOC_Os09g30240, LOC_Os10g26570	At2g22480, At4g26270, At4g29220, At4g32840, At5g47810, At5g56630, At5g61580
OG0000223		Cpa|evm.model.tig00021350.33, Cpa|evm.model.tig00021357.10, Cpa|evm.model.tig00021357.4	Popu|evm.model.contig_2059.7, Popu|evm.model.contig_2255.1	Cre16.g648550.t1.2	kfl00106_g14_v1.1, kfl00240_g19_v1.1, kfl00394_0030_v1.1	Pp1s100_192V6.1, Pp1s100_200V6.1, Pp1s117_6V6.1, Pp1s164_30V6.1, Pp1s197_4V6.1, Pp1s259_63V6.1, Pp1s269_48V6.1, Pp1s279_86V6.1, Pp1s2_218V6.1, Pp1s342_32V6.1, Pp1s378_30V6.1, Pp1s83_240V6.1	Smo150847|PACid_15417023, Smo167497|PACid_15419391, Smo233579|PACid_15423336	MA_10427181g0010, MA_10428555g0010, MA_10433778g0010, MA_116904g0010, MA_141877g0030, MA_190972g0010, MA_202094g0010, MA_234535g0010, MA_28618g0010, MA_358570g0010, MA_38882g0010, MA_446754g0010, MA_465285g0010, MA_713159g0010, MA_74102g0010, MA_7644388g0010, MA_83574g0010, MA_89764g0010, MA_9266178g0010, MA_97951g0010, MA_9970379g0010	LOC_Os01g61920, LOC_Os02g45940, LOC_Os03g02780, LOC_Os04g49420, LOC_Os05g38740, LOC_Os05g39050, LOC_Os07g36500, LOC_Os09g26340, LOC_Os09g38020, LOC_Os10g39410	At1g07660, At1g07820, At2g28740, At3g45930, At3g46320, At3g53730, At5g59690, At5g59970
OG0000224		Cpa|evm.model.tig00020927.63, Cpa|evm.model.tig00020927.64	Popu|evm.model.contig_2095.1, Popu|evm.model.contig_2282.2, Popu|evm.model.contig_3408.5, Popu|evm.model.contig_3495.3, Popu|evm.model.contig_3495.4, Popu|evm.model.contig_4416.19, Popu|evm.model.contig_677.2	Cre02.g109650.t1.1, Cre12.g508644.t1.1	kfl00021_0250_v1.1, kfl00159_0100_v1.1	Pp1s115_128V6.1, Pp1s220_67V6.1, Pp1s258_6V6.1, Pp1s52_231V6.1	Smo407891|PACid_15422007, Smo68227|PACid_15412797, Smo80869|PACid_15408409	MA_10031222g0010, MA_10435446g0010, MA_111188g0010, MA_18002g0010, MA_28447g0010, MA_5741002g0010, MA_6763g0010, MA_76835g0010	LOC_Os01g62920, LOC_Os02g13310, LOC_Os03g03260, LOC_Os03g06930, LOC_Os03g47730, LOC_Os03g47740, LOC_Os03g52239, LOC_Os05g38120, LOC_Os06g01934, LOC_Os06g36680, LOC_Os10g39030, LOC_Os11g06020, LOC_Os12g43950	At1g19700, At1g75410, At1g75430, At2g16400, At2g23760, At2g27220, At2g27990, At2g35940, At4g32980, At4g34610, At4g36870, At5g02030, At5g41410
OG0000225	sll0430	Cpa|evm.model.tig00000903.43, Cpa|evm.model.tig00000989.4, Cpa|evm.model.tig00021126.10, Cpa|evm.model.tig00021126.11, Cpa|evm.model.tig00021135.22	Popu|evm.model.contig_3454.1, Popu|evm.model.contig_3455.1, Popu|evm.model.contig_4419.9, Popu|evm.model.contig_4476.18, Popu|evm.model.contig_601.1	Cre02.g080650.t1.2, Cre09.g386750.t1.2, Cre12.g514850.t1.2	kfl00002_0530_v1.1, kfl00037_0210_v1.1, kfl00080_0140_v1.1, kfl00416_0110_v1.1	Pp1s118_219V6.1, Pp1s126_38V6.1, Pp1s163_52V6.1, Pp1s20_176V6.2, Pp1s220_79V6.1, Pp1s220_83V6.1, Pp1s258_52V6.1, Pp1s267_30V6.2, Pp1s291_62V6.1, Pp1s83_80V6.1, Pp1s8_67V6.1	Smo151384|PACid_15416223, Smo230177|PACid_15411643, Smo267300|PACid_15410445, Smo271484|PACid_15423219, Smo440901|PACid_15408618, Smo88538|PACid_15407071	MA_10137763g0010, MA_10431031g0010, MA_10431770g0010, MA_10434030g0010, MA_10861g0010, MA_12191g0010, MA_137838g0010, MA_1478g0020, MA_1478g0030, MA_22391g0010, MA_36941g0010, MA_82160g0010, MA_9711160g0010	LOC_Os04g01740, LOC_Os06g50300, LOC_Os08g38086, LOC_Os08g39140, LOC_Os09g29840, LOC_Os09g30412, LOC_Os09g30418, LOC_Os09g36420, LOC_Os12g32986	At2g04030, At3g07770, At4g24190, At5g52640, At5g56000, At5g56010, At5g56030
OG0000226	sll1057, slr0233, slr0623, slr1139	Cpa|evm.model.tig00000553.35, Cpa|evm.model.tig00000792.34, Cpa|evm.model.tig00001477.10, Cpa|evm.model.tig00020684.40, Cpa|evm.model.tig00020903.42	Popu|evm.model.contig_2075.4, Popu|evm.model.contig_3401.6, Popu|evm.model.contig_3583.4	Cre01.g052250.t1.2, Cre02.g142800.t1.2, Cre10.g446100.t1.2	kfl00085_0260_v1.1, kfl00160_0130_v1.1, kfl00237_0110_v1.1, kfl00263_0170_v1.1	Pp1s106_67V6.1, Pp1s106_68V6.2, Pp1s115_123V6.1, Pp1s23_109V6.1, Pp1s274_79V6.1, Pp1s317_45V6.2, Pp1s317_49V6.1, Pp1s326_66V6.1, Pp1s6_132V6.1, Pp1s8_193V6.1	Smo230724|PACid_15416135, Smo39013|PACid_15414953, Smo74205|PACid_15408141, Smo82527|PACid_15411958, Smo96134|PACid_15405395, Smo99021|PACid_15413501	MA_10433314g0010, MA_474303g0010, MA_477513g0010, MA_558352g0010	LOC_Os01g73234, LOC_Os02g42700, LOC_Os04g36640, LOC_Os04g44830, LOC_Os04g57930, LOC_Os08g29110, LOC_Os12g08730	At1g03680, At1g43560, At1g50320, At1g76760, At2g15570, At3g06730, At3g15360, At4g03520
OG0000227		Cpa|evm.model.tig00021135.29	Popu|evm.model.contig_687.2			Pp1s100_149V6.1, Pp1s17_36V6.1, Pp1s20_383V6.1, Pp1s281_41V6.1, Pp1s281_44V6.1, Pp1s43_178V6.1	Smo113703|PACid_15418451, Smo73444|PACid_15406871, Smo74353|PACid_15409107	MA_10117117g0010, MA_10243946g0010, MA_10426326g0010, MA_10426326g0020, MA_10427758g0010, MA_10431312g0010, MA_106297g0010, MA_11360g0010, MA_122420g0010, MA_12842g0030, MA_15568g0010, MA_1714319g0010, MA_17530g0010, MA_183773g0010, MA_21577g0010, MA_276143g0010, MA_29357g0010, MA_320320g0010, MA_375103g0010, MA_492520g0010, MA_52416g0010, MA_5629519g0010, MA_5716095g0010, MA_72906g0010, MA_75350…	LOC_Os01g50370, LOC_Os01g50400, LOC_Os01g50410, LOC_Os01g50420, LOC_Os02g21700, LOC_Os03g18170, LOC_Os05g46750, LOC_Os05g46760, LOC_Os10g04000, LOC_Os10g04010	At1g05100, At1g07150, At2g30040, At2g32510, At3g50310, At4g26890, At4g36950, At5g55090, At5g67080
OG0000228		Cpa|evm.model.tig00000632.12	Popu|evm.model.contig_2143.3, Popu|evm.model.contig_2279.7, Popu|evm.model.contig_3458.5, Popu|evm.model.contig_4404.25, Popu|evm.model.contig_444.31	Cre03.g168050.t1.2, Cre08.g367300.t1.1, Cre10.g455500.t1.2	kfl00007_0370_v1.1, kfl00071_0290_v1.1, kfl00261_0010_v1.1, kfl00647_0060_v1.1	Pp1s12_269V6.1, Pp1s13_29V6.1, Pp1s234_101V6.1, Pp1s234_105V6.1, Pp1s353_39V6.1, Pp1s3_241V6.1	Smo28941|PACid_15411762, Smo414695|PACid_15419087, Smo57616|PACid_15405645, Smo83947|PACid_15417950	MA_10429630g0010, MA_10435152g0020, MA_124055g0010, MA_15819g0010, MA_18020g0010, MA_41068g0020, MA_63414g0010, MA_683582g0010, MA_786093g0010, MA_87057g0010, MA_912035g0010	LOC_Os01g11580, LOC_Os01g46040, LOC_Os02g15220, LOC_Os02g38980, LOC_Os04g53070, LOC_Os04g53130, LOC_Os04g53170, LOC_Os06g04640, LOC_Os07g32420, LOC_Os08g03360, LOC_Os08g09340	At1g06230, At1g17790, At1g73150, At2g34900, At3g01770, At3g27260, At3g27420, At3g52280, At5g10550, At5g14270, At5g40600, At5g46550, At5g63320, At5g65630
OG0000229	slr1776	Cpa|evm.model.tig00000803.4, Cpa|evm.model.tig00021179.11		Cre10.g457750.t1.2, Cre17.g723350.t1.2	kfl00024_0020_v1.1, kfl00025_0560_v1.1, kfl00105_0200_v1.1, kfl00632_0100_v1.1	Pp1s12_79V6.1, Pp1s22_44V6.2, Pp1s2_677V6.3, Pp1s45_14V6.1, Pp1s53_215V6.1	Smo113596|PACid_15417147, Smo169988|PACid_15406700, Smo184750|PACid_15404801, Smo90185|PACid_15410407	MA_10245227g0010, MA_10432708g0010, MA_133401g0010, MA_163288g0010, MA_19557g0020, MA_19601g0010, MA_205795g0010, MA_232673g0010, MA_233121g0010, MA_37416g0010, MA_4664g0010, MA_504895g0010, MA_54753g0010, MA_8073g0010	LOC_Os01g41050, LOC_Os01g52130, LOC_Os03g06520, LOC_Os03g09930, LOC_Os03g09940, LOC_Os03g09970, LOC_Os03g09980, LOC_Os04g55800, LOC_Os06g05160, LOC_Os08g31410, LOC_Os09g06499, LOC_Os10g28440	At1g22150, At1g23090, At1g77990, At1g78000, At3g12520, At3g15990, At3g51895, At4g02700, At4g08620, At5g10180, At5g13550, At5g19600
OG0000230						Pp1s9_183V6.1		MA_10332333g0010, MA_10428635g0020, MA_106800g0010, MA_113757g0010, MA_12073g0030, MA_132927g0020, MA_135573g0010, MA_139215g0010, MA_167627g0010, MA_184572g0010, MA_20295g0010, MA_25264g0010, MA_46565g0010, MA_68883g0020, MA_714222g0010, MA_7822074g0010	LOC_Os09g09560	At2g01050
OG0000231							Smo127313|PACid_15412000, Smo233590|PACid_15423380, Smo40092|PACid_15418286, Smo413205|PACid_15412845, Smo413208|PACid_15412850, Smo413235|PACid_15412924, Smo419673|PACid_15411304, Smo426818|PACid_15411169, Smo426823|PACid_15411183, Smo426831|PACid_15411207, Smo430167|PACid_15417818, Smo430176|PACid_15417846, Smo441910|PACid_15411670, Smo447197|PACid_15423138, Smo447198|PACid_15423139, Smo77290|P…	MA_10028421g0010, MA_10102290g0010, MA_10219509g0010, MA_10219509g0020, MA_10427970g0010, MA_10428851g0010, MA_10428851g0020, MA_10434888g0010, MA_10434888g0020, MA_10435461g0010, MA_10436925g0010, MA_149603g0010, MA_164052g0010, MA_18943g0030, MA_2207g0010, MA_2207g0020, MA_230300g0010, MA_23409g0010, MA_245804g0010, MA_347677g0010, MA_361547g0010, MA_368788g0010, MA_42127g0020, MA_496320g0010, …	LOC_Os01g33869, LOC_Os01g34010, LOC_Os01g43110, LOC_Os03g19120, LOC_Os03g24730, LOC_Os03g24820, LOC_Os05g14900, LOC_Os07g45370, LOC_Os07g45460, LOC_Os07g45480, LOC_Os07g45490, LOC_Os07g45510, LOC_Os07g45560, LOC_Os07g45780, LOC_Os07g45950, LOC_Os07g46080, LOC_Os07g46130, LOC_Os12g18729, LOC_Os12g32930, LOC_Os12g34360, LOC_Os12g36270, LOC_Os12g36440	At3g06210, At4g14280, At5g18980
OG0000232		Cpa|evm.model.tig00000042.100, Cpa|evm.model.tig00000042.98, Cpa|evm.model.tig00000056.27, Cpa|evm.model.tig00000076.78, Cpa|evm.model.tig00000076.79, Cpa|evm.model.tig00000142.7, Cpa|evm.model.tig00000142.8, Cpa|evm.model.tig00000169.13, Cpa|evm.model.tig00000169.15, Cpa|evm.model.tig00000169.16, Cpa|evm.model.tig00000194.63, Cpa|evm.model.tig00000194.64, Cpa|evm.model.tig00000248.41, Cpa|evm.mo…		Cre02.g107050.t1.1, Cre02.g107350.t1.1, Cre02.g141606.t1.1, Cre03.g145127.t1.1, Cre05.g244250.t1.2, Cre06.g265950.t1.1, Cre06.g297850.t1.1, Cre09.g392282.t1.1, Cre09.g403800.t1.2, Cre11.g476050.t1.2, Cre12.g484250.t1.1, Cre12.g555950.t1.2, Cre14.g624950.t1.1, Cre14.g627576.t1.1, Cre16.g685450.t1.1	kfl00002_0090_v1.1, kfl00074_0050_v1.1, kfl00121_0030_v1.1, kfl00178_0020_v1.1, kfl00314_0040_v1.1, kfl00340_0030_v1.1, kfl00365_0110_v1.1, kfl00449_0050_v1.1, kfl00509_0060_v1.1, kfl00526_0070_v1.1, kfl00623_0030_v1.1	Pp1s117_54V6.1, Pp1s214_25V6.1, Pp1s222_84V6.1, Pp1s344_26V6.2, Pp1s42_115V6.1, Pp1s91_54V6.3, Pp1s92_55V6.2, Pp1s92_56V6.1, Pp1s92_57V6.1, Pp1s92_58V6.1, Pp1s9_164V6.2	Smo130462|PACid_15421820, Smo185288|PACid_15403961, Smo2495|PACid_15410107, Smo447568|PACid_15403781, Smo73490|PACid_15406956, Smo73774|PACid_15409306, Smo76047|PACid_15412671, Smo91756|PACid_15417800, Smo92081|PACid_15415516
OG0000233		Cpa|evm.model.tig00000217.44, Cpa|evm.model.tig00000769.37	Popu|evm.model.contig_2025.19, Popu|evm.model.contig_2051.36, Popu|evm.model.contig_2085.6, Popu|evm.model.contig_2186.6, Popu|evm.model.contig_2210.1, Popu|evm.model.contig_2286.17, Popu|evm.model.contig_2302.6, Popu|evm.model.contig_2444.4, Popu|evm.model.contig_3444.2, Popu|evm.model.contig_3476.2, Popu|evm.model.contig_3483.5, Popu|evm.model.contig_3551.3, Popu|evm.model.contig_3572.2, Popu|e…	Cre03.g176651.t1.1, Cre06.g275350.t1.1	kfl00237_0160_v1.1, kfl00255_0190_v1.1	Pp1s160_6V6.1, Pp1s198_135V6.1, Pp1s325_68V6.1, Pp1s46_272V6.1, Pp1s80_153V6.1, Pp1s87_134V6.1, Pp1s96_165V6.1	Smo29451|PACid_15410887, Smo408692|PACid_15423418, Smo421179|PACid_15413638, Smo425450|PACid_15405122, Smo72682|PACid_15405582, Smo78045|PACid_15418493, Smo78481|PACid_15421531	MA_102199g0010, MA_10289482g0010, MA_11267g0020, MA_115536g0010, MA_320104g0010	LOC_Os01g06320, LOC_Os02g45670, LOC_Os02g46030, LOC_Os04g49450, LOC_Os05g07010, LOC_Os06g01670, LOC_Os06g45840, LOC_Os06g51260, LOC_Os08g06110	At1g01060, At1g01520, At1g18330, At2g46830, At3g09600, At3g10113, At4g01280, At5g02840, At5g17300, At5g37260, At5g52660
OG0000234	sll1566	Cpa|evm.model.tig00000241.71, Cpa|evm.model.tig00020941.51, Cpa|evm.model.tig00021127.71, Cpa|evm.model.tig00021254.4, Cpa|evm.model.tig00021532.14, Cpa|evm.model.tig00021532.15	Popu|evm.model.contig_2050.13, Popu|evm.model.contig_2279.14, Popu|evm.model.contig_2500.18, Popu|evm.model.contig_3399.3, Popu|evm.model.contig_3510.4, Popu|evm.model.contig_496.21	Cre06.g278221.t1.1, Cre16.g662350.t1.1, Cre16.g686200.t1.1	kfl00012_0100_v1.1, kfl00100_0050_v1.1	Pp1s116_157V6.2, Pp1s153_142V6.1, Pp1s240_110V6.2, Pp1s80_88V6.1, Pp1s81_200V6.1, Pp1s88_178V6.1	Smo117822|PACid_15408571, Smo171410|PACid_15408825, Smo184345|PACid_15401819, Smo184811|PACid_15405519, Smo80360|PACid_15404524	MA_104187g0010, MA_104187g0020, MA_10432095g0010, MA_10432494g0010, MA_10436560g0010, MA_10436997g0010, MA_30723g0020, MA_48114g0010, MA_747988g0010	LOC_Os01g53000, LOC_Os01g54560, LOC_Os02g54820, LOC_Os03g12360, LOC_Os05g44100, LOC_Os05g44210, LOC_Os08g31980, LOC_Os08g34580, LOC_Os09g20990, LOC_Os09g23350, LOC_Os09g25890	At1g06410, At1g16980, At1g17000, At1g23870, At1g60140, At1g68020, At1g70290, At1g78580, At2g18700, At4g17770, At4g27550
OG0000235					kfl00045_0270_v1.1, kfl00147_0200_v1.1	Pp1s172_38V6.1, Pp1s192_84V6.1, Pp1s212_81V6.1, Pp1s275_10V6.1, Pp1s406_2V6.1	Smo101768|PACid_15405498, Smo102385|PACid_15405389, Smo118740|PACid_15410890, Smo439148|PACid_15421676, Smo79445|PACid_15402148, Smo80187|PACid_15403080	MA_101209g0010, MA_10425881g0040, MA_10431368g0010, MA_10431597g0020, MA_10434414g0020, MA_113375g0010, MA_119803g0010, MA_12747g0010, MA_130745g0020, MA_167341g0010, MA_181g0010, MA_182752g0010, MA_187078g0010, MA_20351g0010, MA_223438g0010, MA_3367264g0010, MA_3552g0010, MA_394003g0010, MA_424330g0010, MA_478906g0010, MA_531890g0010, MA_53795g0010, MA_65563g0010, MA_7852255g0010, MA_939638g0010	LOC_Os01g07420, LOC_Os01g44960, LOC_Os02g47780, LOC_Os03g08090, LOC_Os03g08100, LOC_Os03g08110, LOC_Os03g27110, LOC_Os07g42140, LOC_Os07g42994, LOC_Os10g22960	At1g17430, At1g72620, At1g78210, At2g18360, At4g33180, At4g36610, At4g39955, At5g09430, At5g21950
OG0000236		Cpa|evm.model.tig00000241.55, Cpa|evm.model.tig00000241.99, Cpa|evm.model.tig00001206.9			kfl00102_0020_v1.1, kfl00517_0050_v1.1	Pp1s4_280V6.1	Smo119850|PACid_15414673, Smo138417|PACid_15422787, Smo407650|PACid_15420533, Smo410565|PACid_15406446, Smo410928|PACid_15409466, Smo412041|PACid_15408402, Smo412211|PACid_15409928, Smo416346|PACid_15422379, Smo419330|PACid_15408839, Smo419811|PACid_15412686, Smo420365|PACid_15412180, Smo421110|PACid_15413494, Smo421111|PACid_15413495, Smo423317|PACid_15420824, Smo423336|PACid_15420867, Smo425647…	MA_10296822g0010, MA_10429950g0010, MA_14318g0010, MA_39727g0010, MA_42039g0010, MA_468375g0010, MA_7406748g0010, MA_9446113g0010, MA_96082g0010		At1g18610, At1g74150
OG0000237		Cpa|evm.model.tig00000367.38, Cpa|evm.model.tig00001049.14, Cpa|evm.model.tig00020603.38		Cre12.g520650.t1.2, Cre16.g667450.t1.2	kfl00028_0410_v1.1, kfl00327_0070_v1.1	Pp1s101_148V6.1, Pp1s152_91V6.1, Pp1s152_93V6.1, Pp1s212_105V6.1, Pp1s222_14V6.1, Pp1s222_25V6.1, Pp1s25_366V6.1, Pp1s74_34V6.1	Smo230435|PACid_15413945, Smo402012|PACid_15423422, Smo83983|PACid_15418044, Smo85745|PACid_15422158, Smo91333|PACid_15414791	MA_1012053g0010, MA_103920g0010, MA_10429065g0010, MA_10429352g0010, MA_10430830g0020, MA_106995g0010, MA_1119893g0010, MA_1156928g0010, MA_1166332g0010, MA_132704g0010, MA_169150g0010, MA_170733g0010, MA_18086g0010, MA_26482g0010, MA_348118g0010, MA_7878406g0010, MA_87289g0010, MA_90418g0010, MA_9110522g0010	LOC_Os01g48370, LOC_Os01g55430, LOC_Os01g64700, LOC_Os02g47640, LOC_Os03g22655, LOC_Os03g22800, LOC_Os04g59130, LOC_Os05g36190, LOC_Os05g43850, LOC_Os05g48670, LOC_Os07g47110, LOC_Os08g01290, LOC_Os11g06420, LOC_Os12g06630	At1g25280, At1g43640, At1g47270, At1g53320, At1g76900, At2g18280, At2g47900, At3g06380, At5g18680
OG0000238				Cre04.g217961.t1.1, Cre04.g217961.t2.1, Cre04.g217966.t1.1	kfl00056_0400_v1.1, kfl00739_0040_v1.1	Pp1s202_27V6.1		MA_10194857g0010, MA_10198955g0010, MA_10232850g0010, MA_1025076g0010, MA_10293037g0010, MA_10307257g0010, MA_10319579g0010, MA_10332809g0010, MA_10347698g0010, MA_10354504g0010, MA_10374894g0010, MA_10430614g0030, MA_1069385g0010, MA_1076039g0010, MA_108416g0020, MA_109660g0010, MA_1104g0010, MA_1115157g0010, MA_11233g0020, MA_133024g0020, MA_137856g0020, MA_148551g0010, MA_155719g0010, MA_16108…	LOC_Os02g56290, LOC_Os05g26040, LOC_Os05g34240, LOC_Os05g50530, LOC_Os06g33420, LOC_Os12g26020	At1g36095, At1g43260, At1g79740, At3g13010, At3g13020, At3g17450, At4g08267, At5g31412
OG0000239					kfl00163_0150_v1.1, kfl00163_0200_v1.1, kfl00210_0050_v1.1, kfl00376_0090_v1.1, kfl00376_g10_v1.1, kfl00421_0080_v1.1, kfl00516_0110_v1.1	Pp1s126_79V6.4, Pp1s156_94V6.1, Pp1s19_58V6.1, Pp1s1_642V6.1, Pp1s229_61V6.1, Pp1s257_4V6.1, Pp1s52_175V6.1, Pp1s77_68V6.1	Smo270156|PACid_15418031, Smo270367|PACid_15419593, Smo90136|PACid_15410291	MA_10228148g0010, MA_1024481g0010, MA_10343337g0020, MA_10425769g0010, MA_10431611g0010, MA_10435987g0020, MA_10437242g0010, MA_10437242g0020, MA_1062669g0010, MA_1129946g0010, MA_114818g0010, MA_158467g0010, MA_17820g0010, MA_248854g0010, MA_280817g0010, MA_29317g0010, MA_297792g0010, MA_331095g0010, MA_3872268g0010, MA_437928g0010, MA_437928g0020, MA_4699696g0010, MA_476459g0010, MA_499152g0010…	LOC_Os01g36690, LOC_Os03g51380, LOC_Os03g55950, LOC_Os04g20920, LOC_Os04g49060, LOC_Os07g03150, LOC_Os07g15600, LOC_Os12g08720, LOC_Os12g40480	At1g63850, At2g13690, At3g50780, At5g60050
OG0000240					kfl00094_0070_v1.1	Pp1s135_69V6.1, Pp1s63_80V6.1	Smo110104|PACid_15405006, Smo59621|PACid_15411608, Smo59628|PACid_15411614, Smo69265|PACid_15415836, Smo71153|PACid_15421064	MA_10428163g0010, MA_10432625g0010, MA_10433425g0010, MA_10436315g0010, MA_10436315g0020, MA_106270g0010, MA_116574g0010, MA_140243g0010, MA_17571g0010, MA_178646g0010, MA_18923g0010, MA_19420g0020, MA_20372g0020, MA_23673g0010, MA_246350g0010, MA_292990g0010, MA_3503583g0010, MA_3834g0010, MA_5039g0010, MA_5748192g0010, MA_70029g0010, MA_83356g0010, MA_84920g0010, MA_865117g0010, MA_94318g0010, …	LOC_Os01g04750, LOC_Os01g04800, LOC_Os01g49830, LOC_Os02g25820, LOC_Os02g25830, LOC_Os02g45850, LOC_Os03g02900, LOC_Os04g49230, LOC_Os05g47650, LOC_Os06g01860, LOC_Os08g06120, LOC_Os10g39190, LOC_Os11g05740, LOC_Os12g06080	At1g01030, At1g13260, At1g25560, At1g50680, At1g51120, At1g68840, At2g36080, At2g46870, At3g11580, At3g25730, At3g61970, At4g01500, At5g06250
OG0000241				Cre03.g200655.t1.1, Cre03.g200655.t2.1	kfl00251_0030_v1.1	Pp1s196_21V6.2, Pp1s406_3V6.1, Pp1s8031_1V6.1	Smo103038|PACid_15405929, Smo112087|PACid_15410415, Smo419541|PACid_15410480, Smo80102|PACid_15402911	MA_102349g0010, MA_102783g0010, MA_10426142g0010, MA_10428824g0010, MA_10429188g0010, MA_10430067g0010, MA_10436568g0020, MA_10437039g0020, MA_122460g0010, MA_1236560g0010, MA_12684g0010, MA_129653g0010, MA_140124g0010, MA_161425g0010, MA_180495g0010, MA_182289g0010, MA_182289g0020, MA_249055g0010, MA_261256g0010, MA_39151g0010, MA_4577g0010, MA_52771g0010, MA_6160451g0010, MA_7037g0010, MA_77922…	LOC_Os01g19220, LOC_Os02g51620, LOC_Os04g44840, LOC_Os04g54810, LOC_Os11g18690, LOC_Os11g18730, LOC_Os11g19160, LOC_Os11g19210, LOC_Os11g44950, LOC_Os11g47350	At1g02640, At1g78060, At3g19620, At5g09700, At5g09730, At5g10560, At5g49360, At5g64570
OG0000242					kfl00387_0110_v1.1	Pp1s363_26V6.1, Pp1s73_35V6.1	Smo405391|PACid_15412497, Smo413288|PACid_15413086, Smo442846|PACid_15413985, Smo95729|PACid_15407005	MA_118009g0010, MA_120097g0010, MA_128998g0010, MA_158445g0010, MA_17104g0010, MA_19074g0010, MA_19374g0040, MA_242776g0010, MA_25292g0010, MA_2588g0010, MA_28927g0010, MA_34204g0010, MA_359496g0020, MA_3677g0010, MA_431548g0010, MA_441447g0010, MA_496291g0010, MA_5080831g0010, MA_54260g0010, MA_63850g0010, MA_6810654g0010, MA_737152g0010, MA_93306g0010	LOC_Os01g52730, LOC_Os01g54450, LOC_Os01g64300, LOC_Os02g41840, LOC_Os03g02280, LOC_Os04g33760, LOC_Os04g43990, LOC_Os04g45834, LOC_Os05g44260, LOC_Os05g45450, LOC_Os07g33270, LOC_Os10g27350, LOC_Os10g33990, LOC_Os11g05600, LOC_Os12g05980	At1g11700, At1g29640, At1g61930, At2g28400, At2g34340, At3g15040, At3g45210, At4g04630, At4g18980, At4g21930, At4g21970, At4g26950, At5g03230, At5g45630, At5g60680
OG0000243			Popu|evm.model.contig_2068.15			Pp1s111_58V6.1, Pp1s68_125V6.1, Pp1s68_81V6.1, Pp1s69_44V6.1, Pp1s98_155V6.1	Smo414636|PACid_15418933, Smo428536|PACid_15414786, Smo68711|PACid_15416535	MA_10160991g0010, MA_10170591g0010, MA_10427674g0010, MA_10427674g0020, MA_10428482g0010, MA_10429744g0010, MA_10432108g0010, MA_10433997g0010, MA_10434802g0010, MA_132232g0010, MA_140045g0010, MA_175330g0010, MA_179108g0010, MA_184747g0010, MA_324911g0010, MA_373999g0010, MA_37650g0010, MA_386090g0010, MA_403963g0010, MA_501889g0010, MA_524609g0010, MA_607856g0010, MA_6640328g0010, MA_6668110g00…	LOC_Os01g69140, LOC_Os01g69160, LOC_Os01g69174, LOC_Os01g69190, LOC_Os01g69200, LOC_Os02g46120, LOC_Os03g03730, LOC_Os03g52160, LOC_Os03g63270, LOC_Os03g63280, LOC_Os04g49590, LOC_Os07g19444, LOC_Os08g41800	At1g14590, At1g28695, At1g28700, At1g28710, At2g02061, At4g15970, At4g19970, At5g40900, At5g44820
OG0000244		Cpa|evm.model.tig00021720.11				Pp1s110_33V6.1, Pp1s200_26V6.1, Pp1s2_276V6.1, Pp1s39_313V6.1	Smo126282|PACid_15408390, Smo134659|PACid_15412813, Smo34541|PACid_15404067, Smo65096|PACid_15402572, Smo66275|PACid_15406960	MA_103308g0010, MA_10427021g0010, MA_10429180g0010, MA_10429909g0010, MA_10431396g0010, MA_10431396g0020, MA_107471g0010, MA_11270g0010, MA_137730g0010, MA_142012g0010, MA_156539g0010, MA_17987g0010, MA_19051g0010, MA_1936904g0010, MA_2808g0010, MA_28858g0010, MA_3692384g0010, MA_370291g0010, MA_3813099g0010, MA_392160g0010, MA_444645g0010, MA_461286g0010, MA_49329g0010, MA_6069993g0010, MA_63400…	LOC_Os01g13140, LOC_Os01g71780, LOC_Os02g50740, LOC_Os03g42710, LOC_Os03g52870, LOC_Os04g40560, LOC_Os06g13140, LOC_Os12g40260	At1g24130, At1g24530, At1g47610, At1g49450, At2g26490, At3g18950, At3g50390, At3g51930, At4g34380, At5g50120
OG0000245		Cpa|evm.model.tig00020607.2, Cpa|evm.model.tig00021234.6, Cpa|evm.model.tig00021433.25, Cpa|evm.model.tig00021608.2, Cpa|evm.model.tig00022075.27, Cpa|evm.model.tig00022075.28	Popu|evm.model.contig_441.22	Cre01.g036350.t1.1, Cre02.g145100.t1.1, Cre09.g388850.t1.1, Cre12.g505350.t1.2, Cre16.g681750.t1.1, Cre16.g681750.t2.1	kfl00142_0160_v1.1, kfl00229_0010_v1.1, kfl00365_0060_v1.1, kfl00814_0030_v1.1	Pp1s21_375V6.1, Pp1s290_16V6.3, Pp1s34_48V6.1, Pp1s37_351V6.1, Pp1s8_288V6.1, Pp1s92_14V6.1	Smo118764|PACid_15410957, Smo173214|PACid_15413263, Smo266601|PACid_15409734, Smo78287|PACid_15420126	MA_10156792g0010, MA_10184261g0010, MA_10331728g0010, MA_10429774g0010, MA_108416g0010, MA_445959g0010, MA_9501737g0010	LOC_Os01g71240, LOC_Os02g08010, LOC_Os03g10640, LOC_Os03g42020, LOC_Os04g51610, LOC_Os08g40530, LOC_Os10g28240, LOC_Os11g04460, LOC_Os12g04220, LOC_Os12g39660	At1g27770, At2g22950, At2g41560, At3g21180, At3g22910, At3g57330, At3g63380, At4g29900, At4g37640, At5g57110
OG0000246								MA_10239006g0010, MA_10313526g0010, MA_10379473g0010, MA_10432090g0010, MA_10434303g0010, MA_1056334g0010, MA_107601g0010, MA_110959g0010, MA_128304g0010, MA_16037g0010, MA_164786g0010, MA_18806g0010, MA_189520g0010, MA_209545g0010, MA_50251g0010, MA_5482715g0010, MA_5706806g0010, MA_58978g0010, MA_6565643g0010, MA_6905336g0010, MA_707397g0010, MA_7195626g0010, MA_7418293g0010, MA_81028g0010, MA_…	LOC_Os01g12020, LOC_Os01g60740, LOC_Os02g24720, LOC_Os03g59380, LOC_Os06g34840, LOC_Os07g27940, LOC_Os08g03690, LOC_Os11g02350, LOC_Os11g02369, LOC_Os11g02389, LOC_Os11g02400, LOC_Os11g24070, LOC_Os12g02300, LOC_Os12g02310, LOC_Os12g02320, LOC_Os12g02330, LOC_Os12g02340	At2g15050, At2g18370, At2g38530, At2g38540, At3g08770, At3g51590, At3g51600, At4g33355, At5g01870, At5g59310, At5g59320, At5g62065
OG0000247						Pp1s224_19V6.1, Pp1s89_78V6.1	Smo409934|PACid_15406245	MA_101855g0020, MA_102205g0010, MA_10310271g0010, MA_10429436g0010, MA_10429436g0020, MA_1132007g0010, MA_127138g0010, MA_131887g0010, MA_134410g0010, MA_169850g0030, MA_19630g0010, MA_19828g0010, MA_20458g0010, MA_205964g0010, MA_2292g0010, MA_262g0010, MA_2689408g0010, MA_279651g0010, MA_285162g0010, MA_38124g0010, MA_435459g0010, MA_455359g0010, MA_484363g0010, MA_48846g0010, MA_491848g0010, M…	LOC_Os02g09850, LOC_Os06g44420, LOC_Os08g15070, LOC_Os08g34700	At2g24762, At4g25760, At4g31730, At5g24920, At5g38770, At5g57685
OG0000248						Pp1s109_51V6.1, Pp1s137_40V6.1, Pp1s1_238V6.1, Pp1s1_321V6.1, Pp1s1_324V6.1, Pp1s1_327V6.1, Pp1s1_333V6.1, Pp1s1_336V6.1, Pp1s1_418V6.1, Pp1s296_37V6.1, Pp1s327_16V6.1, Pp1s69_33V6.1	Smo110600|PACid_15408879, Smo110609|PACid_15408882, Smo110652|PACid_15408993, Smo110698|PACid_15409118, Smo111732|PACid_15412702, Smo26669|PACid_15403514, Smo37836|PACid_15415267, Smo411495|PACid_15408674, Smo418928|PACid_15410584	MA_10141852g0010, MA_10167416g0010, MA_10194928g0010, MA_10297274g0010, MA_10394670g0010, MA_10426534g0010, MA_10426633g0010, MA_10427146g0010, MA_10427540g0030, MA_10427792g0010, MA_10428802g0010, MA_10428802g0030, MA_10429053g0040, MA_10429398g0010, MA_10430178g0010, MA_10430358g0010, MA_10431740g0020, MA_10435055g0010, MA_10435336g0010, MA_10435615g0010, MA_10436885g0010, MA_10436956g0010, MA_…
OG0000249		Cpa|evm.model.tig00000215.47, Cpa|evm.model.tig00000769.10, Cpa|evm.model.tig00000989.11, Cpa|evm.model.tig00021179.32	Popu|evm.model.contig_3546.2, Popu|evm.model.contig_582.4	Cre13.g580050.t1.2, Cre13.g580050.t2.1	kfl00036_0350_v1.1, kfl00036_0360_v1.1, kfl00055_0110_v1.1, kfl00097_0280_v1.1, kfl00129_0010_v1.1, kfl00238_0170_v1.1	Pp1s27_195V6.1, Pp1s29_307V6.1, Pp1s3_184V6.1, Pp1s3_193V6.1, Pp1s64_84V6.1, Pp1s64_85V6.1, Pp1s83_145V6.1	Smo106157|PACid_15415617, Smo110504|PACid_15408035, Smo149735|PACid_15413070, Smo166381|PACid_15415736, Smo182690|PACid_15420693, Smo440620|PACid_15406403, Smo79603|PACid_15403486	MA_10173799g0010, MA_10426246g0010, MA_10428622g0010, MA_10431316g0030, MA_129762g0010, MA_16105g0010, MA_18615g0020, MA_199195g0010, MA_48748g0010, MA_6352g0010, MA_93384g0010	LOC_Os01g12660, LOC_Os01g43480, LOC_Os02g51400, LOC_Os03g22420, LOC_Os05g50750, LOC_Os06g12160, LOC_Os06g50050, LOC_Os07g47530, LOC_Os11g43970	At1g02890, At1g50140, At1g62130, At1g64110, At3g19740, At4g02480, At4g24860, At4g27680, At4g28000, At5g52882, At5g53540
OG0000250		Cpa|evm.model.tig00000870.21, Cpa|evm.model.tig00000880.46, Cpa|evm.model.tig00000880.51	Popu|evm.model.contig_2286.28, Popu|evm.model.contig_2304.2	Cre04.g224750.t1.2, Cre04.g224800.t1.2, Cre04.g225850.t1.2, Cre04.g225900.t1.2, Cre06.g278172.t1.1	kfl00159_0110_v1.1, kfl00515_0100_v1.1	Pp1s115_125V6.2, Pp1s219_102V6.1, Pp1s226_119V6.1, Pp1s231_34V6.1, Pp1s269_22V6.1, Pp1s391_60V6.2, Pp1s52_233V6.1, Pp1s68_120V6.1	Smo164037|PACid_15407312, Smo170304|PACid_15405090, Smo235084|PACid_15403081, Smo80138|PACid_15402969	MA_10428724g0010, MA_10430925g0010, MA_110306g0010, MA_11045g0010, MA_121857g0010, MA_174857g0010, MA_179521g0010, MA_669538g0010, MA_7030g0010, MA_85409g0010, MA_92947g0030, MA_945343g0010, MA_94963g0010	LOC_Os02g55990, LOC_Os03g06960, LOC_Os03g58840, LOC_Os06g07780, LOC_Os07g09600, LOC_Os07g14540, LOC_Os08g44430, LOC_Os10g06540, LOC_Os12g44250	At1g04750, At1g04760, At2g25340, At2g32670, At2g33110, At2g33120, At3g24890, At3g54300, At4g15780, At4g32150, At5g11150, At5g22360
OG0000251		Cpa|evm.model.tig00000319.25, Cpa|evm.model.tig00020961.83, Cpa|evm.model.tig00021350.36	Popu|evm.model.contig_3422.10, Popu|evm.model.contig_3739.1	Cre03.g176833.t1.1, Cre06.g249200.t1.2, Cre06.g249300.t1.2, Cre13.g603700.t1.2	kfl00603_0040_v1.1, kfl00726_0080_v1.1	Pp1s198_154V6.1, Pp1s198_157V6.3, Pp1s238_75V6.1, Pp1s337_21V6.1, Pp1s337_26V6.1, Pp1s372_38V6.1, Pp1s372_48V6.1, Pp1s381_18V6.2, Pp1s381_21V6.1, Pp1s66_191V6.2	Smo178381|PACid_15406373, Smo230187|PACid_15411678, Smo233752|PACid_15402538, Smo266988|PACid_15412264	MA_10043102g0010, MA_10332403g0010, MA_10427661g0030, MA_10430339g0010, MA_135063g0010, MA_1964g0010, MA_270919g0010, MA_4763284g0010, MA_553393g0010, MA_7238328g0010, MA_8565682g0010, MA_9015982g0010, MA_93315g0010, MA_96086g0010	LOC_Os01g64630, LOC_Os01g73310, LOC_Os03g50885, LOC_Os03g61970, LOC_Os05g01600, LOC_Os05g36290, LOC_Os08g04280, LOC_Os10g36650, LOC_Os11g06390, LOC_Os12g06660, LOC_Os12g44350	At1g18450, At1g49240, At1g73910, At2g37620, At2g42100, At3g12110, At3g18780, At3g46520, At3g53750, At5g09810, At5g59370
OG0000252		Cpa|evm.model.tig00000241.123	Popu|evm.model.contig_4541.2, Popu|evm.model.contig_485.1	Cre09.g393136.t1.1	kfl00283_0230_v1.1	Pp1s17_213V6.1, Pp1s228_77V6.1, Pp1s302_54V6.1, Pp1s342_7V6.1, Pp1s34_268V6.1, Pp1s7_214V6.1, Pp1s83_157V6.1, Pp1s83_239V6.1	Smo230819|PACid_15416851, Smo437722|PACid_15420495, Smo440070|PACid_15401959	MA_10056284g0010, MA_10426143g0010, MA_10432705g0010, MA_10435921g0010, MA_106606g0010, MA_125528g0010, MA_126523g0010, MA_131709g0010, MA_16763g0010, MA_18247g0010, MA_408486g0010, MA_722168g0010, MA_8627309g0010, MA_8778565g0010, MA_89795g0010, MA_92344g0020, MA_9746403g0010	LOC_Os01g50010, LOC_Os01g65860, LOC_Os02g07900, LOC_Os02g55970, LOC_Os03g16800, LOC_Os05g02140, LOC_Os05g35160, LOC_Os05g47550, LOC_Os06g07830, LOC_Os06g45050, LOC_Os06g48630	At1g03050, At1g05020, At1g14910, At2g01600, At2g01920, At2g25430, At4g02650, At4g25940, At4g32285, At5g35200, At5g57200
OG0000253							Smo50901|PACid_15409826, Smo62209|PACid_15417539, Smo74408|PACid_15409756, Smo78295|PACid_15420147, Smo97561|PACid_15411563	MA_10316984g0010, MA_10431376g0010, MA_10432616g0010, MA_10432616g0020, MA_10434164g0010, MA_125741g0010, MA_12748g0020, MA_130339g0010, MA_131209g0010, MA_13335g0010, MA_137206g0010, MA_138370g0010, MA_183889g0010, MA_20552g0010, MA_248995g0010, MA_377g0010, MA_41253g0020, MA_477021g0010, MA_525159g0010, MA_57592g0010, MA_632090g0010, MA_71816g0020, MA_742945g0010, MA_80720g0010, MA_83414g0010, …	LOC_Os01g48140, LOC_Os01g57630, LOC_Os01g63400, LOC_Os04g36840, LOC_Os05g04160, LOC_Os05g11700, LOC_Os06g30420, LOC_Os08g39050, LOC_Os09g02260	At1g07740, At1g13800, At1g53330, At1g55890, At1g79540, At1g80150, At2g06000, At2g26790, At3g09060, At3g48810, At4g20090, At5g16420, At5g46100
OG0000254		Cpa|evm.model.tig00001181.5, Cpa|evm.model.tig00001181.6, Cpa|evm.model.tig00020660.21		Cre01.g012900.t1.1, Cre02.g115350.t1.2	kfl00072_0270_v1.1	Pp1s112_267V6.1, Pp1s119_100V6.2, Pp1s188_63V6.1, Pp1s35_319V6.1, Pp1s70_261V6.2	Smo100599|PACid_15423387, Smo109915|PACid_15407919, Smo124581|PACid_15404807, Smo133620|PACid_15409803, Smo405352|PACid_15412390	MA_10143217g0010, MA_10429375g0010, MA_10432398g0010, MA_10435080g0010, MA_10436821g0010, MA_128619g0010, MA_140415g0010, MA_200841g0010, MA_220261g0010, MA_24837g0010, MA_342732g0010, MA_36450g0010, MA_483194g0010, MA_5362751g0010, MA_6570g0010, MA_760407g0010, MA_8764887g0010, MA_901889g0010, MA_9946271g0010	LOC_Os02g34990, LOC_Os03g14370, LOC_Os03g29980, LOC_Os03g40100, LOC_Os03g47246, LOC_Os03g51990, LOC_Os04g32110, LOC_Os08g42080, LOC_Os08g42100	At1g12420, At1g69040, At1g76990, At2g03730, At3g01990, At4g22780, At5g25320, At5g65890
OG0000255		Cpa|evm.model.tig00021489.30	Popu|evm.model.contig_4455.1, Popu|evm.model.contig_532.1	Cre09.g400100.t1.1	kfl00023_0120_v1.1	Pp1s130_254V6.1, Pp1s138_60V6.1, Pp1s194_74V6.1, Pp1s23_58V6.1, Pp1s23_59V6.1, Pp1s252_14V6.1, Pp1s50_146V6.1	Smo150464|PACid_15414106, Smo270230|PACid_15418762, Smo37919|PACid_15415977, Smo91519|PACid_15416207, Smo94262|PACid_15422718	MA_10426546g0020, MA_14887g0010, MA_155365g0010, MA_18287g0010, MA_211897g0010, MA_26413g0010, MA_34139g0010, MA_65887g0010, MA_7224g0020, MA_91228g0010, MA_934610g0010	LOC_Os01g51990, LOC_Os01g52030, LOC_Os01g56040, LOC_Os02g10200, LOC_Os02g32840, LOC_Os03g57890, LOC_Os03g57900, LOC_Os03g57920, LOC_Os05g23470, LOC_Os06g41010, LOC_Os07g07350, LOC_Os07g07400, LOC_Os08g33880, LOC_Os08g39450, LOC_Os09g31200	At1g12440, At1g51200, At2g27580, At2g36320, At3g12630, At3g52800, At4g12040, At4g14225, At4g22820, At4g25380
OG0000256					kfl00434_0030_v1.1	Pp1s12_347V6.2, Pp1s137_148V6.2, Pp1s140_66V6.1, Pp1s16_2V6.1, Pp1s187_72V6.1, Pp1s196_87V6.1, Pp1s211_131V6.2, Pp1s24_60V6.2, Pp1s277_20V6.1, Pp1s3_119V6.1, Pp1s44_198V6.1, Pp1s49_196V6.1, Pp1s90_156V6.1	Smo104859|PACid_15415109, Smo11318|PACid_15401682, Smo163526|PACid_15408230, Smo168175|PACid_15419982, Smo170974|PACid_15409912, Smo75487|PACid_15412894, Smo84100|PACid_15414767	MA_100849g0020, MA_10189662g0010, MA_10427099g0010, MA_10428988g0010, MA_10436355g0010, MA_108477g0010, MA_121693g0010, MA_14836g0010, MA_15205g0010, MA_15842g0010, MA_15842g0020, MA_263909g0010, MA_27909g0020, MA_372199g0010, MA_437243g0010, MA_47869g0020, MA_63147g0010, MA_63733g0010, MA_646265g0010, MA_6830693g0010, MA_75329g0020, MA_78902g0010, MA_8264261g0010, MA_92309g0010	LOC_Os01g63420, LOC_Os02g52230, LOC_Os03g08850, LOC_Os03g15880, LOC_Os04g32460, LOC_Os05g05800, LOC_Os05g37690, LOC_Os11g31620	At1g12820, At2g39940, At3g26810, At3g62980, At4g03190, At4g24390, At5g49980
OG0000257		Cpa|evm.model.tig00021044.7	Popu|evm.model.contig_4403.15, Popu|evm.model.contig_481.14, Popu|evm.model.contig_522.14					MA_10023352g0010, MA_10145129g0010, MA_10174497g0010, MA_10266950g0010, MA_10433991g0020, MA_10434104g0010, MA_10434759g0010, MA_129478g0010, MA_130176g0010, MA_130185g0010, MA_15116g0010, MA_169947g0010, MA_201391g0010, MA_223841g0010, MA_24704g0010, MA_3044g0010, MA_462422g0010, MA_46635g0010, MA_4795437g0010, MA_5170g0020, MA_606478g0010, MA_711804g0010, MA_754688g0010, MA_7553g0010, MA_788323…	LOC_Os01g16120, LOC_Os02g45710, LOC_Os02g45780, LOC_Os04g49000, LOC_Os04g49160, LOC_Os07g23970, LOC_Os07g48680, LOC_Os08g06090, LOC_Os08g38460, LOC_Os09g30160	At1g24580, At1g63840, At1g67856, At2g04240, At3g43430, At3g61460, At4g00305, At5g20885, At5g41400
OG0000258		Cpa|evm.model.tig00000254.59	Popu|evm.model.contig_4446.9, Popu|evm.model.contig_4515.3	Cre06.g270350.t1.1, Cre06.g307150.t1.1	kfl00034_0040_v1.1, kfl00041_0240_v1.1, kfl00081_0270_v1.1, kfl00213_0140_v1.1, kfl00337_0020_v1.1	Pp1s106_57V6.1, Pp1s121_168V6.1, Pp1s16_320V6.1, Pp1s233_4V6.1, Pp1s23_21V6.1, Pp1s317_42V6.1, Pp1s9_318V6.6	Smo145994|PACid_15402926, Smo232533|PACid_15420441, Smo419538|PACid_15410472	MA_10432035g0010, MA_10432251g0010, MA_10432630g0020, MA_10436858g0010, MA_119385g0010, MA_124514g0010, MA_126087g0010, MA_129283g0010, MA_140148g0010, MA_158054g0010, MA_21789g0010, MA_3193g0010, MA_3399498g0010, MA_35466g0010, MA_5725043g0010, MA_8617832g0010, MA_9400165g0010, MA_9635863g0010	LOC_Os01g13550, LOC_Os02g03690, LOC_Os03g04770, LOC_Os03g22790, LOC_Os07g35880, LOC_Os07g35940, LOC_Os07g47120, LOC_Os09g39570, LOC_Os10g32810, LOC_Os10g41550	At2g32290, At2g45880, At3g23920, At4g00490, At4g15210, At4g17090, At5g18670, At5g45300, At5g55700
OG0000259						Pp1s106_209V6.1, Pp1s154_137V6.1, Pp1s1_76V6.1, Pp1s23_128V6.1, Pp1s242_75V6.1, Pp1s2_52V6.1, Pp1s326_28V6.3, Pp1s424_5V6.1	Smo110577|PACid_15408232, Smo2086|PACid_15406920, Smo404468|PACid_15410281, Smo418889|PACid_15409904, Smo75504|PACid_15413514, Smo80675|PACid_15406885, Smo98686|PACid_15415319	MA_10427759g0010, MA_10432010g0030, MA_10432038g0010, MA_245850g0010	LOC_Os01g46400, LOC_Os01g46410, LOC_Os01g68630, LOC_Os02g49650, LOC_Os02g49660, LOC_Os04g39130, LOC_Os05g12380, LOC_Os06g12800, LOC_Os06g12810, LOC_Os06g12820, LOC_Os06g12840, LOC_Os06g12850, LOC_Os06g12860, LOC_Os06g12870, LOC_Os06g16150, LOC_Os06g16160, LOC_Os06g16170, LOC_Os06g16200, LOC_Os06g16240, LOC_Os06g16250, LOC_Os06g33330, LOC_Os07g15230, LOC_Os07g15320, LOC_Os09g20850, LOC_Os11g37630	At1g01430, At1g70230, At3g02440, At3g28150, At4g01080, At4g11090, At4g23790, At4g25360, At5g15890, At5g15900, At5g51640
OG0000260	slr0801	Cpa|evm.model.tig00020806.13		Cre13.g603176.t1.1	kfl00109_0340_v1.1, kfl00119_0060_v1.1	Pp1s11_6V6.1, Pp1s139_131V6.1, Pp1s204_126V6.1, Pp1s22_291V6.1, Pp1s312_60V6.1, Pp1s37_90V6.1	Smo113792|PACid_15418683, Smo178716|PACid_15409325, Smo422043|PACid_15415723, Smo64527|PACid_15403312, Smo75206|PACid_15411226, Smo80431|PACid_15405270	MA_10426890g0020, MA_10426890g0030, MA_10427998g0010, MA_10427998g0020, MA_125592g0010, MA_215174g0010, MA_218308g0010, MA_219646g0010, MA_31349g0010, MA_46423g0010, MA_517616g0010, MA_58284g0010, MA_5857317g0010, MA_70477g0010	LOC_Os01g12490, LOC_Os01g16714, LOC_Os01g16750, LOC_Os01g25470, LOC_Os01g45760, LOC_Os01g53200, LOC_Os02g17230, LOC_Os03g06654, LOC_Os04g03980, LOC_Os05g45240, LOC_Os07g25540, LOC_Os11g10140, LOC_Os11g10170, LOC_Os12g08780, LOC_Os12g32750	At1g04180, At1g04610, At1g21430, At1g48910, At2g33230, At4g13260, At4g28720, At4g32540, At5g11320, At5g25620, At5g43890
OG0000261		Cpa|evm.model.tig00000361.71, Cpa|evm.model.tig00020828.4, Cpa|evm.model.tig00020961.80, Cpa|evm.model.tig00021617.5	Popu|evm.model.contig_2110.6, Popu|evm.model.contig_2286.27, Popu|evm.model.contig_3573.7	Cre01.g012500.t1.2	kfl00129_0090_v1.1	Pp1s126_63V6.3, Pp1s257_28V6.2, Pp1s30_355V6.1, Pp1s51_99V6.1	Smo271785|PACid_15403202	MA_10426038g0020, MA_10432013g0010, MA_10432636g0010, MA_10432636g0020, MA_10434486g0010, MA_10434854g0010, MA_10435202g0010, MA_110036g0010, MA_130421g0010, MA_4951051g0010, MA_502220g0010, MA_67297g0010, MA_7711g0010, MA_79178g0010, MA_8961g0010	LOC_Os01g10010, LOC_Os01g61170, LOC_Os03g53070, LOC_Os03g58410, LOC_Os05g11120, LOC_Os05g39670, LOC_Os07g41940, LOC_Os11g01610, LOC_Os12g01690	At1g04260, At1g08770, At1g17700, At1g55190, At1g55640, At2g38360, At2g40380, At3g13710, At3g13720, At3g56110, At4g00005, At4g29658, At5g01640, At5g05380, At5g07110, At5g56230
OG0000262			Popu|evm.model.contig_2055.4	Cre02.g101500.t1.2, Cre07.g352750.t1.2	kfl00400_0040_v1.1, kfl00422_0060_v1.1, kfl00553_0050_v1.1, kfl00730_0040_v1.1, kfl00808_0050_v1.1	Pp1s135_59V6.1, Pp1s146_108V6.1, Pp1s1_808V6.1, Pp1s423_14V6.1, Pp1s430_6V6.1, Pp1s493_8V6.1, Pp1s56_118V6.1, Pp1s76_98V6.3, Pp1s795_3V6.1	Smo165091|PACid_15410536, Smo165647|PACid_15415026, Smo422512|PACid_15419406, Smo426446|PACid_15407988, Smo53758|PACid_15417187, Smo76370|PACid_15415054, Smo91491|PACid_15415659	MA_10430376g0010, MA_10431126g0020, MA_10433792g0010, MA_10434226g0010, MA_10434909g0010, MA_10436372g0010, MA_15050g0010, MA_2049g0010, MA_2049g0020, MA_41445g0010, MA_78440g0010, MA_8797g0010, MA_9439677g0010	LOC_Os01g64890, LOC_Os01g68040, LOC_Os03g04480, LOC_Os03g53110, LOC_Os04g35160, LOC_Os04g42280, LOC_Os06g44150, LOC_Os10g39790	At1g16010, At1g80900, At2g03620, At3g19640, At3g58970, At4g28580, At5g09690, At5g09710, At5g09720, At5g64560
OG0000263		Cpa|evm.model.tig00001130.27, Cpa|evm.model.tig00020912.27	Popu|evm.model.contig_2040.6	Cre07.g330300.t1.2, Cre12.g560300.t1.2, Cre12.g560300.t2.1, Cre12.g560300.t3.1	kfl00054_0060_v1.1, kfl00222_0020_v1.1, kfl00591_0060_v1.1, kfl00820_0060_v1.1	Pp1s13_162V6.1, Pp1s13_178V6.1, Pp1s159_34V6.1, Pp1s28_378V6.1, Pp1s31_337V6.1, Pp1s6_131V6.1, Pp1s84_58V6.1	Smo101375|PACid_15402458, Smo172407|PACid_15411827, Smo4662|PACid_15417400, Smo68338|PACid_15413627	MA_10340614g0010, MA_10432683g0010, MA_125759g0010, MA_13606g0010, MA_141102g0010, MA_4551106g0010, MA_473g0010, MA_6278g0010, MA_6673211g0010, MA_68291g0010, MA_68291g0020, MA_79622g0010, MA_95333g0010	LOC_Os02g12850, LOC_Os06g37000, LOC_Os07g39560, LOC_Os08g23120, LOC_Os08g38410, LOC_Os10g33230, LOC_Os11g41890	At1g17640, At1g58470, At2g33410, At3g07810, At3g13224, At4g14300, At4g26650, At5g40490, At5g47620, At5g55550
OG0000264	sll0649, sll0789, sll1330, sll1555, slr0081, slr0947, slr1909, slr1983, slr6040			Cre05.g243000.t1.1, Cre13.g572450.t1.2	kfl00133_0040_v1.1	Pp1s10_278V6.1, Pp1s16_393V6.1, Pp1s2675_1V6.1, Pp1s31_291V6.1, Pp1s362_27V6.1, Pp1s42_161V6.1, Pp1s8349_1V6.1	Smo444702|PACid_15418883, Smo55595|PACid_15421464, Smo55684|PACid_15422229, Smo65512|PACid_15406250, Smo90720|PACid_15414896	MA_103288g0010, MA_103946g0010, MA_114951g0010, MA_12161g0010, MA_210494g0010, MA_601142g0010, MA_637011g0010, MA_83273g0010, MA_8982282g0010, MA_9051g0010, MA_92689g0020	LOC_Os01g67770, LOC_Os02g08500, LOC_Os02g55320, LOC_Os03g12350, LOC_Os05g32890, LOC_Os06g08440, LOC_Os06g43910, LOC_Os10g32600	At1g49190, At1g67710, At2g01760, At2g25180, At3g16857, At3g62670, At4g16110, At4g31920, At5g49240, At5g58080
OG0000265				Cre05.g245101.t1.1	kfl00001_0160_v1.1, kfl00001_0680_v1.1, kfl00011_0280_v1.1, kfl00019_0270_v1.1, kfl00019_0290_v1.1, kfl00019_0295_v1.1, kfl00023_0240_v1.1, kfl00023_0260_v1.1, kfl00024_0350_v1.1, kfl00024_0370_v1.1, kfl00031_g12_v1.1, kfl00035_0010_v1.1, kfl00035_0020_v1.1, kfl00044_0220_v1.1, kfl00044_0225_v1.1, kfl00045_0190_v1.1, kfl00045_0260_v1.1, kfl00047_0240_v1.1, kfl00047_0250_v1.1, kfl00062_0110_v1.1, …	Pp1s138_148V6.1, Pp1s272_29V6.1, Pp1s42_87V6.1	Smo74453|PACid_15409885	MA_10270563g0010, MA_10312267g0010, MA_10358734g0010, MA_10363881g0010, MA_10397672g0020, MA_10435389g0010, MA_10436820g0020, MA_137061g0010, MA_153194g0010, MA_157424g0010, MA_168614g0010, MA_171174g0020, MA_172058g0010, MA_1868g0010, MA_32469g0010, MA_41844g0010, MA_52367g0010	LOC_Os02g16000, LOC_Os06g31090, LOC_Os06g31100	At2g46260, At3g61600, At4g01160
OG0000266		Cpa|evm.model.tig00020564.27	Popu|evm.model.contig_458.16	Cre11.g467622.t1.1	kfl00095_0170_v1.1, kfl00330_0100_v1.1, kfl00429_0050_v1.1	Pp1s158_112V6.2, Pp1s17_366V6.1, Pp1s198_61V6.1, Pp1s228_14V6.1, Pp1s228_6V6.1, Pp1s309_8V6.1	Smo110508|PACid_15408039, Smo148322|PACid_15406916, Smo172677|PACid_15413526, Smo172992|PACid_15415852, Smo180766|PACid_15415621, Smo183426|PACid_15421844, Smo270369|PACid_15419595, Smo270951|PACid_15401820, Smo414970|PACid_15421181	MA_10426629g0010, MA_10428240g0010, MA_10432302g0010, MA_10433124g0010, MA_10436143g0010, MA_128880g0010, MA_129465g0010, MA_168292g0010, MA_174220g0010, MA_175913g0010, MA_40561g0010, MA_405774g0010, MA_42384g0010, MA_48532g0010, MA_5428265g0010, MA_879418g0010, MA_8872054g0010, MA_89044g0010, MA_9407888g0010, MA_953521g0010, MA_999418g0010	LOC_Os01g43090, LOC_Os04g26870, LOC_Os04g26890, LOC_Os04g26910, LOC_Os04g26920, LOC_Os04g27060, LOC_Os10g28320	At1g10810, At1g60680, At1g60690, At1g60710, At1g60730, At1g60750
OG0000267	sll0416, slr2076	Cpa|evm.model.tig00001107.20, Cpa|evm.model.tig00001269.7, Cpa|evm.model.tig00020943.69	Popu|evm.model.contig_3433.6, Popu|evm.model.contig_4417.1, Popu|evm.model.contig_552.1	Cre04.g231222.t1.1, Cre04.g231222.t2.1, Cre06.g309100.t1.2, Cre07.g339150.t1.1, Cre17.g741450.t1.2	kfl00076_0150_v1.1, kfl00113_0150_v1.1, kfl00292_0140_v1.1	Pp1s114_95V6.1, Pp1s149_289V6.1, Pp1s14_298V6.1, Pp1s15_485V6.2, Pp1s16_322V6.2, Pp1s170_46V6.1, Pp1s276_75V6.1, Pp1s378_9V6.2, Pp1s44_339V6.1, Pp1s52_245V6.1	Smo165043|PACid_15410433, Smo168153|PACid_15419933, Smo183479|PACid_15421964, Smo405358|PACid_15412394, Smo74977|PACid_15413862, Smo85251|PACid_15418470, Smo99807|PACid_15419511	MA_10436324g0010, MA_10436772g0010, MA_13240g0020, MA_5376463g0010, MA_542957g0010, MA_97627g0010	LOC_Os02g01280, LOC_Os03g04970, LOC_Os03g64210, LOC_Os05g46290, LOC_Os06g02380, LOC_Os09g38980, LOC_Os10g32550, LOC_Os12g17910	At1g26230, At1g55490, At2g28000, At2g33210, At3g13470, At3g13860, At3g23990, At5g18820, At5g56500
OG0000268		Cpa|evm.model.tig00000692.65, Cpa|evm.model.tig00001021.3, Cpa|evm.model.tig00021435.44, Cpa|evm.model.tig00021435.47	Popu|evm.model.contig_2024.16, Popu|evm.model.contig_4428.4, Popu|evm.model.contig_510.18	Cre03.g150300.t1.2, Cre03.g178150.t1.1, Cre03.g178350.t1.1, Cre06.g283550.t1.1	kfl00285_0040_v1.1, kfl00734_0010_v1.1, kfl01021_0060_v1.1	Pp1s183_64V6.1, Pp1s18_255V6.1, Pp1s32_338V6.2, Pp1s40_127V6.1, Pp1s58_258V6.1, Pp1s79_158V6.1	Smo107557|PACid_15421414, Smo141966|PACid_15413595, Smo159356|PACid_15417202, Smo181303|PACid_15415357, Smo270984|PACid_15401901, Smo413463|PACid_15414617, Smo81875|PACid_15411465, Smo83841|PACid_15417194	MA_10429336g0010, MA_15211g0010, MA_18112g0010, MA_437839g0010, MA_52449g0010, MA_52889g0010, MA_636426g0010, MA_66144g0010, MA_758443g0010	LOC_Os01g16240, LOC_Os01g17190, LOC_Os01g59530, LOC_Os03g20370, LOC_Os03g53200, LOC_Os05g41210, LOC_Os07g48780, LOC_Os10g25010, LOC_Os11g03980, LOC_Os11g37550, LOC_Os12g03816, LOC_Os12g41110	At1g66410, At2g27030, At2g41110, At3g22930, At3g43810, At3g51920, At3g56800, At4g14640, At5g21274, At5g37780
OG0000269	sll0020, slr0156, slr1641	Cpa|evm.model.tig00000655.28, Cpa|evm.model.tig00001416.4, Cpa|evm.model.tig00001416.8, Cpa|evm.model.tig00020563.86, Cpa|evm.model.tig00020996.22, Cpa|evm.model.tig00021365.4	Popu|evm.model.contig_3516.2, Popu|evm.model.contig_4435.8, Popu|evm.model.contig_487.1, Popu|evm.model.contig_531.20	Cre02.g090850.t1.1, Cre10.g465550.t1.1, Cre11.g467575.t1.1, Cre11.g467575.t2.1, Cre11.g467644.t1.1, Cre12.g533351.t1.1, Cre43.g760497.t1.1	kfl00027_0040_v1.1, kfl00101_0070_v1.1, kfl00120_0270_v1.1, kfl00387_0020_v1.1	Pp1s196_10V6.1, Pp1s23_102V6.1, Pp1s252_87V6.1, Pp1s27_248V6.1, Pp1s300_55V6.1, Pp1s3_208V6.1, Pp1s62_161V6.1, Pp1s81_51V6.1, Pp1s88_195V6.1	Smo147913|PACid_15408578, Smo170696|PACid_15407546, Smo174539|PACid_15418459, Smo231598|PACid_15417669, Smo411118|PACid_15406211, Smo418380|PACid_15406020, Smo439163|PACid_15421719	MA_10427039g0010, MA_105215g0010, MA_21130g0010, MA_31115g0010, MA_763g0010, MA_8117g0010, MA_8475g0020	LOC_Os02g08490, LOC_Os02g32520, LOC_Os03g31300, LOC_Os04g32560, LOC_Os05g44340, LOC_Os11g16590, LOC_Os12g12850	At1g74310, At2g25140, At3g48870, At5g15450, At5g50920, At5g51070
OG0000270								MA_10034488g0010, MA_10430480g0010, MA_10432213g0010, MA_10434137g0010, MA_10436535g0010, MA_10436535g0030, MA_137056g0020, MA_160117g0010, MA_190437g0010, MA_204276g0010, MA_2340g0050, MA_29344g0010, MA_32668g0010, MA_36188g0010, MA_400638g0010, MA_5007572g0010, MA_504598g0010, MA_5786376g0010, MA_58127g0010, MA_6711351g0010, MA_8052587g0010, MA_8433628g0010, MA_9171445g0010, MA_921251g0010, MA_…	LOC_Os04g01570, LOC_Os06g49760, LOC_Os08g24160, LOC_Os10g10560, LOC_Os10g10620, LOC_Os10g10630, LOC_Os10g10700, LOC_Os10g36500	At1g14890, At1g23205, At1g62760, At1g62770, At1g70720, At2g01610, At3g47380, At3g47670, At4g12390, At4g25250, At4g25260, At5g20740, At5g51520, At5g62350, At5g62360
OG0000271				Cre02.g089200.t1.2, Cre07.g352600.t1.1	kfl00217_0080_v1.1, kfl00415_0100_v1.1	Pp1s190_36V6.1, Pp1s456_7V6.1, Pp1s469_7V6.1, Pp1s4_33V6.1, Pp1s9_150V6.1	Smo104841|PACid_15415085, Smo407168|PACid_15416698, Smo426107|PACid_15405656, Smo71422|PACid_15423282, Smo79965|PACid_15405973	MA_10076925g0010, MA_10429168g0010, MA_106068g0010, MA_149700g0010, MA_21699g0020, MA_22288g0010, MA_24152g0010, MA_26178g0010, MA_279935g0010, MA_37876g0010, MA_37876g0020, MA_41729g0010, MA_54295g0010, MA_610007g0010, MA_7658g0020, MA_790260g0010, MA_839575g0010, MA_8917906g0010, MA_95753g0010	LOC_Os01g59620, LOC_Os01g70220, LOC_Os03g20430, LOC_Os04g45990, LOC_Os05g41172, LOC_Os07g25450, LOC_Os08g30910, LOC_Os08g45130, LOC_Os09g19830, LOC_Os11g03700, LOC_Os11g38900	At1g17770, At1g73100, At2g22740, At2g24740, At2g33290, At2g35160, At4g13460, At5g04940, At5g13960, At5g47150, At5g47160
OG0000272		Cpa|evm.model.tig00021719.25			kfl00008_0310_v1.1, kfl00992_0030_v1.1	Pp1s110_30V6.1, Pp1s141_87V6.1, Pp1s159_10V6.1, Pp1s15_333V6.1, Pp1s386_26V6.1, Pp1s9_106V6.1	Smo107780|PACid_15423013, Smo116000|PACid_15421777, Smo15619|PACid_15415751, Smo68277|PACid_15412915, Smo80915|PACid_15409110	MA_10431937g0010, MA_111367g0010, MA_122748g0010, MA_209376g0010, MA_2154g0010, MA_216294g0010, MA_48594g0010, MA_67538g0010, MA_68307g0010, MA_8077974g0010	LOC_Os01g61350, LOC_Os02g01200, LOC_Os02g51370, LOC_Os03g07470, LOC_Os03g24030, LOC_Os03g44650, LOC_Os04g33680, LOC_Os04g54860, LOC_Os05g28530, LOC_Os05g39450, LOC_Os07g06600, LOC_Os07g46570, LOC_Os10g20310	At1g32760, At1g64500, At2g41330, At3g11773, At3g28850, At3g57070, At4g10630, At5g01420, At5g03870, At5g06470, At5g13810, At5g39865, At5g58530
OG0000273	sll1920, slr1950	Cpa|evm.model.tig00001628.3, Cpa|evm.model.tig00021348.60	Popu|evm.model.contig_2242.1, Popu|evm.model.contig_4580.1	Cre09.g406400.t1.1, Cre10.g422201.t1.1, Cre10.g424775.t1.1, Cre10.g424775.t2.1, Cre16.g682369.t1.1	kfl00006_0120_v1.1, kfl00186_0040_v1.1, kfl00342_0110_v1.1, kfl00630_0010_v1.1	Pp1s121_53V6.1, Pp1s184_124V6.1, Pp1s197_85V6.1, Pp1s19_275V6.1, Pp1s83_69V6.1, Pp1s94_96V6.1	Smo122320|PACid_15419732, Smo129166|PACid_15416398, Smo231359|PACid_15416074, Smo233397|PACid_15421876, Smo431418|PACid_15422829, Smo60775|PACid_15415709, Smo84115|PACid_15414789, Smo92276|PACid_15416970	MA_10332648g0020, MA_10428640g0010, MA_10436553g0010, MA_10436606g0010, MA_21335g0010, MA_253979g0010, MA_310821g0010, MA_35653g0010, MA_408741g0010, MA_430061g0010, MA_576621g0010, MA_635554g0010, MA_70217g0010, MA_72003g0010, MA_84518g0010, MA_909878g0010, MA_9340245g0010, MA_98746g0010	LOC_Os02g07630, LOC_Os02g10290, LOC_Os03g08070, LOC_Os04g46940, LOC_Os06g45500, LOC_Os08g37950	At1g63440, At5g21930, At5g44790
OG0000274		Cpa|evm.model.tig00020903.40	Popu|evm.model.contig_3397.10	Cre17.g722150.t1.2	kfl00132_0240_v1.1, kfl00169_0130_v1.1	Pp1s245_24V6.1, Pp1s28_28V6.1, Pp1s30_335V6.1, Pp1s34_294V6.1, Pp1s7_269V6.1, Pp1s8_88V6.1	Smo437285|PACid_15416791, Smo443640|PACid_15415316, Smo75021|PACid_15409660, Smo79947|PACid_15405940, Smo91671|PACid_15417099	MA_10429708g0010, MA_105806g0010, MA_10605g0020, MA_309409g0010, MA_415118g0020, MA_46113g0010, MA_56709g0010, MA_759169g0010, MA_76149g0010, MA_91011g0010	LOC_Os02g11070, LOC_Os03g06705, LOC_Os03g08360, LOC_Os03g12030, LOC_Os03g14170, LOC_Os05g49290, LOC_Os05g49900, LOC_Os06g39750, LOC_Os10g07010, LOC_Os11g37900	At1g01120, At1g04220, At1g19440, At1g25450, At1g68530, At1g71160, At2g16280, At2g26250, At2g26640, At3g52160, At5g43760
OG0000275		Cpa|evm.model.tig00000475.13, Cpa|evm.model.tig00021013.26, Cpa|evm.model.tig00021013.34	Popu|evm.model.contig_643.2	Cre01.g000150.t1.2, Cre07.g351950.t1.1, Cre07.g355100.t1.2, Cre07.g355150.t1.1, Cre13.g573950.t1.1	kfl00040_0120_v1.1, kfl00274_0050_v1.1, kfl00394_0040_v1.1	Pp1s144_44V6.2, Pp1s14_371V6.1, Pp1s157_40V6.1, Pp1s19_181V6.1	Smo230231|PACid_15412309, Smo231997|PACid_15420685, Smo91749|PACid_15417789, Smo92505|PACid_15419132	MA_10351682g0010, MA_140715g0010, MA_189319g0010, MA_199003g0010, MA_31095g0010, MA_6126514g0010, MA_7380553g0010, MA_842474g0010, MA_9267623g0010	LOC_Os03g46454, LOC_Os03g46470, LOC_Os04g52310, LOC_Os05g07210, LOC_Os05g10940, LOC_Os05g39540, LOC_Os05g39560, LOC_Os06g37010, LOC_Os07g12890, LOC_Os08g10630	At1g05300, At1g10970, At1g31260, At1g60960, At2g04032, At2g30080, At2g32270, At3g12750, At4g19680, At4g19690, At4g33020, At5g45105, At5g62160
OG0000276		Cpa|evm.model.tig00020780.71, Cpa|evm.model.tig00021123.25	Popu|evm.model.contig_2062.24	Cre06.g275900.t1.2, Cre13.g562300.t1.1, Cre13.g567450.t1.2	kfl00023_0460_v1.1, kfl00023_0480_v1.1	Pp1s234_68V6.1, Pp1s25_2V6.1, Pp1s27_179V6.1, Pp1s33_295V6.1, Pp1s3_400V6.1, Pp1s518_9V6.1, Pp1s53_134V6.1, Pp1s5_1V6.1, Pp1s72_277V6.1	Smo27494|PACid_15404998, Smo423943|PACid_15403072, Smo438299|PACid_15419751, Smo440806|PACid_15407825	MA_102457g0010, MA_102574g0010, MA_10428517g0010, MA_10428525g0020, MA_10433539g0010, MA_10436125g0010, MA_10436125g0020, MA_11137g0010, MA_12062g0020, MA_14003g0010, MA_173054g0010, MA_196776g0010, MA_210262g0010, MA_30515g0010, MA_30515g0020, MA_32330g0010, MA_3397466g0010, MA_4008g0010, MA_500183g0010, MA_5243726g0010, MA_5293931g0010, MA_55028g0020, MA_5951905g0010, MA_6021364g0010, MA_6298g0…	LOC_Os04g18090, LOC_Os06g04020, LOC_Os07g08710	At1g06760, At2g18050, At2g30620
OG0000277		Cpa|evm.model.tig00000663.60			kfl00173_0170_v1.1	Pp1s129_53V6.1, Pp1s16_132V6.1, Pp1s17_316V6.1, Pp1s28_363V6.1, Pp1s448_20V6.2, Pp1s62_82V6.1, Pp1s63_206V6.1, Pp1s70_58V6.2, Pp1s73_156V6.1, Pp1s75_170V6.1, Pp1s92_48V6.1	Smo420787|PACid_15415347, Smo45528|PACid_15414313, Smo85805|PACid_15422837, Smo96555|PACid_15408516	MA_10425886g0010, MA_10427786g0010, MA_10431184g0010, MA_10431458g0010, MA_10431458g0020, MA_10434793g0010, MA_10436676g0010, MA_119029g0010, MA_181747g0010, MA_21465g0020, MA_27078g0010, MA_4589829g0010, MA_471558g0010, MA_4965g0010, MA_77103g0010, MA_8919152g0010, MA_950348g0010	LOC_Os01g68260, LOC_Os01g69050, LOC_Os01g73970, LOC_Os02g19510, LOC_Os05g01760, LOC_Os06g51180, LOC_Os06g51190, LOC_Os06g51200, LOC_Os06g51520, LOC_Os07g23190, LOC_Os07g37760	At1g08040, At1g11170, At1g13000, At1g24570, At1g61240, At1g67850, At2g28310, At3g26440, At3g27470, At4g12840, At4g18530
OG0000278		Cpa|evm.model.tig00000691.32	Popu|evm.model.contig_2154.13	Cre12.g556400.t1.1	kfl00123_0030_v1.1, kfl00150_0190_v1.1, kfl00591_0040_v1.1	Pp1s158_8V6.1, Pp1s159_32V6.2, Pp1s315_9V6.3, Pp1s370_63V6.1, Pp1s37_218V6.1, Pp1s409_32V6.1, Pp1s51_318V6.1	Smo58662|PACid_15408692, Smo69579|PACid_15418114, Smo69582|PACid_15418135, Smo77573|PACid_15419454	MA_10163039g0010, MA_10342g0020, MA_10427207g0010, MA_11029g0010, MA_161407g0010, MA_164507g0010, MA_169818g0010, MA_182741g0020, MA_19523g0010, MA_202714g0020, MA_33970g0010, MA_3697435g0010, MA_405171g0010, MA_7228378g0010, MA_8756989g0010, MA_9354651g0010, MA_9929143g0010	LOC_Os01g08790, LOC_Os02g07450, LOC_Os03g14669, LOC_Os04g58680, LOC_Os06g45640, LOC_Os08g10560, LOC_Os08g38780, LOC_Os09g30310	At1g08970, At1g54830, At1g56170, At3g48590, At5g27910, At5g38140, At5g43250, At5g50470, At5g50480, At5g50490, At5g63470
OG0000279	sll1933, slr0093	Cpa|evm.model.tig00000551.3, Cpa|evm.model.tig00021108.35	Popu|evm.model.contig_3396.9, Popu|evm.model.contig_446.4	Cre01.g019950.t1.2, Cre10.g420100.t1.2, Cre12.g511050.t1.2	kfl00701_0050_v1.1	Pp1s128_141V6.1, Pp1s193_84V6.1, Pp1s199_35V6.1, Pp1s507_5V6.1, Pp1s83_34V6.1, Pp1s9_173V6.1	Smo142303|PACid_15411788, Smo227606|PACid_15406174, Smo230025|PACid_15410793	MA_10169332g0010, MA_10302414g0020, MA_10432045g0010, MA_11777g0010, MA_136490g0010, MA_154390g0010, MA_32845g0010, MA_471976g0010, MA_9107g0010	LOC_Os01g13760, LOC_Os01g65480, LOC_Os02g03600, LOC_Os02g20394, LOC_Os05g03630, LOC_Os05g48810, LOC_Os08g06460, LOC_Os08g28700	At1g10350, At1g11040, At1g44160, At1g59725, At2g20550, At2g20560, At3g08910, At3g47940, At4g28480, At5g01390, At5g25530
OG0000280		Cpa|evm.model.tig00000403.102, Cpa|evm.model.tig00000663.67, Cpa|evm.model.tig00000711.8, Cpa|evm.model.tig00000734.7, Cpa|evm.model.tig00020918.7	Popu|evm.model.contig_2104.16	Cre06.g265150.t1.1, Cre14.g629300.t1.1	kfl00030_0470_v1.1, kfl00042_0090_v1.1, kfl00068_0060_v1.1, kfl00390_0020_v1.1	Pp1s136_13V6.1, Pp1s154_12V6.1, Pp1s180_64V6.1, Pp1s235_73V6.1, Pp1s31_245V6.1, Pp1s37_238V6.1, Pp1s42_21V6.1	Smo1903|PACid_15410832, Smo2133|PACid_15407534, Smo2719|PACid_15412212, Smo420048|PACid_15409825, Smo91996|PACid_15419415	MA_101827g0010, MA_102547g0010, MA_10429414g0020, MA_10431488g0010, MA_10431547g0010, MA_127745g0010, MA_223125g0010, MA_53569g0010, MA_59999g0010, MA_717g0010, MA_834843g0010, MA_838225g0010	LOC_Os02g14730, LOC_Os02g46650, LOC_Os02g55180, LOC_Os05g43480, LOC_Os06g08530, LOC_Os06g44380, LOC_Os08g37350, LOC_Os09g28940	At1g17110, At2g24640, At3g14400, At4g17895, At4g24560, At4g31670, At5g46740, At5g57990, At5g65450
OG0000281				Cre12.g549300.t1.2, Cre17.g711250.t1.2	kfl00064_0100_v1.1, kfl00068_0230_v1.1, kfl00068_0250_v1.1, kfl00089_0120_v1.1	Pp1s101_226V6.1, Pp1s156_153V6.1, Pp1s184_96V6.1, Pp1s44_31V6.1	Smo165030|PACid_15410400, Smo165035|PACid_15410405, Smo266713|PACid_15410599, Smo7799|PACid_15404572, Smo87985|PACid_15407303	MA_10426941g0010, MA_10437001g0020, MA_10437001g0030, MA_112061g0010, MA_1600002g0010, MA_175978g0010, MA_18297g0010, MA_205717g0020, MA_46360g0010, MA_467865g0010, MA_7746656g0020, MA_8493350g0010, MA_8571664g0010	LOC_Os01g13120, LOC_Os01g13130, LOC_Os01g74450, LOC_Os02g44080, LOC_Os03g05290, LOC_Os04g44570, LOC_Os04g46490, LOC_Os05g14240, LOC_Os06g22960, LOC_Os10g35050	At1g17810, At1g73190, At2g25810, At2g36830, At3g16240, At3g26520, At3g47440, At4g01470, At4g17340, At5g47450
OG0000282		Cpa|evm.model.tig00021181.17		Cre02.g141950.t1.1, Cre02.g147800.t1.2, Cre10.g444250.t1.1, Cre12.g527050.t1.2, Cre17.g703200.t1.2, Cre17.g718100.t1.2, Cre17.g718100.t2.1	kfl00133_0015_v1.1, kfl00344_0110_v1.1	Pp1s169_81V6.1, Pp1s24_143V6.1, Pp1s307_16V6.1, Pp1s47_303V6.1, Pp1s88_63V6.1, Pp1s99_179V6.1	Smo114753|PACid_15421377, Smo11806|PACid_15405461, Smo22919|PACid_15416406, Smo77842|PACid_15421575, Smo92905|PACid_15422013, Smo93038|PACid_15418263	MA_10425771g0010, MA_14389g0010, MA_177103g0010, MA_45415g0020, MA_8847125g0010, MA_960698g0010	LOC_Os01g50616, LOC_Os02g04020, LOC_Os02g04030, LOC_Os02g24430, LOC_Os02g48990, LOC_Os05g46720, LOC_Os07g27310, LOC_Os08g25310, LOC_Os08g38850, LOC_Os09g30330, LOC_Os10g03400	At1g19650, At1g55690, At1g75370, At2g16380, At2g18180, At2g21520, At2g21540, At3g24840, At4g34580, At4g36490, At4g39170, At4g39180, At5g47510, At5g56160
OG0000283		Cpa|evm.model.tig00021179.70	Popu|evm.model.contig_2271.2, Popu|evm.model.contig_4494.3	Cre08.g375400.t1.1	kfl00113_0180_v1.1, kfl00118_0070_v1.1	Pp1s154_83V6.1, Pp1s235_27V6.1, Pp1s33_355V6.1, Pp1s33_357V6.1, Pp1s77_59V6.1	Smo135843|PACid_15417235, Smo159366|PACid_15417225, Smo39529|PACid_15418759, Smo415291|PACid_15418930, Smo417475|PACid_15403765, Smo90744|PACid_15414935	MA_10428446g0010, MA_10428500g0010, MA_114226g0010, MA_121880g0020, MA_303404g0010, MA_3582g0010, MA_41523g0010, MA_486460g0010, MA_576266g0010, MA_8334369g0010, MA_9556g0010	LOC_Os01g19694, LOC_Os02g08544, LOC_Os03g03164, LOC_Os03g47016, LOC_Os03g47022, LOC_Os03g47036, LOC_Os03g47042, LOC_Os03g51690, LOC_Os03g51710, LOC_Os03g56110, LOC_Os03g56140, LOC_Os05g03884, LOC_Os06g43860, LOC_Os07g03770, LOC_Os08g19650	At1g23380, At1g62360, At1g62990, At1g70510, At4g08150, At4g32040, At5g11060, At5g25220
OG0000284			Popu|evm.model.contig_2262.1		kfl00019_0540_v1.1, kfl00111_0030_v1.1, kfl01697_0010_v1.1	Pp1s13_445V6.1, Pp1s258_69V6.1, Pp1s37_249V6.1, Pp1s42_160V6.1, Pp1s76_20V6.1, Pp1s91_35V6.1	Smo105221|PACid_15413394, Smo14944|PACid_15415193, Smo165578|PACid_15414361, Smo173700|PACid_15417007, Smo439677|PACid_15403281, Smo80238|PACid_15403726, Smo92918|PACid_15422033, Smo99369|PACid_15415885	MA_101877g0010, MA_10426635g0010, MA_10426635g0020, MA_10428302g0010, MA_10428302g0020, MA_10990g0010, MA_158586g0010, MA_158806g0010, MA_3378961g0010, MA_470542g0010, MA_60111g0010, MA_62314g0010, MA_7702134g0010, MA_93825g0010, MA_9571426g0010	LOC_Os01g02190, LOC_Os01g10600, LOC_Os02g13870, LOC_Os02g51110, LOC_Os05g11560, LOC_Os06g12310, LOC_Os06g35930, LOC_Os08g05580, LOC_Os08g05590, LOC_Os08g05600, LOC_Os10g36924, LOC_Os12g10280	At1g31885, At1g80760, At2g29870, At2g34390, At3g06100, At4g10380, At4g18910, At4g19030, At5g37810, At5g37820
OG0000285	sll1864	Cpa|evm.model.tig00000057.10, Cpa|evm.model.tig00001126.4, Cpa|evm.model.tig00021357.33	Popu|evm.model.contig_2068.23, Popu|evm.model.contig_498.10, Popu|evm.model.contig_543.4, Popu|evm.model.contig_648.2	Cre01.g038700.t1.2, Cre09.g402051.t1.1, Cre09.g404100.t1.2, Cre13.g574000.t1.1, Cre17.g729450.t1.2	kfl00336_0100_v1.1, kfl00338_0090_v1.1, kfl00482_0090_v1.1	Pp1s137_191V6.1, Pp1s155_101V6.1, Pp1s213_17V6.1, Pp1s22_299V6.1, Pp1s331_40V6.1, Pp1s348_27V6.1	Smo100906|PACid_15403893, Smo420553|PACid_15413754, Smo442632|PACid_15412332, Smo443196|PACid_15411592, Smo80232|PACid_15403722	MA_103336g0010, MA_10427698g0010, MA_10427698g0020, MA_10431193g0010, MA_111390g0010, MA_1128g0010, MA_200169g0010, MA_26195g0020, MA_27704g0010, MA_282368g0010, MA_29890g0010, MA_299450g0010, MA_375637g0010, MA_385382g0010, MA_47552g0020, MA_781671g0010, MA_785982g0010, MA_8558653g0010, MA_899382g0010	LOC_Os01g65500, LOC_Os02g35190, LOC_Os03g48940, LOC_Os04g55210, LOC_Os08g20570, LOC_Os12g25200	At3g27170, At5g26240, At5g33280, At5g40890, At5g49890
OG0000286		Cpa|evm.model.tig00000342.33	Popu|evm.model.contig_3552.3	Cre17.g731350.t1.1	kfl00173_0190_v1.1, kfl00395_0150_v1.1	Pp1s68_8V6.1, Pp1s88_35V6.1, Pp1s89_24V6.1	Smo107407|PACid_15420655, Smo111807|PACid_15413448, Smo138880|PACid_15403698, Smo143767|PACid_15417849, Smo173170|PACid_15412598, Smo270248|PACid_15418791, Smo404603|PACid_15411648, Smo419963|PACid_15413596, Smo78232|PACid_15419989, Smo78745|PACid_15401501, Smo83967|PACid_15418011	MA_10427336g0010, MA_10430538g0010, MA_10432195g0020, MA_10432338g0010, MA_10432932g0010, MA_170868g0010, MA_264654g0010, MA_451346g0010, MA_495461g0010, MA_6070012g0010, MA_66151g0010, MA_75347g0010, MA_7619377g0010, MA_7958164g0010, MA_888642g0010	LOC_Os01g70430, LOC_Os02g39490, LOC_Os02g42790, LOC_Os02g42810, LOC_Os04g41875, LOC_Os04g44920, LOC_Os04g44924, LOC_Os04g44950, LOC_Os04g44980, LOC_Os04g45000, LOC_Os07g48640	At1g01800, At2g24190, At3g59710, At3g61220, At5g51030, At5g61830
OG0000287		Cpa|evm.model.tig00000940.4, Cpa|evm.model.tig00001094.8	Popu|evm.model.contig_3468.6, Popu|evm.model.contig_528.2	Cre01.g030200.t1.2	kfl00041_0150_v1.1, kfl00291_0090_v1.1	Pp1s65_7V6.1, Pp1s69_225V6.1, Pp1s69_227V6.1, Pp1s7_59V6.1	Smo153020|PACid_15419613, Smo183192|PACid_15419809	MA_10431056g0010, MA_12081g0010, MA_170031g0010, MA_18503g0010, MA_18621g0010, MA_2329g0010, MA_360437g0010, MA_65837g0010, MA_690934g0010, MA_7630932g0010, MA_7851434g0010, MA_8160567g0010, MA_8698569g0010, MA_958274g0010, MA_9718986g0010	LOC_Os02g13100, LOC_Os02g27220, LOC_Os04g25570, LOC_Os05g29030, LOC_Os07g37890, LOC_Os08g39100, LOC_Os11g01790, LOC_Os11g22404, LOC_Os12g01770	At1g03590, At1g16220, At1g79630, At3g02750, At3g05640, At3g16800, At4g03415, At4g32950, At5g01700, At5g26010, At5g27930, At5g36250
OG0000288					kfl00488_0060_v1.1	Pp1s101_254V6.2, Pp1s14_287V6.1, Pp1s152_167V6.1, Pp1s263_32V6.1, Pp1s313_21V6.1, Pp1s34_154V6.1, Pp1s34_219V6.1, Pp1s65_64V6.1	Smo232457|PACid_15419728, Smo233250|PACid_15421031, Smo267164|PACid_15408958, Smo427432|PACid_15411081, Smo56301|PACid_15422723, Smo65231|PACid_15403901, Smo66328|PACid_15407589, Smo81097|PACid_15405274, Smo97574|PACid_15411585	MA_10426473g0010, MA_10428560g0010, MA_10431213g0010, MA_11862g0010, MA_4402g0010, MA_8326265g0010, MA_8772058g0010, MA_90472g0010, MA_95800g0010	LOC_Os01g65590, LOC_Os02g06840, LOC_Os02g35870, LOC_Os03g38050, LOC_Os05g11060, LOC_Os05g35266, LOC_Os06g06280, LOC_Os06g46570, LOC_Os08g02370, LOC_Os08g29710, LOC_Os09g27950	At1g05170, At1g11730, At1g22015, At1g32930, At1g33430, At1g53290, At1g77810, At2g26100, At2g32430, At3g14960, At4g26940, At5g53340
OG0000289		Cpa|evm.model.tig00000169.3	Popu|evm.model.contig_3488.5	Cre14.g614050.t1.1	kfl00072_0120_v1.1	Pp1s11_103V6.1, Pp1s11_105V6.1, Pp1s135_53V6.1, Pp1s135_55V6.1, Pp1s153_95V6.1, Pp1s153_98V6.1	Smo103447|PACid_15409030, Smo21497|PACid_15409874, Smo232167|PACid_15417440, Smo414176|PACid_15415205, Smo422818|PACid_15421604, Smo422823|PACid_15421623, Smo422857|PACid_15421713, Smo423605|PACid_15422965, Smo445574|PACid_15420422	MA_10426277g0010, MA_10426277g0020, MA_10428700g0010, MA_10428700g0020, MA_18705g0010, MA_46476g0010, MA_50450g0010, MA_514433g0010, MA_56412g0010, MA_6141g0010, MA_87170g0010	LOC_Os01g49200, LOC_Os02g03400, LOC_Os02g48830, LOC_Os03g13460, LOC_Os05g33890, LOC_Os05g47970, LOC_Os06g20370, LOC_Os06g40840, LOC_Os07g06720, LOC_Os08g41890, LOC_Os09g27700	At1g14690, At1g27920, At2g01910, At2g38720, At3g60840, At4g26760, At5g51600, At5g55230, At5g62250
OG0000290							Smo85468|PACid_15420034		LOC_Os01g26210, LOC_Os01g26300, LOC_Os02g42110, LOC_Os03g62430, LOC_Os04g03830, LOC_Os04g21820, LOC_Os04g24290, LOC_Os07g14490, LOC_Os10g02284, LOC_Os10g02720, LOC_Os10g07548, LOC_Os10g07556, LOC_Os10g09620, LOC_Os10g09700, LOC_Os10g17910, LOC_Os11g46860	At1g16090, At1g16110, At1g16120, At1g16130, At1g16150, At1g16160, At1g16260, At1g17910, At1g19390, At1g69730, At1g79670, At1g79680, At4g31100, At4g31110
OG0000291		Cpa|evm.model.tig00000144.89, Cpa|evm.model.tig00020816.26, Cpa|evm.model.tig00021318.28	Popu|evm.model.contig_2019.20			Pp1s191_12V6.1, Pp1s275_103V6.2, Pp1s33_273V6.1	Smo169243|PACid_15423506, Smo403270|PACid_15405751	MA_10147605g0010, MA_10426450g0010, MA_10427331g0010, MA_10430973g0010, MA_130250g0010, MA_140058g0010, MA_15689g0010, MA_15732g0010, MA_203140g0010, MA_24589g0010, MA_387817g0010, MA_39093g0010, MA_45527g0010, MA_53083g0010, MA_68835g0010, MA_76350g0010, MA_8599676g0010, MA_94650g0010	LOC_Os01g72230, LOC_Os02g10480, LOC_Os02g22130, LOC_Os02g49070, LOC_Os05g31720, LOC_Os06g40704, LOC_Os07g01770, LOC_Os07g01780, LOC_Os07g27850, LOC_Os07g31720, LOC_Os07g31830, LOC_Os09g07800	At1g23140, At1g48590, At1g66360, At1g70790, At1g70800, At1g70810, At1g73580, At2g01540, At3g07940, At3g17980, At4g05330, At4g21160, At5g37740, At5g47710
OG0000292		Cpa|evm.model.tig00020807.17	Popu|evm.model.contig_2015.21		kfl00405_0090_v1.1	Pp1s269_47V6.1, Pp1s38_345V6.2	Smo75268|PACid_15411344	MA_10429664g0010, MA_10429664g0020, MA_10435739g0010, MA_10435923g0010, MA_10437011g0010, MA_1045143g0010, MA_1050180g0010, MA_175970g0010, MA_185156g0010, MA_226895g0010, MA_360807g0010, MA_541600g0010, MA_951514g0010, MA_9608589g0010, MA_9938773g0010	LOC_Os01g66720, LOC_Os04g41960, LOC_Os06g40070, LOC_Os11g14910, LOC_Os12g12470, LOC_Os12g12514, LOC_Os12g12560, LOC_Os12g12580, LOC_Os12g12590	At1g26320, At1g65560, At3g03080, At3g59845, At5g16960, At5g16970, At5g16980, At5g16990, At5g17000, At5g37940, At5g37980, At5g38000
OG0000293						Pp1s138_72V6.1, Pp1s40_56V6.1		MA_10094856g0010, MA_10137700g0010, MA_10227568g0010, MA_10435715g0010, MA_302921g0010, MA_353527g0010, MA_458713g0010, MA_501378g0010, MA_5905352g0010, MA_704612g0010, MA_8408197g0010, MA_9198151g0010	LOC_Os01g23530, LOC_Os02g26014, LOC_Os08g04500, LOC_Os08g07080, LOC_Os08g07100, LOC_Os08g07120	At1g31950, At1g33750, At1g48800, At1g48820, At1g66020, At1g70080, At2g23230, At3g14490, At3g14520, At3g14540, At3g29110, At3g29190, At3g29410, At3g32030, At4g13280, At4g13300, At4g15870, At4g20200, At4g20210, At4g20230, At5g23960, At5g44630, At5g48110
OG0000294				Cre14.g615550.t1.1, Cre17.g735600.t1.2	kfl00021_0340_v1.1, kfl00028_0170_v1.1, kfl00071_0340_v1.1, kfl00175_0080_v1.1, kfl00178_0070_v1.1, kfl00366_0040_v1.1	Pp1s1_670V6.1, Pp1s1_684V6.1, Pp1s1_685V6.1, Pp1s22_23V6.1, Pp1s28_31V6.1, Pp1s39_411V6.1, Pp1s541_1V6.1, Pp1s541_7V6.1	Smo12593|PACid_15406321, Smo12596|PACid_15406327, Smo12604|PACid_15406842, Smo12605|PACid_15406843, Smo186412|PACid_15408288, Smo407856|PACid_15421952, Smo407867|PACid_15421965, Smo64246|PACid_15423348, Smo84808|PACid_15420021, Smo84865|PACid_15420165, Smo85398|PACid_15419338, Smo85976|PACid_15401526, Smo86099|PACid_15419958, Smo95625|PACid_15406306, Smo96010|PACid_15404534	MA_10321205g0010, MA_10432757g0010, MA_11473g0010, MA_19704g0010, MA_19704g0020, MA_208494g0010, MA_288198g0010, MA_356489g0010, MA_369117g0010, MA_428315g0010, MA_520447g0010, MA_6707320g0010, MA_8169756g0010, MA_830914g0010, MA_851g0010	LOC_Os02g52830, LOC_Os04g56240, LOC_Os05g06140, LOC_Os06g10850	At1g45201, At1g56630, At3g14360, At5g42930, At5g67050
OG0000295							Smo114641|PACid_15420687, Smo27379|PACid_15404180, Smo91600|PACid_15416944	MA_104192g0010, MA_10604g0010, MA_169317g0010, MA_28286g0010	LOC_Os10g17950	At1g61440, At3g45860, At4g00970, At4g05200, At4g11460, At4g11470, At4g11480, At4g11490, At4g11530, At4g21230, At4g21400, At4g21410, At4g23130, At4g23140, At4g23150, At4g23160, At4g23170, At4g23180, At4g23190, At4g23200, At4g23220, At4g23230, At4g23260, At4g23270, At4g23280, At4g23310, At4g38830
OG0000296	slr1251	Cpa|evm.model.tig00000217.29, Cpa|evm.model.tig00000217.30, Cpa|evm.model.tig00000388.50, Cpa|evm.model.tig00000402.47, Cpa|evm.model.tig00001636.9, Cpa|evm.model.tig00020904.15, Cpa|evm.model.tig00020904.49	Popu|evm.model.contig_3395.3, Popu|evm.model.contig_3403.3, Popu|evm.model.contig_3418.3, Popu|evm.model.contig_524.3, Popu|evm.model.contig_699.9	Cre01.g002300.t1.2, Cre06.g284900.t1.2, Cre06.g284900.t2.1, Cre12.g495951.t1.1, Cre12.g495951.t2.1, Cre12.g544114.t1.1, Cre12.g544150.t1.2, Cre13.g588100.t1.2	kfl00016_0060_v1.1, kfl00071_0230_v1.1, kfl00085_0400_v1.1, kfl00086_0260_v1.1, kfl00133_0120_v1.1	Pp1s114_203V6.1, Pp1s133_102V6.1, Pp1s196_68V6.1, Pp1s249_62V6.1, Pp1s323_28V6.1, Pp1s71_165V6.1, Pp1s82_98V6.2	Smo111263|PACid_15408881, Smo165790|PACid_15415901, Smo229229|PACid_15409029, Smo74823|PACid_15412885	MA_913013g0020	LOC_Os01g18210, LOC_Os02g02890, LOC_Os05g01270, LOC_Os06g49480, LOC_Os09g39780	At2g16600, At2g21130, At2g29960, At3g55920, At3g56070, At3g62030, At4g34870, At4g38740, At5g13120, At5g58710
OG0000297		Cpa|evm.model.tig00000042.246, Cpa|evm.model.tig00000113.130, Cpa|evm.model.tig00000131.6, Cpa|evm.model.tig00000145.1, Cpa|evm.model.tig00000178.12, Cpa|evm.model.tig00000178.13, Cpa|evm.model.tig00000189.29, Cpa|evm.model.tig00000769.21, Cpa|evm.model.tig00000849.30, Cpa|evm.model.tig00000970.6, Cpa|evm.model.tig00001231.2, Cpa|evm.model.tig00020553.295, Cpa|evm.model.tig00020610.56, Cpa|evm.mo…		Cre02.g074150.t1.1, Cre02.g085100.t1.2, Cre02.g115450.t1.1, Cre03.g198651.t1.1, Cre07.g320700.t1.1, Cre07.g320750.t1.1, Cre07.g321150.t1.1, Cre07.g348650.t1.2, Cre08.g358571.t1.1, Cre09.g387200.t1.1, Cre09.g387350.t1.2, Cre09.g388650.t1.1, Cre09.g412600.t1.1, Cre11.g467678.t1.1, Cre11.g477400.t1.1, Cre12.g518350.t1.1, Cre12.g547351.t1.2, Cre12.g548050.t1.1, Cre12.g550550.t1.1, Cre13.g564800.t1.1,…	kfl00002_0780_v1.1, kfl00002_0790_v1.1, kfl00193_0190_v1.1, kfl00196_0110_v1.1, kfl00421_0020_v1.1
OG0000298						Pp1s105_38V6.1, Pp1s116_118V6.1, Pp1s11_136V6.1, Pp1s139_44V6.1, Pp1s22_322V6.1, Pp1s2_442V6.1, Pp1s2_443V6.1, Pp1s37_174V6.1, Pp1s37_176V6.1, Pp1s51_335V6.1, Pp1s62_189V6.1	Smo102887|PACid_15409294, Smo102916|PACid_15409891, Smo126206|PACid_15408192, Smo164509|PACid_15411253, Smo18100|PACid_15420621, Smo411659|PACid_15410208, Smo437706|PACid_15420445	MA_10265000g0010, MA_10429068g0010, MA_122021g0010, MA_135328g0010, MA_142117g0010, MA_155137g0010, MA_158635g0010, MA_17098g0010, MA_1922g0010, MA_205393g0010, MA_213142g0010, MA_224412g0010, MA_23880g0010, MA_34807g0010, MA_408047g0010, MA_44013g0010, MA_459474g0010, MA_499052g0010, MA_6596722g0010, MA_7544015g0010, MA_78699g0010, MA_8525995g0010, MA_8819148g0010	LOC_Os03g18850, LOC_Os04g39150
OG0000299				Cre02.g117650.t1.1, Cre09.g413500.t1.1, Cre09.g417000.t1.2, Cre12.g531750.t1.2	kfl00020_0440_v1.1, kfl00054_0050_v1.1, kfl00079_0390_v1.1, kfl00191_0140_v1.1, kfl00193_0140_v1.1, kfl00351_0090_v1.1, kfl00954_0020_v1.1		Smo101483|PACid_15403218, Smo122561|PACid_15421244, Smo419091|PACid_15406688, Smo442089|PACid_15407732, Smo53405|PACid_15414855, Smo53728|PACid_15417126, Smo62763|PACid_15421362, Smo62850|PACid_15422098, Smo63143|PACid_15419775, Smo64803|PACid_15405574, Smo81791|PACid_15410742, Smo91045|PACid_15412471	MA_10425862g0010, MA_10432855g0010, MA_10435424g0010, MA_10435424g0020, MA_116478g0010, MA_129161g0010, MA_23554g0010, MA_3230g0010, MA_32961g0010, MA_4631294g0010, MA_53054g0010, MA_55748g0010, MA_6737077g0010, MA_689724g0010, MA_8885923g0010, MA_8962570g0010, MA_9103336g0010, MA_912717g0010, MA_9597898g0010	LOC_Os02g42920, LOC_Os04g45140, LOC_Os04g45160, LOC_Os05g05690, LOC_Os06g05940, LOC_Os08g01150	At1g07220, At1g63420, At2g45830, At2g45840, At3g48980, At3g61270, At3g61280, At3g61290, At5g23850
OG0000300								MA_1001601g0010	LOC_Os04g03180, LOC_Os04g55420, LOC_Os04g55440, LOC_Os06g08154	At1g07390, At1g54470, At1g58190, At1g74170, At1g74180, At1g74190, At1g74200, At2g25470, At3g53240, At5g49290
OG0000301		Cpa|evm.model.tig00000241.33, Cpa|evm.model.tig00020710.114	Popu|evm.model.contig_2140.3, Popu|evm.model.contig_462.2	Cre02.g080600.t1.2, Cre02.g080700.t1.2, Cre08.g372100.t1.2	kfl00220_0085_v1.1, kfl00416_0100_v1.1, kfl00430_0080_v1.1	Pp1s181_3V6.1, Pp1s288_23V6.1, Pp1s298_26V6.1, Pp1s2_216V6.1, Pp1s351_21V6.1, Pp1s39_121V6.1, Pp1s526_2V6.1, Pp1s91_109V6.1, Pp1s97_279V6.1	Smo412733|PACid_15413924, Smo440382|PACid_15404181, Smo440900|PACid_15408617, Smo443120|PACid_15411431, Smo443126|PACid_15411435, Smo446858|PACid_15403169	MA_123753g0010, MA_19860g0010, MA_240476g0010, MA_373237g0010, MA_443729g0010, MA_5353g0010, MA_5353g0020, MA_53567g0010, MA_817408g0010, MA_8318710g0010, MA_954322g0010	LOC_Os01g62290, LOC_Os02g02410, LOC_Os03g16860, LOC_Os03g16920, LOC_Os03g60620, LOC_Os05g38530, LOC_Os11g47760, LOC_Os12g38180	At1g09080, At1g16030, At1g56410, At3g09440, At3g12580, At5g02490, At5g02500, At5g28540, At5g42020
OG0000302					kfl00612_0060_v1.1, kfl00772_0010_v1.1	Pp1s115_171V6.1, Pp1s357_19V6.1, Pp1s79_174V6.1, Pp1s97_54V6.4	Smo420690|PACid_15414641, Smo421987|PACid_15419743, Smo438490|PACid_15421167, Smo444765|PACid_15419038	MA_10232774g0010, MA_1026335g0010, MA_10318544g0010, MA_10425757g0020, MA_10425810g0010, MA_10425998g0010, MA_10429763g0020, MA_10432775g0010, MA_10434207g0010, MA_138249g0020, MA_395685g0010, MA_3967g0010, MA_6635040g0010, MA_681053g0010, MA_9416g0010, MA_9436874g0010	LOC_Os04g03860, LOC_Os08g09700, LOC_Os08g28940, LOC_Os08g28960, LOC_Os08g41210, LOC_Os08g45080, LOC_Os11g35750, LOC_Os12g14140, LOC_Os12g14150	At1g15770, At1g15772, At1g15780, At1g15790, At2g10440
OG0000303							Smo439249|PACid_15422471	MA_10158949g0010, MA_10229741g0010, MA_10426545g0010, MA_10426545g0020, MA_10427283g0030, MA_10427867g0010, MA_10430554g0020, MA_10430801g0010, MA_10433497g0010, MA_10436587g0010, MA_10436587g0020, MA_10436815g0010, MA_10539g0010, MA_116760g0010, MA_131708g0010, MA_132746g0010, MA_14247g0030, MA_15372g0010, MA_155947g0010, MA_1854g0020, MA_19869g0010, MA_19887g0010, MA_215074g0010, MA_230996g0010…	LOC_Os03g08310, LOC_Os03g08320, LOC_Os03g08330, LOC_Os03g28940, LOC_Os04g32480, LOC_Os07g42370, LOC_Os09g26780, LOC_Os10g25230, LOC_Os10g25250, LOC_Os10g25290	At1g17380, At1g19180, At1g72450, At1g74950, At5g13220
[truncated: 12,609 more rows]
